# Supplementary material for: De novo assembly and characterisation of the field pea transcriptome using RNA-Seq
Source: BMC Genomics. 2015 Aug 16;16(1):611. doi: 10.1186/s12864-015-1815-7 (PMC4537571; doi:10.1186/s12864-015-1815-7)
Supplement: Additional file 1: — Summary of sequencing outputs. This file contains a summary of the sequencing outcomes for each tissue-specific library of both varieties, Kaspa and Parafield (total number of raw reads from both sequencing platforms, number of reads used for assembly). (XLSX 11 kb) [file 12864_2015_1815_MOESM1_ESM.xlsx]

## Sheet: Additional file 1
Cultivar	Tissue	Number of raw reads		Number of trimmed reads
		MiSeq	HiSeq	MiSeq	HiSeq
Kaspa	Flower	466513	51881979	439009	48822122
	Immature pod	485995	50474274	450487	46969683
	Immature seed	311397	35748455	293754	33585408
	Nodule	328497	32897321	310559	30790799
	Pistil	232275	27170996	219463	25548073
	Root	363403	36382346	333301	33605287
	Roottip	396947	37047183	370431	34039076
	Seedling	358579	35995054	334971	33639086
	Stamen	188601	20766296	177557	19309691
	Stem	316880	37008259	298084	34824190
	Stipule	321967	35765222	296751	33699155
	Tendril	282248	31091742	265656	29136322
	Total	4.0533e+06	432229127	3790022	403968892
Parafield	Flower	479225	49855123	454327	46977816
	Immature pod	187001	19727004	173834	18501515
	Immature seed	140471	14571722	130377	13350740
	Leaf	229766	23256041	213807	21729252
	Nodule	208359	21855860	195992	20548199
	Root	307413	29362272	291906	27061488
	Roottip	294475	29562039	279681	27586235
	Seedling	409714	41037445	386749	37959865
	Stem	432171	43871751	409286	40886377
	Stipule	683844	66007005	649445	64690467
	Tendril	309675	31565811	288951	29206156
	Total	3.68211e+06	370672073	3474354	348498110
