# Supplementary material for: De novo assembly and characterisation of the field pea transcriptome using RNA-Seq
Source: BMC Genomics. 2015 Aug 16;16(1):611. doi: 10.1186/s12864-015-1815-7 (PMC4537571; doi:10.1186/s12864-015-1815-7)
Supplement: Additional file 2: — Bioinformatic annotation (BLAST) of Kaspa and Parafield contigs against the nr database. The information includes the BLASTX results obtained as a result of comparison of Kaspa and Parafield contigs against the nr database at a threshold E value < 10−10. (XLSX 10037 kb) [file 12864_2015_1815_MOESM2_ESM.xlsx]

## Sheet: Kaspa - nr BLASTX
Query	Subject	%_identity	alignment_length	mismatches	gap_openings	q_start	q_end	s_start	s_end	e_value	bit_score
Ps_068475	gi|99922|pir||S04324	57.63	59	25	0	4	180	59	117	5e-25	70.9
Ps_068476	gi|9989054|gb|AAG10817.1|AC011808_5	46.07	89	47	1	400	137	742	830	1e-14	84
Ps_068477	gi|9972157|gb|AAG10600.1|AF299140_1	100	57	0	0	198	28	1	57	1e-26	123
Ps_068478	gi|9972157|gb|AAG10600.1|AF299140_1	100	66	0	0	199	2	1	66	6e-32	141
Ps_068479	gi|9972157|gb|AAG10600.1|AF299140_1	100	301	0	0	1	903	59	359	2e-139	501
Ps_068480	gi|9972157|gb|AAG10600.1|AF299140_1	100	57	0	0	205	35	1	57	1e-26	123
Ps_068481	gi|9972157|gb|AAG10600.1|AF299140_1	100	57	0	0	205	35	1	57	1e-26	123
Ps_068482	gi|9968665|emb|CAC06126.1|	99.59	245	1	0	64	798	1	245	7e-137	492
Ps_068483	gi|9957087|gb|AAG09208.1|AF175278_1	100	485	0	0	22	1476	56	540	0	989
Ps_068484	gi|9954728|gb|AAG09081.1|AC026237_2	87.18	39	5	0	16	132	1554	1592	5e-11	72
Ps_068485	gi|9910836|sp|Q9SMK9.1|PAL2_CICAR	89.66	232	24	0	2	697	487	718	2e-118	431
Ps_068486	gi|9910836|sp|Q9SMK9.1|PAL2_CICAR	95.22	293	14	0	419	1297	27	319	3e-153	547
Ps_068487	gi|9909849|emb|CAC04380.1|	98.07	363	7	0	32	1120	308	670	0	717
Ps_068488	gi|9909849|emb|CAC04380.1|	89.6	673	66	3	89	2095	6	678	0	1194
Ps_068489	gi|9909849|emb|CAC04380.1|	96.24	665	22	2	89	2074	6	670	0	1258
Ps_068490	gi|9909849|emb|CAC04380.1|	85.98	371	51	1	32	1141	308	678	0	653
Ps_068491	gi|9909849|emb|CAC04380.1|	100	202	0	0	801	196	664	865	4e-114	416
Ps_068492	gi|9909849|emb|CAC04380.1|	88.36	687	76	3	89	2137	6	692	0	1205
Ps_068493	gi|99083509|gb|ABF66654.1|	86.45	391	50	1	205	1368	1	391	3e-179	634
Ps_068494	gi|99083509|gb|ABF66654.1|	87.47	391	46	1	256	1419	1	391	1e-180	639
Ps_068495	gi|99083509|gb|ABF66654.1|	94.23	104	6	0	157	468	60	163	2e-41	172
Ps_068496	gi|99083509|gb|ABF66654.1|	94.23	104	6	0	157	468	60	163	5e-41	172
Ps_068497	gi|99083509|gb|ABF66654.1|	86.75	332	41	1	157	1143	60	391	9e-149	532
Ps_068498	gi|9838492|ref|NP_064104.1|	73.02	63	17	0	377	189	31	93	3e-18	95.9
Ps_068499	gi|9802525|gb|AAF99727.1|AC004557_6	64.71	68	24	0	227	24	742	809	3e-19	99.4
Ps_068500	gi|9802525|gb|AAF99727.1|AC004557_6	51.32	76	34	1	235	8	478	550	5e-11	72
Ps_068501	gi|9759032|dbj|BAB09401.1|	61.67	60	22	1	179	3	12	71	3e-11	72.8
Ps_068502	gi|9755017|gb|AAF98156.1|AF258319_1	99.02	102	0	1	101	403	1	102	4e-37	158
Ps_068503	gi|9755017|gb|AAF98156.1|AF258319_1	99.02	102	0	1	79	381	1	102	4e-37	158
Ps_068504	gi|9755017|gb|AAF98156.1|AF258319_1	99.02	102	0	1	106	408	1	102	4e-37	158
Ps_068505	gi|9755017|gb|AAF98156.1|AF258319_1	98.13	374	7	0	1451	330	122	495	0	728
Ps_068506	gi|9755017|gb|AAF98156.1|AF258319_1	90.91	374	34	0	1364	243	122	495	0	677
Ps_068507	gi|9754870|gb|AAF98121.1|AF231137_1	67.19	64	20	1	230	39	132	194	8e-14	81.3
Ps_068508	gi|9754870|gb|AAF98121.1|AF231137_1	99.47	374	2	0	1364	243	179	552	0	732
Ps_068509	gi|9754870|gb|AAF98121.1|AF231137_1	91.71	374	31	0	1451	330	179	552	0	684
Ps_068510	gi|9754870|gb|AAF98121.1|AF231137_1	97.28	184	3	2	80	628	1	183	2e-87	326
Ps_068511	gi|9621903|gb|AAF89579.1|AF165891_1	76.83	164	38	0	492	1	3	166	4e-66	256
Ps_068512	gi|95106141|gb|ABF55222.1|	91.22	148	13	0	446	3	152	299	1e-69	266
Ps_068513	gi|95106141|gb|ABF55222.1|	87.1	93	12	0	3	281	293	385	1e-41	173
Ps_068514	gi|95106141|gb|ABF55222.1|	85.07	134	20	0	402	1	176	309	2e-57	226
Ps_068515	gi|95106141|gb|ABF55222.1|	79	100	21	0	2	301	302	401	4e-39	165
Ps_068516	gi|95106141|gb|ABF55222.1|	81.01	158	30	0	474	1	152	309	2e-67	259
Ps_068517	gi|95106135|gb|ABF55219.1|	65.82	79	18	1	211	2	2	80	4e-20	102
Ps_068518	gi|94962375|gb|ABF48494.1|	91.67	36	3	0	103	210	1	36	4e-11	72.4
Ps_068519	gi|94962375|gb|ABF48494.1|	91.67	36	3	0	151	258	1	36	4e-11	72.4
Ps_068520	gi|94731837|emb|CAJ55200.1|	73.68	38	10	0	290	177	30	67	5e-12	58.9
Ps_068521	gi|94501906|ref|ZP_01308416.1|	67.12	73	24	0	318	100	28	100	8e-22	102
Ps_068522	gi|94450023|gb|ABF19571.1|	98.53	68	1	0	3	206	252	319	6e-33	144
Ps_068523	gi|94450023|gb|ABF19571.1|	100	71	0	0	226	14	113	183	2e-32	142
Ps_068524	gi|94314443|ref|YP_587652.1|	64.41	59	21	0	222	46	199	257	5e-16	88.6
Ps_068525	gi|940288|gb|AAA74208.1|	99.71	341	1	0	928	1950	271	611	2e-137	495
Ps_068526	gi|93005388|ref|YP_579825.1|	76.6	47	11	0	73	213	1	47	7e-13	78.2
Ps_068527	gi|9294812|gb|AAF86688.1|	95.28	106	5	0	18	335	1	106	1e-42	176
Ps_068528	gi|9294812|gb|AAF86688.1|	87.72	57	7	0	348	178	118	174	3e-24	115
Ps_068529	gi|9294812|gb|AAF86688.1|	84.21	38	6	0	291	178	137	174	8e-14	81.3
Ps_068530	gi|9294812|gb|AAF86688.1|	95.2	125	6	0	18	392	1	125	3e-53	212
Ps_068531	gi|9294812|gb|AAF86688.1|	92.06	126	10	0	536	159	118	243	1e-66	256
Ps_068532	gi|9294121|dbj|BAB01972.1|	59.09	66	27	0	18	215	578	643	5e-16	88.6
Ps_068533	gi|9294121|dbj|BAB01972.1|	50.85	118	58	0	5	358	506	623	1e-27	127
Ps_068534	gi|92893672|gb|ABE91850.1|	91.14	79	7	0	8	244	126	204	1e-37	160
Ps_068535	gi|92893672|gb|ABE91850.1|	90.77	65	6	0	8	202	126	190	5e-29	131
Ps_068536	gi|92893672|gb|ABE91850.1|	59.76	164	32	4	468	1	1	138	3e-33	145
Ps_068537	gi|92893672|gb|ABE91850.1|	70.5	139	32	3	393	1	1	138	2e-37	159
Ps_068538	gi|92893669|gb|ABE91847.1|	64.24	165	39	6	436	2	1	165	4e-25	118
Ps_068539	gi|92893669|gb|ABE91847.1|	64.85	165	38	6	436	2	1	165	2e-25	119
Ps_068540	gi|92886100|gb|ABE88110.1|	80.95	84	16	0	349	98	1564	1647	4e-33	145
Ps_068541	gi|92886100|gb|ABE88110.1|	82.28	79	14	0	238	2	1515	1593	6e-30	134
Ps_068542	gi|92886094|gb|ABE88104.1|	70.83	72	21	0	3	218	15	86	1e-22	110
Ps_068543	gi|92886086|gb|ABE88096.1|	60.44	91	36	0	313	41	452	542	4e-25	118
Ps_068544	gi|92886086|gb|ABE88096.1|	46.58	73	36	1	7	216	165	237	6e-11	71.6
Ps_068545	gi|92885053|gb|ABE87609.1|	74.58	59	15	0	179	3	1	59	3e-18	95.9
Ps_068546	gi|92870993|gb|ABE80154.1|	86.16	1033	108	9	39	3068	1	1021	0	1531
Ps_068547	gi|92870993|gb|ABE80154.1|	87.68	950	91	7	693	3485	79	1021	0	1431
Ps_068548	gi|92870993|gb|ABE80154.1|	86.93	964	89	9	171	3017	80	1021	0	1414
Ps_068549	gi|92870993|gb|ABE80154.1|	87.08	952	98	8	171	2981	80	1021	0	1423
Ps_068550	gi|92870993|gb|ABE80154.1|	86.03	1045	99	10	39	3104	1	1021	0	1522
Ps_068551	gi|92870993|gb|ABE80154.1|	87.53	962	82	8	693	3521	79	1021	0	1422
Ps_068552	gi|92870989|gb|ABE80150.1|	81.82	231	13	3	878	258	381	606	9e-89	332
Ps_068553	gi|92870237|gb|ABE79564.1|	95.6	409	17	1	32	1255	1	409	0	786
Ps_068554	gi|9230771|gb|AAF85975.1|AF275639_1	100	401	0	0	198	1400	1	401	0	775
Ps_068555	gi|92119234|ref|YP_578963.1|	70.83	72	21	0	216	1	472	543	3e-23	112
Ps_068556	gi|91992434|gb|ABE72958.1|	88.33	360	42	0	1	1080	162	521	0	645
Ps_068557	gi|91982114|gb|ABE68384.1|	91.5	200	17	0	1232	633	410	609	6e-90	336
Ps_068558	gi|91981271|gb|ABE67978.1|	72.06	68	18	1	18	221	195	261	3e-19	99.4
Ps_068559	gi|91981271|gb|ABE67978.1|	69.84	126	37	1	684	307	508	632	1e-41	174
Ps_068560	gi|91981271|gb|ABE67978.1|	71.43	49	14	0	175	29	142	190	8e-11	71.2
Ps_068561	gi|9187460|emb|CAB96990.1|	85.45	55	8	0	9	173	77	131	7e-20	101
Ps_068562	gi|9187460|emb|CAB96990.1|	84.85	66	10	0	1	198	66	131	1e-26	123
Ps_068563	gi|91787864|ref|YP_548816.1|	80.3	66	13	0	198	1	22	87	1e-15	87
Ps_068564	gi|91784136|ref|YP_559342.1|	78.95	76	16	0	229	2	15	90	1e-28	130
Ps_068565	gi|91775701|ref|YP_545457.1|	59.7	67	27	0	2	202	232	298	2e-14	83.6
Ps_068566	gi|90969877|gb|ABE02729.1|	94.2	69	4	0	513	307	282	350	2e-30	137
Ps_068567	gi|90969877|gb|ABE02729.1|	94.17	103	6	0	615	307	248	350	2e-51	206
Ps_068568	gi|90823307|gb|ABE01124.1|	68.52	108	28	2	3	308	1002	1109	6e-34	149
Ps_068569	gi|90422740|ref|YP_531110.1|	76.39	72	17	0	108	323	31	102	5e-15	85.1
Ps_068570	gi|90399287|emb|CAJ86192.1|	52.13	94	41	3	271	2	164	257	9e-13	77.8
Ps_068571	gi|90399091|emb|CAJ86151.1|	40	90	54	0	269	538	425	514	3e-24	73.2
Ps_068572	gi|90309263|gb|ABD93679.1|	72.31	65	13	1	195	1	244	303	3e-19	99.4
Ps_068573	gi|90186655|gb|ABD91577.1|	98.33	120	2	0	361	2	66	185	3e-51	205
Ps_068574	gi|90186653|gb|ABD91576.1|	87.67	73	8	1	78	296	1	72	2e-23	113
Ps_068575	gi|90186653|gb|ABD91576.1|	87.67	73	8	1	143	361	1	72	2e-23	113
Ps_068576	gi|901844|gb|AAA70324.1|	96.48	540	19	0	158	1777	126	665	0	955
Ps_068577	gi|90019042|gb|ABD67496.2|	96.08	51	2	0	2	154	363	413	7e-23	104
Ps_068578	gi|90019042|gb|ABD67496.2|	95.38	65	3	0	13	207	247	311	1e-28	130
Ps_068579	gi|90019042|gb|ABD67496.2|	98.67	225	3	0	2	676	87	311	6e-130	468
Ps_068580	gi|90019042|gb|ABD67496.2|	96.2	79	1	1	174	404	1	79	2e-26	122
Ps_068581	gi|899367|emb|CAA61747.1|	100	145	0	0	177	611	3	147	2e-55	221
Ps_068582	gi|89902926|ref|YP_525397.1|	97.01	67	2	0	203	3	251	317	3e-28	129
Ps_068583	gi|89902901|ref|YP_525372.1|	85	60	9	0	183	4	8	67	9e-18	94.4
Ps_068584	gi|89901656|ref|YP_524127.1|	97.44	39	1	0	88	204	1	39	3e-13	79.3
Ps_068585	gi|89901645|ref|YP_524116.1|	93.1	87	6	0	261	1	164	250	1e-18	97.4
Ps_068586	gi|89887334|gb|ABD78322.1|	71.88	64	18	0	14	205	694	757	7e-20	101
Ps_068587	gi|89887334|gb|ABD78322.1|	68.67	83	26	0	6	254	679	761	6e-28	128
Ps_068588	gi|8954059|gb|AAF82232.1|AC069143_8	61.18	85	3	1	197	361	84	168	1e-18	97.4
Ps_068589	gi|89511766|emb|CAJ84441.1|	76.25	261	29	5	967	233	363	606	6e-98	362
Ps_068590	gi|89475239|gb|AAL99372.2|	93.68	95	6	0	285	1	110	204	6e-48	194
Ps_068591	gi|89363535|emb|CAJ84246.1|	98.9	181	2	0	948	406	1	181	2e-73	281
Ps_068592	gi|89329716|gb|ABD67495.1|	99.72	708	2	0	327	2450	1	708	0	1351
Ps_068593	gi|89213719|gb|ABD64156.1|	100	243	0	0	730	2	559	801	3e-135	486
Ps_068594	gi|8920407|emb|CAB96476.1|	90.91	33	3	0	321	223	27	59	4e-13	79
Ps_068595	gi|8920405|emb|CAB96475.1|	65	60	21	0	5	184	3	62	3e-14	82.8
Ps_068596	gi|8920403|emb|CAB96474.1|	80.3	66	13	0	98	295	1	66	8e-24	114
Ps_068597	gi|8920403|emb|CAB96474.1|	77.42	62	14	0	14	199	5	66	2e-21	106
Ps_068598	gi|89179452|gb|ABD63187.1|	58.33	60	25	0	199	20	116	175	2e-13	79.7
Ps_068599	gi|89179421|gb|ABD63156.1|	78.48	79	17	0	8	244	64	142	3e-33	145
Ps_068600	gi|89179421|gb|ABD63156.1|	75	68	17	0	3	206	35	102	2e-23	113
Ps_068601	gi|89179421|gb|ABD63156.1|	67.57	74	24	0	2	223	10	83	1e-23	113
Ps_068602	gi|89179421|gb|ABD63156.1|	50.78	193	75	6	551	15	77	263	6e-44	181
Ps_068603	gi|89179421|gb|ABD63156.1|	74.63	67	17	0	203	3	5	71	2e-21	106
Ps_068604	gi|89179421|gb|ABD63156.1|	41.27	126	57	4	10	357	131	249	8e-22	107
Ps_068605	gi|89179421|gb|ABD63156.1|	41.59	113	49	4	10	318	131	236	1e-16	90.9
Ps_068606	gi|89179421|gb|ABD63156.1|	62.12	66	25	0	3	200	70	135	3e-16	89.4
Ps_068607	gi|89179421|gb|ABD63156.1|	46.99	83	40	1	250	2	101	179	9e-13	77.8
Ps_068608	gi|89179406|gb|ABD63142.1|	72.58	62	17	0	15	200	1048	1109	1e-18	97.1
Ps_068609	gi|89179406|gb|ABD63142.1|	57.97	69	29	0	15	221	745	813	4e-14	82.4
Ps_068610	gi|89179406|gb|ABD63142.1|	72.48	109	30	0	327	1	1005	1113	4e-43	178
Ps_068611	gi|89179368|gb|ABD63105.1|	49.07	108	55	0	324	1	33	140	8e-22	107
Ps_068612	gi|89145872|gb|ABD62086.1|	88.61	79	9	0	1	237	1	79	2e-37	159
Ps_068613	gi|89027224|gb|ABD59338.1|	99.85	646	1	0	2397	460	1	646	0	1022
Ps_068614	gi|8894546|emb|CAB95828.1|	72.32	224	61	1	2	673	398	620	9e-63	244
Ps_068615	gi|8894546|emb|CAB95828.1|	68.18	88	27	1	2	265	534	620	4e-25	118
Ps_068616	gi|8894546|emb|CAB95828.1|	72.28	202	55	1	18	623	420	620	7e-61	238
Ps_068617	gi|8894546|emb|CAB95828.1|	70.93	86	25	0	18	275	420	505	6e-12	75.1
Ps_068618	gi|8894546|emb|CAB95828.1|	73.94	188	48	1	42	605	434	620	1e-57	227
Ps_068619	gi|8894546|emb|CAB95828.1|	71.3	108	31	0	2	325	398	505	6e-14	81.6
Ps_068620	gi|8894546|emb|CAB95828.1|	78.57	84	18	0	5	256	622	705	4e-33	145
Ps_068621	gi|8894546|emb|CAB95828.1|	77.05	61	14	0	16	198	645	705	5e-19	98.6
Ps_068622	gi|8894546|emb|CAB95828.1|	69.09	275	67	3	16	801	132	401	9e-96	355
Ps_068623	gi|8894546|emb|CAB95828.1|	59.21	76	28	2	234	452	58	133	8e-14	81.3
Ps_068624	gi|8894546|emb|CAB95828.1|	59.21	76	28	2	375	593	58	133	1e-13	81.3
Ps_068625	gi|8885852|gb|AAF80262.1|AF155505_6	97.44	117	3	0	2	352	3	119	1e-59	233
Ps_068626	gi|8885606|dbj|BAA97536.1|	41.86	86	48	1	141	398	303	386	2e-11	73.6
Ps_068627	gi|886721|emb|CAA86733.1|	43.59	78	43	1	295	65	1	78	2e-15	86.3
Ps_068628	gi|886721|emb|CAA86733.1|	64.58	48	17	0	307	164	108	155	2e-11	73.2
Ps_068629	gi|886721|emb|CAA86733.1|	52.54	118	41	1	699	391	19	136	1e-11	75.5
Ps_068630	gi|886721|emb|CAA86733.1|	48.95	143	56	4	858	478	1	142	2e-11	75.5
Ps_068631	gi|886721|emb|CAA86733.1|	79.67	123	15	2	37	378	1	122	5e-16	88.6
Ps_068632	gi|8778823|gb|AAF79822.1|AC026875_2	81.74	367	50	3	1364	282	134	489	2e-169	601
Ps_068633	gi|8778823|gb|AAF79822.1|AC026875_2	84.92	451	51	3	1734	400	50	489	0	770
Ps_068634	gi|8778490|gb|AAF79498.1|AC002328_6	84.09	44	7	0	98	229	293	336	9e-15	84.3
Ps_068635	gi|8778475|gb|AAF79483.1|AC022492_27	53.75	80	37	0	4	243	492	571	1e-19	100
Ps_068636	gi|8745179|emb|CAB65290.2|	54.24	59	23	1	1	165	489	547	8e-11	71.2
Ps_068637	gi|8745179|emb|CAB65290.2|	76.65	257	60	0	773	3	265	521	2e-116	423
Ps_068638	gi|8745179|emb|CAB65290.2|	54.24	59	23	1	1	165	489	547	8e-11	71.2
Ps_068639	gi|8745179|emb|CAB65290.2|	75.41	370	79	2	1112	3	164	521	5e-160	569
Ps_068640	gi|8745179|emb|CAB65290.2|	74.39	328	72	2	986	3	164	479	3e-136	489
Ps_068641	gi|8745179|emb|CAB65290.2|	74.56	114	29	0	342	1	53	166	5e-43	178
Ps_068642	gi|87241511|gb|ABD33369.1|	89.23	65	7	0	21	215	40	104	1e-27	127
Ps_068643	gi|87241511|gb|ABD33369.1|	86.15	130	18	0	4	393	247	376	2e-57	226
Ps_068644	gi|87241473|gb|ABD33331.1|	83.67	49	7	1	159	16	1	49	1e-13	80.5
Ps_068645	gi|87241463|gb|ABD33321.1|	49.17	240	111	8	100	792	183	420	2e-37	160
Ps_068646	gi|87241463|gb|ABD33321.1|	45.83	216	107	8	61	684	206	419	5e-28	130
Ps_068647	gi|87241463|gb|ABD33321.1|	44.77	239	122	8	100	792	183	419	2e-31	142
Ps_068648	gi|87241463|gb|ABD33321.1|	50.69	217	96	8	61	684	206	420	5e-34	149
Ps_068649	gi|87241463|gb|ABD33321.1|	59.41	101	34	3	46	336	323	420	3e-16	89.4
Ps_068650	gi|87241463|gb|ABD33321.1|	11.43	105	91	2	329	21	32	136	8e-22	107
Ps_068651	gi|87241454|gb|ABD33312.1|	71.43	56	16	0	152	319	201	256	9e-16	87.8
Ps_068652	gi|87241454|gb|ABD33312.1|	59.83	117	23	2	282	4	249	365	4e-26	122
Ps_068653	gi|87241454|gb|ABD33312.1|	75.34	146	23	1	5	403	371	516	2e-55	219
Ps_068654	gi|87241454|gb|ABD33312.1|	84.81	79	12	0	308	72	519	597	1e-30	137
Ps_068655	gi|87241454|gb|ABD33312.1|	86.73	113	15	0	341	3	519	631	3e-50	202
Ps_068656	gi|87241454|gb|ABD33312.1|	83.13	83	13	1	248	3	119	201	4e-31	138
Ps_068657	gi|87241454|gb|ABD33312.1|	86.49	37	5	0	113	3	595	631	6e-11	71.6
Ps_068658	gi|87241451|gb|ABD33309.1|	96.1	77	3	0	1	231	712	788	1e-23	114
Ps_068659	gi|87241451|gb|ABD33309.1|	85.88	85	12	0	255	1	861	945	5e-35	151
Ps_068660	gi|87241451|gb|ABD33309.1|	75.61	82	12	1	223	2	965	1046	6e-14	81.6
Ps_068661	gi|87241451|gb|ABD33309.1|	90.12	172	17	0	1	516	1169	1340	6e-81	301
Ps_068662	gi|87241434|gb|ABD33292.1|	96.27	134	5	0	3	404	61	194	1e-68	265
Ps_068663	gi|87241430|gb|ABD33288.1|	69.77	86	26	0	521	264	1	86	1e-11	74.3
Ps_068664	gi|87241421|gb|ABD33279.1|	76.47	85	19	1	16	267	57	141	5e-31	138
Ps_068665	gi|87241421|gb|ABD33279.1|	66.22	74	22	2	224	3	245	315	6e-19	98.2
Ps_068666	gi|87241408|gb|ABD33266.1|	88.48	764	87	1	2698	410	2	765	0	1308
Ps_068667	gi|87241379|gb|ABD33237.1|	75.89	112	27	0	2	337	403	514	3e-46	188
Ps_068668	gi|87241379|gb|ABD33237.1|	82.8	250	41	1	3	752	152	399	2e-116	423
Ps_068669	gi|87241328|gb|ABD33186.1|	70	110	22	5	315	13	490	597	2e-30	136
Ps_068670	gi|87241311|gb|ABD33169.1|	62.96	270	75	7	1166	366	4	251	2e-79	302
Ps_068671	gi|87241294|gb|ABD33152.1|	98.61	72	1	0	1	216	212	283	2e-31	139
Ps_068672	gi|87241294|gb|ABD33152.1|	94.92	59	3	0	278	102	303	361	2e-15	86.7
Ps_068673	gi|87241294|gb|ABD33152.1|	95.71	70	3	0	1	210	386	455	4e-21	105
Ps_068674	gi|87241294|gb|ABD33152.1|	93.71	143	9	0	445	17	55	197	9e-71	270
Ps_068675	gi|87241280|gb|ABD33138.1|	61.3	230	72	7	669	4	89	309	2e-48	197
Ps_068676	gi|87241269|gb|ABD33127.1|	51.43	70	34	0	17	226	14	83	5e-15	85.1
Ps_068677	gi|87241269|gb|ABD33127.1|	51.35	74	36	0	16	237	10	83	3e-16	89.4
Ps_068678	gi|87241257|gb|ABD33115.1|	81	100	19	0	302	3	101	200	8e-43	177
Ps_068679	gi|87241257|gb|ABD33115.1|	75.51	98	22	1	296	3	482	577	2e-33	146
Ps_068680	gi|87241257|gb|ABD33115.1|	87.5	168	21	0	484	987	225	392	3e-80	304
Ps_068681	gi|87241257|gb|ABD33115.1|	81.61	299	48	2	1197	319	674	971	5e-132	476
Ps_068682	gi|87241257|gb|ABD33115.1|	81.61	299	48	2	1197	319	674	971	5e-132	476
Ps_068683	gi|87241233|gb|ABD33091.1|	48.78	82	40	1	2	241	365	446	2e-11	73.6
Ps_068684	gi|87241208|gb|ABD33066.1|	75.79	190	35	1	1223	687	699	888	9e-60	236
Ps_068685	gi|87241208|gb|ABD33066.1|	73.3	191	39	2	1201	662	699	888	4e-57	227
Ps_068686	gi|87241208|gb|ABD33066.1|	80.59	680	129	2	29	2068	3	679	0	1076
Ps_068687	gi|87241208|gb|ABD33066.1|	81.32	680	124	2	19	2058	3	679	0	1084
Ps_068688	gi|87241181|gb|ABD33039.1|	81.27	395	66	4	126	1289	1	394	0	650
Ps_068689	gi|87241170|gb|ABD33028.1|	97.01	67	2	0	203	3	1	67	3e-20	102
Ps_068690	gi|87241169|gb|ABD33027.1|	92.26	155	12	0	382	846	206	360	5e-82	310
Ps_068691	gi|87241169|gb|ABD33027.1|	88.89	360	38	1	91	1164	1	360	3e-176	624
Ps_068692	gi|87241163|gb|ABD33021.1|	90.28	72	7	0	218	3	20	91	8e-32	140
Ps_068693	gi|87241147|gb|ABD33005.1|	78.51	377	68	1	352	1443	1	377	1e-147	528
Ps_068694	gi|87241147|gb|ABD33005.1|	79.19	370	64	1	352	1422	1	370	6e-146	523
Ps_068695	gi|87241147|gb|ABD33005.1|	68.03	122	27	3	3	332	86	207	2e-34	149
Ps_068696	gi|87241081|gb|ABD32939.1|	88.89	72	8	0	486	271	1	72	6e-28	128
Ps_068697	gi|87241081|gb|ABD32939.1|	88.89	72	8	0	534	319	1	72	7e-28	128
Ps_068698	gi|87241061|gb|ABD32919.1|	90.59	85	8	0	2	256	245	329	6e-22	108
Ps_068699	gi|87241061|gb|ABD32919.1|	57.02	121	14	2	11	259	394	514	1e-23	113
Ps_068700	gi|87241056|gb|ABD32914.1|	50.62	81	36	2	231	1	7	87	7e-13	78.2
Ps_068701	gi|87241034|gb|ABD32892.1|	37.82	156	94	1	590	132	265	420	4e-24	115
Ps_068702	gi|87241034|gb|ABD32892.1|	40.32	124	69	1	35	391	195	318	1e-15	87.4
Ps_068703	gi|87241034|gb|ABD32892.1|	55.84	77	34	0	6	236	231	307	5e-15	85.1
Ps_068704	gi|87241034|gb|ABD32892.1|	47.37	95	45	1	35	304	195	289	2e-14	83.2
Ps_068705	gi|87241034|gb|ABD32892.1|	45.36	97	53	0	294	4	221	317	8e-16	87.8
Ps_068706	gi|87241034|gb|ABD32892.1|	51.02	49	24	0	500	646	261	309	3e-13	56.2
Ps_068707	gi|87240981|gb|ABD32839.1|	88.24	51	6	0	2	154	306	356	1e-19	102
Ps_068708	gi|87240981|gb|ABD32839.1|	88.24	51	6	0	2	154	306	356	1e-19	102
Ps_068709	gi|87240981|gb|ABD32839.1|	88.24	51	6	0	2	154	306	356	1e-19	102
Ps_068710	gi|87240981|gb|ABD32839.1|	88.24	51	6	0	2	154	306	356	2e-19	102
Ps_068711	gi|87240981|gb|ABD32839.1|	75.76	99	23	1	110	406	1	98	4e-33	145
Ps_068712	gi|87240964|gb|ABD32822.1|	90.43	752	72	0	2	2257	133	884	0	1248
Ps_068713	gi|87240963|gb|ABD32821.1|	30.5	200	132	3	44	640	29	222	3e-15	87.8
Ps_068714	gi|87240957|gb|ABD32815.1|	90.38	52	4	1	355	203	1	52	1e-18	98.2
Ps_068715	gi|87240937|gb|ABD32795.1|	70.27	74	22	0	2	223	26	99	3e-22	109
Ps_068716	gi|87240937|gb|ABD32795.1|	56.25	80	20	1	3	197	424	503	9e-15	84.3
Ps_068717	gi|87240935|gb|ABD32793.1|	47.74	155	81	0	2	466	219	373	1e-37	160
Ps_068718	gi|87240925|gb|ABD32783.1|	87.19	445	56	1	1678	347	1	445	0	739
Ps_068719	gi|87240901|gb|ABD32759.1|	67.86	140	44	1	6	422	400	539	6e-44	181
Ps_068720	gi|87240901|gb|ABD32759.1|	71.43	84	18	1	238	5	813	896	7e-24	114
Ps_068721	gi|87240901|gb|ABD32759.1|	49.44	89	26	1	210	1	303	391	2e-12	76.3
Ps_068722	gi|87240899|gb|ABD32757.1|	60.38	53	21	0	175	17	851	903	2e-14	67.4
Ps_068723	gi|87240899|gb|ABD32757.1|	66.67	57	19	0	172	2	1004	1060	9e-13	77.8
Ps_068724	gi|87240899|gb|ABD32757.1|	52	75	36	0	225	1	1036	1110	2e-19	82
Ps_068725	gi|87240899|gb|ABD32757.1|	67.82	87	28	0	267	7	1034	1120	2e-26	122
Ps_068726	gi|87240898|gb|ABD32756.1|	61.76	68	25	1	15	215	86	153	3e-11	72.8
Ps_068727	gi|87240897|gb|ABD32755.1|	68.97	58	16	1	175	2	52	107	8e-14	81.3
Ps_068728	gi|87240897|gb|ABD32755.1|	66.07	56	17	1	204	37	52	105	9e-13	77.8
Ps_068729	gi|87240893|gb|ABD32751.1|	75.47	106	26	0	320	3	140	245	1e-36	157
Ps_068730	gi|87240893|gb|ABD32751.1|	83.1	71	12	0	3	215	2	72	2e-25	120
Ps_068731	gi|87240893|gb|ABD32751.1|	77.59	58	13	0	76	249	15	72	2e-17	93.2
Ps_068732	gi|87240893|gb|ABD32751.1|	84.81	79	12	0	5	241	648	726	3e-32	142
Ps_068733	gi|87240893|gb|ABD32751.1|	90.48	84	8	0	20	271	643	726	1e-37	160
Ps_068734	gi|87240893|gb|ABD32751.1|	76.92	52	12	0	5	160	648	699	6e-16	88.2
Ps_068735	gi|87240893|gb|ABD32751.1|	90.2	51	5	0	206	54	324	374	2e-18	96.3
Ps_068736	gi|87240893|gb|ABD32751.1|	74.56	114	28	1	4	342	68	181	2e-33	146
Ps_068737	gi|87240893|gb|ABD32751.1|	84.34	166	24	2	3	497	562	726	5e-77	291
Ps_068738	gi|87240889|gb|ABD32747.1|	82.46	57	10	0	20	190	217	273	1e-21	107
Ps_068739	gi|87240887|gb|ABD32745.1|	81.61	87	16	0	10	270	70	156	5e-23	111
Ps_068740	gi|87240887|gb|ABD32745.1|	73.95	119	26	2	347	3	164	281	2e-39	166
Ps_068741	gi|87240887|gb|ABD32745.1|	78.87	71	15	0	215	3	211	281	2e-23	112
Ps_068742	gi|87240874|gb|ABD32732.1|	58.21	67	28	0	4	204	383	449	3e-15	85.9
Ps_068743	gi|87240866|gb|ABD32724.1|	91.9	247	19	1	1	738	1457	1703	2e-124	450
Ps_068744	gi|87240866|gb|ABD32724.1|	94.01	217	13	0	1	651	1457	1673	2e-111	407
Ps_068745	gi|87240866|gb|ABD32724.1|	57.88	273	79	13	271	1056	22	269	2e-60	238
Ps_068746	gi|87240866|gb|ABD32724.1|	86.25	80	10	1	776	1012	1624	1703	1e-30	139
Ps_068747	gi|87240866|gb|ABD32724.1|	95.04	787	34	2	2382	22	261	1042	0	1427
Ps_068748	gi|87240866|gb|ABD32724.1|	57.88	273	79	13	198	983	22	269	2e-60	238
Ps_068749	gi|87240848|gb|ABD32706.1|	71.13	97	27	1	33	320	382	478	2e-33	146
Ps_068750	gi|87240808|gb|ABD32666.1|	52.38	126	34	3	388	74	1	121	4e-20	102
Ps_068751	gi|87240808|gb|ABD32666.1|	76	200	38	3	34	603	148	347	2e-66	258
Ps_068752	gi|87240796|gb|ABD32654.1|	79.59	49	8	1	169	23	104	150	5e-13	78.6
Ps_068753	gi|87240796|gb|ABD32654.1|	84.17	120	17	1	3	362	187	304	3e-43	179
Ps_068754	gi|87240796|gb|ABD32654.1|	82.5	120	19	1	3	362	187	304	3e-42	176
Ps_068755	gi|87240747|gb|ABD32605.1|	64.62	212	60	4	2	598	70	279	2e-52	211
Ps_068756	gi|87240744|gb|ABD32602.1|	81.33	75	14	0	18	242	420	494	2e-29	133
Ps_068757	gi|87240744|gb|ABD32602.1|	74.06	212	55	0	1	636	326	537	6e-92	341
Ps_068758	gi|87240744|gb|ABD32602.1|	85.42	48	7	0	18	161	486	533	6e-18	91.7
Ps_068759	gi|87240744|gb|ABD32602.1|	81.54	65	12	0	16	210	243	307	2e-23	113
Ps_068760	gi|87240744|gb|ABD32602.1|	89.36	94	10	0	1	282	151	244	2e-34	149
Ps_068761	gi|87240744|gb|ABD32602.1|	84.62	78	12	0	25	258	167	244	4e-23	112
Ps_068762	gi|87240732|gb|ABD32590.1|	92.06	189	13	1	16	582	41	227	3e-96	357
Ps_068763	gi|87240730|gb|ABD32588.1|	78.89	90	16	2	45	308	1	89	6e-35	151
Ps_068764	gi|87240730|gb|ABD32588.1|	77.63	76	14	2	45	266	1	75	8e-27	124
Ps_068765	gi|87240727|gb|ABD32585.1|	94.38	89	5	0	383	117	41	129	1e-42	176
Ps_068766	gi|87240727|gb|ABD32585.1|	91.92	99	8	0	413	117	31	129	2e-47	192
Ps_068767	gi|87240727|gb|ABD32585.1|	91.47	129	11	0	387	1	31	159	1e-64	250
Ps_068768	gi|87240727|gb|ABD32585.1|	92.44	119	9	0	357	1	41	159	2e-59	233
Ps_068769	gi|87240727|gb|ABD32585.1|	87.27	55	7	0	222	58	31	85	7e-21	104
Ps_068770	gi|87240727|gb|ABD32585.1|	91.11	45	4	0	192	58	41	85	5e-16	88.6
Ps_068771	gi|87240724|gb|ABD32582.1|	68.75	80	24	1	2	241	1277	1355	4e-17	92
Ps_068772	gi|87240724|gb|ABD32582.1|	68.66	67	21	0	1	201	1405	1471	5e-19	98.6
Ps_068773	gi|87240724|gb|ABD32582.1|	52.24	67	32	0	38	238	1387	1453	3e-12	75.9
Ps_068774	gi|87240724|gb|ABD32582.1|	65.65	131	45	0	405	13	1389	1519	3e-40	169
Ps_068775	gi|87240724|gb|ABD32582.1|	69.88	83	25	0	7	255	849	931	2e-26	123
Ps_068776	gi|87240724|gb|ABD32582.1|	70.59	68	20	0	10	213	1437	1504	3e-17	92.4
Ps_068777	gi|87240724|gb|ABD32582.1|	80.28	71	14	0	218	6	1516	1586	3e-25	119
Ps_068778	gi|87240724|gb|ABD32582.1|	79.37	63	13	0	214	26	1516	1578	4e-20	102
Ps_068779	gi|87240724|gb|ABD32582.1|	79.37	63	13	0	214	26	1516	1578	4e-20	102
Ps_068780	gi|87240724|gb|ABD32582.1|	80.77	52	10	0	57	212	974	1025	4e-17	92
Ps_068781	gi|87240724|gb|ABD32582.1|	78.48	79	17	0	3	239	970	1048	4e-31	138
Ps_068782	gi|87240724|gb|ABD32582.1|	70.19	104	31	0	312	1	1411	1514	4e-35	152
Ps_068783	gi|87240724|gb|ABD32582.1|	66.91	136	45	0	408	1	1368	1503	2e-46	189
Ps_068784	gi|87240724|gb|ABD32582.1|	79.01	162	34	0	500	15	1226	1387	1e-70	270
Ps_068785	gi|87240724|gb|ABD32582.1|	83.16	95	16	0	285	1	1253	1347	2e-38	163
Ps_068786	gi|87240724|gb|ABD32582.1|	49.38	81	41	0	244	2	742	822	5e-19	98.6
Ps_068787	gi|87240724|gb|ABD32582.1|	43.01	93	53	0	280	2	160	252	8e-14	81.3
Ps_068788	gi|87240724|gb|ABD32582.1|	60.27	73	24	1	205	2	814	886	2e-14	83.2
Ps_068789	gi|87240724|gb|ABD32582.1|	54.79	146	65	1	443	6	683	827	5e-48	175
Ps_068790	gi|87240724|gb|ABD32582.1|	71.03	107	31	0	2	322	1521	1627	2e-37	159
Ps_068791	gi|87240722|gb|ABD32580.1|	79.59	98	19	1	395	105	362	459	4e-27	125
Ps_068792	gi|87240722|gb|ABD32580.1|	85.39	267	38	1	798	1	362	628	3e-123	446
Ps_068793	gi|87240722|gb|ABD32580.1|	75.7	284	68	1	861	13	28	311	4e-113	413
Ps_068794	gi|87240700|gb|ABD32558.1|	79.27	82	17	0	238	483	1	82	1e-31	140
Ps_068795	gi|87240700|gb|ABD32558.1|	75.84	149	33	2	3	440	133	281	1e-53	213
Ps_068796	gi|87240697|gb|ABD32555.1|	92.24	116	9	0	348	1	579	694	2e-54	216
Ps_068797	gi|87240697|gb|ABD32555.1|	87.97	133	16	0	510	112	689	821	3e-58	228
Ps_068798	gi|87240697|gb|ABD32555.1|	96.45	141	5	0	2	424	443	583	1e-74	283
Ps_068799	gi|87240697|gb|ABD32555.1|	92.71	192	14	0	2	577	91	282	2e-100	369
Ps_068800	gi|87240697|gb|ABD32555.1|	90.45	199	19	0	995	399	689	887	3e-96	357
Ps_068801	gi|87240608|gb|ABD32466.1|	70.42	71	21	0	3	215	131	201	1e-21	107
Ps_068802	gi|87240518|gb|ABD32376.1|	87.5	88	10	1	263	3	122	209	4e-36	155
Ps_068803	gi|87240518|gb|ABD32376.1|	91.48	176	15	0	745	218	205	380	1e-93	347
Ps_068804	gi|87240492|gb|ABD32350.1|	76.72	116	22	2	392	48	102	213	1e-39	167
Ps_068805	gi|87240492|gb|ABD32350.1|	83.87	124	20	0	1	372	210	333	9e-61	237
Ps_068806	gi|87240492|gb|ABD32350.1|	72.81	217	56	2	652	2	326	539	2e-83	313
Ps_068807	gi|87240492|gb|ABD32350.1|	91.3	161	14	0	487	5	605	765	3e-81	305
Ps_068808	gi|87240475|gb|ABD32333.1|	66.15	65	22	0	200	6	195	259	4e-16	89
Ps_068809	gi|87240475|gb|ABD32333.1|	79.41	68	14	0	6	209	309	376	7e-24	114
Ps_068810	gi|87240475|gb|ABD32333.1|	69.86	73	22	0	220	2	516	588	2e-24	116
Ps_068811	gi|87240475|gb|ABD32333.1|	39.42	104	62	1	75	383	341	444	4e-12	75.5
Ps_068812	gi|87240475|gb|ABD32333.1|	40.21	97	58	0	11	301	348	444	4e-12	75.5
Ps_068813	gi|87240475|gb|ABD32333.1|	67.74	93	30	0	302	24	339	431	4e-30	135
Ps_068814	gi|87240475|gb|ABD32333.1|	56.25	80	35	0	245	6	132	211	7e-21	104
Ps_068815	gi|87240469|gb|ABD32327.1|	91.78	365	27	1	66	1160	1	362	0	644
Ps_068816	gi|87240457|gb|ABD32315.1|	80	165	21	3	125	592	1	162	1e-67	223
Ps_068817	gi|87240457|gb|ABD32315.1|	80.43	235	33	4	125	802	1	231	1e-73	281
Ps_068818	gi|87240431|gb|ABD32289.1|	82.22	135	19	1	398	9	1	135	2e-50	204
Ps_068819	gi|87240431|gb|ABD32289.1|	86.18	890	114	5	3154	509	104	992	0	1179
Ps_068820	gi|87240355|gb|ABD32213.1|	61.86	215	62	7	42	662	6	208	1e-58	231
Ps_068821	gi|87240355|gb|ABD32213.1|	69.93	143	34	4	904	1326	73	208	2e-45	189
Ps_068822	gi|87240355|gb|ABD32213.1|	91.97	137	10	1	653	243	602	737	1e-63	248
Ps_068823	gi|87240355|gb|ABD32213.1|	92.71	247	17	1	983	243	492	737	1e-116	424
Ps_068824	gi|87240355|gb|ABD32213.1|	76.07	326	58	5	25	972	175	490	2e-122	444
Ps_068825	gi|87240355|gb|ABD32213.1|	61.86	215	62	7	34	654	6	208	9e-59	231
Ps_068826	gi|87240355|gb|ABD32213.1|	94.15	171	10	0	572	60	492	662	9e-77	290
Ps_068827	gi|87240347|gb|ABD32205.1|	83.73	332	36	5	1051	89	1	325	7e-148	530
Ps_068828	gi|87240335|gb|ABD32193.1|	86.79	386	46	2	1134	2276	1	386	0	670
Ps_068829	gi|87162955|gb|ABD28750.1|	75.61	82	20	0	3	248	30	111	3e-25	119
Ps_068830	gi|87162955|gb|ABD28750.1|	85.9	78	11	0	236	3	105	182	8e-30	134
Ps_068831	gi|87162928|gb|ABD28723.1|	85.54	83	12	0	19	267	34	116	4e-34	148
Ps_068832	gi|87162928|gb|ABD28723.1|	87.88	66	8	0	12	209	214	279	2e-26	123
Ps_068833	gi|87162915|gb|ABD28710.1|	32.24	152	93	2	14	439	86	237	2e-17	95.1
Ps_068834	gi|87162913|gb|ABD28708.1|	75.93	590	121	4	215	1969	1	574	0	879
Ps_068835	gi|87162911|gb|ABD28706.1|	77.78	180	37	3	117	647	1	180	4e-55	220
Ps_068836	gi|87162909|gb|ABD28704.1|	91.15	113	10	0	360	22	1	113	3e-54	215
Ps_068837	gi|87162909|gb|ABD28704.1|	79.69	64	13	0	1	192	136	199	2e-22	110
Ps_068838	gi|87162909|gb|ABD28704.1|	88.81	143	16	0	430	2	1	143	2e-60	236
Ps_068839	gi|87162909|gb|ABD28704.1|	96.46	226	8	0	104	781	589	814	2e-124	399
Ps_068840	gi|87162909|gb|ABD28704.1|	93.26	267	18	0	802	2	226	492	8e-143	511
Ps_068841	gi|87162909|gb|ABD28704.1|	92.91	127	9	0	941	561	996	1122	1e-53	215
Ps_068842	gi|87162909|gb|ABD28704.1|	94	100	6	0	400	101	996	1095	5e-45	184
Ps_068843	gi|87162909|gb|ABD28704.1|	97.03	202	5	1	3	605	810	1011	7e-105	384
Ps_068844	gi|87162909|gb|ABD28704.1|	94.98	239	12	0	105	821	576	814	4e-114	416
Ps_068845	gi|87162873|gb|ABD28668.1|	84.35	313	47	2	24	959	1	312	4e-148	530
Ps_068846	gi|87162846|gb|ABD28641.1|	84.38	64	10	0	18	209	223	286	2e-24	116
Ps_068847	gi|87162846|gb|ABD28641.1|	86.43	140	17	1	421	2	4	141	2e-64	249
Ps_068848	gi|87162846|gb|ABD28641.1|	83.33	108	18	0	19	342	280	387	1e-31	140
Ps_068849	gi|87162841|gb|ABD28636.1|	89.58	96	10	0	290	3	724	819	2e-42	176
Ps_068850	gi|87162841|gb|ABD28636.1|	81	100	19	0	18	317	600	699	7e-39	164
Ps_068851	gi|87162841|gb|ABD28636.1|	70.64	109	31	1	329	3	5	112	3e-37	159
Ps_068852	gi|87162841|gb|ABD28636.1|	68.62	239	47	2	9	641	815	1053	3e-77	293
Ps_068853	gi|87162841|gb|ABD28636.1|	89	418	46	0	20	1273	182	599	0	741
Ps_068854	gi|87162824|gb|ABD28619.1|	59.57	94	38	0	149	430	127	220	3e-23	112
Ps_068855	gi|87162824|gb|ABD28619.1|	65.57	61	17	1	195	13	226	282	5e-13	78.6
Ps_068856	gi|87162824|gb|ABD28619.1|	61.05	95	37	0	72	356	126	220	1e-25	109
Ps_068857	gi|87162824|gb|ABD28619.1|	57.43	101	43	0	2	304	121	221	3e-22	108
Ps_068858	gi|87162794|gb|ABD28589.1|	86.76	68	9	0	68	271	16	83	1e-28	130
Ps_068859	gi|87162792|gb|ABD28587.1|	83.91	87	14	0	261	1	1	87	3e-33	145
Ps_068860	gi|87162792|gb|ABD28587.1|	83.92	454	70	1	1384	32	131	584	7e-166	589
Ps_068861	gi|87162786|gb|ABD28581.1|	81.46	178	23	2	51	584	7	174	3e-64	250
Ps_068862	gi|87162782|gb|ABD28577.1|	78.26	69	13	2	204	1	1	68	1e-22	110
Ps_068863	gi|87162779|gb|ABD28574.1|	89.13	138	15	0	13	426	278	415	6e-64	247
Ps_068864	gi|87162772|gb|ABD28567.1|	74.74	95	23	1	1	285	411	504	4e-29	132
Ps_068865	gi|87162772|gb|ABD28567.1|	80	385	69	4	46	1197	529	906	6e-158	563
Ps_068866	gi|87162772|gb|ABD28567.1|	67.9	377	100	3	1093	2	50	418	4e-134	483
Ps_068867	gi|87162745|gb|ABD28540.1|	57.61	184	38	6	37	498	91	264	2e-40	171
Ps_068868	gi|87162707|gb|ABD28502.1|	67.05	88	24	1	3	251	344	431	9e-25	118
Ps_068869	gi|87162707|gb|ABD28502.1|	76.54	341	77	2	118	1134	1	340	3e-138	497
Ps_068870	gi|87162706|gb|ABD28501.1|	97.44	78	1	1	2	235	75	151	2e-40	169
Ps_068871	gi|87162706|gb|ABD28501.1|	61.22	147	34	5	917	534	203	345	1e-31	142
Ps_068872	gi|87162704|gb|ABD28499.1|	87.11	225	29	0	2	676	268	492	1e-116	424
Ps_068873	gi|87162704|gb|ABD28499.1|	91.89	37	3	0	111	1	239	275	5e-11	72
Ps_068874	gi|87162704|gb|ABD28499.1|	85.16	182	27	0	222	767	311	492	5e-91	340
Ps_068875	gi|87162671|gb|ABD28466.1|	80	50	10	0	73	222	29	78	2e-13	80.1
Ps_068876	gi|87162608|gb|ABD28403.1|	65.81	117	38	2	350	3	1	116	5e-21	105
Ps_068877	gi|87162608|gb|ABD28403.1|	89.15	129	14	0	617	231	129	257	2e-54	217
Ps_068878	gi|87162601|gb|ABD28396.1|	56.3	119	51	1	62	418	1	118	5e-28	129
Ps_068879	gi|87162593|gb|ABD28388.1|	55.41	74	32	1	240	458	96	169	7e-26	95.1
Ps_068880	gi|87162593|gb|ABD28388.1|	53.98	113	50	1	37	369	57	169	1e-30	137
Ps_068881	gi|87162593|gb|ABD28388.1|	61.4	57	21	1	269	99	113	168	7e-13	78.2
Ps_068882	gi|87162593|gb|ABD28388.1|	84.81	79	12	0	3	239	73	151	9e-34	147
Ps_068883	gi|87162592|gb|ABD28387.1|	80.37	107	13	4	320	3	1	100	4e-36	155
Ps_068884	gi|87162592|gb|ABD28387.1|	95.09	224	11	0	2	673	98	321	5e-117	426
Ps_068885	gi|87162556|gb|ABD28351.1|	98.67	75	1	0	226	2	862	936	2e-34	149
Ps_068886	gi|87162556|gb|ABD28351.1|	92.43	185	14	0	2	556	944	1128	8e-95	352
Ps_068887	gi|87162556|gb|ABD28351.1|	86.57	849	111	2	2549	3	187	1032	0	1547
Ps_068888	gi|87162556|gb|ABD28351.1|	91.02	1024	91	1	3074	3	10	1032	0	1835
Ps_068889	gi|87162556|gb|ABD28351.1|	92.24	760	56	2	2314	35	187	943	0	1381
Ps_068890	gi|87162542|gb|ABD28337.1|	83.51	97	15	1	222	509	4	100	5e-39	164
Ps_068891	gi|87162542|gb|ABD28337.1|	83.51	97	15	1	31	318	4	100	5e-39	164
Ps_068892	gi|87162542|gb|ABD28337.1|	83.51	97	15	1	50	337	4	100	5e-39	164
Ps_068893	gi|87162542|gb|ABD28337.1|	83.51	97	15	1	124	411	4	100	5e-39	164
Ps_068894	gi|87162542|gb|ABD28337.1|	83.51	97	15	1	187	474	4	100	5e-39	164
Ps_068895	gi|87162535|gb|ABD28330.1|	96.15	1534	59	0	12	4613	79	1612	0	2937
Ps_068896	gi|87162535|gb|ABD28330.1|	72.34	94	16	4	148	420	1	87	4e-16	89
Ps_068897	gi|87162511|gb|ABD28306.1|	87.76	49	6	0	385	239	176	224	3e-16	89.4
Ps_068898	gi|87162511|gb|ABD28306.1|	87.76	49	6	0	234	88	176	224	3e-16	89.4
Ps_068899	gi|87162511|gb|ABD28306.1|	75.58	86	20	1	109	363	12	97	7e-28	127
Ps_068900	gi|87162510|gb|ABD28305.1|	59.42	69	28	0	15	221	47	115	1e-14	84
Ps_068901	gi|87162510|gb|ABD28305.1|	74.29	35	9	0	54	158	376	410	5e-17	55.1
Ps_068902	gi|87162510|gb|ABD28305.1|	65.45	55	19	0	166	2	421	475	2e-20	71.6
Ps_068903	gi|87162510|gb|ABD28305.1|	55.56	90	40	0	125	394	438	527	5e-32	103
Ps_068904	gi|87162510|gb|ABD28305.1|	55.9	195	67	2	1	528	235	429	1e-49	200
Ps_068905	gi|87162510|gb|ABD28305.1|	65	60	21	0	151	330	281	340	6e-14	81.6
Ps_068906	gi|87162510|gb|ABD28305.1|	70.67	75	21	1	17	238	501	575	4e-24	115
Ps_068907	gi|87162510|gb|ABD28305.1|	65	80	27	1	25	261	433	512	2e-21	106
Ps_068908	gi|87162510|gb|ABD28305.1|	65	80	27	1	112	348	433	512	2e-21	106
Ps_068909	gi|87162510|gb|ABD28305.1|	65	60	21	0	18	197	439	498	1e-13	80.9
Ps_068910	gi|87162510|gb|ABD28305.1|	80	70	14	0	289	80	339	408	6e-32	119
Ps_068911	gi|87162510|gb|ABD28305.1|	75.93	108	26	0	325	2	410	517	2e-40	169
Ps_068912	gi|87162510|gb|ABD28305.1|	66.67	72	24	0	1	216	409	480	2e-20	103
Ps_068913	gi|87162510|gb|ABD28305.1|	76.92	78	18	0	2	235	387	464	2e-27	126
Ps_068914	gi|87162510|gb|ABD28305.1|	65	60	21	0	148	327	281	340	6e-14	81.6
Ps_068915	gi|87162510|gb|ABD28305.1|	83.42	187	31	0	83	643	384	570	3e-87	325
Ps_068916	gi|87162502|gb|ABD28297.1|	77.98	109	24	0	472	146	1	109	7e-40	169
Ps_068917	gi|87162502|gb|ABD28297.1|	80.36	504	94	2	1978	470	155	654	0	776
Ps_068918	gi|87162498|gb|ABD28293.1|	78	50	11	0	237	88	782	831	2e-13	80.1
Ps_068919	gi|87162498|gb|ABD28293.1|	61.04	77	29	1	22	249	418	494	2e-16	90.1
Ps_068920	gi|87162498|gb|ABD28293.1|	65.56	90	30	1	2	268	405	494	2e-24	116
Ps_068921	gi|87162498|gb|ABD28293.1|	77.46	71	16	0	278	66	779	849	1e-26	117
Ps_068922	gi|87162498|gb|ABD28293.1|	77.46	71	16	0	248	36	779	849	1e-24	117
Ps_068923	gi|87162498|gb|ABD28293.1|	69.77	86	26	0	1	258	481	566	2e-16	90.1
Ps_068924	gi|87162498|gb|ABD28293.1|	85.71	56	8	0	205	38	778	833	1e-20	103
Ps_068925	gi|87162498|gb|ABD28293.1|	60.87	138	53	1	20	430	399	536	2e-39	166
Ps_068926	gi|87162498|gb|ABD28293.1|	68.09	47	15	0	141	1	123	169	6e-11	71.6
Ps_068927	gi|87162498|gb|ABD28293.1|	83.78	37	6	0	199	89	791	827	7e-14	70.9
Ps_068928	gi|87162498|gb|ABD28293.1|	61.9	84	32	0	254	3	464	547	7e-21	104
Ps_068929	gi|87162498|gb|ABD28293.1|	71.43	49	14	0	155	301	543	591	1e-11	73.9
Ps_068930	gi|87162498|gb|ABD28293.1|	90.79	76	7	0	1	228	516	591	1e-23	114
Ps_068931	gi|87162496|gb|ABD28291.1|	84.06	69	11	0	2	208	100	168	1e-25	120
Ps_068932	gi|87162496|gb|ABD28291.1|	67.86	84	27	0	260	9	427	510	6e-28	128
Ps_068933	gi|87162496|gb|ABD28291.1|	75.71	70	17	0	213	4	100	169	1e-12	77
Ps_068934	gi|87162496|gb|ABD28291.1|	60.56	71	28	0	3	215	359	429	7e-21	104
Ps_068935	gi|871510|emb|CAA90080.1|	100	68	0	0	2	205	149	216	7e-31	139
Ps_068936	gi|871508|emb|CAA90082.1|	100	205	0	0	307	921	11	215	6e-99	366
Ps_068937	gi|871508|emb|CAA90082.1|	78.2	211	33	2	167	760	5	215	2e-86	324
Ps_068938	gi|871508|emb|CAA90082.1|	80.09	211	38	1	167	787	5	215	7e-91	339
Ps_068939	gi|87116463|dbj|BAE79384.1|	37.96	108	67	0	4	327	1754	1861	4e-13	79
Ps_068940	gi|86359607|ref|YP_471499.1|	100	70	0	0	210	1	130	199	1e-32	143
Ps_068941	gi|86359439|ref|YP_471331.1|	98.51	67	1	0	203	3	391	457	5e-32	141
Ps_068942	gi|86359208|ref|YP_471100.1|	100	36	0	0	131	24	347	382	4e-13	79
Ps_068943	gi|86358015|ref|YP_469907.1|	100	76	0	0	230	3	3	78	4e-25	118
Ps_068944	gi|86357990|ref|YP_469882.1|	100	52	0	0	242	87	70	121	9e-21	104
Ps_068945	gi|86357254|ref|YP_469146.1|	79.17	48	3	1	124	2	8	55	4e-12	75.5
Ps_068946	gi|86357251|ref|YP_469143.1|	74.51	51	12	1	31	180	226	276	8e-11	71.2
Ps_068947	gi|86357226|ref|YP_469118.1|	100	89	0	0	1	267	199	287	3e-41	172
Ps_068948	gi|86356973|ref|YP_468865.1|	100	67	0	0	202	2	26	92	2e-30	136
Ps_068949	gi|86356521|ref|YP_468413.1|	98.51	67	1	0	201	1	91	157	5e-29	131
Ps_068950	gi|86276860|gb|ABC87914.1|	88.64	44	5	0	19	150	174	217	2e-16	90.1
Ps_068951	gi|86276860|gb|ABC87914.1|	91.94	62	5	0	2	187	156	217	6e-27	124
Ps_068952	gi|86161652|gb|ABC86956.1|	82.19	73	13	0	3	221	252	324	4e-28	128
Ps_068953	gi|861157|emb|CAA84527.1|	91.12	563	50	0	1848	160	19	581	0	1082
Ps_068954	gi|861155|emb|CAA84526.1|	88.32	137	16	0	689	279	439	575	4e-60	236
Ps_068955	gi|861155|emb|CAA84526.1|	89.09	55	6	0	443	279	521	575	2e-20	103
Ps_068956	gi|861155|emb|CAA84526.1|	89.38	160	15	1	475	2	1	160	4e-83	311
Ps_068957	gi|861155|emb|CAA84526.1|	90.28	288	26	2	12	872	168	454	5e-153	545
Ps_068958	gi|861155|emb|CAA84526.1|	89.43	227	22	2	12	689	168	393	1e-118	431
Ps_068959	gi|861091|emb|CAA60828.1|	100	143	0	0	3	431	131	273	1e-65	254
Ps_068960	gi|861091|emb|CAA60828.1|	95.59	136	6	0	136	543	2	137	5e-71	271
Ps_068961	gi|85710424|ref|ZP_01041488.1|	77.38	84	19	0	254	3	156	239	6e-31	138
Ps_068962	gi|85700172|gb|ABC74526.1|	95.31	64	3	0	194	3	363	426	4e-27	125
Ps_068963	gi|85001713|gb|ABC68410.1|	87.5	80	10	0	443	204	132	211	5e-34	148
Ps_068964	gi|85001697|gb|ABC68403.1|	91.57	166	14	0	648	151	1	166	2e-87	327
Ps_068965	gi|85001697|gb|ABC68403.1|	84.35	313	47	1	2	934	209	521	1e-148	531
Ps_068966	gi|84993546|dbj|BAE75937.1|	100	250	0	0	3	752	91	340	1e-141	508
Ps_068967	gi|84993546|dbj|BAE75937.1|	100	38	0	0	114	1	1	38	5e-13	78.6
Ps_068968	gi|84993544|dbj|BAE75936.1|	97.47	79	2	0	31	267	1	79	2e-39	157
Ps_068969	gi|84993544|dbj|BAE75936.1|	99.09	110	1	0	2	331	218	327	5e-56	221
Ps_068970	gi|8489871|gb|AAF75791.1|AF271892_1	98.57	420	6	0	17	1276	136	555	0	759
Ps_068971	gi|8489871|gb|AAF75791.1|AF271892_1	96.96	427	6	1	17	1297	136	555	0	753
Ps_068972	gi|8489871|gb|AAF75791.1|AF271892_1	93.38	136	6	3	403	2	1	135	3e-55	218
Ps_068973	gi|8489806|gb|AAF75761.1|AF262939_1	98.8	417	3	1	115	1359	11	427	2e-117	427
Ps_068974	gi|8489806|gb|AAF75761.1|AF262939_1	82.69	156	27	0	470	3	407	562	2e-64	249
Ps_068975	gi|8489806|gb|AAF75761.1|AF262939_1	100	901	0	0	2	2704	569	1469	0	1541
Ps_068976	gi|8489806|gb|AAF75761.1|AF262939_1	100	901	0	0	2	2704	569	1469	0	1541
Ps_068977	gi|84626066|gb|ABC59623.1|	98.95	285	3	0	48	902	270	554	2e-167	594
Ps_068978	gi|84626066|gb|ABC59623.1|	78.37	245	53	0	737	3	32	276	4e-141	505
Ps_068979	gi|84619112|emb|CAJ41387.1|	80	35	7	0	229	125	46	80	7e-12	65.9
Ps_068980	gi|84514199|gb|ABC59108.1|	91.43	70	6	0	7	216	213	282	4e-28	128
Ps_068981	gi|84514199|gb|ABC59108.1|	90	50	5	0	7	156	213	262	1e-16	90.9
Ps_068982	gi|84514199|gb|ABC59108.1|	91.38	58	5	0	19	192	205	262	2e-22	110
Ps_068983	gi|84514199|gb|ABC59108.1|	91.94	62	5	0	19	204	205	266	6e-25	118
Ps_068984	gi|84514189|gb|ABC59103.1|	78.46	65	14	0	3	197	142	206	5e-23	112
Ps_068985	gi|84514189|gb|ABC59103.1|	83.56	73	12	0	219	1	41	113	1e-27	127
Ps_068986	gi|84514181|gb|ABC59099.1|	80	110	22	0	3	332	246	355	3e-46	189
Ps_068987	gi|84514181|gb|ABC59099.1|	81.25	48	9	0	553	410	348	395	3e-14	83.2
Ps_068988	gi|84514181|gb|ABC59099.1|	88.41	69	8	0	356	150	327	395	1e-28	130
Ps_068989	gi|84514181|gb|ABC59099.1|	85.92	71	10	0	54	266	250	320	3e-29	132
Ps_068990	gi|84514177|gb|ABC59097.1|	89.38	480	46	2	761	2191	36	513	0	867
Ps_068991	gi|84514175|gb|ABC59096.1|	75.56	45	10	1	138	4	32	75	2e-11	73.2
Ps_068992	gi|84514167|gb|ABC59092.1|	74.19	93	23	1	27	305	223	314	1e-17	94
Ps_068993	gi|84514153|gb|ABC59085.1|	90.07	413	40	1	1618	383	100	512	0	767
Ps_068994	gi|84514153|gb|ABC59085.1|	91.58	95	8	0	286	2	13	107	4e-44	181
Ps_068995	gi|84514147|gb|ABC59082.1|	75.44	57	14	0	92	262	1	57	3e-17	92.4
Ps_068996	gi|84514147|gb|ABC59082.1|	85.53	76	11	0	229	2	368	443	3e-33	145
Ps_068997	gi|84514147|gb|ABC59082.1|	82.43	148	26	0	13	456	77	224	2e-63	246
Ps_068998	gi|84514141|gb|ABC59079.1|	73.28	116	31	0	2	349	230	345	4e-41	171
Ps_068999	gi|84514141|gb|ABC59079.1|	78.63	248	48	1	9	752	155	397	6e-109	398
Ps_069000	gi|84514139|gb|ABC59078.1|	83.33	132	22	0	6	401	102	233	5e-50	201
Ps_069001	gi|84514139|gb|ABC59078.1|	87.21	86	11	0	1	258	349	434	2e-36	156
Ps_069002	gi|84514139|gb|ABC59078.1|	71.56	109	31	0	335	9	232	340	2e-36	155
Ps_069003	gi|84514139|gb|ABC59078.1|	76.6	94	22	0	290	9	247	340	2e-32	143
Ps_069004	gi|84514135|gb|ABC59076.1|	84.62	91	14	0	275	3	137	227	2e-39	166
Ps_069005	gi|84514135|gb|ABC59076.1|	88.27	179	21	0	537	1	284	462	7e-95	350
Ps_069006	gi|84514135|gb|ABC59076.1|	87.76	98	12	0	309	16	284	381	6e-46	187
Ps_069007	gi|84514131|gb|ABC59074.1|	96.11	489	19	0	1737	271	1	489	0	874
Ps_069008	gi|84494296|ref|ZP_00993415.1|	86.15	65	9	0	3	197	217	281	2e-26	122
Ps_069009	gi|84468452|dbj|BAE71309.1|	85.58	326	47	0	1245	268	158	483	2e-156	557
Ps_069010	gi|84468452|dbj|BAE71309.1|	86.75	317	42	0	1218	268	167	483	4e-156	556
Ps_069011	gi|84468452|dbj|BAE71309.1|	76.47	170	38	2	506	3	4	173	7e-65	252
Ps_069012	gi|84468452|dbj|BAE71309.1|	74.78	115	28	1	344	3	59	173	2e-40	169
Ps_069013	gi|84468452|dbj|BAE71309.1|	74.83	143	32	2	419	3	31	173	2e-51	206
Ps_069014	gi|84468452|dbj|BAE71309.1|	76.47	170	38	2	506	3	4	173	8e-65	252
Ps_069015	gi|84468450|dbj|BAE71308.1|	78.19	188	24	3	295	852	4	176	4e-69	266
Ps_069016	gi|84468450|dbj|BAE71308.1|	83.88	515	63	4	301	1839	4	500	0	831
Ps_069017	gi|84468448|dbj|BAE71307.1|	88.34	643	73	1	2406	484	96	738	0	1118
Ps_069018	gi|84468446|dbj|BAE71306.1|	63.84	437	137	2	3	1292	194	616	3e-121	441
Ps_069019	gi|84468446|dbj|BAE71306.1|	80.82	146	28	0	12	449	47	192	5e-50	201
Ps_069020	gi|84468446|dbj|BAE71306.1|	81.51	146	27	0	27	464	47	192	3e-51	205
Ps_069021	gi|84468446|dbj|BAE71306.1|	53.67	531	179	4	77	1468	65	595	1e-112	412
Ps_069022	gi|84468444|dbj|BAE71305.1|	92.74	179	13	0	3	539	124	302	3e-97	360
Ps_069023	gi|84468444|dbj|BAE71305.1|	88.89	99	11	0	215	511	1	99	4e-38	162
Ps_069024	gi|84468440|dbj|BAE71303.1|	97.4	77	2	0	2	232	20	96	1e-33	147
Ps_069025	gi|84468434|dbj|BAE71300.1|	96.67	270	9	0	2063	1254	1	270	3e-111	408
Ps_069026	gi|84468434|dbj|BAE71300.1|	93.57	171	11	0	3376	2864	1	171	1e-60	241
Ps_069027	gi|84468432|dbj|BAE71299.1|	79.94	344	65	3	1243	215	1	341	3e-123	447
Ps_069028	gi|84468432|dbj|BAE71299.1|	79.36	344	67	3	1657	629	1	341	1e-121	442
Ps_069029	gi|84468430|dbj|BAE71298.1|	98.28	174	3	0	211	732	1	174	4e-96	356
Ps_069030	gi|84468428|dbj|BAE71297.1|	85.71	378	47	3	317	1450	1	371	3e-109	401
Ps_069031	gi|84468420|dbj|BAE71293.1|	77.78	72	16	0	15	230	109	180	9e-26	120
Ps_069032	gi|84468420|dbj|BAE71293.1|	86.47	340	46	0	1398	379	198	537	1e-158	565
Ps_069033	gi|84468420|dbj|BAE71293.1|	78.43	153	33	0	330	788	28	180	2e-66	257
Ps_069034	gi|84468416|dbj|BAE71291.1|	70.32	347	73	6	522	1475	1	346	3e-117	428
Ps_069035	gi|84468416|dbj|BAE71291.1|	65.24	351	89	7	522	1487	1	347	1e-109	402
Ps_069036	gi|84468412|dbj|BAE71289.1|	80.57	386	63	2	171	1328	1	374	4e-139	501
Ps_069037	gi|84468408|dbj|BAE71287.1|	75.44	114	28	0	287	628	1	114	2e-45	189
Ps_069038	gi|84468402|dbj|BAE71284.1|	65.22	299	92	7	60	935	1	294	1e-77	295
Ps_069039	gi|84468398|dbj|BAE71282.1|	70.96	365	90	4	114	1205	1	350	1e-137	496
Ps_069040	gi|84468396|dbj|BAE71281.1|	97.83	184	4	0	916	365	328	511	7e-98	363
Ps_069041	gi|84468392|dbj|BAE71279.1|	86.94	421	52	2	1640	387	143	563	0	767
Ps_069042	gi|84468392|dbj|BAE71279.1|	72.94	170	46	0	93	602	1	170	5e-50	202
Ps_069043	gi|84468390|dbj|BAE71278.1|	89.61	414	41	1	339	1574	1	414	2e-169	602
Ps_069044	gi|84468390|dbj|BAE71278.1|	89.61	414	41	1	339	1574	1	414	2e-169	602
Ps_069045	gi|84468384|dbj|BAE71275.1|	90.16	386	38	0	1162	5	63	448	0	711
Ps_069046	gi|84468384|dbj|BAE71275.1|	84.01	394	49	4	105	1247	462	854	1e-156	558
Ps_069047	gi|84468362|dbj|BAE71264.1|	95	40	2	0	122	3	77	116	2e-13	79.7
Ps_069048	gi|84468360|dbj|BAE71263.1|	91.83	208	17	0	1	624	114	321	6e-83	312
Ps_069049	gi|84468358|dbj|BAE71262.1|	86.17	347	47	1	75	1112	62	408	1e-172	611
Ps_069050	gi|84468358|dbj|BAE71262.1|	86.77	189	24	1	103	666	220	408	4e-90	335
Ps_069051	gi|84468358|dbj|BAE71262.1|	89.46	408	42	1	182	1402	1	408	0	739
Ps_069052	gi|84468356|dbj|BAE71261.1|	96.64	119	4	0	507	151	151	269	1e-53	213
Ps_069053	gi|84468352|dbj|BAE71259.1|	44.26	61	34	0	319	137	407	467	2e-11	63.2
Ps_069054	gi|84468352|dbj|BAE71259.1|	33.91	115	76	0	6	350	437	551	5e-14	82
Ps_069055	gi|84468352|dbj|BAE71259.1|	32.56	215	143	1	52	690	327	541	4e-27	127
Ps_069056	gi|84468352|dbj|BAE71259.1|	34.69	147	94	1	296	730	395	541	2e-15	88.6
Ps_069057	gi|84468350|dbj|BAE71258.1|	94.34	53	3	0	109	267	223	275	8e-22	107
Ps_069058	gi|84468350|dbj|BAE71258.1|	82.46	57	10	0	574	404	269	325	2e-19	100
Ps_069059	gi|84468350|dbj|BAE71258.1|	78.36	268	39	6	42	797	1	265	6e-110	402
Ps_069060	gi|84468346|dbj|BAE71256.1|	90	70	7	0	302	93	115	184	2e-33	146
Ps_069061	gi|84468334|dbj|BAE71250.1|	87	100	12	1	341	42	303	401	8e-41	171
Ps_069062	gi|84468334|dbj|BAE71250.1|	79.13	115	24	0	2	346	196	310	7e-29	131
Ps_069063	gi|84468334|dbj|BAE71250.1|	89.9	208	21	0	36	659	419	626	5e-90	337
Ps_069064	gi|84468332|dbj|BAE71249.1|	89.19	111	12	0	670	338	451	561	3e-50	203
Ps_069065	gi|84468332|dbj|BAE71249.1|	80	210	33	3	51	677	182	383	3e-84	316
Ps_069066	gi|84468326|dbj|BAE71246.1|	73.01	163	34	7	30	500	1	159	2e-55	219
Ps_069067	gi|84468324|dbj|BAE71245.1|	95.89	682	28	0	2303	258	10	691	0	1132
Ps_069068	gi|84468324|dbj|BAE71245.1|	94.6	500	27	0	1661	162	10	509	0	785
Ps_069069	gi|84468324|dbj|BAE71245.1|	93.06	677	47	0	2326	296	10	686	0	1122
Ps_069070	gi|84468322|dbj|BAE71244.1|	93.78	402	22	1	1729	533	1	402	5e-178	630
Ps_069071	gi|84468322|dbj|BAE71244.1|	89.74	390	32	4	1432	284	1	389	4e-177	627
Ps_069072	gi|84468318|dbj|BAE71242.1|	82.7	289	49	1	866	3	1	289	2e-139	500
Ps_069073	gi|84468312|dbj|BAE71239.1|	86.71	557	69	2	111	1769	1	556	0	936
Ps_069074	gi|84468312|dbj|BAE71239.1|	93.06	504	28	2	488	1981	54	556	0	935
Ps_069075	gi|84468300|dbj|BAE71233.1|	97.11	485	14	0	2534	1080	1	485	0	896
Ps_069076	gi|84468294|dbj|BAE71230.1|	83.96	212	34	0	637	2	716	927	4e-89	332
Ps_069077	gi|84468294|dbj|BAE71230.1|	67.39	92	28	2	323	51	311	401	2e-22	110
Ps_069078	gi|84468294|dbj|BAE71230.1|	56.67	360	133	6	6	1076	435	774	5e-94	350
Ps_069079	gi|84468292|dbj|BAE71229.1|	96.47	85	3	0	257	3	1	85	1e-38	163
Ps_069080	gi|84468292|dbj|BAE71229.1|	96.47	85	3	0	257	3	1	85	1e-38	163
Ps_069081	gi|84468286|dbj|BAE71226.1|	92.13	89	7	0	267	1	58	146	5e-38	161
Ps_069082	gi|84468286|dbj|BAE71226.1|	72.46	69	19	0	166	372	1	69	2e-19	99.8
Ps_069083	gi|84468286|dbj|BAE71226.1|	72.46	69	19	0	284	490	1	69	2e-19	99.8
Ps_069084	gi|84468286|dbj|BAE71226.1|	89.84	128	13	0	2	385	140	267	7e-42	174
Ps_069085	gi|84468286|dbj|BAE71226.1|	72.46	69	19	0	145	351	1	69	2e-19	99.8
Ps_069086	gi|84468280|dbj|BAE71223.1|	68.98	187	32	2	922	362	197	357	4e-64	250
Ps_069087	gi|84468280|dbj|BAE71223.1|	65.28	216	54	8	120	740	1	204	1e-43	181
Ps_069088	gi|84468280|dbj|BAE71223.1|	65.28	216	54	8	150	770	1	204	1e-43	181
Ps_069089	gi|84468276|dbj|BAE71221.1|	89.66	87	7	1	22	276	119	205	2e-37	159
Ps_069090	gi|84468276|dbj|BAE71221.1|	88.54	157	18	0	1	471	311	467	7e-77	290
Ps_069091	gi|84468276|dbj|BAE71221.1|	82.54	63	11	0	15	203	448	510	2e-22	110
Ps_069092	gi|84468274|dbj|BAE71220.1|	83.33	102	17	0	5	310	223	324	1e-41	173
Ps_069093	gi|84468274|dbj|BAE71220.1|	90.73	248	23	0	1	744	447	694	1e-117	428
Ps_069094	gi|84468274|dbj|BAE71220.1|	87.21	86	11	0	259	2	369	454	3e-39	165
Ps_069095	gi|84468274|dbj|BAE71220.1|	87.33	150	19	0	347	796	175	324	6e-69	266
Ps_069096	gi|84468264|dbj|BAE71215.1|	94.58	203	11	0	71	679	4	206	3e-96	356
Ps_069097	gi|84468264|dbj|BAE71215.1|	90	70	7	0	210	1	7	76	4e-29	132
Ps_069098	gi|84468264|dbj|BAE71215.1|	95.05	404	20	0	1427	216	3	406	0	687
Ps_069099	gi|84468258|dbj|BAE71213.1|	91	100	9	0	559	858	425	524	2e-44	185
Ps_069100	gi|84468258|dbj|BAE71213.1|	89.97	349	34	1	2	1045	176	524	3e-154	550
Ps_069101	gi|84468258|dbj|BAE71213.1|	91	100	9	0	546	845	425	524	2e-44	185
Ps_069102	gi|84468258|dbj|BAE71213.1|	90	60	6	0	180	1	1	60	1e-23	113
Ps_069103	gi|84453228|dbj|BAE71211.1|	88.73	204	23	0	893	282	479	682	2e-100	370
Ps_069104	gi|84453228|dbj|BAE71211.1|	59.22	103	31	2	908	1210	4	97	7e-18	97.8
Ps_069105	gi|84453228|dbj|BAE71211.1|	59.22	103	31	2	323	625	4	97	3e-18	97.8
Ps_069106	gi|84453228|dbj|BAE71211.1|	59.22	103	31	2	323	625	4	97	2e-18	97.8
Ps_069107	gi|84453228|dbj|BAE71211.1|	59.22	103	31	2	908	1210	4	97	6e-18	97.8
Ps_069108	gi|84453228|dbj|BAE71211.1|	78.92	204	34	1	753	1364	4	198	4e-100	306
Ps_069109	gi|84453228|dbj|BAE71211.1|	59.22	103	31	2	753	1055	4	97	5e-18	97.8
Ps_069110	gi|84453228|dbj|BAE71211.1|	92.94	255	18	0	3	767	232	486	1e-133	480
Ps_069111	gi|84453228|dbj|BAE71211.1|	81.3	262	40	1	439	1224	4	256	6e-111	407
Ps_069112	gi|84453228|dbj|BAE71211.1|	76.14	197	40	2	171	740	2	198	2e-89	270
Ps_069113	gi|84453228|dbj|BAE71211.1|	78.43	204	35	1	309	920	4	198	6e-99	302
Ps_069114	gi|84453228|dbj|BAE71211.1|	80.39	255	43	2	259	1002	2	256	3e-105	387
Ps_069115	gi|84453228|dbj|BAE71211.1|	79.61	255	45	2	171	914	2	256	3e-101	374
Ps_069116	gi|84453228|dbj|BAE71211.1|	77.86	262	49	1	753	1538	4	256	2e-102	379
Ps_069117	gi|84453228|dbj|BAE71211.1|	80.53	262	42	1	908	1693	4	256	7e-110	404
Ps_069118	gi|84453228|dbj|BAE71211.1|	72.12	165	37	1	112	606	4	159	2e-54	216
Ps_069119	gi|84453228|dbj|BAE71211.1|	80.53	262	42	1	323	1108	4	256	5e-110	404
Ps_069120	gi|84453228|dbj|BAE71211.1|	59.22	103	31	2	753	1055	4	97	6e-18	97.8
Ps_069121	gi|84453224|dbj|BAE71209.1|	94.32	317	14	1	1530	592	216	532	2e-171	607
Ps_069122	gi|84453222|dbj|BAE71208.1|	89.02	437	48	0	351	1661	1	437	0	754
Ps_069123	gi|84453222|dbj|BAE71208.1|	78.79	165	35	0	17	511	231	395	7e-69	264
Ps_069124	gi|84453220|dbj|BAE71207.1|	93.51	77	5	0	37	267	13	89	8e-32	140
Ps_069125	gi|84453220|dbj|BAE71207.1|	91.64	323	26	1	1245	277	145	466	4e-166	589
Ps_069126	gi|84453218|dbj|BAE71206.1|	81.91	387	64	4	1791	643	1	385	1e-151	542
Ps_069127	gi|84453216|dbj|BAE71205.1|	77.89	95	21	0	4	288	12	106	8e-35	150
Ps_069128	gi|84453216|dbj|BAE71205.1|	78.3	106	23	0	80	397	1	106	1e-39	167
Ps_069129	gi|84453208|dbj|BAE71201.1|	88.38	396	40	3	548	1723	214	607	0	703
Ps_069130	gi|84453208|dbj|BAE71201.1|	77.44	399	81	4	548	1732	214	607	3e-172	611
Ps_069131	gi|84453206|dbj|BAE71200.1|	63.25	117	36	4	341	3	1	114	3e-23	112
Ps_069132	gi|84453206|dbj|BAE71200.1|	91.15	407	35	1	1	1221	110	515	0	780
Ps_069133	gi|84453204|dbj|BAE71199.1|	92.59	54	4	0	1	162	159	212	1e-20	103
Ps_069134	gi|84453202|dbj|BAE71198.1|	72.73	44	11	1	133	2	5	47	3e-11	72.8
Ps_069135	gi|84453202|dbj|BAE71198.1|	83.95	81	13	0	1	243	56	136	1e-34	150
Ps_069136	gi|84453202|dbj|BAE71198.1|	84.29	490	71	2	1556	105	4	493	0	814
Ps_069137	gi|84453202|dbj|BAE71198.1|	79.17	72	15	0	216	1	299	370	2e-25	120
Ps_069138	gi|84453202|dbj|BAE71198.1|	62.32	138	48	1	614	1027	176	309	1e-76	179
Ps_069139	gi|84453198|dbj|BAE71196.1|	92.31	52	4	0	3	158	4	55	1e-21	107
Ps_069140	gi|84453190|dbj|BAE71192.1|	89.07	485	41	5	135	1577	1	477	0	852
Ps_069141	gi|84453188|dbj|BAE71191.1|	91.83	306	21	1	918	1	37	338	2e-148	530
Ps_069142	gi|84453186|dbj|BAE71190.1|	93.46	367	22	1	1132	32	97	461	8e-178	628
Ps_069143	gi|84453182|dbj|BAE71188.1|	88.49	556	53	8	2153	501	102	651	0	907
Ps_069144	gi|84453182|dbj|BAE71188.1|	88.39	560	50	8	2316	652	102	651	0	902
Ps_069145	gi|84453182|dbj|BAE71188.1|	83.33	108	14	3	313	2	1	108	4e-42	176
Ps_069146	gi|84453182|dbj|BAE71188.1|	83.33	108	14	3	313	2	1	108	8e-42	176
Ps_069147	gi|84453182|dbj|BAE71188.1|	32.41	108	69	3	313	2	1	108	5e-42	176
Ps_069148	gi|840924|gb|AAA67711.1|	95.51	691	28	2	535	2607	1	688	0	1225
Ps_069149	gi|83839181|gb|ABC47814.1|	83.33	78	12	1	49	282	70	146	1e-28	130
Ps_069150	gi|83776203|dbj|BAE66322.1|	90.79	76	7	0	1	228	308	383	8e-35	150
Ps_069151	gi|83764632|dbj|BAE54776.1|	56.52	69	27	1	11	208	250	318	1e-14	84
Ps_069152	gi|83753973|pdb|2ACV|A	81.85	270	48	1	59	865	1	270	3e-110	403
Ps_069153	gi|83753973|pdb|2ACV|A	75.17	149	35	1	33	473	258	406	9e-61	239
Ps_069154	gi|83753973|pdb|2ACV|A	85.27	224	32	1	26	694	47	270	1e-96	357
Ps_069155	gi|83416415|gb|ABC18241.1|	98.51	67	1	0	204	4	133	199	8e-30	134
Ps_069156	gi|83416415|gb|ABC18241.1|	98.65	74	1	0	241	462	19	92	3e-33	145
Ps_069157	gi|83416415|gb|ABC18241.1|	98.65	74	1	0	339	560	19	92	4e-33	145
Ps_069158	gi|83318896|emb|CAJ15148.2|	95.51	89	4	0	267	1	205	293	1e-39	166
Ps_069159	gi|83033890|gb|ABB97398.1|	92.31	117	9	0	77	427	1	117	8e-59	230
Ps_069160	gi|83016477|dbj|BAE53430.1|	77.17	92	21	0	2	277	66	157	3e-35	154
Ps_069161	gi|82941457|dbj|BAE48793.1|	88.33	60	7	0	46	225	137	196	9e-23	110
Ps_069162	gi|82793635|ref|XP_728120.1|	63.49	63	23	0	197	9	332	394	7e-15	76.3
Ps_069163	gi|82734181|emb|CAJ44124.1|	97.96	49	1	0	10	156	166	214	7e-20	101
Ps_069164	gi|82468791|gb|ABB76761.1|	40.18	112	47	1	279	4	45	156	3e-11	72.8
Ps_069165	gi|82400106|gb|ABB72792.1|	76.33	207	46	3	808	191	17	221	3e-60	237
Ps_069166	gi|82394554|gb|ABB72366.1|	57.73	97	29	2	3	257	37	133	4e-16	89
Ps_069167	gi|8132347|gb|AAF73257.1|AF154329_1	100	260	0	0	3	782	85	344	3e-142	509
Ps_069168	gi|8132347|gb|AAF73257.1|AF154329_1	100	73	0	0	275	57	1	73	1e-35	154
Ps_069169	gi|8132347|gb|AAF73257.1|AF154329_1	100	55	0	0	3	167	85	139	1e-24	117
Ps_069170	gi|8132347|gb|AAF73257.1|AF154329_1	100	206	0	0	121	738	139	344	1e-108	397
Ps_069171	gi|8132287|gb|AAF73236.1|AF153061_1	100	371	0	0	202	1314	1	371	0	759
Ps_069172	gi|81250789|gb|ABB69784.1|	80.72	690	126	6	2221	158	1	685	0	1063
Ps_069173	gi|81250789|gb|ABB69784.1|	90.83	687	61	2	2218	158	1	685	0	1225
Ps_069174	gi|81250789|gb|ABB69784.1|	80.47	681	126	6	2194	158	10	685	0	1047
Ps_069175	gi|81250789|gb|ABB69784.1|	90.71	678	61	2	2191	158	10	685	0	1209
Ps_069176	gi|81250789|gb|ABB69784.1|	86.57	581	76	2	1897	158	106	685	0	994
Ps_069177	gi|81250785|gb|ABB69782.1|	82.98	382	61	1	2	1135	279	660	0	644
Ps_069178	gi|81176251|ref|YP_398330.1|	100	82	0	0	367	122	1	82	2e-40	172
Ps_069179	gi|806310|gb|AAA66288.1|	52	100	28	2	122	361	84	183	2e-17	93.2
Ps_069180	gi|806310|gb|AAA66288.1|	40.16	122	73	0	367	2	58	179	2e-16	90.1
Ps_069181	gi|806310|gb|AAA66288.1|	41.61	161	84	2	464	12	24	184	2e-16	90.9
Ps_069182	gi|799369|gb|AAA81472.1|	99.84	1222	2	0	274	3939	38	1259	0	2319
Ps_069183	gi|7960277|gb|AAF71272.1|AF251264_1	98.77	81	1	0	245	3	146	226	2e-39	166
Ps_069184	gi|79565337|ref|NP_180423.3|	82.35	34	6	0	135	236	277	310	4e-18	58.9
Ps_069185	gi|79346106|ref|NP_173048.3|	83.53	85	14	0	261	7	68	152	5e-32	141
Ps_069186	gi|78708833|gb|ABB47808.1|	50.39	129	27	1	490	215	464	592	9e-25	117
Ps_069187	gi|78708833|gb|ABB47808.1|	50.39	129	27	1	562	287	464	592	1e-24	117
Ps_069188	gi|78183249|emb|CAJ00277.1|	78.75	273	58	0	3	821	1227	1499	7e-127	459
Ps_069189	gi|78183245|emb|CAJ00275.1|	61.45	345	124	4	9	1022	162	504	6e-111	406
Ps_069190	gi|78183245|emb|CAJ00275.1|	61.66	493	173	4	9	1445	162	652	1e-170	605
Ps_069191	gi|78183245|emb|CAJ00275.1|	61.45	345	124	4	9	1022	162	504	5e-111	406
Ps_069192	gi|78183243|emb|CAJ00274.1|	72.35	293	80	1	877	2	788	1080	1e-164	424
Ps_069193	gi|78183241|emb|CAJ00278.1|	67.16	67	22	0	1	201	718	784	9e-20	99
Ps_069194	gi|78183241|emb|CAJ00278.1|	77.24	145	33	0	436	2	1063	1207	2e-64	249
Ps_069195	gi|78033432|emb|CAJ30047.1|	72.03	118	33	0	3	356	30	147	9e-42	174
Ps_069196	gi|78033432|emb|CAJ30047.1|	76.15	109	26	0	1	327	39	147	1e-40	170
Ps_069197	gi|78033432|emb|CAJ30047.1|	73.53	136	36	0	3	410	12	147	3e-50	202
Ps_069198	gi|78033431|emb|CAJ30046.1|	75.35	142	35	0	174	599	1	142	2e-42	177
Ps_069199	gi|78033431|emb|CAJ30046.1|	73.94	142	37	0	185	610	1	142	9e-40	168
Ps_069200	gi|78033431|emb|CAJ30046.1|	94.34	53	3	0	111	269	90	142	5e-13	72
Ps_069201	gi|78033431|emb|CAJ30046.1|	73.94	142	37	0	185	610	1	142	5e-40	169
Ps_069202	gi|78033431|emb|CAJ30046.1|	70.13	77	23	0	369	599	63	139	2e-22	78.6
Ps_069203	gi|78033431|emb|CAJ30046.1|	70.13	77	23	0	358	588	63	139	2e-22	78.6
Ps_069204	gi|78033431|emb|CAJ30046.1|	45.27	148	38	3	1	432	31	139	1e-20	103
Ps_069205	gi|78033431|emb|CAJ30046.1|	74.65	142	36	0	174	599	1	142	2e-41	174
Ps_069206	gi|78033430|emb|CAJ30045.1|	53.7	54	25	0	298	137	4	57	2e-15	63.9
Ps_069207	gi|78033430|emb|CAJ30045.1|	43.29	164	75	5	596	108	53	199	2e-37	99.4
Ps_069208	gi|78033430|emb|CAJ30045.1|	58.43	89	36	1	433	170	53	141	2e-40	99.4
Ps_069209	gi|78033430|emb|CAJ30045.1|	74.32	74	19	0	2	223	4	77	1e-25	120
Ps_069210	gi|78033430|emb|CAJ30045.1|	85.94	64	8	1	132	320	47	110	2e-40	117
Ps_069211	gi|78033430|emb|CAJ30045.1|	65.83	120	40	1	127	486	99	217	3e-51	148
Ps_069212	gi|78033430|emb|CAJ30045.1|	44.75	219	95	7	648	4	53	249	1e-47	133
Ps_069213	gi|78033430|emb|CAJ30045.1|	55.66	106	43	2	321	7	53	155	7e-37	112
Ps_069214	gi|78033430|emb|CAJ30045.1|	59.55	89	35	1	668	405	53	141	1e-51	102
Ps_069215	gi|78033427|emb|CAJ30042.1|	80.77	78	15	0	339	106	1	78	2e-27	126
Ps_069216	gi|780267|emb|CAA55272.1|	56.41	78	20	3	281	84	1	76	1e-11	73.9
Ps_069217	gi|780267|emb|CAA55272.1|	95.56	45	2	0	198	64	382	426	1e-17	94.4
Ps_069218	gi|77997745|gb|ABB16353.1|	88.66	97	10	1	290	3	1	97	2e-31	139
Ps_069219	gi|77997745|gb|ABB16353.1|	87.26	157	20	0	2	472	104	260	5e-50	202
Ps_069220	gi|77744871|gb|ABB02389.1|	84.07	113	18	0	680	342	73	185	2e-42	177
Ps_069221	gi|77744871|gb|ABB02389.1|	81.63	98	16	1	684	391	73	168	3e-29	133
Ps_069222	gi|77744235|gb|ABB02162.1|	91.41	128	11	0	256	639	1	128	7e-50	201
Ps_069223	gi|7767672|gb|AAF69169.1|AC007915_21	51.9	79	38	0	1	237	393	471	1e-19	82
Ps_069224	gi|77563563|gb|ABB00038.1|	67.27	55	18	0	4	168	207	261	1e-16	88.6
Ps_069225	gi|77563563|gb|ABB00038.1|	73.97	73	19	0	1	219	52	124	3e-21	105
Ps_069226	gi|77563563|gb|ABB00038.1|	43.54	147	51	3	206	577	239	376	3e-18	99
Ps_069227	gi|77563563|gb|ABB00038.1|	62.5	56	21	0	2	169	271	326	6e-12	75.1
Ps_069228	gi|77563563|gb|ABB00038.1|	63.75	80	29	0	244	5	207	286	5e-24	115
Ps_069229	gi|77563563|gb|ABB00038.1|	50	64	32	0	237	46	237	300	3e-14	70.1
Ps_069230	gi|77563563|gb|ABB00038.1|	63.74	91	26	2	9	263	288	377	1e-18	97.1
Ps_069231	gi|77563563|gb|ABB00038.1|	53.52	71	29	1	1	201	228	298	1e-18	68.2
Ps_069232	gi|77563563|gb|ABB00038.1|	63.93	61	22	0	2	184	281	341	8e-14	75.5
Ps_069233	gi|77563563|gb|ABB00038.1|	61.4	57	22	0	58	228	206	262	2e-17	79.7
Ps_069234	gi|77563563|gb|ABB00038.1|	76.56	64	15	0	3	194	275	338	1e-18	97.1
Ps_069235	gi|77563563|gb|ABB00038.1|	66.27	83	27	1	19	267	199	280	8e-24	114
Ps_069236	gi|77563563|gb|ABB00038.1|	66.67	60	18	1	81	260	288	345	9e-16	76.3
Ps_069237	gi|77563563|gb|ABB00038.1|	63.64	55	20	0	340	176	308	362	4e-11	72.4
Ps_069238	gi|77563563|gb|ABB00038.1|	63.64	55	20	0	459	295	308	362	4e-11	72.4
Ps_069239	gi|77563563|gb|ABB00038.1|	64.86	37	13	0	2	112	135	171	8e-21	52.8
Ps_069240	gi|77563563|gb|ABB00038.1|	61.82	55	21	0	51	215	167	221	1e-13	69.7
Ps_069241	gi|77563563|gb|ABB00038.1|	56.92	65	28	0	71	265	277	341	6e-18	72.8
Ps_069242	gi|77563563|gb|ABB00038.1|	51.3	115	49	3	2	343	216	324	2e-18	96.7
Ps_069243	gi|77563563|gb|ABB00038.1|	58.49	53	22	0	13	171	44	96	3e-14	63.9
Ps_069244	gi|77563563|gb|ABB00038.1|	64.18	67	22	1	43	243	266	330	6e-17	85.1
Ps_069245	gi|77563563|gb|ABB00038.1|	62.22	45	17	0	45	179	98	142	9e-15	59.3
Ps_069246	gi|77563563|gb|ABB00038.1|	68.33	60	19	0	1	180	188	247	4e-15	85.5
Ps_069247	gi|77563563|gb|ABB00038.1|	70.27	37	11	0	112	2	300	336	4e-13	61.2
Ps_069248	gi|77563563|gb|ABB00038.1|	50.62	81	39	1	254	15	270	350	2e-13	79.7
Ps_069249	gi|77563563|gb|ABB00038.1|	72.97	74	19	1	433	212	147	219	1e-21	107
Ps_069250	gi|77563563|gb|ABB00038.1|	68.06	72	22	1	349	134	143	213	2e-29	100
Ps_069251	gi|77563563|gb|ABB00038.1|	44.27	131	65	2	133	504	236	365	1e-18	97.8
Ps_069252	gi|77563563|gb|ABB00038.1|	44.27	131	65	2	73	444	236	365	2e-22	97.8
Ps_069253	gi|77563563|gb|ABB00038.1|	42.5	80	43	2	2	241	207	283	7e-19	70.9
Ps_069254	gi|77563563|gb|ABB00038.1|	62.63	99	34	1	2	298	191	286	1e-28	130
Ps_069255	gi|77563563|gb|ABB00038.1|	61.17	103	37	1	2	310	191	290	9e-29	130
Ps_069256	gi|77563563|gb|ABB00038.1|	68.97	87	27	0	2	262	41	127	5e-26	121
Ps_069257	gi|77563563|gb|ABB00038.1|	76.92	52	11	1	429	277	306	357	3e-11	72.8
Ps_069258	gi|77563563|gb|ABB00038.1|	59.21	76	31	0	232	5	298	373	8e-16	87.8
Ps_069259	gi|77563563|gb|ABB00038.1|	63.24	68	25	0	64	267	292	359	1e-11	58.5
Ps_069260	gi|77563563|gb|ABB00038.1|	81.25	64	12	0	75	266	265	328	3e-25	109
Ps_069261	gi|77563563|gb|ABB00038.1|	77.05	61	13	1	3	182	268	328	2e-16	89.7
Ps_069262	gi|77563563|gb|ABB00038.1|	82.26	62	11	0	15	200	267	328	8e-22	107
Ps_069263	gi|77563563|gb|ABB00038.1|	80	45	9	0	534	400	333	377	4e-13	79.3
Ps_069264	gi|77563563|gb|ABB00038.1|	59.62	52	20	1	244	92	183	234	4e-11	64.7
Ps_069265	gi|77563563|gb|ABB00038.1|	63.12	141	50	1	417	1	198	338	3e-33	145
Ps_069266	gi|77563563|gb|ABB00038.1|	79.57	93	19	0	279	1	246	338	1e-28	130
Ps_069267	gi|77563563|gb|ABB00038.1|	78.57	28	6	0	118	35	350	377	6e-12	49.7
Ps_069268	gi|77563563|gb|ABB00038.1|	54.84	124	55	1	489	118	227	349	2e-36	129
Ps_069269	gi|77563563|gb|ABB00038.1|	70	40	10	1	130	249	213	250	1e-16	58.5
Ps_069270	gi|77563563|gb|ABB00038.1|	54.72	53	24	0	215	57	204	256	2e-13	64.7
Ps_069271	gi|77563563|gb|ABB00038.1|	72.73	44	12	0	4	135	168	211	1e-13	62.8
Ps_069272	gi|77563563|gb|ABB00038.1|	66.67	81	27	0	2	244	5	85	2e-18	96.7
Ps_069273	gi|77563563|gb|ABB00038.1|	59.7	67	26	1	205	8	211	277	2e-15	86.3
Ps_069274	gi|77563563|gb|ABB00038.1|	52.44	82	38	1	348	106	167	248	5e-26	78.6
Ps_069275	gi|77563563|gb|ABB00038.1|	59.74	77	30	1	240	467	5	81	9e-16	87.8
Ps_069276	gi|77563563|gb|ABB00038.1|	54.79	73	28	1	4	207	228	300	3e-18	71.2
Ps_069277	gi|77563563|gb|ABB00038.1|	72.86	70	18	1	3	212	309	377	1e-18	97.4
Ps_069278	gi|77563563|gb|ABB00038.1|	71.19	59	12	1	142	318	254	307	1e-13	80.9
Ps_069279	gi|77563563|gb|ABB00038.1|	66.32	95	31	1	359	75	144	237	4e-33	124
Ps_069280	gi|77563563|gb|ABB00038.1|	55.21	96	38	2	157	429	248	343	2e-18	96.7
Ps_069281	gi|77563563|gb|ABB00038.1|	53.27	107	46	3	2	322	207	309	7e-23	112
Ps_069282	gi|77563563|gb|ABB00038.1|	54.95	202	83	3	2	598	41	237	8e-46	189
Ps_069283	gi|77563563|gb|ABB00038.1|	75.44	57	13	1	619	452	306	362	6e-12	75.9
Ps_069284	gi|77563563|gb|ABB00038.1|	75.38	65	15	1	650	459	306	370	5e-15	86.3
Ps_069285	gi|77563563|gb|ABB00038.1|	76.92	52	11	1	363	211	306	357	3e-11	72.8
Ps_069286	gi|77563563|gb|ABB00038.1|	63.92	97	28	2	1	270	281	377	3e-18	95.9
Ps_069287	gi|77563563|gb|ABB00038.1|	75.26	97	24	0	1	291	281	377	1e-26	123
Ps_069288	gi|77563563|gb|ABB00038.1|	76.74	86	20	0	50	307	292	377	6e-32	132
Ps_069289	gi|77563563|gb|ABB00038.1|	73.44	64	17	0	119	310	314	377	1e-28	102
Ps_069290	gi|77563563|gb|ABB00038.1|	52.22	90	27	3	21	260	273	356	5e-13	79.7
Ps_069291	gi|77563563|gb|ABB00038.1|	77.01	87	19	1	273	13	138	223	6e-32	141
Ps_069292	gi|77563563|gb|ABB00038.1|	72.6	73	18	2	216	1	158	229	4e-24	107
Ps_069293	gi|77563563|gb|ABB00038.1|	60.92	87	33	1	57	314	242	328	4e-21	105
Ps_069294	gi|77563563|gb|ABB00038.1|	52.33	86	39	1	540	797	64	147	1e-15	74.7
Ps_069295	gi|77554862|gb|ABA97658.1|	47.39	230	120	1	1073	387	687	916	2e-58	231
Ps_069296	gi|77554862|gb|ABA97658.1|	44.7	264	144	2	1072	287	687	950	4e-59	234
Ps_069297	gi|77554011|gb|ABA96807.1|	61.19	67	26	0	5	205	953	1019	1e-13	80.5
Ps_069298	gi|77553024|gb|ABA95820.1|	48.78	82	42	0	13	258	145	226	1e-13	80.5
Ps_069299	gi|77552925|gb|ABA95721.1|	55.56	63	27	1	1	186	119	181	6e-13	78.6
Ps_069300	gi|77551961|gb|ABA94758.1|	49.11	112	57	0	212	547	506	617	3e-22	109
Ps_069301	gi|77551120|gb|ABA93917.1|	41.53	431	219	7	1247	18	423	841	3e-81	308
Ps_069302	gi|77463300|ref|YP_352804.1|	58.54	82	34	0	2	247	49	130	1e-18	97.4
Ps_069303	gi|77460290|ref|YP_349797.1|	48.53	68	35	0	214	11	206	273	2e-11	73.6
Ps_069304	gi|7717280|emb|CAB90410.1|	63.53	85	31	0	281	27	30	114	3e-23	112
Ps_069305	gi|7717280|emb|CAB90410.1|	73.08	52	13	1	64	216	52	103	2e-12	76.6
Ps_069306	gi|7716952|gb|AAF68626.1|AF254124_1	60.71	56	22	0	345	178	222	277	2e-12	76.6
Ps_069307	gi|7716952|gb|AAF68626.1|AF254124_1	60.71	56	22	0	282	115	222	277	2e-12	76.6
Ps_069308	gi|7707408|dbj|BAA95214.1|	50	78	39	0	275	42	174	251	8e-11	71.2
Ps_069309	gi|7705248|gb|AAB35314.2|	100	126	0	0	2	379	131	256	5e-66	254
Ps_069310	gi|7705248|gb|AAB35314.2|	99.26	136	1	0	408	1	1	136	1e-43	180
Ps_069311	gi|7705248|gb|AAB35314.2|	88.47	295	31	1	1130	255	657	951	2e-135	487
Ps_069312	gi|7705248|gb|AAB35314.2|	95.25	295	14	0	1379	495	657	951	4e-160	570
Ps_069313	gi|7705248|gb|AAB35314.2|	95.25	295	14	0	1062	178	657	951	3e-160	570
Ps_069314	gi|7705248|gb|AAB35314.2|	97.09	275	8	0	2	826	290	564	1e-147	527
Ps_069315	gi|7688063|emb|CAB89693.1|	99.41	675	1	1	194	2209	1	675	0	1315
Ps_069316	gi|76873802|emb|CAE51954.1|	98.15	162	3	0	766	281	1	162	8e-91	339
Ps_069317	gi|7677046|gb|AAF67003.1|AF148506_1	96.57	467	15	1	470	1870	1	466	0	906
Ps_069318	gi|76573437|dbj|BAE45342.1|	99.57	230	1	0	329	1018	23	252	1e-104	385
Ps_069319	gi|7635496|emb|CAB88667.1|	66.2	71	24	0	314	102	1	71	3e-27	128
Ps_069320	gi|7635496|emb|CAB88667.1|	86.93	153	20	0	459	1	1	153	6e-72	276
Ps_069321	gi|7635496|emb|CAB88667.1|	86.29	124	17	0	433	62	1	124	6e-56	223
Ps_069322	gi|7635496|emb|CAB88667.1|	79.66	59	12	0	238	62	66	124	2e-41	103
Ps_069323	gi|7635496|emb|CAB88667.1|	85.58	104	15	0	312	1	50	153	3e-45	188
Ps_069324	gi|7635496|emb|CAB88667.1|	82.95	88	15	0	264	1	66	153	3e-57	156
Ps_069325	gi|7635492|emb|CAB88665.1|	90.12	81	8	0	243	1	1	81	7e-29	131
Ps_069326	gi|7635492|emb|CAB88665.1|	85.94	192	26	1	2	577	75	265	6e-92	341
Ps_069327	gi|7635492|emb|CAB88665.1|	90.2	153	15	0	849	391	259	411	1e-75	288
Ps_069328	gi|7635490|emb|CAB88664.1|	93.1	145	10	0	2	436	86	230	8e-78	293
Ps_069329	gi|7635490|emb|CAB88664.1|	94.24	139	8	0	1	417	451	589	5e-65	253
Ps_069330	gi|7630003|emb|CAB88345.1|	57.43	101	36	3	504	785	265	365	1e-51	116
Ps_069331	gi|7619891|dbj|BAA94752.1|	100	320	0	0	1384	425	506	825	4e-164	583
Ps_069332	gi|76096944|gb|ABA39287.1|	60.4	250	83	4	1852	1103	16	249	7e-77	294
Ps_069333	gi|75860382|gb|ABA29158.1|	99.72	353	1	0	136	1194	19	371	0	714
Ps_069334	gi|75340019|sp|Q9LRH7.1|ABAMS_PEA	93.33	90	6	0	271	2	1	90	2e-43	179
Ps_069335	gi|75340019|sp|Q9LRH7.1|ABAMS_PEA	98.84	86	1	0	259	2	154	239	1e-48	197
Ps_069336	gi|75340019|sp|Q9LRH7.1|ABAMS_PEA	97.39	115	3	0	8	352	650	764	1e-59	233
Ps_069337	gi|75340019|sp|Q9LRH7.1|ABAMS_PEA	96.15	104	4	0	19	330	659	762	9e-52	207
Ps_069338	gi|75340019|sp|Q9LRH7.1|ABAMS_PEA	97.14	35	1	0	16	120	730	764	2e-11	73.6
Ps_069339	gi|75340019|sp|Q9LRH7.1|ABAMS_PEA	97.17	106	3	0	19	336	659	764	3e-53	212
Ps_069340	gi|75340019|sp|Q9LRH7.1|ABAMS_PEA	96.46	113	4	0	8	346	650	762	4e-58	228
Ps_069341	gi|75340019|sp|Q9LRH7.1|ABAMS_PEA	98.77	162	2	0	488	3	498	659	2e-90	335
Ps_069342	gi|75340019|sp|Q9LRH7.1|ABAMS_PEA	95.45	44	2	0	2	133	428	471	9e-16	87.8
Ps_069343	gi|75340019|sp|Q9LRH7.1|ABAMS_PEA	92.31	65	5	0	211	17	590	654	3e-29	132
Ps_069344	gi|75336680|sp|Q9MUK5.1|TOC64_PEA	100	309	0	0	1361	435	285	593	2e-158	564
Ps_069345	gi|75336680|sp|Q9MUK5.1|TOC64_PEA	100	262	0	0	158	943	1	262	4e-114	416
Ps_069346	gi|75323225|sp|Q6E2Z6.1|REHY_MEDTR	90.84	131	12	0	13	405	88	218	5e-64	249
Ps_069347	gi|75323225|sp|Q6E2Z6.1|REHY_MEDTR	88.17	93	11	0	66	344	1	93	4e-43	178
Ps_069348	gi|75321615|sp|Q5UB07.1|TPS4_MEDTR	80	120	24	0	1	360	461	580	9e-50	200
Ps_069349	gi|75319593|sp|Q40987.1|LECR_PEA	72.37	76	19	1	2	229	176	249	6e-20	101
Ps_069350	gi|75319593|sp|Q40987.1|LECR_PEA	100	167	0	0	1	501	102	268	1e-87	327
Ps_069351	gi|75319593|sp|Q40987.1|LECR_PEA	100	168	0	0	1	504	102	269	2e-88	330
Ps_069352	gi|75319593|sp|Q40987.1|LECR_PEA	99.07	108	1	0	324	1	1	108	9e-45	184
Ps_069353	gi|75319593|sp|Q40987.1|LECR_PEA	70.63	126	37	0	2	379	2	127	9e-37	157
Ps_069354	gi|75315201|sp|Q9XH46.1|TATA_PEA	98.97	97	1	0	472	182	41	137	4e-46	189
Ps_069355	gi|75291901|sp|Q6RVV4.1|TIC32_PEA	100	313	0	0	1264	326	1	313	8e-166	588
Ps_069356	gi|75291901|sp|Q6RVV4.1|TIC32_PEA	97.15	316	9	0	1540	593	1	316	6e-162	576
Ps_069357	gi|75291901|sp|Q6RVV4.1|TIC32_PEA	98.93	280	3	0	1917	1078	1	280	7e-143	513
Ps_069358	gi|75291901|sp|Q6RVV4.1|TIC32_PEA	99.29	280	2	0	1891	1052	1	280	2e-143	515
Ps_069359	gi|75291901|sp|Q6RVV4.1|TIC32_PEA	98.93	280	3	0	2088	1249	1	280	8e-143	513
Ps_069360	gi|75278480|sp|O65874.1|MTF1_PEA	99.6	247	1	0	997	257	1	247	6e-138	496
Ps_069361	gi|75266203|sp|Q9SQL2.1|CB24_PEA	99.21	252	2	0	1145	390	1	252	1e-143	515
Ps_069362	gi|75266074|sp|Q9SLZ4.1|RBR1_PEA	94.62	93	5	0	652	374	934	1026	3e-42	176
Ps_069363	gi|75266074|sp|Q9SLZ4.1|RBR1_PEA	100	312	0	0	3	938	632	943	3e-161	572
Ps_069364	gi|75266074|sp|Q9SLZ4.1|RBR1_PEA	100	51	0	0	3	155	632	682	5e-14	82
Ps_069365	gi|75266074|sp|Q9SLZ4.1|RBR1_PEA	99.7	329	1	0	1	987	158	486	4e-164	582
Ps_069366	gi|75266074|sp|Q9SLZ4.1|RBR1_PEA	97.48	119	3	0	18	374	45	163	1e-59	233
Ps_069367	gi|75264204|sp|Q9LRH8.1|BAMS_PEA	92.96	142	10	0	427	2	8	149	2e-64	249
Ps_069368	gi|75264204|sp|Q9LRH8.1|BAMS_PEA	91.28	149	13	0	448	2	1	149	4e-67	258
Ps_069369	gi|75264204|sp|Q9LRH8.1|BAMS_PEA	99.34	758	5	0	2601	328	1	758	0	1486
Ps_069370	gi|75264204|sp|Q9LRH8.1|BAMS_PEA	99.62	521	2	0	1890	328	238	758	0	1051
Ps_069371	gi|75250093|sp|Q94G16.1|TATB_PEA	100	53	0	0	45	203	1	53	2e-23	112
Ps_069372	gi|75250093|sp|Q94G16.1|TATB_PEA	100	53	0	0	94	252	1	53	2e-23	112
Ps_069373	gi|75250093|sp|Q94G16.1|TATB_PEA	100	53	0	0	49	207	1	53	2e-23	112
Ps_069374	gi|75250093|sp|Q94G16.1|TATB_PEA	98.56	208	3	0	2	625	43	250	2e-111	407
Ps_069375	gi|75248154|sp|Q8SKU2.2|TIC62_PEA	99.25	534	2	1	152	1747	1	534	0	858
Ps_069376	gi|75245780|sp|Q8L883.1|LAX5_MEDTR	95	120	5	1	358	2	1	120	3e-59	232
Ps_069377	gi|75245780|sp|Q8L883.1|LAX5_MEDTR	95	120	5	1	358	2	1	120	3e-59	232
Ps_069378	gi|75245780|sp|Q8L883.1|LAX5_MEDTR	86.42	162	21	1	8	493	325	485	2e-71	274
Ps_069379	gi|7523674|gb|AAF63114.1|AC006423_15	56.25	64	28	0	217	26	443	506	8e-16	87.8
Ps_069380	gi|7523674|gb|AAF63114.1|AC006423_15	61.54	130	49	1	395	9	467	596	9e-42	174
Ps_069381	gi|7523674|gb|AAF63114.1|AC006423_15	68.97	58	18	0	31	204	431	488	1e-18	97.1
Ps_069382	gi|7523674|gb|AAF63114.1|AC006423_15	52.86	70	33	0	212	3	470	539	2e-19	100
Ps_069383	gi|7523674|gb|AAF63114.1|AC006423_15	63.46	104	37	1	309	1	479	582	9e-34	147
Ps_069384	gi|75226567|sp|Q764T8.1|LUPS_GLYGL	84.93	73	11	0	219	1	1	73	1e-29	133
Ps_069385	gi|75221490|sp|Q43715.1|TOC75_PEA	100	266	0	0	1547	750	533	798	3e-151	541
Ps_069386	gi|75221490|sp|Q43715.1|TOC75_PEA	100	539	0	0	181	1797	1	539	0	965
Ps_069387	gi|75220965|sp|Q40359.1|ALFIN_MEDSA	90.43	115	9	1	393	49	71	183	1e-42	177
Ps_069388	gi|75220965|sp|Q40359.1|ALFIN_MEDSA	96.55	58	2	0	42	215	199	256	2e-30	136
Ps_069389	gi|75220641|sp|Q32904.1|CB23_PEA	99.28	277	0	1	101	931	1	275	7e-137	492
Ps_069390	gi|75220301|sp|O82711.1|PIP22_PEA	95.92	49	2	0	124	270	17	65	4e-19	99
Ps_069391	gi|75220301|sp|O82711.1|PIP22_PEA	100	152	0	0	1	456	66	217	2e-83	314
Ps_069392	gi|75219721|sp|O49931.1|TIC55_PEA	98.69	535	6	1	1606	2	3	536	0	1043
Ps_069393	gi|75218951|sp|O04235.1|SSRP1_VICFA	97.51	642	16	0	164	2089	1	642	0	1070
Ps_069394	gi|75218951|sp|O04235.1|SSRP1_VICFA	87.58	596	71	2	164	1948	1	594	0	967
Ps_069395	gi|75216678|sp|Q9ZTX0.1|SCAM_PEA	99.54	217	1	0	196	846	1	217	9e-115	418
Ps_069396	gi|75216541|sp|Q9ZST9.1|TIC22_PEA	100	83	0	0	249	1	1	83	4e-40	168
Ps_069397	gi|75216541|sp|Q9ZST9.1|TIC22_PEA	100	177	0	0	17	547	76	252	1e-85	322
Ps_069398	gi|75216541|sp|Q9ZST9.1|TIC22_PEA	100	98	0	0	17	310	76	173	4e-47	191
Ps_069399	gi|75216541|sp|Q9ZST9.1|TIC22_PEA	100	177	0	0	17	547	76	252	1e-85	322
Ps_069400	gi|75216540|sp|Q9ZST8.1|TIC20_PEA	100	253	0	0	6	764	1	253	6e-151	538
Ps_069401	gi|75214754|gb|ABA18104.1|	78.46	130	28	0	20	409	819	948	1e-43	181
Ps_069402	gi|75206752|sp|Q9SM57.1|OEP21_PEA	100	177	0	0	925	395	1	177	4e-100	370
Ps_069403	gi|75168234|sp|Q9AVK4.1|SCR_PEA	100	172	0	0	18	533	309	480	8e-31	137
Ps_069404	gi|75168234|sp|Q9AVK4.1|SCR_PEA	100	77	0	0	273	43	743	819	4e-40	168
Ps_069405	gi|75168234|sp|Q9AVK4.1|SCR_PEA	100	77	0	0	302	72	743	819	4e-40	168
Ps_069406	gi|75168234|sp|Q9AVK4.1|SCR_PEA	100	69	0	0	207	1	1	69	3e-19	99.4
Ps_069407	gi|75168234|sp|Q9AVK4.1|SCR_PEA	97.6	125	3	0	375	1	172	296	4e-43	178
Ps_069408	gi|75168234|sp|Q9AVK4.1|SCR_PEA	100	138	0	0	414	1	159	296	5e-42	175
Ps_069409	gi|75168234|sp|Q9AVK4.1|SCR_PEA	96.52	115	4	0	345	1	182	296	1e-36	156
Ps_069410	gi|75168234|sp|Q9AVK4.1|SCR_PEA	100	157	0	0	471	1	140	296	1e-52	210
Ps_069411	gi|75168234|sp|Q9AVK4.1|SCR_PEA	97.37	76	2	0	22	249	552	627	3e-36	155
Ps_069412	gi|75165674|sp|Q94G17.1|TATC_PEA	99.34	303	2	0	157	1065	1	303	1e-149	534
Ps_069413	gi|75161213|sp|Q8VWN6.1|RFS_PEA	98.68	76	1	0	16	243	231	306	1e-39	167
Ps_069414	gi|75161213|sp|Q8VWN6.1|RFS_PEA	98.44	64	1	0	21	212	243	306	7e-31	137
Ps_069415	gi|75161213|sp|Q8VWN6.1|RFS_PEA	99.12	227	2	0	1	681	300	526	4e-125	452
Ps_069416	gi|75161213|sp|Q8VWN6.1|RFS_PEA	98.61	72	1	0	18	233	727	798	1e-32	144
Ps_069417	gi|75161213|sp|Q8VWN6.1|RFS_PEA	98.08	52	1	0	19	174	747	798	1e-21	108
Ps_069418	gi|75161213|sp|Q8VWN6.1|RFS_PEA	98.45	129	2	0	3	389	670	798	1e-64	251
Ps_069419	gi|75161213|sp|Q8VWN6.1|RFS_PEA	98.24	227	4	0	262	942	1	227	1e-118	431
Ps_069420	gi|75157294|sp|Q8LP17.1|CCD1_PEA	99.63	541	2	0	1856	234	1	541	0	1107
Ps_069421	gi|75120872|sp|Q6DW74.1|DGDG1_LOTJA	86.49	792	96	3	86	2446	1	786	0	1352
Ps_069422	gi|75120872|sp|Q6DW74.1|DGDG1_LOTJA	86.47	776	94	3	86	2398	1	770	0	1320
Ps_069423	gi|75110834|sp|Q5W915.1|USP_PEA	100	170	0	0	2	511	86	255	3e-85	318
Ps_069424	gi|75110834|sp|Q5W915.1|USP_PEA	99.66	294	1	0	55	936	307	600	2e-166	591
Ps_069425	gi|75110834|sp|Q5W915.1|USP_PEA	95.74	47	2	0	247	387	6	52	7e-20	101
Ps_069426	gi|75110834|sp|Q5W915.1|USP_PEA	98.88	89	1	0	247	513	6	94	1e-45	186
Ps_069427	gi|75102461|sp|Q41060.1|SBP65_PEA	91.41	128	4	1	19	381	137	264	2e-30	136
Ps_069428	gi|75102461|sp|Q41060.1|SBP65_PEA	100	68	0	0	455	252	484	551	7e-31	137
Ps_069429	gi|75102461|sp|Q41060.1|SBP65_PEA	100	86	0	0	259	2	357	442	5e-40	168
Ps_069430	gi|75102461|sp|Q41060.1|SBP65_PEA	43.65	575	146	11	1999	437	1	451	2e-79	302
Ps_069431	gi|75102461|sp|Q41060.1|SBP65_PEA	46.1	564	137	11	1966	437	1	451	1e-83	317
Ps_069432	gi|75102455|sp|Q41050.1|OEP16_PEA	100	146	0	0	786	349	1	146	9e-61	238
Ps_069433	gi|75102443|sp|Q41008.1|ACCA_PEA	100	278	0	0	870	37	1	278	7e-157	559
Ps_069434	gi|75102443|sp|Q41008.1|ACCA_PEA	91.71	181	12	1	430	972	299	476	1e-84	318
Ps_069435	gi|75098940|sp|O49929.1|OEP24_PEA	98.46	65	1	0	68	262	149	213	5e-28	128
Ps_069436	gi|75098940|sp|O49929.1|OEP24_PEA	100	74	0	0	223	2	72	145	2e-36	156
Ps_069437	gi|75098940|sp|O49929.1|OEP24_PEA	100	76	0	0	1	228	138	213	4e-36	155
Ps_069438	gi|75098940|sp|O49929.1|OEP24_PEA	100	78	0	0	184	417	1	78	1e-36	156
Ps_069439	gi|75098146|sp|O24305.1|M3OM1_PEA	99.29	280	2	0	11	850	81	360	9e-150	535
Ps_069440	gi|75098146|sp|O24305.1|M3OM1_PEA	100	91	0	0	273	1	1	91	4e-45	185
Ps_069441	gi|75098068|sp|O24088.1|N24_MEDTR	75.68	111	27	0	6	338	123	233	8e-30	134
Ps_069442	gi|7488861|pir||S72476	68.53	251	71	4	4	756	81	323	1e-91	342
Ps_069443	gi|74752728|sp|Q9H8N2.1|CA136_HUMAN	65.62	32	11	0	3	98	25	56	5e-13	52.8
Ps_069444	gi|7432498|pir||S14115	92.16	51	4	0	154	2	15	65	8e-19	97.8
Ps_069445	gi|7432498|pir||S14115	99.39	164	1	0	8	499	350	513	2e-78	298
Ps_069446	gi|74229926|gb|ABA00481.1|	100	67	0	0	201	1	196	262	6e-32	141
Ps_069447	gi|74229924|gb|ABA00480.1|	98.7	77	1	0	490	260	356	432	2e-37	159
Ps_069448	gi|7414433|emb|CAB85903.1|	98.62	436	6	0	1616	309	18	453	0	888
Ps_069449	gi|74095369|emb|CAI84892.1|	98.57	140	2	0	109	528	1	140	2e-75	285
Ps_069450	gi|74095369|emb|CAI84892.1|	96.72	61	2	0	112	294	80	140	8e-27	124
Ps_069451	gi|74039643|gb|AAZ94861.1|	66.18	68	23	0	207	4	23	90	3e-20	102
Ps_069452	gi|73919361|sp|O04287.1|FKB12_VICFA	38.39	112	69	0	545	210	1	112	8e-57	224
Ps_069453	gi|738926|prf||2001451A	100	68	0	0	1	204	66	133	1e-30	137
Ps_069454	gi|738926|prf||2001451A	100	56	0	0	123	290	1	56	2e-24	116
Ps_069455	gi|738926|prf||2001451A	93.89	180	11	0	1	540	543	722	5e-94	348
Ps_069456	gi|738926|prf||2001451A	100	210	0	0	2	631	514	723	2e-116	424
Ps_069457	gi|738926|prf||2001451A	92.14	229	18	0	5	691	495	723	5e-117	426
Ps_069458	gi|738926|prf||2001451A	93.58	109	6	1	327	1	1	108	2e-50	204
Ps_069459	gi|738926|prf||2001451A	88.16	228	27	0	5	688	495	722	5e-112	409
Ps_069460	gi|738926|prf||2001451A	86.84	228	30	0	5	688	495	722	2e-110	404
Ps_069461	gi|7381225|gb|AAF61443.1|AF139187_1	100	146	0	0	880	443	180	325	3e-78	296
Ps_069462	gi|7381225|gb|AAF61443.1|AF139187_1	99.36	157	1	0	72	542	1	157	6e-74	281
Ps_069463	gi|7381207|gb|AAF61436.1|AF137353_1	100	115	0	0	85	429	1	115	2e-62	244
Ps_069464	gi|7381205|gb|AAF61435.1|AF137352_1	97.65	85	2	0	257	3	44	128	3e-44	182
Ps_069465	gi|7381203|gb|AAF61434.1|AF137351_1	97.26	146	3	1	37	474	1	145	1e-73	280
Ps_069466	gi|7378771|emb|CAB85495.1|	84.64	280	37	2	1083	262	687	966	5e-120	436
Ps_069467	gi|7378769|emb|CAB85494.1|	92.86	70	5	0	39	248	1	70	9e-21	104
Ps_069468	gi|7378769|emb|CAB85494.1|	92.86	70	5	0	35	244	1	70	9e-21	104
Ps_069469	gi|7378769|emb|CAB85494.1|	95.92	98	4	0	294	1	234	331	9e-37	157
Ps_069470	gi|7378769|emb|CAB85494.1|	93.13	233	16	0	160	858	349	581	7e-120	435
Ps_069471	gi|7378769|emb|CAB85494.1|	96.36	110	4	0	242	571	472	581	1e-54	217
Ps_069472	gi|73698629|gb|AAZ81837.1|	99.71	348	1	0	63	1106	389	736	0	699
Ps_069473	gi|73698629|gb|AAZ81837.1|	98.39	186	3	0	47	604	18	203	5e-104	381
Ps_069474	gi|73698629|gb|AAZ81837.1|	100	147	0	0	3	443	249	395	1e-82	309
Ps_069475	gi|73698627|gb|AAZ81836.1|	99.42	171	1	0	515	3	586	756	4e-84	314
Ps_069476	gi|73698627|gb|AAZ81836.1|	100	158	0	0	474	1	431	588	1e-89	332
Ps_069477	gi|73698627|gb|AAZ81836.1|	98.8	83	1	0	251	3	1	83	2e-39	166
Ps_069478	gi|73698627|gb|AAZ81836.1|	98.96	96	1	0	69	356	762	857	5e-48	194
Ps_069479	gi|73698627|gb|AAZ81836.1|	87.41	294	30	2	3	872	109	399	7e-126	455
Ps_069480	gi|73698625|gb|AAZ81835.1|	99.32	293	2	0	881	3	181	473	2e-174	616
Ps_069481	gi|73698625|gb|AAZ81835.1|	99.38	325	2	0	3	977	467	791	0	653
Ps_069482	gi|73698625|gb|AAZ81835.1|	100	114	0	0	360	19	1	114	1e-39	167
Ps_069483	gi|73663135|ref|YP_301916.1|	91.3	69	6	0	1	207	305	373	4e-29	132
Ps_069484	gi|73661694|ref|YP_300475.1|	100	71	0	0	1	213	191	261	1e-31	140
Ps_069485	gi|7339551|emb|CAB82855.1|	99.35	155	1	0	2	466	459	613	1e-68	264
Ps_069486	gi|732905|emb|CAA59470.1|	95.88	243	10	0	1375	647	16	258	1e-140	505
Ps_069487	gi|732905|emb|CAA59470.1|	97.53	243	6	0	1352	624	16	258	4e-143	513
Ps_069488	gi|732905|emb|CAA59470.1|	100	51	0	0	2	154	208	258	1e-23	115
Ps_069489	gi|729930|sp|P16270.2|LECN_PEA	100	96	0	0	288	1	1	96	3e-46	189
Ps_069490	gi|729842|sp|Q03943.1|IM30_PEA	100	192	0	0	576	1	5	196	1e-84	319
Ps_069491	gi|729842|sp|Q03943.1|IM30_PEA	99.25	134	1	0	54	455	190	323	2e-58	229
Ps_069492	gi|729669|sp|P40281.1|H2A2_PEA	100	57	0	0	100	270	1	57	6e-11	71.6
Ps_069493	gi|729442|sp|P38661.1|PDIA6_MEDSA	90.06	362	36	0	177	1262	3	364	0	645
Ps_069494	gi|728483|gb|AAA96135.1|	100	70	0	0	212	3	79	148	6e-35	151
Ps_069495	gi|728483|gb|AAA96135.1|	98.29	117	2	0	351	1	244	360	1e-61	239
Ps_069496	gi|728483|gb|AAA96135.1|	99.07	107	1	0	321	1	254	360	5e-56	221
Ps_069497	gi|728483|gb|AAA96135.1|	96.67	60	2	0	180	1	301	360	7e-26	121
Ps_069498	gi|7271117|emb|CAB81546.1|	85.53	235	32	2	923	222	3	236	2e-105	387
Ps_069499	gi|7271113|emb|CAB81547.1|	95	60	3	0	36	215	304	363	2e-27	126
Ps_069500	gi|7271113|emb|CAB81547.1|	93.42	76	5	0	383	156	512	587	3e-38	162
Ps_069501	gi|7271113|emb|CAB81547.1|	89.44	161	16	1	480	1	48	208	5e-73	278
Ps_069502	gi|7271113|emb|CAB81547.1|	89.58	192	19	1	573	1	17	208	1e-91	340
Ps_069503	gi|7248363|dbj|BAA92699.1|	100	313	0	0	166	1104	1	313	0	658
Ps_069504	gi|7248363|dbj|BAA92699.1|	100	78	0	0	166	399	1	78	2e-37	160
Ps_069505	gi|7248361|dbj|BAA92698.1|	98.33	120	2	0	213	572	1	120	6e-63	244
Ps_069506	gi|7248359|dbj|BAA92697.1|	99.34	305	2	0	443	1357	1	305	0	644
Ps_069507	gi|7248359|dbj|BAA92697.1|	98.69	306	4	0	443	1360	1	306	0	641
Ps_069508	gi|7242793|emb|CAB77269.1|	98.36	183	3	0	293	841	173	355	2e-126	369
Ps_069509	gi|7242793|emb|CAB77269.1|	100	42	0	0	244	369	1	42	6e-15	85.1
Ps_069510	gi|7242793|emb|CAB77269.1|	97.6	125	3	0	19	393	115	239	2e-61	239
Ps_069511	gi|7242793|emb|CAB77269.1|	98.34	241	4	0	19	741	115	355	5e-132	476
Ps_069512	gi|7242793|emb|CAB77269.1|	97.01	67	2	0	293	493	173	239	4e-56	132
Ps_069513	gi|7239508|gb|AAF43234.1|AC012654_18	83.64	55	9	0	167	3	152	206	4e-17	92
Ps_069514	gi|72386525|ref|XP_843687.1|	62.71	59	22	0	2	178	388	446	1e-13	80.5
Ps_069515	gi|72256323|gb|AAZ67068.1|	98.7	77	1	0	1	231	8	84	5e-35	151
Ps_069516	gi|7211427|gb|AAF40306.1|AF156667_1	65.87	252	78	3	106	837	26	277	2e-77	294
Ps_069517	gi|7209508|dbj|BAA92244.1|	99.07	323	3	0	1547	579	1	323	2e-179	634
Ps_069518	gi|7208777|emb|CAB76911.1|	90.48	105	10	0	740	426	285	389	1e-50	204
Ps_069519	gi|7208771|emb|CAB76908.1|	97.16	458	13	0	1805	432	1	458	0	870
Ps_069520	gi|71909532|ref|YP_287119.1|	100	35	0	0	203	99	243	277	6e-12	75.1
Ps_069521	gi|71909476|ref|YP_287063.1|	95.52	67	3	0	202	2	137	203	4e-28	128
Ps_069522	gi|71909299|ref|YP_286886.1|	81.4	43	8	0	200	72	36	78	4e-11	72.4
Ps_069523	gi|71909115|ref|YP_286702.1|	65.48	84	29	0	1	252	392	475	1e-22	110
Ps_069524	gi|71908953|ref|YP_286540.1|	82.09	67	12	0	202	2	433	499	1e-26	124
Ps_069525	gi|71908722|ref|YP_286309.1|	73.53	68	18	0	205	2	41	108	1e-20	103
Ps_069526	gi|71908662|ref|YP_286249.1|	55.56	63	28	0	250	62	167	229	3e-11	72.8
Ps_069527	gi|71908606|ref|YP_286193.1|	84.03	119	19	0	359	3	1	119	1e-48	197
Ps_069528	gi|71908058|ref|YP_285645.1|	84.78	46	7	0	138	1	268	313	6e-14	81.6
Ps_069529	gi|71908054|ref|YP_285641.1|	84.06	69	11	0	209	3	222	290	2e-21	106
Ps_069530	gi|71908006|ref|YP_285593.1|	98.06	103	2	0	309	1	35	137	2e-50	202
Ps_069531	gi|71907640|ref|YP_285227.1|	66.67	75	25	0	2	226	52	126	2e-21	106
Ps_069532	gi|71907583|ref|YP_285170.1|	90	60	6	0	2	181	486	545	3e-22	109
Ps_069533	gi|71907372|ref|YP_284959.1|	83.1	71	12	0	215	3	64	134	1e-26	123
Ps_069534	gi|71906590|ref|YP_284177.1|	94.83	58	3	0	14	187	122	179	7e-26	121
Ps_069535	gi|71906385|ref|YP_283972.1|	43.75	112	58	1	3	323	43	154	4e-16	89
Ps_069536	gi|71906377|ref|YP_283964.1|	73.44	64	17	0	10	201	80	143	3e-17	92.8
Ps_069537	gi|71906289|ref|YP_283876.1|	90.48	42	4	0	160	35	101	142	2e-15	86.3
Ps_069538	gi|71906279|ref|YP_283866.1|	88.46	52	6	0	158	3	353	404	2e-17	93.2
Ps_069539	gi|71906128|ref|YP_283715.1|	62.71	59	22	0	228	52	127	185	2e-13	79.7
Ps_069540	gi|71906082|ref|YP_283669.1|	81.82	66	12	0	10	207	1	66	2e-24	116
Ps_069541	gi|71906026|ref|YP_283613.1|	93.75	64	4	0	8	199	1	64	6e-25	118
Ps_069542	gi|71905978|ref|YP_283565.1|	94.2	69	4	0	207	1	59	127	5e-29	131
Ps_069543	gi|71905976|ref|YP_283563.1|	94.83	58	3	0	22	195	91	148	4e-24	115
Ps_069544	gi|71905949|ref|YP_283536.1|	91.67	48	4	0	70	213	1	48	2e-16	89.7
Ps_069545	gi|71905855|ref|YP_283442.1|	70.59	68	20	0	205	2	1	68	2e-22	110
Ps_069546	gi|71755959|ref|XP_828894.1|	76.39	72	17	0	303	88	40	111	6e-25	118
Ps_069547	gi|71749502|ref|XP_828090.1|	50	132	60	4	448	71	1	132	6e-11	71.6
Ps_069548	gi|71666149|ref|XP_820037.1|	76.92	65	15	0	196	2	8	72	9e-23	110
Ps_069549	gi|71665719|ref|XP_819826.1|	72.58	62	14	2	235	53	133	192	5e-16	88.6
Ps_069550	gi|71665346|ref|XP_819644.1|	65.22	69	24	0	2	208	109	177	1e-20	103
Ps_069551	gi|71535017|gb|AAZ32906.1|	92.75	138	10	0	416	3	1	138	1e-65	253
Ps_069552	gi|71535011|gb|AAZ32903.1|	78.69	61	13	0	23	205	12	72	5e-22	108
Ps_069553	gi|71534999|gb|AAZ32897.1|	79.41	68	14	0	204	1	38	105	5e-24	115
Ps_069554	gi|71534999|gb|AAZ32897.1|	87.95	83	10	0	24	272	1	83	2e-34	149
Ps_069555	gi|71534932|gb|AAZ32870.1|	70.93	86	25	0	213	470	23	108	3e-22	104
Ps_069556	gi|71534922|gb|AAZ32865.1|	70.37	81	24	0	244	2	7	87	4e-28	128
Ps_069557	gi|71534908|gb|AAZ32858.1|	80.31	127	25	0	382	2	65	191	9e-61	237
Ps_069558	gi|71534908|gb|AAZ32858.1|	79.75	79	16	0	76	312	53	131	3e-33	145
Ps_069559	gi|71534908|gb|AAZ32858.1|	77.54	187	42	0	829	269	5	191	3e-83	314
Ps_069560	gi|71534898|gb|AAZ32853.1|	96.11	180	7	0	618	79	31	210	5e-91	338
Ps_069561	gi|71534874|gb|AAZ32841.1|	82.21	208	36	1	622	2	1	208	5e-97	358
Ps_069562	gi|71277049|gb|AAZ29735.1|	100	69	0	0	207	1	455	523	5e-31	138
Ps_069563	gi|71277047|gb|AAZ29734.1|	96.67	90	3	0	1	270	178	267	2e-42	176
Ps_069564	gi|71153401|sp|P93484.1|VSR1_PEA	93.42	623	40	1	130	1998	1	622	0	1219
Ps_069565	gi|71153401|sp|P93484.1|VSR1_PEA	92.56	605	42	1	354	2168	22	623	0	1199
Ps_069566	gi|71153401|sp|P93484.1|VSR1_PEA	99.84	623	1	0	130	1998	1	623	0	1315
Ps_069567	gi|71152364|sp|Q6RET6.2|CCAMK_PEA	100	63	0	0	109	297	455	517	4e-29	132
Ps_069568	gi|71152364|sp|Q6RET6.2|CCAMK_PEA	98.97	194	2	0	3	584	283	476	1e-103	380
Ps_069569	gi|71152364|sp|Q6RET6.2|CCAMK_PEA	99.57	235	1	0	3	707	283	517	2e-129	466
Ps_069570	gi|71152017|sp|Q8LKZ1.1|NORK_PEA	100	268	0	0	566	1369	1	268	1e-153	548
Ps_069571	gi|71066230|ref|YP_264957.1|	45.45	66	36	0	200	3	52	117	5e-11	72
Ps_069572	gi|71022193|ref|XP_761327.1|	63.12	141	52	0	430	8	24	164	5e-48	194
Ps_069573	gi|7076770|emb|CAB75932.1|	87.36	87	11	0	262	2	60	146	2e-35	152
Ps_069574	gi|7076770|emb|CAB75932.1|	90.7	86	8	0	274	17	55	140	9e-36	154
Ps_069575	gi|7076770|emb|CAB75932.1|	66.67	78	26	0	14	247	329	406	1e-23	114
Ps_069576	gi|7076770|emb|CAB75932.1|	74.29	70	18	0	1	210	543	612	1e-21	107
Ps_069577	gi|7076770|emb|CAB75932.1|	73.53	68	18	0	222	19	1040	1107	2e-22	109
Ps_069578	gi|7076770|emb|CAB75932.1|	74.68	79	20	0	238	2	1040	1118	3e-27	125
Ps_069579	gi|7076770|emb|CAB75932.1|	67.24	58	18	1	53	226	96	152	2e-11	73.6
Ps_069580	gi|7076770|emb|CAB75932.1|	81.82	44	8	0	57	188	109	152	2e-11	73.2
Ps_069581	gi|7076770|emb|CAB75932.1|	67.29	107	33	1	321	1	36	140	3e-31	139
Ps_069582	gi|7076770|emb|CAB75932.1|	39.53	129	68	2	14	370	679	807	1e-16	90.5
Ps_069583	gi|7076770|emb|CAB75932.1|	74.39	82	21	0	1	246	921	1002	1e-31	140
Ps_069584	gi|7076770|emb|CAB75932.1|	54.84	62	26	2	65	247	250	310	2e-13	79.7
Ps_069585	gi|7076770|emb|CAB75932.1|	43.7	119	51	1	146	454	291	409	6e-28	104
Ps_069586	gi|7076770|emb|CAB75932.1|	31.71	123	80	3	364	2	279	399	3e-13	79.3
Ps_069587	gi|7076770|emb|CAB75932.1|	71.6	162	46	0	486	1	237	398	9e-63	243
Ps_069588	gi|7076770|emb|CAB75932.1|	66.67	81	27	0	299	57	623	703	1e-28	130
Ps_069589	gi|7076770|emb|CAB75932.1|	46.97	132	65	2	199	591	297	424	7e-28	128
Ps_069590	gi|7076770|emb|CAB75932.1|	52.58	291	129	2	2	859	138	424	1e-74	285
Ps_069591	gi|70727485|ref|YP_254401.1|	98.46	65	1	0	7	201	47	111	7e-31	137
Ps_069592	gi|70727449|ref|YP_254365.1|	100	100	0	0	302	3	174	273	2e-40	169
Ps_069593	gi|70727347|ref|YP_254263.1|	100	68	0	0	1	204	37	104	2e-32	142
Ps_069594	gi|70725903|ref|YP_252817.1|	100	68	0	0	205	2	223	290	6e-32	141
Ps_069595	gi|70725847|ref|YP_252761.1|	98.39	62	1	0	5	190	19	80	2e-26	122
Ps_069596	gi|70671528|gb|AAZ06135.1|	36.18	199	104	9	688	137	28	218	1e-23	115
Ps_069597	gi|70663502|emb|CAJ15150.1|	90.67	268	22	3	796	2	1	268	2e-129	467
Ps_069598	gi|7008011|dbj|BAA90878.1|	81.25	96	18	0	75	362	1	96	6e-35	151
Ps_069599	gi|69218101|gb|AAZ04133.1|	88.57	446	51	0	18	1355	33	478	0	776
Ps_069600	gi|69218101|gb|AAZ04133.1|	82.67	150	26	0	569	120	458	607	7e-64	248
Ps_069601	gi|69218101|gb|AAZ04133.1|	85.92	490	56	1	3	1472	2	478	0	820
Ps_069602	gi|69207914|gb|AAZ03745.1|	100	425	0	0	1610	336	1	425	0	873
Ps_069603	gi|6911876|emb|CAB72176.1|	59.46	185	67	3	7	546	786	967	7e-59	174
Ps_069604	gi|68685649|gb|AAY99339.1|	41.94	93	54	0	302	24	920	1012	3e-17	92.8
Ps_069605	gi|68685649|gb|AAY99339.1|	45.49	244	125	2	4	726	801	1039	8e-52	208
Ps_069606	gi|68566478|gb|AAN73053.2|	99.44	354	2	0	1064	3	172	525	0	691
Ps_069607	gi|68566478|gb|AAN73053.2|	97.38	191	5	0	45	617	520	710	2e-83	314
Ps_069608	gi|68509984|gb|AAY98356.1|	76.09	46	11	0	3	140	325	370	1e-13	80.9
Ps_069609	gi|68509984|gb|AAY98356.1|	85.29	68	10	0	3	206	240	307	8e-27	124
Ps_069610	gi|6850934|emb|CAB71030.1|	68.1	163	48	3	107	586	1	162	1e-53	215
Ps_069611	gi|6850932|emb|CAB71133.1|	64.29	84	29	1	84	335	1	83	9e-23	110
Ps_069612	gi|6850932|emb|CAB71133.1|	62.65	83	30	1	84	329	1	83	4e-21	105
Ps_069613	gi|6850930|emb|CAB71132.1|	92.86	154	11	0	463	2	8	161	9e-76	286
Ps_069614	gi|6850930|emb|CAB71132.1|	77.78	90	19	1	371	637	116	205	1e-30	139
Ps_069615	gi|6850930|emb|CAB71132.1|	94.83	58	3	0	38	211	159	216	3e-25	119
Ps_069616	gi|6850926|emb|CAB71130.1|	97.09	103	3	0	2	310	86	188	1e-46	191
Ps_069617	gi|6850916|emb|CAB71126.1|	84.21	152	24	0	456	1	108	259	3e-71	271
Ps_069618	gi|6850916|emb|CAB71126.1|	84.31	51	8	0	113	265	18	68	3e-30	94.4
Ps_069619	gi|6850916|emb|CAB71126.1|	82.65	98	17	0	113	406	18	115	4e-32	142
Ps_069620	gi|68236762|gb|AAN73052.2|	100	827	0	0	113	2593	1	827	0	1545
Ps_069621	gi|68236762|gb|AAN73052.2|	79.31	696	133	4	113	2194	1	687	0	1039
Ps_069622	gi|68164855|ref|YP_247651.1|	100	60	0	0	182	3	1	60	1e-30	137
Ps_069623	gi|68146573|emb|CAI91282.1|	82.49	297	23	1	1792	989	86	382	1e-132	479
Ps_069624	gi|68146569|emb|CAI91280.1|	92.59	297	22	0	1879	989	76	372	3e-155	554
Ps_069625	gi|68131813|gb|AAY85185.1|	87.5	48	6	0	514	657	217	264	2e-15	89.4
Ps_069626	gi|68131813|gb|AAY85185.1|	90.91	264	24	0	107	898	1	264	4e-137	493
Ps_069627	gi|6739629|gb|AAF27340.1|AF186020_1	97.22	72	2	0	244	459	8	79	4e-33	145
Ps_069628	gi|6739629|gb|AAF27340.1|AF186020_1	97.22	72	2	0	220	435	8	79	4e-33	145
Ps_069629	gi|6739629|gb|AAF27340.1|AF186020_1	96	50	2	0	179	328	222	271	4e-20	102
Ps_069630	gi|6714300|gb|AAF25996.1|AC013354_15	62.39	109	41	0	2	328	643	751	2e-33	146
Ps_069631	gi|67077814|dbj|BAD99508.1|	71	269	68	4	1132	326	64	322	3e-106	390
Ps_069632	gi|67005751|gb|AAY62532.1|	86.81	91	12	0	3	275	171	261	1e-39	166
Ps_069633	gi|66932879|gb|AAY58272.1|	99.12	457	3	1	1419	49	1	456	0	882
Ps_069634	gi|6691193|gb|AAF24531.1|AC007534_12	62.82	78	29	0	2	235	1510	1587	1e-21	107
Ps_069635	gi|6691193|gb|AAF24531.1|AC007534_12	74.83	143	36	0	429	1	1512	1654	3e-60	235
Ps_069636	gi|6691191|gb|AAF24529.1|AC007534_10	72.22	126	35	0	391	14	1575	1700	2e-49	199
Ps_069637	gi|6689038|emb|CAB65371.1|	100	49	0	0	1	147	147	195	6e-20	101
Ps_069638	gi|6688852|emb|CAB65291.1|	45.86	133	67	3	95	487	7	136	3e-20	102
Ps_069639	gi|6688818|emb|CAB65284.1|	85.71	77	11	0	381	151	14	90	5e-24	115
Ps_069640	gi|6688818|emb|CAB65284.1|	85.54	83	12	0	459	211	8	90	7e-34	147
Ps_069641	gi|6688816|emb|CAB65283.1|	75.71	70	13	1	211	2	38	103	2e-27	100
Ps_069642	gi|6688816|emb|CAB65283.1|	88.79	107	12	0	321	1	1	107	2e-47	192
Ps_069643	gi|6688816|emb|CAB65283.1|	60.71	140	18	2	421	2	1	103	4e-34	149
Ps_069644	gi|6688816|emb|CAB65283.1|	78.5	107	19	1	322	2	1	103	5e-39	164
Ps_069645	gi|6688816|emb|CAB65283.1|	91.43	70	6	0	210	1	38	107	1e-35	128
Ps_069646	gi|6688816|emb|CAB65283.1|	68.57	140	11	1	420	1	1	107	2e-42	176
Ps_069647	gi|66809927|ref|XP_638687.1|	67.65	68	22	0	2	205	15	82	1e-19	100
Ps_069648	gi|66806475|ref|XP_636960.1|	47.83	138	71	1	427	17	68	205	3e-32	142
Ps_069649	gi|66796189|dbj|BAD99112.1|	93.29	313	16	1	136	1059	1	313	2e-143	514
Ps_069650	gi|66773807|sp|Q93XK2.1|STSYN_PEA	100	94	0	0	2	283	681	774	1e-49	199
Ps_069651	gi|66710736|emb|CAI96821.1|	100	101	0	0	54	356	35	135	2e-51	206
Ps_069652	gi|66710734|emb|CAI96820.1|	98.51	134	2	0	14	415	101	234	1e-72	276
Ps_069653	gi|66710734|emb|CAI96820.1|	100	109	0	0	328	2	1	109	3e-51	205
Ps_069654	gi|66710732|emb|CAI96819.1|	99.59	492	2	0	181	1656	1	492	0	953
Ps_069655	gi|6665807|gb|AAF23018.1|AF218806_1	85.33	75	11	0	544	320	63	137	7e-27	124
Ps_069656	gi|6665807|gb|AAF23018.1|AF218806_1	63.52	159	48	2	333	788	1	156	2e-44	186
Ps_069657	gi|6651031|gb|AAF22137.1|AF128455_1	98.11	53	1	0	123	281	447	499	5e-22	109
Ps_069658	gi|6651031|gb|AAF22137.1|AF128455_1	98.11	53	1	0	94	252	447	499	4e-22	109
Ps_069659	gi|6651031|gb|AAF22137.1|AF128455_1	99.8	499	1	0	216	1712	1	499	0	1018
Ps_069660	gi|6650982|gb|AAF22112.1|AF119414_1	86.76	68	9	0	2	205	170	237	2e-25	120
Ps_069661	gi|6650223|gb|AAF21775.1|AF068135_1	77.33	75	17	0	225	1	34	108	4e-21	105
Ps_069662	gi|6647601|sp|P93848.1|LGB2_VICFA	82.98	141	22	1	645	223	10	148	4e-58	229
Ps_069663	gi|6647535|sp|O50044.1|KDSA_PEA	100	95	0	0	21	305	1	95	3e-46	189
Ps_069664	gi|6647535|sp|O50044.1|KDSA_PEA	98.78	82	1	0	287	42	88	169	7e-39	164
Ps_069665	gi|6647535|sp|O50044.1|KDSA_PEA	100	114	0	0	3	344	176	289	6e-55	219
Ps_069666	gi|6635838|gb|AAF20002.1|AF213936_1	66.67	129	43	0	2	388	182	310	2e-45	186
Ps_069667	gi|66270171|gb|AAY43415.1|	96.67	60	2	0	3	182	10	69	4e-15	85.5
Ps_069668	gi|6626184|gb|AAF19528.1|AF215731_1	89.14	534	56	2	375	1973	1	533	0	790
Ps_069669	gi|6624721|emb|CAB63845.1|	93.66	268	7	2	316	1092	7	273	4e-121	430
Ps_069670	gi|6624705|emb|CAB63844.1|	77.59	116	25	1	15	359	261	376	7e-47	191
Ps_069671	gi|6624705|emb|CAB63844.1|	83.08	65	11	0	195	389	255	319	6e-25	118
Ps_069672	gi|6624705|emb|CAB63844.1|	85.34	116	16	1	585	929	256	371	2e-52	211
Ps_069673	gi|6624705|emb|CAB63844.1|	86.58	313	41	1	23	958	59	371	4e-158	562
Ps_069674	gi|6624705|emb|CAB63844.1|	84.27	89	14	0	674	408	366	454	9e-30	135
Ps_069675	gi|6624705|emb|CAB63844.1|	83.12	77	13	0	436	206	378	454	3e-29	132
Ps_069676	gi|6624705|emb|CAB63844.1|	87.47	359	45	0	211	1287	1	359	2e-178	630
Ps_069677	gi|6624705|emb|CAB63844.1|	88.12	320	38	0	398	1357	40	359	6e-173	587
Ps_069678	gi|6624705|emb|CAB63844.1|	82	100	18	0	379	80	355	454	1e-30	137
Ps_069679	gi|6623973|gb|AAF19226.1|AC007505_2	56.92	65	28	0	2	196	533	597	5e-14	82
Ps_069680	gi|66132297|gb|AAY42949.1|	95.65	69	3	0	21	227	204	272	1e-30	137
Ps_069681	gi|6598575|gb|AAF18630.1|AC006228_1	71.43	63	18	0	5	193	1064	1126	2e-18	96.7
Ps_069682	gi|6578122|gb|AAF17704.1|AF033561_1	78.59	327	70	0	169	1149	43	369	3e-148	530
Ps_069683	gi|6573719|gb|AAF17639.1|AC009978_15	81.25	48	9	0	145	2	301	348	2e-12	78.2
Ps_069684	gi|6561964|emb|CAB62468.1|	70.69	58	17	0	174	1	201	258	2e-14	83.2
Ps_069685	gi|6552735|gb|AAF16534.1|AC013482_8	76.09	46	11	0	2	139	1135	1180	2e-11	73.2
Ps_069686	gi|6539604|gb|AAF15946.1|AF061436_1	87.8	164	20	0	3	494	46	209	2e-78	296
Ps_069687	gi|6539604|gb|AAF15946.1|AF061436_1	90.55	201	19	0	3	605	46	246	8e-101	371
Ps_069688	gi|6539604|gb|AAF15946.1|AF061436_1	87.18	156	19	1	139	606	92	246	3e-70	269
Ps_069689	gi|6539602|gb|AAF15945.1|AF061435_1	44.94	89	37	3	353	120	125	212	3e-20	71.2
Ps_069690	gi|6539602|gb|AAF15945.1|AF061435_1	52.17	69	22	2	296	120	145	212	3e-19	67.8
Ps_069691	gi|6539602|gb|AAF15945.1|AF061435_1	56.1	41	18	0	124	2	212	252	2e-14	52
Ps_069692	gi|6539602|gb|AAF15945.1|AF061435_1	94.15	171	10	0	513	1	1	171	6e-89	331
Ps_069693	gi|6539600|gb|AAF15944.1|AF061434_1	95.33	107	5	0	2	322	51	157	7e-55	217
Ps_069694	gi|6539600|gb|AAF15944.1|AF061434_1	93.59	78	5	0	21	254	80	157	1e-36	157
Ps_069695	gi|6539600|gb|AAF15944.1|AF061434_1	96	75	3	0	225	1	156	230	2e-24	116
Ps_069696	gi|6503253|gb|AAC09468.2|	99.57	704	3	0	2427	316	1	704	0	1313
Ps_069697	gi|6502525|gb|AAF14344.1|AF069305_1	100	127	0	0	383	3	970	1096	3e-66	255
Ps_069698	gi|6502525|gb|AAF14344.1|AF069305_1	98.85	87	1	0	268	528	9	95	1e-39	167
Ps_069699	gi|6502525|gb|AAF14344.1|AF069305_1	99.64	827	3	0	2483	3	122	948	0	1601
Ps_069700	gi|6502525|gb|AAF14344.1|AF069305_1	99.45	723	4	0	2171	3	226	948	0	1402
Ps_069701	gi|6469125|emb|CAB61744.1|	92.31	52	4	0	131	286	5	56	1e-21	107
Ps_069702	gi|6469117|emb|CAB61740.1|	90.94	265	23	1	262	1056	1	264	9e-133	479
Ps_069703	gi|6460058|gb|AAF11800.1|AE002057_8	53.79	132	59	1	46	435	2	133	8e-24	115
Ps_069704	gi|6460058|gb|AAF11800.1|AE002057_8	54.17	72	33	0	46	261	2	73	4e-21	71.6
Ps_069705	gi|6457927|gb|AAF09840.1|AE001886_6	50	92	45	1	105	380	38	128	9e-12	71.6
Ps_069706	gi|6457927|gb|AAF09840.1|AE001886_6	51.22	123	59	1	27	395	7	128	2e-15	86.7
Ps_069707	gi|6457927|gb|AAF09840.1|AE001886_6	49.3	71	36	0	315	103	5	75	2e-11	55.8
Ps_069708	gi|6457927|gb|AAF09840.1|AE001886_6	48.65	74	38	0	327	106	2	75	9e-11	62
Ps_069709	gi|6446577|gb|AAD39534.2|	94.76	191	10	0	1	573	663	853	1e-104	383
Ps_069710	gi|63334283|gb|AAY40471.1|	100	131	0	0	50	442	1	131	6e-76	288
Ps_069711	gi|62910950|gb|AAY21191.1|	100	76	0	0	229	2	1	76	4e-37	158
Ps_069712	gi|62909963|dbj|BAD97439.1|	100	57	0	0	89	259	23	79	9e-26	120
Ps_069713	gi|62909963|dbj|BAD97439.1|	100	42	0	0	603	478	309	350	4e-15	86.3
Ps_069714	gi|62909963|dbj|BAD97439.1|	79.29	280	55	1	24	863	72	348	5e-123	446
Ps_069715	gi|62909961|dbj|BAD97438.1|	100	70	0	0	139	348	24	93	8e-33	144
Ps_069716	gi|62909961|dbj|BAD97438.1|	97.42	194	5	0	1020	439	150	343	6e-104	382
Ps_069717	gi|62909959|dbj|BAD97437.1|	100	46	0	0	17	154	311	356	2e-17	93.2
Ps_069718	gi|62909959|dbj|BAD97437.1|	100	78	0	0	3	236	279	356	9e-36	154
Ps_069719	gi|62909959|dbj|BAD97437.1|	98.72	78	1	0	15	248	1	78	3e-37	159
Ps_069720	gi|62909959|dbj|BAD97437.1|	100	139	0	0	3	419	140	278	2e-58	229
Ps_069721	gi|62909957|dbj|BAD97436.1|	92.13	127	10	0	71	451	1	127	2e-61	239
Ps_069722	gi|62909957|dbj|BAD97436.1|	82.11	95	17	0	289	5	79	173	2e-36	156
Ps_069723	gi|62909957|dbj|BAD97436.1|	84.62	286	44	0	24	881	72	357	7e-124	449
Ps_069724	gi|62909955|dbj|BAD97435.1|	100	318	0	0	68	1021	1	318	1e-178	631
Ps_069725	gi|62901479|sp|Q9SWF9.1|ZFNL_PEA	99.76	409	1	0	134	1360	9	417	0	822
Ps_069726	gi|62901479|sp|Q9SWF9.1|ZFNL_PEA	99.76	417	1	0	466	1716	1	417	0	839
Ps_069727	gi|62900628|sp|Q9ZP40.1|PG1_PEA	96.16	365	7	1	1099	5	1	358	1e-153	548
Ps_069728	gi|62900382|sp|O04408.1|KSA_PEA	90.62	160	15	0	2	481	628	787	9e-82	306
Ps_069729	gi|62900382|sp|O04408.1|KSA_PEA	95.06	81	4	0	25	267	707	787	1e-38	163
Ps_069730	gi|62900382|sp|O04408.1|KSA_PEA	94.66	131	6	1	2	391	150	280	5e-56	221
Ps_069731	gi|62900382|sp|O04408.1|KSA_PEA	97.8	91	2	0	274	2	281	371	3e-47	192
Ps_069732	gi|62867355|dbj|BAD95980.1|	90.31	227	22	0	1349	669	81	307	4e-120	437
Ps_069733	gi|62733816|gb|AAX95925.1|	67.5	40	13	0	309	190	358	397	8e-18	57.8
Ps_069734	gi|62701885|gb|AAX92958.1|	69.64	56	17	0	209	42	254	309	2e-17	93.6
Ps_069735	gi|62701868|gb|AAX92941.1|	60.81	74	27	1	97	318	850	921	2e-26	102
Ps_069736	gi|62642121|gb|AAX92699.1|	100	78	0	0	2	235	51	128	2e-35	153
Ps_069737	gi|62327253|ref|YP_223991.1|	63.1	84	25	1	255	4	145	222	4e-20	102
Ps_069738	gi|62287174|sp|Q6KGX3.1|RR7_PEA	100	135	0	0	405	1	1	135	8e-67	260
Ps_069739	gi|62287174|sp|Q6KGX3.1|RR7_PEA	100	135	0	0	405	1	1	135	4e-67	260
Ps_069740	gi|62287174|sp|Q6KGX3.1|RR7_PEA	100	135	0	0	405	1	1	135	8e-67	260
Ps_069741	gi|62286596|sp|Q5H8A6.1|CASTO_LOTJA	54.87	226	72	7	629	42	1	226	5e-32	142
Ps_069742	gi|62286596|sp|Q5H8A6.1|CASTO_LOTJA	66.3	92	18	1	278	42	135	226	8e-15	86.3
Ps_069743	gi|62286596|sp|Q5H8A6.1|CASTO_LOTJA	66.3	92	18	1	278	42	135	226	2e-15	86.3
Ps_069744	gi|62286596|sp|Q5H8A6.1|CASTO_LOTJA	66.3	92	18	1	278	42	135	226	2e-15	86.3
Ps_069745	gi|62286596|sp|Q5H8A6.1|CASTO_LOTJA	46.29	175	64	7	587	153	1	175	4e-16	90.1
Ps_069746	gi|6225542|sp|O82043.1|ILV5_PEA	99.29	563	4	0	2001	313	19	581	0	1074
Ps_069747	gi|62177683|gb|AAX71115.1|	88.14	59	7	0	177	1	90	148	2e-22	109
Ps_069748	gi|62177683|gb|AAX71115.1|	80	150	28	1	450	1	1	148	2e-49	199
Ps_069749	gi|62132641|gb|AAX69070.1|	96.04	227	9	0	144	824	15	241	5e-119	432
Ps_069750	gi|62132641|gb|AAX69070.1|	95.15	227	11	0	97	777	15	241	1e-117	428
Ps_069751	gi|62132641|gb|AAX69070.1|	95.15	227	11	0	224	904	15	241	1e-117	428
Ps_069752	gi|62132641|gb|AAX69070.1|	100	241	0	0	356	1078	1	241	4e-131	473
Ps_069753	gi|62132639|gb|AAX69069.1|	87.5	120	1	1	654	337	124	243	2e-50	204
Ps_069754	gi|62132639|gb|AAX69069.1|	91.71	181	1	1	837	337	63	243	4e-86	323
Ps_069755	gi|62132639|gb|AAX69069.1|	99.45	181	1	0	879	337	63	243	5e-97	359
Ps_069756	gi|62132637|gb|AAX69068.1|	95.58	249	11	0	1275	529	1	249	2e-131	474
Ps_069757	gi|62132637|gb|AAX69068.1|	95.58	249	11	0	1172	426	1	249	2e-131	474
Ps_069758	gi|62132637|gb|AAX69068.1|	95.58	249	11	0	1172	426	1	249	2e-131	474
Ps_069759	gi|62132637|gb|AAX69068.1|	100	196	0	0	1013	426	54	249	2e-107	394
Ps_069760	gi|62132637|gb|AAX69068.1|	95.58	249	11	0	1275	529	1	249	2e-131	474
Ps_069761	gi|62132633|gb|AAX69066.1|	87.27	55	7	0	19	183	124	178	3e-34	94.7
Ps_069762	gi|62132633|gb|AAX69066.1|	91.57	83	7	0	1	249	96	178	1e-49	147
Ps_069763	gi|62132633|gb|AAX69066.1|	97.97	148	3	0	1	444	96	243	4e-76	289
Ps_069764	gi|62132631|gb|AAX69065.1|	97.89	237	4	1	227	937	1	236	1e-126	458
Ps_069765	gi|62126451|gb|AAX64154.1|	49.45	91	46	0	143	415	8	98	6e-11	71.6
Ps_069766	gi|62126055|gb|AAX63898.1|	96.1	462	18	0	577	1962	1	462	0	853
Ps_069767	gi|62083994|emb|CAI29046.1|	75.98	254	45	4	56	787	1	248	1e-88	332
Ps_069768	gi|62082885|gb|AAX62245.1|	88.37	43	5	0	2	130	46	88	1e-16	90.5
Ps_069769	gi|61967946|gb|AAX56952.1|	66.67	60	20	0	18	197	409	468	2e-18	96.3
Ps_069770	gi|61967946|gb|AAX56952.1|	99.12	113	1	0	340	2	64	176	3e-51	206
Ps_069771	gi|61967946|gb|AAX56952.1|	100	157	0	0	472	2	20	176	3e-78	295
Ps_069772	gi|61967946|gb|AAX56952.1|	99.49	196	1	0	11	598	171	366	1e-109	400
Ps_069773	gi|61967946|gb|AAX56952.1|	99.12	113	1	0	340	2	64	176	6e-51	206
Ps_069774	gi|61967944|gb|AAX56951.1|	99.07	108	1	0	26	349	375	482	2e-55	219
Ps_069775	gi|61967944|gb|AAX56951.1|	77.69	121	26	1	363	4	224	344	7e-49	197
Ps_069776	gi|61967944|gb|AAX56951.1|	100	83	0	0	20	268	124	206	1e-41	173
Ps_069777	gi|61967944|gb|AAX56951.1|	79.87	149	29	1	447	4	196	344	3e-63	245
Ps_069778	gi|61967944|gb|AAX56951.1|	86.08	79	7	1	20	256	118	192	8e-30	134
Ps_069779	gi|61967944|gb|AAX56951.1|	96.95	164	5	0	494	3	196	359	5e-87	324
Ps_069780	gi|61677150|gb|AAX51975.1|	96	75	3	0	244	20	4	78	4e-34	148
Ps_069781	gi|61677150|gb|AAX51975.1|	96.59	88	3	0	380	117	4	91	3e-41	172
Ps_069782	gi|61677145|gb|AAX51973.1|	100	36	0	0	580	473	377	412	3e-12	77
Ps_069783	gi|61677145|gb|AAX51973.1|	100	36	0	0	420	313	377	412	1e-12	77
Ps_069784	gi|61673388|emb|CAI68031.1|	91.43	70	5	1	473	267	269	338	5e-29	131
Ps_069785	gi|61654624|gb|AAX48838.1|	76.74	86	20	0	4	261	32	117	7e-31	137
Ps_069786	gi|61611731|gb|AAX47183.1|	99.04	104	1	0	14	325	258	361	2e-53	212
Ps_069787	gi|61611731|gb|AAX47183.1|	100	101	0	0	305	3	51	151	5e-54	214
Ps_069788	gi|61611731|gb|AAX47183.1|	100	79	0	0	238	2	183	261	5e-39	164
Ps_069789	gi|61611731|gb|AAX47183.1|	98.81	252	3	0	930	175	356	607	2e-117	427
Ps_069790	gi|61611729|gb|AAX47182.1|	97.56	41	1	0	87	209	1	41	1e-14	84
Ps_069791	gi|61611729|gb|AAX47182.1|	100	454	0	0	29	1390	62	515	0	942
Ps_069792	gi|61611694|gb|AAX47176.1|	100	54	0	0	2	163	210	263	6e-25	118
Ps_069793	gi|61611694|gb|AAX47176.1|	98.82	85	1	0	255	1	122	206	4e-41	171
Ps_069794	gi|61611694|gb|AAX47176.1|	98.81	84	1	0	258	7	42	125	1e-40	170
Ps_069795	gi|61611682|gb|AAX47173.1|	100	312	0	0	118	1053	1	312	0	645
Ps_069796	gi|61611678|gb|AAX47172.1|	100	183	0	0	994	1542	223	405	1e-81	310
Ps_069797	gi|61611678|gb|AAX47172.1|	99.75	405	1	0	122	1336	1	405	1e-153	548
Ps_069798	gi|61611671|gb|AAX47170.1|	99.07	215	2	0	1060	416	1	215	2e-114	418
Ps_069799	gi|6118361|gb|AAF04094.1|AF188264_1	61.54	91	35	0	66	338	1	91	3e-26	122
Ps_069800	gi|609557|gb|AAA58772.1|	95.11	266	7	1	2	799	101	360	2e-138	498
Ps_069801	gi|6094496|sp|O24308.1|TOP2_PEA	100	80	0	0	242	3	1	80	4e-39	165
Ps_069802	gi|6094496|sp|O24308.1|TOP2_PEA	100	80	0	0	242	3	1	80	4e-39	165
Ps_069803	gi|6094496|sp|O24308.1|TOP2_PEA	83.08	65	11	0	1	195	1016	1080	2e-12	76.6
Ps_069804	gi|6094496|sp|O24308.1|TOP2_PEA	86.43	140	10	2	757	365	1300	1439	7e-39	166
Ps_069805	gi|6094496|sp|O24308.1|TOP2_PEA	99.22	258	1	1	1135	365	1182	1439	2e-75	288
Ps_069806	gi|6094496|sp|O24308.1|TOP2_PEA	99.22	258	1	1	1008	238	1182	1439	1e-75	288
Ps_069807	gi|6094496|sp|O24308.1|TOP2_PEA	100	265	0	0	796	2	121	385	6e-142	508
Ps_069808	gi|6094496|sp|O24308.1|TOP2_PEA	95.2	833	19	3	1	2499	378	1189	0	1427
Ps_069809	gi|6094496|sp|O24308.1|TOP2_PEA	90.49	494	39	3	21	1481	790	1282	0	747
Ps_069810	gi|6093742|sp|Q42920.1|PME_MEDSA	66.07	56	19	0	97	264	392	447	1e-15	88.2
Ps_069811	gi|6092016|dbj|BAA85655.1|	98.84	86	1	0	15	272	198	283	2e-45	186
Ps_069812	gi|6092016|dbj|BAA85655.1|	99.65	283	1	0	230	1078	1	283	3e-124	450
Ps_069813	gi|6092014|dbj|BAA85654.1|	99.41	339	2	0	225	1241	1	339	0	696
Ps_069814	gi|60678546|gb|AAX33635.1|	95.19	499	22	2	3	1496	9	506	0	953
Ps_069815	gi|60678540|gb|AAX33632.1|	100	74	0	0	222	1	11	84	5e-32	141
Ps_069816	gi|60678540|gb|AAX33632.1|	81.97	61	11	0	183	1	24	84	8e-17	91.3
Ps_069817	gi|60678534|gb|AAX33629.1|	87.16	109	13	1	594	268	88	195	6e-44	182
Ps_069818	gi|60678534|gb|AAX33629.1|	91.15	192	16	1	843	268	5	195	4e-89	333
Ps_069819	gi|60678534|gb|AAX33629.1|	85.53	76	10	1	495	268	121	195	1e-39	125
Ps_069820	gi|60678534|gb|AAX33629.1|	93.22	59	4	0	71	247	39	97	2e-22	110
Ps_069821	gi|60498647|dbj|BAD90707.1|	100	164	0	0	116	607	1	164	2e-89	332
Ps_069822	gi|60498647|dbj|BAD90707.1|	100	88	0	0	340	603	77	164	2e-43	180
Ps_069823	gi|60498647|dbj|BAD90707.1|	99.65	289	1	0	1	867	325	613	5e-149	532
Ps_069824	gi|60498647|dbj|BAD90707.1|	100	164	0	0	100	591	1	164	2e-89	332
Ps_069825	gi|60459337|gb|AAX20028.1|	86.38	448	61	0	1580	237	18	465	0	894
Ps_069826	gi|60459337|gb|AAX20028.1|	92	50	4	0	1	150	416	465	1e-22	110
Ps_069827	gi|60459337|gb|AAX20028.1|	92	50	4	0	1	150	416	465	1e-22	110
Ps_069828	gi|60459337|gb|AAX20028.1|	85.39	89	13	0	268	2	135	223	1e-39	166
Ps_069829	gi|60459337|gb|AAX20028.1|	91.49	47	4	0	142	2	377	423	2e-26	91.7
Ps_069830	gi|60459259|gb|AAX20016.1|	98.95	478	5	0	1764	331	1	478	0	951
Ps_069831	gi|60459259|gb|AAX20016.1|	96.9	645	17	1	1960	35	1	645	0	1068
Ps_069832	gi|60459259|gb|AAX20016.1|	93.64	110	7	0	339	10	547	656	9e-36	155
Ps_069833	gi|60391984|gb|AAX19288.1|	100	70	0	0	212	3	199	268	2e-31	139
Ps_069834	gi|603221|gb|AAB41553.1|	94.86	486	25	0	141	1598	1	486	0	891
Ps_069835	gi|6031209|gb|AAD11475.2|	98.98	98	1	0	19	312	46	143	1e-47	193
Ps_069836	gi|6031209|gb|AAD11475.2|	99.22	129	1	0	2	388	15	143	3e-66	255
Ps_069837	gi|6031209|gb|AAD11475.2|	97.73	88	2	0	21	284	56	143	4e-40	168
Ps_069838	gi|602359|emb|CAA57492.1|	100	249	0	0	237	983	21	269	2e-147	527
Ps_069839	gi|6016305|sp|Q41066.1|IBB2_PEA	100	114	0	0	73	414	1	114	2e-63	247
Ps_069840	gi|6015084|sp|O24310.1|EFTU_PEA	99.33	449	3	0	334	1680	40	488	0	785
Ps_069841	gi|60100358|gb|AAX13306.1|	97.73	88	2	0	264	1	87	174	2e-40	169
Ps_069842	gi|60100358|gb|AAX13306.1|	100	63	0	0	240	52	87	149	1e-26	123
Ps_069843	gi|60100358|gb|AAX13306.1|	94.44	36	2	0	108	1	139	174	6e-11	71.6
Ps_069844	gi|60100350|gb|AAX13302.1|	100	53	0	0	161	3	1	53	6e-22	108
Ps_069845	gi|60100348|gb|AAX13301.1|	100	37	0	0	91	201	1	37	4e-12	75.5
Ps_069846	gi|60100342|gb|AAX13298.1|	98.53	68	1	0	204	1	49	116	5e-30	135
Ps_069847	gi|6009979|dbj|BAA85150.1|	98.54	343	5	0	167	1195	21	363	5e-179	633
Ps_069848	gi|6009979|dbj|BAA85150.1|	97.96	343	7	0	167	1195	21	363	0	662
Ps_069849	gi|6009979|dbj|BAA85150.1|	98.54	343	5	0	167	1195	21	363	5e-179	633
Ps_069850	gi|6009979|dbj|BAA85150.1|	98.54	343	5	0	167	1195	21	363	7e-179	633
Ps_069851	gi|6009979|dbj|BAA85150.1|	98.97	486	5	0	167	1624	21	506	0	929
Ps_069852	gi|59709749|gb|AAP72282.2|	93.15	540	32	3	2084	474	1	538	0	965
Ps_069853	gi|59709749|gb|AAP72282.2|	92.57	538	35	3	2185	581	1	536	0	958
Ps_069854	gi|59709749|gb|AAP72282.2|	85.44	316	46	0	1528	581	221	536	6e-158	563
Ps_069855	gi|59709749|gb|AAP72282.2|	86.48	318	43	0	1427	474	221	538	3e-160	570
Ps_069856	gi|5926718|dbj|BAA84640.1|	99.29	141	1	0	21	443	1	141	1e-73	280
Ps_069857	gi|5926718|dbj|BAA84640.1|	98.86	88	1	0	2	265	146	233	4e-33	145
Ps_069858	gi|5921763|sp|O23884.1|CHS5_PEA	99.74	389	1	0	74	1240	1	389	0	776
Ps_069859	gi|5921763|sp|O23884.1|CHS5_PEA	99.74	389	1	0	74	1240	1	389	0	776
Ps_069860	gi|5921763|sp|O23884.1|CHS5_PEA	99.74	389	1	0	74	1240	1	389	0	776
Ps_069861	gi|5921763|sp|O23884.1|CHS5_PEA	99.1	221	2	0	2	664	169	389	5e-120	435
Ps_069862	gi|5915860|sp|P93149.2|C93B1_GLYEC	76	50	12	0	131	280	63	112	4e-15	85.5
Ps_069863	gi|5915854|sp|Q43078.1|C97B1_PEA	100	105	0	0	315	1	1	105	6e-27	124
Ps_069864	gi|5915854|sp|Q43078.1|C97B1_PEA	98.47	196	3	0	590	3	138	333	4e-107	391
Ps_069865	gi|5915854|sp|Q43078.1|C97B1_PEA	98.59	71	1	0	297	509	442	512	3e-69	159
Ps_069866	gi|5915854|sp|Q43078.1|C97B1_PEA	97.34	188	4	1	38	601	326	512	3e-92	343
Ps_069867	gi|5915821|sp|O48928.1|C77A3_SOYBN	81.19	101	19	0	2	304	322	422	5e-35	151
Ps_069868	gi|5915821|sp|O48928.1|C77A3_SOYBN	84.72	72	11	0	38	253	351	422	8e-30	134
Ps_069869	gi|5915821|sp|O48928.1|C77A3_SOYBN	86.21	87	12	0	297	557	28	114	8e-38	161
Ps_069870	gi|5902380|gb|AAD55482.1|AC009322_22	59.05	105	43	0	2	316	959	1063	1e-29	134
Ps_069871	gi|58891213|gb|AAW83051.1|	82.14	56	10	0	43	210	80	135	6e-11	71.6
Ps_069872	gi|5880357|gb|AAD54639.1|AF083036_1	100	42	0	0	118	243	43	84	3e-15	85.9
Ps_069873	gi|58761187|gb|AAW82334.1|	95.33	150	6	1	462	13	221	369	9e-79	296
Ps_069874	gi|5869965|emb|CAB55554.1|	99.02	408	4	0	2193	970	1	408	0	750
Ps_069875	gi|58578268|emb|CAI48070.1|	90.79	76	7	0	229	2	69	144	2e-21	106
Ps_069876	gi|58578268|emb|CAI48070.1|	96.88	96	3	0	289	2	49	144	5e-37	158
Ps_069877	gi|585454|sp|Q06060.1|MAPK_PEA	99.75	394	1	0	1327	2508	1	394	0	749
Ps_069878	gi|58532639|gb|AAW78863.1|	90.32	93	9	0	280	2	536	628	1e-42	176
Ps_069879	gi|58532639|gb|AAW78863.1|	88.45	381	44	0	154	1296	176	556	0	710
Ps_069880	gi|58532639|gb|AAW78863.1|	87.04	54	7	0	73	234	679	732	9e-21	104
Ps_069881	gi|58532639|gb|AAW78863.1|	86.42	265	35	1	99	893	2	265	1e-122	444
Ps_069882	gi|585272|sp|P37900.1|HSP7M_PEA	99.69	650	2	0	305	2254	26	675	0	1194
Ps_069883	gi|58427105|gb|AAW76142.1|	92.31	52	4	0	158	3	45	96	4e-19	99
Ps_069884	gi|58339253|tpg|DAA05219.1|	77.48	151	27	2	501	67	32	181	1e-58	230
Ps_069885	gi|5817349|gb|AAD52718.1|AF123702_1	100	139	0	0	418	2	1	139	3e-76	288
Ps_069886	gi|5817343|gb|AAD52715.1|AF123699_1	73.39	109	29	0	2	328	28	136	4e-27	125
Ps_069887	gi|5817341|gb|AAD52714.1|AF123698_1	95.88	97	4	0	5	295	68	164	1e-48	196
Ps_069888	gi|58038194|emb|CAH05011.1|	97.73	88	2	0	25	288	42	129	2e-45	186
Ps_069889	gi|58038194|emb|CAH05011.1|	91.19	159	14	0	1	477	485	643	4e-78	296
Ps_069890	gi|58038194|emb|CAH05011.1|	98.11	159	3	0	1	477	485	643	1e-85	321
Ps_069891	gi|58038194|emb|CAH05011.1|	98.74	159	2	0	1	477	485	643	7e-86	322
Ps_069892	gi|58038194|emb|CAH05011.1|	84.65	430	66	0	131	1420	17	446	0	741
Ps_069893	gi|58038194|emb|CAH05011.1|	82.81	64	11	0	193	2	429	492	2e-23	113
Ps_069894	gi|58038194|emb|CAH05011.1|	84.27	375	59	0	20	1144	112	486	0	642
Ps_069895	gi|58038194|emb|CAH05011.1|	80	335	67	0	20	1024	112	446	2e-149	534
Ps_069896	gi|58038194|emb|CAH05011.1|	94.57	129	7	0	60	446	1	129	8e-67	257
Ps_069897	gi|58038194|emb|CAH05011.1|	87.45	470	59	0	124	1533	17	486	0	842
Ps_069898	gi|58038194|emb|CAH05011.1|	87.16	335	43	0	20	1024	112	446	4e-164	582
Ps_069899	gi|58038194|emb|CAH05011.1|	78.14	430	94	0	124	1413	17	446	0	687
Ps_069900	gi|58038194|emb|CAH05011.1|	82.55	470	82	0	131	1540	17	486	0	800
Ps_069901	gi|57545061|gb|AAW51456.1|	98.04	51	1	0	154	2	329	379	7e-23	111
Ps_069902	gi|57545061|gb|AAW51456.1|	87.23	94	12	0	10	291	418	511	1e-41	173
Ps_069903	gi|57545061|gb|AAW51456.1|	89.72	107	11	0	17	337	405	511	2e-51	206
Ps_069904	gi|57545061|gb|AAW51456.1|	90.71	140	13	0	1	420	372	511	2e-74	282
Ps_069905	gi|57545061|gb|AAW51456.1|	84.69	98	14	1	127	420	415	511	2e-41	173
Ps_069906	gi|57545061|gb|AAW51456.1|	91.04	67	6	0	1	201	372	438	4e-33	145
Ps_069907	gi|57472399|gb|AAM91028.2|	100	42	0	0	133	258	1	42	7e-16	88.2
Ps_069908	gi|57472399|gb|AAM91028.2|	100	42	0	0	303	428	1	42	6e-16	88.2
Ps_069909	gi|57472399|gb|AAM91028.2|	100	42	0	0	254	379	1	42	6e-16	88.2
Ps_069910	gi|57472399|gb|AAM91028.2|	100	42	0	0	221	346	1	42	7e-16	88.2
Ps_069911	gi|57472399|gb|AAM91028.2|	100	42	0	0	211	336	1	42	6e-16	88.2
Ps_069912	gi|57472399|gb|AAM91028.2|	100	42	0	0	191	316	1	42	7e-16	88.2
Ps_069913	gi|57472399|gb|AAM91028.2|	99.32	146	1	0	2	439	80	225	3e-77	293
Ps_069914	gi|57472399|gb|AAM91028.2|	100	42	0	0	441	566	1	42	9e-16	88.2
Ps_069915	gi|5734736|gb|AAD50001.1|AC007259_14	53.24	293	111	5	1	810	103	392	5e-66	256
Ps_069916	gi|5733806|gb|AAD49742.1|AF170921_1	100	377	0	0	1565	435	1	377	0	776
Ps_069917	gi|5732064|gb|AAD48963.1|AF147263_5	57.14	105	45	0	2	316	163	267	9e-29	130
Ps_069918	gi|5732064|gb|AAD48963.1|AF147263_5	37.93	87	53	1	32	289	55	141	1e-17	61.2
Ps_069919	gi|5712674|gb|AAD47597.1|AF144038_1	100	61	0	0	41	223	45	105	6e-30	134
Ps_069920	gi|57014007|ref|YP_173478.1|	69.57	92	21	2	118	372	6	97	7e-26	121
Ps_069921	gi|57013968|ref|YP_173440.1|	86	50	7	0	1	150	23	72	2e-18	82.8
Ps_069922	gi|57013947|ref|YP_173420.1|	85.92	71	8	1	600	394	28	98	2e-25	118
Ps_069923	gi|56966622|pdb|1W2Z|A	100	82	0	0	17	262	143	224	4e-41	171
Ps_069924	gi|56966622|pdb|1W2Z|A	100	85	0	0	19	273	565	649	7e-45	184
Ps_069925	gi|56966622|pdb|1W2Z|A	97.3	74	2	0	17	238	143	216	3e-34	149
Ps_069926	gi|56966622|pdb|1W2Z|A	89.29	56	6	0	21	188	161	216	3e-20	102
Ps_069927	gi|56809381|gb|AAW31512.1|	100	265	0	0	79	873	1	265	2e-141	507
Ps_069928	gi|56809379|gb|AAW31511.1|	98.5	266	4	0	173	970	1	266	9e-151	538
Ps_069929	gi|56809379|gb|AAW31511.1|	98.5	266	4	0	82	879	1	266	9e-151	538
Ps_069930	gi|56809379|gb|AAW31511.1|	96.81	251	8	0	254	1006	15	265	5e-139	499
Ps_069931	gi|56809379|gb|AAW31511.1|	98.5	266	4	0	173	970	1	266	1e-150	538
Ps_069932	gi|56809379|gb|AAW31511.1|	98.5	266	4	0	82	879	1	266	9e-151	538
Ps_069933	gi|56809379|gb|AAW31511.1|	97.74	266	6	0	82	879	1	266	5e-142	509
Ps_069934	gi|56809379|gb|AAW31511.1|	96.98	265	8	0	82	876	1	265	5e-139	499
Ps_069935	gi|56809379|gb|AAW31511.1|	98.12	266	5	0	199	996	1	266	2e-150	537
Ps_069936	gi|56785938|gb|AAW29099.1|	99.45	181	1	0	212	754	1	181	8e-97	359
Ps_069937	gi|56709428|emb|CAF32327.1|	98.7	77	1	0	16	246	49	125	3e-25	119
Ps_069938	gi|56709428|emb|CAF32327.1|	88	200	16	2	576	1	154	353	5e-61	238
Ps_069939	gi|56691734|emb|CAH55769.1|	100	114	0	0	343	2	147	260	2e-50	202
Ps_069940	gi|56554972|gb|AAV98051.1|	96.15	520	20	0	1863	304	99	618	0	964
Ps_069941	gi|56554972|gb|AAV98051.1|	97.4	269	7	0	137	943	1	269	1e-145	521
Ps_069942	gi|56554972|gb|AAV98051.1|	97.55	245	6	0	257	991	1	245	3e-132	476
Ps_069943	gi|56477791|ref|YP_159380.1|	87.32	71	9	0	11	223	166	236	3e-28	129
Ps_069944	gi|56407681|gb|AAV88069.1|	64.47	76	26	1	42	269	1	75	7e-20	101
Ps_069945	gi|56407681|gb|AAV88069.1|	78.82	85	18	0	255	1	629	713	2e-33	146
Ps_069946	gi|56407681|gb|AAV88069.1|	74.63	67	17	0	219	19	629	695	5e-24	115
Ps_069947	gi|56407681|gb|AAV88069.1|	52.81	89	42	0	1	267	431	519	3e-39	103
Ps_069948	gi|56407681|gb|AAV88069.1|	53.05	164	75	2	5	493	85	247	2e-44	183
Ps_069949	gi|56407681|gb|AAV88069.1|	49.03	206	94	2	18	605	651	855	2e-45	186
Ps_069950	gi|56384584|gb|AAV85853.1|	98.94	188	2	0	1204	641	1	188	8e-102	376
Ps_069951	gi|56384582|gb|AAV85852.1|	98.57	210	3	0	1097	468	1	210	1e-76	292
Ps_069952	gi|56384580|gb|AAV85851.1|	99.55	224	1	0	775	104	44	267	8e-101	372
Ps_069953	gi|56384580|gb|AAV85851.1|	92.73	330	20	2	1500	520	44	372	2e-138	498
Ps_069954	gi|56382058|gb|AAV85747.1|	81.82	55	10	0	38	202	955	1009	1e-18	97.4
Ps_069955	gi|563548|emb|CAA57790.1|	100	94	0	0	3	284	311	404	7e-33	144
Ps_069956	gi|563538|emb|CAA57784.1|	93.21	265	18	0	3	797	48	312	5e-141	506
Ps_069957	gi|56311396|emb|CAI29266.1|	98.33	180	3	0	853	314	1	180	1e-84	319
Ps_069958	gi|56311392|emb|CAI29264.1|	95.5	289	13	0	1170	304	1	289	4e-155	553
Ps_069959	gi|562006|gb|AAA82975.1|	99.84	619	1	0	1857	1	1	619	0	1130
Ps_069960	gi|56182366|gb|AAV83990.1|	100	92	0	0	278	3	137	228	3e-52	208
Ps_069961	gi|56121721|gb|AAV74197.1|	96.72	61	2	0	2	184	351	411	6e-28	128
Ps_069962	gi|56117815|gb|AAV73838.1|	80.91	110	19	2	5	331	394	502	7e-44	182
Ps_069963	gi|56117815|gb|AAV73838.1|	80.91	110	19	2	5	331	394	502	2e-44	182
Ps_069964	gi|560504|emb|CAA82710.1|	98.21	223	4	0	2230	1562	1	223	3e-118	432
Ps_069965	gi|55956980|emb|CAI11454.1|	88.51	87	10	0	261	1	348	434	3e-42	175
Ps_069966	gi|55956980|emb|CAI11454.1|	88	75	9	0	2	226	96	170	2e-34	149
Ps_069967	gi|55956225|emb|CAG26908.1|	95.96	99	4	0	172	468	209	307	9e-46	188
Ps_069968	gi|55956225|emb|CAG26908.1|	94.57	92	5	0	172	447	209	300	2e-41	174
Ps_069969	gi|55956225|emb|CAG26908.1|	94.64	56	3	0	219	386	152	207	4e-22	108
Ps_069970	gi|5579315|gb|AAD45503.1|	76.04	96	23	0	584	297	217	312	6e-36	155
Ps_069971	gi|556347|gb|AAA50304.1|	97.89	95	2	0	14	298	81	175	3e-48	195
Ps_069972	gi|556347|gb|AAA50304.1|	100	44	0	0	17	148	368	411	8e-19	97.8
Ps_069973	gi|556347|gb|AAA50304.1|	99.16	119	1	0	1	357	293	411	2e-64	249
Ps_069974	gi|556345|gb|AAA50303.1|	98.85	87	1	0	786	526	1	87	1e-31	140
Ps_069975	gi|5541885|emb|CAB51130.1|	95.91	220	5	1	984	337	115	334	1e-123	447
Ps_069976	gi|5541885|emb|CAB51130.1|	100	120	0	0	360	1	1	120	4e-63	244
Ps_069977	gi|5531416|emb|CAB50925.1|	100	130	0	0	355	744	307	436	3e-70	270
Ps_069978	gi|5531416|emb|CAB50925.1|	100	436	0	0	225	1532	1	436	0	744
Ps_069979	gi|5531416|emb|CAB50925.1|	100	130	0	0	304	693	307	436	2e-70	270
Ps_069980	gi|553111|gb|AAA33969.1|	41.13	141	52	3	783	376	7	121	1e-13	82.4
Ps_069981	gi|553081|gb|AAA33660.1|	100	95	0	0	342	58	1	95	1e-15	87
Ps_069982	gi|552817|gb|AAA85363.1|	98.83	342	4	0	2728	1703	1	342	0	669
Ps_069983	gi|55168340|gb|AAV44205.1|	56.25	48	21	0	145	2	80	127	3e-13	50.1
Ps_069984	gi|55168340|gb|AAV44205.1|	91.51	106	9	0	951	634	24	129	4e-72	191
Ps_069985	gi|54634934|gb|AAV36466.1|	69.7	66	17	1	22	210	32	97	5e-15	85.1
Ps_069986	gi|54634934|gb|AAV36466.1|	80.77	104	20	0	2	313	340	443	1e-43	180
Ps_069987	gi|54634934|gb|AAV36466.1|	83.75	80	13	0	56	295	475	554	1e-32	144
Ps_069988	gi|54634930|gb|AAV36464.1|	76.81	69	12	1	6	200	36	104	4e-21	105
Ps_069989	gi|54634930|gb|AAV36464.1|	84.89	139	19	1	417	1	97	233	6e-62	241
Ps_069990	gi|54634930|gb|AAV36464.1|	79.22	77	14	1	236	6	97	171	1e-26	124
Ps_069991	gi|54634930|gb|AAV36464.1|	76.06	71	17	0	213	1	163	233	3e-22	109
Ps_069992	gi|54634930|gb|AAV36464.1|	86.36	88	12	0	264	1	146	233	5e-37	158
Ps_069993	gi|54634930|gb|AAV36464.1|	83.72	129	21	0	467	81	263	391	7e-60	234
Ps_069994	gi|54634930|gb|AAV36464.1|	85.71	84	12	0	499	248	454	537	1e-34	150
Ps_069995	gi|54634930|gb|AAV36464.1|	76.72	116	26	1	348	1	119	233	7e-44	181
Ps_069996	gi|54634930|gb|AAV36464.1|	87	300	39	0	1218	319	263	562	1e-153	548
Ps_069997	gi|544136|sp|Q01783.1|DF230_PEA	100	57	0	0	3	173	16	72	9e-29	130
Ps_069998	gi|544015|sp|P36907.1|CHIX_PEA	100	169	0	0	242	748	1	169	2e-88	330
Ps_069999	gi|544015|sp|P36907.1|CHIX_PEA	89.29	140	9	1	410	9	163	302	2e-69	265
Ps_070000	gi|544006|sp|P36908.1|CHIA_CICAR	83.33	90	15	0	4	273	41	130	2e-38	162
Ps_070001	gi|543866|sp|P05493.2|ATPAM_PEA	99.8	507	1	0	252	1772	1	507	0	969
Ps_070002	gi|541746|emb|CAA53730.1|	95.21	376	18	0	2	1129	319	694	0	740
Ps_070003	gi|541746|emb|CAA53730.1|	94.94	395	20	0	2	1186	300	694	0	770
Ps_070004	gi|541746|emb|CAA53730.1|	96.69	181	6	0	706	164	688	868	4e-96	355
Ps_070005	gi|541746|emb|CAA53730.1|	95.48	376	17	0	2	1129	319	694	0	736
Ps_070006	gi|541746|emb|CAA53730.1|	92.82	376	27	0	2	1129	319	694	0	720
Ps_070007	gi|541746|emb|CAA53730.1|	98.47	326	5	0	978	1	1	326	7e-170	602
Ps_070008	gi|54036493|sp|Q6VAG0.1|TBA2_GOSHI	98.97	195	2	0	587	3	44	238	2e-94	349
Ps_070009	gi|53988152|gb|AAQ10282.2|	97.65	510	12	0	1785	256	15	524	0	936
Ps_070010	gi|53988152|gb|AAQ10282.2|	97.65	510	12	0	1838	309	15	524	0	936
Ps_070011	gi|53988150|gb|AAV28170.1|	97.48	119	3	0	21	377	268	386	6e-61	238
Ps_070012	gi|53988148|gb|AAV28169.1|	94.85	427	22	0	1688	408	67	493	0	826
Ps_070013	gi|53988148|gb|AAV28169.1|	94.44	54	3	0	132	293	14	67	8e-25	117
Ps_070014	gi|53829550|gb|AAU94654.1|	91.49	94	8	0	1	282	257	350	5e-42	174
Ps_070015	gi|53828151|gb|AAU94355.1|	100	77	0	0	2	232	428	504	2e-35	153
Ps_070016	gi|53828151|gb|AAU94355.1|	99.28	276	2	0	830	3	130	405	1e-145	521
Ps_070017	gi|53828151|gb|AAU94355.1|	100	66	0	0	297	100	647	712	5e-30	135
Ps_070018	gi|53749480|gb|AAU90333.1|	43.37	166	88	2	57	536	451	616	1e-31	140
Ps_070019	gi|53749229|gb|AAU90089.1|	49.14	116	55	2	21	362	970	1083	3e-20	102
Ps_070020	gi|53747927|emb|CAF34023.1|	99.51	405	2	0	1505	291	1	405	0	750
Ps_070021	gi|53747925|emb|CAF34022.1|	99.12	341	3	0	151	1173	134	474	0	668
Ps_070022	gi|53747925|emb|CAF34022.1|	95.51	89	4	0	3	269	386	474	2e-42	176
Ps_070023	gi|53747925|emb|CAF34022.1|	99.23	391	3	0	2	1174	84	474	0	775
Ps_070024	gi|53747925|emb|CAF34022.1|	100	48	0	0	285	428	1	48	7e-20	101
Ps_070025	gi|537319|gb|AAB41812.1|	90.97	310	28	0	213	1142	16	325	9e-166	588
Ps_070026	gi|537315|gb|AAB41810.1|	91.95	87	7	0	2	262	33	119	5e-39	164
Ps_070027	gi|537315|gb|AAB41810.1|	94.59	74	4	0	114	335	46	119	2e-33	146
Ps_070028	gi|537315|gb|AAB41810.1|	77.59	58	13	0	2	175	290	347	5e-16	88.6
Ps_070029	gi|537313|gb|AAB41813.1|	95.03	362	18	0	99	1184	13	374	0	697
Ps_070030	gi|535473|emb|CAA53377.1|	68.92	148	40	3	428	3	37	184	4e-45	185
Ps_070031	gi|535473|emb|CAA53377.1|	95.57	158	7	0	476	3	45	202	3e-85	318
Ps_070032	gi|535473|emb|CAA53377.1|	89.29	112	12	0	464	129	45	156	1e-53	213
Ps_070033	gi|535473|emb|CAA53377.1|	66.67	42	14	0	62	187	313	354	6e-18	61.6
Ps_070034	gi|535473|emb|CAA53377.1|	89.13	46	5	0	383	246	320	365	3e-15	85.9
Ps_070035	gi|535473|emb|CAA53377.1|	96.77	93	3	0	281	3	110	202	1e-47	193
Ps_070036	gi|535473|emb|CAA53377.1|	82.98	47	8	0	269	129	110	156	5e-16	88.6
Ps_070037	gi|535428|gb|AAA92677.1|	98	150	3	0	786	337	1	150	2e-77	294
Ps_070038	gi|5305100|emb|CAB46083.1|	68.2	217	50	3	595	2	1	217	7e-61	238
Ps_070039	gi|530088|gb|AAA67719.1|	89.29	84	9	0	2	253	123	206	1e-40	170
Ps_070040	gi|530088|gb|AAA67719.1|	88.35	103	12	0	489	181	287	389	1e-46	190
Ps_070041	gi|52840558|ref|YP_094357.1|	72.06	68	19	0	2	205	2	69	1e-19	100
Ps_070042	gi|52550577|gb|AAU14999.2|	98.16	435	8	0	1655	351	1	435	0	898
Ps_070043	gi|52550577|gb|AAU14999.2|	98.16	435	8	0	1732	428	1	435	0	899
Ps_070044	gi|52425614|ref|YP_088751.1|	100	68	0	0	204	1	48	115	3e-33	145
Ps_070045	gi|52353081|emb|CAH55772.1|	100	154	0	0	223	684	1	154	2e-71	274
Ps_070046	gi|5230818|gb|AAD41024.1|	100	524	0	0	41	1612	1	524	0	961
Ps_070047	gi|5230818|gb|AAD41024.1|	100	524	0	0	41	1612	1	524	0	961
Ps_070048	gi|52208037|emb|CAH41978.1|	95.12	41	2	0	363	241	124	164	1e-15	87
Ps_070049	gi|51949754|gb|AAU14795.1|	90.68	236	22	0	708	1	135	370	4e-114	415
Ps_070050	gi|51870705|dbj|BAD42432.1|	80	80	14	1	129	362	344	423	5e-27	125
Ps_070051	gi|51702207|sp|P62926.1|ALB1A_PEA	97.69	130	3	0	22	411	1	130	3e-71	272
Ps_070052	gi|51477417|gb|AAU04617.1|	66.32	193	60	3	1	570	376	566	4e-60	235
Ps_070053	gi|5139543|emb|CAB45653.1|	100	250	0	0	120	869	1	250	1e-117	428
Ps_070054	gi|5139541|emb|CAB45652.1|	97.44	117	3	0	2	352	154	270	1e-58	231
Ps_070055	gi|5139541|emb|CAB45652.1|	100	137	0	0	222	632	1	137	2e-61	240
Ps_070056	gi|5139539|emb|CAB45651.1|	98.92	185	2	0	849	295	100	284	5e-102	375
Ps_070057	gi|5139539|emb|CAB45651.1|	99.46	185	1	0	947	393	100	284	2e-102	377
Ps_070058	gi|5139539|emb|CAB45651.1|	100	99	0	0	297	1	1	99	3e-51	205
Ps_070059	gi|51338718|sp|P07747.3|CYB_WHEAT	98.11	212	4	0	946	1581	1	212	3e-119	434
Ps_070060	gi|512400|emb|CAA52903.1|	92.21	308	24	0	515	1438	1	308	9e-147	526
Ps_070061	gi|509374|emb|CAA56254.1|	58.11	74	30	1	129	350	41	113	8e-20	102
Ps_070062	gi|50897573|gb|AAT85847.1|	67.92	53	17	0	10	168	84	136	6e-14	81.6
Ps_070063	gi|50892959|emb|CAH10348.1|	99.74	782	2	0	135	2480	1	782	0	1384
Ps_070064	gi|508823|gb|AAB71418.1|	100	67	0	0	3	203	109	175	1e-22	110
Ps_070065	gi|508823|gb|AAB71418.1|	100	62	0	0	187	2	47	108	5e-18	95.1
Ps_070066	gi|508823|gb|AAB71418.1|	98.8	83	1	0	2	250	378	460	4e-29	132
Ps_070067	gi|50843787|ref|YP_057014.1|	100	75	0	0	22	246	209	283	3e-37	159
Ps_070068	gi|50843736|ref|YP_056963.1|	100	76	0	0	3	230	138	213	4e-33	145
Ps_070069	gi|50843490|ref|YP_056717.1|	100	78	0	0	3	236	36	113	1e-41	173
Ps_070070	gi|50843343|ref|YP_056570.1|	100	46	0	0	2	139	258	303	2e-17	93.2
Ps_070071	gi|50843284|ref|YP_056511.1|	100	68	0	0	3	206	64	131	7e-31	137
Ps_070072	gi|50843193|ref|YP_056420.1|	100	69	0	0	209	3	459	527	7e-31	137
Ps_070073	gi|50842861|ref|YP_056088.1|	100	54	0	0	1	162	34	87	5e-22	108
Ps_070074	gi|50842652|ref|YP_055879.1|	100	83	0	0	250	2	297	379	1e-39	166
Ps_070075	gi|50842497|ref|YP_055724.1|	100	70	0	0	211	2	71	140	4e-19	99
Ps_070076	gi|50842432|ref|YP_055659.1|	100	73	0	0	269	51	65	137	2e-37	159
Ps_070077	gi|50842370|ref|YP_055597.1|	100	66	0	0	3	200	174	239	5e-31	138
Ps_070078	gi|50842278|ref|YP_055505.1|	100	84	0	0	253	2	675	758	4e-40	168
Ps_070079	gi|50842269|ref|YP_055496.1|	100	69	0	0	209	3	18	86	6e-32	141
Ps_070080	gi|50842169|ref|YP_055396.1|	100	93	0	0	279	1	62	154	4e-45	185
Ps_070081	gi|50842156|ref|YP_055383.1|	100	76	0	0	281	54	15	90	2e-25	120
Ps_070082	gi|50841837|ref|YP_055064.1|	100	68	0	0	2	205	189	256	1e-29	133
Ps_070083	gi|50841835|ref|YP_055062.1|	100	92	0	0	326	51	16	107	1e-43	180
Ps_070084	gi|50841516|ref|YP_054743.1|	100	73	0	0	220	2	139	211	3e-25	119
Ps_070085	gi|50830996|emb|CAH05244.1|	57.14	77	32	1	93	323	17	92	1e-19	100
Ps_070086	gi|50725024|dbj|BAD32828.1|	88.64	44	5	0	107	238	1	44	1e-13	80.9
Ps_070087	gi|50424883|ref|XP_461031.1|	83.56	73	12	0	220	2	77	149	1e-28	130
Ps_070088	gi|50403823|gb|AAT76665.1|	98.61	72	1	0	13	228	200	271	2e-38	163
Ps_070089	gi|50403823|gb|AAT76665.1|	100	141	0	0	10	432	131	271	1e-82	310
Ps_070090	gi|50403823|gb|AAT76665.1|	100	125	0	0	378	752	14	138	4e-59	233
Ps_070091	gi|50400716|sp|Q40977.1|MDAR_PEA	99.77	433	1	0	111	1409	1	433	0	861
Ps_070092	gi|50400709|sp|O82134.1|PCNA_PEA	100	266	0	0	96	893	1	266	2e-145	520
Ps_070093	gi|50302141|gb|AAR16718.2|	97.83	138	3	0	416	3	21	158	6e-54	216
Ps_070094	gi|50302141|gb|AAR16718.2|	97.83	138	3	0	416	3	21	158	6e-54	216
Ps_070095	gi|4996846|dbj|BAA78607.1|	91.48	305	26	0	1268	354	4	308	2e-161	574
Ps_070096	gi|4996567|dbj|BAA78535.1|	98.39	124	2	0	116	487	1	124	6e-40	170
Ps_070097	gi|498902|gb|AAA86950.1|	99.26	135	1	0	70	474	1	135	1e-59	234
Ps_070098	gi|498902|gb|AAA86950.1|	99.26	135	1	0	70	474	1	135	3e-59	234
Ps_070099	gi|498902|gb|AAA86950.1|	99.26	135	1	0	70	474	1	135	3e-59	234
Ps_070100	gi|495725|gb|AAB42144.1|	94.92	315	16	0	946	2	1928	2242	2e-170	603
Ps_070101	gi|493730|emb|CAA55318.1|	92.23	296	23	0	1087	200	568	863	2e-157	560
Ps_070102	gi|493730|emb|CAA55318.1|	87.84	296	36	0	1132	245	568	863	2e-150	537
Ps_070103	gi|493730|emb|CAA55318.1|	87.88	297	35	1	1054	164	568	863	6e-149	532
Ps_070104	gi|493730|emb|CAA55318.1|	92.23	296	23	0	1119	232	568	863	2e-157	560
Ps_070105	gi|493730|emb|CAA55318.1|	91.43	140	11	1	419	3	279	418	3e-66	255
Ps_070106	gi|49183703|ref|YP_026955.1|	98.57	70	1	0	212	3	139	208	8e-32	140
Ps_070107	gi|49146528|ref|YP_026088.1|	74.73	91	23	0	2	274	141	231	3e-36	155
Ps_070108	gi|49035760|sp|Q9XHM5.1|G2OX2_PEA	100	76	0	0	529	302	270	345	5e-38	161
Ps_070109	gi|49035760|sp|Q9XHM5.1|G2OX2_PEA	100	110	0	0	421	750	168	277	2e-59	234
Ps_070110	gi|49035760|sp|Q9XHM5.1|G2OX2_PEA	100	92	0	0	276	1	1	92	7e-45	184
Ps_070111	gi|49035760|sp|Q9XHM5.1|G2OX2_PEA	100	185	0	0	68	622	93	277	2e-104	383
Ps_070112	gi|49035760|sp|Q9XHM5.1|G2OX2_PEA	100	69	0	0	68	274	93	161	1e-32	143
Ps_070113	gi|49035759|sp|Q9SQ80.1|G2OX1_PEA	99.69	327	1	0	1416	436	1	327	0	666
Ps_070114	gi|49035694|gb|AAT48627.1|	93.83	81	5	0	245	3	7	87	2e-37	159
Ps_070115	gi|4894170|emb|CAB43505.1|	73.96	96	20	1	2	274	190	285	4e-33	145
Ps_070116	gi|4894170|emb|CAB43505.1|	83.93	112	18	0	336	1	278	389	5e-48	194
Ps_070117	gi|4887563|emb|CAB43503.1|	80.58	139	27	0	419	3	157	295	2e-57	226
Ps_070118	gi|48843818|gb|AAT47077.1|	38.56	153	82	3	155	583	572	722	2e-19	101
Ps_070119	gi|48714603|emb|CAG34222.1|	65.08	63	21	1	16	201	269	331	8e-14	81.3
Ps_070120	gi|48714603|emb|CAG34222.1|	66.23	77	25	1	27	254	255	331	2e-20	103
Ps_070121	gi|48714603|emb|CAG34222.1|	75	88	21	1	265	2	1	87	4e-31	139
Ps_070122	gi|48526550|gb|AAT45474.1|	59.06	149	59	2	2	442	43	191	2e-40	170
Ps_070123	gi|48525716|gb|AAT45084.1|	86.94	490	63	1	393	1859	1	490	0	847
Ps_070124	gi|4850247|emb|CAB42546.2|	100	58	0	0	166	339	1	58	8e-24	114
Ps_070125	gi|4850247|emb|CAB42546.2|	99.47	187	1	0	561	1	62	248	3e-100	368
Ps_070126	gi|48426429|emb|CAA66109.3|	64.41	59	17	1	3	167	159	217	5e-14	82
Ps_070127	gi|48209906|gb|AAT40500.1|	52.27	44	21	0	260	129	53	96	5e-12	56.2
Ps_070128	gi|48093935|gb|AAT40303.1|	93.5	200	13	0	601	2	46	245	5e-100	369
Ps_070129	gi|4803733|emb|CAB42655.1|	93.33	120	8	0	360	1	22	141	1e-60	236
Ps_070130	gi|4803733|emb|CAB42655.1|	98	100	2	0	1	300	196	295	1e-51	206
Ps_070131	gi|4803733|emb|CAB42655.1|	91.67	60	5	0	182	3	299	358	1e-24	117
Ps_070132	gi|47969542|emb|CAG25608.1|	99.07	539	5	0	2022	406	168	706	0	918
Ps_070133	gi|47834689|gb|AAT38998.1|	92.34	248	19	0	745	2	502	749	7e-116	421
Ps_070134	gi|47834689|gb|AAT38998.1|	94.74	114	6	0	939	598	743	856	2e-56	224
Ps_070135	gi|47834689|gb|AAT38998.1|	90.02	501	37	4	302	1786	1	494	0	891
Ps_070136	gi|47834689|gb|AAT38998.1|	90.86	186	17	0	690	133	502	687	1e-78	298
Ps_070137	gi|47775654|emb|CAG30523.1|	94.59	185	10	0	23	577	15	199	1e-92	345
Ps_070138	gi|4775555|emb|CAB42547.1|	100	261	0	0	1362	580	1	261	7e-143	513
Ps_070139	gi|4773883|gb|AAD29756.1|AF076243_3	62.71	59	22	0	20	196	227	285	2e-14	83.2
Ps_070140	gi|4753889|emb|CAB42059.1|	77.78	99	21	1	47	343	56	153	5e-34	148
Ps_070141	gi|4753889|emb|CAB42059.1|	76.36	55	13	0	47	211	56	110	1e-14	84
Ps_070142	gi|4753889|emb|CAB42059.1|	83.33	126	21	0	3	380	203	328	1e-56	223
Ps_070143	gi|4753889|emb|CAB42059.1|	75.36	69	17	0	212	6	13	81	8e-25	117
Ps_070144	gi|4753889|emb|CAB42059.1|	76.47	68	16	0	223	20	13	80	1e-24	117
Ps_070145	gi|4753889|emb|CAB42059.1|	84.12	170	27	0	56	565	17	186	3e-81	305
Ps_070146	gi|4753128|gb|AAC49187.2|	98.96	482	5	0	271	1716	22	503	0	870
Ps_070147	gi|47531135|gb|AAT35231.1|	100	55	0	0	16	180	188	242	8e-14	81.3
Ps_070148	gi|47531135|gb|AAT35231.1|	93.79	306	18	1	842	1756	1	306	7e-139	500
Ps_070149	gi|47531135|gb|AAT35231.1|	93.8	242	14	1	842	1564	1	242	3e-111	407
Ps_070150	gi|47531135|gb|AAT35231.1|	93.8	242	14	1	541	1263	1	242	3e-111	407
Ps_070151	gi|47531135|gb|AAT35231.1|	93.79	306	18	1	541	1455	1	306	6e-139	500
Ps_070152	gi|47497038|dbj|BAD19091.1|	98.81	84	1	0	254	3	558	641	2e-26	122
Ps_070153	gi|473217|emb|CAA83548.1|	97.64	552	11	2	1880	225	98	647	0	1000
Ps_070154	gi|473217|emb|CAA83548.1|	99.27	551	3	1	2046	394	98	647	0	960
Ps_070155	gi|4732123|gb|AAD28617.1|AF129087_1	85.32	402	37	2	1381	242	207	608	7e-169	600
Ps_070156	gi|4732123|gb|AAD28617.1|AF129087_1	84.8	408	40	2	1399	242	201	608	6e-171	606
Ps_070157	gi|472327378|ref|YP_007659624.1|	98.15	54	1	0	2	163	4	57	6e-24	114
Ps_070158	gi|472313302|ref|ZP_23946306.1|	99.17	120	1	0	360	1	153	272	6e-67	257
Ps_070159	gi|47222497|emb|CAG13017.1|	76.6	47	11	0	73	213	62	108	1e-11	73.9
Ps_070160	gi|472154464|ref|ZP_23847240.1|	99.11	112	1	0	336	1	1	112	5e-58	228
Ps_070161	gi|471970259|ref|ZP_23802364.1|	72.88	59	16	0	237	61	483	541	1e-16	90.9
Ps_070162	gi|471961846|ref|ZP_23794329.1|	100	67	0	0	3	203	214	280	3e-29	132
Ps_070163	gi|471953902|ref|ZP_23786632.1|	100	76	0	0	231	4	143	218	7e-37	157
Ps_070164	gi|471944870|ref|ZP_23777686.1|	100	68	0	0	205	2	173	240	4e-31	138
Ps_070165	gi|471559219|gb|EMR61667.1|	100	41	0	0	18	140	335	375	3e-16	89.4
Ps_070166	gi|471417858|ref|XP_004390436.1|	100	37	0	0	431	321	403	439	5e-14	82
Ps_070167	gi|471417858|ref|XP_004390436.1|	100	44	0	0	380	249	396	439	5e-18	95.1
Ps_070168	gi|471403768|ref|XP_004384099.1|	88.37	43	5	0	2	130	102	144	7e-12	74.7
Ps_070169	gi|471403768|ref|XP_004384099.1|	91.11	45	4	0	78	212	1164	1208	2e-14	83.2
Ps_070170	gi|471227435|ref|XP_004034630.1|	62.26	53	20	0	207	49	166	218	3e-11	72.8
Ps_070171	gi|470925218|ref|ZP_23755497.1|	100	67	0	0	2	202	355	421	3e-30	135
Ps_070172	gi|470896295|ref|ZP_23737365.1|	80	60	12	0	196	17	1	60	3e-16	89.4
Ps_070173	gi|47076866|dbj|BAD18383.1|	100	54	0	0	641	480	24	77	1e-24	119
Ps_070174	gi|470529918|ref|XP_004368153.1|	69.88	83	25	0	250	2	7	89	4e-27	125
Ps_070175	gi|470514658|ref|XP_004352812.1|	69.62	79	24	0	267	31	12	90	2e-27	126
Ps_070176	gi|470500787|ref|XP_004347088.1|	57.35	68	29	0	1	204	155	222	6e-17	91.7
Ps_070177	gi|4704824|gb|AAD28287.1|AF139377_1	82.05	390	62	2	52	1215	1	384	0	662
Ps_070178	gi|470475442|ref|XP_004342158.1|	59.32	59	24	0	24	200	26	84	4e-15	85.5
Ps_070179	gi|470463096|ref|YP_007629407.1|	56.58	76	33	0	4	231	176	251	2e-16	90.1
Ps_070180	gi|470449342|ref|XP_004340264.1|	62.34	77	29	0	273	43	343	419	4e-15	85.5
Ps_070181	gi|470416617|ref|XP_004336903.1|	65.79	76	26	0	3	230	70	145	4e-16	89
Ps_070182	gi|470403199|ref|XP_004335727.1|	53.45	58	27	0	31	204	200	257	4e-11	72.4
Ps_070183	gi|470324296|ref|XP_004349831.1|	59.38	64	25	1	4	192	32	95	1e-14	84
Ps_070184	gi|470320878|ref|XP_004348888.1|	59.55	89	34	1	27	293	1	87	1e-24	117
Ps_070185	gi|470308832|ref|XP_004363922.1|	76.81	69	16	0	210	4	263	331	8e-27	124
Ps_070186	gi|470301435|ref|ZP_23710633.1|	100	65	0	0	3	197	83	147	2e-30	136
Ps_070187	gi|470296979|ref|XP_004345488.1|	56.69	127	53	1	5	385	74	198	3e-35	152
Ps_070188	gi|470295384|ref|XP_004345047.1|	50.54	93	46	0	281	3	1313	1405	4e-16	89
Ps_070189	gi|470251228|ref|XP_004358711.1|	72.55	51	14	0	3	155	127	177	7e-15	84.7
Ps_070190	gi|470240396|ref|XP_004354189.1|	72.13	61	14	2	274	98	1	60	1e-13	80.5
Ps_070191	gi|470238428|ref|XP_004353872.1|	53.66	82	38	0	4	249	713	794	2e-15	86.3
Ps_070192	gi|470168467|ref|YP_007549353.1|	65.15	66	23	0	3	200	358	423	8e-17	91.3
Ps_070193	gi|470168187|ref|YP_007549274.1|	98.48	66	1	0	198	1	299	364	1e-28	130
Ps_070194	gi|470149374|ref|XP_004310213.1|	77.33	75	17	0	84	308	18	92	8e-25	117
Ps_070195	gi|470149374|ref|XP_004310213.1|	75	100	25	0	84	383	18	117	3e-35	152
Ps_070196	gi|470149335|ref|XP_004310194.1|	50	92	42	3	159	428	70	159	4e-14	82.4
Ps_070197	gi|470149298|ref|XP_004310176.1|	63.01	73	27	0	227	9	559	631	5e-21	105
Ps_070198	gi|470149298|ref|XP_004310176.1|	58.04	112	47	0	351	16	697	808	2e-30	136
Ps_070199	gi|470149174|ref|XP_004310116.1|	78.38	74	16	0	91	312	1	74	5e-26	121
Ps_070200	gi|470149140|ref|XP_004310100.1|	100	33	0	0	269	171	100	132	1e-11	74.3
Ps_070201	gi|470148446|ref|XP_004309775.1|	60.55	218	84	2	2	649	133	350	3e-77	292
Ps_070202	gi|470148036|ref|XP_004309581.1|	69.23	169	40	2	535	32	30	187	5e-60	236
Ps_070203	gi|470147827|ref|XP_004309479.1|	38.97	136	66	5	5	376	301	431	1e-14	84
Ps_070204	gi|470147695|ref|XP_004309416.1|	76.36	55	13	0	167	3	26	80	7e-18	94.7
Ps_070205	gi|470147010|ref|XP_004309110.1|	37.84	148	92	0	121	564	681	828	1e-24	117
Ps_070206	gi|470146067|ref|XP_004308651.1|	63.4	153	55	1	3	461	93	244	5e-42	174
Ps_070207	gi|470145756|ref|XP_004308500.1|	95.45	88	4	0	265	2	392	479	1e-42	177
Ps_070208	gi|470145697|ref|XP_004308471.1|	46.3	473	235	6	11	1396	114	578	3e-101	374
Ps_070209	gi|470145373|ref|XP_004308314.1|	89.29	84	9	0	324	73	606	689	3e-36	155
Ps_070210	gi|470145267|ref|XP_004308263.1|	50.79	63	31	0	13	201	342	404	2e-15	86.3
Ps_070211	gi|470145213|ref|XP_004308236.1|	88.73	71	8	0	2	214	1192	1262	3e-30	135
Ps_070212	gi|470145213|ref|XP_004308236.1|	97.67	86	2	0	258	1	1031	1116	1e-32	144
Ps_070213	gi|470145182|ref|XP_004308221.1|	56.44	101	42	1	332	30	1057	1155	2e-22	110
Ps_070214	gi|470145141|ref|XP_004308201.1|	59.65	57	23	0	54	224	30	86	1e-12	77.4
Ps_070215	gi|470145072|ref|XP_004308168.1|	100	49	0	0	2	148	103	151	7e-20	101
Ps_070216	gi|470144922|ref|XP_004308095.1|	89.29	84	9	0	110	361	821	904	5e-35	151
Ps_070217	gi|470144897|ref|XP_004308083.1|	98.68	76	1	0	229	2	154	229	1e-36	156
Ps_070218	gi|470144705|ref|XP_004307988.1|	100	46	0	0	96	233	88	133	3e-21	105
Ps_070219	gi|470144516|ref|XP_004307900.1|	79.49	39	8	0	354	238	405	443	5e-11	72
Ps_070220	gi|470144516|ref|XP_004307900.1|	79.49	39	8	0	394	278	405	443	5e-11	72
Ps_070221	gi|470144141|ref|XP_004307722.1|	100	37	0	0	2	112	145	181	7e-12	74.7
Ps_070222	gi|470143989|ref|XP_004307649.1|	89.19	74	8	0	222	1	1	74	1e-31	140
Ps_070223	gi|470143989|ref|XP_004307649.1|	100	69	0	0	1	207	420	488	2e-31	139
Ps_070224	gi|470143796|ref|XP_004307554.1|	100	55	0	0	2	166	76	130	4e-24	115
Ps_070225	gi|470143794|ref|XP_004307553.1|	98.9	91	1	0	202	474	14	104	9e-31	137
Ps_070226	gi|470143778|ref|XP_004307546.1|	67.53	77	24	1	231	1	433	508	3e-22	109
Ps_070227	gi|470143740|ref|XP_004307529.1|	99.29	140	1	0	2	421	326	465	4e-57	224
Ps_070228	gi|470143718|ref|XP_004307518.1|	100	38	0	0	2	115	340	377	4e-14	82.4
Ps_070229	gi|470143718|ref|XP_004307518.1|	100	42	0	0	2	127	336	377	1e-16	90.9
Ps_070230	gi|470143656|ref|XP_004307487.1|	68.66	67	12	1	263	90	1	67	5e-18	95.1
Ps_070231	gi|470143629|ref|XP_004307475.1|	95.45	88	4	0	264	1	779	866	2e-34	149
Ps_070232	gi|470143332|ref|XP_004307333.1|	88.71	62	7	0	187	2	495	556	1e-26	123
Ps_070233	gi|470143014|ref|XP_004307183.1|	88.39	112	13	0	336	1	1	112	1e-53	213
Ps_070234	gi|470142644|ref|XP_004307013.1|	94.23	52	3	0	41	196	466	517	6e-20	101
Ps_070235	gi|470142363|ref|XP_004306880.1|	91.19	159	14	0	1	477	415	573	6e-77	290
Ps_070236	gi|470142336|ref|XP_004306867.1|	92.98	114	8	0	216	557	1	114	1e-53	214
Ps_070237	gi|470142207|ref|XP_004306806.1|	90.6	117	9	1	781	1125	77	193	1e-51	209
Ps_070238	gi|470142207|ref|XP_004306806.1|	100	106	0	0	311	628	388	493	5e-56	222
Ps_070239	gi|470142207|ref|XP_004306806.1|	100	151	0	0	2	454	343	493	6e-83	310
Ps_070240	gi|470142207|ref|XP_004306806.1|	98.81	84	1	0	838	587	427	510	3e-41	174
Ps_070241	gi|470142207|ref|XP_004306806.1|	100	91	0	0	2	274	343	433	9e-47	190
Ps_070242	gi|470142207|ref|XP_004306806.1|	100	86	0	0	243	500	408	493	4e-44	181
Ps_070243	gi|470142207|ref|XP_004306806.1|	100	87	0	0	339	599	347	433	2e-44	183
Ps_070244	gi|470142207|ref|XP_004306806.1|	98.59	71	1	0	799	587	440	510	3e-33	147
Ps_070245	gi|470142207|ref|XP_004306806.1|	100	86	0	0	243	500	408	493	4e-44	181
Ps_070246	gi|470141822|ref|XP_004306627.1|	67.74	124	34	2	354	1	303	426	5e-34	149
Ps_070247	gi|470141808|ref|XP_004306620.1|	88	50	6	0	53	202	481	530	1e-16	91.3
Ps_070248	gi|470141786|ref|XP_004306609.1|	77.03	74	17	0	1	222	260	333	1e-24	117
Ps_070249	gi|470141590|ref|XP_004306513.1|	97.01	67	2	0	699	499	166	232	1e-27	128
Ps_070250	gi|470141590|ref|XP_004306513.1|	97.01	67	2	0	955	755	166	232	2e-27	128
Ps_070251	gi|470141590|ref|XP_004306513.1|	97.01	67	2	0	965	765	166	232	2e-27	128
Ps_070252	gi|470141550|ref|XP_004306493.1|	90.41	73	7	0	373	155	48	120	8e-30	134
Ps_070253	gi|470141497|ref|XP_004306467.1|	74.68	154	37	1	475	14	1	152	6e-58	228
Ps_070254	gi|470141497|ref|XP_004306467.1|	69.92	123	35	1	676	308	1	121	1e-38	165
Ps_070255	gi|470141423|ref|XP_004306432.1|	86.74	279	35	1	929	93	56	332	1e-135	488
Ps_070256	gi|470141374|ref|XP_004306408.1|	71.08	83	24	0	67	315	483	565	6e-23	111
Ps_070257	gi|470141174|ref|XP_004306310.1|	90.62	64	6	0	22	213	698	761	5e-26	121
Ps_070258	gi|470141032|ref|XP_004306239.1|	100	111	0	0	335	3	58	168	7e-55	217
Ps_070259	gi|470141032|ref|XP_004306239.1|	100	111	0	0	335	3	58	168	7e-55	217
Ps_070260	gi|470140597|ref|XP_004306026.1|	31.33	300	175	9	885	43	58	345	4e-18	97.4
Ps_070261	gi|470140597|ref|XP_004306026.1|	62.3	61	22	1	93	272	540	600	2e-12	76.6
Ps_070262	gi|470140571|ref|XP_004306013.1|	56.07	214	94	0	934	293	442	655	2e-93	347
Ps_070263	gi|470140571|ref|XP_004306013.1|	76.17	214	51	0	979	338	442	655	2e-93	347
Ps_070264	gi|470140083|ref|XP_004305774.1|	44.05	84	47	0	24	275	289	372	8e-14	81.3
Ps_070265	gi|470139928|ref|XP_004305697.1|	59.83	117	47	0	351	1	349	465	4e-34	148
Ps_070266	gi|470139806|ref|XP_004305637.1|	40.74	108	51	1	374	90	511	618	2e-13	79.7
Ps_070267	gi|470139736|ref|XP_004305602.1|	100	39	0	0	112	228	397	435	1e-17	94
Ps_070268	gi|470139392|ref|XP_004305433.1|	80.9	89	17	0	267	1	586	674	5e-37	158
Ps_070269	gi|470138908|ref|XP_004305195.1|	72.6	73	20	0	19	237	176	248	9e-21	104
Ps_070270	gi|470138356|ref|XP_004304923.1|	40.38	104	61	1	9	317	58	161	2e-12	77
Ps_070271	gi|470137972|ref|XP_004304733.1|	82.93	41	6	1	184	306	17	56	4e-12	75.5
Ps_070272	gi|470137919|ref|XP_004304707.1|	86.09	115	16	0	176	520	777	891	5e-56	201
Ps_070273	gi|470137911|ref|XP_004304703.1|	57.14	84	30	4	237	1	114	196	2e-13	80.1
Ps_070274	gi|470137646|ref|XP_004304574.1|	84.54	291	45	0	873	1	372	662	4e-134	483
Ps_070275	gi|470137270|ref|XP_004304392.1|	94.37	71	4	0	2	214	351	421	3e-32	142
Ps_070276	gi|470137266|ref|XP_004304390.1|	65.14	109	38	0	327	1	63	171	3e-33	145
Ps_070277	gi|470137151|ref|XP_004304334.1|	95.45	44	2	0	247	116	126	169	6e-16	88.2
Ps_070278	gi|470137102|ref|XP_004304314.1|	90	70	7	0	7	216	246	315	6e-27	124
Ps_070279	gi|470137096|ref|XP_004304311.1|	100	93	0	0	2	280	340	432	1e-48	197
Ps_070280	gi|470137096|ref|XP_004304311.1|	100	76	0	0	2	229	357	432	7e-37	157
Ps_070281	gi|470136957|ref|XP_004304247.1|	95.15	103	5	0	313	5	156	258	4e-43	178
Ps_070282	gi|470136884|ref|XP_004304211.1|	95.83	48	2	0	30	173	423	470	6e-20	101
Ps_070283	gi|470136882|ref|XP_004304210.1|	70.45	88	26	0	1	264	225	312	8e-30	134
Ps_070284	gi|470136575|ref|XP_004304062.1|	98.97	97	1	0	613	323	18	114	2e-49	201
Ps_070285	gi|470136575|ref|XP_004304062.1|	98.97	97	1	0	613	323	18	114	2e-49	201
Ps_070286	gi|470136575|ref|XP_004304062.1|	98.97	97	1	0	768	478	18	114	3e-49	201
Ps_070287	gi|470136575|ref|XP_004304062.1|	98.97	97	1	0	768	478	18	114	3e-49	201
Ps_070288	gi|470136003|ref|XP_004303792.1|	67.82	87	18	2	51	293	239	321	4e-24	115
Ps_070289	gi|470135965|ref|XP_004303773.1|	88.98	127	14	0	67	447	417	543	2e-61	239
Ps_070290	gi|470135724|ref|XP_004303659.1|	76.83	82	19	0	3	248	8	89	2e-29	133
Ps_070291	gi|470135630|ref|XP_004303615.1|	87.5	56	7	0	132	299	66	121	2e-21	106
Ps_070292	gi|470135261|ref|XP_004303436.1|	100	76	0	0	228	1	2426	2501	2e-35	153
Ps_070293	gi|470135175|ref|XP_004303399.1|	71.86	231	65	0	694	2	28	258	8e-78	295
Ps_070294	gi|470135139|ref|XP_004303381.1|	97.44	78	2	0	2	235	307	384	8e-35	150
Ps_070295	gi|470135139|ref|XP_004303381.1|	97.1	69	2	0	19	225	316	384	2e-29	133
Ps_070296	gi|470135133|ref|XP_004303378.1|	98.33	60	1	0	159	338	563	622	6e-25	118
Ps_070297	gi|470135116|ref|XP_004303370.1|	92.59	54	4	0	769	608	77	130	3e-20	105
Ps_070298	gi|470134940|ref|XP_004303294.1|	99.27	275	2	0	825	1	605	879	3e-160	569
Ps_070299	gi|470134774|ref|XP_004303213.1|	69.89	93	28	0	1	279	229	321	1e-38	163
Ps_070300	gi|470134534|ref|XP_004303103.1|	70	70	21	0	213	4	1	70	5e-23	111
Ps_070301	gi|470134303|ref|XP_004302994.1|	91.03	78	6	1	15	248	61	137	2e-32	144
Ps_070302	gi|470134175|ref|XP_004302931.1|	92.5	40	3	0	98	217	1	40	1e-12	77.4
Ps_070303	gi|470133913|ref|XP_004302803.1|	97.3	37	1	0	112	2	9	45	3e-12	76.3
Ps_070304	gi|470133799|ref|XP_004302747.1|	91.8	61	5	0	34	216	420	480	9e-28	127
Ps_070305	gi|470133605|ref|XP_004302656.1|	77.92	77	16	1	18	248	137	212	6e-27	124
Ps_070306	gi|470133605|ref|XP_004302656.1|	71.64	67	18	1	3	203	147	212	3e-20	102
Ps_070307	gi|470133605|ref|XP_004302656.1|	75.86	58	13	1	264	437	156	212	5e-18	95.1
Ps_070308	gi|470133605|ref|XP_004302656.1|	75.86	58	13	1	225	398	156	212	5e-18	95.1
Ps_070309	gi|470133605|ref|XP_004302656.1|	75.86	58	13	1	219	392	156	212	5e-18	95.1
Ps_070310	gi|470133351|ref|XP_004302530.1|	92.78	97	7	0	90	380	312	408	3e-46	189
Ps_070311	gi|470133349|ref|XP_004302529.1|	94.77	153	8	0	472	14	485	637	1e-82	309
Ps_070312	gi|470133076|ref|XP_004302400.1|	87.27	55	7	0	166	2	12	66	1e-19	100
Ps_070313	gi|470132933|ref|XP_004302329.1|	100	57	0	0	477	307	26	82	8e-32	140
Ps_070314	gi|470132921|ref|XP_004302323.1|	97.01	67	2	0	201	1	1	67	3e-34	149
Ps_070315	gi|470132708|ref|XP_004302218.1|	88.41	69	8	0	207	1	434	502	5e-30	135
Ps_070316	gi|470132666|ref|XP_004302199.1|	94.51	255	14	0	765	1	1687	1941	1e-111	407
Ps_070317	gi|470132540|ref|XP_004302138.1|	69.86	73	22	0	168	386	13	85	2e-38	105
Ps_070318	gi|470132540|ref|XP_004302138.1|	69.86	73	22	0	181	399	13	85	2e-38	105
Ps_070319	gi|470132301|ref|XP_004302023.1|	93.65	63	4	0	19	207	16	78	1e-28	130
Ps_070320	gi|470132301|ref|XP_004302023.1|	93.94	66	4	0	19	216	13	78	2e-30	136
Ps_070321	gi|470131836|ref|XP_004301796.1|	73.74	99	26	0	301	5	389	487	8e-30	134
Ps_070322	gi|470131588|ref|XP_004301675.1|	93.16	117	8	0	2	352	178	294	5e-59	231
Ps_070323	gi|470131584|ref|XP_004301673.1|	51.43	70	33	1	13	222	1195	1263	4e-12	75.5
Ps_070324	gi|470131495|ref|XP_004301629.1|	80.56	72	14	0	216	1	654	725	1e-28	130
Ps_070325	gi|470131473|ref|XP_004301618.1|	74.42	86	20	1	2	259	773	856	8e-17	91.3
Ps_070326	gi|470131355|ref|XP_004301561.1|	93.94	66	4	0	7	204	640	705	2e-29	133
Ps_070327	gi|470131146|ref|XP_004301459.1|	45.16	124	68	0	381	10	24	147	4e-25	119
Ps_070328	gi|470130998|ref|XP_004301387.1|	56.94	72	31	0	260	45	32	103	4e-15	85.5
Ps_070329	gi|470130782|ref|XP_004301281.1|	78.72	47	10	0	658	798	406	452	3e-13	81.3
Ps_070330	gi|470130560|ref|XP_004301171.1|	76	50	12	0	15	164	197	246	1e-13	80.9
Ps_070331	gi|470130560|ref|XP_004301171.1|	72.15	79	22	0	15	251	197	275	6e-25	118
Ps_070332	gi|470130560|ref|XP_004301171.1|	71.43	91	25	1	6	278	157	246	2e-29	132
Ps_070333	gi|470130560|ref|XP_004301171.1|	70	120	35	1	6	365	157	275	1e-40	170
Ps_070334	gi|470130558|ref|XP_004301170.1|	29.32	133	94	0	399	1	97	229	4e-41	171
Ps_070335	gi|470130518|ref|XP_004301150.1|	62.89	97	36	0	5	295	468	564	4e-28	128
Ps_070336	gi|470130466|ref|XP_004301124.1|	37.09	151	82	5	52	471	192	340	9e-13	77.8
Ps_070337	gi|470130430|ref|XP_004301106.1|	61.17	206	80	0	619	2	174	379	1e-67	260
Ps_070338	gi|470130053|ref|XP_004300921.1|	43.41	205	116	0	921	1535	252	456	1e-33	150
Ps_070339	gi|470129836|ref|XP_004300814.1|	100	81	0	0	277	35	31	111	9e-45	184
Ps_070340	gi|470129836|ref|XP_004300814.1|	96	50	2	0	150	1	1	50	1e-23	113
Ps_070341	gi|470129186|ref|XP_004300506.1|	49.51	103	45	5	306	7	97	195	7e-16	88.2
Ps_070342	gi|470129186|ref|XP_004300506.1|	37.56	205	108	4	18	578	211	413	4e-28	129
Ps_070343	gi|470129184|ref|XP_004300505.1|	32.11	380	218	12	28	1095	98	461	3e-37	161
Ps_070344	gi|470129184|ref|XP_004300505.1|	29.78	413	218	13	28	1197	98	461	2e-33	149
Ps_070345	gi|470129184|ref|XP_004300505.1|	34.76	374	202	12	8	1045	98	457	9e-47	192
Ps_070346	gi|470129164|ref|XP_004300495.1|	88.06	67	8	0	128	328	1	67	2e-26	123
Ps_070347	gi|470128656|ref|XP_004300252.1|	97.41	116	3	0	1060	713	32	147	2e-50	205
Ps_070348	gi|470127743|ref|XP_004299822.1|	61.9	126	40	4	185	541	1	125	7e-35	151
Ps_070349	gi|470127581|ref|XP_004299746.1|	65	100	35	0	405	704	91	190	2e-33	147
Ps_070350	gi|470127444|ref|XP_004299679.1|	92.95	156	11	0	142	609	57	212	8e-83	311
Ps_070351	gi|470127348|ref|XP_004299634.1|	57.5	120	38	3	693	355	238	351	5e-26	123
Ps_070352	gi|470127348|ref|XP_004299634.1|	46.67	105	47	2	323	18	191	289	1e-13	80.9
Ps_070353	gi|470127348|ref|XP_004299634.1|	58.62	58	18	1	191	18	238	289	3e-11	72.8
Ps_070354	gi|470127179|ref|XP_004299553.1|	98.51	67	1	0	2	202	179	245	1e-29	134
Ps_070355	gi|470127137|ref|XP_004299532.1|	100	33	0	0	414	316	394	426	7e-12	74.7
Ps_070356	gi|470127137|ref|XP_004299532.1|	100	33	0	0	496	398	394	426	7e-12	74.7
Ps_070357	gi|470127133|ref|XP_004299530.1|	97	100	3	0	532	233	521	620	1e-46	191
Ps_070358	gi|470127075|ref|XP_004299504.1|	91.49	94	8	0	2	283	8	101	8e-45	184
Ps_070359	gi|470127028|ref|XP_004299481.1|	99	100	1	0	301	2	33	132	2e-54	216
Ps_070360	gi|470126951|ref|XP_004299443.1|	95.59	68	3	0	2	205	19	86	3e-30	135
Ps_070361	gi|470126670|ref|XP_004299306.1|	98.04	102	2	0	9	314	1572	1673	2e-52	209
Ps_070362	gi|470126670|ref|XP_004299306.1|	97.62	84	2	0	16	267	1590	1673	1e-40	170
Ps_070363	gi|470126670|ref|XP_004299306.1|	100	44	0	0	132	1	834	877	3e-16	89.4
Ps_070364	gi|470126556|ref|XP_004299249.1|	76.79	112	11	2	109	444	1	97	1e-37	160
Ps_070365	gi|470126009|ref|XP_004298988.1|	54.17	72	29	1	209	6	14	85	1e-14	84
Ps_070366	gi|470125979|ref|XP_004298973.1|	89.74	39	4	0	216	332	973	1011	2e-12	76.6
Ps_070367	gi|470125834|ref|XP_004298903.1|	38.58	127	62	5	400	29	41	154	2e-12	78.2
Ps_070368	gi|470125292|ref|XP_004298638.1|	95.96	99	4	0	1	297	164	262	2e-40	169
Ps_070369	gi|470125286|ref|XP_004298635.1|	60.19	216	86	0	650	3	80	295	1e-58	231
Ps_070370	gi|470125255|ref|XP_004298620.1|	70.53	95	28	0	82	366	6	100	5e-26	121
Ps_070371	gi|470125103|ref|XP_004298546.1|	50.83	120	51	2	106	453	13	128	4e-21	107
Ps_070372	gi|470125018|ref|XP_004298504.1|	88.03	117	14	0	23	373	299	415	8e-57	224
Ps_070373	gi|470125018|ref|XP_004298504.1|	86.96	69	9	0	145	351	347	415	3e-29	132
Ps_070374	gi|470125008|ref|XP_004298500.1|	43.66	142	63	4	19	393	28	169	2e-20	103
Ps_070375	gi|470124941|ref|XP_004298467.1|	52.22	90	42	1	1917	1648	42	130	8e-19	101
Ps_070376	gi|470124941|ref|XP_004298467.1|	52.22	90	42	1	1823	1554	42	130	8e-19	101
Ps_070377	gi|470124941|ref|XP_004298467.1|	52.22	90	42	1	1917	1648	42	130	8e-19	101
Ps_070378	gi|470124941|ref|XP_004298467.1|	52.22	90	42	1	1823	1554	42	130	8e-19	101
Ps_070379	gi|470124435|ref|XP_004298219.1|	44.78	67	37	0	8	208	459	525	4e-11	72.4
Ps_070380	gi|470124324|ref|XP_004298166.1|	38.46	78	46	2	1	231	133	209	5e-13	59.7
Ps_070381	gi|470124121|ref|XP_004298065.1|	61.48	135	49	2	142	546	243	374	5e-51	171
Ps_070382	gi|470123901|ref|XP_004297958.1|	70.91	55	16	0	5	169	774	828	5e-16	88.6
Ps_070383	gi|470123901|ref|XP_004297958.1|	63.69	157	52	4	465	1	226	379	2e-50	202
Ps_070384	gi|470123582|ref|XP_004297802.1|	87.21	86	11	0	1	258	394	479	2e-23	113
Ps_070385	gi|470123497|ref|XP_004297762.1|	84	100	16	0	67	366	260	359	2e-42	178
Ps_070386	gi|470123151|ref|XP_004297598.1|	86.96	69	9	0	426	632	1	69	2e-27	128
Ps_070387	gi|470122959|ref|XP_004297504.1|	51.96	179	41	4	15	416	110	288	1e-35	155
Ps_070388	gi|470122941|ref|XP_004297495.1|	76.51	166	30	4	476	3	266	430	2e-60	236
Ps_070389	gi|470122872|ref|XP_004297462.1|	83.91	87	14	0	4	264	292	378	4e-37	158
Ps_070390	gi|470122822|ref|XP_004297437.1|	93.82	340	21	0	11	1030	103	442	6e-171	605
Ps_070391	gi|470122822|ref|XP_004297437.1|	93.33	195	13	0	15	599	192	386	2e-89	333
Ps_070392	gi|470122822|ref|XP_004297437.1|	95.42	284	13	0	11	862	103	386	2e-141	506
Ps_070393	gi|470122784|ref|XP_004297418.1|	96.43	56	2	0	38	205	3	58	1e-18	97.1
Ps_070394	gi|470122704|ref|XP_004297379.1|	94.29	35	2	0	407	303	213	247	4e-12	75.5
Ps_070395	gi|470122704|ref|XP_004297379.1|	94.29	35	2	0	507	403	213	247	4e-12	75.5
Ps_070396	gi|470122666|ref|XP_004297361.1|	70.38	530	128	5	1762	257	1190	1718	0	714
Ps_070397	gi|470122387|ref|XP_004297223.1|	89.84	128	13	0	34	417	1	128	4e-61	238
Ps_070398	gi|470121725|ref|XP_004296911.1|	100	40	0	0	2	121	106	145	5e-15	85.1
Ps_070399	gi|470121721|ref|XP_004296909.1|	81.61	87	16	0	263	3	251	337	8e-33	144
Ps_070400	gi|470121721|ref|XP_004296909.1|	66.42	137	45	1	410	3	201	337	3e-42	175
Ps_070401	gi|470121495|ref|XP_004296801.1|	100	78	0	0	3	236	395	472	2e-37	159
Ps_070402	gi|470121495|ref|XP_004296801.1|	100	66	0	0	38	235	407	472	2e-30	136
Ps_070403	gi|470121419|ref|XP_004296766.1|	91.11	45	4	0	1	135	909	953	6e-17	92.4
Ps_070404	gi|470121081|ref|XP_004296612.1|	72.22	54	15	0	474	313	511	564	3e-16	89.4
Ps_070405	gi|470120736|ref|XP_004296446.1|	46.98	364	180	4	1058	3	89	451	4e-85	320
Ps_070406	gi|470120620|ref|XP_004296397.1|	84.62	104	16	0	327	16	759	862	8e-49	197
Ps_070407	gi|470120582|ref|XP_004296378.1|	99.14	116	1	0	2	349	105	220	3e-61	238
Ps_070408	gi|470120489|ref|XP_004296334.1|	60.78	102	40	0	330	25	101	202	1e-20	103
Ps_070409	gi|470120225|ref|XP_004296207.1|	31.75	211	141	1	629	6	613	823	7e-24	102
Ps_070410	gi|470119971|ref|XP_004296083.1|	59.15	71	29	0	11	223	23	93	5e-16	88.6
Ps_070411	gi|470119812|ref|XP_004296004.1|	33.57	280	160	9	4	798	271	539	2e-29	135
Ps_070412	gi|470119812|ref|XP_004296004.1|	33.57	280	160	9	4	798	271	539	2e-29	135
Ps_070413	gi|470119557|ref|XP_004295879.1|	71.21	66	19	0	550	353	447	512	3e-19	99.8
Ps_070414	gi|470119408|ref|XP_004295806.1|	85.9	78	11	0	236	3	155	232	1e-33	147
Ps_070415	gi|470118972|ref|XP_004295592.1|	61.73	81	31	0	77	319	896	976	1e-22	100
Ps_070416	gi|470118972|ref|XP_004295592.1|	66.67	60	20	0	22	201	1377	1436	1e-15	87.4
Ps_070417	gi|470118972|ref|XP_004295592.1|	53.33	90	42	0	24	293	865	954	2e-14	83.2
Ps_070418	gi|470118959|ref|XP_004295586.1|	51.43	210	78	6	822	259	57	264	2e-45	187
Ps_070419	gi|470118777|ref|XP_004295498.1|	98.53	68	1	0	95	298	1184	1251	2e-31	139
Ps_070420	gi|470118494|ref|XP_004295364.1|	35.84	173	88	3	4	477	963	1127	4e-21	105
Ps_070421	gi|470118270|ref|XP_004295254.1|	67.11	76	23	1	17	244	166	239	5e-21	105
Ps_070422	gi|470117908|ref|XP_004295088.1|	36.36	187	101	5	19	528	18	203	7e-11	71.6
Ps_070423	gi|470117537|ref|XP_004294914.1|	92.68	41	3	0	5	127	289	329	2e-15	86.7
Ps_070424	gi|470117226|ref|XP_004294762.1|	82.72	191	33	0	46	618	102	292	7e-93	344
Ps_070425	gi|470116930|ref|XP_004294625.1|	84.38	96	15	0	289	2	31	126	3e-42	175
Ps_070426	gi|470116874|ref|XP_004294598.1|	95.6	91	4	0	234	506	29	119	4e-40	170
Ps_070427	gi|470116874|ref|XP_004294598.1|	98.95	95	1	0	252	536	24	118	7e-44	182
Ps_070428	gi|470116874|ref|XP_004294598.1|	97.83	92	2	0	261	536	28	119	2e-41	175
Ps_070429	gi|470116874|ref|XP_004294598.1|	97.83	92	2	0	264	539	28	119	1e-41	175
Ps_070430	gi|470116874|ref|XP_004294598.1|	97.83	92	2	0	261	536	28	119	1e-41	175
Ps_070431	gi|470116874|ref|XP_004294598.1|	97.83	92	2	0	264	539	28	119	1e-41	175
Ps_070432	gi|470116874|ref|XP_004294598.1|	97.83	92	2	0	264	539	28	119	2e-41	175
Ps_070433	gi|470116874|ref|XP_004294598.1|	98.91	92	1	0	261	536	28	119	4e-42	176
Ps_070434	gi|470116874|ref|XP_004294598.1|	98.96	96	1	0	252	539	24	119	2e-44	184
Ps_070435	gi|470116874|ref|XP_004294598.1|	97.92	96	2	0	228	515	24	119	6e-44	183
Ps_070436	gi|470116874|ref|XP_004294598.1|	98.91	92	1	0	249	524	28	119	4e-42	176
Ps_070437	gi|470116874|ref|XP_004294598.1|	98.96	96	1	0	252	539	24	119	1e-44	184
Ps_070438	gi|470116874|ref|XP_004294598.1|	97.92	96	2	0	228	515	24	119	4e-44	183
Ps_070439	gi|470116874|ref|XP_004294598.1|	98.91	92	1	0	261	536	28	119	6e-42	176
Ps_070440	gi|470116874|ref|XP_004294598.1|	98.95	95	1	0	228	512	24	118	6e-44	182
Ps_070441	gi|470116874|ref|XP_004294598.1|	98.9	91	1	0	261	533	28	118	2e-41	174
Ps_070442	gi|470116874|ref|XP_004294598.1|	98.96	96	1	0	228	515	24	119	1e-44	184
Ps_070443	gi|470116874|ref|XP_004294598.1|	97.92	96	2	0	228	515	24	119	4e-44	183
Ps_070444	gi|470116874|ref|XP_004294598.1|	98.96	96	1	0	228	515	24	119	2e-44	184
Ps_070445	gi|470116874|ref|XP_004294598.1|	98.91	92	1	0	261	536	28	119	4e-42	176
Ps_070446	gi|470116874|ref|XP_004294598.1|	97.83	92	2	0	261	536	28	119	1e-41	175
Ps_070447	gi|470116874|ref|XP_004294598.1|	98.96	96	1	0	228	515	24	119	2e-44	184
Ps_070448	gi|470116874|ref|XP_004294598.1|	95.6	91	4	0	233	505	29	119	2e-40	170
Ps_070449	gi|470116874|ref|XP_004294598.1|	98.96	96	1	0	252	539	24	119	2e-44	184
Ps_070450	gi|470116870|ref|XP_004294596.1|	90.77	65	6	0	2	196	210	274	6e-24	114
Ps_070451	gi|470116831|ref|XP_004294578.1|	100	81	0	0	243	1	68	148	2e-37	159
Ps_070452	gi|470116831|ref|XP_004294578.1|	100	49	0	0	2	148	102	150	2e-19	100
Ps_070453	gi|470116831|ref|XP_004294578.1|	100	49	0	0	2	148	102	150	2e-19	100
Ps_070454	gi|470116831|ref|XP_004294578.1|	100	49	0	0	2	148	102	150	2e-19	100
Ps_070455	gi|470116831|ref|XP_004294578.1|	100	49	0	0	2	148	102	150	2e-19	100
Ps_070456	gi|470116831|ref|XP_004294578.1|	100	77	0	0	233	3	56	132	2e-35	152
Ps_070457	gi|470116831|ref|XP_004294578.1|	98.06	103	2	0	568	260	44	146	2e-35	153
Ps_070458	gi|470116831|ref|XP_004294578.1|	97.96	98	2	0	637	344	44	141	4e-32	143
Ps_070459	gi|470116831|ref|XP_004294578.1|	100	72	0	0	216	1	65	136	2e-32	142
Ps_070460	gi|470116783|ref|XP_004294557.1|	89.25	93	10	0	106	384	1	93	1e-41	174
Ps_070461	gi|470116681|ref|XP_004294506.1|	48.18	110	50	1	24	353	202	304	5e-22	108
Ps_070462	gi|470116605|ref|XP_004294469.1|	100	43	0	0	129	1	1	43	2e-19	100
Ps_070463	gi|470116200|ref|XP_004294273.1|	53.52	142	55	4	791	396	22	162	6e-34	149
Ps_070464	gi|470116125|ref|XP_004294236.1|	94	50	3	0	383	234	512	561	8e-24	114
Ps_070465	gi|470116125|ref|XP_004294236.1|	94	50	3	0	561	412	512	561	1e-23	114
Ps_070466	gi|470116123|ref|XP_004294235.1|	100	91	0	0	273	1	210	300	2e-46	189
Ps_070467	gi|470115916|ref|XP_004294137.1|	55.74	61	27	0	32	214	134	194	2e-12	76.6
Ps_070468	gi|470115898|ref|XP_004294128.1|	92.06	63	5	0	2	190	66	128	5e-26	121
Ps_070469	gi|470115898|ref|XP_004294128.1|	97.32	112	3	0	57	392	1	112	5e-55	218
Ps_070470	gi|470115864|ref|XP_004294111.1|	51.32	189	71	3	3	527	157	338	5e-38	163
Ps_070471	gi|470115728|ref|XP_004294044.1|	91.89	74	6	0	521	300	408	481	4e-30	135
Ps_070472	gi|470115728|ref|XP_004294044.1|	91.89	74	6	0	382	161	408	481	3e-30	135
Ps_070473	gi|470115195|ref|XP_004293788.1|	91.78	73	6	0	2	220	245	317	4e-34	148
[truncated: 58,809 more rows]

## Sheet: Parafield - nr BLASTX
Query	Subject	%_identity	alignment_length	mismatches	gap_openings	q_start	q_end	s_start	s_end	e_value	bit_score
Ps_129287	gi|184185910|dbj|BAG30805.1|	71.93	57	16	0	3	173	377	433	5e-14	82
Ps_129291	gi|358347873|ref|XP_003637975.1|	89.9	99	10	0	298	2	568	666	2e-46	189
Ps_129293	gi|356507092|ref|XP_003522305.1|	38.18	110	68	0	367	38	50	159	2e-16	90.1
Ps_129294	gi|356560149|ref|XP_003548358.1|	92.59	54	4	0	97	258	7	60	5e-23	111
Ps_129299	gi|20339360|gb|AAM19353.1|AF369886_1	81.82	77	14	0	1	231	149	225	9e-31	137
Ps_129301	gi|357513687|ref|XP_003627132.1|	42.55	94	48	2	6	284	940	1028	4e-12	75.5
Ps_129303	gi|470130518|ref|XP_004301150.1|	59.8	102	41	0	2	307	264	365	1e-28	130
Ps_129316	gi|353558931|sp|C6L7U1.2|LIN1_LOTJA	95.65	46	2	0	16	153	1440	1485	6e-17	91.7
Ps_129321	gi|2104685|emb|CAA66483.1|	89.33	225	24	0	17	691	1	225	9e-114	414
Ps_129326	gi|357462897|ref|XP_003601730.1|	81.13	106	20	0	5	322	673	778	2e-41	172
Ps_129328	gi|158828138|gb|ABW81017.1|	70.24	84	25	0	254	3	621	704	2e-28	129
Ps_129336	gi|225444647|ref|XP_002276637.1|	82.35	68	12	0	6	209	893	960	2e-25	119
Ps_129340	gi|124359710|gb|ABN06064.1|	46.38	69	30	1	20	205	432	500	6e-12	65.1
Ps_129344	gi|241203480|ref|YP_002974576.1|	100	93	0	0	21	299	1	93	1e-35	153
Ps_129346	gi|357471709|ref|XP_003606139.1|	88.24	68	8	0	1	204	747	814	3e-28	129
Ps_129354	gi|357439971|ref|XP_003590263.1|	86.09	151	18	2	2	445	18	168	4e-75	285
Ps_129357	gi|369795076|gb|AEX20500.1|	67.82	87	23	2	81	329	1	86	9e-21	104
Ps_129358	gi|357460965|ref|XP_003600764.1|	48.19	166	47	5	3	404	654	812	8e-17	91.3
Ps_129361	gi|449520906|ref|XP_004167473.1|	94.92	59	3	0	1	177	462	520	5e-29	131
Ps_129363	gi|358344829|ref|XP_003636489.1|	61.19	67	26	0	203	3	10	76	1e-13	80.9
Ps_129367	gi|388519713|gb|AFK47918.1|	88.24	102	12	0	3	308	211	312	5e-46	188
Ps_129374	gi|356532565|ref|XP_003534842.1|	84.93	73	11	0	14	232	497	569	3e-30	135
Ps_129375	gi|357446857|ref|XP_003593704.1|	85.86	99	14	0	17	313	121	219	2e-34	149
Ps_129377	gi|356546450|ref|XP_003541639.1|	96.83	63	2	0	203	391	8	70	2e-30	136
Ps_129381	gi|357484403|ref|XP_003612489.1|	87.06	170	22	0	524	15	471	640	3e-79	298
Ps_129383	gi|358347043|ref|XP_003637572.1|	83.33	84	14	0	23	274	167	250	4e-35	152
Ps_129384	gi|357454787|ref|XP_003597674.1|	94.05	84	5	0	21	272	1027	1110	1e-28	130
Ps_129385	gi|357484583|ref|XP_003612579.1|	90.38	52	5	0	2	157	168	219	2e-30	106
Ps_129388	gi|356511339|ref|XP_003524384.1|	82.69	52	9	0	156	1	122	173	5e-21	95.9
Ps_129393	gi|224091627|ref|XP_002309307.1|	86.89	122	16	0	366	1	86	207	4e-62	241
Ps_129395	gi|357494333|ref|XP_003617455.1|	84.71	85	13	0	11	265	125	209	7e-36	154
Ps_129397	gi|260401292|gb|ACX37123.1|	63.21	106	39	0	1	318	808	913	4e-31	138
Ps_129398	gi|34761721|gb|AAQ82033.1|	56.9	58	25	0	84	257	1155	1212	8e-11	71.2
Ps_129399	gi|357466553|ref|XP_003603561.1|	69.41	85	18	3	12	263	33	110	2e-21	106
Ps_129403	gi|388507706|gb|AFK41919.1|	90.18	224	18	2	173	835	1	223	2e-79	301
Ps_129405	gi|356550076|ref|XP_003543416.1|	69.6	250	43	3	680	3	145	385	5e-72	275
Ps_129408	gi|357456009|ref|XP_003598285.1|	76.03	121	26	1	679	326	99	219	2e-43	161
Ps_129410	gi|357472193|ref|XP_003606381.1|	87.17	187	24	0	9	569	273	459	3e-88	330
Ps_129414	gi|388514025|gb|AFK45074.1|	88.46	130	15	0	701	312	235	364	5e-62	242
Ps_129417	gi|217070988|gb|ACJ83854.1|	99.14	116	1	0	154	501	1	116	3e-59	234
Ps_129418	gi|388508924|gb|AFK42528.1|	86.87	335	44	0	1367	363	1	335	1e-173	615
Ps_129419	gi|356539862|ref|XP_003538412.1|	69.23	676	173	8	2269	344	1	675	0	814
Ps_129420	gi|357449395|ref|XP_003594974.1|	93.48	981	44	2	514	3396	1	981	0	1639
Ps_129421	gi|357460393|ref|XP_003600478.1|	87	223	27	1	947	285	1	223	1e-96	358
Ps_129422	gi|357436127|ref|XP_003588339.1|	96.77	62	2	0	214	399	78	139	6e-52	125
Ps_129423	gi|8132287|gb|AAF73236.1|AF153061_1	100	371	0	0	191	1303	1	371	0	759
Ps_129426	gi|356544663|ref|XP_003540767.1|	56.98	86	35	2	16	273	18	101	1e-18	97.4
Ps_129427	gi|356510251|ref|XP_003523853.1|	54.64	809	239	25	335	2713	1	697	0	664
Ps_129428	gi|358249074|ref|NP_001240244.1|	88.14	253	30	0	1140	382	73	325	5e-126	456
Ps_129429	gi|356539346|ref|XP_003538159.1|	81.9	105	19	0	317	3	21	125	2e-47	192
Ps_129430	gi|27466894|gb|AAO12854.1|	99.12	113	1	0	1163	825	1	113	5e-57	227
Ps_129433	gi|388513797|gb|AFK44960.1|	73.53	136	32	2	260	655	12	147	9e-30	135
Ps_129434	gi|356513098|ref|XP_003525251.1|	78.85	747	147	4	2690	471	122	864	0	1078
Ps_129435	gi|357456163|ref|XP_003598362.1|	91.76	364	29	1	1425	337	214	577	0	699
Ps_129436	gi|357456163|ref|XP_003598362.1|	88	175	19	1	397	915	39	213	2e-73	281
Ps_129438	gi|388505288|gb|AFK40710.1|	72.39	134	31	3	964	572	1	131	2e-40	172
Ps_129440	gi|357119494|ref|XP_003561474.1|	77.17	92	21	0	278	3	790	881	2e-33	146
Ps_129442	gi|357512337|ref|XP_003626457.1|	86.59	82	11	0	4	249	321	402	3e-27	125
Ps_129443	gi|356512833|ref|XP_003525120.1|	80.39	51	10	0	651	803	1	51	1e-15	89
Ps_129444	gi|303730|dbj|BAA02108.1|	100	215	0	0	185	829	1	215	2e-115	421
Ps_129446	gi|356571475|ref|XP_003553902.1|	91.2	216	19	0	1	648	236	451	6e-112	409
Ps_129447	gi|357441395|ref|XP_003590975.1|	79.19	471	71	4	7	1419	187	630	2e-161	575
Ps_129448	gi|357475669|ref|XP_003608120.1|	79.9	398	75	2	1473	295	10	407	0	650
Ps_129449	gi|357473597|ref|XP_003607083.1|	77.13	551	63	12	446	2059	6	506	5e-168	597
Ps_129450	gi|357514487|ref|XP_003627532.1|	75.08	309	61	4	165	1067	1	301	2e-106	391
Ps_129451	gi|357442823|ref|XP_003591689.1|	88.14	177	21	0	887	357	1	177	1e-83	315
Ps_129452	gi|357467453|ref|XP_003604011.1|	83.33	60	10	0	193	14	3	62	3e-20	102
Ps_129453	gi|470123658|ref|XP_004297839.1|	68.18	242	76	1	954	229	4	244	1e-94	352
Ps_129455	gi|388508370|gb|AFK42251.1|	89.28	429	44	1	52	1338	3	429	0	690
Ps_129456	gi|356504325|ref|XP_003520947.1|	75	256	58	4	68	835	3	252	1e-102	378
Ps_129459	gi|356512367|ref|XP_003524891.1|	87.69	65	8	0	164	358	99	163	1e-28	118
Ps_129467	gi|356556044|ref|XP_003546337.1|	87.95	83	10	0	44	292	1	83	7e-36	154
Ps_129468	gi|217075324|gb|ACJ86022.1|	61.9	231	77	6	1052	375	21	245	2e-29	135
Ps_129471	gi|356500220|ref|XP_003518931.1|	91.47	375	32	0	1478	354	38	412	0	706
Ps_129472	gi|356495081|ref|XP_003516409.1|	70.59	510	125	4	1721	201	1	488	0	648
Ps_129473	gi|357518331|ref|XP_003629454.1|	90.7	86	8	0	3	260	837	922	3e-35	152
Ps_129474	gi|357483979|ref|XP_003612276.1|	91.35	185	16	0	1092	538	19	203	7e-94	350
Ps_129477	gi|357510817|ref|XP_003625697.1|	66.16	198	38	1	17	610	179	347	1e-63	247
Ps_129478	gi|356575434|ref|XP_003555846.1|	83.49	321	48	2	1437	475	26	341	3e-114	418
Ps_129480	gi|357521715|ref|XP_003631146.1|	82.45	302	53	0	1213	308	14	315	6e-142	509
Ps_129481	gi|356545961|ref|XP_003541401.1|	97.7	87	2	0	19	279	724	810	1e-40	170
Ps_129482	gi|449468824|ref|XP_004152121.1|	72.89	273	74	0	837	19	22	294	2e-114	417
Ps_129483	gi|356520816|ref|XP_003529056.1|	80.81	99	19	0	3	299	464	562	1e-26	124
Ps_129484	gi|124359343|gb|ABD28505.2|	46.07	89	48	0	21	287	79	167	1e-13	80.5
Ps_129485	gi|357488995|ref|XP_003614785.1|	92.39	276	20	1	3	830	3	277	2e-155	553
Ps_129489	gi|356542258|ref|XP_003539586.1|	95.49	133	6	0	783	385	163	295	3e-49	200
Ps_129491	gi|358344870|ref|XP_003636509.1|	46.56	131	50	3	711	376	1	130	2e-20	98.6
Ps_129492	gi|357483011|ref|XP_003611792.1|	94.85	136	7	0	408	1	509	644	2e-71	272
Ps_129494	gi|357478467|ref|XP_003609519.1|	81.18	255	42	3	1090	329	560	809	2e-84	318
Ps_129495	gi|357519777|ref|XP_003630177.1|	89.03	319	35	0	20	976	93	411	2e-147	528
Ps_129496	gi|388500776|gb|AFK38454.1|	89.09	110	12	0	84	413	1	110	2e-47	193
Ps_129497	gi|357458199|ref|XP_003599380.1|	92.35	340	26	0	952	1971	1	340	0	654
Ps_129503	gi|358343873|ref|XP_003636020.1|	93.1	710	49	0	2345	216	415	1124	0	1223
Ps_129504	gi|356554991|ref|XP_003545824.1|	71.57	408	109	3	71	1291	2	403	3e-158	564
Ps_129505	gi|357461157|ref|XP_003600860.1|	87.4	127	16	0	112	492	1	127	2e-59	235
Ps_129506	gi|356546945|ref|XP_003541880.1|	79.8	99	20	0	4	300	186	284	1e-34	150
Ps_129507	gi|356575947|ref|XP_003556097.1|	84.62	195	29	1	181	762	10	204	8e-88	329
Ps_129508	gi|388519099|gb|AFK47611.1|	48.54	103	31	4	9	251	207	309	3e-13	79.3
Ps_129511	gi|357453741|ref|XP_003597151.1|	84.03	144	23	0	2	433	218	361	4e-59	231
Ps_129514	gi|357493635|ref|XP_003617106.1|	89.8	49	5	0	382	236	112	160	7e-18	94.7
Ps_129515	gi|13359433|dbj|BAB33412.1|	91.94	211	13	2	764	138	1	209	5e-87	326
Ps_129517	gi|356516583|ref|XP_003526973.1|	77.06	680	144	2	67	2082	1	676	0	1017
Ps_129519	gi|190682930|gb|ACE81775.1|	100	160	0	0	482	3	208	367	1e-54	216
Ps_129524	gi|357494713|ref|XP_003617645.1|	88.89	288	31	1	139	1002	3	289	2e-131	474
Ps_129526	gi|357436143|ref|XP_003588347.1|	97.67	43	1	0	647	775	257	299	1e-17	95.5
Ps_129527	gi|356502862|ref|XP_003520234.1|	74.18	213	51	3	1007	372	1	210	2e-63	248
Ps_129529	gi|357442075|ref|XP_003591315.1|	91.84	282	23	0	23	868	216	497	8e-161	572
Ps_129531	gi|357464403|ref|XP_003602483.1|	81.36	354	62	1	63	1112	3	356	6e-154	550
Ps_129532	gi|357437549|ref|XP_003589050.1|	84.01	588	64	2	219	1895	22	608	0	883
Ps_129533	gi|357437549|ref|XP_003589050.1|	84.17	581	63	1	219	1874	22	602	0	879
Ps_129534	gi|357508359|ref|XP_003624468.1|	89.11	101	11	0	543	241	465	565	1e-46	190
Ps_129538	gi|356523338|ref|XP_003530297.1|	89.57	278	28	1	1093	260	1	277	2e-143	514
Ps_129539	gi|357447047|ref|XP_003593799.1|	85.18	398	59	0	2	1195	206	603	8e-177	625
Ps_129544	gi|296087705|emb|CBI34961.3|	85.11	47	7	0	60	200	73	119	2e-14	83.6
Ps_129545	gi|357479483|ref|XP_003610027.1|	73.74	99	22	1	1	297	249	343	2e-29	132
Ps_129547	gi|84514177|gb|ABC59097.1|	88.89	261	29	0	17	799	207	467	2e-131	473
Ps_129550	gi|1707657|emb|CAA96305.1|	99.8	498	1	0	255	1748	1	498	0	805
Ps_129551	gi|357478589|ref|XP_003609580.1|	84.09	132	21	0	3	398	420	551	3e-61	239
Ps_129553	gi|356508606|ref|XP_003523046.1|	60.27	224	82	3	19	672	125	347	2e-67	261
Ps_129554	gi|1169238|sp|Q07346.1|DCE_PETHY	92	75	6	0	287	63	163	237	2e-33	146
Ps_129556	gi|357464029|ref|XP_003602296.1|	90.6	149	14	0	8	454	409	557	1e-64	249
Ps_129559	gi|388520009|gb|AFK48066.1|	64.29	84	15	4	658	437	145	223	2e-11	74.3
Ps_129562	gi|462398086|gb|EMJ03754.1|	88.89	117	13	0	26	376	33	149	4e-55	218
Ps_129563	gi|388516887|gb|AFK46505.1|	87.95	83	10	0	218	466	1	83	2e-25	120
Ps_129566	gi|356562704|ref|XP_003549609.1|	76.25	160	37	1	124	600	181	340	2e-58	232
Ps_129567	gi|356498373|ref|XP_003518027.1|	88.37	129	10	1	17	388	506	634	4e-51	207
Ps_129568	gi|357481839|ref|XP_003611205.1|	67.14	283	88	2	29	862	32	314	6e-100	370
Ps_129569	gi|358344367|ref|XP_003636261.1|	82.32	181	32	0	191	733	1	181	7e-76	289
Ps_129571	gi|357515343|ref|XP_003627960.1|	89.26	419	39	3	128	1381	1	414	0	798
Ps_129572	gi|357482861|ref|XP_003611717.1|	76.12	67	15	1	65	265	1	66	1e-13	80.9
Ps_129573	gi|2578444|emb|CAA47812.1|	100	89	0	0	864	1130	264	352	4e-36	158
Ps_129575	gi|217074662|gb|ACJ85691.1|	96.06	355	14	0	1606	542	3	357	0	736
Ps_129579	gi|357476693|ref|XP_003608632.1|	93.94	231	12	1	913	221	1	229	5e-124	449
Ps_129582	gi|356555510|ref|XP_003546074.1|	77.96	245	54	0	918	184	7	251	1e-101	375
Ps_129583	gi|357453751|ref|XP_003597156.1|	92.73	1169	82	1	3917	411	1	1166	0	2121
Ps_129584	gi|357467243|ref|XP_003603906.1|	73.39	124	32	1	2	370	526	649	2e-45	186
Ps_129587	gi|357465739|ref|XP_003603154.1|	89.66	261	26	1	337	1119	1	260	3e-90	337
Ps_129588	gi|7381207|gb|AAF61436.1|AF137353_1	99.05	105	1	0	665	351	11	115	1e-57	227
Ps_129591	gi|388515667|gb|AFK45895.1|	63.8	163	50	2	286	774	1	154	2e-51	207
Ps_129592	gi|388506724|gb|AFK41428.1|	87.9	347	41	1	508	1545	7	353	0	653
Ps_129594	gi|356535091|ref|XP_003536082.1|	88.14	447	52	1	99	1436	1	447	0	805
Ps_129596	gi|357447079|ref|XP_003593815.1|	92.27	181	14	0	806	264	229	409	5e-82	309
Ps_129597	gi|359472806|ref|XP_002274575.2|	89.52	124	13	0	3	374	858	981	5e-61	238
Ps_129599	gi|356495539|ref|XP_003516634.1|	97.1	449	13	0	269	1615	101	549	0	873
Ps_129600	gi|359807566|ref|NP_001241410.1|	61.58	177	45	5	678	205	16	188	1e-46	191
Ps_129601	gi|356515939|ref|XP_003526654.1|	77.26	299	56	2	164	1033	34	329	1e-113	415
Ps_129603	gi|356511238|ref|XP_003524334.1|	73.31	251	60	2	752	18	390	639	3e-94	349
Ps_129605	gi|357488851|ref|XP_003614713.1|	83.52	182	27	2	1124	579	27	205	6e-71	273
Ps_129606	gi|357458023|ref|XP_003599292.1|	86.55	446	51	2	97	1407	1	446	0	761
Ps_129607	gi|357509727|ref|XP_003625152.1|	91.72	314	26	0	218	1159	1	314	3e-148	530
Ps_129612	gi|357463955|ref|XP_003602259.1|	94.49	254	14	0	1508	747	402	655	5e-142	510
Ps_129613	gi|357463955|ref|XP_003602259.1|	70.56	231	50	4	336	1007	34	253	1e-131	282
Ps_129614	gi|357463955|ref|XP_003602259.1|	79.3	343	53	4	336	1343	34	365	2e-142	511
Ps_129615	gi|357466307|ref|XP_003603438.1|	75.53	237	58	0	17	727	380	616	4e-100	369
Ps_129616	gi|356565409|ref|XP_003550933.1|	84.4	218	34	0	2	655	233	450	2e-103	380
Ps_129617	gi|357446341|ref|XP_003593448.1|	91.05	793	56	3	19	2367	138	925	0	1410
Ps_129618	gi|357466535|ref|XP_003603552.1|	82.34	385	68	0	151	1305	3	387	0	666
Ps_129619	gi|357640952|gb|AET87351.1|	90.73	151	14	0	2	454	199	349	4e-73	278
Ps_129621	gi|356575371|ref|XP_003555815.1|	92.8	125	8	1	1	375	239	362	9e-61	237
Ps_129622	gi|356568088|ref|XP_003552245.1|	93.32	479	32	0	456	1892	31	509	0	795
Ps_129623	gi|255589964|ref|XP_002535140.1|	86.15	65	5	2	440	625	24	87	6e-30	103
Ps_129627	gi|357461801|ref|XP_003601182.1|	93.81	210	13	0	6	635	252	461	4e-105	386
Ps_129628	gi|357485767|ref|XP_003613171.1|	89.89	465	46	1	1715	324	1	465	0	858
Ps_129629	gi|404272763|gb|AFR54356.1|	100	296	0	0	510	1397	1	296	3e-153	547
Ps_129630	gi|147783341|emb|CAN59999.1|	48.92	139	58	4	378	1	73	211	4e-26	122
Ps_129631	gi|357475985|ref|XP_003608278.1|	90.62	224	20	1	1	669	485	708	8e-114	414
Ps_129632	gi|356534629|ref|XP_003535855.1|	87.39	436	53	1	262	1563	66	501	0	740
Ps_129635	gi|356543817|ref|XP_003540356.1|	89.57	1045	101	4	119	3241	1	1041	0	1725
Ps_129636	gi|357494339|ref|XP_003617458.1|	92.36	157	12	0	51	521	1	157	6e-82	309
Ps_129638	gi|357464217|ref|XP_003602390.1|	85.66	251	33	1	24	767	43	293	6e-111	406
Ps_129639	gi|356561998|ref|XP_003549262.1|	67.79	208	67	0	658	35	339	546	3e-63	246
Ps_129640	gi|357478789|ref|XP_003609680.1|	70.07	137	31	1	246	656	173	299	1e-31	141
Ps_129643	gi|356527475|ref|XP_003532335.1|	88.79	223	25	0	1052	384	503	725	2e-109	401
Ps_129644	gi|357442971|ref|XP_003591763.1|	64.63	328	106	4	118	1086	24	346	5e-118	429
Ps_129646	gi|357520891|ref|XP_003630734.1|	88.89	81	9	0	2	244	440	520	9e-21	104
Ps_129647	gi|357476487|ref|XP_003608529.1|	68.5	127	37	3	1	378	168	292	2e-42	176
Ps_129648	gi|356502501|ref|XP_003520057.1|	80.87	528	98	2	1993	419	5	532	0	857
Ps_129649	gi|357475737|ref|XP_003608154.1|	85	100	14	1	4	300	82	181	2e-43	179
Ps_129655	gi|388512507|gb|AFK44315.1|	66.34	202	68	0	7	612	89	290	3e-61	240
Ps_129657	gi|388513015|gb|AFK44569.1|	98.52	135	2	0	485	81	124	258	5e-66	254
Ps_129660	gi|357518263|ref|XP_003629420.1|	94.26	488	26	2	1845	382	1	486	0	827
Ps_129661	gi|445118|prf||1908424A	91.69	445	30	1	1670	357	21	465	0	775
Ps_129663	gi|217072924|gb|ACJ84822.1|	88.24	238	25	2	91	801	2	237	4e-105	387
Ps_129665	gi|462415120|gb|EMJ19857.1|	87.5	56	7	0	126	293	33	88	4e-23	113
Ps_129666	gi|356563570|ref|XP_003550034.1|	86.71	158	21	0	8	481	695	852	8e-77	290
Ps_129667	gi|213970145|ref|ZP_03398276.1|	62.32	69	24	2	143	346	33	100	1e-12	77.4
Ps_129669	gi|388515955|gb|AFK46039.1|	65.22	138	37	4	143	532	3	137	2e-14	85.1
Ps_129670	gi|388506722|gb|AFK41427.1|	93.03	201	14	0	153	755	1	201	1e-108	350
Ps_129674	gi|357476637|ref|XP_003608604.1|	84.75	236	35	1	1017	313	2	237	5e-109	399
Ps_129675	gi|357441719|ref|XP_003591137.1|	90.39	385	37	0	140	1294	1	385	6e-171	606
Ps_129676	gi|357518059|ref|XP_003629318.1|	96.23	53	2	0	311	153	538	590	7e-23	111
Ps_129677	gi|289540909|gb|ADD09583.1|	87.09	333	36	2	4	984	603	934	2e-126	459
Ps_129678	gi|356555104|ref|XP_003545878.1|	52.38	147	67	2	335	772	41	185	8e-27	125
Ps_129679	gi|356512693|ref|XP_003525051.1|	95	160	8	0	65	544	1	160	8e-52	211
Ps_129680	gi|357505809|ref|XP_003623193.1|	89.82	383	36	2	263	1411	1	380	0	641
Ps_129681	gi|357505809|ref|XP_003623193.1|	89.82	383	36	2	263	1411	1	380	0	641
Ps_129682	gi|357440409|ref|XP_003590482.1|	72.73	66	18	0	339	536	9	74	7e-14	81.6
Ps_129683	gi|388522945|gb|AFK49534.1|	80.22	182	36	0	74	619	3	184	3e-85	320
Ps_129684	gi|388501810|gb|AFK38971.1|	81.76	170	31	0	692	183	61	230	1e-50	205
Ps_129686	gi|357482393|ref|XP_003611482.1|	80	45	9	0	3	137	395	439	8e-14	81.3
Ps_129687	gi|356496701|ref|XP_003517204.1|	93.17	659	44	1	271	2244	1	659	0	1271
Ps_129688	gi|357446453|ref|XP_003593504.1|	71.32	129	33	1	4	390	188	312	1e-44	183
Ps_129689	gi|111550247|gb|ABH10139.1|	98.44	257	4	0	1198	428	258	514	0	479
Ps_129690	gi|359806090|ref|NP_001241441.1|	90.19	214	21	0	963	322	1	214	3e-107	394
Ps_129691	gi|68236762|gb|AAN73052.2|	99.43	176	1	0	94	621	652	827	6e-69	266
Ps_129692	gi|357481299|ref|XP_003610935.1|	74.3	428	101	6	82	1353	1	423	9e-147	525
Ps_129693	gi|356564534|ref|XP_003550508.1|	95	60	3	0	514	335	500	559	7e-29	131
Ps_129694	gi|357480831|ref|XP_003610701.1|	91.63	502	38	2	1903	410	17	518	0	835
Ps_129696	gi|388518045|gb|AFK47084.1|	87.38	103	13	0	151	459	3	105	4e-47	192
Ps_129699	gi|409395397|ref|ZP_11246474.1|	89.86	69	7	0	208	2	43	111	9e-29	130
Ps_129702	gi|356572657|ref|XP_003554483.1|	79.59	98	20	0	247	540	1	98	1e-42	177
Ps_129706	gi|353685490|gb|AER13167.1|	38.33	120	67	3	22	366	176	293	9e-12	74.3
Ps_129714	gi|357473587|ref|XP_003607078.1|	80	45	8	1	47	178	1	45	3e-12	76.3
Ps_129715	gi|357448551|ref|XP_003594551.1|	79.15	211	44	0	1	633	663	873	2e-80	303
Ps_129733	gi|357514391|ref|XP_003627484.1|	86.21	58	8	0	108	281	1	58	1e-15	87
Ps_129735	gi|356527906|ref|XP_003532547.1|	80.69	233	45	0	4	702	274	506	2e-114	416
Ps_129738	gi|357467641|ref|XP_003604105.1|	65.62	96	33	0	290	3	580	675	2e-19	99.8
Ps_129741	gi|357467943|ref|XP_003604256.1|	80.46	87	17	0	294	554	70	156	5e-35	152
Ps_129743	gi|357470271|ref|XP_003605420.1|	85.58	319	46	0	223	1179	28	346	3e-156	556
Ps_129745	gi|357493199|ref|XP_003616888.1|	95.38	65	3	0	182	376	173	237	1e-28	130
Ps_129749	gi|357492337|ref|XP_003616457.1|	55.29	85	38	0	13	267	154	238	2e-18	96.7
Ps_129751	gi|357519351|ref|XP_003629964.1|	73.96	169	41	1	271	777	114	279	2e-61	240
Ps_129756	gi|356534714|ref|XP_003535897.1|	71.62	74	20	1	137	358	860	932	3e-20	102
Ps_129763	gi|358343841|ref|XP_003636004.1|	36.36	110	70	0	127	456	331	440	4e-23	73.9
Ps_129764	gi|357485419|ref|XP_003612997.1|	83.64	110	18	0	4	333	40	149	1e-47	193
Ps_129766	gi|356545793|ref|XP_003541319.1|	89.44	142	15	0	428	3	224	365	2e-62	243
Ps_129767	gi|356541928|ref|XP_003539424.1|	65.92	179	58	1	3	539	488	663	9e-65	250
Ps_129768	gi|87162608|gb|ABD28403.1|	89.39	66	7	0	2	199	192	257	1e-29	134
Ps_129769	gi|357520957|ref|XP_003630767.1|	86.78	121	14	1	11	367	71	191	2e-52	209
Ps_129770	gi|224093015|ref|XP_002309782.1|	84.21	95	14	1	287	3	156	249	3e-37	159
Ps_129771	gi|356522363|ref|XP_003529816.1|	73.17	82	12	4	16	261	255	326	1e-21	107
Ps_129780	gi|147781904|emb|CAN65439.1|	58.62	58	24	0	116	289	7	64	1e-12	77.4
Ps_129786	gi|357515527|ref|XP_003628052.1|	90.73	151	14	0	21	473	358	508	7e-73	277
Ps_129789	gi|357436899|ref|XP_003588725.1|	64.96	137	29	1	18	371	191	327	4e-42	175
Ps_129794	gi|388492028|gb|AFK34080.1|	81.46	151	22	1	16	450	3	153	3e-65	251
Ps_129801	gi|147789284|emb|CAN71147.1|	43.4	106	60	0	2	319	521	626	4e-19	99
Ps_129802	gi|357519191|ref|XP_003629884.1|	94	50	3	0	56	205	1	50	6e-20	101
Ps_129808	gi|357436009|ref|XP_003588280.1|	34.92	63	41	0	277	89	1	63	2e-11	73.6
Ps_129812	gi|357482055|ref|XP_003611313.1|	78.76	113	24	0	341	3	14	126	2e-44	182
Ps_129813	gi|356574740|ref|XP_003555503.1|	76.92	104	24	0	14	325	379	482	6e-39	165
Ps_129824	gi|119351181|gb|ABL63483.1|	100	74	0	0	75	296	1	74	1e-15	87
Ps_129827	gi|356548463|ref|XP_003542621.1|	80.56	72	14	0	1	216	91	162	1e-26	123
Ps_129828	gi|356529384|ref|XP_003533274.1|	83.77	154	25	0	25	486	4	157	1e-69	267
Ps_129830	gi|357502579|ref|XP_003621578.1|	93.59	78	5	0	238	5	151	228	6e-35	151
Ps_129831	gi|356507469|ref|XP_003522488.1|	93.62	141	9	0	3	425	140	280	2e-61	239
Ps_129834	gi|357457545|ref|XP_003599053.1|	93.33	90	6	0	2	271	733	822	5e-40	168
Ps_129839	gi|388510362|gb|AFK43247.1|	86.52	89	12	0	267	1	196	284	1e-36	157
Ps_129841	gi|357444689|ref|XP_003592622.1|	79.78	89	18	0	2	268	307	395	1e-41	144
Ps_129842	gi|357453703|ref|XP_003597132.1|	80	100	20	0	116	415	168	267	4e-35	152
Ps_129844	gi|356547089|ref|XP_003541950.1|	70.67	150	41	1	517	68	728	874	4e-52	209
Ps_129847	gi|357507711|ref|XP_003624144.1|	96.74	92	3	0	43	318	1	92	7e-47	191
Ps_129848	gi|357487527|ref|XP_003614051.1|	96.14	259	10	0	223	999	1	259	2e-138	498
Ps_129851	gi|357501353|ref|XP_003620965.1|	92.47	146	10	1	73	510	76	220	4e-72	275
Ps_129853	gi|462394672|gb|EMJ00471.1|	58.33	72	29	1	90	302	3	74	6e-16	88.2
Ps_129856	gi|357471959|ref|XP_003606264.1|	59.5	121	33	3	2	352	79	187	7e-21	105
Ps_129860	gi|34761718|gb|AAQ82031.1|	77.65	85	19	0	255	1	123	207	9e-32	140
Ps_129861	gi|356548415|ref|XP_003542597.1|	56.57	99	37	1	160	438	1	99	2e-23	112
Ps_129863	gi|421589034|ref|ZP_16034239.1|	87.93	58	7	0	265	92	2	59	2e-22	110
Ps_129866	gi|124360603|gb|ABN08602.1|	83.84	99	8	2	2	295	541	632	1e-36	157
Ps_129869	gi|357482975|ref|XP_003611774.1|	88.73	142	16	0	2	427	155	296	3e-60	235
Ps_129870	gi|356561472|ref|XP_003549005.1|	50	118	59	0	360	7	350	467	4e-31	138
Ps_129875	gi|357521687|ref|XP_003631132.1|	92.75	69	5	0	1	207	554	622	2e-28	129
Ps_129879	gi|4158232|emb|CAA77237.1|	91.43	175	15	0	263	787	16	190	3e-95	353
Ps_129880	gi|357516917|ref|XP_003628747.1|	95.95	74	3	0	2	223	160	233	7e-34	147
Ps_129882	gi|357512151|ref|XP_003626364.1|	87.06	201	25	1	22	621	369	569	7e-80	301
Ps_129885	gi|357440659|ref|XP_003590607.1|	96.83	63	2	0	140	328	305	367	7e-28	127
Ps_129886	gi|462422162|gb|EMJ26425.1|	72.55	102	27	1	214	519	3	103	7e-28	128
Ps_129891	gi|357436365|ref|XP_003588458.1|	86.96	115	15	0	3	347	432	546	9e-42	174
Ps_129893	gi|357478729|ref|XP_003609650.1|	61.9	126	48	0	718	341	261	386	2e-39	167
Ps_129896	gi|351722189|ref|NP_001238259.1|	85.04	448	62	1	538	1866	1	448	0	687
Ps_129899	gi|358347472|ref|XP_003637780.1|	70.91	55	10	1	88	234	361	415	6e-22	79
Ps_129901	gi|84453202|dbj|BAE71198.1|	77.16	197	40	1	2	577	78	274	1e-80	303
Ps_129906	gi|260401292|gb|ACX37123.1|	80.28	71	14	0	64	276	900	970	1e-30	117
Ps_129907	gi|356557945|ref|XP_003547270.1|	85.31	143	20	1	3	428	235	377	1e-64	249
Ps_129908	gi|357445639|ref|XP_003593097.1|	67.03	91	28	2	8	274	170	260	1e-24	117
Ps_129909	gi|357466819|ref|XP_003603694.1|	90.79	76	7	0	65	292	361	436	6e-30	134
Ps_129910	gi|356507258|ref|XP_003522386.1|	81.82	242	41	1	1	717	107	348	2e-115	420
Ps_129911	gi|356567330|ref|XP_003551874.1|	89.68	562	58	0	2006	321	19	580	0	978
Ps_129913	gi|34761721|gb|AAQ82033.1|	73.58	106	26	2	20	337	548	651	1e-38	163
Ps_129914	gi|357494057|ref|XP_003617317.1|	85.93	135	19	0	10	414	36	170	2e-58	229
Ps_129922	gi|358347104|ref|XP_003637602.1|	88.89	63	7	0	64	252	976	1038	6e-30	115
Ps_129924	gi|27764548|gb|AAO23078.1|	51.3	193	92	2	18	596	973	1163	3e-51	206
Ps_129926	gi|356506502|ref|XP_003522020.1|	94.85	97	5	0	25	315	133	229	8e-46	187
Ps_129927	gi|357443985|ref|XP_003592270.1|	75.21	242	42	3	52	723	539	780	2e-92	343
Ps_129928	gi|358347154|ref|XP_003637626.1|	81.73	104	19	0	1	312	547	650	2e-38	163
Ps_129929	gi|357442375|ref|XP_003591465.1|	47.95	171	55	1	8	520	86	222	2e-33	146
Ps_129930	gi|357444047|ref|XP_003592301.1|	85.45	220	32	0	18	677	405	624	3e-110	402
Ps_129931	gi|358343867|ref|XP_003636017.1|	94	100	6	0	1	300	498	597	2e-32	142
Ps_129934	gi|356507349|ref|XP_003522430.1|	92.11	114	9	0	2	343	316	429	3e-52	208
Ps_129938	gi|356512046|ref|XP_003524732.1|	86.44	118	16	0	75	428	98	215	4e-44	181
Ps_129941	gi|357483151|ref|XP_003611862.1|	89.07	183	20	0	1	549	429	611	7e-90	334
Ps_129952	gi|356528623|ref|XP_003532899.1|	57.8	109	42	2	131	445	32	140	3e-28	129
Ps_129954	gi|357456147|ref|XP_003598354.1|	86.54	52	7	0	190	345	1	52	2e-18	96.3
Ps_129962	gi|356533887|ref|XP_003535489.1|	79.49	78	16	0	3	236	143	220	9e-29	130
Ps_129966	gi|356545977|ref|XP_003541409.1|	64.97	157	50	2	7	462	156	312	2e-54	216
Ps_129970	gi|356519930|ref|XP_003528621.1|	79.37	63	13	0	3	191	615	677	3e-21	105
Ps_129971	gi|357518503|ref|XP_003629540.1|	94.29	70	4	0	265	474	1001	1070	1e-30	83.2
Ps_129973	gi|357488593|ref|XP_003614584.1|	38.46	130	77	1	653	273	18	147	2e-16	90.9
Ps_129974	gi|10177643|dbj|BAB10790.1|	72.41	87	24	0	262	2	1572	1658	3e-32	142
Ps_129978	gi|357462223|ref|XP_003601393.1|	92.81	139	10	0	418	2	305	443	2e-69	266
Ps_129980	gi|356507315|ref|XP_003522413.1|	92.56	215	16	0	6	650	432	646	2e-117	428
Ps_129982	gi|357519269|ref|XP_003629923.1|	85.05	689	85	9	219	2267	1	677	0	1070
Ps_129983	gi|356499948|ref|XP_003518797.1|	84.27	178	28	0	52	585	120	297	3e-85	320
Ps_129984	gi|77563563|gb|ABB00038.1|	71.88	64	13	1	134	325	254	312	2e-17	93.2
Ps_129986	gi|388492262|gb|AFK34197.1|	94.2	69	4	0	204	410	1	69	2e-29	132
Ps_129988	gi|356538524|ref|XP_003537753.1|	72.77	382	98	4	367	1497	1	381	7e-155	553
Ps_129989	gi|356573956|ref|XP_003555120.1|	65.25	118	29	2	1	354	96	201	8e-33	144
Ps_129991	gi|357509409|ref|XP_003624993.1|	92.94	439	11	2	251	1516	1	436	0	699
Ps_129994	gi|356551253|ref|XP_003543991.1|	42.86	84	47	1	49	300	1329	1411	7e-15	84.7
Ps_129999	gi|356537938|ref|XP_003537463.1|	73.16	354	88	4	3	1058	325	673	6e-133	479
Ps_130000	gi|357484481|ref|XP_003612528.1|	92.55	188	14	0	3	566	75	262	6e-98	361
Ps_130001	gi|356518567|ref|XP_003527950.1|	96.67	60	2	0	228	49	1420	1479	1e-25	120
Ps_130002	gi|356548375|ref|XP_003542578.1|	66.67	195	62	1	46	621	1	195	1e-67	262
Ps_130003	gi|1351963|sp|P48534.2|APX1_PEA	100	250	0	0	802	1551	1	250	1e-141	509
Ps_130006	gi|75102461|sp|Q41060.1|SBP65_PEA	46.85	555	137	11	100	1602	1	451	4e-85	321
Ps_130007	gi|357492601|ref|XP_003616589.1|	89.5	219	14	1	15	644	123	341	4e-111	406
Ps_130008	gi|356513040|ref|XP_003525222.1|	87.13	544	63	1	98	1708	1	544	0	896
Ps_130009	gi|357495491|ref|XP_003618034.1|	92.68	205	13	1	794	186	9	213	4e-105	386
Ps_130012	gi|357486603|ref|XP_003613589.1|	86.24	109	15	0	5	331	697	805	2e-47	193
Ps_130013	gi|358349430|ref|XP_003638740.1|	89.2	500	46	3	261	1760	1866	2357	0	706
Ps_130014	gi|357501007|ref|XP_003620792.1|	73.75	160	32	4	132	599	1	154	6e-51	206
Ps_130016	gi|357461365|ref|XP_003600964.1|	55.17	87	23	3	277	522	32	107	1e-13	80.5
Ps_130017	gi|388521955|gb|AFK49039.1|	82.14	196	30	1	1048	476	1	196	1e-80	305
Ps_130021	gi|357453491|ref|XP_003597023.1|	86.67	195	26	0	26	610	21	215	2e-93	346
Ps_130022	gi|357477695|ref|XP_003609133.1|	84.56	149	18	1	1	447	445	588	1e-57	228
Ps_130024	gi|147789609|emb|CAN74064.1|	36.54	156	82	3	15	470	729	871	3e-11	72.8
Ps_130026	gi|357467833|ref|XP_003604201.1|	83.75	160	26	0	4	483	78	237	9e-73	278
Ps_130027	gi|357508607|ref|XP_003624592.1|	83.72	344	50	4	1483	458	1	340	1e-143	516
Ps_130029	gi|357463855|ref|XP_003602209.1|	85.61	132	19	0	2	397	212	343	6e-59	231
Ps_130030	gi|357466491|ref|XP_003603530.1|	80.67	626	97	9	86	1945	1	608	0	853
Ps_130031	gi|388516615|gb|AFK46369.1|	86.56	186	25	0	922	365	1	186	1e-68	265
Ps_130032	gi|351734516|ref|NP_001236357.1|	78.31	83	18	0	41	289	55	137	9e-21	105
Ps_130033	gi|332688647|gb|AEE89676.1|	85.95	185	24	1	107	655	58	242	1e-84	317
Ps_130034	gi|357468213|ref|XP_003604391.1|	70.66	242	44	6	1213	509	53	274	2e-80	305
Ps_130035	gi|357508811|ref|XP_003624694.1|	90.14	71	7	0	638	426	428	498	3e-31	140
Ps_130036	gi|351727807|ref|NP_001238453.1|	89.95	209	21	0	187	813	2	210	1e-90	338
Ps_130039	gi|3688528|emb|CAA06243.1|	99.13	343	3	0	60	1088	18	360	0	690
Ps_130040	gi|357491535|ref|XP_003616055.1|	94.62	372	20	0	29	1144	280	651	0	655
Ps_130041	gi|357474417|ref|XP_003607493.1|	73.1	316	55	4	1174	311	1	314	2e-90	338
Ps_130042	gi|357521049|ref|XP_003630813.1|	80.88	340	65	0	209	1228	27	366	1e-152	546
Ps_130044	gi|356561472|ref|XP_003549005.1|	65	100	35	0	26	325	1217	1316	5e-30	135
Ps_130046	gi|356529659|ref|XP_003533406.1|	75.32	231	56	1	28	717	335	565	5e-94	348
Ps_130047	gi|147806416|emb|CAN76550.1|	63.72	113	41	0	6	344	279	391	2e-33	146
Ps_130048	gi|388507094|gb|AFK41613.1|	90.7	172	15	1	248	763	1	171	3e-84	318
Ps_130049	gi|297180501|gb|ADI16715.1|	71.21	66	18	1	198	1	2	66	2e-16	89.7
Ps_130050	gi|356529742|ref|XP_003533447.1|	56.43	498	155	11	5	1360	95	576	2e-129	468
Ps_130051	gi|351727068|ref|NP_001236636.1|	74.85	171	32	4	120	611	1	167	5e-53	214
Ps_130061	gi|356517404|ref|XP_003527377.1|	83.51	582	94	1	297	2042	57	636	0	946
Ps_130063	gi|357512481|ref|XP_003626529.1|	86.2	413	41	4	339	1547	19	425	0	699
Ps_130064	gi|359807574|ref|NP_001240900.1|	49.6	125	50	3	12	377	68	182	5e-24	115
Ps_130068	gi|388522919|gb|AFK49521.1|	70.27	185	53	2	195	746	1	184	1e-70	271
Ps_130069	gi|217072074|gb|ACJ84397.1|	87.77	327	39	1	188	1168	1	326	4e-144	516
Ps_130070	gi|147779017|emb|CAN62535.1|	62.5	72	26	1	234	22	771	842	5e-16	88.6
Ps_130071	gi|357455125|ref|XP_003597843.1|	93.85	195	12	0	924	340	178	372	7e-87	325
Ps_130073	gi|357436119|ref|XP_003588335.1|	91.25	80	5	1	71	304	1	80	5e-30	135
Ps_130074	gi|357493555|ref|XP_003617066.1|	87.92	571	63	2	782	2494	1	565	0	936
Ps_130075	gi|357509269|ref|XP_003624923.1|	93	100	7	0	301	2	1	100	5e-44	182
Ps_130076	gi|388511109|gb|AFK43618.1|	78.12	256	47	4	1457	711	1	254	7e-141	317
Ps_130077	gi|356532068|ref|XP_003534596.1|	94	50	3	0	151	2	568	617	2e-20	103
Ps_130081	gi|357480149|ref|XP_003610360.1|	79.1	67	12	1	201	1	1	65	6e-17	91.7
Ps_130082	gi|388502866|gb|AFK39499.1|	89.13	92	10	0	21	296	85	176	5e-24	115
Ps_130083	gi|357481593|ref|XP_003611082.1|	82.72	596	101	1	2129	348	1	596	0	939
Ps_130089	gi|357442189|ref|XP_003591372.1|	78.18	55	12	0	524	360	478	532	7e-18	95.1
Ps_130093	gi|356535141|ref|XP_003536107.1|	87.76	98	12	0	294	1	207	304	8e-41	171
Ps_130096	gi|356522614|ref|XP_003529941.1|	55.32	235	55	8	272	829	1	234	1e-49	201
Ps_130097	gi|357510927|ref|XP_003625752.1|	79.82	223	42	3	13	675	262	483	2e-81	308
Ps_130098	gi|359807564|ref|NP_001241154.1|	45.69	116	58	3	82	417	1	115	3e-12	75.9
Ps_130099	gi|217074922|gb|ACJ85821.1|	66.17	133	37	2	50	448	151	275	2e-39	167
Ps_130101	gi|356508640|ref|XP_003523063.1|	88.32	274	32	0	2	823	75	348	6e-138	496
Ps_130102	gi|388506946|gb|AFK41539.1|	86.43	140	19	0	83	502	1	140	1e-53	215
Ps_130105	gi|356564077|ref|XP_003550283.1|	73.91	92	22	1	116	391	1	90	1e-31	140
Ps_130106	gi|357511425|ref|XP_003626001.1|	87.04	54	6	1	117	275	1	54	1e-18	97.1
Ps_130107	gi|388512897|gb|AFK44510.1|	90.87	208	17	1	743	120	1	206	3e-106	390
Ps_130111	gi|357447563|ref|XP_003594057.1|	85.43	199	28	1	177	773	1	198	2e-94	351
Ps_130113	gi|357454789|ref|XP_003597675.1|	89.06	64	7	0	220	411	87	150	3e-47	121
Ps_130117	gi|357514197|ref|XP_003627387.1|	83.33	90	15	0	719	450	32	121	3e-37	160
Ps_130119	gi|357495603|ref|XP_003618090.1|	100	40	0	0	146	265	1	40	3e-14	82.8
Ps_130121	gi|25809056|gb|AAN74636.1|	100	48	0	0	178	321	1	48	6e-20	101
Ps_130126	gi|356540259|ref|XP_003538607.1|	81.01	258	49	0	1	774	406	663	4e-119	433
Ps_130129	gi|470149174|ref|XP_004310116.1|	93.18	44	3	0	167	298	1	44	4e-15	85.5
Ps_130130	gi|358344864|ref|XP_003636506.1|	87.68	138	17	0	768	355	1	138	3e-63	247
Ps_130131	gi|388510250|gb|AFK43191.1|	88.04	301	35	1	25	927	1	300	2e-148	531
Ps_130136	gi|388495654|gb|AFK35893.1|	82.68	127	18	1	63	431	9	135	4e-53	211
Ps_130137	gi|357484601|ref|XP_003612588.1|	87.23	141	17	1	383	802	1	141	9e-54	215
Ps_130140	gi|357502597|ref|XP_003621587.1|	90.7	172	16	0	135	650	209	380	3e-98	329
Ps_130141	gi|357519999|ref|XP_003630288.1|	67.28	162	39	5	417	887	1	153	3e-47	194
Ps_130142	gi|356505979|ref|XP_003521766.1|	75	148	30	1	2	445	224	364	7e-46	189
Ps_130143	gi|357486371|ref|XP_003613473.1|	84.8	171	16	2	495	1	1	167	2e-59	234
Ps_130144	gi|357518171|ref|XP_003629374.1|	61.96	347	116	3	24	1022	402	746	7e-107	393
Ps_130149	gi|388493666|gb|AFK34899.1|	76.69	266	32	1	171	968	31	266	3e-109	400
Ps_130150	gi|388493666|gb|AFK34899.1|	86.02	236	33	0	171	878	31	266	2e-113	414
Ps_130152	gi|356524868|ref|XP_003531050.1|	88.07	109	13	0	732	406	643	751	2e-46	190
Ps_130154	gi|356515304|ref|XP_003526341.1|	63.44	93	31	1	22	300	869	958	1e-22	111
Ps_130155	gi|356539325|ref|XP_003538149.1|	89.06	951	94	3	160	2985	1	950	0	1687
Ps_130157	gi|357484595|ref|XP_003612585.1|	93.46	153	10	0	1	459	469	621	2e-63	248
Ps_130158	gi|356502317|ref|XP_003519966.1|	77.73	705	151	3	16	2124	135	835	0	978
Ps_130160	gi|388517513|gb|AFK46818.1|	81.7	224	33	2	1081	422	8	227	8e-97	359
Ps_130161	gi|357463283|ref|XP_003601923.1|	92.93	721	49	2	2514	355	1	720	0	1237
Ps_130162	gi|260401292|gb|ACX37123.1|	75.41	61	15	0	28	210	604	664	3e-20	102
Ps_130164	gi|357460945|ref|XP_003600754.1|	79.27	82	17	0	127	372	1	82	3e-18	95.9
Ps_130165	gi|357479689|ref|XP_003610130.1|	70	60	18	0	591	412	630	689	8e-18	95.1
Ps_130166	gi|7248359|dbj|BAA92697.1|	99.6	249	1	0	376	1122	1	249	3e-147	526
Ps_130167	gi|7248359|dbj|BAA92697.1|	99.67	305	1	0	376	1290	1	305	0	644
Ps_130169	gi|357510519|ref|XP_003625548.1|	84.75	223	29	2	125	778	1	223	4e-79	299
Ps_130171	gi|357437123|ref|XP_003588837.1|	89.45	256	27	0	203	970	18	273	5e-108	397
Ps_130175	gi|357468173|ref|XP_003604371.1|	84.31	274	33	3	560	1360	1	271	8e-127	459
Ps_130177	gi|388492982|gb|AFK34557.1|	80.15	267	49	2	1116	328	1	267	1e-114	418
Ps_130179	gi|363808018|ref|NP_001241952.1|	81.38	333	54	2	208	1206	1	325	1e-118	432
Ps_130183	gi|388518015|gb|AFK47069.1|	88.03	117	13	1	19	366	19	135	4e-31	138
Ps_130186	gi|1806142|emb|CAA65980.1|	87.5	96	12	0	139	426	1	96	2e-40	169
Ps_130187	gi|357465305|ref|XP_003602934.1|	37.68	138	46	4	22	315	1	138	1e-14	85.9
Ps_130188	gi|357483641|ref|XP_003612107.1|	69.08	304	71	8	3	866	71	367	3e-80	304
Ps_130189	gi|357483641|ref|XP_003612107.1|	60	350	71	9	3	1004	71	367	2e-73	282
Ps_130190	gi|357466819|ref|XP_003603694.1|	81.71	350	34	3	3	1052	473	792	1e-122	445
Ps_130191	gi|357486569|ref|XP_003613572.1|	70.15	536	115	5	213	1709	3	530	0	684
Ps_130192	gi|356512678|ref|XP_003525044.1|	87.9	314	38	0	43	984	4	317	5e-152	543
Ps_130194	gi|147802049|emb|CAN74984.1|	66.67	75	25	0	127	351	906	980	4e-33	105
Ps_130195	gi|544015|sp|P36907.1|CHIX_PEA	99.67	305	1	0	1146	232	16	320	4e-177	626
Ps_130198	gi|356548131|ref|XP_003542457.1|	85.92	497	61	3	1478	3	1	493	0	863
Ps_130199	gi|356548131|ref|XP_003542457.1|	85.92	497	61	3	1478	3	1	493	0	863
Ps_130200	gi|357483817|ref|XP_003612195.1|	92.59	81	6	0	244	2	223	303	6e-41	171
Ps_130201	gi|306811434|gb|ADN05765.1|	87.2	164	21	0	161	652	1	164	4e-70	269
Ps_130202	gi|357480091|ref|XP_003610331.1|	92.25	400	31	0	33	1232	47	446	0	795
Ps_130204	gi|357469383|ref|XP_003604976.1|	89.34	441	41	1	190	1512	1	435	0	708
Ps_130208	gi|357480207|ref|XP_003610389.1|	96.28	430	14	1	157	1440	1	430	0	749
Ps_130209	gi|357466791|ref|XP_003603680.1|	78.05	442	88	4	198	1499	1	441	3e-163	581
Ps_130210	gi|357445535|ref|XP_003593045.1|	87.97	133	16	0	585	983	1	133	2e-35	155
Ps_130211	gi|357502921|ref|XP_003621749.1|	89.94	348	30	4	1181	153	12	359	2e-176	623
Ps_130212	gi|356556422|ref|XP_003546525.1|	90.2	51	5	0	207	55	676	726	1e-18	97.4
Ps_130213	gi|356503515|ref|XP_003520553.1|	70.2	245	52	6	106	777	50	294	1e-77	293
Ps_130214	gi|357463445|ref|XP_003602004.1|	87.34	158	15	1	151	624	1	153	9e-64	248
Ps_130216	gi|357519631|ref|XP_003630104.1|	69.71	208	53	4	56	658	443	647	3e-71	273
Ps_130217	gi|357480083|ref|XP_003610327.1|	64.73	706	180	8	10	2124	218	855	0	798
Ps_130218	gi|357483945|ref|XP_003612259.1|	92.54	134	10	0	2	403	766	899	3e-68	263
Ps_130219	gi|357445827|ref|XP_003593191.1|	77.85	650	135	5	2298	361	1	645	0	965
Ps_130220	gi|357468871|ref|XP_003604720.1|	82.86	70	12	0	21	230	420	489	3e-28	129
Ps_130222	gi|357446965|ref|XP_003593758.1|	68.79	141	42	2	42	461	5	144	3e-18	97.4
Ps_130223	gi|357511489|ref|XP_003626033.1|	92.31	39	3	0	312	428	240	278	3e-12	75.9
Ps_130224	gi|357441423|ref|XP_003590989.1|	95	60	3	0	2	181	482	541	4e-25	119
Ps_130225	gi|356549210|ref|XP_003542990.1|	76.89	528	108	2	14	1558	121	647	0	817
Ps_130228	gi|357511163|ref|XP_003625870.1|	95.05	101	5	0	237	539	1	101	1e-47	195
Ps_130229	gi|357485075|ref|XP_003612825.1|	98.02	101	2	0	776	474	302	402	4e-41	173
Ps_130233	gi|357520209|ref|XP_003630393.1|	83.89	149	24	0	1	447	187	335	4e-63	244
Ps_130236	gi|356530919|ref|XP_003534026.1|	73.98	123	32	0	49	417	78	200	8e-48	194
Ps_130238	gi|358346744|ref|XP_003637425.1|	91.8	122	10	0	8	373	96	217	1e-59	233
Ps_130239	gi|297734102|emb|CBI15349.3|	80.85	188	36	0	26	589	654	841	7e-85	317
Ps_130241	gi|357482791|ref|XP_003611682.1|	86.59	82	11	0	356	111	256	337	4e-33	145
Ps_130242	gi|357460495|ref|XP_003600529.1|	53.92	102	28	2	2	250	1529	1630	8e-19	97.8
Ps_130243	gi|357482771|ref|XP_003611672.1|	94.69	226	12	0	2	679	134	359	6e-110	401
Ps_130247	gi|357473519|ref|XP_003607044.1|	85.96	235	32	1	1	705	305	538	6e-101	372
Ps_130248	gi|388510490|gb|AFK43311.1|	79.19	173	36	0	216	734	23	195	8e-80	291
Ps_130251	gi|357491257|ref|XP_003615916.1|	69.87	229	54	3	77	727	1	226	2e-74	284
Ps_130254	gi|357466553|ref|XP_003603561.1|	94.62	186	10	0	560	3	336	521	6e-72	274
Ps_130256	gi|357489423|ref|XP_003614999.1|	74.85	167	41	1	12	509	3	169	9e-70	249
Ps_130262	gi|356501148|ref|XP_003519390.1|	72.5	80	22	0	1	240	321	400	2e-27	126
Ps_130263	gi|356511395|ref|XP_003524412.1|	88.42	95	11	0	286	2	267	361	1e-42	177
Ps_130267	gi|357475435|ref|XP_003608003.1|	81.38	145	27	0	267	701	1	145	4e-66	256
Ps_130269	gi|357485871|ref|XP_003613223.1|	86	150	19	1	2	445	329	478	4e-66	254
Ps_130270	gi|356572249|ref|XP_003554282.1|	68.83	154	35	1	95	556	1	141	7e-47	191
Ps_130271	gi|357467841|ref|XP_003604205.1|	73.68	57	13	1	574	404	153	207	8e-15	85.1
Ps_130273	gi|357465501|ref|XP_003603035.1|	74.59	185	45	2	551	3	211	395	2e-68	263
Ps_130275	gi|357510161|ref|XP_003625369.1|	50.76	132	49	4	8	355	131	262	2e-23	112
Ps_130277	gi|297828800|ref|XP_002882282.1|	45.74	94	49	1	1	282	250	341	2e-15	86.3
Ps_130283	gi|357437393|ref|XP_003588972.1|	50.77	65	31	1	406	212	40	103	2e-13	60.1
Ps_130286	gi|190352226|gb|ACE76514.1|	99.01	203	2	0	18	626	133	335	1e-97	360
Ps_130290	gi|356528451|ref|XP_003532816.1|	71.3	115	33	0	3	347	152	266	2e-41	172
Ps_130292	gi|356574161|ref|XP_003555220.1|	75.94	133	31	1	244	642	1	132	3e-50	203
Ps_130294	gi|255553837|ref|XP_002517959.1|	74.77	214	45	3	666	49	105	317	1e-74	284
Ps_130295	gi|357436395|ref|XP_003588473.1|	90.15	132	13	0	1	396	689	820	9e-65	250
Ps_130297	gi|357507113|ref|XP_003623845.1|	79.66	118	23	1	597	244	41	157	2e-40	170
Ps_130301	gi|356543028|ref|XP_003539965.1|	75.91	137	29	1	214	612	1	137	2e-51	206
Ps_130302	gi|356574414|ref|XP_003555343.1|	73.23	127	33	1	55	435	151	276	4e-50	201
Ps_130303	gi|357515187|ref|XP_003627882.1|	84.62	286	43	1	362	1216	140	425	2e-134	484
Ps_130304	gi|357516795|ref|XP_003628686.1|	89.29	84	9	0	457	206	593	676	6e-39	158
Ps_130307	gi|357521439|ref|XP_003631008.1|	76	50	10	1	346	495	676	723	2e-13	79.7
Ps_130309	gi|388502442|gb|AFK39287.1|	88.76	427	45	2	447	1721	1	426	0	676
Ps_130310	gi|356577483|ref|XP_003556854.1|	74.73	186	41	4	553	2	2	183	3e-46	189
Ps_130312	gi|357470119|ref|XP_003605344.1|	90.53	95	9	0	424	140	343	437	9e-42	174
Ps_130313	gi|357444077|ref|XP_003592316.1|	93.52	324	21	0	19	990	54	377	2e-135	487
Ps_130314	gi|357469373|ref|XP_003604971.1|	70.63	126	29	1	120	497	1	118	2e-35	153
Ps_130318	gi|357475361|ref|XP_003607966.1|	76.09	138	30	2	2	415	115	249	4e-49	198
Ps_130319	gi|224093730|ref|XP_002309966.1|	64.71	85	24	2	177	413	1	85	1e-19	100
Ps_130320	gi|356536365|ref|XP_003536709.1|	60.96	187	73	0	8	568	91	277	5e-57	225
Ps_130322	gi|147782385|emb|CAN75114.1|	60.84	166	62	1	499	2	81	243	1e-43	180
Ps_130323	gi|356524171|ref|XP_003530705.1|	80.85	47	9	0	159	19	231	277	3e-16	89.4
Ps_130325	gi|357437223|ref|XP_003588887.1|	85.54	83	12	0	22	270	599	681	2e-34	149
Ps_130328	gi|357491957|ref|XP_003616266.1|	81.65	109	18	1	27	353	38	144	1e-37	160
Ps_130329	gi|357491957|ref|XP_003616266.1|	84.08	157	22	2	27	497	38	191	8e-62	241
Ps_130330	gi|357478905|ref|XP_003609738.1|	92.32	560	43	0	1994	315	1	560	0	1079
Ps_130333	gi|356541977|ref|XP_003539448.1|	63.64	99	34	1	1	291	821	919	4e-27	125
Ps_130334	gi|357476139|ref|XP_003608355.1|	81.2	117	16	1	12	344	1	117	4e-48	195
Ps_130335	gi|357481373|ref|XP_003610972.1|	96.23	106	4	0	2	319	148	253	1e-50	203
Ps_130337	gi|449499218|ref|XP_004160754.1|	61.64	73	28	0	20	238	411	483	4e-19	99
Ps_130340	gi|357437585|ref|XP_003589068.1|	88.89	90	10	0	270	1	182	271	1e-39	166
Ps_130344	gi|357453927|ref|XP_003597244.1|	79.38	97	19	1	61	348	1	97	6e-25	118
Ps_130345	gi|357475239|ref|XP_003607905.1|	96.72	61	2	0	277	95	384	444	6e-28	128
Ps_130350	gi|357484907|ref|XP_003612741.1|	71.94	139	34	2	3	410	138	274	1e-46	190
Ps_130351	gi|356545961|ref|XP_003541401.1|	93.12	160	11	0	1	480	565	724	1e-82	309
Ps_130352	gi|356505072|ref|XP_003521316.1|	91.84	147	12	0	2	442	507	653	2e-70	269
Ps_130354	gi|388503322|gb|AFK39727.1|	80.88	68	12	1	6	206	168	235	4e-24	115
Ps_130362	gi|225448607|ref|XP_002274158.1|	63.77	69	25	0	19	225	747	815	2e-19	100
Ps_130364	gi|356540484|ref|XP_003538719.1|	59.85	132	44	4	60	434	100	229	1e-27	127
Ps_130366	gi|357451987|ref|XP_003596270.1|	90.36	467	41	2	187	1587	2	464	0	852
Ps_130368	gi|356499988|ref|XP_003518817.1|	84.52	239	34	1	17	724	91	329	2e-118	429
Ps_130369	gi|357481757|ref|XP_003611164.1|	92.03	276	17	1	14	826	335	610	2e-144	516
Ps_130372	gi|357436505|ref|XP_003588528.1|	90.45	178	17	0	22	555	794	971	4e-88	328
Ps_130374	gi|255591501|ref|XP_002535525.1|	82.61	46	8	0	159	296	2	47	3e-14	82.8
Ps_130380	gi|356562263|ref|XP_003549391.1|	29.46	241	156	5	148	834	302	540	1e-16	92
Ps_130381	gi|17366433|sp|P98188.1|C94A2_VICSA	81.36	118	19	1	1	345	203	320	1e-43	180
Ps_130385	gi|388517601|gb|AFK46862.1|	62.5	80	23	1	29	247	92	171	1e-23	106
Ps_130386	gi|357452129|ref|XP_003596341.1|	87.25	204	24	1	160	765	4	207	4e-90	336
Ps_130390	gi|358344689|ref|XP_003636420.1|	88.96	154	16	1	1	459	504	657	1e-77	293
Ps_130392	gi|357512871|ref|XP_003626724.1|	68.75	96	18	2	288	1	114	197	5e-19	98.6
Ps_130394	gi|357472741|ref|XP_003606655.1|	68.49	73	14	1	27	245	5	68	6e-19	98.2
Ps_130395	gi|356527654|ref|XP_003532423.1|	86.9	84	10	1	16	264	657	740	3e-35	152
Ps_130400	gi|356551870|ref|XP_003544295.1|	73.58	159	36	1	473	15	609	767	1e-68	263
Ps_130401	gi|388522493|gb|AFK49308.1|	58.24	273	68	5	12	797	10	247	1e-71	274
Ps_130407	gi|356564581|ref|XP_003550530.1|	76.19	84	20	0	19	270	238	321	4e-28	128
Ps_130410	gi|357451105|ref|XP_003595829.1|	61.6	125	35	2	512	138	57	168	3e-22	109
Ps_130418	gi|356553325|ref|XP_003545007.1|	88.52	61	7	0	1	183	623	683	6e-25	118
Ps_130421	gi|3914501|sp|Q43064.1|PYRB3_PEA	98.96	96	1	0	178	465	1	96	5e-50	201
Ps_130426	gi|357489941|ref|XP_003615258.1|	80.14	146	25	2	101	526	1	146	7e-64	249
Ps_130427	gi|388505888|gb|AFK41010.1|	79.55	44	9	0	2	133	250	293	1e-14	84
Ps_130432	gi|356503877|ref|XP_003520727.1|	82.31	130	23	0	23	412	445	574	2e-58	229
Ps_130433	gi|356526415|ref|XP_003531813.1|	84.42	77	12	0	5	235	46	122	2e-31	139
Ps_130434	gi|208609057|dbj|BAG72151.1|	52.86	70	30	1	220	429	585	651	7e-28	78.2
Ps_130437	gi|34761721|gb|AAQ82033.1|	74.73	91	23	0	4	276	1340	1430	8e-32	140
Ps_130441	gi|357465029|ref|XP_003602796.1|	86.52	141	19	0	2	424	85	225	2e-66	255
Ps_130457	gi|357520435|ref|XP_003630506.1|	79.22	154	30	2	48	506	554	706	7e-37	157
Ps_130458	gi|356537105|ref|XP_003537071.1|	76.98	139	32	0	12	428	158	296	6e-52	207
Ps_130460	gi|356502175|ref|XP_003519896.1|	70	90	27	0	24	293	200	289	2e-29	133
Ps_130461	gi|357480255|ref|XP_003610413.1|	95.24	105	5	0	8	322	171	275	3e-52	209
Ps_130466	gi|87241421|gb|ABD33279.1|	56.82	88	33	3	2	262	8	91	2e-18	96.3
Ps_130471	gi|357463393|ref|XP_003601978.1|	86.57	134	18	0	601	200	444	577	4e-60	235
Ps_130473	gi|358349085|ref|XP_003638570.1|	87.98	341	38	2	90	1112	1	338	3e-169	600
Ps_130478	gi|357460583|ref|XP_003600573.1|	81.71	82	15	0	12	257	230	311	1e-20	104
Ps_130480	gi|356523789|ref|XP_003530517.1|	84.88	172	26	0	552	37	1216	1387	4e-74	281
Ps_130484	gi|357493433|ref|XP_003617005.1|	69.62	237	68	3	6	707	772	1007	8e-83	311
Ps_130485	gi|351734428|ref|NP_001236503.1|	89.43	123	13	0	3	371	3	125	8e-56	220
Ps_130487	gi|357440191|ref|XP_003590373.1|	95.51	89	4	0	3	269	752	840	5e-43	178
Ps_130491	gi|7635492|emb|CAB88665.1|	85.71	70	10	0	686	477	288	357	7e-28	129
Ps_130492	gi|7635492|emb|CAB88665.1|	82.12	151	26	1	278	730	146	295	2e-65	254
Ps_130493	gi|356575371|ref|XP_003555815.1|	96.58	117	4	0	2	352	715	831	3e-62	242
Ps_130498	gi|357480943|ref|XP_003610757.1|	87.13	101	13	0	49	351	470	570	3e-44	182
Ps_130499	gi|356574165|ref|XP_003555222.1|	57.04	135	58	0	415	11	493	627	7e-33	144
Ps_130503	gi|356557685|ref|XP_003547144.1|	85.96	57	8	0	201	31	38	94	4e-21	105
Ps_130507	gi|388508754|gb|AFK42443.1|	90.58	138	13	0	12	425	66	203	3e-67	258
Ps_130508	gi|217073296|gb|ACJ85007.1|	95.8	452	19	0	194	1549	1	452	0	818
Ps_130511	gi|462410579|gb|EMJ15913.1|	96.15	104	4	0	1	312	677	780	4e-50	201
Ps_130512	gi|147778858|emb|CAN73696.1|	41.86	86	49	1	262	5	1387	1471	1e-11	65.1
Ps_130517	gi|357511353|ref|XP_003625965.1|	84.96	113	17	0	5	343	545	657	2e-49	199
Ps_130520	gi|358347996|ref|XP_003638036.1|	75.36	69	17	0	27	233	1389	1457	5e-19	98.6
Ps_130522	gi|357456565|ref|XP_003598563.1|	72	125	27	2	3	353	685	809	2e-42	176
Ps_130527	gi|358347576|ref|XP_003637832.1|	44.2	138	71	2	595	185	260	392	1e-25	121
Ps_130529	gi|357466717|ref|XP_003603643.1|	83.12	77	13	0	474	244	174	250	2e-29	133
Ps_130530	gi|357456699|ref|XP_003598630.1|	95.65	138	6	0	20	433	91	228	4e-77	291
Ps_130531	gi|357456699|ref|XP_003598630.1|	98.21	56	1	0	74	241	173	228	1e-29	124
Ps_130538	gi|356522498|ref|XP_003529883.1|	72.97	111	29	1	72	404	982	1091	1e-38	163
Ps_130540	gi|147785726|emb|CAN68682.1|	61.4	57	22	0	264	94	522	578	4e-16	79.7
Ps_130541	gi|356572353|ref|XP_003554333.1|	85.28	360	51	2	897	1973	1	359	3e-166	591
Ps_130542	gi|357507475|ref|XP_003624026.1|	72.22	90	24	1	275	6	1	89	2e-29	132
Ps_130543	gi|147806117|emb|CAN67762.1|	60.49	81	32	0	5	247	1206	1286	1e-23	89.7
Ps_130545	gi|356504949|ref|XP_003521255.1|	79.13	115	24	0	12	356	22	136	3e-45	185
Ps_130554	gi|357464235|ref|XP_003602399.1|	65.12	172	41	7	100	600	1	158	5e-50	203
Ps_130558	gi|356564780|ref|XP_003550626.1|	79.78	89	17	1	17	280	198	286	1e-28	130
Ps_130559	gi|357499781|ref|XP_003620179.1|	76.19	84	13	1	281	51	317	400	4e-31	126
Ps_130560	gi|147787640|emb|CAN60829.1|	68.7	115	36	0	367	23	925	1039	2e-39	166
Ps_130563	gi|357466249|ref|XP_003603409.1|	90.51	158	15	0	1	474	678	835	5e-78	296
Ps_130566	gi|357518221|ref|XP_003629399.1|	76.72	189	38	1	578	12	288	470	3e-73	280
Ps_130567	gi|297745669|emb|CBI40923.3|	52.42	124	59	0	15	386	1	124	1e-28	130
Ps_130568	gi|357473593|ref|XP_003607081.1|	72.37	76	12	2	230	6	130	197	3e-19	99.4
Ps_130571	gi|357437583|ref|XP_003589067.1|	82	100	18	0	17	316	120	219	3e-38	162
Ps_130574	gi|356509934|ref|XP_003523697.1|	71.77	124	30	2	34	390	381	504	1e-34	150
Ps_130575	gi|356546516|ref|XP_003541672.1|	91.72	157	13	0	18	488	292	448	7e-79	297
Ps_130577	gi|356541119|ref|XP_003539030.1|	84.56	136	21	0	1	408	12	147	7e-68	260
Ps_130578	gi|357517863|ref|XP_003629220.1|	100	41	0	0	333	211	192	232	3e-15	85.9
Ps_130581	gi|255635625|gb|ACU18162.1|	89.61	77	8	0	18	248	58	134	2e-30	136
Ps_130591	gi|357464329|ref|XP_003602446.1|	80.39	102	20	0	3	308	139	240	2e-64	168
Ps_130594	gi|357516331|ref|XP_003628454.1|	82.54	63	8	2	119	307	1	60	3e-19	99.4
Ps_130595	gi|357518801|ref|XP_003629689.1|	89.24	158	17	0	2	475	201	358	2e-79	299
Ps_130596	gi|357490571|ref|XP_003615573.1|	89.47	76	8	0	523	296	85	160	1e-33	148
Ps_130597	gi|356503827|ref|XP_003520704.1|	91.39	151	12	1	2	451	243	393	1e-74	283
Ps_130598	gi|357464905|ref|XP_003602734.1|	96.08	51	2	0	517	365	433	483	3e-21	105
Ps_130599	gi|388491266|gb|AFK33699.1|	84.3	121	19	0	1	363	190	310	5e-43	178
Ps_130604	gi|357479201|ref|XP_003609886.1|	92.79	111	8	0	19	351	1202	1312	5e-48	194
Ps_130606	gi|356527443|ref|XP_003532320.1|	69.91	113	34	0	1	339	172	284	2e-42	176
Ps_130607	gi|357460869|ref|XP_003600716.1|	93.23	133	9	0	166	564	1	133	1e-58	230
Ps_130611	gi|357502257|ref|XP_003621417.1|	80.61	98	18	1	1	291	156	253	1e-40	170
Ps_130614	gi|357516905|ref|XP_003628741.1|	92.86	70	5	0	211	2	495	564	1e-29	135
Ps_130615	gi|356513973|ref|XP_003525682.1|	88.68	53	6	0	230	388	10	62	5e-20	100
Ps_130616	gi|38346695|emb|CAE02180.2|	49.3	71	36	0	220	8	1187	1257	3e-16	78.2
Ps_130617	gi|357516633|ref|XP_003628605.1|	69.32	365	101	4	200	1264	297	660	5e-141	506
Ps_130619	gi|356495713|ref|XP_003516718.1|	89.73	263	26	1	141	926	68	330	4e-130	469
Ps_130620	gi|356527618|ref|XP_003532405.1|	58.82	204	63	5	37	636	135	321	1e-46	191
Ps_130621	gi|356527618|ref|XP_003532405.1|	93.41	91	6	0	3	275	349	439	2e-48	175
Ps_130622	gi|356536318|ref|XP_003536686.1|	93.22	118	8	0	3	356	580	697	2e-62	243
Ps_130627	gi|357509573|ref|XP_003625075.1|	70.59	272	27	2	1	660	101	371	3e-91	339
Ps_130634	gi|296089852|emb|CBI39671.3|	75.89	141	30	1	172	582	1	141	1e-103	225
Ps_130641	gi|357438469|ref|XP_003589510.1|	69.3	114	28	2	466	140	1	112	5e-26	121
Ps_130643	gi|241993361|gb|ACS74199.1|	51.02	49	24	0	325	179	462	510	4e-17	50.4
Ps_130644	gi|356570151|ref|XP_003553254.1|	80.67	119	23	0	2	358	316	434	1e-48	197
Ps_130647	gi|357516577|ref|XP_003628577.1|	86.9	145	19	0	17	451	406	550	3e-71	271
Ps_130649	gi|358344762|ref|XP_003636456.1|	62.38	101	27	3	77	346	8	108	3e-23	112
Ps_130654	gi|357452751|ref|XP_003596652.1|	72.36	123	31	1	26	385	23	145	1e-42	177
Ps_130656	gi|357509727|ref|XP_003625152.1|	76.19	84	20	0	1	252	44	127	7e-31	137
Ps_130660	gi|359493505|ref|XP_002263348.2|	54.92	122	53	1	2	361	260	381	7e-29	131
Ps_130662	gi|357443763|ref|XP_003592159.1|	93.62	47	3	0	92	232	1	47	9e-18	94.4
Ps_130664	gi|388522185|gb|AFK49154.1|	94.01	167	10	0	483	983	106	272	7e-80	303
Ps_130665	gi|357495763|ref|XP_003618170.1|	95.96	99	4	0	364	660	102	200	3e-75	204
Ps_130666	gi|357476427|ref|XP_003608499.1|	98.03	152	3	0	1	456	122	273	2e-79	300
Ps_130668	gi|356556390|ref|XP_003546509.1|	72.9	107	24	1	3	308	1	107	2e-36	156
Ps_130673	gi|357437495|ref|XP_003589023.1|	84.44	45	6	1	6	140	612	655	1e-13	80.5
Ps_130675	gi|388491678|gb|AFK33905.1|	89.19	185	20	0	126	680	86	270	2e-88	330
Ps_130677	gi|356528166|ref|XP_003532676.1|	59.3	86	35	0	290	547	1	86	2e-12	77
Ps_130678	gi|357467569|ref|XP_003604069.1|	82.23	197	28	1	12	581	350	546	3e-87	325
Ps_130679	gi|357453053|ref|XP_003596803.1|	94.74	152	8	0	3	458	122	273	2e-83	312
Ps_130682	gi|357444831|ref|XP_003592693.1|	92.31	325	20	1	1	960	319	643	2e-154	550
Ps_130684	gi|357482539|ref|XP_003611556.1|	85.92	206	29	0	23	640	238	443	2e-95	354
Ps_130685	gi|388504738|gb|AFK40435.1|	81.88	298	47	3	61	933	3	300	6e-115	419
Ps_130686	gi|357479977|ref|XP_003610274.1|	96.57	175	6	0	28	552	1	175	8e-92	341
Ps_130688	gi|357508121|ref|XP_003624349.1|	59.02	122	35	4	499	176	58	178	5e-26	121
Ps_130689	gi|357488425|ref|XP_003614500.1|	95.93	221	9	0	32	694	26	246	2e-100	369
Ps_130690	gi|356528438|ref|XP_003532810.1|	80.45	133	26	0	9	407	67	199	1e-59	233
Ps_130691	gi|147792456|emb|CAN72440.1|	48.44	64	33	0	215	406	467	530	2e-12	65.5
Ps_130692	gi|356561472|ref|XP_003549005.1|	40.91	110	56	2	79	381	596	705	5e-11	72
Ps_130695	gi|388515775|gb|AFK45949.1|	78.95	57	12	0	242	412	7	63	2e-18	96.7
Ps_130697	gi|356532968|ref|XP_003535041.1|	76.84	449	89	3	1332	2639	251	697	0	647
Ps_130700	gi|147859426|emb|CAN81437.1|	36.07	122	57	4	369	4	543	643	2e-11	73.6
Ps_130702	gi|356527753|ref|XP_003532472.1|	72.88	118	23	1	22	375	383	491	2e-42	176
Ps_130705	gi|357512983|ref|XP_003626780.1|	81.1	164	31	0	66	557	1	164	1e-70	270
Ps_130706	gi|357441253|ref|XP_003590904.1|	91.54	201	17	0	128	730	22	222	5e-104	382
Ps_130707	gi|357476069|ref|XP_003608320.1|	92.31	312	23	1	2	934	114	425	2e-146	524
Ps_130714	gi|388512267|gb|AFK44195.1|	85.95	121	16	1	404	45	24	144	4e-36	155
Ps_130715	gi|217071508|gb|ACJ84114.1|	92.86	42	3	0	126	1	103	144	4e-15	85.5
Ps_130716	gi|351725091|ref|NP_001237592.1|	85.14	74	11	0	37	258	1	74	9e-29	130
Ps_130719	gi|357518013|ref|XP_003629295.1|	90.74	54	5	0	304	143	256	309	5e-23	111
Ps_130722	gi|357446135|ref|XP_003593345.1|	89.61	279	28	1	320	1153	137	415	2e-106	391
Ps_130723	gi|357520949|ref|XP_003630763.1|	90.53	169	16	0	104	610	35	203	4e-75	285
Ps_130724	gi|357466077|ref|XP_003603323.1|	78.54	247	48	3	347	1078	1	245	1e-93	349
Ps_130727	gi|357494221|ref|XP_003617399.1|	94.25	313	18	0	7	945	241	553	2e-154	551
Ps_130728	gi|356555028|ref|XP_003545841.1|	86.57	484	64	1	288	1736	5	488	0	850
Ps_130730	gi|357462057|ref|XP_003601310.1|	88.46	130	15	0	66	455	19	148	6e-48	194
Ps_130731	gi|388523207|gb|AFK49656.1|	72.18	133	17	3	617	279	61	193	7e-45	185
Ps_130732	gi|388508448|gb|AFK42290.1|	84.56	136	20	1	3	407	279	414	2e-59	232
Ps_130734	gi|357487729|ref|XP_003614152.1|	62.96	54	12	1	167	328	266	311	4e-13	58.5
Ps_130736	gi|388495818|gb|AFK35975.1|	84.54	401	59	2	198	1394	6	405	0	671
Ps_130742	gi|356563222|ref|XP_003549863.1|	85.99	464	61	2	92	1474	1	463	0	815
Ps_130744	gi|470130466|ref|XP_004301124.1|	36.49	148	81	5	11	421	193	338	2e-11	73.2
Ps_130749	gi|356504236|ref|XP_003520903.1|	77.83	230	51	0	1	690	502	731	1e-94	351
Ps_130751	gi|388491600|gb|AFK33866.1|	91.38	58	5	0	174	1	1	58	6e-22	108
Ps_130752	gi|356504460|ref|XP_003521014.1|	75.11	229	55	2	2	685	52	279	1e-80	304
Ps_130753	gi|356514573|ref|XP_003525980.1|	75	116	29	0	17	364	249	364	2e-46	189
Ps_130756	gi|358346340|ref|XP_003637227.1|	93.4	106	7	0	1	318	68	173	6e-51	204
Ps_130757	gi|356523809|ref|XP_003530527.1|	91.84	282	23	0	212	1057	1	282	6e-147	526
Ps_130758	gi|147780311|emb|CAN61438.1|	85.96	114	16	0	302	643	2	115	4e-103	205
Ps_130759	gi|356564448|ref|XP_003550466.1|	78.43	51	11	0	215	63	1	51	5e-14	82
Ps_130761	gi|357469933|ref|XP_003605251.1|	86.25	269	36	1	17	823	71	338	4e-131	473
Ps_130762	gi|388491590|gb|AFK33861.1|	87.1	93	12	0	877	599	1	93	8e-41	172
Ps_130763	gi|357466265|ref|XP_003603417.1|	91.11	90	6	2	583	317	55	143	1e-40	171
Ps_130767	gi|87240893|gb|ABD32751.1|	84.72	144	22	0	1	432	461	604	3e-65	252
Ps_130768	gi|66710734|emb|CAI96820.1|	100	279	0	0	264	1100	1	279	3e-154	550
Ps_130769	gi|66710734|emb|CAI96820.1|	100	279	0	0	264	1100	1	279	4e-154	550
Ps_130773	gi|356567286|ref|XP_003551852.1|	88.64	176	20	0	2	529	232	407	2e-83	312
Ps_130775	gi|357482415|ref|XP_003611493.1|	69.46	167	45	1	1	501	158	318	4e-43	178
Ps_130776	gi|388514855|gb|AFK45489.1|	74.12	170	40	2	379	885	33	199	4e-54	216
Ps_130778	gi|357510609|ref|XP_003625593.1|	70.09	107	21	3	153	470	6	102	4e-24	115
Ps_130779	gi|356534667|ref|XP_003535874.1|	84.62	130	20	0	3	392	660	789	4e-45	186
Ps_130780	gi|356542435|ref|XP_003539672.1|	66.02	103	26	2	4	303	31	127	2e-24	116
Ps_130781	gi|356549998|ref|XP_003543377.1|	79.58	142	27	1	51	476	1	140	3e-60	235
Ps_130783	gi|357474349|ref|XP_003607459.1|	60	300	119	1	900	1	1	299	2e-164	583
Ps_130784	gi|357481529|ref|XP_003611050.1|	62.04	137	50	1	613	203	55	189	2e-41	173
Ps_130786	gi|357473157|ref|XP_003606863.1|	95.07	203	10	0	54	662	804	1006	3e-108	395
Ps_130787	gi|356569754|ref|XP_003553061.1|	74.71	87	22	0	58	318	47	133	4e-39	166
Ps_130789	gi|357466841|ref|XP_003603705.1|	81.03	116	22	0	19	366	532	647	1e-53	213
Ps_130791	gi|357481577|ref|XP_003611074.1|	67.15	137	35	3	252	635	113	248	4e-41	172
Ps_130797	gi|351720670|ref|NP_001237696.1|	57.26	124	35	5	467	126	82	197	1e-28	130
Ps_130799	gi|217074778|gb|ACJ85749.1|	95.16	248	12	0	2	745	66	313	1e-125	454
Ps_130802	gi|147843633|emb|CAN79872.1|	41.89	74	37	1	109	312	458	531	8e-12	50.8
Ps_130808	gi|357509863|ref|XP_003625220.1|	91.84	98	8	0	307	14	342	439	4e-38	162
Ps_130809	gi|357491367|ref|XP_003615971.1|	92.39	92	7	0	2	277	409	500	1e-43	180
Ps_130810	gi|357494083|ref|XP_003617330.1|	72.05	161	45	0	27	509	18	178	2e-62	242
Ps_130811	gi|356574813|ref|XP_003555539.1|	50.43	117	51	3	3	338	415	529	2e-22	110
Ps_130818	gi|388509500|gb|AFK42816.1|	80	40	8	0	494	375	121	160	4e-11	72.4
Ps_130819	gi|388509500|gb|AFK42816.1|	80.17	121	16	2	348	1	1	118	7e-39	164
Ps_130820	gi|357456563|ref|XP_003598562.1|	84.21	190	30	0	10	579	198	387	1e-87	327
Ps_130821	gi|357470849|ref|XP_003605709.1|	60.42	144	39	1	13	444	503	628	2e-43	179
Ps_130823	gi|357512263|ref|XP_003626420.1|	77	387	67	10	36	1148	1	381	3e-138	497
Ps_130826	gi|357518429|ref|XP_003629503.1|	83.72	172	24	1	19	534	49	216	4e-76	288
Ps_130827	gi|449439924|ref|XP_004137735.1|	91.89	111	9	0	2	334	118	228	3e-53	212
Ps_130830	gi|20816|emb|CAA45226.1|	100	37	0	0	203	313	11	47	7e-15	85.1
Ps_130831	gi|358345105|ref|XP_003636623.1|	79.69	64	12	1	6	194	504	567	7e-21	105
Ps_130832	gi|357491645|ref|XP_003616110.1|	78.63	131	27	1	394	2	1	130	8e-50	201
Ps_130833	gi|1169445|sp|Q03467.1|E13B_PEA	100	207	0	0	2	622	113	319	6e-118	427
Ps_130836	gi|356516603|ref|XP_003526983.1|	85.52	290	42	0	141	1010	266	555	5e-141	506
Ps_130838	gi|357449055|ref|XP_003594803.1|	91.13	124	10	1	117	488	1	123	7e-60	234
Ps_130842	gi|90019042|gb|ABD67496.2|	97.12	139	4	0	30	446	209	347	5e-77	291
Ps_130846	gi|357444867|ref|XP_003592711.1|	88.89	117	13	0	140	490	1	117	1e-51	206
Ps_130847	gi|357521541|ref|XP_003631059.1|	85.19	135	20	0	16	420	289	423	1e-59	233
Ps_130848	gi|388507354|gb|AFK41743.1|	87.84	148	18	0	172	615	1	148	2e-71	273
Ps_130851	gi|357509895|ref|XP_003625236.1|	88.57	70	8	0	55	264	114	183	3e-27	125
Ps_130852	gi|357474449|ref|XP_003607509.1|	68.13	273	60	10	118	873	7	273	5e-77	293
Ps_130854	gi|462399423|gb|EMJ05091.1|	77.01	187	43	0	16	576	49	235	2e-77	293
Ps_130855	gi|356500296|ref|XP_003518969.1|	81.73	197	34	1	7	591	10	206	2e-79	300
Ps_130856	gi|357461919|ref|XP_003601241.1|	88.37	86	10	0	269	12	808	893	3e-33	145
Ps_130858	gi|357490403|ref|XP_003615489.1|	81.88	160	27	2	691	218	425	584	6e-49	199
Ps_130860	gi|357442749|ref|XP_003591652.1|	68.92	74	23	0	1	222	258	331	4e-22	108
Ps_130861	gi|113361|sp|P12886.1|ADH1_PEA	94.46	379	21	0	43	1179	2	380	0	720
Ps_130862	gi|124359710|gb|ABN06064.1|	82.35	85	15	0	256	2	987	1071	9e-39	164
Ps_130863	gi|357445919|ref|XP_003593237.1|	83.05	525	75	2	52	1605	23	540	0	845
Ps_130864	gi|357445919|ref|XP_003593237.1|	89.71	486	43	1	52	1488	23	508	0	836
Ps_130866	gi|357492695|ref|XP_003616636.1|	89.02	246	27	0	739	2	88	333	1e-123	447
Ps_130869	gi|449510746|ref|XP_004163748.1|	80.77	78	15	0	137	370	1	78	6e-31	138
Ps_130870	gi|357455795|ref|XP_003598178.1|	91.01	89	7	1	3	269	420	507	2e-25	119
Ps_130871	gi|1781040|emb|CAA67070.1|	90.14	71	7	0	2	214	211	281	9e-31	137
Ps_130874	gi|357468169|ref|XP_003604369.1|	91.01	89	8	0	514	780	176	264	3e-31	141
Ps_130875	gi|388491394|gb|AFK33763.1|	94.44	54	3	0	716	555	112	165	3e-19	100
Ps_130881	gi|388523009|gb|AFK49566.1|	93.67	79	5	0	76	312	1	79	2e-35	153
Ps_130883	gi|356557817|ref|XP_003547207.1|	91.77	158	13	0	2	475	396	553	3e-81	305
Ps_130886	gi|357514285|ref|XP_003627431.1|	86.78	121	16	0	101	463	1	121	1e-43	181
Ps_130890	gi|388503364|gb|AFK39748.1|	75.29	255	51	3	163	927	1	243	4e-76	290
Ps_130891	gi|357465265|ref|XP_003602914.1|	74.49	98	21	1	284	565	131	228	3e-34	150
Ps_130894	gi|357482445|ref|XP_003611509.1|	76.76	142	33	0	18	443	192	333	1e-47	193
Ps_130895	gi|357497257|ref|XP_003618917.1|	75	108	26	1	327	4	165	271	6e-33	144
Ps_130896	gi|357501433|ref|XP_003621005.1|	78.5	107	22	1	24	341	543	649	6e-43	178
Ps_130897	gi|357465311|ref|XP_003602937.1|	74.6	252	42	3	2	697	574	823	1e-91	341
Ps_130898	gi|357520527|ref|XP_003630552.1|	87.8	164	18	2	3	491	17	179	1e-82	309
Ps_130899	gi|357477639|ref|XP_003609105.1|	66.67	66	20	1	146	337	126	191	3e-14	82.4
Ps_130900	gi|357447703|ref|XP_003594127.1|	76.67	120	27	1	18	377	12	130	3e-33	145
Ps_130902	gi|356502803|ref|XP_003520205.1|	72.34	141	31	3	683	264	2	135	9e-45	185
Ps_130903	gi|357463569|ref|XP_003602066.1|	88.26	477	48	2	134	1543	1	476	0	833
Ps_130905	gi|1732034|gb|AAC49839.1|	97.67	43	1	0	3	131	66	108	7e-18	96.7
Ps_130906	gi|1732034|gb|AAC49839.1|	97.67	43	1	0	3	131	66	108	8e-18	96.7
Ps_130908	gi|357454255|ref|XP_003597408.1|	88.27	358	42	0	39	1112	81	438	5e-150	536
Ps_130910	gi|358248580|ref|NP_001240161.1|	92.95	156	11	0	551	84	190	345	3e-70	269
Ps_130911	gi|357455797|ref|XP_003598179.1|	88.61	158	17	1	64	537	1	157	6e-51	205
Ps_130912	gi|357455797|ref|XP_003598179.1|	91.93	223	18	0	64	732	1	223	4e-90	335
Ps_130916	gi|34452231|gb|AAQ72567.1|	100	74	0	0	3	224	52	125	4e-36	155
Ps_130917	gi|357493783|ref|XP_003617180.1|	83.64	330	46	2	100	1089	47	368	9e-152	542
Ps_130919	gi|357436531|ref|XP_003588541.1|	91.12	214	18	1	79	717	1	214	8e-113	412
Ps_130920	gi|358347646|ref|XP_003637867.1|	96.67	150	5	0	679	230	88	237	2e-81	306
Ps_130922	gi|357502521|ref|XP_003621549.1|	76.32	190	38	1	20	589	303	485	2e-78	296
Ps_130925	gi|296082588|emb|CBI21593.3|	91.84	98	8	0	3	296	425	522	1e-50	203
Ps_130926	gi|357491799|ref|XP_003616187.1|	93.75	160	10	0	482	3	317	476	2e-80	302
Ps_130929	gi|356565545|ref|XP_003551000.1|	90.43	94	9	0	1	282	523	616	1e-42	177
Ps_130933	gi|356566181|ref|XP_003551313.1|	73.08	52	14	0	3	158	716	767	1e-14	84
Ps_130941	gi|357496749|ref|XP_003618663.1|	90.97	155	14	0	3	467	288	442	2e-80	302
Ps_130946	gi|357461801|ref|XP_003601182.1|	96.88	160	5	0	9	488	100	259	3e-85	318
Ps_130947	gi|357453951|ref|XP_003597256.1|	75.45	110	25	1	324	1	13	122	3e-38	162
Ps_130948	gi|357480463|ref|XP_003610517.1|	79.41	68	13	1	258	458	1	68	1e-22	110
Ps_130949	gi|357474869|ref|XP_003607720.1|	79.01	162	34	0	9	494	194	355	4e-67	258
Ps_130950	gi|357512573|ref|XP_003626575.1|	90.62	64	6	0	61	252	34	97	2e-23	112
Ps_130952	gi|357518009|ref|XP_003629293.1|	84.81	79	12	0	78	314	1	79	2e-30	136
Ps_130956	gi|357464547|ref|XP_003602555.1|	85.19	27	4	0	211	291	178	204	8e-12	54.3
Ps_130959	gi|357437113|ref|XP_003588832.1|	85.42	48	7	0	204	61	830	877	7e-15	84.7
Ps_130961	gi|357437861|ref|XP_003589206.1|	96.08	51	2	0	484	636	1	51	6e-23	112
Ps_130962	gi|388491110|gb|AFK33621.1|	91.53	118	10	0	25	378	1	118	9e-37	157
Ps_130963	gi|356572598|ref|XP_003554455.1|	83.29	359	59	1	21	1094	64	422	1e-163	582
Ps_130964	gi|357503833|ref|XP_003622205.1|	92.37	131	10	0	1	393	108	238	2e-89	241
Ps_130966	gi|357519991|ref|XP_003630284.1|	94.12	136	8	0	1	408	93	228	9e-66	253
Ps_130967	gi|357512007|ref|XP_003626292.1|	90.85	164	9	2	2	490	144	302	1e-73	280
Ps_130968	gi|357480907|ref|XP_003610739.1|	75.86	87	21	0	14	274	1	87	3e-33	145
Ps_130970	gi|357507017|ref|XP_003623797.1|	81.76	148	27	0	502	59	1	148	2e-65	254
Ps_130972	gi|357504157|ref|XP_003622367.1|	95.45	66	3	0	187	384	128	193	7e-44	132
Ps_130973	gi|388515037|gb|AFK45580.1|	83.72	86	14	0	12	269	112	197	7e-34	147
Ps_130974	gi|388515037|gb|AFK45580.1|	90.48	189	18	0	12	578	112	300	2e-93	346
Ps_130977	gi|356517280|ref|XP_003527316.1|	89.27	261	28	0	17	799	554	814	1e-117	428
Ps_130978	gi|357439665|ref|XP_003590110.1|	80.39	102	20	0	323	18	707	808	1e-41	173
Ps_130980	gi|356511907|ref|XP_003524663.1|	84.54	97	14	1	464	174	1	96	9e-39	164
Ps_130983	gi|351723419|ref|NP_001237534.1|	72.85	151	34	2	645	205	4	151	8e-50	201
Ps_130985	gi|357461473|ref|XP_003601018.1|	81.82	77	14	0	231	1	153	229	4e-19	99.4
Ps_130987	gi|388511239|gb|AFK43681.1|	57.88	292	93	6	4	810	80	364	4e-71	274
Ps_130988	gi|357442765|ref|XP_003591660.1|	97.85	93	2	0	3	281	221	313	9e-39	164
Ps_130991	gi|356560853|ref|XP_003548701.1|	70.24	84	22	2	148	396	34	115	4e-23	112
Ps_130997	gi|357492515|ref|XP_003616546.1|	93.64	110	7	0	17	346	469	578	3e-44	182
Ps_130999	gi|357446693|ref|XP_003593622.1|	75.86	58	13	1	96	266	147	204	3e-16	89.4
Ps_131003	gi|470129164|ref|XP_004300495.1|	87.88	66	8	0	696	499	2	67	2e-25	121
Ps_131004	gi|356523628|ref|XP_003530439.1|	76.62	77	16	1	233	3	160	234	6e-25	118
Ps_131005	gi|470129164|ref|XP_004300495.1|	88.06	67	8	0	699	499	1	67	4e-26	123
Ps_131006	gi|357457427|ref|XP_003598994.1|	70	100	11	1	321	22	583	663	2e-29	132
Ps_131007	gi|6094496|sp|O24308.1|TOP2_PEA	100	82	0	0	104	349	1	82	3e-40	169
Ps_131010	gi|357477317|ref|XP_003608944.1|	90.43	115	11	0	2	346	657	771	1e-52	210
Ps_131012	gi|388502954|gb|AFK39543.1|	81.22	181	34	0	2	544	5	185	3e-66	255
Ps_131014	gi|356562700|ref|XP_003549607.1|	98.21	112	2	0	398	63	7	118	4e-58	229
Ps_131018	gi|357479579|ref|XP_003610075.1|	88.46	130	15	0	1	390	727	856	1e-50	203
Ps_131019	gi|356541572|ref|XP_003539248.1|	77.66	94	21	0	284	3	216	309	4e-29	132
Ps_131020	gi|357481757|ref|XP_003611164.1|	81.86	226	28	2	23	661	1002	1227	1e-99	367
Ps_131022	gi|357445069|ref|XP_003592812.1|	81.19	840	75	9	1	2343	8	823	0	1233
Ps_131023	gi|357445069|ref|XP_003592812.1|	84.17	840	79	8	1	2430	8	823	0	1298
Ps_131025	gi|357445707|ref|XP_003593131.1|	84.09	88	14	0	264	1	1	88	1e-39	166
Ps_131028	gi|357439465|ref|XP_003590009.1|	83.8	216	33	1	3	644	298	513	1e-104	383
Ps_131029	gi|357439465|ref|XP_003590009.1|	85.71	91	12	1	11	280	178	268	6e-24	114
Ps_131030	gi|357481915|ref|XP_003611243.1|	84.62	195	30	0	585	1	159	353	2e-73	280
Ps_131037	gi|357502705|ref|XP_003621641.1|	89.25	93	10	0	36	314	329	421	2e-40	169
Ps_131038	gi|357502705|ref|XP_003621641.1|	89.23	130	14	0	2	391	292	421	5e-60	234
Ps_131039	gi|357520045|ref|XP_003630311.1|	74.71	87	22	0	277	17	1	87	7e-29	131
Ps_131040	gi|356558165|ref|XP_003547378.1|	73.11	212	51	2	21	656	313	518	8e-55	218
Ps_131041	gi|356522182|ref|XP_003529726.1|	85.71	196	27	1	19	603	358	553	1e-91	340
Ps_131042	gi|357449815|ref|XP_003595184.1|	81.32	257	39	4	167	931	1	250	2e-111	407
Ps_131044	gi|357520667|ref|XP_003630622.1|	67.12	73	13	4	820	620	140	207	1e-15	89.4
Ps_131045	gi|357520667|ref|XP_003630622.1|	68.49	73	12	4	793	593	140	207	9e-17	92.8
Ps_131046	gi|356524866|ref|XP_003531049.1|	86.97	499	62	3	2087	597	142	639	0	848
Ps_131047	gi|77563563|gb|ABB00038.1|	65.48	84	29	0	2	253	210	293	4e-38	115
Ps_131049	gi|357495041|ref|XP_003617809.1|	76.55	145	32	2	676	245	1	144	2e-55	221
Ps_131051	gi|357465937|ref|XP_003603253.1|	87.27	55	7	0	5	169	322	376	4e-22	108
Ps_131053	gi|357480059|ref|XP_003610315.1|	97.67	129	3	0	2	388	39	167	2e-69	266
Ps_131054	gi|356537732|ref|XP_003537379.1|	50	92	40	3	28	288	532	622	1e-14	85.1
Ps_131055	gi|357446387|ref|XP_003593471.1|	89.66	116	12	0	37	384	137	252	4e-53	211
Ps_131056	gi|356572468|ref|XP_003554390.1|	96	100	4	0	21	320	771	870	3e-47	192
Ps_131059	gi|357499661|ref|XP_003620119.1|	96.43	84	3	0	253	2	261	344	8e-32	140
Ps_131060	gi|357483569|ref|XP_003612071.1|	89.67	513	48	4	1785	250	10	518	0	898
Ps_131061	gi|147772908|emb|CAN64580.1|	53.75	80	37	0	242	3	412	491	2e-15	87
Ps_131063	gi|28393249|gb|AAO42053.1|	86.84	38	5	0	528	415	497	534	5e-11	72.4
Ps_131064	gi|357513851|ref|XP_003627214.1|	90.78	141	13	0	21	443	70	210	2e-66	256
Ps_131065	gi|357450031|ref|XP_003595292.1|	88.77	659	69	1	2387	411	124	777	0	1129
Ps_131067	gi|357504167|ref|XP_003622372.1|	73.97	73	19	0	78	296	230	302	4e-23	112
Ps_131069	gi|356525485|ref|XP_003531355.1|	93.9	623	35	1	2	1861	5	627	0	1139
Ps_131070	gi|357495709|ref|XP_003618143.1|	87.76	98	12	0	299	6	222	319	2e-43	179
Ps_131071	gi|357474227|ref|XP_003607398.1|	31.06	396	195	11	11	1117	322	666	5e-19	101
Ps_131072	gi|357462623|ref|XP_003601593.1|	93.95	314	18	1	103	1044	1	313	4e-158	563
Ps_131073	gi|357462623|ref|XP_003601593.1|	89.46	313	29	1	103	1041	1	309	6e-150	536
Ps_131074	gi|124359491|gb|ABN05929.1|	40.53	190	109	3	789	229	23	211	2e-27	128
Ps_131075	gi|124359491|gb|ABN05929.1|	40.53	190	109	3	789	229	23	211	2e-27	128
Ps_131076	gi|124359491|gb|ABN05929.1|	40.53	190	109	3	789	229	23	211	2e-27	128
Ps_131077	gi|168068130|ref|XP_001785944.1|	54.88	82	27	2	55	270	22	103	1e-11	74.3
Ps_131082	gi|357510905|ref|XP_003625741.1|	95.15	103	5	0	1	309	39	141	3e-37	160
Ps_131083	gi|462416667|gb|EMJ21404.1|	78.18	559	111	5	502	2178	64	611	0	871
Ps_131084	gi|356517808|ref|XP_003527578.1|	88.64	132	15	0	13	408	1	132	2e-62	243
Ps_131085	gi|356529675|ref|XP_003533414.1|	76.56	256	52	4	1054	299	808	1059	5e-93	346
Ps_131088	gi|47834689|gb|AAT38998.1|	95.28	127	6	0	2	382	730	856	2e-65	253
Ps_131089	gi|47834689|gb|AAT38998.1|	89.17	277	28	1	915	91	431	707	5e-120	436
Ps_131090	gi|418964285|ref|ZP_13516100.1|	64.79	71	25	0	359	147	4	74	6e-14	80.1
Ps_131091	gi|357464327|ref|XP_003602445.1|	67.62	105	7	1	7	321	151	228	2e-20	103
Ps_131092	gi|357476155|ref|XP_003608363.1|	91.55	284	23	1	3	851	284	567	1e-124	451
Ps_131093	gi|357494037|ref|XP_003617307.1|	76.83	82	19	0	430	185	367	448	2e-30	136
Ps_131094	gi|357494037|ref|XP_003617307.1|	90.91	99	9	0	2	298	143	241	3e-49	198
Ps_131096	gi|260401292|gb|ACX37123.1|	75.86	58	13	1	2	175	663	719	4e-16	89
Ps_131099	gi|22095729|sp|Q9SC88.1|GCP4_MEDTR	99.17	121	1	0	2	364	585	705	9e-63	243
Ps_131100	gi|356525126|ref|XP_003531178.1|	82.74	168	29	0	116	619	18	185	3e-71	272
Ps_131102	gi|356572264|ref|XP_003554289.1|	85.4	322	43	2	89	1048	1	320	6e-151	540
Ps_131105	gi|357437845|ref|XP_003589198.1|	93.42	319	21	0	1261	305	225	543	0	629
Ps_131106	gi|356534063|ref|XP_003535577.1|	82.43	74	13	0	168	389	564	637	1e-25	121
Ps_131107	gi|357456081|ref|XP_003598321.1|	67.74	31	10	0	165	73	351	381	1e-11	50.1
Ps_131110	gi|357489317|ref|XP_003614946.1|	61.64	73	26	1	437	219	1	71	2e-15	86.7
Ps_131111	gi|357502217|ref|XP_003621397.1|	71.59	176	50	0	1	528	280	455	1e-69	266
Ps_131112	gi|357437699|ref|XP_003589125.1|	69.87	156	41	1	586	119	47	196	4e-55	219
Ps_131113	gi|388497252|gb|AFK36692.1|	98.63	219	3	0	926	270	155	373	4e-124	449
Ps_131120	gi|388501096|gb|AFK38614.1|	89.45	218	23	0	179	832	1	218	9e-99	365
Ps_131121	gi|217072958|gb|ACJ84839.1|	93.26	89	6	0	7	273	136	224	5e-42	174
Ps_131125	gi|357482777|ref|XP_003611675.1|	84.65	508	70	5	1880	369	1	504	0	763
Ps_131126	gi|357494717|ref|XP_003617647.1|	85.25	122	18	0	2	367	268	389	3e-53	212
Ps_131128	gi|87162846|gb|ABD28641.1|	80.52	77	13	1	59	289	4	78	2e-28	129
Ps_131129	gi|356506224|ref|XP_003521887.1|	77.71	175	37	1	6	530	31	203	2e-75	286
Ps_131133	gi|357475335|ref|XP_003607953.1|	79.63	54	11	0	12	173	326	379	4e-15	85.5
Ps_131134	gi|358344789|ref|XP_003636469.1|	75.38	199	31	3	9	593	405	589	2e-74	283
Ps_131136	gi|356573306|ref|XP_003554803.1|	67.73	471	82	6	223	1437	1	467	1e-160	572
Ps_131142	gi|357460261|ref|XP_003600412.1|	92.56	121	9	0	11	373	1007	1127	2e-58	229
Ps_131143	gi|357460261|ref|XP_003600412.1|	89.83	59	6	0	182	358	1069	1127	2e-21	106
Ps_131144	gi|363807050|ref|NP_001242582.1|	77.92	308	68	0	220	1143	11	318	3e-129	467
Ps_131145	gi|357470577|ref|XP_003605573.1|	44.9	98	52	1	317	24	6	101	1e-16	90.5
Ps_131147	gi|357491327|ref|XP_003615951.1|	93.13	233	15	1	18	713	1	233	2e-112	410
Ps_131148	gi|388492160|gb|AFK34146.1|	96.71	152	5	0	99	554	7	158	3e-81	305
Ps_131149	gi|357454715|ref|XP_003597638.1|	76.12	134	30	1	10	411	782	913	5e-47	191
Ps_131152	gi|357507775|ref|XP_003624176.1|	98.8	166	2	0	124	621	1	166	4e-88	330
Ps_131155	gi|357502327|ref|XP_003621452.1|	85.15	101	15	0	1	303	334	434	2e-43	179
Ps_131157	gi|357521515|ref|XP_003631046.1|	89.58	96	10	0	49	336	68	163	7e-44	181
Ps_131161	gi|359496850|ref|XP_003635354.1|	34.95	103	54	2	111	389	437	536	5e-11	72
Ps_131164	gi|357499709|ref|XP_003620143.1|	96.25	560	21	0	24	1703	167	726	0	1017
Ps_131165	gi|357464579|ref|XP_003602571.1|	80.36	56	10	1	2	166	262	317	2e-17	94
Ps_131166	gi|357448527|ref|XP_003594539.1|	97.97	394	8	0	1522	341	1	394	0	785
Ps_131167	gi|357446905|ref|XP_003593728.1|	83.82	241	35	1	140	850	2	242	6e-116	422
Ps_131171	gi|356525728|ref|XP_003531475.1|	85.14	276	40	1	338	1165	6	280	1e-115	422
Ps_131172	gi|357510501|ref|XP_003625539.1|	76.88	160	33	2	256	723	26	185	8e-46	191
Ps_131173	gi|357479575|ref|XP_003610073.1|	89.42	293	28	2	76	951	1	291	7e-129	466
Ps_131174	gi|357506551|ref|XP_003623564.1|	81.25	64	12	0	54	245	7	70	6e-22	108
Ps_131178	gi|356560721|ref|XP_003548637.1|	79.52	83	17	0	2	250	409	491	1e-32	143
Ps_131182	gi|357480981|ref|XP_003610776.1|	89.24	158	17	0	3	476	102	259	3e-75	285
Ps_131184	gi|356560241|ref|XP_003548402.1|	67.8	118	37	1	7	357	253	370	3e-41	172
Ps_131185	gi|87241257|gb|ABD33115.1|	85.71	140	20	0	12	431	185	324	2e-64	249
Ps_131186	gi|4884787|gb|AAD31805.1|AF128862_1	100	35	0	0	164	268	1	35	7e-12	74.7
Ps_131190	gi|217072700|gb|ACJ84710.1|	94.71	208	11	0	1169	546	2	209	5e-117	426
Ps_131193	gi|356537397|ref|XP_003537214.1|	95.12	123	6	0	74	442	1	123	4e-56	223
Ps_131195	gi|357455425|ref|XP_003597993.1|	82.83	99	15	2	544	837	1	98	4e-37	160
Ps_131196	gi|255559969|ref|XP_002521003.1|	58.75	160	62	2	14	487	500	657	1e-41	174
Ps_131198	gi|358347108|ref|XP_003637604.1|	96.28	188	7	0	23	586	65	252	3e-105	385
Ps_131200	gi|356536336|ref|XP_003536695.1|	94.9	98	5	0	829	536	37	134	9e-35	152
Ps_131201	gi|357478845|ref|XP_003609708.1|	82.22	45	8	0	178	44	93	137	3e-14	82.8
Ps_131203	gi|388514101|gb|AFK45112.1|	92.96	341	21	2	1395	376	1	339	6e-173	613
Ps_131204	gi|388514101|gb|AFK45112.1|	92.8	347	22	2	1447	410	1	345	3e-175	620
Ps_131206	gi|357480571|ref|XP_003610571.1|	87.64	542	67	0	284	1909	1	542	0	973
Ps_131207	gi|356529231|ref|XP_003533199.1|	39.42	104	62	1	92	403	38	140	6e-14	81.6
Ps_131211	gi|351727591|ref|NP_001236654.1|	77.03	74	17	0	25	246	26	99	1e-29	134
Ps_131212	gi|6691192|gb|AAF24530.1|AC007534_11	27.84	176	120	5	35	547	85	258	6e-11	72
Ps_131215	gi|351727855|ref|NP_001236919.1|	96.23	106	4	0	836	519	1	106	3e-56	224
Ps_131218	gi|357446471|ref|XP_003593513.1|	82.39	880	132	9	2942	348	19	890	0	1212
Ps_131219	gi|357443811|ref|XP_003592183.1|	81.74	219	31	4	76	708	41	258	1e-90	337
Ps_131220	gi|357519515|ref|XP_003630046.1|	69.44	72	21	1	21	236	279	349	7e-20	101
Ps_131221	gi|357513835|ref|XP_003627206.1|	93.07	548	33	2	233	1876	1	543	0	884
Ps_131222	gi|359478121|ref|XP_002264475.2|	90.32	93	9	0	13	291	247	339	4e-45	186
Ps_131225	gi|2500116|sp|Q43621.1|GSHRC_PEA	100	498	0	0	287	1780	1	498	0	986
Ps_131226	gi|388521223|gb|AFK48673.1|	96.03	151	6	0	94	546	1	151	2e-76	291
Ps_131228	gi|357512959|ref|XP_003626768.1|	72.65	234	55	5	38	730	361	588	8e-73	278
Ps_131234	gi|357480155|ref|XP_003610363.1|	82.58	132	23	0	89	484	1	132	2e-55	219
Ps_131238	gi|356527202|ref|XP_003532201.1|	89.5	381	39	1	10	1152	1442	1821	2e-173	614
Ps_131239	gi|356527202|ref|XP_003532201.1|	92.57	148	11	0	493	50	1299	1446	1e-63	246
Ps_131241	gi|124359710|gb|ABN06064.1|	61.82	55	21	0	2	166	1072	1126	1e-22	67.4
Ps_131245	gi|357475205|ref|XP_003607888.1|	71.62	148	42	0	16	459	11	158	1e-56	223
Ps_131248	gi|357475327|ref|XP_003607949.1|	93.95	215	13	0	18	662	457	671	7e-103	379
Ps_131249	gi|357475475|ref|XP_003608023.1|	92.77	595	37	2	437	2215	1	591	0	1014
Ps_131250	gi|356539905|ref|XP_003538433.1|	79.31	87	17	1	108	365	407	493	6e-30	134
Ps_131253	gi|357510601|ref|XP_003625589.1|	87.53	473	53	2	198	1613	1	468	0	736
Ps_131254	gi|357510601|ref|XP_003625589.1|	77.94	476	96	4	198	1622	1	468	0	673
Ps_131255	gi|357510601|ref|XP_003625589.1|	74.84	473	103	6	198	1586	1	467	8e-147	526
Ps_131256	gi|356545965|ref|XP_003541403.1|	72.63	475	117	6	198	1598	1	470	1e-140	506
Ps_131257	gi|388495998|gb|AFK36065.1|	68.01	272	59	5	200	934	1	271	3e-85	321
Ps_131259	gi|356551381|ref|XP_003544054.1|	87	100	13	0	312	13	79	178	9e-44	180
Ps_131260	gi|357470725|ref|XP_003605647.1|	94.78	268	13	1	372	1175	1	267	2e-99	369
Ps_131262	gi|357511269|ref|XP_003625923.1|	79.87	313	48	4	1156	236	1	304	1e-137	494
Ps_131263	gi|357440859|ref|XP_003590707.1|	89.31	131	14	0	52	444	758	888	2e-58	229
Ps_131265	gi|388514281|gb|AFK45202.1|	93.57	140	8	1	457	38	94	232	6e-70	267
Ps_131271	gi|356574479|ref|XP_003555374.1|	87.91	182	22	0	2	547	916	1097	1e-87	326
Ps_131272	gi|357506673|ref|XP_003623625.1|	73.51	151	37	2	445	2	144	294	6e-57	224
Ps_131275	gi|358346740|ref|XP_003637423.1|	87.65	162	17	1	3	479	181	342	7e-75	285
Ps_131276	gi|357521547|ref|XP_003631062.1|	90.86	514	30	2	2206	665	1	497	0	892
Ps_131281	gi|357466617|ref|XP_003603593.1|	71.17	111	24	3	17	337	1	107	3e-29	133
Ps_131282	gi|357520867|ref|XP_003630722.1|	71.43	77	21	1	51	281	4	79	2e-26	123
Ps_131284	gi|357462737|ref|XP_003601650.1|	75.25	198	27	1	21	614	543	718	2e-73	280
Ps_131285	gi|224120166|ref|XP_002331075.1|	54.08	98	43	1	504	211	15	110	9e-24	99.4
Ps_131286	gi|356495711|ref|XP_003516717.1|	54.04	161	48	3	190	606	1	157	5e-36	155
Ps_131287	gi|357481459|ref|XP_003611015.1|	69.28	166	25	5	39	533	1	141	2e-49	199
Ps_131288	gi|357479009|ref|XP_003609790.1|	79.75	163	30	2	75	554	1	163	1e-56	225
Ps_131289	gi|357485169|ref|XP_003612872.1|	90.84	262	23	1	1044	259	38	298	2e-143	514
Ps_131292	gi|357493235|ref|XP_003616906.1|	85.47	475	57	3	722	2137	5	470	0	821
Ps_131293	gi|356559728|ref|XP_003548149.1|	75.21	238	46	2	676	2	1	238	3e-91	341
Ps_131295	gi|357446613|ref|XP_003593582.1|	74.7	83	19	2	373	125	94	174	2e-29	124
Ps_131296	gi|356499358|ref|XP_003518508.1|	83.69	233	38	0	824	126	149	381	5e-94	349
Ps_131297	gi|357466841|ref|XP_003603705.1|	86.39	147	20	0	441	1	164	310	1e-65	253
Ps_131299	gi|356562529|ref|XP_003549522.1|	88.78	196	22	0	588	1	289	484	3e-99	365
Ps_131300	gi|82055772|sp|Q6XKE6.1|POLG_PVCV2	68.63	51	16	0	465	313	1498	1548	9e-29	77.8
Ps_131301	gi|357498937|ref|XP_003619757.1|	87.58	821	76	1	2970	586	1	821	0	1270
Ps_131304	gi|357507547|ref|XP_003624062.1|	84.97	1058	140	9	927	4046	1	1057	0	1684
Ps_131305	gi|357475239|ref|XP_003607905.1|	95.83	144	6	0	3	434	60	203	7e-73	277
Ps_131306	gi|113171199|gb|ABI30654.1|	99.49	592	3	0	419	2194	1	592	0	1059
Ps_131307	gi|356541271|ref|XP_003539102.1|	72.04	93	26	0	155	433	1	93	8e-35	150
Ps_131308	gi|357470749|ref|XP_003605659.1|	74.01	177	35	1	76	573	53	229	2e-65	253
Ps_131309	gi|6831665|sp|O65731.1|RS5_CICAR	93.88	196	12	0	1770	1183	2	197	1e-98	366
Ps_131310	gi|62900628|sp|Q9ZP40.1|PG1_PEA	99.71	345	1	0	155	1189	1	345	3e-152	543
Ps_131313	gi|388509766|gb|AFK42949.1|	77.69	242	32	4	44	760	64	286	3e-92	343
Ps_131315	gi|84468450|dbj|BAE71308.1|	71.84	103	18	2	126	428	4	97	7e-26	121
Ps_131318	gi|27764548|gb|AAO23078.1|	49.21	63	32	0	454	266	1352	1414	3e-11	72.8
Ps_131321	gi|357505247|ref|XP_003622912.1|	95.79	190	8	0	19	588	186	375	9e-99	365
Ps_131324	gi|403334965|gb|EJY66653.1|	56.32	87	34	1	580	320	187	269	4e-14	82.8
Ps_131327	gi|357516913|ref|XP_003628745.1|	85.28	163	24	0	31	519	939	1101	6e-63	244
Ps_131329	gi|356545955|ref|XP_003541398.1|	63.37	101	36	1	320	21	1	101	1e-26	123
Ps_131330	gi|357493417|ref|XP_003616997.1|	85.98	164	21	1	90	575	1	164	9e-63	241
Ps_131331	gi|356509112|ref|XP_003523296.1|	88.44	346	40	0	46	1083	1	346	4e-147	526
Ps_131332	gi|25986771|gb|AAM55297.1|	90.18	275	19	5	2	823	376	643	9e-115	419
Ps_131333	gi|356562191|ref|XP_003549355.1|	68.42	171	46	4	493	2	59	228	5e-52	208
Ps_131336	gi|357511485|ref|XP_003626031.1|	88.89	81	8	1	114	356	1	80	6e-17	91.7
Ps_131338	gi|356521815|ref|XP_003529546.1|	79.93	593	113	4	1768	2	81	671	0	879
Ps_131339	gi|356529551|ref|XP_003533354.1|	88.24	51	6	0	479	327	477	527	3e-19	99.4
Ps_131340	gi|260401292|gb|ACX37123.1|	61.43	70	23	2	24	221	657	726	3e-13	79.3
Ps_131341	gi|357516943|ref|XP_003628760.1|	71.43	63	18	0	164	352	22	84	8e-17	91.3
Ps_131342	gi|356516354|ref|XP_003526860.1|	75.19	129	30	1	2	382	110	238	6e-32	141
Ps_131344	gi|357462137|ref|XP_003601350.1|	94.31	598	34	0	1796	3	1	598	0	1073
Ps_131345	gi|357480057|ref|XP_003610314.1|	93.47	735	44	2	297	2501	1	731	0	1256
Ps_131346	gi|351726082|ref|NP_001235067.1|	69.9	206	56	3	356	955	1	206	4e-73	280
Ps_131347	gi|449454147|ref|XP_004144817.1|	66.97	109	36	0	2	328	943	1051	6e-55	156
Ps_131348	gi|356533145|ref|XP_003535128.1|	74.5	200	41	3	904	308	224	414	1e-69	268
Ps_131350	gi|351734390|ref|NP_001236448.1|	92.81	139	10	0	989	573	1	139	8e-69	266
Ps_131355	gi|357480693|ref|XP_003610632.1|	76.74	172	23	7	555	85	16	185	2e-59	233
Ps_131356	gi|38345658|emb|CAE04422.2|	42.19	64	37	0	211	20	814	877	1e-20	62.4
Ps_131357	gi|357518181|ref|XP_003629379.1|	94.59	74	4	0	3	224	110	183	2e-35	153
Ps_131358	gi|357503191|ref|XP_003621884.1|	92.71	96	7	0	2	289	174	269	4e-45	185
Ps_131359	gi|357456411|ref|XP_003598486.1|	73.03	267	55	3	159	959	1	250	1e-98	365
Ps_131360	gi|357440519|ref|XP_003590537.1|	98.09	157	3	0	2	472	124	280	4e-68	264
Ps_131361	gi|357440517|ref|XP_003590536.1|	87.62	105	8	2	393	82	1	101	2e-45	187
Ps_131362	gi|357440519|ref|XP_003590537.1|	98.09	157	3	0	2	472	124	280	3e-68	264
Ps_131365	gi|357498499|ref|XP_003619538.1|	89.66	87	9	0	45	305	646	732	9e-39	164
Ps_131367	gi|357447349|ref|XP_003593950.1|	96.86	159	5	0	34	510	29	187	9e-70	268
Ps_131368	gi|357447349|ref|XP_003593950.1|	96.86	159	5	0	34	510	29	187	9e-70	268
Ps_131370	gi|357514549|ref|XP_003627563.1|	82	100	17	1	447	148	2032	2130	5e-39	164
Ps_131371	gi|357514549|ref|XP_003627563.1|	88.19	144	14	3	447	25	2032	2175	1e-64	250
Ps_131372	gi|388522511|gb|AFK49317.1|	89.5	181	15	2	156	686	1	181	8e-83	311
Ps_131374	gi|357471471|ref|XP_003606020.1|	87.12	163	21	0	1	489	102	264	2e-78	295
Ps_131375	gi|147785726|emb|CAN68682.1|	51.47	136	65	1	1	405	45	180	2e-35	152
Ps_131376	gi|147819089|emb|CAN69819.1|	43.45	145	74	4	20	448	168	306	3e-24	115
Ps_131382	gi|357468149|ref|XP_003604359.1|	91.53	1003	82	3	220	3222	25	1026	0	1673
Ps_131388	gi|357450683|ref|XP_003595618.1|	84.87	390	51	3	114	1283	1	382	0	666
Ps_131395	gi|4138131|emb|CAA09791.1|	71.59	176	50	0	2	529	71	246	9e-59	230
Ps_131396	gi|357466719|ref|XP_003603644.1|	84.81	158	24	0	476	3	846	1003	2e-61	239
Ps_131397	gi|357473653|ref|XP_003607111.1|	78.3	106	23	0	51	368	1	106	1e-40	170
Ps_131400	gi|356534365|ref|XP_003535726.1|	77.09	454	92	5	132	1478	13	459	4e-178	630
Ps_131403	gi|388494082|gb|AFK35107.1|	82.2	118	21	0	411	58	229	346	2e-51	206
Ps_131404	gi|323435029|ref|YP_004222244.1|	92.91	141	6	1	552	962	2	142	2e-51	207
Ps_131408	gi|356546868|ref|XP_003541844.1|	58.92	185	40	3	2245	1700	24	175	2e-50	206
Ps_131409	gi|357487433|ref|XP_003614004.1|	86.59	246	32	1	104	838	2	247	1e-106	391
Ps_131412	gi|1934972|emb|CAA69903.1|	100	117	0	0	94	444	1	117	1e-59	233
Ps_131413	gi|357514683|ref|XP_003627630.1|	93.22	118	8	0	489	136	84	201	3e-55	218
Ps_131415	gi|217075142|gb|ACJ85931.1|	92.82	195	10	2	240	815	1	194	3e-95	353
Ps_131416	gi|357483581|ref|XP_003612077.1|	91.23	171	15	0	3	515	14	184	3e-87	325
Ps_131417	gi|357463755|ref|XP_003602159.1|	89.16	83	9	0	3	251	131	213	1e-24	117
Ps_131418	gi|388505910|gb|AFK41021.1|	85.92	412	53	1	59	1294	1	407	1e-154	551
Ps_131419	gi|357463247|ref|XP_003601905.1|	67.96	103	22	2	741	466	112	214	2e-33	148
Ps_131420	gi|357485331|ref|XP_003612953.1|	88.11	513	59	2	42	1577	1	512	0	835
Ps_131422	gi|357463193|ref|XP_003601878.1|	63.64	55	11	1	144	308	1	46	1e-11	73.9
Ps_131424	gi|357462429|ref|XP_003601496.1|	89.83	59	6	0	2	178	499	557	4e-21	105
Ps_131425	gi|351727028|ref|NP_001235099.1|	95.49	688	31	0	24	2087	40	727	0	1295
Ps_131426	gi|356526139|ref|XP_003531677.1|	97.59	83	2	0	612	364	1	83	1e-41	174
Ps_131428	gi|357445293|ref|XP_003592924.1|	85.19	81	12	0	1	243	493	573	1e-31	140
Ps_131431	gi|357442187|ref|XP_003591371.1|	98.06	721	14	0	2644	482	1	721	0	1358
Ps_131432	gi|357442187|ref|XP_003591371.1|	96.14	285	11	0	1026	172	1	285	1e-144	518
Ps_131434	gi|357463905|ref|XP_003602234.1|	85.42	192	27	1	40	612	1	192	9e-85	318
Ps_131435	gi|84468352|dbj|BAE71259.1|	36.69	139	88	0	456	40	407	545	2e-15	86.7
Ps_131436	gi|357482861|ref|XP_003611717.1|	68.42	57	17	1	463	633	677	732	4e-13	80.5
Ps_131437	gi|356546848|ref|XP_003541834.1|	70.07	274	74	3	16	837	1093	1358	3e-106	390
Ps_131438	gi|356546848|ref|XP_003541834.1|	68.64	169	47	1	16	522	1093	1255	2e-60	236
Ps_131439	gi|357447021|ref|XP_003593786.1|	95.18	83	4	0	271	23	166	248	2e-38	162
Ps_131441	gi|356505264|ref|XP_003521412.1|	58.26	115	46	1	371	33	1	115	6e-28	128
Ps_131442	gi|84468450|dbj|BAE71308.1|	86.9	420	46	2	16	1275	90	500	0	731
Ps_131443	gi|357460387|ref|XP_003600475.1|	92.86	84	6	0	2	253	145	228	2e-38	163
Ps_131447	gi|357504317|ref|XP_003622447.1|	83.33	138	22	1	2	415	318	454	1e-50	203
Ps_131451	gi|357505297|ref|XP_003622937.1|	88.75	160	18	0	3	482	631	790	8e-78	294
Ps_131454	gi|45184323|gb|AAS55543.1|	99.65	288	1	0	866	3	148	435	2e-160	570
Ps_131455	gi|357474233|ref|XP_003607401.1|	79.41	136	28	0	5	412	176	311	7e-57	224
Ps_131458	gi|224140411|ref|XP_002323576.1|	92	50	4	0	232	381	1	50	4e-18	95.5
Ps_131461	gi|357463729|ref|XP_003602146.1|	84.88	205	31	0	7	621	102	306	1e-99	367
Ps_131464	gi|356544804|ref|XP_003540837.1|	75.89	448	71	1	180	1523	1	411	4e-158	564
Ps_131465	gi|357481229|ref|XP_003610900.1|	89.16	83	9	0	10	258	793	875	2e-36	156
Ps_131467	gi|357483127|ref|XP_003611850.1|	89.67	184	19	0	28	579	496	679	2e-87	327
Ps_131468	gi|357480429|ref|XP_003610500.1|	90	210	21	0	87	716	3	212	9e-109	398
Ps_131470	gi|357443673|ref|XP_003592114.1|	76.36	385	75	6	128	1276	1	371	3e-129	468
Ps_131473	gi|356518002|ref|XP_003527673.1|	96.15	78	3	0	25	258	220	297	1e-38	163
Ps_131474	gi|356532135|ref|XP_003534629.1|	86.79	106	14	0	335	18	158	263	1e-47	193
Ps_131475	gi|357506707|ref|XP_003623642.1|	93.89	131	8	0	16	408	373	503	2e-45	186
Ps_131476	gi|357492259|ref|XP_003616418.1|	62.86	210	70	2	21	638	70	275	7e-60	236
Ps_131478	gi|357465815|ref|XP_003603192.1|	60.53	152	39	3	475	20	242	372	3e-25	119
Ps_131479	gi|357521011|ref|XP_003630794.1|	84.11	151	19	2	50	487	1	151	2e-68	262
Ps_131481	gi|356500298|ref|XP_003518970.1|	88.89	144	16	0	14	445	870	1013	8e-67	257
Ps_131483	gi|357514525|ref|XP_003627551.1|	90.32	62	6	0	279	464	18	79	5e-24	115
Ps_131487	gi|357478773|ref|XP_003609672.1|	94.51	455	22	3	423	1781	1	454	0	845
Ps_131489	gi|357452583|ref|XP_003596568.1|	89.73	584	55	3	2636	885	1	579	0	997
Ps_131492	gi|356512656|ref|XP_003525034.1|	50.89	224	57	7	2	532	367	584	4e-33	145
Ps_131493	gi|462414736|gb|EMJ19473.1|	78.49	186	37	1	584	1132	150	335	2e-131	292
Ps_131500	gi|384955577|sp|Q75NZ0.2|SIR_PEA	99.42	685	4	0	136	2190	1	685	0	1274
Ps_131502	gi|356495232|ref|XP_003516483.1|	64.04	317	88	6	2	946	133	425	2e-88	331
Ps_131504	gi|356547535|ref|XP_003542167.1|	76.74	43	10	0	273	401	1	43	3e-12	76.3
Ps_131507	gi|357487519|ref|XP_003614047.1|	78.79	99	20	1	85	378	1	99	6e-40	167
Ps_131508	gi|356570293|ref|XP_003553324.1|	52.94	170	80	0	12	521	245	414	3e-45	186
Ps_131509	gi|356559933|ref|XP_003548250.1|	87.79	172	21	0	5	520	238	409	1e-84	316
Ps_131510	gi|357474931|ref|XP_003607751.1|	85.48	62	9	0	188	3	1	62	2e-24	116
Ps_131511	gi|357487771|ref|XP_003614173.1|	81.77	203	37	0	126	734	294	496	1e-82	311
Ps_131512	gi|388521403|gb|AFK48763.1|	82.69	156	22	1	57	524	1	151	1e-55	221
Ps_131513	gi|357512253|ref|XP_003626415.1|	94.43	287	16	0	98	958	1	287	2e-152	543
Ps_131514	gi|357443965|ref|XP_003592260.1|	81.73	405	57	4	14	1180	66	469	1e-143	515
Ps_131516	gi|357443167|ref|XP_003591861.1|	88.38	551	51	3	388	2004	1	550	0	831
Ps_131517	gi|356569623|ref|XP_003552998.1|	73.44	256	68	0	519	1286	22	277	3e-96	357
Ps_131519	gi|357462831|ref|XP_003601697.1|	78.53	177	38	0	284	814	497	673	2e-86	240
Ps_131520	gi|357518659|ref|XP_003629618.1|	90.37	187	18	0	7	567	465	651	3e-72	276
Ps_131521	gi|357462831|ref|XP_003601697.1|	80	100	20	0	284	583	497	596	4e-58	146
Ps_131522	gi|357518659|ref|XP_003629618.1|	88.17	262	30	1	7	789	465	726	7e-103	378
Ps_131524	gi|357447047|ref|XP_003593799.1|	85.19	135	20	0	406	2	73	207	5e-59	231
Ps_131526	gi|388491456|gb|AFK33794.1|	81.36	558	90	4	1796	159	34	589	0	882
Ps_131531	gi|357507611|ref|XP_003624094.1|	76.92	78	16	1	57	290	1	76	1e-15	87.4
Ps_131533	gi|147777914|emb|CAN75727.1|	38.73	173	98	4	4	504	94	264	2e-22	110
Ps_131535	gi|357443105|ref|XP_003591830.1|	85.71	91	13	0	1	273	259	349	9e-39	164
Ps_131536	gi|356498906|ref|XP_003518288.1|	71.67	60	17	0	204	383	1	60	1e-12	77.4
Ps_131537	gi|357437045|ref|XP_003588798.1|	96.59	88	3	0	197	460	1	88	4e-43	178
Ps_131539	gi|357442163|ref|XP_003591359.1|	78.71	155	32	1	2	466	125	278	1e-64	250
Ps_131540	gi|124359407|gb|ABN05866.1|	86.36	154	21	0	8	469	364	517	3e-65	253
Ps_131541	gi|217074442|gb|ACJ85581.1|	94.69	207	11	0	2	622	27	233	4e-107	392
Ps_131544	gi|356526047|ref|XP_003531631.1|	92.28	479	37	0	3	1439	159	637	0	859
Ps_131545	gi|356526047|ref|XP_003531631.1|	87.27	165	21	0	497	3	1	165	1e-69	268
Ps_131547	gi|357479441|ref|XP_003610006.1|	87.27	110	12	2	35	358	73	182	1e-38	163
Ps_131548	gi|357506575|ref|XP_003623576.1|	91.87	369	23	4	414	1517	1	363	1e-172	612
Ps_131551	gi|357443129|ref|XP_003591842.1|	86.59	343	46	0	6	1034	257	599	5e-145	520
Ps_131552	gi|357440409|ref|XP_003590482.1|	96.58	117	4	0	1	351	499	615	6e-52	207
Ps_131553	gi|357440409|ref|XP_003590482.1|	95.33	150	7	0	516	67	349	498	2e-78	295
Ps_131554	gi|356544648|ref|XP_003540760.1|	44.77	373	169	7	20	1063	180	540	7e-61	239
Ps_131556	gi|357442735|ref|XP_003591645.1|	89.39	66	7	0	212	409	254	319	7e-26	121
Ps_131558	gi|357444721|ref|XP_003592638.1|	90.83	109	10	0	287	613	1	109	6e-49	198
Ps_131560	gi|357494221|ref|XP_003617399.1|	70.14	144	31	3	11	409	18	160	1e-46	190
Ps_131561	gi|357468107|ref|XP_003604338.1|	75.61	82	14	1	2	229	1209	1290	8e-27	125
Ps_131562	gi|356498373|ref|XP_003518027.1|	72.55	51	7	2	114	245	1	51	8e-11	71.2
Ps_131563	gi|357502997|ref|XP_003621787.1|	89.52	735	61	6	325	2502	470	1197	0	1101
Ps_131564	gi|356546888|ref|XP_003541853.1|	64.27	1195	291	17	175	3369	1	1189	0	1197
Ps_131567	gi|403311585|gb|AFR34333.1|	93.33	45	3	0	349	215	27	71	5e-28	91.7
Ps_131569	gi|357478103|ref|XP_003609337.1|	73.98	123	26	1	15	383	98	214	1e-40	171
Ps_131571	gi|357500887|ref|XP_003620732.1|	86.44	59	8	0	3	179	570	628	2e-22	110
Ps_131572	gi|357464761|ref|XP_003602662.1|	95.33	150	7	0	589	1038	99	248	7e-125	300
Ps_131573	gi|357464761|ref|XP_003602662.1|	94.72	246	13	0	209	946	3	248	6e-134	482
Ps_131578	gi|357495863|ref|XP_003618220.1|	94.49	127	6	1	381	4	281	407	3e-59	232
Ps_131580	gi|356557941|ref|XP_003547268.1|	88	175	19	1	439	957	257	431	4e-80	303
Ps_131581	gi|357448071|ref|XP_003594311.1|	60.7	201	36	4	801	217	459	622	2e-46	191
Ps_131582	gi|356504997|ref|XP_003521279.1|	85.8	317	45	0	11	961	404	720	4e-155	552
Ps_131583	gi|255583134|ref|XP_002532333.1|	92.47	531	40	0	2286	3878	146	676	0	997
Ps_131584	gi|357495573|ref|XP_003618075.1|	92.18	179	14	0	3	539	539	717	4e-90	334
Ps_131585	gi|357513241|ref|XP_003626909.1|	84.81	79	12	0	239	3	148	226	1e-28	130
Ps_131587	gi|357438849|ref|XP_003589701.1|	86.43	140	19	0	594	175	184	323	7e-63	244
Ps_131590	gi|357484807|ref|XP_003612691.1|	84.96	133	20	0	727	329	812	944	8e-52	208
Ps_131591	gi|356507335|ref|XP_003522423.1|	69.85	199	57	1	92	688	7	202	1e-70	271
Ps_131592	gi|357508975|ref|XP_003624776.1|	84.47	103	16	0	16	324	80	182	9e-58	171
Ps_131593	gi|357508939|ref|XP_003624758.1|	80.52	154	30	0	16	477	80	233	1e-62	245
Ps_131594	gi|357450853|ref|XP_003595703.1|	92.49	519	35	1	411	1955	1	519	0	980
Ps_131596	gi|388509246|gb|AFK42689.1|	78.02	232	48	1	162	857	57	285	3e-81	306
Ps_131602	gi|356515246|ref|XP_003526312.1|	89.5	181	19	0	2	544	2145	2325	7e-96	355
Ps_131605	gi|388495808|gb|AFK35970.1|	95.37	108	5	0	11	334	42	149	7e-22	109
Ps_131609	gi|357463851|ref|XP_003602207.1|	75.88	170	37	2	2	511	125	290	2e-67	259
Ps_131612	gi|357513951|ref|XP_003627264.1|	86.86	175	16	3	8	517	1	173	1e-81	306
Ps_131613	gi|357492569|ref|XP_003616573.1|	82.86	70	12	0	62	271	104	173	3e-25	119
Ps_131614	gi|357492569|ref|XP_003616573.1|	94.37	71	4	0	213	1	22	92	7e-33	144
Ps_131615	gi|357519433|ref|XP_003630005.1|	87.39	119	15	0	9	365	105	223	1e-55	220
Ps_131621	gi|356498793|ref|XP_003518233.1|	84.35	147	23	0	208	648	15	161	6e-68	261
Ps_131628	gi|356547167|ref|XP_003541988.1|	51.25	160	68	6	1	474	43	194	1e-17	94
Ps_131629	gi|356538287|ref|XP_003537635.1|	92.96	71	5	0	5	217	1	71	8e-22	107
Ps_131630	gi|363807742|ref|NP_001242172.1|	90.77	390	32	1	1611	442	3	388	0	684
Ps_131632	gi|356502247|ref|XP_003519931.1|	43.56	163	82	4	199	666	1	160	2e-16	91.7
Ps_131634	gi|356523967|ref|XP_003530605.1|	86.11	180	25	0	20	559	252	431	6e-86	321
Ps_131635	gi|388510266|gb|AFK43199.1|	82.91	158	25	1	88	561	1	156	4e-70	270
Ps_131636	gi|356517282|ref|XP_003527317.1|	83.21	131	22	0	4	396	175	305	5e-59	231
Ps_131637	gi|358343399|ref|XP_003635790.1|	37.09	151	81	5	3	428	1379	1524	1e-28	87.4
Ps_131639	gi|357512651|ref|XP_003626614.1|	75.59	295	65	1	19	903	7	294	3e-130	469
Ps_131642	gi|388500080|gb|AFK38106.1|	82.29	96	14	1	2	289	25	117	3e-38	162
Ps_131643	gi|357513945|ref|XP_003627261.1|	80.77	52	10	0	257	412	4	55	4e-16	89
Ps_131652	gi|357484807|ref|XP_003612691.1|	91.7	229	19	0	3	689	580	808	2e-100	370
Ps_131654	gi|357444375|ref|XP_003592465.1|	80	400	64	6	16	1188	39	431	5e-159	566
Ps_131655	gi|357444375|ref|XP_003592465.1|	93.44	61	4	0	127	309	371	431	4e-24	116
Ps_131656	gi|356523310|ref|XP_003530283.1|	78.8	217	45	1	3	650	590	806	2e-89	333
Ps_131658	gi|357488675|ref|XP_003614625.1|	86.32	212	28	1	184	816	1	212	2e-88	331
Ps_131659	gi|356507386|ref|XP_003522448.1|	83.4	259	43	0	15	791	139	397	3e-116	422
Ps_131661	gi|357442765|ref|XP_003591660.1|	94.33	282	16	0	846	1	739	1020	1e-138	497
Ps_131662	gi|388517969|gb|AFK47046.1|	58.43	89	31	1	4	270	410	492	6e-20	101
Ps_131663	gi|388517969|gb|AFK47046.1|	83.33	90	15	0	347	616	162	251	3e-75	161
Ps_131666	gi|357486029|ref|XP_003613302.1|	67.25	229	64	5	117	782	1	225	3e-72	276
Ps_131671	gi|358343839|ref|XP_003636003.1|	83.23	155	19	3	276	728	3	154	3e-67	261
Ps_131675	gi|357479771|ref|XP_003610171.1|	89.41	170	18	0	706	197	37	206	2e-94	350
Ps_131677	gi|388495572|gb|AFK35852.1|	86.11	72	9	1	95	310	1	71	3e-25	119
Ps_131679	gi|363807086|ref|NP_001242077.1|	87.92	149	18	0	3	449	197	345	1e-67	261
Ps_131680	gi|87241061|gb|ABD32919.1|	73.86	241	25	2	609	1	265	505	2e-75	286
Ps_131684	gi|357499829|ref|XP_003620203.1|	57.95	176	34	1	11	538	383	518	2e-53	214
Ps_131685	gi|388495654|gb|AFK35893.1|	86.21	58	8	0	1	174	464	521	9e-23	110
Ps_131686	gi|358344018|ref|XP_003636091.1|	79.68	187	32	3	80	634	57	239	3e-75	286
Ps_131688	gi|357472445|ref|XP_003606507.1|	55.24	286	61	7	725	3	149	412	1e-64	251
Ps_131689	gi|357500209|ref|XP_003620393.1|	68.24	170	38	2	71	577	1	155	8e-35	152
Ps_131690	gi|357441285|ref|XP_003590920.1|	93.9	82	5	0	246	1	340	421	7e-39	164
Ps_131691	gi|357441285|ref|XP_003590920.1|	72.34	47	13	0	14	154	405	451	2e-15	86.7
Ps_131695	gi|357441419|ref|XP_003590987.1|	86.93	199	26	0	5	601	1023	1221	4e-92	343
Ps_131696	gi|357495575|ref|XP_003618076.1|	88.64	176	20	0	731	204	529	704	9e-86	321
Ps_131699	gi|356519505|ref|XP_003528413.1|	57.89	209	74	2	590	6	251	459	2e-54	217
Ps_131700	gi|357435967|ref|XP_003588259.1|	97.18	71	2	0	214	2	3	73	5e-33	146
Ps_131701	gi|217073458|gb|ACJ85088.1|	73.47	49	13	0	370	516	4	52	1e-12	74.3
Ps_131702	gi|357491451|ref|XP_003616013.1|	83.78	74	12	0	8	229	37	110	8e-25	117
Ps_131705	gi|357490525|ref|XP_003615550.1|	71.43	56	16	0	169	336	1	56	9e-18	94.4
Ps_131706	gi|357503303|ref|XP_003621940.1|	58.82	136	18	1	52	459	559	656	3e-33	144
Ps_131707	gi|357454893|ref|XP_003597727.1|	86.9	84	11	0	1	252	461	544	5e-37	158
Ps_131708	gi|357492919|ref|XP_003616748.1|	84.81	79	12	0	48	284	1	79	2e-31	139
Ps_131710	gi|388516423|gb|AFK46273.1|	63.38	284	80	6	288	1088	1	277	3e-78	298
Ps_131711	gi|357476167|ref|XP_003608369.1|	91.67	96	8	0	289	2	364	459	7e-44	181
Ps_131713	gi|357480685|ref|XP_003610628.1|	76	100	22	2	72	368	1	99	3e-37	159
Ps_131714	gi|357443609|ref|XP_003592082.1|	85.48	496	19	2	9	1496	1	443	0	787
Ps_131715	gi|357443609|ref|XP_003592082.1|	95.5	444	19	1	9	1340	1	443	0	811
Ps_131717	gi|356571479|ref|XP_003553904.1|	88.06	67	8	0	235	435	1	67	9e-28	127
Ps_131719	gi|357484595|ref|XP_003612585.1|	94.38	160	9	0	10	489	309	468	1e-79	300
Ps_131721	gi|357514725|ref|XP_003627651.1|	95.29	276	10	1	941	123	410	685	5e-107	392
Ps_131723	gi|356542834|ref|XP_003539870.1|	90	460	46	0	77	1456	49	508	0	845
Ps_131725	gi|356508582|ref|XP_003523034.1|	72.96	233	58	3	6	695	290	520	1e-79	301
Ps_131727	gi|357449309|ref|XP_003594931.1|	84.76	269	37	2	3	800	393	660	3e-123	446
Ps_131729	gi|356539658|ref|XP_003538312.1|	78.17	513	94	5	1676	183	1	510	0	765
Ps_131730	gi|217071890|gb|ACJ84305.1|	88.28	290	31	1	156	1025	1	287	6e-128	462
Ps_131732	gi|217071434|gb|ACJ84077.1|	76.92	104	23	1	757	446	13	115	4e-18	97.4
Ps_131733	gi|217071434|gb|ACJ84077.1|	76.92	104	23	1	724	413	13	115	4e-18	97.4
Ps_131734	gi|357507089|ref|XP_003623833.1|	91.76	170	14	0	1	510	295	464	3e-87	325
Ps_131736	gi|388506548|gb|AFK41340.1|	85.29	68	10	0	196	399	1	68	5e-18	95.1
Ps_131737	gi|357480737|ref|XP_003610654.1|	89.79	235	24	0	22	726	313	547	2e-120	436
Ps_131738	gi|356555936|ref|XP_003546285.1|	73.33	105	26	1	22	330	977	1081	3e-35	153
Ps_131742	gi|356575351|ref|XP_003555805.1|	89.44	464	39	1	16	1377	274	737	0	788
Ps_131743	gi|356507196|ref|XP_003522356.1|	78.1	210	30	5	1	621	46	242	9e-87	324
Ps_131744	gi|388519811|gb|AFK47967.1|	96.3	216	8	0	1079	432	1	216	1e-101	375
Ps_131745	gi|356557195|ref|XP_003546903.1|	83.33	90	15	0	22	291	488	577	5e-37	158
Ps_131746	gi|356519836|ref|XP_003528575.1|	86.36	88	12	0	365	102	1583	1670	2e-43	164
Ps_131748	gi|363806746|ref|NP_001242019.1|	75.08	297	71	3	2	889	2	296	1e-115	422
Ps_131750	gi|357470003|ref|XP_003605286.1|	88.24	187	22	0	20	580	680	866	3e-90	336
Ps_131752	gi|356516085|ref|XP_003526727.1|	90.87	854	78	0	147	2708	1	854	0	1494
Ps_131754	gi|357446497|ref|XP_003593526.1|	83.59	128	20	1	3	383	265	392	4e-43	179
Ps_131755	gi|357517409|ref|XP_003628993.1|	80.37	163	28	1	15	503	654	812	4e-69	265
Ps_131759	gi|357484693|ref|XP_003612634.1|	89.25	214	23	0	83	724	1	214	1e-112	410
Ps_131760	gi|356568750|ref|XP_003552573.1|	85.16	155	23	0	474	10	24	178	5e-66	254
Ps_131762	gi|357436503|ref|XP_003588527.1|	93.38	272	18	0	546	1361	1	272	8e-137	492
Ps_131767	gi|357497233|ref|XP_003618905.1|	90.35	114	10	1	145	483	257	370	1e-52	210
Ps_131768	gi|357506563|ref|XP_003623570.1|	74.29	319	76	4	1	957	230	542	1e-110	405
Ps_131769	gi|356528256|ref|XP_003532720.1|	82.59	293	51	0	18	896	476	768	2e-130	470
Ps_131770	gi|356528226|ref|XP_003532706.1|	60.59	307	93	7	2	874	81	375	5e-97	252
Ps_131773	gi|356513173|ref|XP_003525288.1|	83.23	161	27	0	2	484	217	377	3e-78	295
Ps_131776	gi|388521447|gb|AFK48785.1|	84.31	204	32	0	1071	460	1	204	1e-66	259
Ps_131778	gi|357511621|ref|XP_003626099.1|	90.74	162	15	0	488	3	199	360	7e-82	307
Ps_131779	gi|357436677|ref|XP_003588614.1|	87.78	90	11	0	18	287	104	193	4e-40	168
Ps_131780	gi|357519821|ref|XP_003630199.1|	89.29	112	12	0	151	486	1	112	1e-43	180
Ps_131787	gi|75248154|sp|Q8SKU2.2|TIC62_PEA	98.5	534	6	1	118	1713	1	534	0	851
Ps_131788	gi|34761728|gb|AAQ82037.1|	84.62	78	12	0	294	61	299	376	3e-30	135
Ps_131789	gi|357445545|ref|XP_003593050.1|	80.29	137	27	0	8	418	491	627	1e-55	219
Ps_131791	gi|18483249|gb|AAL73984.1|AF466149_1	90.5	179	17	0	60	596	504	682	5e-87	325
Ps_131794	gi|357479135|ref|XP_003609853.1|	91.58	190	16	0	50	619	171	360	1e-93	335
Ps_131797	gi|357442547|ref|XP_003591551.1|	83.9	118	9	1	179	502	260	377	8e-49	197
Ps_131798	gi|356551381|ref|XP_003544054.1|	90.72	97	9	0	20	310	111	207	5e-43	178
Ps_131799	gi|357473157|ref|XP_003606863.1|	95.45	264	12	0	3	794	2186	2449	2e-140	503
Ps_131800	gi|357483371|ref|XP_003611972.1|	88.29	111	7	1	87	419	1	105	2e-46	189
Ps_131804	gi|388504344|gb|AFK40238.1|	93.48	230	15	0	240	929	1	230	4e-103	380
Ps_131805	gi|357459077|ref|XP_003599819.1|	89.66	232	24	0	3	698	502	733	9e-111	404
Ps_131811	gi|356561367|ref|XP_003548954.1|	87.23	94	12	0	302	21	127	220	3e-31	139
Ps_131812	gi|358349440|ref|XP_003638745.1|	88.97	136	11	1	15	410	238	373	4e-57	224
Ps_131813	gi|357482915|ref|XP_003611744.1|	91.52	342	28	1	2	1024	49	390	1e-160	571
Ps_131814	gi|357518545|ref|XP_003629561.1|	83.21	137	23	0	644	234	692	828	4e-60	236
Ps_131815	gi|357508101|ref|XP_003624339.1|	92.74	234	17	0	1	702	125	358	2e-119	433
Ps_131816	gi|409191772|gb|AFV30230.1|	99.39	164	1	0	2	493	264	427	2e-77	292
Ps_131817	gi|357505377|ref|XP_003622977.1|	94.19	155	9	0	41	505	16	170	3e-79	298
Ps_131819	gi|357510949|ref|XP_003625763.1|	87.07	116	14	1	98	442	1	116	6e-52	207
Ps_131822	gi|356514961|ref|XP_003526170.1|	84.46	148	20	1	444	1	36	180	2e-72	276
Ps_131823	gi|356545185|ref|XP_003541025.1|	82.17	129	23	0	3	389	182	310	2e-44	182
Ps_131825	gi|388518783|gb|AFK47453.1|	88.19	271	32	0	3	815	137	407	8e-110	402
Ps_131828	gi|6688816|emb|CAB65283.1|	86.32	95	13	0	499	215	8	102	8e-40	167
Ps_131834	gi|356535278|ref|XP_003536175.1|	71.11	225	20	1	72	611	1	225	5e-77	291
Ps_131835	gi|357504017|ref|XP_003622297.1|	73.73	118	30	1	544	191	411	527	2e-52	166
Ps_131836	gi|357485613|ref|XP_003613094.1|	84.13	63	10	0	52	240	1	63	3e-24	115
Ps_131838	gi|357478491|ref|XP_003609531.1|	95.45	154	7	0	487	948	155	308	2e-144	300
Ps_131840	gi|356531700|ref|XP_003534414.1|	59.9	197	75	2	68	652	15	209	2e-51	207
Ps_131841	gi|356576923|ref|XP_003556579.1|	82.17	286	49	1	180	1031	1	286	1e-137	495
Ps_131842	gi|356576923|ref|XP_003556579.1|	74.84	314	49	2	180	1115	1	286	4e-133	480
Ps_131843	gi|388500730|gb|AFK38431.1|	78.4	125	27	0	8	382	37	161	2e-53	214
Ps_131844	gi|357476139|ref|XP_003608355.1|	85.71	49	7	0	19	165	176	224	2e-16	89.7
Ps_131845	gi|357461663|ref|XP_003601113.1|	65	120	42	0	3	362	90	209	1e-40	171
Ps_131848	gi|356554151|ref|XP_003545412.1|	81.75	126	18	1	2	379	191	311	1e-50	203
Ps_131851	gi|357438309|ref|XP_003589430.1|	88.4	405	47	0	82	1296	7	411	0	751
Ps_131852	gi|356560069|ref|XP_003548318.1|	86.39	147	20	0	466	26	245	391	1e-60	236
Ps_131853	gi|356505269|ref|XP_003521414.1|	81.53	249	42	2	1	735	338	586	2e-111	408
Ps_131854	gi|357455399|ref|XP_003597980.1|	93.7	349	22	0	226	1272	32	380	0	653
Ps_131855	gi|357467115|ref|XP_003603842.1|	87.74	155	19	0	22	486	697	851	2e-77	293
Ps_131857	gi|356563424|ref|XP_003549963.1|	64.05	370	110	5	298	1377	1	357	5e-77	294
Ps_131859	gi|357509907|ref|XP_003625242.1|	82.16	241	42	1	727	5	173	412	5e-94	348
Ps_131860	gi|388494550|gb|AFK35341.1|	82.44	262	45	1	64	846	1	262	9e-113	411
Ps_131864	gi|356503734|ref|XP_003520659.1|	89.23	130	14	0	16	405	250	379	2e-56	222
Ps_131866	gi|356518647|ref|XP_003527990.1|	67.94	683	163	13	288	2264	1	651	0	843
Ps_131867	gi|356528104|ref|XP_003532645.1|	82.24	107	19	0	182	502	125	231	1e-47	193
Ps_131869	gi|99083509|gb|ABF66654.1|	86.75	332	41	1	499	1485	60	391	1e-148	532
Ps_131870	gi|357506033|ref|XP_003623305.1|	94.93	335	17	0	499	1503	60	394	3e-158	564
Ps_131871	gi|356521457|ref|XP_003529372.1|	74.29	459	106	5	76	1419	2	459	0	680
Ps_131872	gi|357520645|ref|XP_003630611.1|	67.21	61	20	0	185	3	903	963	2e-13	79.7
Ps_131873	gi|356574904|ref|XP_003555583.1|	94.34	53	3	0	161	3	579	631	3e-20	102
Ps_131875	gi|357519433|ref|XP_003630005.1|	94.07	270	16	0	1	810	434	703	6e-143	511
Ps_131877	gi|351725669|ref|NP_001235053.1|	61.44	306	112	2	439	1347	14	316	1e-97	362
Ps_131879	gi|356525758|ref|XP_003531490.1|	100	154	0	0	178	639	1	154	6e-69	266
Ps_131881	gi|130188|sp|P15001.1|PHYA_PEA	100	1124	0	0	3695	324	1	1124	0	2060
Ps_131885	gi|357491191|ref|XP_003615883.1|	68.66	201	63	0	39	641	284	484	4e-68	262
Ps_131887	gi|1237080|emb|CAA65539.1|	99.81	516	1	0	117	1664	1	516	0	994
Ps_131888	gi|1237080|emb|CAA65539.1|	97.67	516	12	0	117	1664	1	516	0	977
Ps_131889	gi|217072156|gb|ACJ84438.1|	84.13	126	19	1	513	887	148	273	4e-55	220
Ps_131891	gi|356517760|ref|XP_003527554.1|	87.8	123	15	0	205	573	1	123	2e-56	223
Ps_131892	gi|224060205|ref|XP_002300084.1|	86.27	102	14	0	205	510	1	102	2e-44	182
Ps_131893	gi|357472603|ref|XP_003606586.1|	86.92	214	28	0	97	738	7	220	7e-105	385
Ps_131894	gi|357472603|ref|XP_003606586.1|	86.36	176	24	0	97	624	7	182	5e-95	317
Ps_131895	gi|357472603|ref|XP_003606586.1|	81.78	247	42	2	775	35	229	472	4e-115	419
Ps_131896	gi|356515028|ref|XP_003526203.1|	79.91	214	42	1	2	643	354	566	3e-85	319
Ps_131897	gi|357499049|ref|XP_003619813.1|	76.99	113	26	0	2	340	147	259	3e-43	179
Ps_131898	gi|147860741|emb|CAN79281.1|	62.22	45	16	1	195	329	451	494	7e-11	54.3
Ps_131899	gi|356544275|ref|XP_003540579.1|	80.37	382	75	0	3	1148	89	470	5e-178	630
Ps_131900	gi|356544078|ref|XP_003540482.1|	80.59	438	81	2	120	1430	1	435	0	676
Ps_131902	gi|449451890|ref|XP_004143693.1|	100	48	0	0	523	666	53	100	2e-20	103
Ps_131903	gi|357521141|ref|XP_003630859.1|	65.82	79	24	1	54	290	71	146	3e-19	99.4
Ps_131904	gi|357456637|ref|XP_003598599.1|	54.9	51	23	0	350	502	67	117	7e-15	68.9
Ps_131905	gi|356551314|ref|XP_003544021.1|	71.24	372	99	3	8	1105	585	954	1e-144	518
Ps_131907	gi|356551314|ref|XP_003544021.1|	56.9	174	69	2	123	626	781	954	5e-46	189
Ps_131908	gi|224091022|ref|XP_002309149.1|	81.82	44	8	0	2	133	833	876	1e-13	81.6
Ps_131909	gi|357519691|ref|XP_003630134.1|	95.02	281	14	0	2	844	365	645	2e-157	560
Ps_131910	gi|356553901|ref|XP_003545289.1|	77.35	234	51	1	53	754	5	236	2e-95	354
Ps_131911	gi|357465565|ref|XP_003603067.1|	82.02	89	15	1	269	3	276	363	7e-36	154
Ps_131912	gi|357505151|ref|XP_003622864.1|	96.4	222	8	0	76	741	1	222	6e-108	395
Ps_131913	gi|357464255|ref|XP_003602409.1|	86.91	191	23	1	413	985	3	191	4e-73	281
Ps_131914	gi|357464255|ref|XP_003602409.1|	78.67	286	52	4	413	1255	3	284	8e-89	333
Ps_131915	gi|357480679|ref|XP_003610625.1|	85.14	148	22	0	1	444	108	255	7e-71	270
Ps_131918	gi|357460795|ref|XP_003600679.1|	84.51	71	9	2	18	230	170	238	9e-26	120
Ps_131920	gi|356503547|ref|XP_003520569.1|	69.91	113	34	0	2	340	592	704	1e-28	132
Ps_131921	gi|357507205|ref|XP_003623891.1|	87.62	202	25	0	24	629	873	1074	8e-97	357
Ps_131922	gi|357463021|ref|XP_003601792.1|	82.84	134	22	1	7	408	12	144	1e-37	161
Ps_131924	gi|357447215|ref|XP_003593883.1|	67.81	146	47	0	136	573	3	148	6e-54	214
Ps_131925	gi|357509669|ref|XP_003625123.1|	96.09	179	7	0	106	642	1	179	3e-95	352
Ps_131927	gi|357445769|ref|XP_003593162.1|	93.62	94	6	0	35	316	347	440	3e-37	159
Ps_131929	gi|7677046|gb|AAF67003.1|AF148506_1	96.15	467	17	1	1766	366	1	466	0	902
Ps_131930	gi|357448645|ref|XP_003594598.1|	31.59	402	227	11	398	1486	1	393	4e-33	148
Ps_131932	gi|357452871|ref|XP_003596712.1|	93.36	211	14	0	727	95	27	237	7e-109	399
Ps_131933	gi|388508444|gb|AFK42288.1|	92.24	245	19	0	854	1588	1	245	3e-102	378
Ps_131934	gi|388508436|gb|AFK42284.1|	80.2	101	20	0	2	304	46	146	2e-40	169
Ps_131936	gi|357495079|ref|XP_003617828.1|	81.6	125	23	0	2	376	205	329	7e-53	211
Ps_131939	gi|357482585|ref|XP_003611579.1|	90.94	607	40	4	231	2018	1	603	0	899
Ps_131940	gi|357499099|ref|XP_003619838.1|	90.36	332	32	0	1276	281	1	332	2e-158	564
Ps_131941	gi|357461451|ref|XP_003601007.1|	67.42	89	29	0	2	268	323	411	9e-23	110
Ps_131942	gi|357448759|ref|XP_003594655.1|	96.45	141	5	0	13	435	191	331	1e-72	276
Ps_131947	gi|357503557|ref|XP_003622067.1|	55.49	164	67	2	4	495	277	434	3e-35	154
Ps_131948	gi|217073464|gb|ACJ85097.1|	62.16	111	40	1	98	430	129	237	2e-32	144
Ps_131950	gi|356502833|ref|XP_003520220.1|	58.79	364	144	3	10	1089	449	810	2e-101	375
Ps_131952	gi|357482583|ref|XP_003611578.1|	83.78	222	31	1	10	675	275	491	4e-82	310
Ps_131953	gi|356545949|ref|XP_003541395.1|	62.39	117	40	3	39	383	636	750	2e-23	113
Ps_131957	gi|358348291|ref|XP_003638181.1|	71.53	288	48	6	805	2	87	360	1e-106	390
Ps_131961	gi|357476827|ref|XP_003608699.1|	75.73	445	106	2	931	2259	1863	2307	0	618
Ps_131966	gi|356573825|ref|XP_003555056.1|	70.77	65	19	0	1	195	534	598	3e-21	105
Ps_131967	gi|356573825|ref|XP_003555056.1|	74.3	249	59	2	42	788	149	392	5e-103	379
Ps_131969	gi|356574271|ref|XP_003555273.1|	76.54	81	19	0	21	263	700	780	5e-32	141
Ps_131970	gi|357474467|ref|XP_003607518.1|	82	150	26	1	297	746	1	149	8e-46	189
Ps_131971	gi|356514909|ref|XP_003526144.1|	56.56	122	40	3	3	335	72	191	9e-31	137
Ps_131972	gi|147769782|emb|CAN65540.1|	50.68	73	34	1	303	85	566	636	4e-11	72.4
Ps_131973	gi|4325355|gb|AAD17352.1|	49.49	99	50	0	465	169	660	758	3e-22	109
Ps_131974	gi|357466093|ref|XP_003603331.1|	85.23	237	35	0	277	987	1	237	1e-98	365
Ps_131975	gi|357453291|ref|XP_003596922.1|	87.93	58	7	0	50	223	559	616	7e-23	111
Ps_131976	gi|356519976|ref|XP_003528644.1|	80	65	13	0	109	303	19	83	4e-23	112
Ps_131977	gi|356498373|ref|XP_003518027.1|	99.14	116	1	0	2	349	106	221	5e-64	248
Ps_131978	gi|357479437|ref|XP_003610004.1|	96.08	102	4	0	206	511	1	102	2e-50	204
Ps_131984	gi|356502780|ref|XP_003520194.1|	82.01	517	91	1	2	1552	87	601	0	877
Ps_131985	gi|357473391|ref|XP_003606980.1|	85.4	137	15	1	881	486	20	156	4e-49	201
Ps_131986	gi|357510217|ref|XP_003625397.1|	94.58	295	16	0	991	107	85	379	8e-154	548
Ps_131987	gi|357510217|ref|XP_003625397.1|	90.57	106	10	0	142	459	379	484	5e-50	201
Ps_131988	gi|357470735|ref|XP_003605652.1|	74.39	367	92	1	23	1123	638	1002	1e-158	565
Ps_131989	gi|388500654|gb|AFK38393.1|	90.34	145	10	1	435	1	240	380	8e-72	273
Ps_131990	gi|388500654|gb|AFK38393.1|	96.81	251	8	0	22	774	1	251	1e-141	507
Ps_131992	gi|357460967|ref|XP_003600765.1|	80.85	47	9	0	6	146	359	405	2e-11	73.2
Ps_131993	gi|357438517|ref|XP_003589534.1|	91.24	217	19	0	22	672	75	291	9e-111	404
Ps_131994	gi|356497528|ref|XP_003517612.1|	64.94	174	56	2	19	537	616	785	5e-55	218
Ps_131997	gi|399920231|gb|AFP55578.1|	65.58	154	53	0	488	27	1028	1181	2e-56	223
Ps_131998	gi|357463393|ref|XP_003601978.1|	83.41	211	28	2	104	721	137	345	8e-79	298
Ps_132002	gi|84468318|dbj|BAE71242.1|	84.17	278	43	1	140	970	1	278	1e-125	454
Ps_132003	gi|357473079|ref|XP_003606824.1|	71.43	140	37	2	91	501	1	140	7e-47	191
Ps_132004	gi|351727343|ref|NP_001238693.1|	90.53	285	27	0	3	857	41	325	3e-142	509
Ps_132005	gi|357471679|ref|XP_003606124.1|	78.61	332	66	1	54	1049	1	327	2e-140	504
Ps_132006	gi|356568126|ref|XP_003552264.1|	94.33	194	11	0	3	584	540	733	2e-101	372
Ps_132007	gi|356567909|ref|XP_003552157.1|	80	115	22	1	81	425	55	168	1e-33	148
Ps_132008	gi|357464505|ref|XP_003602534.1|	65.56	151	50	1	447	1	430	580	1e-44	183
Ps_132009	gi|147864469|emb|CAN82637.1|	76.84	190	44	0	42	611	364	553	2e-84	317
Ps_132010	gi|356560221|ref|XP_003548392.1|	81.94	227	38	1	497	1177	1	224	6e-104	383
Ps_132011	gi|113570|sp|P08688.1|ALB2_PEA	71.79	78	22	0	84	317	1	78	3e-27	125
Ps_132012	gi|357518025|ref|XP_003629301.1|	84.38	96	15	0	290	3	20	115	4e-44	181
Ps_132017	gi|351727499|ref|NP_001236139.1|	83.05	118	20	0	18	371	118	235	2e-55	220
Ps_132020	gi|124361135|gb|ABN09107.1|	89.26	121	9	2	412	53	198	315	1e-44	183
Ps_132021	gi|357480445|ref|XP_003610508.1|	67.82	87	21	3	19	261	220	305	1e-24	117
Ps_132022	gi|357501711|ref|XP_003621144.1|	95.24	252	12	0	58	813	421	672	8e-133	479
Ps_132030	gi|351724037|ref|NP_001235508.1|	70.59	51	15	0	165	317	5	55	5e-13	78.6
Ps_132031	gi|357460865|ref|XP_003600714.1|	73.68	266	54	5	2	781	56	311	2e-78	297
Ps_132032	gi|357512077|ref|XP_003626327.1|	88.72	266	24	1	781	2	22	287	8e-136	488
Ps_132033	gi|356550082|ref|XP_003543419.1|	70.64	109	32	0	269	595	92	200	5e-39	165
Ps_132036	gi|357446265|ref|XP_003593410.1|	87.05	139	13	1	977	561	755	888	6e-53	214
Ps_132038	gi|356519070|ref|XP_003528197.1|	79.31	116	23	1	349	2	40	154	9e-47	190
Ps_132039	gi|357487421|ref|XP_003613998.1|	80	115	23	0	72	416	1	115	4e-41	171
Ps_132043	gi|356538905|ref|XP_003537941.1|	75.96	208	46	4	1084	464	992	1196	9e-79	299
Ps_132048	gi|356528479|ref|XP_003532830.1|	95.65	46	2	0	284	421	1	46	4e-15	85.5
Ps_132051	gi|218195939|gb|EEC78366.1|	95.24	84	4	0	116	367	54	137	2e-39	166
Ps_132052	gi|356534678|ref|XP_003535879.1|	76.92	104	24	0	2	313	437	540	1e-36	158
Ps_132057	gi|356533187|ref|XP_003535149.1|	97.59	83	2	0	349	101	527	609	3e-36	155
Ps_132058	gi|356542343|ref|XP_003539626.1|	76.24	101	23	1	22	324	498	597	2e-40	169
Ps_132060	gi|357514785|ref|XP_003627681.1|	65.15	132	45	1	2	397	94	224	2e-45	186
Ps_132061	gi|356539848|ref|XP_003538405.1|	71.49	235	61	2	25	729	53	281	4e-81	306
Ps_132064	gi|357499113|ref|XP_003619845.1|	84.73	393	57	1	73	1251	1	390	0	687
Ps_132065	gi|124359710|gb|ABN06064.1|	34.07	135	80	3	611	991	306	439	1e-27	66.2
Ps_132067	gi|34761724|gb|AAQ82035.1|	76.92	143	33	0	15	443	471	613	6e-54	214
Ps_132069	gi|357503127|ref|XP_003621852.1|	92.68	164	12	0	493	2	697	860	6e-80	300
Ps_132070	gi|356533289|ref|XP_003535198.1|	88.01	826	84	3	109	2565	1	818	0	1418
Ps_132071	gi|357452551|ref|XP_003596552.1|	87.96	108	13	0	20	343	419	526	2e-49	199
Ps_132072	gi|357452551|ref|XP_003596552.1|	87.39	111	14	0	17	349	417	527	2e-50	203
Ps_132073	gi|357502679|ref|XP_003621628.1|	67.31	104	33	1	19	330	168	270	2e-32	143
Ps_132075	gi|388497814|gb|AFK36973.1|	88.99	327	35	1	66	1046	3	328	6e-146	523
Ps_132076	gi|388497814|gb|AFK36973.1|	85.11	235	34	1	66	770	3	236	1e-95	355
Ps_132077	gi|357478393|ref|XP_003609482.1|	77.85	158	33	2	139	609	2	158	7e-44	181
Ps_132079	gi|357462973|ref|XP_003601768.1|	90.91	286	24	2	986	129	1	284	1e-149	534
Ps_132080	gi|87241451|gb|ABD33309.1|	80.23	177	26	2	3	506	870	1046	1e-61	240
Ps_132082	gi|357476561|ref|XP_003608566.1|	87.54	297	31	3	1361	471	1	291	5e-156	556
Ps_132084	gi|357496887|ref|XP_003618732.1|	87.04	108	11	1	2	316	25	132	1e-47	193
Ps_132085	gi|357466139|ref|XP_003603354.1|	94.83	58	3	0	35	208	517	574	6e-25	118
Ps_132087	gi|357516549|ref|XP_003628563.1|	89.32	103	11	0	2	310	337	439	3e-44	182
Ps_132088	gi|357465237|ref|XP_003602900.1|	60	120	46	2	711	355	945	1063	3e-34	131
Ps_132091	gi|356525030|ref|XP_003531130.1|	80.71	368	69	1	1	1104	120	485	6e-122	443
Ps_132094	gi|388521027|gb|AFK48575.1|	47.06	136	61	7	567	187	1	134	1e-42	178
Ps_132097	gi|357466283|ref|XP_003603426.1|	73.57	140	36	1	121	540	1	139	1e-52	210
Ps_132098	gi|388494994|gb|AFK35563.1|	91.39	267	23	0	803	3	97	363	1e-139	501
Ps_132099	gi|357509561|ref|XP_003625069.1|	85.35	157	23	0	20	490	30	186	3e-70	268
Ps_132100	gi|357436123|ref|XP_003588337.1|	89.61	77	8	0	112	342	528	604	9e-33	145
Ps_132102	gi|356550859|ref|XP_003543800.1|	56.62	219	87	3	873	226	1076	1289	2e-50	204
Ps_132103	gi|108862431|gb|ABA97308.2|	53.33	60	28	0	9	188	107	166	2e-11	73.2
Ps_132104	gi|356561472|ref|XP_003549005.1|	34.27	213	124	4	610	20	550	762	7e-21	105
Ps_132105	gi|357458005|ref|XP_003599283.1|	67.36	242	27	1	1	570	365	606	2e-65	253
Ps_132106	gi|357437105|ref|XP_003588828.1|	87.5	160	17	1	24	503	102	258	3e-73	278
Ps_132107	gi|224063343|ref|XP_002301106.1|	70.83	168	48	1	277	780	1	167	1e-112	250
Ps_132108	gi|388497022|gb|AFK36577.1|	92.38	223	12	2	177	833	1	222	2e-106	391
Ps_132109	gi|356573730|ref|XP_003555010.1|	67.32	153	47	3	681	229	506	657	4e-38	163
Ps_132110	gi|357517357|ref|XP_003628967.1|	80.5	159	31	0	124	600	8	166	7e-67	258
Ps_132111	gi|356552761|ref|XP_003544731.1|	80.56	216	35	1	25	672	140	348	5e-93	345
Ps_132113	gi|357443623|ref|XP_003592089.1|	75.43	232	37	3	1164	502	21	243	4e-54	218
Ps_132116	gi|357510211|ref|XP_003625394.1|	96.08	51	2	0	764	612	1490	1540	2e-18	98.2
Ps_132117	gi|357485313|ref|XP_003612944.1|	80	150	30	0	25	474	630	779	3e-64	249
Ps_132118	gi|224063156|ref|XP_002301018.1|	96.77	155	5	0	467	3	190	344	8e-89	330
Ps_132119	gi|460409854|ref|XP_004250352.1|	97.48	119	3	0	359	3	228	346	6e-65	251
Ps_132121	gi|395407415|gb|ABB30163.2|	98.63	146	2	0	2	439	275	420	3e-66	256
Ps_132122	gi|357483607|ref|XP_003612090.1|	91.67	72	6	0	7	222	163	234	2e-19	99.8
Ps_132123	gi|357461565|ref|XP_003601064.1|	85.83	127	15	1	77	448	14	140	5e-54	215
Ps_132125	gi|357508821|ref|XP_003624699.1|	87.71	236	24	1	710	3	1	231	8e-94	348
Ps_132126	gi|357508821|ref|XP_003624699.1|	88.35	412	48	0	3	1238	225	636	0	714
Ps_132127	gi|357508821|ref|XP_003624699.1|	81.25	48	9	0	3	146	225	272	2e-16	90.1
Ps_132128	gi|357440043|ref|XP_003590299.1|	87.01	685	79	4	8	2047	74	753	0	1167
Ps_132129	gi|357511015|ref|XP_003625796.1|	89.8	343	35	0	55	1083	1	343	3e-164	583
Ps_132130	gi|357511015|ref|XP_003625796.1|	89.8	343	35	0	55	1083	1	343	3e-164	583
Ps_132132	gi|357509623|ref|XP_003625100.1|	90.1	101	10	0	9	311	123	223	1e-47	193
Ps_132134	gi|357520033|ref|XP_003630305.1|	85	60	9	0	439	260	1035	1094	2e-19	100
Ps_132135	gi|357517921|ref|XP_003629249.1|	79.71	138	28	0	622	209	416	553	2e-46	190
Ps_132136	gi|357507681|ref|XP_003624129.1|	90.2	347	33	1	316	1356	1	346	3e-172	610
Ps_132138	gi|357511495|ref|XP_003626036.1|	83.16	95	15	1	282	1	328	422	4e-32	142
Ps_132139	gi|357478457|ref|XP_003609514.1|	68.48	92	23	2	565	308	1318	1409	2e-26	124
Ps_132142	gi|357460847|ref|XP_003600705.1|	93.07	231	16	0	4	696	175	405	9e-117	424
Ps_132144	gi|357464697|ref|XP_003602630.1|	88.37	43	5	0	2	130	601	643	2e-13	80.1
Ps_132145	gi|358343837|ref|XP_003636002.1|	79.35	92	19	0	19	294	749	840	3e-33	145
Ps_132147	gi|356523072|ref|XP_003530166.1|	83.61	61	9	1	117	296	1	61	2e-20	102
Ps_132148	gi|356523072|ref|XP_003530166.1|	89.06	64	7	0	112	303	127	190	2e-25	120
Ps_132153	gi|357486463|ref|XP_003613519.1|	72.57	113	27	1	15	341	1056	1168	6e-35	151
Ps_132154	gi|148925503|gb|ABR19752.1|	99.87	777	1	0	2702	372	1	777	0	1546
Ps_132155	gi|148925503|gb|ABR19752.1|	89.25	837	29	3	2879	372	1	777	0	1442
Ps_132156	gi|388515229|gb|AFK45676.1|	58.59	99	30	3	2	265	36	134	1e-20	103
Ps_132157	gi|356498743|ref|XP_003518209.1|	88.35	249	29	0	2	748	325	573	4e-128	462
Ps_132158	gi|357463245|ref|XP_003601904.1|	76.19	105	21	1	315	1	1	101	2e-35	153
Ps_132159	gi|356574639|ref|XP_003555453.1|	72.97	111	27	1	8	331	516	626	1e-40	171
Ps_132160	gi|388516267|gb|AFK46195.1|	80.75	400	68	4	117	1313	1	392	1e-162	578
Ps_132161	gi|87162502|gb|ABD28297.1|	75.47	697	127	3	359	2446	1	654	0	997
Ps_132162	gi|87162502|gb|ABD28297.1|	78.89	668	126	3	359	2359	1	654	0	1010
Ps_132164	gi|462408041|gb|EMJ13375.1|	58.86	158	60	3	67	528	1	157	2e-45	187
Ps_132172	gi|356536160|ref|XP_003536607.1|	75	104	25	1	561	250	651	753	3e-35	153
Ps_132174	gi|356516245|ref|XP_003526806.1|	65.05	206	67	3	13	630	97	297	4e-67	259
Ps_132175	gi|218198733|gb|EEC81160.1|	94.37	71	4	0	213	1	47	117	8e-30	134
Ps_132177	gi|124360116|gb|ABN08132.1|	32.23	121	74	3	3	356	163	278	1e-12	78.2
Ps_132178	gi|356542109|ref|XP_003539513.1|	89.61	77	8	0	96	326	662	738	5e-32	141
Ps_132179	gi|357456153|ref|XP_003598357.1|	92.3	844	64	1	2870	342	1	844	0	1577
Ps_132180	gi|357456153|ref|XP_003598357.1|	92.3	844	64	1	2870	342	1	844	0	1577
Ps_132181	gi|357456153|ref|XP_003598357.1|	92.3	844	64	1	2870	342	1	844	0	1577
Ps_132182	gi|356568384|ref|XP_003552391.1|	81.03	58	11	0	59	232	176	233	7e-18	94.7
Ps_132185	gi|357438953|ref|XP_003589753.1|	92.02	188	15	0	585	22	133	320	5e-83	311
Ps_132189	gi|356501069|ref|XP_003519351.1|	89.74	78	8	0	138	371	1	78	2e-35	153
Ps_132190	gi|356506458|ref|XP_003521999.1|	93.33	90	6	0	7	276	390	479	5e-45	184
Ps_132194	gi|357519153|ref|XP_003629865.1|	84.62	78	12	0	17	250	501	578	7e-25	118
Ps_132196	gi|357441897|ref|XP_003591226.1|	92.76	152	11	0	2	457	443	594	4e-80	303
Ps_132198	gi|357491715|ref|XP_003616145.1|	86.19	181	5	2	143	682	39	200	2e-78	297
Ps_132199	gi|357491715|ref|XP_003616145.1|	96.3	162	5	1	143	625	39	200	8e-82	309
Ps_132200	gi|357491715|ref|XP_003616145.1|	96.3	162	5	1	143	625	39	200	8e-82	309
Ps_132201	gi|356498322|ref|XP_003518002.1|	54.76	42	19	0	124	249	532	573	2e-13	53.9
Ps_132203	gi|2745902|gb|AAB94773.1|	100	35	0	0	106	2	1	35	2e-12	76.6
Ps_132205	gi|356563574|ref|XP_003550036.1|	77.52	516	96	5	24	1547	249	752	2e-180	637
Ps_132208	gi|388507468|gb|AFK41800.1|	90.91	176	16	0	2	529	16	191	6e-89	330
Ps_132210	gi|357517631|ref|XP_003629104.1|	88.52	183	20	1	3	548	671	853	9e-89	330
Ps_132211	gi|357506755|ref|XP_003623666.1|	82.29	175	31	0	274	798	3	177	1e-67	262
Ps_132212	gi|357517311|ref|XP_003628944.1|	84.37	371	49	3	1	1104	541	905	9e-130	469
Ps_132215	gi|357505895|ref|XP_003623236.1|	89.86	69	7	0	282	488	1	69	5e-29	131
Ps_132216	gi|357494859|ref|XP_003617718.1|	80.68	176	31	1	617	90	132	304	5e-77	291
Ps_132217	gi|388500396|gb|AFK38264.1|	87.02	131	17	0	19	411	86	216	6e-56	221
Ps_132218	gi|388500396|gb|AFK38264.1|	87.36	87	11	0	263	3	1	87	4e-28	129
Ps_132224	gi|357482247|ref|XP_003611409.1|	95.48	221	10	0	3	665	189	409	9e-126	454
Ps_132226	gi|357440893|ref|XP_003590724.1|	85.16	155	23	0	4	468	36	190	1e-63	246
Ps_132228	gi|357501939|ref|XP_003621258.1|	100	52	0	0	166	321	12	63	1e-23	114
Ps_132229	gi|357501939|ref|XP_003621258.1|	62.65	83	0	1	115	363	12	63	8e-19	97.8
Ps_132230	gi|357495285|ref|XP_003617931.1|	87.93	174	21	0	1	522	156	329	5e-86	322
Ps_132231	gi|147832403|emb|CAN73272.1|	59.46	148	60	0	241	684	309	456	6e-64	190
Ps_132232	gi|357436969|ref|XP_003588760.1|	93.33	180	11	1	446	982	95	274	2e-122	326
Ps_132233	gi|217072474|gb|ACJ84597.1|	90.97	144	10	1	93	524	1	141	5e-64	248
Ps_132234	gi|357511799|ref|XP_003626188.1|	87.07	379	41	3	170	1288	1	377	1e-180	638
Ps_132238	gi|356502674|ref|XP_003520142.1|	65.07	209	53	6	352	957	1	196	2e-57	228
Ps_132240	gi|357485261|ref|XP_003612918.1|	93.94	297	18	0	1136	246	1	297	6e-147	526
Ps_132241	gi|356526185|ref|XP_003531700.1|	88.18	203	24	0	757	149	333	535	2e-107	393
Ps_132245	gi|358344789|ref|XP_003636469.1|	65	160	21	2	479	3	752	877	2e-50	202
Ps_132246	gi|358344789|ref|XP_003636469.1|	83.33	126	20	1	377	3	752	877	1e-56	223
Ps_132248	gi|357445161|ref|XP_003592858.1|	84.25	146	23	0	1	438	359	504	1e-63	246
Ps_132251	gi|356541181|ref|XP_003539059.1|	68.63	51	16	0	112	264	5	55	2e-14	83.6
Ps_132252	gi|388501634|gb|AFK38883.1|	67.16	268	71	2	26	826	1	252	1e-84	318
Ps_132254	gi|357500133|ref|XP_003620355.1|	91.82	110	9	0	127	456	116	225	9e-45	185
Ps_132255	gi|356495605|ref|XP_003516665.1|	73.71	194	47	2	2	583	247	436	6e-77	291
Ps_132256	gi|255590135|ref|XP_002535183.1|	78.7	108	19	3	224	538	1	107	2e-33	146
Ps_132257	gi|357457739|ref|XP_003599150.1|	89.47	152	12	1	456	1	146	293	5e-67	258
Ps_132258	gi|356563981|ref|XP_003550235.1|	75.84	269	59	1	56	844	12	280	1e-115	421
Ps_132259	gi|388504764|gb|AFK40448.1|	82.46	114	17	2	16	354	27	138	2e-44	184
Ps_132260	gi|357465663|ref|XP_003603116.1|	69.06	139	40	1	23	430	296	434	2e-56	222
Ps_132262	gi|356511133|ref|XP_003524284.1|	64.54	141	43	3	21	431	205	342	1e-40	170
Ps_132263	gi|356574657|ref|XP_003555462.1|	60.66	183	71	1	3	548	628	810	1e-53	214
Ps_132264	gi|357482475|ref|XP_003611524.1|	75.66	267	53	7	613	1395	9	269	3e-79	301
Ps_132265	gi|357511271|ref|XP_003625924.1|	86.14	101	14	0	116	418	62	162	1e-44	184
Ps_132266	gi|357511271|ref|XP_003625924.1|	86.14	101	14	0	116	418	62	162	1e-44	184
Ps_132267	gi|356545993|ref|XP_003541417.1|	83.54	79	13	0	412	176	1262	1340	2e-22	110
Ps_132268	gi|357439967|ref|XP_003590261.1|	92.21	603	47	0	1568	3376	24	626	0	1093
Ps_132269	gi|357445205|ref|XP_003592880.1|	96.17	209	8	0	2	628	254	462	5e-120	434
Ps_132270	gi|357452639|ref|XP_003596596.1|	92.92	438	20	3	314	1600	1	436	0	751
Ps_132271	gi|357452639|ref|XP_003596596.1|	98.11	317	6	0	314	1264	1	317	0	573
Ps_132272	gi|357492587|ref|XP_003616582.1|	95	100	5	0	43	342	1	100	1e-65	197
Ps_132274	gi|357481473|ref|XP_003611022.1|	56.92	130	45	2	3	362	562	690	6e-30	134
Ps_132278	gi|357453577|ref|XP_003597066.1|	70.63	143	42	0	2	430	780	922	3e-55	218
Ps_132279	gi|356577676|ref|XP_003556950.1|	83.45	139	23	0	27	443	468	606	1e-62	244
Ps_132280	gi|357441691|ref|XP_003591123.1|	82.55	321	42	2	471	1391	1	321	4e-148	530
Ps_132281	gi|388509242|gb|AFK42687.1|	86.82	258	34	0	104	877	3	260	5e-113	413
Ps_132282	gi|388509242|gb|AFK42687.1|	84.11	258	41	0	104	877	3	260	2e-104	384
Ps_132283	gi|356540688|ref|XP_003538818.1|	63.73	284	92	2	2	823	8	290	3e-93	346
Ps_132284	gi|3914502|sp|Q43086.1|PYRB1_PEA	100	316	0	0	14	961	71	386	4e-169	599
Ps_132289	gi|357496027|ref|XP_003618302.1|	60	280	81	5	159	995	1	250	2e-68	265
Ps_132291	gi|356572216|ref|XP_003554266.1|	82.84	134	20	1	29	421	259	392	3e-58	228
Ps_132294	gi|357119387|ref|XP_003561423.1|	87.5	48	6	0	186	43	37	84	2e-16	89.7
Ps_132295	gi|388516019|gb|AFK46071.1|	83.33	48	5	1	405	271	3	50	7e-13	78.2
Ps_132297	gi|356541091|ref|XP_003539016.1|	76.92	91	21	0	315	43	32	122	6e-35	151
Ps_132298	gi|356559181|ref|XP_003547879.1|	85.78	429	58	3	449	1732	19	445	0	712
Ps_132300	gi|255552928|ref|XP_002517507.1|	89.52	105	11	0	54	368	6	110	2e-46	190
Ps_132305	gi|388491352|gb|AFK33742.1|	75.61	164	34	3	681	202	1	162	3e-55	220
Ps_132306	gi|147855380|emb|CAN81764.1|	78.57	42	9	0	128	3	25	66	3e-12	76.3
Ps_132310	gi|357512111|ref|XP_003626344.1|	91.15	113	10	0	30	368	1	113	1e-56	223
Ps_132311	gi|356549563|ref|XP_003543162.1|	82	50	9	0	31	180	356	405	8e-16	87.8
Ps_132313	gi|124359183|gb|ABN05701.1|	52.5	80	37	1	26	265	85	163	3e-13	79.3
Ps_132317	gi|357481037|ref|XP_003610804.1|	63.84	177	37	7	954	463	1	163	7e-40	170
Ps_132318	gi|357481037|ref|XP_003610804.1|	66.67	177	40	6	805	290	1	163	7e-46	189
Ps_132319	gi|357481037|ref|XP_003610804.1|	68.93	177	38	6	984	463	1	163	2e-47	195
Ps_132320	gi|357481037|ref|XP_003610804.1|	69.23	169	43	5	965	468	1	163	7e-46	190
Ps_132321	gi|357481037|ref|XP_003610804.1|	63.91	169	42	6	935	468	1	163	2e-38	165
Ps_132322	gi|357460609|ref|XP_003600586.1|	91.94	62	5	0	606	421	10	71	4e-13	79.7
Ps_132324	gi|356499297|ref|XP_003518478.1|	74.65	142	34	2	139	564	1	140	5e-45	185
Ps_132327	gi|356570558|ref|XP_003553452.1|	56.02	166	56	3	86	565	305	459	1e-25	122
Ps_132329	gi|357498721|ref|XP_003619649.1|	76.4	89	14	2	64	315	1	87	3e-26	122
Ps_132331	gi|470132540|ref|XP_004302138.1|	78.45	348	75	0	534	1577	85	432	0	588
Ps_132332	gi|61611694|gb|AAX47176.1|	99.42	172	1	0	2	517	30	201	4e-93	344
Ps_132333	gi|357453637|ref|XP_003597099.1|	78.99	119	25	0	3	359	21	139	4e-40	168
Ps_132336	gi|462417034|gb|EMJ21771.1|	72.41	116	32	0	3	350	341	456	2e-34	149
Ps_132337	gi|356519868|ref|XP_003528591.1|	78.26	138	27	1	1	414	533	667	3e-58	228
Ps_132339	gi|357441321|ref|XP_003590938.1|	74.72	451	101	6	314	1636	2	449	3e-164	584
Ps_132340	gi|388504358|gb|AFK40245.1|	89.31	159	17	0	477	1	187	345	2e-80	302
Ps_132342	gi|357442077|ref|XP_003591316.1|	92.13	89	7	0	1239	973	4	92	2e-40	172
Ps_132344	gi|357513945|ref|XP_003627261.1|	75.96	104	25	0	23	334	10	113	6e-40	167
Ps_132348	gi|388503716|gb|AFK39924.1|	70.47	386	94	8	321	1436	1	380	6e-108	397
Ps_132349	gi|357461195|ref|XP_003600879.1|	82.14	84	12	3	224	466	5	88	7e-22	108
Ps_132350	gi|388493560|gb|AFK34846.1|	76.29	232	42	6	675	1	30	255	7e-82	308
Ps_132353	gi|357489687|ref|XP_003615131.1|	81.25	208	28	5	2	610	81	282	1e-44	184
Ps_132356	gi|357489003|ref|XP_003614789.1|	92.62	122	9	0	9	374	322	443	1e-60	236
Ps_132357	gi|356514376|ref|XP_003525882.1|	83.04	336	54	3	1004	3	3	337	4e-145	519
Ps_132359	gi|358249046|ref|NP_001239728.1|	88.06	268	32	0	92	895	1	268	2e-130	471
Ps_132360	gi|357507385|ref|XP_003623981.1|	91.79	268	22	0	62	865	1	268	2e-131	474
Ps_132361	gi|388493298|gb|AFK34715.1|	94.54	293	13	1	241	1110	1	293	1e-153	548
Ps_132362	gi|357517051|ref|XP_003628814.1|	82.58	419	53	3	250	1446	1	419	1e-172	612
Ps_132363	gi|357517049|ref|XP_003628813.1|	84.67	411	54	5	212	1423	1	409	3e-170	604
Ps_132366	gi|357513653|ref|XP_003627115.1|	96.3	81	3	0	244	2	144	224	3e-37	159
Ps_132368	gi|357466287|ref|XP_003603428.1|	78.75	160	32	2	103	576	1	160	3e-66	256
Ps_132370	gi|357475437|ref|XP_003608004.1|	67.83	143	38	5	14	427	14	153	2e-36	158
Ps_132371	gi|357462285|ref|XP_003601424.1|	80	135	27	0	16	420	152	286	7e-53	211
Ps_132372	gi|388521737|gb|AFK48930.1|	47.54	122	52	6	162	509	1	116	1e-10	71.2
Ps_132373	gi|357454141|ref|XP_003597351.1|	94.87	351	13	1	232	1269	1	351	0	675
Ps_132374	gi|356496890|ref|XP_003517298.1|	95.77	71	3	0	103	315	519	589	2e-30	136
Ps_132375	gi|356577294|ref|XP_003556762.1|	48.21	195	68	5	25	510	3	197	5e-25	119
Ps_132376	gi|356577294|ref|XP_003556762.1|	45.24	168	59	5	25	429	3	170	1e-15	88.6
Ps_132378	gi|2997694|gb|AAC12735.1|	79.44	180	37	0	2	541	64	243	3e-73	279
Ps_132379	gi|357520607|ref|XP_003630592.1|	82.65	219	30	4	2	655	52	263	2e-87	327
Ps_132380	gi|357507887|ref|XP_003624232.1|	92.09	139	11	0	783	367	1	139	9e-52	209
Ps_132381	gi|462411045|gb|EMJ16094.1|	78.24	216	40	1	2	628	1282	1497	3e-106	320
Ps_132383	gi|357484649|ref|XP_003612612.1|	90.15	599	58	1	329	2125	1	598	0	1164
Ps_132385	gi|357519935|ref|XP_003630256.1|	53.18	220	40	4	866	381	417	631	3e-45	187
Ps_132386	gi|87241451|gb|ABD33309.1|	89.31	159	17	0	3	479	1182	1340	1e-73	277
Ps_132387	gi|357511487|ref|XP_003626032.1|	92.86	168	11	1	1	501	5	172	2e-79	299
Ps_132389	gi|357478167|ref|XP_003609369.1|	86.26	262	34	1	1	780	22	283	9e-127	457
Ps_132391	gi|357436339|ref|XP_003588445.1|	79.66	118	17	3	351	1	29	140	4e-41	171
Ps_132394	gi|357476491|ref|XP_003608531.1|	88.18	220	26	0	81	740	342	561	7e-113	411
Ps_132395	gi|34761721|gb|AAQ82033.1|	50.54	93	44	2	456	734	411	501	8e-20	102
Ps_132397	gi|357515633|ref|XP_003628105.1|	59.02	61	24	1	183	1	162	221	5e-15	85.1
Ps_132398	gi|357518683|ref|XP_003629630.1|	38.62	145	69	5	106	525	161	290	2e-12	76.6
Ps_132399	gi|357467673|ref|XP_003604121.1|	85.9	156	22	0	1	468	606	761	9e-77	291
Ps_132400	gi|357519825|ref|XP_003630201.1|	79.61	206	31	3	7	591	402	607	1e-77	293
Ps_132402	gi|356528734|ref|XP_003532954.1|	88.8	125	14	0	668	294	162	286	3e-54	216
Ps_132406	gi|356570564|ref|XP_003553455.1|	89.19	74	8	0	3	224	314	387	1e-33	147
Ps_132408	gi|462416700|gb|EMJ21437.1|	94.12	68	4	0	204	1	1	68	5e-31	138
Ps_132414	gi|357490413|ref|XP_003615494.1|	91.3	276	23	1	1220	393	398	672	2e-133	481
Ps_132415	gi|3132696|gb|AAC16330.1|	94.8	519	26	1	11	1567	32	549	0	813
Ps_132416	gi|3132698|gb|AAC16331.1|	97.7	522	12	0	2	1567	29	550	0	813
Ps_132417	gi|357503809|ref|XP_003622193.1|	82.28	79	14	0	17	253	345	423	8e-30	134
Ps_132418	gi|357465419|ref|XP_003602994.1|	93.1	174	6	1	243	746	884	1057	2e-121	326
Ps_132420	gi|357510229|ref|XP_003625403.1|	74.29	70	18	0	482	273	50	119	5e-22	108
Ps_132422	gi|357480993|ref|XP_003610782.1|	94.86	214	9	2	1	636	185	398	2e-112	411
Ps_132423	gi|357480993|ref|XP_003610782.1|	94.86	214	9	2	1	636	185	398	1e-112	411
Ps_132424	gi|356536941|ref|XP_003536990.1|	81.72	93	14	2	272	3	1	93	6e-33	144
Ps_132425	gi|357453329|ref|XP_003596941.1|	84.79	480	72	1	190	1626	1	480	0	812
Ps_132426	gi|357453331|ref|XP_003596942.1|	86.15	455	60	3	3048	1690	302	755	0	783
Ps_132427	gi|357477715|ref|XP_003609143.1|	93.18	88	5	1	612	349	1	87	1e-40	171
Ps_132429	gi|357444119|ref|XP_003592337.1|	94.44	126	6	1	74	451	519	643	9e-62	241
Ps_132430	gi|388495198|gb|AFK35665.1|	79.22	77	16	0	67	297	2	78	3e-26	122
Ps_132433	gi|356517978|ref|XP_003527661.1|	61.73	81	30	1	20	262	390	469	3e-20	103
Ps_132436	gi|357483783|ref|XP_003612178.1|	82.14	168	20	7	79	561	1	165	3e-46	191
Ps_132439	gi|388510594|gb|AFK43363.1|	98.73	237	3	0	160	870	1	237	4e-128	463
Ps_132440	gi|255636487|gb|ACU18582.1|	59.5	121	43	4	2	361	123	238	8e-29	127
Ps_132442	gi|357459937|ref|XP_003600250.1|	94.44	198	11	0	2	595	1183	1380	9e-86	322
Ps_132443	gi|388496046|gb|AFK36089.1|	77.84	167	24	3	116	601	1	159	2e-49	201
Ps_132444	gi|357520483|ref|XP_003630530.1|	78.54	205	44	0	698	84	129	333	3e-65	253
Ps_132445	gi|357490921|ref|XP_003615748.1|	73.23	127	24	2	56	436	1	117	4e-43	178
Ps_132446	gi|356496473|ref|XP_003517092.1|	83.09	136	23	0	69	476	22	157	1e-64	249
Ps_132447	gi|357495355|ref|XP_003617966.1|	94.81	154	8	0	3	464	112	265	5e-79	297
Ps_132449	gi|388496754|gb|AFK36443.1|	69.49	272	64	5	1104	307	1	259	2e-73	281
Ps_132452	gi|357515267|ref|XP_003627922.1|	94.44	72	4	0	175	390	191	262	1e-29	135
Ps_132459	gi|357477259|ref|XP_003608915.1|	94.17	103	6	0	125	433	212	314	4e-90	205
Ps_132460	gi|357477259|ref|XP_003608915.1|	94.8	173	9	0	125	643	212	384	6e-94	348
Ps_132461	gi|357477259|ref|XP_003608915.1|	85.58	104	13	1	32	337	467	570	3e-48	195
Ps_132464	gi|388519619|gb|AFK47871.1|	91.56	320	27	0	86	1045	1	320	7e-158	562
Ps_132469	gi|357443101|ref|XP_003591828.1|	52.33	86	36	2	330	85	191	275	1e-15	87
Ps_132470	gi|388497702|gb|AFK36917.1|	87.95	83	10	0	199	447	1	83	6e-36	154
Ps_132472	gi|356531224|ref|XP_003534178.1|	73.68	475	117	6	237	1652	23	492	5e-180	637
Ps_132473	gi|356531224|ref|XP_003534178.1|	71	300	79	6	237	1127	23	317	1e-92	347
Ps_132476	gi|356552450|ref|XP_003544580.1|	82.8	436	71	4	432	1733	1	434	0	665
Ps_132477	gi|388499954|gb|AFK38043.1|	64.04	203	69	2	54	662	1	199	2e-69	266
Ps_132478	gi|388499954|gb|AFK38043.1|	64.54	141	48	1	25	447	61	199	2e-47	192
Ps_132480	gi|357508545|ref|XP_003624561.1|	96	200	8	0	22	621	944	1143	3e-92	344
Ps_132481	gi|358345441|ref|XP_003636786.1|	76.27	59	14	0	3	179	16	74	3e-18	96.3
Ps_132483	gi|357482055|ref|XP_003611313.1|	85.71	168	24	0	2	505	213	380	9e-79	296
Ps_132486	gi|357500691|ref|XP_003620634.1|	69.76	205	60	1	57	665	1	205	5e-76	288
Ps_132487	gi|225452422|ref|XP_002276964.1|	71.31	237	67	1	1262	555	39	275	3e-91	341
Ps_132488	gi|357475035|ref|XP_003607803.1|	88.98	127	14	0	43	423	186	312	2e-61	239
Ps_132489	gi|357519623|ref|XP_003630100.1|	83.89	596	95	1	2329	545	140	735	0	983
Ps_132490	gi|255552035|ref|XP_002517062.1|	81.48	162	30	0	528	43	40	201	2e-66	255
Ps_132491	gi|357511775|ref|XP_003626176.1|	93.5	431	28	0	163	1455	1	431	0	805
Ps_132492	gi|356535026|ref|XP_003536050.1|	92.18	409	32	0	163	1389	1	409	0	758
Ps_132493	gi|356519066|ref|XP_003528195.1|	81.53	314	54	2	3071	2130	48	357	9e-145	520
Ps_132494	gi|357473531|ref|XP_003607050.1|	87.89	355	37	2	3158	2094	23	371	2e-172	612
Ps_132495	gi|357515275|ref|XP_003627926.1|	93.56	450	29	0	393	1742	1	450	0	754
Ps_132498	gi|356509340|ref|XP_003523408.1|	71.54	130	26	4	375	1	169	292	2e-40	169
Ps_132503	gi|356521420|ref|XP_003529354.1|	81.08	111	21	0	23	355	307	417	2e-46	189
Ps_132504	gi|357478905|ref|XP_003609738.1|	84.26	108	17	0	569	246	452	559	4e-46	189
Ps_132507	gi|357509711|ref|XP_003625144.1|	84.04	213	27	5	1	633	186	393	1e-91	340
Ps_132514	gi|356506967|ref|XP_003522244.1|	81.89	127	21	1	1	375	1181	1307	5e-50	202
Ps_132515	gi|356506967|ref|XP_003522244.1|	81.89	127	21	1	1	375	1181	1307	7e-50	202
Ps_132516	gi|356506967|ref|XP_003522244.1|	81.89	127	21	1	1	375	1181	1307	5e-50	202
Ps_132517	gi|217071820|gb|ACJ84270.1|	90.6	298	28	0	128	1021	1	298	7e-136	489
Ps_132519	gi|357449157|ref|XP_003594855.1|	92.59	189	14	0	1	567	73	261	4e-86	322
Ps_132520	gi|356513002|ref|XP_003525203.1|	89.55	268	28	0	2	805	236	503	3e-130	470
Ps_132521	gi|357485211|ref|XP_003612893.1|	76.07	234	45	6	92	769	1	231	2e-78	298
Ps_132523	gi|356560753|ref|XP_003548652.1|	72.16	97	26	1	465	175	426	521	2e-28	129
Ps_132524	gi|356567176|ref|XP_003551797.1|	49.67	153	56	7	114	521	1	149	7e-12	75.1
Ps_132526	gi|356519473|ref|XP_003528397.1|	70.27	148	38	2	3	431	209	355	4e-52	209
Ps_132528	gi|356575162|ref|XP_003555711.1|	90.56	360	34	0	439	1518	1	360	3e-171	607
Ps_132529	gi|357452805|ref|XP_003596679.1|	64.89	94	32	1	286	5	1137	1229	9e-29	130
Ps_132530	gi|357488489|ref|XP_003614532.1|	88.83	188	21	0	8	571	39	226	3e-89	333
Ps_132531	gi|357492309|ref|XP_003616443.1|	85.78	436	62	0	17	1324	54	489	0	764
Ps_132535	gi|357495315|ref|XP_003617946.1|	76.53	98	20	2	127	420	1	95	2e-33	146
Ps_132537	gi|357436533|ref|XP_003588542.1|	92.31	65	5	0	579	385	353	417	6e-26	122
Ps_132538	gi|357436533|ref|XP_003588542.1|	78.95	190	40	0	25	594	170	359	4e-81	305
Ps_132539	gi|357449405|ref|XP_003594979.1|	88.51	235	27	0	220	924	13	247	4e-117	427
Ps_132540	gi|217073362|gb|ACJ85040.1|	69.35	124	8	1	372	1	93	186	1e-42	177
Ps_132541	gi|358347958|ref|XP_003638017.1|	80.28	71	14	0	216	4	78	148	6e-28	128
Ps_132543	gi|357501951|ref|XP_003621264.1|	90.29	103	10	0	6	314	415	517	4e-46	188
Ps_132544	gi|356498375|ref|XP_003518028.1|	40.11	187	80	2	43	603	13	167	2e-31	140
Ps_132546	gi|357513939|ref|XP_003627258.1|	86.36	154	20	1	1	459	91	244	3e-70	268
Ps_132547	gi|357441249|ref|XP_003590902.1|	74.3	179	45	1	390	926	54	231	2e-61	239
Ps_132548	gi|357505883|ref|XP_003623230.1|	96.96	527	16	0	194	1774	1	527	0	984
Ps_132550	gi|357456697|ref|XP_003598629.1|	97.28	478	13	0	187	1620	1	478	0	848
Ps_132551	gi|358249256|ref|NP_001239763.1|	94.44	72	4	0	315	530	1	72	6e-29	133
Ps_132552	gi|357494301|ref|XP_003617439.1|	89.39	66	7	0	1	198	613	678	9e-26	120
Ps_132553	gi|356505811|ref|XP_003521683.1|	91.39	244	21	0	172	903	3	246	9e-132	474
Ps_132554	gi|357447521|ref|XP_003594036.1|	75.85	530	107	2	1802	234	1	516	0	811
Ps_132558	gi|357482151|ref|XP_003611361.1|	81.47	421	75	2	2	1258	59	478	0	676
Ps_132562	gi|357480655|ref|XP_003610613.1|	85.12	168	18	1	26	529	2	162	5e-76	288
Ps_132567	gi|356535705|ref|XP_003536384.1|	79.59	490	89	3	426	1862	84	573	0	724
Ps_132568	gi|357475205|ref|XP_003607888.1|	67.98	178	49	4	15	539	197	369	1e-57	226
Ps_132569	gi|356556930|ref|XP_003546773.1|	76.44	641	135	8	192	2084	1	635	0	874
Ps_132570	gi|357495343|ref|XP_003617960.1|	89.62	106	11	0	18	335	1029	1134	4e-49	198
Ps_132571	gi|356549757|ref|XP_003543257.1|	55.56	198	43	11	2	508	193	374	4e-29	134
Ps_132572	gi|357508505|ref|XP_003624541.1|	75.21	117	24	2	777	442	96	212	9e-42	175
Ps_132575	gi|356548069|ref|XP_003542426.1|	88.19	288	26	2	213	1076	17	296	3e-124	451
Ps_132579	gi|356573062|ref|XP_003554684.1|	87.06	85	11	0	316	62	54	138	4e-37	158
Ps_132580	gi|357459549|ref|XP_003600055.1|	83.71	307	48	1	234	1154	1	305	8e-147	526
Ps_132583	gi|356521171|ref|XP_003529231.1|	73.75	160	41	1	15	494	774	932	6e-62	242
Ps_132584	gi|208609065|dbj|BAG72154.1|	72.73	77	21	0	4	234	794	870	1e-24	117
Ps_132586	gi|357509851|ref|XP_003625214.1|	75	80	20	0	74	313	121	200	5e-25	118
Ps_132587	gi|357449055|ref|XP_003594803.1|	83.2	244	29	2	704	6	283	525	2e-101	373
Ps_132588	gi|242038281|ref|XP_002466535.1|	57.89	114	30	2	342	37	92	199	7e-13	78.2
Ps_132589	gi|357508689|ref|XP_003624633.1|	96.77	124	4	0	28	399	1	124	6e-65	251
Ps_132591	gi|357442751|ref|XP_003591653.1|	81.88	149	26	1	93	536	1	149	5e-44	183
Ps_132592	gi|357475339|ref|XP_003607955.1|	78.79	132	24	2	196	582	38	168	3e-52	210
Ps_132593	gi|357516533|ref|XP_003628555.1|	92.33	417	28	1	121	1359	1	417	0	775
Ps_132594	gi|356512932|ref|XP_003525168.1|	80.82	292	55	1	1620	745	79	369	2e-121	442
Ps_132596	gi|357518535|ref|XP_003629556.1|	63.38	71	26	0	73	285	3	73	5e-18	95.1
Ps_132597	gi|357494865|ref|XP_003617721.1|	96.36	412	15	0	2	1237	259	670	0	739
Ps_132598	gi|357475779|ref|XP_003608175.1|	81.48	108	20	0	11	334	306	413	3e-36	155
Ps_132599	gi|357451105|ref|XP_003595829.1|	83.82	68	9	1	217	14	1	66	4e-21	105
Ps_132600	gi|363814555|ref|NP_001242753.1|	50	132	54	3	124	495	174	301	6e-22	89
Ps_132601	gi|356495721|ref|XP_003516722.1|	85.19	81	12	0	3	245	488	568	9e-31	137
Ps_132602	gi|388508114|gb|AFK42123.1|	91.2	250	22	0	8	757	1	250	2e-128	464
Ps_132604	gi|224067477|ref|XP_002302492.1|	65.38	104	36	0	2	313	217	320	1e-33	147
Ps_132605	gi|357464765|ref|XP_003602664.1|	90.09	444	36	3	111	1433	1	439	0	822
Ps_132606	gi|357439341|ref|XP_003589947.1|	61.96	92	35	0	16	291	134	225	1e-27	120
Ps_132608	gi|356510942|ref|XP_003524192.1|	87.5	240	30	0	20	739	49	288	2e-122	443
Ps_132611	gi|356520465|ref|XP_003528882.1|	89.04	146	16	0	3	440	292	437	1e-69	267
Ps_132612	gi|356520465|ref|XP_003528882.1|	89.73	146	15	0	3	440	292	437	2e-70	270
Ps_132613	gi|356562529|ref|XP_003549522.1|	74.11	112	29	0	1	336	30	141	2e-41	173
Ps_132614	gi|297736612|emb|CBI25483.3|	39.86	148	87	1	345	782	254	401	2e-25	121
Ps_132615	gi|357467411|ref|XP_003603990.1|	90.22	225	22	0	1098	424	973	1197	1e-95	355
Ps_132616	gi|388518553|gb|AFK47338.1|	81.82	44	8	0	135	4	10	53	2e-11	73.2
Ps_132619	gi|357482993|ref|XP_003611783.1|	84.68	124	19	0	2	373	421	544	5e-43	178
Ps_132621	gi|356541572|ref|XP_003539248.1|	86.4	375	45	2	1127	3	752	1120	0	681
Ps_132624	gi|388513443|gb|AFK44783.1|	94.59	74	4	0	522	743	109	182	1e-20	105
Ps_132626	gi|357443583|ref|XP_003592069.1|	91.89	148	12	0	296	739	1	148	1e-72	278
Ps_132627	gi|357464369|ref|XP_003602466.1|	67.69	130	38	1	155	544	1	126	6e-42	174
Ps_132628	gi|357494015|ref|XP_003617296.1|	88.14	253	30	0	98	856	1	253	7e-128	461
Ps_132630	gi|358346031|ref|XP_003637076.1|	90.86	197	18	0	7	597	272	468	2e-101	372
Ps_132631	gi|357513851|ref|XP_003627214.1|	80	205	17	1	3	545	1189	1393	1e-84	316
Ps_132636	gi|357487935|ref|XP_003614255.1|	62.66	533	127	8	1591	35	59	533	2e-143	514
Ps_132637	gi|356522960|ref|XP_003530110.1|	95.65	69	3	0	646	440	913	981	4e-32	142
Ps_132638	gi|357520831|ref|XP_003630704.1|	85.22	230	24	1	15	704	143	362	6e-108	395
Ps_132639	gi|357500769|ref|XP_003620673.1|	92.22	514	36	2	114	1643	1	514	0	921
Ps_132640	gi|357500769|ref|XP_003620673.1|	89.94	348	31	2	114	1145	1	348	0	598
Ps_132641	gi|357442321|ref|XP_003591438.1|	96.62	562	19	0	189	1874	1	562	0	1058
Ps_132642	gi|356542868|ref|XP_003539887.1|	68.97	477	129	5	3	1385	214	687	2e-168	598
Ps_132643	gi|356542868|ref|XP_003539887.1|	68.97	477	129	5	3	1385	214	687	2e-168	598
Ps_132644	gi|357481757|ref|XP_003611164.1|	92.35	170	13	0	6	515	1317	1486	3e-89	332
Ps_132646	gi|388496396|gb|AFK36264.1|	94.29	35	2	0	91	195	109	143	8e-12	74.7
Ps_132647	gi|357467765|ref|XP_003604167.1|	90.83	120	11	0	362	3	147	266	2e-57	226
Ps_132648	gi|147856198|emb|CAN80285.1|	71.81	149	42	0	3	449	629	777	1e-58	230
Ps_132650	gi|356502831|ref|XP_003520219.1|	86.07	280	39	0	2	841	1282	1561	2e-127	460
Ps_132652	gi|260401292|gb|ACX37123.1|	66.38	116	35	3	426	85	274	387	1e-26	124
Ps_132653	gi|357470689|ref|XP_003605629.1|	96.46	198	7	0	1	594	641	838	8e-82	307
Ps_132655	gi|357517881|ref|XP_003629229.1|	84.78	92	14	0	9	284	185	276	1e-42	177
Ps_132658	gi|357438685|ref|XP_003589619.1|	97.09	103	3	0	59	367	214	316	3e-54	216
Ps_132661	gi|357464653|ref|XP_003602608.1|	94.12	102	6	0	3	308	1042	1143	5e-51	204
Ps_132662	gi|357477963|ref|XP_003609267.1|	94.44	144	8	0	116	547	1	144	4e-74	283
Ps_132663	gi|358347266|ref|XP_003637680.1|	81.08	370	63	2	1529	441	3	372	1e-152	545
Ps_132665	gi|357479573|ref|XP_003610072.1|	72.13	122	32	1	767	402	191	310	3e-30	137
Ps_132666	gi|357471381|ref|XP_003605975.1|	85.39	89	10	1	312	55	1	89	3e-38	162
Ps_132669	gi|357460235|ref|XP_003600399.1|	80.82	219	41	1	63	719	51	268	4e-89	333
Ps_132671	gi|357455201|ref|XP_003597881.1|	93.68	95	6	0	548	264	84	178	4e-43	179
Ps_132672	gi|225429183|ref|XP_002275785.1|	66.33	98	33	0	262	555	457	554	3e-62	142
Ps_132676	gi|357478569|ref|XP_003609570.1|	46.24	173	53	3	519	1	337	469	3e-30	135
Ps_132677	gi|357510563|ref|XP_003625570.1|	90.14	294	28	1	880	2	139	432	4e-147	525
Ps_132678	gi|357510563|ref|XP_003625570.1|	85.03	294	28	2	835	2	139	432	3e-135	486
Ps_132679	gi|356544588|ref|XP_003540731.1|	91.18	68	6	0	206	3	119	186	1e-29	133
Ps_132680	gi|357447487|ref|XP_003594019.1|	86.09	115	16	0	22	366	888	1002	2e-49	199
Ps_132681	gi|357447487|ref|XP_003594019.1|	88.43	268	31	0	22	825	888	1155	8e-133	478
Ps_132682	gi|356528158|ref|XP_003532672.1|	79.66	349	67	1	5	1039	154	502	2e-160	571
Ps_132686	gi|452980740|gb|EME80501.1|	47.89	190	86	3	2	571	5	181	3e-32	143
Ps_132687	gi|330916507|ref|XP_003297441.1|	100	48	0	0	1	144	101	148	5e-22	110
Ps_132690	gi|356502632|ref|XP_003520122.1|	47.71	897	329	13	5	2572	148	945	0	680
Ps_132691	gi|356502632|ref|XP_003520122.1|	46.46	919	330	14	5	2638	148	945	0	666
Ps_132692	gi|388521529|gb|AFK48826.1|	72.18	284	66	4	2	820	190	471	2e-106	392
Ps_132694	gi|371486402|gb|AEX31246.1|	100	104	0	0	102	413	1	104	2e-44	182
Ps_132697	gi|113361|sp|P12886.1|ADH1_PEA	97.53	81	2	0	2	244	69	149	3e-41	172
Ps_132700	gi|357519889|ref|XP_003630233.1|	75.28	89	21	1	106	369	1	89	1e-32	144
Ps_132701	gi|357507129|ref|XP_003623853.1|	90.35	114	11	0	342	1	42	155	2e-43	179
Ps_132703	gi|159507449|gb|ABW97739.1|	99.73	368	1	0	225	1328	1	368	0	669
Ps_132704	gi|158518695|gb|AAB67829.2|	90.7	398	36	1	234	1427	3	399	0	671
Ps_132705	gi|357495211|ref|XP_003617894.1|	87.18	156	19	1	466	2	1	156	2e-74	282
Ps_132707	gi|356551699|ref|XP_003544211.1|	77.19	57	13	0	130	300	1860	1916	2e-32	99
Ps_132709	gi|357471005|ref|XP_003605787.1|	56.56	541	192	9	78	1577	1	539	3e-83	315
Ps_132710	gi|147767344|emb|CAN71267.1|	60.66	61	22	1	461	285	814	874	1e-26	73.9
Ps_132711	gi|357484519|ref|XP_003612547.1|	93.18	44	3	0	411	542	306	349	7e-17	91.7
Ps_132712	gi|357484519|ref|XP_003612547.1|	87.06	340	44	0	80	1099	10	349	2e-163	580
Ps_132716	gi|77563563|gb|ABB00038.1|	66.67	93	30	1	26	301	5	97	1e-31	120
Ps_132717	gi|357449909|ref|XP_003595231.1|	98.31	59	1	0	536	360	481	539	2e-27	126
Ps_132721	gi|729842|sp|Q03943.1|IM30_PEA	100	163	0	0	977	489	161	323	1e-73	281
Ps_132723	gi|40457324|gb|AAR86717.1|	93.52	108	7	0	71	394	2	109	5e-53	213
Ps_132731	gi|358346163|ref|XP_003637140.1|	92.57	148	11	0	17	460	571	718	4e-73	278
Ps_132732	gi|357519975|ref|XP_003630276.1|	93.18	132	9	0	219	614	1	132	3e-65	253
Ps_132733	gi|356516393|ref|XP_003526879.1|	64.49	107	29	2	8	325	359	457	4e-17	92
Ps_132734	gi|357455247|ref|XP_003597904.1|	82.14	224	37	2	125	793	2	223	1e-102	378
Ps_132737	gi|356567779|ref|XP_003552093.1|	77.85	456	95	3	1521	169	7	461	0	671
Ps_132738	gi|357519191|ref|XP_003629884.1|	66.08	171	38	2	611	156	581	750	1e-55	221
Ps_132739	gi|357464057|ref|XP_003602310.1|	88.42	190	22	0	2	571	145	334	4e-95	355
Ps_132742	gi|357520151|ref|XP_003630364.1|	89.75	527	50	2	157	1725	4	530	0	871
Ps_132744	gi|462409466|gb|EMJ14800.1|	78.67	211	43	2	961	335	465	675	4e-77	293
Ps_132746	gi|356565111|ref|XP_003550788.1|	78.2	133	29	0	5	403	51	183	2e-54	216
Ps_132747	gi|357513145|ref|XP_003626861.1|	91.13	496	43	1	75	1562	1	495	0	947
Ps_132748	gi|388502250|gb|AFK39191.1|	81.75	126	23	0	69	446	1	126	7e-42	174
Ps_132749	gi|460392859|ref|XP_004242030.1|	66.06	109	33	1	41	367	1	105	1e-38	164
Ps_132752	gi|357466249|ref|XP_003603409.1|	79.33	150	31	0	6	455	139	288	1e-65	253
Ps_132754	gi|388498932|gb|AFK37532.1|	86.96	184	24	0	265	816	1	184	7e-71	273
Ps_132755	gi|356568041|ref|XP_003552222.1|	94.12	136	8	0	408	1	340	475	4e-63	244
Ps_132757	gi|357511975|ref|XP_003626276.1|	91.18	68	6	0	3	206	758	825	3e-26	122
Ps_132760	gi|357466147|ref|XP_003603358.1|	91.53	189	15	1	1	567	24	211	1e-91	340
Ps_132761	gi|356535137|ref|XP_003536105.1|	72.76	257	59	4	43	795	1	252	5e-80	302
Ps_132764	gi|356502831|ref|XP_003520219.1|	89.73	146	15	0	56	493	2124	2269	1e-77	281
Ps_132769	gi|357474185|ref|XP_003607377.1|	78.32	143	29	1	6	434	361	501	5e-47	191
Ps_132770	gi|357474185|ref|XP_003607377.1|	85.87	276	35	1	8	835	88	359	7e-125	451
Ps_132771	gi|147834714|emb|CAN72710.1|	36.72	128	76	2	265	639	454	579	1e-15	75.1
Ps_132772	gi|357519313|ref|XP_003629945.1|	88.77	481	44	4	1657	236	1	478	0	810
Ps_132773	gi|357440103|ref|XP_003590329.1|	83.72	129	18	1	708	1085	193	321	5e-47	194
Ps_132775	gi|357444597|ref|XP_003592576.1|	75.28	360	75	4	14	1078	35	385	1e-142	511
Ps_132776	gi|357464833|ref|XP_003602698.1|	67.92	106	29	2	88	402	6	107	2e-29	133
Ps_132777	gi|388496958|gb|AFK36545.1|	62.8	207	77	0	624	4	139	345	2e-89	333
Ps_132779	gi|462415428|gb|EMJ20165.1|	69.64	112	34	0	1	336	446	557	5e-39	165
Ps_132781	gi|357449027|ref|XP_003594789.1|	97.41	193	5	0	209	787	1	193	4e-91	340
Ps_132782	gi|357449027|ref|XP_003594789.1|	94.23	156	9	0	209	676	1	156	4e-80	302
Ps_132783	gi|357438223|ref|XP_003589387.1|	87.28	228	28	1	748	65	59	285	6e-109	398
Ps_132784	gi|225440616|ref|XP_002273894.1|	61.26	462	114	17	8	1378	262	663	5e-112	410
Ps_132785	gi|357483553|ref|XP_003612063.1|	74.68	79	19	1	226	462	1	78	2e-25	120
Ps_132786	gi|357454541|ref|XP_003597551.1|	78.03	173	31	3	109	621	1	168	2e-55	220
Ps_132788	gi|7488788|pir||S48698	100	63	0	0	99	287	1	63	3e-28	129
Ps_132789	gi|357503801|ref|XP_003622189.1|	82.4	125	22	0	246	620	17	141	2e-86	213
Ps_132790	gi|357503801|ref|XP_003622189.1|	81.25	192	36	0	246	821	17	208	3e-89	334
Ps_132791	gi|357503801|ref|XP_003622189.1|	82.81	192	33	0	191	766	17	208	4e-91	340
Ps_132792	gi|357503801|ref|XP_003622189.1|	80	125	25	0	191	565	17	141	1e-84	207
Ps_132794	gi|357478201|ref|XP_003609386.1|	90.69	666	51	2	135	2099	1	666	0	1196
Ps_132795	gi|358349232|ref|XP_003638643.1|	91.18	34	3	0	209	108	110	143	7e-12	72
Ps_132797	gi|356562297|ref|XP_003549408.1|	80.66	181	34	1	26	565	439	619	2e-75	286
Ps_132798	gi|357518583|ref|XP_003629580.1|	93.75	192	12	0	74	649	98	289	8e-89	331
Ps_132799	gi|356511742|ref|XP_003524582.1|	86.42	81	11	0	244	2	1	81	2e-35	153
Ps_132800	gi|357454465|ref|XP_003597513.1|	87.38	214	26	1	1	642	703	915	6e-97	358
Ps_132804	gi|388517153|gb|AFK46638.1|	95.09	163	8	0	128	616	1	163	9e-111	319
Ps_132806	gi|75206752|sp|Q9SM57.1|OEP21_PEA	100	177	0	0	863	333	1	177	3e-100	370
Ps_132807	gi|357464579|ref|XP_003602571.1|	67.26	168	51	2	80	583	8	171	6e-61	238
Ps_132808	gi|462400405|gb|EMJ06073.1|	44.53	128	59	5	26	379	545	670	4e-13	79.3
Ps_132809	gi|124360157|gb|ABN08173.1|	87.76	343	38	3	51	1076	1	340	2e-153	548
Ps_132810	gi|388519013|gb|AFK47568.1|	74.75	99	25	0	258	554	1	99	3e-37	160
Ps_132813	gi|462413856|gb|EMJ18905.1|	75.47	53	13	0	457	299	121	173	6e-16	88.2
Ps_132814	gi|357499675|ref|XP_003620126.1|	71.54	130	36	1	3	389	101	230	8e-48	194
Ps_132816	gi|358347873|ref|XP_003637975.1|	75.07	341	48	2	3	1004	214	524	2e-131	474
Ps_132817	gi|358347873|ref|XP_003637975.1|	69.86	365	49	3	3	1076	214	524	3e-126	456
Ps_132819	gi|357495157|ref|XP_003617867.1|	79.73	74	15	0	400	179	761	834	9e-26	120
Ps_132820	gi|333102363|gb|AEF14416.1|	83.83	334	54	0	1304	303	1	334	4e-171	606
Ps_132821	gi|356540996|ref|XP_003538970.1|	67.94	131	39	2	416	24	49	176	8e-43	177
Ps_132822	gi|356551853|ref|XP_003544287.1|	74.03	77	18	1	548	318	267	341	7e-14	81.6
Ps_132827	gi|357508385|ref|XP_003624481.1|	81.76	170	27	1	3	500	164	333	1e-64	249
Ps_132829	gi|357476997|ref|XP_003608784.1|	84.09	308	40	3	278	1174	6	313	3e-128	464
Ps_132830	gi|357520863|ref|XP_003630720.1|	84.39	205	27	2	121	720	55	259	5e-94	350
Ps_132831	gi|357520863|ref|XP_003630720.1|	85.75	358	45	3	91	1146	45	402	1e-167	595
Ps_132832	gi|357520863|ref|XP_003630720.1|	83.21	268	38	3	91	873	45	312	7e-120	436
Ps_132834	gi|357449019|ref|XP_003594785.1|	85.09	114	17	0	1	342	428	541	2e-50	202
Ps_132838	gi|357505867|ref|XP_003623222.1|	98.02	101	2	0	16	318	357	457	3e-50	202
Ps_132839	gi|357454977|ref|XP_003597769.1|	88.89	63	7	0	168	356	1	63	2e-25	120
Ps_132841	gi|357516761|ref|XP_003628669.1|	97.37	76	2	0	2	229	906	981	2e-37	159
Ps_132848	gi|357463251|ref|XP_003601907.1|	89.52	105	11	0	239	553	3	107	2e-45	186
Ps_132849	gi|3881978|emb|CAA72183.1|	91.88	234	19	0	2	703	61	294	1e-117	427
Ps_132850	gi|3881978|emb|CAA72183.1|	97.06	68	2	0	204	1	1	68	5e-30	135
Ps_132851	gi|470113064|ref|XP_004292747.1|	86.44	59	8	0	16	192	331	389	2e-21	106
Ps_132852	gi|357478247|ref|XP_003609409.1|	82.67	75	13	0	311	87	150	224	9e-31	137
Ps_132853	gi|357442063|ref|XP_003591309.1|	86.82	296	37	1	17	898	155	450	6e-150	536
Ps_132854	gi|357491973|ref|XP_003616274.1|	98.36	183	3	0	214	762	1	183	6e-98	362
Ps_132855	gi|356523476|ref|XP_003530364.1|	91.17	838	71	1	200	2704	109	946	0	1347
Ps_132856	gi|356534414|ref|XP_003535750.1|	68	100	32	0	196	495	1	100	2e-26	122
Ps_132858	gi|357446333|ref|XP_003593444.1|	97.37	266	7	0	85	882	1	266	1e-140	504
Ps_132862	gi|388493122|gb|AFK34627.1|	85.29	204	27	2	84	686	2	205	7e-89	332
Ps_132866	gi|357436357|ref|XP_003588454.1|	45.39	141	64	4	427	32	30	166	5e-23	114
Ps_132868	gi|357514573|ref|XP_003627575.1|	77.12	118	27	0	354	1	252	369	3e-32	142
Ps_132871	gi|462401108|gb|EMJ06665.1|	80.11	186	36	1	2	559	13	197	6e-86	321
Ps_132872	gi|357464651|ref|XP_003602607.1|	72.12	165	35	2	137	610	1	161	9e-57	224
Ps_132873	gi|356552054|ref|XP_003544386.1|	54.98	502	195	8	3	1472	39	521	2e-115	422
Ps_132875	gi|357466877|ref|XP_003603723.1|	78.4	213	46	0	1	639	633	845	1e-91	340
Ps_132877	gi|356506381|ref|XP_003521962.1|	75.2	254	61	2	759	1	96	348	2e-104	383
Ps_132878	gi|356531066|ref|XP_003534099.1|	92.42	211	13	1	86	718	1	208	3e-114	416
Ps_132879	gi|356517546|ref|XP_003527448.1|	78.55	303	31	1	264	1070	4	306	4e-107	394
Ps_132880	gi|363807202|ref|NP_001242096.1|	88.45	303	35	0	1070	1978	4	306	2e-129	469
Ps_132881	gi|356519715|ref|XP_003528515.1|	90.08	121	10	1	2	364	417	535	1e-58	230
Ps_132883	gi|357437805|ref|XP_003589178.1|	90.3	464	43	2	10	1401	16	477	0	816
Ps_132886	gi|357460495|ref|XP_003600529.1|	65.96	94	24	1	18	275	1537	1630	7e-26	121
Ps_132887	gi|357436451|ref|XP_003588501.1|	88.89	54	6	0	1	162	39	92	5e-18	95.1
Ps_132888	gi|357443179|ref|XP_003591867.1|	91.07	224	20	0	1	672	66	289	2e-103	380
Ps_132889	gi|357480755|ref|XP_003610663.1|	89.27	233	25	0	664	1362	233	465	6e-117	427
Ps_132890	gi|403737745|ref|ZP_10950473.1|	46.93	179	85	2	676	1182	163	341	2e-75	159
Ps_132891	gi|357479877|ref|XP_003610224.1|	72.56	164	41	1	240	731	1	160	1e-43	181
Ps_132892	gi|357468661|ref|XP_003604615.1|	90.37	187	17	1	21	578	206	392	2e-83	312
Ps_132893	gi|351727499|ref|NP_001236139.1|	77.5	200	45	0	1	600	36	235	8e-89	332
Ps_132894	gi|357521679|ref|XP_003631128.1|	80.14	287	21	3	239	1096	4	255	1e-104	385
Ps_132895	gi|357521679|ref|XP_003631128.1|	72.68	205	20	3	322	933	3	172	3e-99	234
Ps_132896	gi|357521679|ref|XP_003631128.1|	74.02	204	17	3	239	847	4	172	8e-100	236
Ps_132897	gi|357521679|ref|XP_003631128.1|	79.17	288	24	3	322	1182	3	255	5e-104	384
Ps_132898	gi|356514557|ref|XP_003525972.1|	81.64	256	45	1	65	832	1	254	7e-120	435
Ps_132899	gi|356515236|ref|XP_003526307.1|	50	118	57	2	23	373	101	217	3e-16	89.4
Ps_132900	gi|356515236|ref|XP_003526307.1|	49.49	99	50	0	302	6	1	99	2e-16	91.3
Ps_132901	gi|357512531|ref|XP_003626554.1|	94.78	115	6	0	1	345	777	891	7e-50	201
Ps_132903	gi|357467909|ref|XP_003604239.1|	91.92	198	16	0	595	2	1	198	1e-96	357
Ps_132905	gi|357512435|ref|XP_003626506.1|	84.36	243	34	1	57	773	207	449	8e-111	405
Ps_132906	gi|224123666|ref|XP_002319136.1|	83.33	30	5	0	174	85	201	230	1e-12	58.5
Ps_132907	gi|357453615|ref|XP_003597088.1|	88.64	88	10	0	9	272	203	290	3e-39	166
Ps_132908	gi|357518201|ref|XP_003629389.1|	85.48	62	9	0	235	50	1	62	9e-23	110
Ps_132909	gi|357505397|ref|XP_003622987.1|	71.38	276	69	4	111	923	1	271	3e-100	370
Ps_132914	gi|356536919|ref|XP_003536980.1|	76.37	677	144	5	421	2412	17	690	0	925
Ps_132916	gi|356544136|ref|XP_003540511.1|	89.52	124	10	1	105	467	81	204	1e-60	236
Ps_132919	gi|356573700|ref|XP_003554995.1|	90.44	366	35	0	81	1178	210	575	1e-154	552
Ps_132920	gi|356495897|ref|XP_003516807.1|	55.1	98	35	2	2	268	29	126	2e-18	96.7
Ps_132921	gi|388517473|gb|AFK46798.1|	88.58	508	57	1	1612	92	1	508	0	816
Ps_132922	gi|356544287|ref|XP_003540585.1|	65.57	61	17	1	210	392	1	57	5e-11	72
Ps_132923	gi|356569566|ref|XP_003552970.1|	98.83	171	2	0	3	515	351	521	4e-92	341
Ps_132924	gi|34761727|gb|AAQ82036.1|	43.42	152	85	1	7	462	80	230	1e-28	130
Ps_132926	gi|357456417|ref|XP_003598489.1|	59.9	192	71	3	558	1	408	599	2e-56	223
Ps_132928	gi|357516149|ref|XP_003628363.1|	91.67	336	28	0	113	1120	1	336	1e-160	571
Ps_132929	gi|357515089|ref|XP_003627833.1|	90.1	192	18	1	584	12	74	265	4e-84	315
Ps_132930	gi|356565733|ref|XP_003551092.1|	72.6	146	38	1	300	737	3	146	4e-18	97.1
Ps_132932	gi|449483036|ref|XP_004156476.1|	94.7	132	7	0	1	396	1215	1346	6e-64	247
Ps_132933	gi|357518427|ref|XP_003629502.1|	86.5	200	26	1	1003	404	304	502	2e-88	332
Ps_132934	gi|357518427|ref|XP_003629502.1|	86.5	200	26	1	1003	404	304	502	2e-88	332
Ps_132935	gi|388508752|gb|AFK42442.1|	99.25	133	1	0	18	416	179	311	1e-71	273
Ps_132936	gi|208609065|dbj|BAG72154.1|	35.96	114	72	1	20	358	167	280	6e-12	75.1
Ps_132938	gi|356499966|ref|XP_003518806.1|	86.92	107	10	3	314	3	300	405	2e-53	185
Ps_132944	gi|357495629|ref|XP_003618103.1|	97.75	178	4	0	4	537	234	411	1e-85	320
Ps_132945	gi|357495629|ref|XP_003618103.1|	97.84	139	3	0	4	420	234	372	1e-63	246
Ps_132948	gi|357493199|ref|XP_003616888.1|	93.75	48	3	0	17	160	697	744	2e-18	96.7
Ps_132950	gi|356571651|ref|XP_003553989.1|	80.99	363	68	1	739	1824	423	785	0	576
Ps_132951	gi|356571651|ref|XP_003553989.1|	83.16	582	97	1	3	1745	204	785	0	944
Ps_132952	gi|356498316|ref|XP_003517999.1|	87.84	222	22	2	21	674	2642	2862	3e-102	378
Ps_132953	gi|357507415|ref|XP_003623996.1|	93.21	383	23	1	33	1181	1	380	0	655
Ps_132956	gi|356544259|ref|XP_003540571.1|	80.07	301	58	2	2	904	153	451	3e-135	486
Ps_132957	gi|357509765|ref|XP_003625171.1|	95.4	87	4	0	17	277	218	304	3e-39	165
Ps_132958	gi|357459675|ref|XP_003600118.1|	62.67	217	55	4	168	791	1	200	3e-52	211
Ps_132959	gi|357483477|ref|XP_003612025.1|	76.59	205	41	4	402	1007	90	290	4e-72	277
Ps_132960	gi|356573302|ref|XP_003554801.1|	81.03	58	11	0	174	1	42	99	2e-20	103
Ps_132961	gi|357447195|ref|XP_003593873.1|	87.7	252	31	0	168	923	289	540	3e-93	347
Ps_132962	gi|357447195|ref|XP_003593873.1|	88.09	235	28	0	308	1012	306	540	4e-88	324
Ps_132963	gi|356513729|ref|XP_003525563.1|	87.1	186	23	1	343	900	1	185	5e-82	309
Ps_132965	gi|356570604|ref|XP_003553475.1|	77.94	68	15	0	3	206	75	142	3e-19	93.2
Ps_132967	gi|357487519|ref|XP_003614047.1|	90.7	129	12	0	602	216	371	499	8e-64	248
Ps_132968	gi|357451271|ref|XP_003595912.1|	39.44	284	138	7	9	767	233	513	4e-35	154
Ps_132970	gi|388490906|gb|AFK33519.1|	72.67	150	35	2	44	475	58	207	1e-44	185
Ps_132971	gi|357494031|ref|XP_003617304.1|	89.67	368	35	2	232	1332	1	366	5e-180	636
Ps_132972	gi|357445117|ref|XP_003592836.1|	52.78	108	48	3	323	3	17	122	9e-22	109
Ps_132973	gi|357486401|ref|XP_003613488.1|	85.06	87	11	1	675	421	153	239	1e-34	151
Ps_132974	gi|388512841|gb|AFK44482.1|	90.16	305	30	0	1193	279	1	305	1e-158	565
Ps_132975	gi|449518726|ref|XP_004166387.1|	60.98	287	49	3	18	878	147	370	6e-83	312
Ps_132979	gi|15128213|gb|AAK84424.1|AF396465_1	96.63	89	3	0	29	295	1	89	2e-42	176
Ps_132980	gi|357459831|ref|XP_003600196.1|	82.28	79	14	0	56	292	260	338	6e-32	141
Ps_132982	gi|356519757|ref|XP_003528536.1|	66.67	111	31	3	147	476	41	146	1e-31	140
Ps_132984	gi|357498397|ref|XP_003619487.1|	84.67	137	21	0	24	434	183	319	9e-63	243
Ps_132986	gi|356544642|ref|XP_003540757.1|	83.16	855	136	3	271	2832	1	848	0	1206
Ps_132987	gi|224119928|ref|XP_002331097.1|	83.04	112	19	0	328	663	70	181	4e-82	200
Ps_132988	gi|224119928|ref|XP_002331097.1|	82.05	195	35	0	328	912	70	264	2e-88	331
Ps_132991	gi|357480257|ref|XP_003610414.1|	65.71	105	25	4	111	392	1	105	2e-19	99.8
Ps_132994	gi|357518323|ref|XP_003629450.1|	74.26	136	34	1	44	448	1	136	2e-49	199
Ps_132995	gi|356539100|ref|XP_003538038.1|	71.43	189	49	2	108	674	7	190	4e-58	229
Ps_132996	gi|356542561|ref|XP_003539735.1|	68.55	372	113	4	1396	287	246	615	2e-110	404
Ps_132997	gi|357509115|ref|XP_003624846.1|	64.67	150	43	4	29	457	61	207	2e-42	176
Ps_132998	gi|356503040|ref|XP_003520320.1|	94.68	94	5	0	13	294	341	434	1e-45	187
Ps_133001	gi|356544414|ref|XP_003540646.1|	82.51	223	39	0	39	707	305	527	1e-101	374
Ps_133002	gi|357438009|ref|XP_003589280.1|	69.81	265	73	4	908	120	2	261	9e-91	338
Ps_133003	gi|356519003|ref|XP_003528164.1|	88.3	94	10	1	288	7	148	240	2e-45	186
Ps_133005	gi|356561911|ref|XP_003549220.1|	84.71	157	24	0	2	472	65	221	3e-73	278
Ps_133008	gi|357479637|ref|XP_003610104.1|	90.08	383	30	1	67	1191	1	383	0	671
Ps_133009	gi|357437379|ref|XP_003588965.1|	94.32	176	10	0	23	550	39	214	1e-90	338
Ps_133010	gi|357476127|ref|XP_003608349.1|	67.77	515	131	10	257	1750	1	497	0	656
Ps_133012	gi|357504317|ref|XP_003622447.1|	79.61	103	21	0	1	309	13	115	5e-40	168
Ps_133013	gi|357477095|ref|XP_003608833.1|	95.26	232	11	0	10	705	319	550	3e-133	479
Ps_133014	gi|357444305|ref|XP_003592430.1|	93.64	110	5	1	86	409	123	232	8e-40	169
Ps_133015	gi|357444305|ref|XP_003592430.1|	93.64	110	5	1	86	409	123	232	7e-40	169
Ps_133016	gi|357441225|ref|XP_003590890.1|	80.88	68	10	1	226	23	1	65	4e-22	108
Ps_133019	gi|356557080|ref|XP_003546846.1|	93.88	98	6	0	2	295	73	170	2e-47	192
Ps_133021	gi|357468319|ref|XP_003604444.1|	52	100	40	1	69	368	87	178	3e-14	84
Ps_133022	gi|357468319|ref|XP_003604444.1|	81.05	95	18	0	186	470	206	300	6e-36	155
Ps_133025	gi|357512559|ref|XP_003626568.1|	91.62	179	15	0	2	538	540	718	3e-80	303
Ps_133026	gi|356529865|ref|XP_003533507.1|	68.42	76	24	0	75	302	7	82	1e-24	117
Ps_133027	gi|357453183|ref|XP_003596868.1|	82.61	46	8	0	257	120	168	213	5e-16	88.6
Ps_133029	gi|357441597|ref|XP_003591076.1|	98.84	173	2	0	16	534	251	423	6e-92	340
Ps_133031	gi|357513881|ref|XP_003627229.1|	51.01	247	111	2	32	742	3	249	2e-53	214
Ps_133032	gi|357488973|ref|XP_003614774.1|	80.56	72	14	0	172	387	1	72	7e-28	127
Ps_133033	gi|356577487|ref|XP_003556856.1|	70.1	97	29	0	293	3	33	129	5e-35	151
Ps_133035	gi|357454895|ref|XP_003597728.1|	84.47	541	76	3	143	1759	74	608	0	856
Ps_133036	gi|357474391|ref|XP_003607480.1|	72.07	111	21	2	304	2	537	647	8e-32	140
Ps_133038	gi|357450099|ref|XP_003595326.1|	82.69	104	17	1	317	6	168	270	2e-42	177
Ps_133040	gi|357447703|ref|XP_003594127.1|	82.46	57	10	0	470	300	639	695	4e-19	99
Ps_133041	gi|357463089|ref|XP_003601826.1|	80.4	199	39	0	2	598	255	453	4e-85	318
Ps_133042	gi|470123848|ref|XP_004297932.1|	66.67	60	15	1	2	181	432	486	2e-13	80.1
Ps_133044	gi|357517795|ref|XP_003629186.1|	75.33	300	70	1	39	938	35	330	6e-129	465
Ps_133045	gi|357438483|ref|XP_003589517.1|	84.92	179	21	2	984	448	2	174	4e-65	253
Ps_133046	gi|357474813|ref|XP_003607692.1|	73.68	57	14	1	65	235	1077	1132	3e-15	86.3
Ps_133049	gi|357485755|ref|XP_003613165.1|	95.49	133	6	0	1	399	413	545	3e-65	252
Ps_133051	gi|357455857|ref|XP_003598209.1|	91.49	94	8	0	48	329	385	478	6e-24	114
Ps_133052	gi|357506233|ref|XP_003623405.1|	88.66	291	33	0	18	890	339	629	2e-146	524
Ps_133053	gi|356543857|ref|XP_003540375.1|	78.79	66	14	0	20	217	31	96	9e-21	104
Ps_133055	gi|356496649|ref|XP_003517178.1|	84.48	174	24	1	3	515	106	279	1e-72	279
Ps_133056	gi|432952490|ref|XP_004085099.1|	96.83	63	2	0	57	245	25	87	1e-26	123
Ps_133057	gi|356528278|ref|XP_003532731.1|	73	100	27	0	3	302	980	1079	9e-34	148
Ps_133058	gi|356530983|ref|XP_003534058.1|	84.08	201	29	2	36	632	1	200	6e-65	251
Ps_133061	gi|297794395|ref|XP_002865082.1|	54.97	171	74	3	515	3	2	169	2e-37	160
Ps_133064	gi|358346320|ref|XP_003637217.1|	63.03	330	91	5	355	1278	169	489	2e-102	378
Ps_133068	gi|357515143|ref|XP_003627860.1|	90.35	114	11	0	267	608	1	114	6e-56	221
Ps_133069	gi|363807746|ref|NP_001241917.1|	83.95	81	13	0	244	2	93	173	9e-36	154
Ps_133071	gi|357511909|ref|XP_003626243.1|	89.53	86	9	0	2	259	234	319	2e-39	166
Ps_133072	gi|356568041|ref|XP_003552222.1|	83.93	112	17	1	784	452	559	670	5e-48	196
Ps_133073	gi|356568041|ref|XP_003552222.1|	80.77	78	14	1	867	637	559	636	1e-43	136
Ps_133074	gi|356555208|ref|XP_003545927.1|	89.36	47	5	0	8	148	333	379	1e-15	87
Ps_133075	gi|462396991|gb|EMJ02790.1|	68.6	172	54	0	4	519	136	307	3e-57	225
Ps_133076	gi|356569566|ref|XP_003552970.1|	80.73	218	37	2	15	656	72	288	7e-99	364
Ps_133077	gi|356569566|ref|XP_003552970.1|	77.53	178	36	1	15	536	72	249	3e-76	289
Ps_133078	gi|357460649|ref|XP_003600606.1|	87.06	85	11	0	642	388	843	927	2e-25	121
Ps_133079	gi|357460649|ref|XP_003600606.1|	90.08	131	13	0	660	268	797	927	3e-50	203
Ps_133080	gi|357460649|ref|XP_003600606.1|	87.06	85	11	0	522	268	843	927	1e-25	121
Ps_133081	gi|357460649|ref|XP_003600606.1|	90.08	131	13	0	780	388	797	927	4e-50	203
Ps_133082	gi|356549196|ref|XP_003542983.1|	86.32	95	9	1	298	570	1	95	4e-39	165
Ps_133083	gi|363807236|ref|NP_001242612.1|	83.43	181	26	2	158	691	1	180	9e-76	288
Ps_133084	gi|356549616|ref|XP_003543188.1|	68.81	218	55	5	92	736	31	238	4e-67	260
Ps_133085	gi|357500449|ref|XP_003620513.1|	88.98	245	25	1	2	736	349	591	7e-115	418
Ps_133086	gi|132424653|gb|ABO33479.1|	95.73	281	11	1	140	979	8	288	1e-119	435
Ps_133091	gi|357487531|ref|XP_003614053.1|	82.03	128	23	0	78	461	4	131	2e-37	161
Ps_133092	gi|357464317|ref|XP_003602440.1|	76.03	267	58	3	94	891	1	262	6e-93	346
Ps_133093	gi|357464093|ref|XP_003602328.1|	68.85	61	17	1	214	390	1	61	5e-15	85.1
Ps_133095	gi|357442109|ref|XP_003591332.1|	84.91	265	39	1	203	994	31	295	4e-125	452
Ps_133096	gi|124359710|gb|ABN06064.1|	47.89	71	37	0	134	346	178	248	1e-11	74.3
Ps_133098	gi|356532227|ref|XP_003534675.1|	54.32	243	79	11	297	974	15	242	1e-44	186
Ps_133102	gi|356528477|ref|XP_003532829.1|	74.51	102	26	0	22	327	373	474	1e-32	143
Ps_133104	gi|357497743|ref|XP_003619160.1|	100	38	0	0	591	478	62	99	1e-13	81.6
Ps_133107	gi|356513638|ref|XP_003525518.1|	65.93	135	45	1	241	642	3	137	3e-39	167
Ps_133108	gi|351722641|ref|NP_001237251.1|	80	55	11	0	64	228	104	158	2e-18	96.7
Ps_133111	gi|356503164|ref|XP_003520381.1|	85.35	198	29	0	658	65	53	250	4e-94	348
Ps_133112	gi|356531315|ref|XP_003534223.1|	81.38	333	62	0	269	1267	3	335	2e-153	548
Ps_133114	gi|363806654|ref|NP_001242259.1|	90.61	181	17	0	200	742	1	181	8e-104	331
Ps_133118	gi|147861322|emb|CAN83996.1|	46.6	103	55	0	311	3	163	265	7e-20	101
Ps_133120	gi|31455391|emb|CAD92449.1|	55.65	124	55	0	14	385	359	482	2e-34	150
Ps_133121	gi|356505262|ref|XP_003521411.1|	77.61	335	75	0	12	1016	147	481	7e-145	518
Ps_133122	gi|388513267|gb|AFK44695.1|	81.89	359	62	2	267	1334	1	359	1e-164	585
Ps_133125	gi|357499289|ref|XP_003619933.1|	85.58	208	30	0	10	633	55	262	7e-79	299
Ps_133126	gi|388504914|gb|AFK40523.1|	79.06	191	39	1	238	807	1	191	9e-77	291
Ps_133127	gi|356575773|ref|XP_003556011.1|	64.42	104	36	1	60	371	274	376	1e-28	130
Ps_133128	gi|357483939|ref|XP_003612256.1|	98.34	1026	17	0	25	3102	528	1553	0	1969
Ps_133129	gi|356542199|ref|XP_003539557.1|	41.03	195	92	4	2155	1640	9	203	6e-37	110
Ps_133130	gi|356542199|ref|XP_003539557.1|	41.03	195	92	4	1969	1454	9	203	3e-43	110
[truncated: 62,728 more rows]
