# Supplementary material for: De novo assembly and characterisation of the field pea transcriptome using RNA-Seq
Source: BMC Genomics. 2015 Aug 16;16(1):611. doi: 10.1186/s12864-015-1815-7 (PMC4537571; doi:10.1186/s12864-015-1815-7)
Supplement: Additional file 4: — Bioinformatic annotation (BLASTN) of Kaspa and Parafield contigs against the nt database and the pea chloroplast genome. The information includes the BLASTN results obtained as a result of comparison of Kaspa and Parafield contigs against the nt database and the pea chloroplast genome at a threshold E value < 10−10. (XLSX 10124 kb) [file 12864_2015_1815_MOESM4_ESM.xlsx]

## Sheet: Kaspa nt BLASTN
Query	Subject	%_identity	alignment_length	mismatches	gap_openings	q_start	q_end	s_start	s_end	e_value	bit_score
Ps_048299	gi|502116794|ref|XM_004495538.1|	94.55	55	2	1	136	190	77	24	7e-13	84.2
Ps_048303	gi|406680662|gb|JX539361.1|	99.05	211	2	0	1	211	216	426	9e-102	379
Ps_082100	gi|357512540|ref|XM_003626511.1|	92.16	102	7	1	7	107	527	628	2e-30	143
Ps_048311	gi|29122781|dbj|AP006144.1|	91.04	67	5	1	145	211	13420	13485	1e-14	89.8
Ps_048320	gi|68533403|gb|AC155898.15|	85.59	111	8	8	36	145	91832	91935	1e-20	110
Ps_048322	gi|126635100|emb|CT963114.2|	86.16	159	10	11	167	319	115195	115043	5e-36	161
Ps_081275	gi|502157841|ref|XM_004510872.1|	92.31	312	24	0	1	312	1238	927	4e-121	444
Ps_087304	gi|502099676|ref|XM_004491478.1|	85.15	458	42	13	3	438	158	611	2e-121	446
Ps_048331	gi|502149868|ref|XM_004507636.1|	82.91	117	14	4	1	114	476	589	6e-18	100
Ps_048334	gi|15638867|gb|AC092661.2|	99.52	209	1	0	1	209	62746	62954	2e-102	381
Ps_083750	gi|357508976|ref|XM_003624729.1|	85.29	374	26	15	3	375	731	386	2e-95	359
Ps_048337	gi|55667664|gb|AC149131.3|	81.29	342	39	18	10	343	19718	19394	1e-63	254
Ps_048340	gi|27884853|gb|AC114290.2|	100	253	0	0	1	253	17608	17356	2e-128	468
Ps_076516	gi|308056051|gb|CP002206.1|	90.23	266	22	4	43	306	1887340	1887077	4e-91	344
Ps_100862	gi|502121847|ref|XM_004497406.1|	84.72	216	29	4	14	227	2669	2456	9e-52	213
Ps_048348	gi|93204997|emb|CT010464.7|	88.79	214	16	8	5	214	83243	83452	1e-64	255
Ps_123883	gi|20128647|gb|AC021915.11|	100	213	0	0	1	213	35111	34899	3e-106	394
Ps_098926	gi|502134612|ref|XM_004502124.1|	84.17	240	32	6	1	237	1339	1103	3e-56	228
Ps_111066	gi|502150424|ref|XM_004507890.1|	87.13	303	26	13	1	297	966	671	4e-87	331
Ps_079971	gi|357518756|ref|XM_003629619.1|	84.82	191	21	8	3	189	846	1032	2e-43	185
Ps_048366	gi|16973038|emb|AL513364.10|	100	203	0	0	1	203	30023	29821	9e-101	375
Ps_085920	gi|357501962|ref|XM_003621222.1|	84.5	387	33	9	7	393	459	818	7e-95	357
Ps_117016	gi|502141774|ref|XM_004504575.1|	91.08	213	19	0	2	214	2555	2767	1e-74	289
Ps_000702	gi|146152184|gb|CP000685.1|	89.03	237	22	4	1	235	1882199	1881965	4e-75	291
Ps_124003	gi|299755345|ref|XM_001828555.2|	80	150	18	12	6	149	321	178	6e-18	100
Ps_048376	gi|568820874|ref|XM_006464866.1|	100	167	0	0	1	167	127	293	1e-80	309
Ps_109469	gi|571445303|ref|XM_003520427.2|	88.7	230	24	2	3	231	364	136	1e-71	279
Ps_095201	gi|357473546|ref|XM_003607010.1|	85.8	345	33	13	1	334	1132	793	3e-93	351
Ps_068831	gi|357455210|ref|XM_003597838.1|	89.84	256	21	5	14	266	146	399	5e-85	324
Ps_048386	gi|145280485|emb|CU041253.11|	85.19	162	17	7	10	167	6274	6116	1e-35	159
Ps_048388	gi|58330998|gb|AC155896.2|	88.18	220	14	12	1	213	8896	9110	2e-63	252
Ps_076489	gi|570283404|gb|CP004006.1|	79.2	250	33	16	8	250	425157	425394	2e-34	156
Ps_085593	gi|357456904|ref|XM_003598685.1|	80.31	193	28	10	25	212	657	844	8e-29	137
Ps_082475	gi|357511818|ref|XM_003626150.1|	93.91	279	17	0	1	279	658	380	2e-114	422
Ps_048400	gi|78126859|gb|AC157350.29|	76.14	264	30	28	1	250	22195	22439	8e-20	108
Ps_048401	gi|56899956|gb|AC154391.1|	95.16	62	3	0	82	143	41021	41082	2e-17	99
Ps_069411	gi|13365609|dbj|AB048713.1|	99.56	226	0	1	24	248	1976	2201	3e-111	411
Ps_048408	gi|49292189|emb|CR538723.1|	92.06	63	5	0	1	63	60550	60488	1e-14	89.8
Ps_082096	gi|502113944|ref|XM_004494754.1|	87.98	183	18	4	20	200	1534	1354	8e-52	213
Ps_071877	gi|633274572|gb|CP007628.1|	83.95	324	46	6	1	321	1448338	1448018	2e-79	305
Ps_127442	gi|557716447|gb|CP006866.1|	93.57	249	10	6	1	245	643408	643654	7e-98	366
Ps_048459	gi|308084334|gb|GU132942.1|	98.36	122	2	0	80	201	9094	9215	2e-52	215
Ps_048465	gi|257467477|ref|NG_012836.1|	100	215	0	0	1	215	34875	34661	2e-107	398
Ps_048468	gi|24462349|gb|AC124214.8|	89.16	203	15	6	4	204	56699	56896	7e-62	246
Ps_125468	gi|502080666|ref|XM_004486580.1|	89.39	198	21	0	2	199	795	598	6e-63	250
Ps_048485	gi|571564391|ref|XM_003555314.2|	90.2	102	10	0	17	118	1188	1289	8e-28	134
Ps_100840	gi|357455322|ref|XM_003597894.1|	90.95	210	17	2	1	209	323	531	2e-72	281
Ps_048488	gi|221219067|ref|NG_009370.1|	99.56	226	1	0	1	226	84532	84307	8e-112	412
Ps_122135	gi|502122217|ref|XM_004497580.1|	84.03	288	31	10	17	292	1263	979	1e-66	263
Ps_122929	gi|593705203|ref|XM_007152904.1|	84.72	229	30	5	14	239	1172	946	4e-55	224
Ps_048511	gi|124244137|gb|AC162276.3|	88.29	111	11	2	3	112	60841	60950	4e-27	132
Ps_048522	gi|290965025|emb|CU207272.6|	100	329	0	0	1	329	125469	125141	1e-170	608
Ps_048525	gi|502146708|ref|XM_004506515.1|	82.78	180	22	8	6	181	356	182	2e-33	152
Ps_108780	gi|193812337|emb|CU655882.7|	88.74	231	22	4	4	232	89587	89815	9e-72	279
Ps_048528	gi|502171875|ref|XR_190446.1|	87.62	105	10	3	48	150	1958	2061	4e-23	119
Ps_081337	gi|357514554|ref|XM_003627518.1|	91.16	215	19	0	1	215	335	121	1e-75	292
Ps_071719	gi|692145893|gb|CP003967.2|	97.31	297	8	0	1	297	1116294	1116590	2e-139	505
Ps_095502	gi|502168977|ref|XM_004514451.1|	92.95	227	16	0	4	230	347	121	4e-87	331
Ps_048555	gi|502153716|ref|XM_004509382.1|	87.05	224	23	4	24	242	223	1	3e-62	248
Ps_086642	gi|502177004|ref|XM_004515930.1|	94.39	321	16	2	1	320	1439	1120	1e-135	492
Ps_048567	gi|189491572|emb|CU633465.7|	78.17	197	13	18	25	195	46663	46855	2e-17	99
Ps_048570	gi|56912266|gb|AC149038.2|	78.81	236	33	11	22	245	68176	67946	1e-30	143
Ps_129003	gi|6562085|emb|AL078591.18|	100	400	0	0	1	400	65063	64664	0	739
Ps_108659	gi|502121341|ref|XM_004497220.1|	85.46	337	31	14	1	325	331	1	3e-88	335
Ps_087854	gi|82775254|emb|CT009655.2|	82.22	360	40	17	48	400	95450	95108	3e-74	289
Ps_048591	gi|13784997|emb|AL133318.11|	100	280	0	0	1	280	30271	30550	2e-143	518
Ps_108039	gi|502123582|ref|XM_004498119.1|	88.81	286	23	4	1	280	2714	2996	1e-90	342
Ps_122746	gi|502146496|ref|XM_004506421.1|	91.43	175	7	7	43	213	236	406	6e-58	233
Ps_082312	gi|357512078|ref|XM_003626280.1|	92.94	170	12	0	186	355	7344	7513	4e-62	248
Ps_048637	gi|313482822|ref|NG_027957.1|	100	280	0	0	1	280	1308937	1308658	2e-143	518
Ps_048639	gi|567877008|ref|XM_006431031.1|	100	77	0	0	146	222	1537	1461	1e-30	143
Ps_123002	gi|502094731|ref|XM_004490229.1|	93.11	334	21	2	1	333	3050	2718	2e-134	488
Ps_090695	gi|357484158|ref|XM_003612318.1|	88.13	219	22	4	2	218	777	561	4e-65	257
Ps_048658	gi|685267891|ref|XM_009126792.1|	99.34	151	1	0	1	151	527	677	4e-70	274
Ps_113790	gi|357440362|ref|XM_003590411.1|	86.44	236	23	8	1	233	2302	2531	7e-63	250
Ps_104309	gi|357445478|ref|XM_003592969.1|	92.11	266	21	0	36	301	1	266	1e-100	375
Ps_048682	gi|298676480|ref|NG_021266.1|	100	205	0	0	1	205	51533	51737	7e-102	379
Ps_048690	gi|29788798|gb|AC090943.3|	100	266	0	0	1	266	109687	109952	1e-135	492
Ps_048697	gi|30526086|gb|AY274932.1|	99.57	234	1	0	1	234	372	139	3e-116	427
Ps_123856	gi|5123513|gb|AF036485.2|	100	334	0	0	1	334	27690	28023	2e-173	617
Ps_048701	gi|158749701|gb|AC207600.4|	90.91	154	10	4	7	159	16567	16717	5e-49	204
Ps_048711	gi|945043|gb|U30841.1|PSU30841	92.95	298	5	10	1	297	4183	3901	1e-113	420
Ps_048717	gi|15341622|gb|AC068600.5|	97.79	226	4	1	1	226	39289	39065	1e-104	388
Ps_092929	gi|502150842|ref|XM_004508094.1|	87.78	221	25	2	1	220	379	160	4e-65	257
Ps_087173	gi|357495574|ref|XM_003618028.1|	92.43	251	17	2	2	251	941	1190	4e-95	357
Ps_048730	gi|502130624|ref|XM_004500658.1|	93.62	94	6	0	1	94	2661	2754	5e-30	141
Ps_080884	gi|502155004|ref|XM_004509869.1|	87.86	280	28	6	3	279	369	93	5e-85	324
Ps_112792	gi|357438068|ref|XM_003589262.1|	89.19	185	16	4	68	250	771	953	3e-56	228
Ps_105483	gi|502118496|ref|XM_004496239.1|	88.6	342	25	6	1	329	917	577	7e-109	403
Ps_118791	gi|502123926|ref|XM_004498257.1|	88.76	338	20	12	7	341	2188	2510	3e-107	398
Ps_118792	gi|502123926|ref|XM_004498257.1|	82.55	275	31	16	2	269	3210	3474	2e-55	226
Ps_071878	gi|306483213|gb|CP002176.1|	94.51	273	11	4	1	271	747006	746736	2e-113	418
Ps_126149	gi|593330740|ref|XM_007138735.1|	86.11	216	22	8	2	213	2073	2284	1e-55	226
Ps_102450	gi|502086792|ref|XM_004488271.1|	91.43	210	16	2	7	215	2540	2748	5e-74	287
Ps_048781	gi|502152302|ref|XM_004508806.1|	84.1	239	22	12	3	236	1085	1312	7e-53	217
Ps_048796	gi|11230601|emb|AL392106.4|	100	213	0	0	1	213	80439	80227	3e-106	394
Ps_101130	gi|357454714|ref|XM_003597590.1|	93.84	211	13	0	1	211	380	170	2e-83	318
Ps_108866	gi|571554165|ref|XM_006603879.1|	82.32	396	56	14	29	417	919	531	4e-87	331
Ps_124359	gi|308056051|gb|CP002206.1|	96.28	242	9	0	12	253	1849813	1850054	2e-107	398
Ps_118074	gi|502147746|ref|XM_004506842.1|	90.23	256	21	4	2	255	651	398	3e-87	331
Ps_127441	gi|557716447|gb|CP006866.1|	99.57	235	1	0	1	235	2414512	2414278	8e-117	429
Ps_048835	gi|11875984|emb|AL049629.28|	100	223	0	0	1	223	51544	51766	8e-112	412
Ps_089620	gi|357487402|ref|XM_003613941.1|	91.74	351	23	6	1	348	1438	1785	1e-132	483
Ps_048863	gi|63108502|gb|AC124968.36|	85.38	212	19	12	1	208	32445	32242	1e-50	209
Ps_116669	gi|502163868|ref|XM_004512919.1|	92.68	205	10	5	107	308	1540	1338	6e-75	291
Ps_088018	gi|502097983|ref|XM_004491070.1|	94.21	328	17	2	1	327	136	462	9e-138	499
Ps_107584	gi|357436740|ref|XM_003588598.1|	91.19	227	16	4	3	227	1642	1418	1e-79	305
Ps_048873	gi|357461436|ref|XM_003600952.1|	92.78	97	3	4	1	95	95	1	5e-29	137
Ps_122623	gi|502164065|ref|XM_004512980.1|	87.29	181	17	6	1	178	1263	1086	2e-48	202
Ps_128997	gi|15282093|emb|AL135999.4|	92.74	234	0	5	1	217	187088	187321	1e-84	322
Ps_048896	gi|118143084|emb|CU012056.10|	90	150	9	5	1	148	8954	8809	2e-44	189
Ps_048903	gi|1160485|emb|X85328.1|	96.76	339	8	3	1	337	169	506	1e-156	562
Ps_048905	gi|349592292|gb|JN205450.1|	81.82	209	24	13	1	203	20	220	8e-37	163
Ps_085326	gi|357504316|ref|XM_003622399.1|	89.08	293	28	4	15	305	45	335	4e-96	361
Ps_123239	gi|502097438|ref|XM_004490936.1|	89.75	244	23	2	1	243	1525	1767	3e-81	311
Ps_129080	gi|413975188|gb|CP003158.1|	100	206	0	0	1	206	12367	12162	2e-102	381
Ps_101997	gi|357452550|ref|XM_003596504.1|	81.01	337	38	6	1	312	836	1171	4e-61	244
Ps_087384	gi|357495030|ref|XM_003617756.1|	93.71	175	11	0	25	199	449	623	7e-67	263
Ps_079634	gi|502140299|ref|XM_004504098.1|	89.55	220	23	0	7	226	1148	929	8e-72	279
Ps_048938	gi|502149352|ref|XM_004507437.1|	87.68	138	15	2	31	167	1837	1701	1e-35	159
Ps_127311	gi|573465242|gb|CP007045.1|	99.06	212	2	0	2	213	1992965	1992754	2e-102	381
Ps_077289	gi|358348923|ref|XM_003638443.1|	85.52	145	17	4	40	182	610	468	2e-32	148
Ps_113817	gi|502121832|ref|XM_004497401.1|	92.37	367	26	2	7	372	1954	2319	2e-144	521
Ps_089124	gi|114649670|emb|CU137663.1|	93.33	165	11	0	72	236	121637	121801	3e-61	244
Ps_048965	gi|56550379|emb|CR931728.1|	87.1	186	13	7	3	180	53499	53681	7e-48	200
Ps_048971	gi|345842435|ref|NG_029954.1|	100	348	0	0	1	348	211395	211048	0	643
Ps_048980	gi|61677148|gb|AY833551.1|	85.65	237	29	5	13	246	2407	2173	3e-61	244
Ps_116726	gi|502126603|ref|XR_189768.1|	86.03	272	29	9	66	334	1147	1412	1e-72	283
Ps_048981	gi|357452898|ref|XM_003596678.1|	94.12	51	3	0	3	53	163	213	3e-11	78.7
Ps_048987	gi|15431275|gb|AC079240.6|	98.43	254	0	3	2	251	76796	77049	3e-121	444
Ps_048989	gi|145864529|gb|AC198445.9|	89.47	228	20	4	27	252	72446	72221	2e-73	285
Ps_048991	gi|145280485|emb|CU041253.11|	79.6	397	44	19	3	373	9489	9874	1e-62	250
Ps_048993	gi|186452800|gb|AC144760.29|	95.39	369	14	3	1	368	80189	79823	3e-163	584
Ps_049001	gi|212288993|emb|CU655881.10|	100	211	0	0	3	213	37302	37512	4e-105	390
Ps_124836	gi|445187230|gb|CP004063.1|	92.61	203	11	4	1	201	1042437	1042237	1e-74	289
Ps_049024	gi|343887266|dbj|AB573149.1|	91.98	162	7	1	18	179	33834	33989	1e-54	222
Ps_049030	gi|346716342|ref|NG_029982.1|	99.7	335	1	0	1	335	970173	970507	3e-172	614
Ps_049036	gi|343791053|gb|AC226827.3|	85.44	206	20	6	1	202	69570	69371	3e-49	206
Ps_049042	gi|186452943|gb|AC144481.8|	81.71	246	30	12	14	251	22121	21883	5e-45	191
Ps_085075	gi|357505398|ref|XM_003622940.1|	88.24	136	14	2	108	242	10	144	3e-36	161
Ps_049057	gi|47679109|gb|AC148918.3|	91.14	79	6	1	1	79	117413	117336	2e-19	106
Ps_049062	gi|21240728|gb|AC097369.2|	100	194	0	0	17	210	31292	31485	9e-96	359
Ps_108040	gi|571563335|ref|XM_003556580.2|	94.67	75	4	0	163	237	1045	1119	7e-23	117
Ps_049068	gi|167547901|gb|EU416483.1|	90.48	63	3	2	94	155	171	231	1e-11	80.5
Ps_121734	gi|502110028|ref|XM_004493725.1|	85.37	164	21	3	1	162	277	115	7e-38	167
Ps_049072	gi|56710577|gb|AC135605.25|	89.63	135	7	5	63	193	81753	81622	2e-37	165
Ps_049078	gi|22296989|gb|AC104256.7|	99.52	207	1	0	1	207	7417	7211	3e-101	377
Ps_081705	gi|502156085|ref|XM_004510251.1|	80.72	332	36	22	1	324	391	702	1e-57	233
Ps_049080	gi|28014935|gb|AC138649.2|	100	207	0	0	1	207	103816	103610	6e-103	383
Ps_094200	gi|380030822|ref|XM_003698992.1|	81.89	127	13	9	16	137	289	410	2e-17	99
Ps_124970	gi|15144480|gb|AC013475.14|	100	208	0	0	1	208	156679	156472	2e-103	385
Ps_101428	gi|357454058|ref|XM_003597262.1|	91.46	328	28	0	1	328	387	714	3e-123	451
Ps_076288	gi|552057725|gb|CP006776.1|	100	303	0	0	1	303	84772	84470	4e-156	560
Ps_123009	gi|5679452|emb|AL034451.26|	91.53	236	18	2	3	237	71892	71658	4e-85	324
Ps_081640	gi|357513714|ref|XM_003627098.1|	89.16	166	14	4	67	230	252	89	5e-49	204
Ps_049129	gi|16647673|gb|AC093893.2|	100	314	0	0	1	314	159269	158956	3e-162	580
Ps_049135	gi|29893728|gb|AC140025.7|	85.95	121	12	4	1	120	39506	39622	4e-25	124
Ps_112637	gi|357493104|ref|XM_003616793.1|	92.56	215	16	0	1	215	1422	1208	1e-80	309
Ps_125414	gi|502114810|ref|XM_004495000.1|	87.08	209	15	12	66	268	297	499	1e-55	226
Ps_049162	gi|502157057|ref|XM_004510687.1|	88.89	135	11	4	56	188	6	138	8e-37	163
Ps_049165	gi|357520526|ref|XM_003630504.1|	89	200	17	3	32	230	534	729	2e-60	243
Ps_049166	gi|502103014|ref|XM_004492120.1|	90	100	8	2	16	114	201	103	3e-26	128
Ps_110651	gi|502126559|ref|XM_004499296.1|	90.2	255	25	0	4	258	384	638	7e-88	333
Ps_049192	gi|7408138|gb|AC008278.3|AC008278	100	246	0	0	1	246	36740	36495	1e-124	455
Ps_049197	gi|20334687|gb|AC084871.4|	100	176	0	0	16	191	55233	55058	9e-86	326
Ps_049206	gi|109689804|gb|AC161863.21|	83.69	141	21	2	3	142	71721	71860	3e-27	132
Ps_049210	gi|19774370|gb|AC068061.6|	100	205	0	0	4	208	71299	71095	7e-102	379
Ps_102944	gi|357448962|ref|XM_003594709.1|	83.33	246	23	13	1	237	596	360	3e-51	211
Ps_049232	gi|442803095|gb|KC189947.1|	98.69	306	0	2	1	306	160419	160118	5e-150	540
Ps_049235	gi|343791037|gb|AC232848.3|	77.33	172	18	17	3	161	75592	75755	2e-12	82.4
Ps_049245	gi|502112019|ref|XM_004494166.1|	90.16	122	7	5	240	358	2218	2099	9e-34	154
Ps_049260	gi|210032659|ref|NG_008875.1|	99.53	214	1	0	1	214	653652	653865	3e-105	390
Ps_072289	gi|426214310|ref|NG_011367.2|	100	193	0	0	1	193	723	531	3e-95	357
Ps_095697	gi|357499544|ref|XM_003620013.1|	81.16	207	18	7	18	204	771	976	8e-32	147
Ps_107790	gi|109689796|gb|AC145156.61|	99.63	271	1	0	1	271	87401	87671	9e-137	496
Ps_118445	gi|502123570|ref|XM_004498114.1|	94.8	173	9	0	15	187	530	702	4e-69	270
Ps_080761	gi|502154844|ref|XM_004509806.1|	93.78	241	15	0	1	241	1111	871	9e-97	363
Ps_111307	gi|571527204|ref|XM_003548662.2|	85.82	268	35	3	1	266	670	936	3e-72	281
Ps_128660	gi|77416306|gb|AC149268.21|	77.36	159	24	12	28	178	91724	91570	6e-13	84.2
Ps_071765	gi|115254108|emb|AM236083.1|	96	100	4	0	2	101	40059	40158	1e-36	163
Ps_076544	gi|37051126|dbj|AB087848.1|	99.6	247	1	0	1	247	422	176	2e-123	451
Ps_049305	gi|18497181|gb|AC093726.3|	100	201	0	0	1	201	118828	119028	1e-99	372
Ps_090709	gi|357484128|ref|XM_003612303.1|	94.97	159	8	0	1	159	183	25	6e-63	250
Ps_116249	gi|502079697|ref|XM_004486283.1|	89.71	136	14	0	134	269	377	512	5e-40	174
Ps_049311	gi|66473096|gb|AC153125.10|	85.34	232	24	8	119	342	53646	53875	4e-57	231
Ps_112578	gi|595864175|ref|XM_007211665.1|	81.09	238	39	6	15	249	1381	1147	2e-43	185
Ps_049327	gi|260441736|gb|AC215993.3|	100	193	0	0	1	193	6729	6921	3e-95	357
Ps_049329	gi|15131220|emb|AL354854.8|	100	202	0	0	1	202	163356	163557	3e-100	374
Ps_078992	gi|357520834|ref|XM_003630658.1|	87.61	234	25	4	1	232	457	226	2e-68	268
Ps_049339	gi|31790748|dbj|AP000929.6|	100	240	0	0	1	240	53998	54237	3e-121	444
Ps_049342	gi|115334814|gb|DQ875462.1|	87.34	79	9	1	44	121	148	70	1e-14	89.8
Ps_071974	gi|584450787|emb|HG916852.1|	92.31	130	8	2	86	214	3631160	3631032	6e-43	183
Ps_124410	gi|502134200|ref|XM_004501978.1|	93.69	206	13	0	1	206	1056	1261	9e-81	309
Ps_049359	gi|17047071|gb|AC026782.6|	100	220	0	0	1	220	33492	33711	4e-110	407
Ps_049361	gi|189163211|dbj|AP010445.1|	89.9	208	21	0	8	215	15137	15344	2e-68	268
Ps_128999	gi|665506154|gb|AC255490.1|	100	255	0	0	1	255	185895	185641	1e-129	472
Ps_049393	gi|669026884|emb|HG670306.1|	94.27	192	9	2	19	210	677047663	677047474	1e-75	292
Ps_049399	gi|61675769|gb|AC144342.26|	83.02	265	20	16	4	249	34506	34248	8e-53	217
Ps_103223	gi|502079953|ref|XM_004486360.1|	87.55	249	21	10	43	286	9	252	1e-71	279
Ps_106692	gi|357439370|ref|XM_003589914.1|	90.55	275	22	4	3	275	956	684	4e-96	361
Ps_049425	gi|45861029|gb|AC148238.4|	93.75	64	2	2	1	63	24902	24964	3e-16	95.3
Ps_071903	gi|159140696|gb|AE007870.2|	89.2	213	21	2	1	212	977295	977084	2e-67	265
Ps_099801	gi|357460330|ref|XM_003600399.1|	86.52	89	7	3	2	89	322	406	1e-15	93.5
Ps_049440	gi|209863214|gb|AC144723.8|	85.85	106	11	4	24	126	111674	111778	2e-20	110
Ps_049443	gi|357437044|ref|XM_003588750.1|	83.24	179	16	9	26	193	3482	3307	2e-33	152
Ps_049449	gi|685270891|ref|XM_009128232.1|	95.06	162	5	2	43	203	1262	1103	2e-63	252
Ps_123925	gi|517318535|emb|HF679028.1|	98.94	283	3	0	1	283	1906887	1907169	5e-140	507
Ps_049477	gi|582047869|gb|KF861517.1|	99.34	303	2	0	15	317	251	553	9e-153	549
Ps_049482	gi|380739625|gb|JF767720.1|	85.25	217	18	9	35	248	719	514	3e-51	211
Ps_049509	gi|17907355|emb|AL031731.44|	100	199	0	0	16	214	87460	87658	2e-98	368
Ps_049510	gi|89570867|emb|CR962124.2|	79.88	338	31	20	39	358	36241	36559	1e-51	213
Ps_079751	gi|502140500|ref|XM_004504181.1|	92.83	237	16	1	13	248	751	987	1e-90	342
Ps_049531	gi|14017515|gb|AC016080.5|AC016080	100	279	0	0	1	279	112404	112126	7e-143	516
Ps_049532	gi|568867921|ref|XM_006487213.1|	98.8	83	1	0	123	205	157	75	4e-32	148
Ps_049534	gi|3080378|emb|AL022575.1|	100	276	0	0	1	276	23225	23500	3e-141	510
Ps_124868	gi|58737309|emb|CR936328.1|	93.58	187	10	2	1	186	155424	155239	3e-71	278
Ps_049544	gi|257900566|gb|AC134823.43|	81.82	209	18	13	46	247	50636	50831	6e-35	158
Ps_049557	gi|161170815|gb|EU270357.1|	100	205	0	0	1	205	217	13	7e-102	379
Ps_093129	gi|357478586|ref|XM_003609531.1|	91.15	260	23	0	1	260	950	691	8e-94	353
Ps_071799	gi|115254414|emb|AM236080.1|	96.63	208	7	0	1	208	4716749	4716542	7e-92	346
Ps_083054	gi|357510578|ref|XM_003625530.1|	93.39	227	11	4	28	252	2371	2595	7e-88	333
Ps_085780	gi|357502578|ref|XM_003621530.1|	91.93	223	14	4	51	271	1	221	1e-80	309
Ps_085259	gi|502156706|ref|XM_004510550.1|	86.05	172	21	1	1	169	603	432	2e-42	182
Ps_112267	gi|502147692|ref|XM_004506822.1|	91.2	250	20	2	1	249	1680	1928	2e-89	339
Ps_049593	gi|442803095|gb|KC189947.1|	98.02	202	4	0	1	202	311137	310936	2e-93	351
Ps_106521	gi|357440250|ref|XM_003590355.1|	94.35	248	14	0	1	248	244	491	2e-102	381
Ps_049600	gi|51860737|gb|AY662655.1|	100	312	0	0	18	329	573	884	4e-161	577
Ps_049601	gi|160294393|gb|AC149305.21|	84.67	137	18	3	2	136	111341	111206	6e-28	134
Ps_079551	gi|502140014|ref|XM_004503961.1|	86.35	249	26	8	1	245	1031	787	3e-67	265
Ps_049616	gi|269812125|gb|GU138663.1|	98.02	202	2	2	1	201	9432	9232	5e-93	350
Ps_068715	gi|571498170|ref|XR_417577.1|	75.68	222	42	12	9	224	412	627	7e-18	100
Ps_049621	gi|169808947|gb|AC202372.24|	85.29	102	9	6	1	100	104891	104988	8e-18	100
Ps_049633	gi|183397008|gb|AC165438.8|	89.29	140	12	3	65	203	74131	73994	1e-39	172
Ps_049634	gi|183579829|emb|AM905426.1|	84.25	273	24	16	9	270	1613	1877	3e-62	248
Ps_049638	gi|502105315|ref|XM_004492720.1|	90.22	92	7	2	151	241	1957	1867	2e-23	119
Ps_124524	gi|685380105|ref|XM_009124484.1|	98.26	230	4	0	3	232	1230	1459	5e-109	403
Ps_070526	gi|449484145|ref|XM_004156750.1|	81.36	118	18	4	59	174	447	562	1e-15	93.5
Ps_049641	gi|945043|gb|U30841.1|PSU30841	95.28	106	2	3	1	105	5503	5400	2e-37	165
Ps_115809	gi|502177128|ref|XM_004515957.1|	91.67	360	30	0	17	376	495	854	1e-137	499
Ps_071848	gi|333409175|gb|HQ910709.1|	98.53	272	4	0	1	272	319	590	3e-132	481
Ps_076865	gi|502122509|ref|XM_004497723.1|	86.27	204	20	8	2	201	226	27	2e-52	215
Ps_049652	gi|92108710|emb|CT954231.1|	88.1	210	16	9	4	207	92539	92333	4e-60	241
Ps_049668	gi|37991841|gb|AC009022.10|	100	210	0	0	1	210	23507	23716	1e-104	388
Ps_049693	gi|19744964|gb|AC012048.11|	100	187	0	0	1	187	14387	14201	7e-92	346
Ps_079232	gi|502135969|ref|XM_004502459.1|	90.26	421	36	3	1	417	494	75	2e-151	545
Ps_049701	gi|291263917|gb|GU929019.1|	99.67	303	1	0	2	304	3	305	2e-154	555
Ps_049707	gi|19849400|gb|AC064847.4|	100	209	0	0	1	209	92626	92834	4e-104	387
Ps_049720	gi|24418070|gb|AC092115.2|	100	235	0	0	1	235	43431	43665	2e-118	435
Ps_070163	gi|338744031|emb|FR873482.1|	98.24	227	4	0	5	231	449647	449421	2e-107	398
Ps_049734	gi|14715431|emb|AL359240.4|	100	229	0	0	1	229	306	78	4e-115	424
Ps_079690	gi|357519346|ref|XM_003629914.1|	88.94	208	17	6	3	207	7	211	2e-63	252
Ps_049739	gi|502147348|ref|XM_004506692.1|	87.29	118	12	3	14	130	387	272	3e-27	132
Ps_049741	gi|257796343|gb|AC237676.1|	99.57	230	1	0	1	230	106769	106998	5e-114	420
Ps_090734	gi|189458707|emb|CU469554.2|	88.79	223	21	4	31	251	7222	7002	6e-69	270
Ps_049760	gi|665990804|gb|CP004403.1|	82.05	156	22	6	2	154	782952	783104	3e-26	128
Ps_084639	gi|357506786|ref|XM_003623634.1|	85.85	318	40	5	39	353	9	324	1e-87	333
Ps_049780	gi|148277703|gb|AC159145.4|	80.94	278	36	12	10	275	90891	91163	6e-49	204
Ps_128214	gi|189162429|dbj|AP009652.1|	80.81	297	43	12	13	302	85344	85633	7e-54	220
Ps_072103	gi|573465242|gb|CP007045.1|	95.5	200	9	0	5	204	619977	620176	4e-84	320
Ps_049807	gi|291261067|gb|GU926169.1|	95.17	207	7	3	1	205	240	445	3e-85	324
Ps_049815	gi|323371659|gb|CP002521.1|	96	50	2	0	4	53	629807	629856	4e-12	82.4
Ps_049825	gi|50511550|gb|AC147179.15|	83.04	112	10	5	122	231	15149	15253	1e-15	93.5
Ps_076281	gi|657118275|gb|CP006032.1|	100	213	0	0	1	213	2390687	2390899	3e-106	394
Ps_049836	gi|16409123|emb|AL512635.8|	100	223	0	0	1	223	105778	106000	8e-112	412
Ps_049838	gi|34761725|gb|AY299397.1|	94.2	69	3	1	1	69	29779	29712	9e-19	104
Ps_049841	gi|223972698|ref|NG_009830.1|	100	258	0	0	1	258	152049	151792	3e-131	477
Ps_109446	gi|502109464|ref|XM_004493595.1|	92.83	251	18	0	1	251	811	561	2e-97	364
Ps_127319	gi|212288993|emb|CU655881.10|	100	314	0	0	15	328	36908	36595	3e-162	580
Ps_121652	gi|502112932|ref|XM_004494433.1|	90	190	15	4	1	188	761	948	1e-60	243
Ps_049879	gi|590707353|ref|XM_007047919.1|	84.62	130	16	4	80	207	1907	2034	1e-25	126
Ps_077016	gi|359483568|ref|XM_002269381.2|	85.47	179	17	7	39	213	304	477	3e-41	178
Ps_097536	gi|357465418|ref|XM_003602946.1|	94.03	134	8	0	18	151	1134	1267	5e-49	204
Ps_071285	gi|697655994|dbj|AB976587.2|	100	182	0	0	4	185	914	1095	4e-89	337
Ps_103967	gi|117557610|gb|AC192328.2|	82.91	199	25	8	46	243	31812	32002	6e-39	171
Ps_049908	gi|593330540|ref|XM_007138635.1|	88.64	132	11	4	9	138	1839	1968	5e-35	158
Ps_113015	gi|571496638|ref|XM_006593606.1|	93.95	248	13	2	1	247	1336	1582	4e-100	374
Ps_049910	gi|34365809|gb|AC123547.15|	88.24	204	14	6	1	204	51396	51589	2e-58	235
Ps_087149	gi|357495616|ref|XM_003618049.1|	88.43	216	23	2	6	220	316	530	1e-65	259
Ps_071624	gi|683417892|gb|KJ856832.1|	100	278	0	0	1	278	4474	4751	3e-142	514
Ps_115677	gi|502117875|ref|XM_004495932.1|	88.76	267	30	0	7	273	383	117	4e-86	327
Ps_049928	gi|49170175|gb|AC119416.15|	86.76	136	13	5	1	134	59507	59375	1e-31	147
Ps_049932	gi|690400136|emb|LM962126.1|	97.67	215	5	0	1	215	416	202	4e-99	370
Ps_126219	gi|502182594|ref|XM_004516907.1|	86	200	26	2	33	231	1357	1159	9e-52	213
Ps_049943	gi|124487832|gb|AC182114.3|	100	227	0	0	1	227	190525	190751	5e-114	420
Ps_115242	gi|212288993|emb|CU655881.10|	99.11	224	2	0	12	235	48039	47816	5e-109	403
Ps_088808	gi|502096041|ref|XM_004490550.1|	89.78	186	15	4	18	201	651	834	2e-58	235
Ps_049969	gi|502090455|ref|XM_004489177.1|	94.55	55	3	0	117	171	108	54	2e-13	86.1
Ps_097482	gi|357465518|ref|XM_003602996.1|	83.27	245	20	8	34	261	378	138	2e-49	206
Ps_049975	gi|20777|emb|X02982.1|	100	450	0	0	1	450	1151	702	0	832
Ps_049981	gi|20068440|emb|AL583832.14|	100	178	0	0	18	195	258	435	7e-87	329
Ps_123032	gi|189163314|dbj|AP010548.1|	93.52	216	12	2	15	229	5793	6007	6e-84	320
Ps_049994	gi|9944140|emb|AL158198.14|	100	174	0	0	15	188	79048	79221	1e-84	322
Ps_110141	gi|502177493|ref|XM_004516039.1|	94.97	318	16	0	12	329	711	394	9e-138	499
Ps_083765	gi|357508872|ref|XM_003624677.1|	86.47	340	46	0	1	340	285	624	6e-100	374
Ps_050003	gi|95101940|emb|CT573339.6|	79.19	149	20	9	82	224	11656	11513	1e-15	93.5
Ps_101798	gi|357453204|ref|XM_003596831.1|	85.96	356	40	10	3	353	1502	1852	2e-99	372
Ps_117926	gi|502146347|ref|XM_004506358.1|	89.9	208	14	6	3	205	577	372	3e-66	261
Ps_107083	gi|357438026|ref|XM_003589241.1|	85.07	221	16	7	1	205	462	243	1e-50	209
Ps_070775	gi|502100910|ref|XR_189472.1|	85.37	205	17	9	17	213	33	232	6e-48	200
Ps_112549	gi|502133477|ref|XM_004501722.1|	89.58	240	20	3	1	239	5786	5551	7e-78	300
Ps_050039	gi|167003674|ref|NG_007379.1|	100	272	0	0	1	272	109095	109366	6e-139	503
Ps_050059	gi|86604513|emb|CT573503.1|	79.84	258	35	13	1	245	29251	29504	2e-39	172
Ps_091493	gi|502160468|ref|XM_004511698.1|	93.36	211	12	2	1	210	902	693	3e-81	311
Ps_050075	gi|159883703|emb|CT033766.2|	85.78	211	19	10	1	207	122922	122719	8e-52	213
Ps_050077	gi|45739055|gb|AY490213.1|	93.61	219	7	6	1	217	668	881	5e-84	320
Ps_050079	gi|15920116|gb|AC093744.2|	100	212	0	0	1	212	60423	60634	9e-106	392
Ps_095797	gi|502183207|ref|XM_004517029.1|	95.78	166	5	2	1	165	1733	1897	6e-68	267
Ps_050089	gi|119391897|emb|CU179637.4|	87.22	180	14	8	41	213	69120	68943	8e-47	196
Ps_124198	gi|502133393|ref|XM_004501691.1|	85.49	193	17	8	1	186	1718	1906	4e-45	191
Ps_090649	gi|502162227|ref|XM_004512377.1|	92.07	353	20	8	3	351	728	1076	6e-135	490
Ps_050109	gi|117320640|gb|AC110291.7|	100	168	0	0	15	182	113348	113515	3e-81	311
Ps_050127	gi|21240686|gb|AC016584.5|	96.02	226	7	2	1	225	102004	102228	6e-98	366
Ps_050136	gi|255522790|ref|NG_012623.1|	100	206	0	0	1	206	53315	53110	2e-102	381
Ps_050139	gi|9713008|emb|AL355578.4|	100	211	0	0	1	211	110556	110346	3e-105	390
Ps_050142	gi|22476943|gb|AF533439.1|	85.05	107	11	5	1	104	2672	2568	9e-19	104
Ps_050144	gi|4826425|emb|AL033524.11|	99.04	209	2	0	1	209	80377	80585	9e-101	375
Ps_050149	gi|12743804|emb|AL359835.10|	100	216	0	0	1	216	139851	139636	6e-108	399
Ps_050151	gi|49406009|gb|AC147780.10|	81.61	261	24	18	7	250	76176	76429	4e-46	195
Ps_050154	gi|557954271|gb|KF754800.1|	82.27	203	25	10	190	385	53705	53507	4e-37	165
Ps_050159	gi|357508046|ref|XM_003624264.1|	90	100	7	2	107	206	1	97	1e-25	126
Ps_082780	gi|357511198|ref|XM_003625840.1|	92.21	154	10	2	18	170	1159	1311	6e-53	217
Ps_050189	gi|66351804|gb|AC144928.17|	82.65	98	10	4	151	241	130562	130465	1e-11	80.5
Ps_050191	gi|163954933|ref|NG_007092.2|	100	187	0	0	1	187	1769802	1769988	7e-92	346
Ps_127210	gi|288856320|ref|NG_016475.1|	100	188	0	0	16	203	48576	48763	2e-92	348
Ps_050197	gi|18042474|gb|AC010906.10|	100	293	0	0	1	293	170032	170324	1e-150	542
Ps_120427	gi|571455378|ref|XM_006580011.1|	79.48	229	35	12	25	247	7620	7842	2e-33	152
Ps_122634	gi|502164105|ref|XM_004512993.1|	87.59	274	26	5	1	273	2632	2366	4e-81	311
Ps_070550	gi|686642924|ref|XM_009315633.1|	83.45	145	20	4	30	172	1887	2029	3e-27	132
Ps_089429	gi|502165305|ref|XM_004513461.1|	92.55	188	14	0	17	204	622	809	5e-69	270
Ps_117215	gi|502174855|ref|XM_004515558.1|	94.66	206	11	0	2	207	2786	2991	4e-84	320
Ps_050240	gi|502134261|ref|XM_004501998.1|	92.62	149	11	0	24	172	647	795	3e-52	215
Ps_106558	gi|357439944|ref|XM_003590202.1|	92.42	198	12	3	15	211	843	648	8e-72	279
Ps_078075	gi|502156872|ref|XM_004510620.1|	93.7	270	15	2	1	269	660	928	6e-109	403
Ps_078076	gi|358345838|ref|XM_003636934.1|	96	225	9	0	32	256	453	677	7e-98	366
Ps_070074	gi|365742920|gb|CP003195.1|	100	250	0	0	1	250	1243510	1243759	9e-127	462
Ps_050253	gi|357472646|ref|XM_003606560.1|	90.22	92	5	4	1	90	15	104	7e-23	117
Ps_050258	gi|12061558|gb|AC019233.7|AC019233	100	180	0	0	14	193	116440	116619	6e-88	333
Ps_050274	gi|27502510|gb|AC131281.7|	100	347	0	0	1	347	85717	85371	1e-180	641
Ps_050285	gi|18482046|gb|AC090787.7|	99.53	215	1	0	1	215	132043	132257	1e-105	392
Ps_114849	gi|502144821|ref|XM_004505705.1|	93.72	223	14	0	1	223	517	739	2e-88	335
Ps_050304	gi|70668892|gb|AC141111.25|	90.72	97	9	0	21	117	82432	82528	8e-27	130
Ps_050307	gi|442803095|gb|KC189947.1|	97.08	240	3	2	1	236	451007	451246	2e-108	401
Ps_050309	gi|380740583|gb|JF768678.1|	86.82	220	22	7	42	259	10	224	2e-59	239
Ps_083846	gi|357508700|ref|XM_003624591.1|	89.81	216	20	2	8	222	1472	1258	1e-70	276
Ps_050320	gi|19387784|gb|AC108026.5|	100	200	0	0	1	200	7263	7064	4e-99	370
Ps_088800	gi|502129805|ref|XM_004500374.1|	86.93	306	30	7	3	300	3381	3078	2e-88	335
Ps_050322	gi|47679155|gb|AC147406.13|	83.41	211	15	14	14	215	99377	99576	3e-41	178
Ps_108089	gi|502181071|ref|XM_004516697.1|	94.5	218	10	2	1	217	1768	1552	2e-88	335
Ps_050349	gi|10440571|gb|AC024095.13|AC024095	100	145	0	0	60	204	13252	13108	2e-68	268
Ps_125598	gi|593794298|ref|XM_007160126.1|	88.19	254	30	0	1	254	1177	924	6e-79	303
Ps_050356	gi|23322768|gb|AC090229.15|	100	200	0	0	15	214	79930	80129	4e-99	370
Ps_000721	gi|222136722|gb|AC233982.2|	100	188	0	0	15	202	161761	161948	2e-92	348
Ps_116929	gi|502140452|ref|XM_004504165.1|	92.82	209	11	4	2	208	2059	1853	6e-78	300
Ps_050384	gi|209969860|gb|AC137602.47|	79.61	206	24	11	20	211	83419	83218	2e-27	132
Ps_050387	gi|297170772|gb|GU567966.1|	81.32	257	35	12	1	254	6114	6360	1e-46	196
Ps_081314	gi|357514620|ref|XM_003627551.1|	84.15	366	43	12	1	361	615	970	8e-90	340
Ps_050397	gi|16603965|gb|AC076968.38|	100	216	0	0	1	216	181725	181940	6e-108	399
Ps_050398	gi|502119766|ref|XM_004496675.1|	85	220	20	7	1	219	2495	2702	3e-51	211
Ps_050401	gi|571460902|ref|XM_006581777.1|	90.48	63	6	0	164	226	3254	3316	9e-13	84.2
Ps_103892	gi|357446472|ref|XM_003593466.1|	85.64	195	22	6	18	209	263	72	6e-48	200
Ps_072102	gi|240856645|gb|CP001622.1|	96.3	216	6	2	7	220	152988	153203	5e-94	353
Ps_050416	gi|18464281|gb|AC104690.2|	100	177	0	0	14	190	34614	34438	3e-86	327
Ps_076256	gi|339291081|gb|CP002888.1|	97.23	397	11	0	1	397	1050630	1050234	0	673
Ps_125998	gi|502103475|ref|XM_004492234.1|	88.38	198	19	4	1	196	1789	1984	2e-58	235
Ps_050441	gi|13234822|emb|AL139321.28|	100	186	0	0	1	186	48096	47911	3e-91	344
Ps_050442	gi|84662924|gb|AC155101.19|	86.87	99	12	1	105	202	113294	113392	1e-20	110
Ps_125328	gi|257472321|gb|CP001721.1|	97.07	205	6	0	1	205	353257	353461	7e-92	346
Ps_078337	gi|358344037|ref|XM_003636053.1|	87.85	214	22	4	10	221	1390	1601	2e-62	248
Ps_050465	gi|12061552|gb|AC018462.4|	98.82	169	2	0	1	169	117020	117188	2e-78	302
Ps_050474	gi|22002110|gb|AC022080.37|	89.87	227	16	5	1	226	144386	144606	2e-73	285
Ps_109711	gi|502129993|ref|XM_004500438.1|	93.55	186	10	2	1	185	2382	2198	1e-70	276
Ps_124024	gi|537629960|gb|CP003858.1|	97.91	191	4	0	15	205	49765	49955	2e-87	331
Ps_050493	gi|3873180|gb|AC005939.1|AC005939	100	219	0	0	1	219	71360	71578	1e-109	405
Ps_072020	gi|557716447|gb|CP006866.1|	99.57	233	1	0	1	233	84923	85155	1e-115	425
Ps_072310	gi|315593157|gb|CP002417.1|	89.56	182	13	6	11	188	5765010	5764831	1e-55	226
Ps_127542	gi|164661776|ref|XM_001731959.1|	100	162	0	0	71	232	665	826	7e-78	300
Ps_072018	gi|557716447|gb|CP006866.1|	93.64	393	21	4	1	391	2790904	2791294	3e-163	584
Ps_071349	gi|330923238|ref|XM_003300111.1|	96.1	154	6	0	157	310	591	438	3e-63	252
Ps_112346	gi|502177167|ref|XM_004515966.1|	92.22	694	52	2	1	693	2322	1630	0	981
Ps_050502	gi|7529584|emb|AL109623.9|	100	176	0	0	17	192	29003	28828	9e-86	326
Ps_118665	gi|357478762|ref|XM_003609619.1|	88.93	253	24	4	1	251	976	1226	1e-80	309
Ps_050506	gi|28261647|gb|AC079296.5|	100	303	0	0	1	303	63850	64152	4e-156	560
Ps_072318	gi|388523220|gb|JQ918286.1|	91.72	338	28	0	3	340	120	457	7e-129	470
Ps_050520	gi|14272272|emb|AL354830.8|	100	226	0	0	1	226	57305	57080	2e-113	418
Ps_050526	gi|63028219|gb|AC152920.17|	86	100	6	3	1	100	66785	66694	8e-18	100
Ps_119806	gi|502176496|ref|XM_004515817.1|	89.5	181	17	2	265	444	1342	1521	6e-56	228
Ps_050533	gi|596012360|ref|XM_007218600.1|	100	188	0	0	1	188	797	984	2e-92	348
Ps_050534	gi|38016064|gb|AC146793.7|	83.33	198	18	10	234	429	23264	23080	4e-38	169
Ps_115243	gi|502182510|ref|XM_004516893.1|	79.11	158	26	7	49	202	1185	1339	2e-18	102
Ps_082612	gi|161485032|gb|AC175829.3|	87.67	292	26	10	1	283	88821	88531	3e-87	331
Ps_086711	gi|502078187|ref|XM_004485808.1|	94.29	245	14	0	1	245	1467	1711	1e-100	375
Ps_070741	gi|596002637|ref|XM_007218174.1|	100	65	0	0	163	227	418	482	6e-24	121
Ps_091515	gi|357482244|ref|XM_003611360.1|	86.98	215	19	8	1	212	248	40	6e-58	233
Ps_050553	gi|19071667|gb|AC105242.4|	100	175	0	0	1	175	14868	15042	4e-85	324
Ps_104298	gi|357445484|ref|XM_003592972.1|	86.12	209	20	8	1	206	187	389	1e-52	217
Ps_050559	gi|14277281|gb|AC026743.4|AC026743	99.5	201	1	0	15	215	149212	149412	6e-98	366
Ps_072379	gi|502166634|ref|XM_004513886.1|	92.97	185	13	0	40	224	530	714	5e-69	270
Ps_107846	gi|502130078|ref|XM_004500466.1|	90.87	219	18	2	1	218	1453	1670	1e-75	292
Ps_119524	gi|502167044|ref|XM_004513987.1|	90.83	229	17	4	1	227	692	918	5e-79	303
Ps_114908	gi|502160323|ref|XM_004511651.1|	92.31	182	14	0	101	282	2167	1986	1e-65	259
Ps_050573	gi|298358397|ref|NG_022170.1|	100	208	0	0	1	208	4574	4781	2e-103	385
Ps_050575	gi|240856645|gb|CP001622.1|	100	42	0	0	161	202	2893323	2893282	3e-11	78.7
Ps_050580	gi|4926854|gb|AC007656.2|	99.47	190	1	0	1	190	113355	113544	7e-92	346
Ps_050583	gi|309706706|emb|FP102216.3|	86.67	150	18	2	1	149	54082	53934	3e-37	165
Ps_099024	gi|357462332|ref|XM_003601400.1|	88.91	442	45	4	4	443	271	710	2e-150	542
Ps_108090	gi|502181071|ref|XM_004516697.1|	91.19	193	15	2	4	195	11247	11056	3e-66	261
Ps_125872	gi|689942760|emb|LM428787.1|	98	250	5	0	1	250	251	500	2e-118	435
Ps_078094	gi|502157798|ref|XM_004510858.1|	85.93	199	18	8	128	323	1236	1045	1e-48	204
Ps_050592	gi|517312918|emb|HF679025.1|	96.86	191	4	2	17	206	2999377	2999566	2e-83	318
Ps_050597	gi|7717257|emb|AL163208.2|	100	202	0	0	1	202	176011	176212	3e-100	374
Ps_068584	gi|323371659|gb|CP002521.1|	88.57	175	12	6	33	204	3469537	3469706	1e-49	206
Ps_125099	gi|213985689|gb|CP001172.1|	91.88	197	13	3	7	201	1850096	1849901	1e-69	272
Ps_050605	gi|94481311|gb|AC182813.8|	89.66	145	13	2	114	257	70789	70932	8e-43	183
Ps_050615	gi|502150570|ref|XM_004507961.1|	89.77	88	7	2	86	172	602	516	3e-21	111
Ps_100350	gi|502164497|ref|XM_004513087.1|	90.32	341	29	4	1	339	1515	1177	4e-121	444
Ps_088801	gi|357490842|ref|XM_003615661.1|	90.17	173	13	4	6	176	2074	1904	1e-54	222
Ps_100804	gi|76559722|emb|CT009492.5|	86.27	204	20	7	42	238	23553	23351	3e-52	215
Ps_121165	gi|166197742|gb|AC217036.1|	88.61	79	7	2	1	78	5742	5819	3e-16	95.3
Ps_050665	gi|442803095|gb|KC189947.1|	98.54	205	3	0	1	205	278166	278370	7e-97	363
Ps_050666	gi|148491165|gb|AC195568.6|	90.91	99	7	2	25	122	106219	106122	2e-27	132
Ps_050667	gi|426265132|gb|CP003880.1|	83.87	93	5	7	132	221	5586996	5587081	9e-12	80.5
Ps_050668	gi|334883163|ref|NG_029056.1|	100	207	0	0	1	207	86827	86621	6e-103	383
Ps_092261	gi|357480422|ref|XM_003610449.1|	95.85	337	14	0	25	361	113	449	1e-151	545
Ps_123531	gi|675192956|ref|XM_008907115.1|	85.98	214	28	2	17	229	103	315	3e-56	228
Ps_091327	gi|357482604|ref|XM_003611541.1|	82.98	188	28	4	18	203	2730	2545	6e-38	167
Ps_050675	gi|56606278|gb|AC151709.9|	87.95	83	5	5	117	199	31724	31647	1e-15	93.5
Ps_127347	gi|612502010|gb|CP007444.1|	88.75	160	6	4	48	207	2339720	2339573	2e-43	185
Ps_050683	gi|159132224|emb|CU468260.5|	82.18	202	22	14	31	224	26368	26173	6e-36	161
Ps_097140	gi|357466236|ref|XM_003603355.1|	90.1	202	18	2	4	204	2002	2202	3e-66	261
Ps_101521	gi|167548167|gb|EU416749.1|	83.04	283	27	16	41	311	284	11	9e-59	237
Ps_050691	gi|5738688|emb|AL078604.10|	100	202	0	0	1	202	89826	89625	3e-100	374
Ps_087911	gi|502119729|ref|XM_004496663.1|	91.51	271	21	2	6	275	1651	1382	2e-99	372
Ps_123789	gi|34761719|gb|AY299395.1|	80.54	185	28	8	10	190	7784	7964	2e-28	135
Ps_114918	gi|357481616|ref|XM_003611046.1|	95.71	326	14	0	1	326	1693	1368	1e-145	525
Ps_050712	gi|212288993|emb|CU655881.10|	85.25	122	13	5	143	261	72245	72126	6e-24	121
Ps_128282	gi|146152184|gb|CP000685.1|	87.69	195	20	4	6	198	3631111	3631303	3e-55	224
Ps_050723	gi|12666249|emb|AL355672.12|	100	153	0	0	62	214	50121	49969	6e-73	283
Ps_114671	gi|77812605|gb|DQ222406.1|	90.62	64	3	3	41	103	655	716	2e-12	82.4
Ps_050729	gi|586946426|ref|NG_033963.1|	100	188	0	0	1	188	191119	191306	2e-92	348
Ps_050730	gi|61191805|gb|AY833542.1|	92.77	83	6	0	149	231	183	265	6e-24	121
Ps_088245	gi|357492688|ref|XM_003616585.1|	89.29	224	20	4	2	223	985	1206	3e-71	278
Ps_050735	gi|22204156|emb|AL359532.26|	100	203	0	0	1	203	93461	93663	9e-101	375
Ps_124456	gi|300488277|gb|HM246662.1|	98.46	195	3	0	1	195	4286	4092	3e-91	344
Ps_050750	gi|14190752|gb|AC011231.7|	100	209	0	0	1	209	109683	109891	4e-104	387
Ps_050758	gi|15290804|gb|AC083964.3|	100	185	0	0	1	185	34019	34203	9e-91	342
Ps_071882	gi|657118275|gb|CP006032.1|	99.51	205	1	0	1	205	2288057	2288261	3e-100	374
Ps_112424	gi|502077564|ref|XM_004485631.1|	89.58	192	18	2	2	192	240	50	1e-60	243
Ps_104333	gi|357445392|ref|XM_003592926.1|	92.27	207	14	2	1	206	543	748	9e-76	292
Ps_050776	gi|357471008|ref|XM_003605741.1|	89.36	94	7	2	109	202	13	103	2e-22	115
Ps_071724	gi|649150073|gb|KJ904907.1|	100	231	0	0	1	231	1995	2225	3e-116	427
Ps_106538	gi|502122130|ref|XM_004497537.1|	95.14	288	12	2	1	287	1189	903	6e-124	453
Ps_100702	gi|502099605|ref|XM_004491463.1|	83.33	270	35	10	27	291	679	943	5e-60	241
Ps_071621	gi|695936535|gb|CP009578.1|	100	226	0	0	1	226	4267682	4267457	2e-113	418
Ps_072505	gi|388521680|gb|BT149108.1|	90.64	203	15	4	16	216	177	377	6e-68	267
Ps_090872	gi|502161314|ref|XM_004512062.1|	90.59	202	15	4	3	202	1350	1549	2e-67	265
Ps_099883	gi|357459940|ref|XM_003600204.1|	93.27	208	12	2	39	245	402	608	3e-79	305
Ps_099237	gi|357461748|ref|XM_003601108.1|	92.56	336	23	2	10	344	428	94	3e-132	481
Ps_050827	gi|15920121|gb|AC093776.3|	100	212	0	0	1	212	395	606	9e-106	392
Ps_084346	gi|502078308|ref|XM_004485846.1|	92.06	428	34	0	1	428	1781	1354	9e-169	603
Ps_050830	gi|531988639|emb|HF679024.1|	92.13	216	9	3	1	208	3104327	3104542	2e-77	298
Ps_109687	gi|502137656|ref|XM_004503095.1|	94.09	254	15	0	16	269	659	406	6e-104	387
Ps_106431	gi|502115247|ref|XM_004495103.1|	88.21	229	19	8	1	225	603	379	7e-68	267
Ps_104307	gi|2293111|emb|Y10579.1|	88.65	185	13	5	1	178	519	336	2e-53	219
Ps_050853	gi|24418072|gb|AC093292.2|	100	203	0	0	1	203	104652	104854	9e-101	375
Ps_050854	gi|20340487|gb|AC093560.2|	100	215	0	0	1	215	154600	154386	2e-107	398
Ps_050855	gi|27436734|gb|AC009533.10|	100	201	0	0	1	201	4249	4049	1e-99	372
Ps_050859	gi|358348434|ref|XM_003638204.1|	96.88	96	3	0	99	194	266	171	3e-36	161
Ps_050866	gi|20336797|gb|AC099675.2|	100	137	0	0	16	152	79132	79268	5e-64	254
Ps_050871	gi|399141777|gb|JQ309932.1|	80.34	178	13	20	1	169	1526	1690	4e-22	115
Ps_050874	gi|116256606|gb|AC161400.3|	80.65	155	9	15	16	155	19093	19241	1e-17	100
Ps_105606	gi|357442416|ref|XM_003591438.1|	90.04	271	23	4	7	275	1551	1819	3e-92	348
Ps_050895	gi|195232771|ref|NG_008317.1|	100	209	0	0	1	209	628491	628283	4e-104	387
Ps_050896	gi|502077782|ref|XM_004485686.1|	94.12	68	1	2	1	67	69	4	8e-18	100
Ps_127599	gi|357465876|ref|XM_003603175.1|	85.2	223	22	11	1	217	728	511	2e-53	219
Ps_105833	gi|357441800|ref|XM_003591130.1|	95.83	216	9	0	1	216	1141	1356	6e-93	350
Ps_126261	gi|568833465|ref|XM_006470851.1|	98.99	99	1	0	1	99	568	470	3e-41	178
Ps_071181	gi|645245823|ref|XM_008230843.1|	86.49	185	21	4	19	201	4454	4272	6e-48	200
Ps_050912	gi|19744955|gb|AC010996.9|	100	295	0	0	1	295	3711	4005	1e-151	545
Ps_123898	gi|517309970|emb|HF679023.1|	92.11	228	16	2	1	227	1213545	1213771	5e-84	320
Ps_050915	gi|382933764|gb|JN990990.1|	98.47	131	1	1	4	133	131	1	9e-57	230
Ps_108418	gi|571564671|ref|XM_003555618.2|	93.18	220	13	2	2	220	851	1069	1e-84	322
Ps_127934	gi|189163170|dbj|AP010404.1|	84.35	230	29	7	9	235	25598	25373	2e-53	219
Ps_050920	gi|12000458|gb|AC023513.21|AC023513	99.62	266	1	0	1	266	33763	34028	5e-134	486
Ps_078141	gi|532127445|gb|KF460543.1|	86.52	282	34	4	1	280	809	1088	5e-80	307
Ps_050922	gi|589269252|ref|NG_033988.1|	100	210	0	0	1	210	63890	64099	1e-104	388
Ps_088566	gi|502182684|ref|XM_004516919.1|	85.25	122	15	1	1	119	1109	1230	1e-24	122
Ps_070474	gi|381388791|gb|AC235884.2|	87.68	422	41	11	14	429	18295	17879	4e-132	481
Ps_076312	gi|595785649|ref|XM_007271306.1|	81.56	141	16	10	119	253	512	376	5e-20	108
Ps_050928	gi|139096626|gb|AC186678.3|	83.52	182	14	16	108	281	36115	36288	2e-34	156
Ps_076901	gi|502133663|ref|XM_004501790.1|	91.9	210	17	0	1	210	413	622	3e-76	294
Ps_085327	gi|502167633|ref|XM_004514146.1|	93.68	253	10	6	16	265	965	1214	4e-100	374
Ps_124431	gi|189083894|gb|BT031410.1|	91.34	254	18	4	1	252	179	430	5e-91	344
Ps_117934	gi|502158564|ref|XM_004511143.1|	90	210	19	2	16	224	3636	3428	5e-69	270
Ps_050952	gi|2204202|emb|Z94057.1|	100	207	0	0	1	207	40816	41022	6e-103	383
Ps_050956	gi|79758869|gb|AC150979.15|	92.98	57	4	0	80	136	9713	9657	7e-13	84.2
Ps_050958	gi|13396487|emb|AL354869.11|	99.51	206	1	0	1	206	24427	24222	9e-101	375
Ps_050961	gi|113734316|dbj|AB236126.1|	100	250	0	0	1	250	2746	2995	9e-127	462
Ps_123505	gi|357510222|ref|XM_003625352.1|	89.81	265	23	4	3	265	3314	3576	6e-89	337
Ps_050969	gi|18129429|gb|AC090719.8|	99.46	184	1	0	12	195	18296	18113	2e-88	335
Ps_050973	gi|161170943|gb|EU270485.1|	100	127	0	0	77	203	1	127	2e-58	235
Ps_050976	gi|502129628|ref|XM_004500316.1|	93.65	63	4	0	1	63	228	290	3e-16	95.3
Ps_050984	gi|66351693|emb|CR955009.1|	92.15	242	8	8	59	292	44351	44113	3e-87	331
Ps_085551	gi|357503346|ref|XM_003621914.1|	84.91	371	46	10	18	383	167	532	1e-97	366
Ps_124318	gi|470410119|ref|XM_004336190.1|	85.57	194	22	6	16	206	646	836	2e-47	198
Ps_124839	gi|566573396|gb|KF781544.1|	93.2	103	5	2	92	193	471	370	6e-33	150
Ps_071777	gi|573465242|gb|CP007045.1|	96.64	268	9	0	17	284	1086809	1086542	1e-121	446
Ps_071593	gi|502122622|ref|XM_004497779.1|	92.72	261	17	2	2	261	2048	1789	1e-100	375
Ps_108433	gi|571571796|ref|XM_006606883.1|	95.05	202	10	0	1	202	1298	1097	2e-83	318
Ps_051009	gi|687675228|emb|LM995446.1|	99	200	2	0	6	205	4512629	4512828	9e-96	359
Ps_124341	gi|557761904|ref|XM_005180611.1|	84.85	99	13	2	1	98	4241	4338	2e-17	99
Ps_051014	gi|20340418|gb|AC112127.5|	99.49	196	1	0	12	207	5857	5662	3e-95	357
Ps_124569	gi|442803095|gb|KC189947.1|	98.74	239	3	0	1	239	92830	93068	1e-115	425
Ps_114624	gi|502089870|ref|XM_004488989.1|	91.51	259	15	5	3	259	1661	1914	1e-92	350
Ps_086217	gi|357500448|ref|XM_003620465.1|	91.24	194	15	2	15	207	1980	2172	8e-67	263
Ps_051026	gi|148727378|gb|AC147538.24|	91.89	74	3	3	143	214	64299	64227	7e-18	100
Ps_051032	gi|16306517|gb|AC023787.8|	100	201	0	0	1	201	87492	87292	1e-99	372
Ps_051033	gi|110578695|gb|AC158736.15|	81.4	129	10	10	175	301	9990	9874	2e-15	93.5
Ps_073036	gi|388517516|gb|BT147026.1|	92.68	164	10	2	1	163	1064	902	2e-58	235
Ps_051040	gi|15451542|gb|AC090515.2|	100	189	0	0	15	203	53036	53224	6e-93	350
Ps_088194	gi|313569760|tpg|BK007068.1|	89.26	242	13	10	3	242	3	233	4e-75	291
Ps_071638	gi|23499598|gb|AC015712.10|	99.67	300	1	0	1	300	165507	165806	8e-153	549
Ps_051071	gi|167731012|emb|CU571056.5|	86.76	219	19	7	16	225	33316	33099	2e-58	235
Ps_051075	gi|442803095|gb|KC189947.1|	100	214	0	0	1	214	289982	289769	7e-107	396
Ps_101233	gi|502081593|ref|XM_004486851.1|	90.94	265	20	4	1	263	537	799	6e-94	353
Ps_085599	gi|357503126|ref|XM_003621804.1|	94.91	275	12	2	1	274	2088	2361	1e-116	429
Ps_051085	gi|429326206|gb|JX946297.1|	98.13	267	5	0	16	282	304	570	8e-128	466
Ps_051090	gi|502152996|ref|XM_004509125.1|	86.81	91	9	3	112	201	8	96	2e-17	99
Ps_051096	gi|45725136|emb|CR378661.1|	88.54	157	9	3	19	171	51134	51285	3e-42	182
Ps_051100	gi|134254521|gb|AC186137.3|	86.96	115	8	6	135	246	53715	53605	2e-24	122
Ps_051108	gi|15021320|emb|AL359759.19|	100	190	0	0	14	203	54328	54139	2e-93	351
Ps_099021	gi|357462342|ref|XM_003601405.1|	93.48	184	12	0	13	196	203	386	4e-70	274
Ps_051117	gi|502143373|ref|XM_004505259.1|	88.78	98	6	4	98	194	753	660	2e-22	115
Ps_051122	gi|224809374|ref|NG_011525.1|	99.05	211	0	1	1	209	112033	112243	3e-101	377
Ps_051123	gi|154350318|gb|AC174282.23|	80.82	245	19	16	40	260	109725	109965	8e-38	167
Ps_125049	gi|269093698|gb|CP001820.1|	95.54	202	7	2	1	201	1578539	1578339	1e-84	322
Ps_051135	gi|118766416|gb|AC174294.14|	89.11	101	8	1	14	111	96029	95929	2e-24	122
Ps_126376	gi|568832099|ref|XM_006470218.1|	80	200	31	8	3	199	300	493	1e-29	139
Ps_051156	gi|15187233|gb|AC020905.9|	100	172	0	0	14	185	45528	45357	2e-83	318
Ps_051169	gi|25075913|gb|AC008033.9|	100	255	0	0	1	255	36399	36145	1e-129	472
Ps_094726	gi|357474818|ref|XM_003607647.1|	90.56	233	20	2	1	232	2768	2999	4e-80	307
Ps_051172	gi|502139426|ref|XM_004503705.1|	91.14	79	5	2	134	211	339	262	3e-19	106
Ps_089071	gi|357490188|ref|XM_003615334.1|	86.81	182	20	4	22	201	1956	2135	7e-48	200
Ps_051175	gi|3108047|gb|AC004108.1|AC004108	100	131	0	0	1	131	56970	57100	1e-60	243
Ps_051181	gi|148589154|emb|CR954195.3|	94.44	54	2	1	113	166	62303	62251	2e-12	82.4
Ps_051183	gi|259013231|ref|NG_012925.1|	100	185	0	0	1	185	278268	278452	9e-91	342
Ps_051190	gi|669026884|emb|HG670306.1|	94.23	156	9	0	8	163	544759117	544758962	1e-59	239
Ps_051197	gi|197927596|gb|AC157985.16|	92.98	57	2	2	232	288	70989	70935	3e-12	82.4
Ps_051199	gi|24462385|gb|AC104851.2|	99.51	205	1	0	1	205	119747	119951	3e-100	374
Ps_051202	gi|14151047|gb|AC007005.3|	100	205	0	0	1	205	34406	34202	7e-102	379
Ps_123928	gi|517322946|emb|HF679031.1|	98.64	221	3	0	1	221	2067592	2067372	1e-105	392
Ps_125502	gi|593332520|ref|XM_007139624.1|	91.2	216	16	3	3	217	1606	1393	4e-75	291
Ps_000739	gi|29725861|gb|AC137898.6|	99.52	208	1	0	1	208	88780	88987	7e-102	379
Ps_051229	gi|308084334|gb|GU132942.1|	100	261	0	0	1	261	5660	5920	7e-133	483
Ps_095221	gi|189163149|dbj|AP010383.1|	84.91	159	20	4	88	244	81948	82104	4e-35	158
Ps_071829	gi|573471451|gb|CP007049.1|	94.25	226	9	4	1	224	2433	2210	1e-90	342
Ps_051237	gi|167963549|gb|AC146559.29|	87.67	219	16	9	2	216	42836	43047	3e-61	244
Ps_072230	gi|146152184|gb|CP000685.1|	89.62	212	20	2	1	211	764251	764461	2e-68	268
Ps_084257	gi|357507770|ref|XM_003624126.1|	82.65	196	27	7	62	255	2026	1836	8e-38	167
Ps_051275	gi|20334667|gb|AC113147.3|	100	206	0	0	1	206	156541	156336	2e-102	381
Ps_077672	gi|358347407|ref|XM_003637701.1|	89.78	313	25	7	5	313	1255	1564	4e-106	394
Ps_051303	gi|170784899|gb|AC152349.12|	87.3	315	29	11	51	361	55540	55233	1e-92	350
Ps_051305	gi|309669|gb|L02212.1|PEABETAGLU	99.54	219	1	0	1	219	2680	2462	6e-108	399
Ps_000743	gi|151416702|emb|CU424435.4|	79.02	224	21	16	4	207	25810	26027	9e-27	130
Ps_081326	gi|502157173|ref|XM_004510726.1|	86.29	197	21	6	9	202	1328	1521	1e-50	209
Ps_051345	gi|6653090|gb|AF155767.1|	87.56	209	18	8	15	219	23	227	2e-58	235
Ps_051346	gi|443418001|ref|NG_033107.1|	100	192	0	0	28	219	244980	244789	2e-94	355
Ps_051347	gi|19031317|emb|AL157709.17|	100	211	0	0	1	211	74004	74214	3e-105	390
Ps_051360	gi|46981354|gb|AC144345.18|	90.28	72	5	2	71	142	40359	40290	1e-15	93.5
Ps_071162	gi|470141123|ref|XM_004306237.1|	77.96	186	29	11	1	180	1461	1282	1e-19	106
Ps_051379	gi|16972960|emb|AL391497.9|	100	214	0	0	1	214	79546	79759	7e-107	396
Ps_051386	gi|517314787|emb|HF679026.1|	90.42	167	14	2	68	233	2047105	2047270	2e-53	219
Ps_091416	gi|357482370|ref|XM_003611423.1|	92.66	218	16	0	1	218	899	1116	2e-82	315
Ps_051404	gi|20198515|gb|AC034229.4|	100	228	0	0	1	228	67178	67405	1e-114	422
Ps_051405	gi|662020132|ref|NR_122019.1|	84.54	97	9	6	94	188	1214	1306	4e-15	91.6
Ps_051406	gi|194738489|gb|AC226406.2|	99.59	246	1	0	5	250	21229	20984	7e-123	449
Ps_070862	gi|595861298|ref|XM_007211246.1|	100	82	0	0	195	276	2242	2161	2e-33	152
Ps_088357	gi|357492378|ref|XM_003616430.1|	86.51	252	30	4	4	253	2140	2389	4e-70	274
Ps_072093	gi|674993598|dbj|AP014630.1|	88.29	222	23	3	179	399	3535668	3535449	2e-66	263
Ps_071250	gi|87253104|gb|AC174467.2|	86.05	258	31	5	6	261	117955	118209	2e-69	272
Ps_051416	gi|21541284|emb|AL132656.15|	100	209	0	0	1	209	7803	7595	4e-104	387
Ps_051433	gi|5523838|gb|AC007128.2|	100	183	0	0	15	197	11850	12032	1e-89	339
Ps_051436	gi|226442848|ref|NG_011785.1|	99.22	256	2	0	1	256	122056	122311	9e-127	462
Ps_051442	gi|88900555|gb|AC151458.27|	80.39	255	30	18	1	241	73541	73293	1e-40	176
Ps_079387	gi|357519982|ref|XM_003630232.1|	92.06	214	17	0	2	215	1765	1978	2e-78	302
Ps_051452	gi|442803095|gb|KC189947.1|	99.53	215	1	0	1	215	88810	88596	1e-105	392
Ps_051453	gi|19570161|gb|AC103588.2|	100	178	0	0	15	192	136128	136305	7e-87	329
Ps_051455	gi|4926864|gb|AC006432.15|	100	163	0	0	17	179	168649	168487	2e-78	302
Ps_101788	gi|357453226|ref|XM_003596842.1|	89.69	194	18	2	1	193	652	460	8e-62	246
Ps_070157	gi|631776901|emb|HG322950.1|	93.72	207	13	0	1	207	5240789	5240583	3e-81	311
Ps_051472	gi|21263353|gb|AC118562.3|	100	205	0	0	1	205	42236	42440	7e-102	379
Ps_051479	gi|21751251|dbj|AK092619.1|	100	192	0	0	15	206	403	212	1e-94	355
Ps_096159	gi|357469070|ref|XM_003604772.1|	89.57	230	21	2	4	233	311	85	1e-74	289
Ps_051518	gi|309670|gb|M55147.1|PEACPGPB1A	100	217	0	0	2	218	975	759	2e-108	401
Ps_125341	gi|557254711|emb|HG530135.1|	83.51	188	25	6	1	185	2759063	2758879	5e-39	171
Ps_111556	gi|571438030|ref|XM_006574380.1|	87.44	215	21	6	2	213	72	283	1e-60	243
Ps_069595	gi|68445725|dbj|AP006716.1|	98.27	231	4	0	4	234	846790	847020	1e-109	405
Ps_051549	gi|13677189|emb|AL121587.19|	99.54	216	1	0	1	216	71638	71423	3e-106	394
Ps_051550	gi|189458706|emb|CU469553.2|	78.57	280	29	25	6	279	100113	100367	2e-34	156
Ps_088238	gi|502097445|ref|XM_004490938.1|	88.95	389	39	4	1	387	1335	1721	5e-131	477
Ps_100710	gi|82567862|emb|CT030158.4|	91.62	191	16	0	43	233	39322	39132	3e-67	265
Ps_116881	gi|502087694|ref|XM_004488556.1|	86.01	293	27	14	39	324	1290	1005	3e-78	302
Ps_051560	gi|76559753|emb|CT009528.9|	85.06	87	9	4	179	263	82229	82145	2e-13	86.1
Ps_069650	gi|13992584|emb|AJ311087.1|	100	283	0	0	1	283	2096	2378	4e-145	523
Ps_091573	gi|502160323|ref|XM_004511651.1|	89.86	276	23	4	100	373	2539	2267	1e-92	350
Ps_051564	gi|21540005|emb|AL133173.20|	100	287	0	0	1	287	23126	23412	3e-147	531
Ps_121642	gi|357521771|ref|XM_003612329.1|	89.16	203	20	2	2	203	485	686	2e-63	252
Ps_051583	gi|146262586|gb|AC183753.4|	78.24	262	28	17	1	241	21578	21325	6e-30	141
Ps_051585	gi|20429603|gb|AC112716.4|	100	244	0	0	1	244	131233	130990	2e-123	451
Ps_051592	gi|15149846|emb|AL157787.11|	100	198	0	0	1	198	12227	12424	6e-98	366
Ps_051593	gi|17736862|dbj|AP004495.1|	88.82	161	16	2	1	160	36583	36742	8e-47	196
Ps_125852	gi|115254414|emb|AM236080.1|	98.61	288	4	0	1	288	3190410	3190123	4e-141	510
Ps_072229	gi|146152184|gb|CP000685.1|	84.81	237	36	0	1	237	1211334	1211570	1e-59	239
Ps_051607	gi|325301634|gb|HQ538832.1|	100	212	0	0	1	212	2255	2466	9e-106	392
Ps_051615	gi|386374937|gb|CP003503.1|	98.3	235	4	0	1	235	982483	982717	8e-112	412
Ps_051617	gi|15796542|emb|AL121839.3|	99.5	202	0	1	18	219	69306	69106	6e-98	366
Ps_051618	gi|502128498|ref|XM_004499926.1|	88.6	228	13	12	5	225	144	365	2e-67	265
Ps_051619	gi|20153319|gb|AC107463.5|	100	269	0	0	1	269	90003	89735	3e-137	497
Ps_101636	gi|357453548|ref|XM_003597004.1|	94.42	448	19	6	1	445	801	1245	0	684
Ps_051632	gi|13396332|emb|AL136964.8|	100	202	0	0	1	202	72506	72305	3e-100	374
Ps_111411	gi|62816290|emb|AJ965590.1|	97.55	204	3	2	26	228	1	203	2e-92	348
Ps_096357	gi|357468470|ref|XM_003604472.1|	90.27	298	25	4	2	297	1021	1316	6e-104	387
Ps_051637	gi|11611131|emb|AL132641.3|	99.48	194	0	1	10	203	124670	124862	2e-93	351
Ps_077044	gi|502083585|ref|XM_004487446.1|	86.07	122	12	3	249	366	1705	1825	2e-25	126
Ps_124116	gi|407894523|gb|CP003872.1|	82.32	198	29	5	12	206	605691	605497	1e-37	167
Ps_071975	gi|584450787|emb|HG916852.1|	97.2	214	6	0	1	214	1562597	1562810	7e-97	363
Ps_128530	gi|14575336|emb|AL583825.8|	100	201	0	0	1	201	182309	182509	1e-99	372
Ps_124083	gi|302913541|ref|XM_003050901.1|	93.98	216	8	5	1	212	273	59	1e-84	322
Ps_070822	gi|595894919|ref|XM_007213647.1|	100	164	0	0	1	164	526	689	4e-79	303
Ps_125212	gi|34761722|gb|AY299396.1|	91.4	186	16	0	1	186	1606	1791	1e-64	255
Ps_100433	gi|357456922|ref|XM_003598694.1|	86.16	318	28	12	1	313	805	499	1e-86	329
Ps_051689	gi|21263143|gb|AC117517.7|	100	205	0	0	1	205	32892	33096	7e-102	379
Ps_051696	gi|666637963|ref|NM_001301044.1|	100	206	0	0	1	206	2371	2576	2e-102	381
Ps_051704	gi|15637087|dbj|AP001992.4|	100	201	0	0	1	201	132304	132504	1e-99	372
Ps_051708	gi|22538332|gb|AC131208.2|	100	321	0	0	1	321	10140	10460	4e-166	593
Ps_076569	gi|657118275|gb|CP006032.1|	100	189	0	0	1	189	799125	799313	5e-93	350
Ps_105034	gi|357443806|ref|XM_003592133.1|	82.7	185	18	9	31	214	1424	1253	2e-33	152
Ps_116908	gi|502140136|ref|XM_004504017.1|	89.27	466	42	8	1	462	1150	1611	6e-161	577
Ps_123907	gi|517314787|emb|HF679026.1|	96.48	256	9	0	1	256	340835	341090	5e-115	424
Ps_051718	gi|66351810|gb|AC144514.10|	85.58	215	25	6	3	214	8977	8766	5e-54	220
Ps_084328	gi|357507540|ref|XM_003624011.1|	92.79	111	8	0	125	235	2311	2421	3e-36	161
Ps_088878	gi|502096002|ref|XM_004490537.1|	89.95	189	19	0	1	189	1934	1746	3e-61	244
Ps_124241	gi|339901044|gb|CP002113.1|	86.4	125	15	2	85	208	2454165	2454288	2e-28	135
Ps_051746	gi|56550389|emb|CR931738.1|	79.44	248	24	15	137	361	31132	31375	1e-32	150
Ps_051760	gi|517320210|emb|HF679029.1|	90.48	210	12	3	1	202	2690245	2690454	4e-69	270
Ps_125492	gi|571565832|ref|XM_003555767.2|	88.67	150	11	5	89	235	2174	2320	5e-41	178
Ps_113914	gi|502150666|ref|XM_004508008.1|	91.57	249	19	2	32	279	1704	1951	1e-90	342
Ps_103210	gi|502080423|ref|XM_004486502.1|	91.93	285	17	6	18	299	3447	3728	4e-106	394
Ps_071650	gi|675826159|gb|CP009144.1|	92.64	231	12	5	3	230	1465444	1465216	3e-86	327
Ps_088058	gi|502097948|ref|XM_004491062.1|	86.45	214	27	2	25	237	2070	2282	7e-58	233
Ps_110118	gi|571547015|ref|XM_003551429.2|	87.93	323	36	1	1	323	1840	2159	4e-101	377
Ps_051788	gi|121584080|gb|AC175685.3|	84.06	207	28	5	4	207	118018	117814	3e-46	195
Ps_076318	gi|532126075|gb|CP003667.1|	100	216	0	0	1	216	146794	146579	6e-108	399
Ps_125046	gi|426265132|gb|CP003880.1|	87.73	163	16	4	22	182	2154078	2153918	5e-44	187
Ps_071842	gi|125496804|gb|CP000387.1|	98.21	112	1	1	1	112	1602954	1603064	3e-46	195
Ps_076515	gi|308056051|gb|CP002206.1|	87.38	206	24	2	1	205	94190	93986	2e-58	235
Ps_081704	gi|502156095|ref|XM_004510255.1|	81.65	327	34	21	10	319	1047	730	3e-62	248
Ps_093587	gi|357477394|ref|XM_003608935.1|	90.87	230	15	2	31	254	727	956	6e-79	303
Ps_076343	gi|37798863|gb|AY340579.1|	100	199	0	0	40	238	595	793	2e-98	368
Ps_051825	gi|27597022|gb|AC124802.11|	100	257	0	0	1	257	34562	34818	1e-130	475
Ps_071905	gi|540363543|gb|CP005967.1|	97.51	201	5	0	1	201	797515	797315	3e-91	344
Ps_128951	gi|537382758|gb|CP003911.1|	89.85	197	20	0	10	206	3324850	3325046	5e-64	254
Ps_051837	gi|11496301|gb|AC046130.25|	100	202	0	0	1	202	151759	151558	3e-100	374
Ps_070999	gi|404312705|gb|AC253545.1|	100	204	0	0	1	204	19997	20200	3e-101	377
Ps_051889	gi|116875968|gb|AC174379.16|	77.95	254	33	16	35	280	31944	31706	7e-29	137
Ps_000746	gi|118445304|gb|AC186643.3|	89.33	75	3	5	14	86	21529	21458	2e-14	89.8
Ps_111840	gi|502085350|ref|XM_004487840.1|	92.99	214	11	4	12	223	2007	2218	1e-80	309
Ps_090777	gi|357483942|ref|XM_003612210.1|	95.07	203	10	0	3	205	860	658	5e-84	320
Ps_071935	gi|326682110|emb|FR720602.1|	93.39	257	17	0	1	257	714798	715054	3e-102	381
Ps_071840	gi|125496804|gb|CP000387.1|	94.88	215	9	2	1	214	861382	861595	2e-88	335
Ps_071286	gi|384076029|emb|HE798556.1|	100	220	0	0	1	220	2163312	2163093	4e-110	407
Ps_051934	gi|13872731|emb|AL358293.4|	100	214	0	0	1	214	195922	196135	7e-107	396
Ps_051938	gi|87116731|gb|AC161106.13|	80.17	116	14	9	88	197	79331	79219	5e-11	78.7
Ps_128512	gi|304434867|gb|AC242245.1|	98.48	264	1	2	1	264	4067	3807	9e-127	462
Ps_071660	gi|662706586|gb|CP008841.1|	99.02	205	2	0	1	205	2758461	2758257	2e-98	368
Ps_051964	gi|25986836|gb|AY122632.1|	84.76	210	25	5	1	205	703	496	5e-49	204
Ps_000748	gi|357436492|ref|XM_003588474.1|	84.62	91	8	4	1	85	310	220	2e-13	86.1
Ps_070567	gi|502085080|ref|XM_004487775.1|	92.54	201	13	2	13	212	171	370	5e-74	287
Ps_051982	gi|357446484|ref|XM_003593472.1|	94.23	52	1	2	153	204	215	166	3e-11	78.7
Ps_051984	gi|8216969|emb|AL049812.14|	100	212	0	0	1	212	72552	72763	9e-106	392
Ps_071308	gi|20522219|gb|AC113617.5|	100	200	0	0	1	200	101248	101447	4e-99	370
Ps_051996	gi|21956546|gb|AC117529.2|	100	319	0	0	1	319	29970	30288	5e-165	590
Ps_071340	gi|119500215|ref|XM_001266864.1|	78.07	187	31	8	17	198	1652	1833	1e-20	110
Ps_115165	gi|357483754|ref|XM_003612116.1|	95.39	217	10	0	1	217	2834	3050	8e-92	346
Ps_111160	gi|663673439|emb|HG975440.1|	73.94	353	70	19	1	342	81541039	81540698	3e-24	122
Ps_094192	gi|357475990|ref|XM_003608233.1|	85.14	276	39	2	1	275	631	905	3e-72	281
Ps_052058	gi|9581779|emb|AL121950.8|	100	206	0	0	1	206	99396	99191	2e-102	381
Ps_052067	gi|14193009|gb|AC013509.5|AC013509	98.88	179	2	0	33	211	1006	1184	4e-84	320
Ps_052069	gi|485043684|dbj|AB761764.1|	98.52	203	3	0	1	203	14	216	2e-97	364
Ps_119917	gi|388517678|gb|BT147107.1|	84.04	213	32	2	1	212	294	505	5e-49	204
Ps_071858	gi|170725|gb|M11076.1|WHTGLIABH	98.51	201	3	0	1	201	775	975	1e-94	355
Ps_052085	gi|26801285|gb|AC023389.13|	99.6	249	1	0	3	251	49421	49173	1e-124	455
Ps_111958	gi|502079433|ref|XM_004486201.1|	87.31	402	47	4	1	400	1160	761	7e-125	457
Ps_052088	gi|442803095|gb|KC189947.1|	96.65	478	5	7	1	474	201266	200796	0	784
Ps_124228	gi|220962111|gb|CP001340.1|	88.89	72	6	2	6	76	1859096	1859026	6e-14	87.9
Ps_052099	gi|14485320|emb|AL354828.12|	99.53	212	1	0	1	212	138614	138403	4e-104	387
Ps_052102	gi|117606555|gb|EF064752.1|	100	198	0	0	1	198	18486	18289	6e-98	366
Ps_052104	gi|15808510|gb|AC010547.9|	99.52	210	1	0	1	210	9567	9358	6e-103	383
Ps_052105	gi|106880470|emb|CT009615.13|	86.81	235	12	9	10	232	85095	84868	5e-61	244
Ps_099167	gi|357461962|ref|XM_003601215.1|	90.78	206	14	3	1	202	1343	1547	4e-69	270
Ps_093126	gi|357478588|ref|XM_003609532.1|	92.34	248	15	4	1	246	947	702	7e-93	350
Ps_126214	gi|357478588|ref|XM_003609532.1|	93.98	133	8	0	1	133	947	815	2e-48	202
Ps_052114	gi|517309970|emb|HF679023.1|	96.59	205	5	2	10	213	4820721	4820518	1e-89	339
Ps_052115	gi|18873513|emb|AL645507.7|	100	274	0	0	1	274	20755	20482	4e-140	507
Ps_127444	gi|557716447|gb|CP006866.1|	98.6	215	3	0	1	215	3148390	3148176	2e-102	381
Ps_071623	gi|526273439|gb|CP006619.1|	80.98	184	21	12	2	178	2064791	2064615	6e-28	134
Ps_052123	gi|289802982|ref|NG_016619.1|	99.54	218	1	0	1	218	19660	19877	2e-107	398
Ps_052128	gi|9187226|emb|AL353739.4|	100	213	0	0	1	213	26141	25929	3e-106	394
Ps_071295	gi|82943940|dbj|AP007255.1|	93.39	227	9	5	3	226	4489952	4489729	2e-87	331
Ps_125869	gi|682104674|gb|CP008955.1|	83.87	217	33	2	7	222	2719717	2719502	1e-49	206
Ps_052140	gi|20218767|emb|Z77684.1|	97.79	181	4	0	20	200	1	181	7e-82	313
Ps_052145	gi|567773415|gb|KF726396.1|	100	206	0	0	1	206	393	188	2e-102	381
Ps_052151	gi|157824323|gb|AC203224.21|	87.05	139	15	3	122	259	109540	109676	6e-34	154
Ps_123904	gi|517316688|emb|HF679027.1|	91.83	208	17	0	1	208	4317279	4317486	4e-75	291
Ps_000751	gi|427197657|ref|NG_008799.2|	99.01	203	2	0	1	203	93772	93974	2e-97	364
Ps_091193	gi|502160918|ref|XM_004511896.1|	93.78	241	13	2	1	240	724	485	4e-96	361
Ps_052169	gi|257153515|gb|AC236972.3|	100	304	0	0	1	304	20813	20510	1e-156	562
Ps_052170	gi|194294660|gb|AC226620.2|	100	202	0	0	1	202	14090	14291	3e-100	374
Ps_089430	gi|571434674|ref|XM_006573202.1|	90.21	143	14	0	80	222	517	659	5e-44	187
Ps_052185	gi|77734944|gb|AC139314.4|	89.47	152	15	1	77	228	16282	16432	4e-45	191
Ps_071895	gi|326682110|emb|FR720602.1|	98.51	201	3	0	1	201	105666	105866	1e-94	355
Ps_102719	gi|357449710|ref|XM_003595084.1|	81.09	312	40	10	6	303	71	377	3e-57	231
Ps_125715	gi|589630713|gb|CP001220.2|	91.49	94	6	2	146	238	5323658	5323750	3e-26	128
Ps_079743	gi|76096459|gb|AC157758.4|	92.12	165	10	1	17	178	87283	87119	9e-57	230
Ps_122635	gi|502164105|ref|XM_004512993.1|	88.16	245	25	4	7	249	1844	1602	3e-74	289
Ps_082875	gi|357510976|ref|XM_003625729.1|	93.69	206	13	0	4	209	2472	2677	1e-80	309
Ps_103218	gi|357448316|ref|XM_003594386.1|	92.03	138	9	2	75	211	353	217	1e-45	193
Ps_052201	gi|11322850|emb|AL365214.16|	98.43	191	2	1	11	201	99164	99353	2e-88	335
Ps_076845	gi|502090875|ref|XM_004489312.1|	90.64	267	25	0	1	267	1016	750	2e-94	355
Ps_052205	gi|21953110|emb|AL807781.6|	100	205	0	0	1	205	108243	108447	7e-102	379
Ps_052213	gi|451327666|gb|AC243652.4|	100	296	0	0	1	296	104184	103889	3e-152	547
Ps_070076	gi|657118275|gb|CP006032.1|	100	271	0	0	1	271	1004440	1004710	2e-138	501
Ps_052221	gi|15387801|emb|AL391813.11|	96.46	198	1	4	1	192	67008	66811	1e-84	322
Ps_052223	gi|4455637|emb|AL022241.2|	99.46	186	0	1	13	197	36299	36114	4e-89	337
Ps_071978	gi|145573243|gb|CP000680.1|	88.24	153	16	2	9	160	1747825	1747976	3e-42	182
Ps_052227	gi|18497244|gb|AC093844.3|	100	195	0	0	15	209	121128	121322	3e-96	361
Ps_052230	gi|289540927|gb|GU443965.1|	83.9	205	14	9	17	210	59479	59675	3e-41	178
Ps_123899	gi|517320210|emb|HF679029.1|	93.98	349	19	2	1	348	969827	969480	4e-146	527
Ps_072232	gi|146152184|gb|CP000685.1|	95.24	210	6	4	1	208	400175	399968	7e-87	329
Ps_052233	gi|212288993|emb|CU655881.10|	99.16	237	2	0	1	237	48309	48545	3e-116	427
Ps_052238	gi|47901192|gb|AC146341.10|	83.46	133	19	3	1	132	34833	34703	5e-24	121
Ps_052249	gi|189458668|emb|CU914130.1|	84.4	218	19	10	1	206	116342	116556	6e-48	200
Ps_052253	gi|115254414|emb|AM236080.1|	98.01	251	4	1	1	250	1280464	1280714	2e-118	435
Ps_103042	gi|357448658|ref|XM_003594557.1|	91.43	315	27	0	8	322	644	330	9e-118	433
Ps_052258	gi|23915580|gb|AC079005.9|	100	188	0	0	16	203	101736	101923	2e-92	348
Ps_052269	gi|51036704|gb|AC122168.14|	86.92	214	13	13	24	230	236	441	2e-55	226
Ps_052275	gi|517312918|emb|HF679025.1|	89.9	208	14	7	1	204	3598299	3598095	3e-66	261
Ps_071353	gi|687675228|emb|LM995446.1|	100	228	0	0	1	228	3138124	3137897	1e-114	422
Ps_092928	gi|357478966|ref|XM_003609721.1|	90.5	200	19	0	1	200	972	773	4e-67	265
Ps_071835	gi|646237114|gb|CP007638.1|	100	212	0	0	1	212	3694129	3693918	9e-106	392
Ps_052290	gi|517316688|emb|HF679027.1|	97.37	228	4	2	1	226	3766726	3766953	5e-104	387
Ps_102894	gi|116292228|gb|AC191599.4|	83.81	210	26	8	10	215	118502	118297	1e-45	193
Ps_052293	gi|170516763|gb|EU490018.1|	82.18	101	10	7	1	97	1562	1466	8e-12	80.5
Ps_052306	gi|283472039|emb|FP565176.1|	98.68	76	1	0	1	76	658548	658473	2e-28	135
Ps_096739	gi|502131000|ref|XM_004500785.1|	85.51	138	11	3	79	207	1606	1743	2e-28	135
Ps_052316	gi|502118257|ref|XM_004496121.1|	79.51	244	24	12	3	236	5058	5285	8e-33	150
Ps_052326	gi|162532403|gb|AC174314.13|	91.42	233	20	0	1	233	45070	44838	5e-84	320
Ps_077332	gi|358348747|ref|XM_003638357.1|	85.66	279	30	10	49	322	1	274	3e-73	285
Ps_125702	gi|674269644|dbj|AP014624.1|	76.45	293	53	16	2	286	3573474	3573758	4e-31	145
Ps_052349	gi|10881103|gb|AC018680.4|AC018680	100	256	0	0	1	256	27407	27662	4e-130	473
Ps_092419	gi|357480078|ref|XM_003610277.1|	88.57	315	30	6	13	324	176	487	4e-101	377
Ps_052355	gi|31790702|dbj|AP000764.5|	99.5	199	1	0	16	214	150852	151050	8e-97	363
Ps_052357	gi|34761719|gb|AY299395.1|	84.68	222	17	12	13	225	1708	1495	1e-49	206
Ps_052367	gi|21490237|gb|AC104299.2|	100	219	0	0	1	219	106829	106611	1e-109	405
Ps_109589	gi|502177486|ref|XM_004516038.1|	89.89	277	24	4	5	279	417	143	6e-94	353
Ps_052379	gi|15789208|gb|AC067719.12|	100	253	0	0	1	253	20629	20881	2e-128	468
Ps_071839	gi|125496804|gb|CP000387.1|	97.32	224	6	0	1	224	745162	745385	2e-102	381
Ps_076296	gi|599418104|ref|XM_007415690.1|	88.74	151	17	0	83	233	716	866	3e-43	185
Ps_072081	gi|402803765|gb|CP003776.1|	95.98	174	5	2	16	188	1150337	1150509	2e-72	281
Ps_052407	gi|115254414|emb|AM236080.1|	95.31	213	9	1	1	212	1567564	1567352	5e-89	337
Ps_052408	gi|502078339|ref|XM_004485856.1|	86.21	232	16	4	133	356	792	569	8e-59	237
Ps_071772	gi|115254414|emb|AM236080.1|	95.41	196	9	0	4	199	1979053	1978858	7e-82	313
Ps_072846	gi|357469604|ref|XM_003605039.1|	85.37	164	17	7	45	206	10	168	8e-37	163
Ps_052441	gi|16041587|gb|AC093796.3|	100	205	0	0	1	205	119226	119430	7e-102	379
Ps_052454	gi|16972761|emb|AL138931.13|	100	206	0	0	1	206	44577	44372	2e-102	381
Ps_105422	gi|502118114|ref|XM_004496051.1|	89.56	249	19	7	30	275	1271	1515	1e-80	309
Ps_094583	gi|29122768|dbj|AP006131.1|	86.52	230	27	4	15	242	63120	62893	7e-63	250
Ps_125713	gi|583841749|gb|CP007065.1|	89.8	147	11	4	1	145	86331	86187	2e-43	185
Ps_052462	gi|620597370|ref|NG_034127.1|	100	186	0	0	16	201	364904	365089	3e-91	344
Ps_052470	gi|18390183|gb|AC091891.3|	99.49	196	0	1	1	196	117599	117405	1e-94	355
Ps_052473	gi|156231151|gb|AC146329.20|	82.05	195	21	8	1	186	39176	39365	5e-34	154
Ps_052475	gi|397911863|gb|JX065074.1|	99.64	279	1	0	1	279	78775	78497	3e-141	510
Ps_052483	gi|664704191|ref|XR_547252.1|	83.33	144	21	3	62	204	1764	1905	8e-27	130
Ps_052486	gi|374253478|emb|CU914135.3|	82.76	203	23	10	6	202	123590	123786	5e-39	171
Ps_076271	gi|380500974|emb|HE774682.1|	84.24	203	26	6	4	203	2284988	2285187	1e-45	193
Ps_052495	gi|14787431|emb|AL157387.9|	100	208	0	0	1	208	99337	99130	2e-103	385
Ps_052496	gi|663673453|emb|HG975447.1|	87.56	225	19	8	34	255	8559079	8558861	2e-63	252
Ps_087905	gi|357493708|ref|XM_003617095.1|	81.82	231	34	8	2	228	3938	3712	5e-44	187
Ps_071811	gi|115254414|emb|AM236080.1|	97.94	291	6	0	1	291	3640634	3640924	2e-139	505
Ps_079407	gi|357519950|ref|XM_003630216.1|	91.35	208	14	4	1	206	2003	2208	2e-72	281
Ps_052506	gi|56744300|gb|AC154034.1|	85.71	105	8	7	147	247	42369	42268	6e-19	104
Ps_052511	gi|114049753|emb|CT954229.11|	82.64	144	14	8	30	163	63563	63705	7e-23	117
Ps_125041	gi|402761883|gb|JX184073.1|	80.71	420	53	27	2	407	113	518	3e-78	302
Ps_071321	gi|12666259|emb|AL357115.24|	100	251	0	0	1	251	137869	138119	2e-127	464
Ps_081611	gi|357514698|ref|XM_003627590.1|	84.79	263	38	2	1	262	972	711	1e-66	263
Ps_120840	gi|502126776|ref|XM_004499376.1|	88.89	270	23	6	1	265	456	723	1e-85	326
Ps_052535	gi|110681516|emb|CT967319.2|	86.59	82	7	4	18	98	3922	4000	9e-14	87.9
Ps_076317	gi|390486109|gb|JN191125.1|	100	252	0	0	1	252	253	2	7e-128	466
Ps_052538	gi|669026884|emb|HG670306.1|	98.68	227	3	0	5	231	762020597	762020823	5e-109	403
Ps_078784	gi|357521254|ref|XM_003630868.1|	85.13	269	29	10	2	263	392	656	3e-67	265
Ps_052539	gi|196020376|gb|EU860741.1|	78.84	241	29	20	1	230	294	65	1e-30	143
Ps_095241	gi|33945874|emb|AJ580823.1|	78.61	187	27	12	81	259	34767	34948	4e-21	111
Ps_072313	gi|323371659|gb|CP002521.1|	87.5	200	19	5	16	212	3137627	3137823	1e-55	226
Ps_052546	gi|197927609|gb|AC145024.52|	80.67	150	11	14	70	212	87511	87649	6e-18	100
Ps_128411	gi|423292048|gb|JQ519470.1|	99.52	208	1	0	1	208	152	359	7e-102	379
Ps_123922	gi|517322946|emb|HF679031.1|	91.76	267	22	0	1	267	1295889	1296155	2e-99	372
Ps_052564	gi|270118849|emb|CT963108.2|	82.76	145	20	5	63	204	89047	89189	4e-25	124
Ps_096886	gi|357466818|ref|XM_003603646.1|	84	300	37	6	1	290	1107	809	4e-71	278
Ps_052589	gi|374081931|gb|AC245749.2|	100	205	0	0	1	205	34277	34073	7e-102	379
Ps_103117	gi|357448550|ref|XM_003594503.1|	88.83	197	17	5	1	194	3168	2974	5e-59	237
Ps_084022	gi|502106578|ref|XM_004492930.1|	86.84	266	31	4	21	284	527	790	4e-76	294
Ps_052628	gi|4585272|gb|AF115574.1|AF115574	98.1	211	0	4	1	209	2126	1918	2e-97	364
Ps_116685	gi|224923094|gb|AC235330.1|	93.13	262	18	0	14	275	32043	31782	2e-103	385
Ps_071741	gi|115254414|emb|AM236080.1|	98.44	192	1	2	1	191	1435486	1435676	4e-89	337
Ps_052650	gi|218135456|gb|AC005519.4|	99.47	189	0	1	12	200	32430	32243	1e-90	342
Ps_000762	gi|442803095|gb|KC189947.1|	96.67	210	6	1	2	210	286510	286719	3e-92	348
Ps_052653	gi|459627283|emb|FQ976841.6|	99.51	203	1	0	1	203	89925	89723	4e-99	370
Ps_071888	gi|68445725|dbj|AP006716.1|	88.02	192	17	6	23	211	1866651	1866463	1e-54	222
Ps_052669	gi|12641700|emb|AL389914.3|	100	208	0	0	1	208	41113	41320	2e-103	385
Ps_052671	gi|9887793|gb|AC073054.2|	100	201	0	0	1	201	68942	69142	1e-99	372
Ps_052673	gi|408358032|gb|AC253585.1|	100	324	0	0	1	324	75597	75274	8e-168	599
Ps_087176	gi|502100063|ref|XM_004491569.1|	92.68	328	20	4	1	326	1553	1878	7e-129	470
Ps_107757	gi|442803095|gb|KC189947.1|	97.35	377	3	1	1	377	75256	75625	3e-178	634
Ps_052695	gi|19703304|gb|AC022068.6|	100	201	0	0	1	201	306	106	1e-99	372
Ps_123914	gi|517314787|emb|HF679026.1|	97.68	259	6	0	1	259	2514452	2514710	9e-122	446
Ps_052701	gi|151358408|gb|AC175049.8|	89.66	87	6	2	66	152	16501	16418	4e-20	108
Ps_052705	gi|237874178|ref|NG_012160.1|	99.53	211	1	0	1	211	1684	1894	2e-103	385
Ps_052712	gi|23499518|gb|AC018977.9|	100	191	0	0	1	191	144339	144529	4e-94	353
Ps_076490	gi|156617157|gb|CP000057.2|	93.51	262	17	0	1	262	996396	996657	4e-105	390
Ps_052726	gi|1843449|emb|Z86001.1|	100	259	0	0	1	259	9366	9108	9e-132	479
Ps_052739	gi|24371363|gb|AC135950.1|	100	223	0	0	1	223	21797	21575	8e-112	412
Ps_052740	gi|226874808|ref|NG_011878.1|	99.53	215	1	0	1	215	666894	666680	1e-105	392
Ps_114152	gi|502145593|ref|XM_004506036.1|	92.73	220	16	0	3	222	3308	3527	2e-83	318
Ps_052746	gi|488892481|gb|JX310001.1|	96.15	312	10	1	4	315	4962	5271	1e-140	508
Ps_052752	gi|13937338|emb|AL357172.3|	100	212	0	0	1	212	58860	59071	9e-106	392
Ps_052762	gi|27923616|gb|AC022096.7|	100	265	0	0	1	265	62291	62027	4e-135	490
Ps_124406	gi|502175408|ref|XM_004515667.1|	91.78	365	22	8	1	361	2382	2022	3e-138	501
Ps_118889	gi|571458726|ref|XM_003528062.2|	93.12	189	13	0	21	209	1376	1188	3e-71	278
Ps_052782	gi|22202657|dbj|AP002505.3|	100	213	0	0	1	213	104032	103820	3e-106	394
Ps_052785	gi|21263142|gb|AC119043.4|	100	213	0	0	1	213	124571	124359	3e-106	394
Ps_118181	gi|502157176|ref|XM_004510727.1|	93.82	178	11	0	1	178	5310	5133	2e-68	268
Ps_092165	gi|357480734|ref|XM_003610605.1|	92.55	349	24	2	1	348	1376	1029	9e-138	499
Ps_052807	gi|293629226|ref|NG_017003.1|	100	212	0	0	1	212	345641	345430	9e-106	392
Ps_052816	gi|19310331|gb|AC108035.3|	100	316	0	0	1	316	46094	45779	2e-163	584
Ps_052818	gi|335892864|ref|NG_029105.1|	100	210	0	0	1	210	78853	79062	1e-104	388
Ps_099965	gi|357459626|ref|XM_003600046.1|	89.74	156	9	7	1	152	1243	1091	1e-45	193
Ps_071814	gi|115254414|emb|AM236080.1|	97.51	201	5	0	5	205	3340515	3340315	3e-91	344
Ps_052839	gi|9369125|emb|AL355537.11|	100	210	0	0	1	210	39514	39305	1e-104	388
Ps_079340	gi|502139814|ref|XM_004503861.1|	85.02	267	34	6	1	264	81	344	8e-68	267
Ps_052854	gi|502115763|ref|XM_004495230.1|	93.98	83	5	0	176	258	71	153	1e-25	126
Ps_071805	gi|115254414|emb|AM236080.1|	97.26	219	6	0	1	219	4054892	4055110	1e-99	372
Ps_052857	gi|50950327|gb|AC138056.33|	80.54	185	14	8	25	209	111782	111620	1e-24	122
Ps_127145	gi|209171580|gb|EU938524.1|	100	210	0	0	10	219	254	463	1e-104	388
Ps_116658	gi|189162439|dbj|AP009662.1|	83.29	347	50	6	2	344	17887	18229	1e-81	313
Ps_071283	gi|657118275|gb|CP006032.1|	100	206	0	0	1	206	1742966	1742761	2e-102	381
Ps_103293	gi|502079810|ref|XM_004486318.1|	94.3	228	11	2	4	230	569	795	2e-92	348
Ps_071744	gi|573469967|gb|CP007046.1|	98.19	221	4	0	60	280	513819	514039	6e-104	387
Ps_052883	gi|2924249|emb|Z98745.1|	100	201	0	0	1	201	26407	26607	1e-99	372
Ps_072159	gi|146152184|gb|CP000685.1|	95.33	214	8	2	1	213	398624	398412	1e-89	339
Ps_052905	gi|218135409|gb|AC203547.9|	90.79	76	5	2	89	163	109510	109584	6e-18	100
Ps_052912	gi|387812449|gb|JN872551.2|	95.5	400	7	4	8	402	64664	65057	1e-176	628
Ps_116686	gi|571480500|ref|XM_003533326.2|	95.21	313	15	0	1	313	244	556	1e-136	496
Ps_052920	gi|40733889|emb|BX571673.8|	100	195	0	0	16	210	16352	16546	3e-96	361
Ps_124103	gi|327317519|gb|CP002542.1|	94.67	225	10	2	1	224	187278	187055	2e-92	348
Ps_052928	gi|18250138|gb|AC092438.5|	100	205	0	0	1	205	37227	37431	7e-102	379
Ps_052930	gi|405778360|ref|NG_032937.1|	100	203	0	0	1	203	60285	60487	9e-101	375
Ps_125708	gi|254946573|gb|CP001619.1|	93.52	216	9	4	2	213	459684	459470	6e-83	316
Ps_052944	gi|18857621|emb|AL513324.9|	100	207	0	0	1	207	113593	113387	6e-103	383
Ps_089779	gi|502093772|ref|XM_004489991.1|	91.52	224	19	0	1	224	1276	1499	1e-80	309
Ps_052947	gi|488892481|gb|JX310001.1|	94.84	213	11	0	1	213	4390	4178	6e-88	333
Ps_052957	gi|16972902|emb|AL357873.17|	100	202	0	0	1	202	107642	107441	3e-100	374
Ps_052975	gi|344030238|ref|NM_006108.3|	100	211	0	0	1	211	4160	4370	3e-105	390
Ps_086753	gi|357497314|ref|XM_003618898.1|	93.3	224	11	4	1	222	1164	943	3e-86	327
Ps_052986	gi|517322946|emb|HF679031.1|	87.84	222	18	9	1	215	2484090	2484309	2e-63	252
Ps_052989	gi|13366276|emb|AL031687.17|	100	241	0	0	1	241	61627	61387	8e-122	446
Ps_125719	gi|313848522|emb|AM946981.2|	100	214	0	0	1	214	3973558	3973771	7e-107	396
Ps_052994	gi|21540011|emb|AL157712.14|	100	265	0	0	1	265	20322	20058	4e-135	490
Ps_053005	gi|224809507|ref|NG_011544.1|	100	266	0	0	1	266	18391	18126	1e-135	492
Ps_053006	gi|24462349|gb|AC124214.8|	79.2	226	22	13	26	228	57681	57904	7e-28	134
Ps_112811	gi|502126053|ref|XM_004499105.1|	91.91	309	23	2	114	421	411	718	4e-117	431
Ps_053015	gi|6139058|gb|AC005911.6|	100	233	0	0	1	233	45301	45069	2e-117	431
Ps_084023	gi|357508278|ref|XM_003624380.1|	92.06	252	14	6	1	249	699	947	7e-93	350
Ps_053032	gi|18477303|emb|AL365498.21|	100	277	0	0	1	277	149171	149447	9e-142	512
Ps_053040	gi|15282111|emb|AL162151.5|	100	260	0	0	1	260	129349	129608	2e-132	481
Ps_053046	gi|19774476|gb|AC113386.2|	99.61	257	1	0	1	257	99512	99768	5e-129	470
Ps_053047	gi|16214560|emb|AL162420.13|	100	212	0	0	1	212	59505	59716	9e-106	392
Ps_053051	gi|378744205|ref|NG_032093.1|	100	217	0	0	1	217	221771	221555	2e-108	401
Ps_053060	gi|551880845|tpe|HG507115.1|	99.65	288	1	0	1	288	1900	1613	4e-146	527
Ps_053063	gi|13446415|emb|AL162719.18|	100	221	0	0	1	221	36001	35781	1e-110	409
Ps_053064	gi|325296996|ref|NR_037928.1|	100	201	0	0	1	201	5807	5607	1e-99	372
Ps_053073	gi|586946426|ref|NG_033963.1|	100	179	0	0	13	191	1638897	1639075	2e-87	331
Ps_053081	gi|502148359|ref|XM_004507078.1|	93.48	92	6	0	1	92	2874	2965	6e-29	137
Ps_123918	gi|517316688|emb|HF679027.1|	98.8	250	3	0	1	250	1777281	1777530	9e-122	446
Ps_103862	gi|357446576|ref|XM_003593516.1|	89.82	226	19	4	58	281	245	22	6e-74	287
Ps_075326	gi|388498457|gb|BT137500.1|	86.76	219	25	4	9	225	276	492	4e-60	241
Ps_053099	gi|517312918|emb|HF679025.1|	97.14	210	6	0	1	210	2113200	2113409	1e-94	355
Ps_069520	gi|71845263|gb|CP000089.1|	94.69	113	4	2	94	205	4216892	4217003	4e-40	174
Ps_093977	gi|502141879|ref|XM_004504627.1|	92.04	201	14	2	18	217	428	627	2e-72	281
Ps_084350	gi|120444944|gb|AC169666.3|	87.87	305	25	12	1	297	13510	13810	4e-92	348
Ps_082933	gi|502111563|ref|XM_004494038.1|	92.48	226	17	0	3	228	884	1109	4e-85	324
Ps_070516	gi|189162387|dbj|AP008154.1|	91.98	162	13	0	62	223	32678	32839	3e-56	228
Ps_069591	gi|68445725|dbj|AP006716.1|	100	190	0	0	13	202	2489112	2488923	2e-93	351
Ps_053127	gi|22004282|gb|AC023934.6|	100	206	0	0	1	206	31671	31876	2e-102	381
Ps_068832	gi|357455210|ref|XM_003597838.1|	91.58	202	13	4	11	210	691	890	1e-70	276
Ps_071818	gi|115254414|emb|AM236080.1|	93.41	182	12	0	4	185	3227987	3228168	4e-69	270
Ps_072107	gi|584450787|emb|HG916852.1|	91.98	187	11	4	6	190	1542157	1541973	1e-65	259
Ps_053159	gi|11557858|emb|AL136084.11|	100	232	0	0	1	232	70400	70631	8e-117	429
Ps_053162	gi|281371439|ref|NG_016236.1|	100	215	0	0	1	215	46062	46276	2e-107	398
Ps_109553	gi|502128844|ref|XM_004500043.1|	88.41	207	24	0	5	211	2148	1942	6e-63	250
Ps_053171	gi|14717239|gb|AC072044.9|	100	207	0	0	1	207	159894	160100	6e-103	383
Ps_053179	gi|68445725|dbj|AP006716.1|	100	202	0	0	1	202	1045242	1045443	3e-100	374
Ps_129089	gi|240856645|gb|CP001622.1|	96.04	202	7	1	1	201	2817184	2817385	3e-86	327
Ps_053181	gi|21622805|gb|AC110292.6|	100	202	0	0	1	202	12560	12761	3e-100	374
Ps_053195	gi|428982998|ref|NG_032999.1|	98.63	146	0	2	63	208	139454	139311	4e-65	257
Ps_118494	gi|502169128|ref|XM_004514485.1|	80.76	291	30	16	1	278	499	222	7e-49	204
Ps_053206	gi|16501095|emb|AL139216.14|	100	203	0	0	1	203	50993	50791	9e-101	375
Ps_114108	gi|502145657|ref|XM_004506064.1|	88.58	324	31	6	1	321	1696	1376	2e-104	388
Ps_053216	gi|400173048|gb|CP003737.1|	96.43	112	4	0	23	134	2446857	2446746	2e-43	185
Ps_107869	gi|356935450|gb|JN084463.1|	96.43	252	9	0	1	252	583	332	7e-113	416
Ps_053238	gi|62867511|emb|AJ966274.1|	98.24	170	1	2	1	169	746	914	2e-77	298
Ps_069530	gi|358635055|dbj|AP012304.1|	85.67	307	40	4	7	311	3320361	3320665	7e-84	320
Ps_053243	gi|9910028|gb|AC025577.15|	99.5	401	2	0	1	401	74117	74517	0	730
Ps_112123	gi|502142578|ref|XM_004504970.1|	92.31	208	16	0	1	208	454	661	7e-77	296
Ps_053247	gi|570743502|gb|CP007035.1|	81.82	132	12	12	52	178	1014211	1014335	6e-18	100
Ps_053250	gi|12863229|gb|AC009490.10|	99.58	237	1	0	1	237	76572	76336	6e-118	433
Ps_123522	gi|675176738|ref|XM_008899006.1|	92.03	138	7	4	66	201	474	339	4e-45	191
Ps_126221	gi|593799938|ref|XM_007162945.1|	83.65	208	22	12	3	204	919	718	2e-43	185
Ps_129083	gi|115259848|emb|AM236085.1|	98.51	201	3	0	1	201	633564	633764	1e-94	355
Ps_053282	gi|571537171|ref|XM_003550003.2|	92.17	166	9	4	63	227	2773	2935	2e-57	231
Ps_053283	gi|166706659|gb|AC165218.5|	84.13	208	19	5	92	298	28974	29168	2e-44	189
Ps_053288	gi|15638933|gb|AC096591.1|	100	291	0	0	1	291	132789	132499	2e-149	538
Ps_123920	gi|517309970|emb|HF679023.1|	92.79	222	16	0	1	222	3419602	3419381	2e-84	322
Ps_070714	gi|596041762|ref|XM_007220045.1|	100	112	0	0	1	112	1334	1445	6e-50	207
Ps_053306	gi|83745238|gb|AC173289.2|	82.33	232	24	14	11	239	72285	72068	2e-43	185
Ps_111382	gi|571555709|ref|XM_003553206.2|	82.01	239	29	14	6	237	805	574	4e-45	191
Ps_076578	gi|323371659|gb|CP002521.1|	88.27	341	26	14	6	339	2631072	2631405	1e-106	396
Ps_053334	gi|14529781|emb|AL353789.18|	100	230	0	0	1	230	106048	106277	1e-115	425
Ps_053347	gi|14160947|emb|AL357034.18|	100	207	0	0	1	207	99869	99663	6e-103	383
Ps_053350	gi|340007454|gb|AC243757.3|	99.6	249	1	0	1	249	49249	49497	1e-124	455
Ps_053359	gi|153792956|gb|AC203647.2|	100	204	0	0	1	204	27808	28011	3e-101	377
Ps_053365	gi|22538348|gb|AC129351.6|	100	252	0	0	1	252	61715	61966	7e-128	466
Ps_053370	gi|16580272|emb|AL606826.4|	100	221	0	0	1	221	29747	29967	1e-110	409
Ps_071636	gi|260222806|emb|FN543108.1|	79.05	210	36	7	5	210	265200	264995	5e-29	137
Ps_124168	gi|674648399|emb|LN483075.1|	78.54	205	30	14	12	209	216189	216386	1e-24	122
Ps_053374	gi|21911563|emb|AL683820.13|	100	212	0	0	1	212	9366	9155	9e-106	392
Ps_103118	gi|502080137|ref|XM_004486414.1|	90.63	331	29	2	1	330	1672	1343	2e-119	438
Ps_053375	gi|531997079|gb|KC876027.1|	100	213	0	0	1	213	45250	45038	3e-106	394
Ps_053379	gi|478437682|gb|KC466597.1|	100	325	0	0	1	325	3984	4308	2e-168	601
Ps_053382	gi|34761725|gb|AY299397.1|	94.34	159	9	0	96	254	22501	22343	3e-61	244
Ps_122529	gi|189162387|dbj|AP008154.1|	91.63	203	15	2	1	202	33582	33381	7e-72	279
Ps_053389	gi|5596716|emb|AL023755.5|	100	243	0	0	1	243	48046	47804	6e-123	449
Ps_077228	gi|358349074|ref|XM_003638517.1|	91.89	185	13	2	6	189	1306	1123	3e-65	257
Ps_116891	gi|502139860|ref|XM_004503884.1|	94.59	259	12	2	2	259	856	1113	8e-108	399
Ps_081990	gi|357512822|ref|XM_003626652.1|	90.62	160	15	0	42	201	137	296	8e-52	213
Ps_053405	gi|31745458|gb|AC145212.1|	99.43	174	1	0	15	188	40888	41061	6e-83	316
Ps_053406	gi|19747160|gb|AC106732.2|	100	213	0	0	1	213	33799	33587	3e-106	394
Ps_123910	gi|517318535|emb|HF679028.1|	97.51	201	5	0	1	201	2898149	2898349	3e-91	344
Ps_071875	gi|313004821|emb|FN995097.1|	94.53	201	9	2	1	200	707065	707264	1e-80	309
Ps_053432	gi|19697323|gb|AC107025.3|	100	344	0	0	1	344	141067	141410	7e-179	636
Ps_053433	gi|5708466|gb|AC007317.3|	99.51	206	1	0	1	206	127560	127765	9e-101	375
Ps_053434	gi|18481993|gb|AC087189.3|	100	278	0	0	1	278	129547	129824	3e-142	514
Ps_094482	gi|357475240|ref|XM_003607858.1|	90.53	190	18	0	130	319	16	205	3e-63	252
Ps_124108	gi|326524116|dbj|AK365866.1|	88.24	204	22	2	3	205	592	390	1e-60	243
Ps_053466	gi|404312703|gb|AC253543.1|	97.57	206	5	0	1	206	10016	10221	4e-94	353
Ps_053471	gi|514252878|gb|KC893632.1|	95.08	61	3	0	3	63	79498	79438	1e-16	97.1
Ps_053487	gi|595849692|ref|XM_007209715.1|	100	53	0	0	1	53	345	397	2e-17	99
Ps_053492	gi|18042387|gb|AC073932.4|	100	202	0	0	1	202	18583	18784	3e-100	374
Ps_053497	gi|126506363|gb|AC186676.3|	91.03	78	7	0	20	97	58275	58198	2e-19	106
Ps_086577	gi|550826846|gb|KF022208.1|	84.43	122	9	10	24	140	858	742	4e-21	111
Ps_053510	gi|14529813|emb|AL357353.12|	100	363	0	0	1	363	54915	55277	0	671
Ps_070082	gi|657118275|gb|CP006032.1|	100	206	0	0	1	206	398682	398477	2e-102	381
Ps_128112	gi|156231123|gb|AC135396.33|	90.66	332	28	3	1	330	3453	3123	2e-119	438
Ps_053517	gi|11181839|gb|AC079610.4|	100	131	0	0	87	217	47634	47504	1e-60	243
Ps_053524	gi|1935053|gb|AC001228.1|HSAC001228	100	252	0	0	1	252	232063	232314	7e-128	466
Ps_071853	gi|657118275|gb|CP006032.1|	100	213	0	0	1	213	796197	796409	3e-106	394
Ps_053537	gi|120604516|gb|CP000539.1|	91.18	68	6	0	146	213	3836405	3836338	1e-15	93.5
Ps_053541	gi|115254414|emb|AM236080.1|	97.21	215	6	0	1	215	3777935	3778149	2e-97	364
Ps_089632	gi|357487324|ref|XM_003613902.1|	91.71	181	12	3	1	181	848	1025	2e-62	248
Ps_053549	gi|19879819|dbj|AP002893.3|	100	207	0	0	1	207	161842	162048	6e-103	383
Ps_053554	gi|341572551|ref|NG_029516.1|	100	243	0	0	1	243	157229	157471	6e-123	449
Ps_053555	gi|442803095|gb|KC189947.1|	96.74	276	5	1	1	272	113545	113270	4e-125	457
Ps_053561	gi|8217473|emb|AL136319.8|	100	280	0	0	1	280	71644	71365	2e-143	518
Ps_128506	gi|115249003|emb|AM180355.1|	98.76	241	3	0	1	241	1286781	1286541	8e-117	429
Ps_053581	gi|19310326|gb|AC105250.3|	100	213	0	0	1	213	62976	63188	3e-106	394
Ps_053591	gi|15320458|dbj|AP000775.4|	99.75	396	1	0	1	396	97023	97418	0	726
Ps_053598	gi|14578091|gb|AC011598.33|	100	213	0	0	1	213	165564	165352	3e-106	394
Ps_071828	gi|115254414|emb|AM236080.1|	96.32	190	7	0	1	190	2375123	2375312	7e-82	313
Ps_097141	gi|502132378|ref|XM_004501274.1|	86.13	173	22	2	4	175	2377	2548	2e-43	185
Ps_053626	gi|13548712|dbj|AP003478.1|	100	312	0	0	1	312	110179	110490	4e-161	577
Ps_072295	gi|664782987|gb|CP008884.1|	89.16	166	16	2	1	165	2697091	2697255	1e-49	206
Ps_053666	gi|308522760|ref|NG_027821.1|	100	203	0	0	1	203	43883	43681	9e-101	375
Ps_053672	gi|75756160|gb|DQ201638.1|	100	212	0	0	1	212	7825	7614	9e-106	392
Ps_071768	gi|573471707|gb|CP007050.1|	97.93	241	5	0	1	241	110993	110753	2e-113	418
Ps_123533	gi|695427262|ref|XM_009531345.1|	82.44	467	56	23	1	454	2255	2708	4e-103	385
Ps_053681	gi|517309970|emb|HF679023.1|	94.86	292	8	3	3	288	2560499	2560209	8e-123	449
Ps_053682	gi|10443402|emb|AL161627.13|	100	220	0	0	1	220	32915	33134	4e-110	407
Ps_071812	gi|115254414|emb|AM236080.1|	99.35	309	2	0	17	325	3611196	3610888	4e-156	560
Ps_069008	gi|674643865|emb|LN483070.1|	86.11	180	17	8	1	176	1828054	1827879	5e-44	187
Ps_090340	gi|357485046|ref|XM_003612763.1|	92.57	377	26	2	1	376	1402	1027	6e-150	540
Ps_053690	gi|62816268|emb|AJ965573.1|	90.43	115	7	4	25	136	121	8	2e-32	148
Ps_053693	gi|669026884|emb|HG670306.1|	93.89	229	13	1	1	229	31227185	31226958	3e-91	344
Ps_092399	gi|388510219|gb|BT143382.1|	96.24	186	5	2	18	202	714	898	4e-79	303
Ps_123901	gi|517316688|emb|HF679027.1|	93.71	175	11	0	3	177	3312476	3312650	8e-67	263
Ps_096858	gi|357466882|ref|XM_003603678.1|	88.46	260	30	0	1	260	642	383	3e-82	315
Ps_128276	gi|237823177|gb|AC229876.2|	93.63	204	13	0	1	204	446	649	1e-79	305
Ps_053760	gi|502079071|ref|XM_004486088.1|	84.75	177	14	8	4	176	549	716	3e-37	165
Ps_053768	gi|217038890|gb|EU810980.1|	92.82	209	11	4	1	206	239	32	6e-78	300
Ps_053777	gi|5051358|emb|Z82180.19|	100	206	0	0	1	206	23805	23600	2e-102	381
Ps_071859	gi|602714085|ref|XM_007467198.1|	99.42	342	2	0	1	342	559	900	2e-174	621
Ps_127209	gi|62088959|dbj|AB209690.1|	100	206	0	0	1	206	3142	3347	2e-102	381
Ps_053784	gi|19848362|gb|AC113408.2|	100	203	0	0	1	203	138573	138371	9e-101	375
Ps_123908	gi|517309970|emb|HF679023.1|	96.63	208	7	0	1	208	6444697	6444490	7e-92	346
Ps_123896	gi|517312918|emb|HF679025.1|	96.17	261	10	0	6	266	2893688	2893948	3e-116	427
Ps_123912	gi|685855362|ref|XM_009256439.1|	92.89	211	15	0	1	211	309	99	3e-80	307
Ps_128995	gi|18497242|gb|AC093839.3|	99.58	240	1	0	1	240	47833	47594	1e-119	438
Ps_053806	gi|6002338|emb|AL078462.9|	100	209	0	0	1	209	55346	55554	4e-104	387
Ps_071452	gi|449466429|ref|XM_004150881.1|	98.07	207	2	2	1	206	1175	1380	9e-96	359
Ps_053825	gi|15142006|emb|AL590482.11|	100	338	0	0	1	338	47483	47146	1e-175	625
Ps_072161	gi|113471071|gb|DQ834962.1|	100	238	0	0	1	238	583	820	4e-120	440
Ps_090593	gi|357484356|ref|XM_003612418.1|	92.07	227	16	2	1	226	1104	879	2e-83	318
Ps_053833	gi|31790665|dbj|AP003558.3|	99.52	208	1	0	1	208	66633	66426	7e-102	379
Ps_078575	gi|502146916|ref|XR_190076.1|	96.22	238	9	0	12	249	2390	2627	4e-105	390
Ps_053842	gi|881593|gb|U28924.1|PSU28924	99.25	266	0	2	1	264	3480	3215	9e-132	479
Ps_070073	gi|657118275|gb|CP006032.1|	100	263	0	0	1	263	1477427	1477165	5e-134	486
Ps_068656	gi|357509576|ref|XM_003625029.1|	93.39	227	15	0	1	227	605	379	1e-88	337
Ps_053866	gi|18698869|gb|AC079135.6|	100	207	0	0	1	207	22547	22341	6e-103	383
Ps_053872	gi|51036726|gb|AC138171.17|	89.73	185	15	3	1	181	59732	59916	6e-58	233
Ps_053874	gi|346716342|ref|NG_029982.1|	100	208	0	0	1	208	942310	942517	2e-103	385
Ps_096482	gi|357467950|ref|XM_003604212.1|	92.46	252	19	0	3	254	2182	2433	3e-96	361
Ps_085467	gi|357503832|ref|XM_003622157.1|	91.61	322	25	2	1	321	1488	1168	4e-121	444
Ps_076428	gi|377655442|gb|JN402333.1|	98.38	309	5	0	1	309	4229	4537	4e-151	544
Ps_124180	gi|329308025|gb|CP002657.1|	98.57	210	3	0	1	210	348705	348496	1e-99	372
Ps_128064	gi|189162451|dbj|AP009674.1|	84.39	173	27	0	1	173	107211	107039	5e-39	171
Ps_053919	gi|68989300|gb|AC161864.9|	96.08	51	2	0	1	51	123953	123903	7e-13	84.2
Ps_053920	gi|23498323|emb|AL133240.4|	99.51	206	1	0	1	206	67555	67350	9e-101	375
Ps_053929	gi|345478692|ref|NG_029892.1|	100	265	0	0	1	265	8634	8370	4e-135	490
Ps_072300	gi|195436291|ref|XM_002066066.1|	91.53	59	1	4	126	182	247	303	3e-11	78.7
Ps_086006	gi|357501494|ref|XM_003620988.1|	86.94	337	26	9	16	352	1191	1509	1e-96	363
Ps_071863	gi|690299662|gb|CP009448.1|	81.38	188	25	10	1	183	3997455	3997273	3e-31	145
Ps_053958	gi|56744302|gb|AC124962.19|	88.19	127	10	5	200	324	69204	69081	1e-31	147
Ps_087269	gi|502099773|ref|XM_004491500.1|	84.64	293	31	10	22	307	356	641	1e-71	279
Ps_053964	gi|7328725|gb|AC010510.6|AC010510	100	214	0	0	1	214	7078	6865	7e-107	396
Ps_053972	gi|597569085|gb|KF990036.1|	100	194	0	0	15	208	61499	61306	9e-96	359
Ps_079658	gi|109689804|gb|AC161863.21|	91.43	105	7	2	31	134	96438	96541	1e-30	143
Ps_053991	gi|89570867|emb|CR962124.2|	98.36	61	1	0	222	282	35821	35761	5e-20	108
Ps_053995	gi|442803095|gb|KC189947.1|	97.48	317	3	2	1	316	272880	272568	6e-149	536
Ps_053997	gi|284795342|ref|NG_016419.1|	100	202	0	0	1	202	72278	72479	3e-100	374
Ps_094701	gi|357474860|ref|XM_003607668.1|	91.11	225	12	7	1	219	426	204	2e-77	298
Ps_054009	gi|669026884|emb|HG670306.1|	93.62	188	12	0	6	193	405563304	405563117	2e-72	281
Ps_054011	gi|20377040|gb|AC104376.6|	98.54	206	3	0	1	206	130845	130640	2e-97	364
Ps_081084	gi|218135410|gb|AC147430.10|	85.45	220	22	7	37	254	93259	93470	6e-54	220
Ps_054034	gi|344030255|gb|AC245497.2|	84.4	141	14	6	1	138	26683	26548	4e-27	132
Ps_000781	gi|517312918|emb|HF679025.1|	94.9	157	6	2	1	156	3655132	3654977	3e-61	244
Ps_054039	gi|62899129|gb|AC157506.3|	80.88	319	27	23	50	350	32721	32419	9e-54	220
Ps_054041	gi|383087749|ref|NG_012113.2|	100	201	0	0	1	201	92775	92575	1e-99	372
Ps_128174	gi|186882826|gb|AC225511.3|	90.34	207	20	0	4	210	97686	97480	1e-69	272
Ps_054043	gi|15209409|emb|AL354694.18|	100	202	0	0	1	202	46431	46230	3e-100	374
Ps_054045	gi|11990060|emb|AL392087.7|	100	203	0	0	1	203	66870	67072	9e-101	375
Ps_054049	gi|330340481|gb|AC243828.3|	100	209	0	0	1	209	16469	16261	4e-104	387
Ps_068947	gi|115254414|emb|AM236080.1|	98.51	268	4	0	1	268	1771344	1771611	4e-130	473
Ps_054060	gi|502168866|ref|XM_004514426.1|	84.74	190	27	2	16	204	1034	846	1e-44	189
Ps_054061	gi|21281483|gb|AC109469.2|	100	211	0	0	1	211	164084	164294	3e-105	390
Ps_054065	gi|597656650|gb|KF661335.1|	94.42	197	5	5	1	196	620	811	2e-77	298
Ps_054071	gi|357436740|ref|XM_003588598.1|	90.48	63	5	1	52	114	1847	1908	3e-12	82.4
Ps_072141	gi|582987442|gb|KF863236.1|	92.53	174	13	0	35	208	185	12	6e-63	250
Ps_054082	gi|15808601|gb|AC067773.4|	100	264	0	0	1	264	166923	167186	2e-134	488
Ps_054083	gi|672205267|ref|XR_606810.1|	89.19	74	8	0	15	88	82	9	1e-15	93.5
Ps_124129	gi|367002793|ref|XM_003686083.1|	84.06	138	20	2	101	237	1817	1681	3e-27	132
Ps_068945	gi|115254414|emb|AM236080.1|	98.15	108	2	0	1	108	1800459	1800352	1e-44	189
Ps_071894	gi|301795385|emb|FP929140.1|	89.29	84	7	2	97	179	4385535	4385453	5e-19	104
Ps_054090	gi|357444608|ref|XM_003592534.1|	84.24	165	15	7	1	161	158	1	6e-33	150
Ps_054092	gi|84794425|emb|CR956402.15|	84.31	102	11	5	102	199	125133	125033	3e-16	95.3
Ps_071280	gi|633274572|gb|CP007628.1|	98.1	211	4	0	1	211	214938	214728	2e-98	368
Ps_054097	gi|29124058|gb|AC091489.4|	100	240	0	0	1	240	62354	62593	3e-121	444
Ps_123622	gi|381388791|gb|AC235884.2|	75.77	194	33	13	8	194	83433	83247	2e-13	86.1
Ps_071876	gi|326682110|emb|FR720602.1|	98.55	207	3	0	1	207	1377056	1377262	6e-98	366
Ps_054110	gi|11121034|emb|AL354856.9|	100	211	0	0	1	211	31621	31411	3e-105	390
Ps_054115	gi|22004454|gb|AC104986.5|	100	204	0	0	1	204	34702	34499	3e-101	377
Ps_124084	gi|628084947|ref|XM_007706134.1|	77.94	349	55	20	3	340	527	190	4e-47	198
Ps_054142	gi|262527256|ref|NG_015808.1|	95.98	348	1	6	1	348	933	1267	7e-154	553
Ps_054149	gi|115259115|emb|AM236084.1|	96.52	230	6	2	1	229	466583	466811	8e-102	379
Ps_125123	gi|1669711|emb|Y09307.1|	100	132	0	0	1	132	132	1	3e-61	244
Ps_054154	gi|16972890|emb|AL356952.18|	100	242	0	0	1	242	67317	67076	2e-122	448
Ps_054158	gi|315075391|gb|AC243547.1|	100	208	0	0	1	208	157979	158186	2e-103	385
Ps_117662	gi|502142047|ref|XM_004504710.1|	91.86	221	16	2	20	239	1961	2180	4e-80	307
Ps_054160	gi|21694355|emb|AL355316.12|	100	214	0	0	1	214	88325	88112	7e-107	396
Ps_123919	gi|531988639|emb|HF679024.1|	96.53	202	2	5	5	202	4623501	4623701	1e-86	329
Ps_054176	gi|312165|emb|X73150.1|	82.05	273	31	14	12	276	749	487	8e-53	217
Ps_088159	gi|189163299|dbj|AP010533.1|	91.12	169	13	2	48	215	105907	106074	3e-56	228
Ps_054183	gi|594591639|ref|NG_034041.1|	98.47	261	3	1	1	260	50936	50676	1e-125	459
Ps_129182	gi|663673444|emb|HG975445.1|	86.3	219	24	6	1	216	18262643	18262858	6e-58	233
Ps_054191	gi|16151398|emb|AL159172.16|	100	205	0	0	1	205	13972	14176	7e-102	379
Ps_117530	gi|357464644|ref|XM_003602556.1|	87.25	306	33	6	3	305	436	738	4e-91	344
Ps_054201	gi|76096451|gb|AC150843.16|	84.72	216	23	10	15	227	75685	75477	4e-50	207
Ps_054206	gi|333108288|gb|AC243614.2|	100	289	0	0	1	289	208608	208896	2e-148	534
Ps_054207	gi|27657596|gb|AC084308.8|	100	216	0	0	1	216	83167	82952	6e-108	399
Ps_054215	gi|442803095|gb|KC189947.1|	96.91	291	0	3	1	286	153987	154273	1e-131	479
Ps_054220	gi|3873180|gb|AC005939.1|AC005939	100	290	0	0	1	290	56854	57143	6e-149	536
Ps_054224	gi|11611008|emb|AL356473.11|	100	234	0	0	1	234	90119	89886	6e-118	433
Ps_054250	gi|20279407|gb|AC113380.2|	99.53	215	1	0	1	215	124056	124270	1e-105	392
Ps_054267	gi|29029229|gb|AC092130.3|	100	284	0	0	1	284	23776	24059	1e-145	525
Ps_054274	gi|189163145|dbj|AP010379.1|	84.44	90	7	4	123	209	39887	39802	2e-12	82.4
Ps_054283	gi|13897293|emb|AL355073.5|	100	209	0	0	1	209	112829	112621	4e-104	387
Ps_071662	gi|156372341|ref|XM_001628947.1|	83.59	195	28	4	23	215	222	414	8e-42	180
Ps_124189	gi|116875940|gb|AC144504.14|	89.5	200	20	1	9	208	20749	20551	2e-63	252
Ps_054289	gi|300360628|gb|AC241639.1|	100	314	0	0	1	314	8170	8483	3e-162	580
Ps_054298	gi|18767553|gb|AC025800.10|	100	211	0	0	1	211	80103	80313	3e-105	390
Ps_054307	gi|9944142|emb|AL159169.14|	100	206	0	0	1	206	25294	25499	2e-102	381
Ps_071914	gi|573465242|gb|CP007045.1|	100	204	0	0	1	204	3277641	3277438	3e-101	377
Ps_124384	gi|386374937|gb|CP003503.1|	98.32	179	3	0	17	195	1960646	1960468	2e-82	315
Ps_094041	gi|502142152|ref|XM_004504760.1|	88.63	422	39	9	18	435	2061	1645	3e-139	505
Ps_054315	gi|18855081|gb|AC097065.2|	99.47	187	1	0	1	187	47300	47114	3e-90	340
Ps_097400	gi|476490270|gb|JX566696.1|	91.24	217	16	3	35	249	339	554	1e-75	292
Ps_129092	gi|240856645|gb|CP001622.1|	98.54	206	2	1	1	205	1062408	1062613	7e-97	363
Ps_071754	gi|240861211|gb|CP001623.1|	98.11	212	4	0	1	212	272174	271963	4e-99	370
Ps_054342	gi|193082969|ref|NG_008091.1|	100	205	0	0	1	205	12177	11973	7e-102	379
Ps_054344	gi|442803095|gb|KC189947.1|	99.01	203	0	2	1	202	153212	153011	7e-97	363
Ps_054349	gi|6691944|emb|AL096802.11|	100	204	0	0	1	204	63096	63299	3e-101	377
Ps_088802	gi|502184049|ref|XM_004517216.1|	85.98	214	25	3	1	213	1412	1621	4e-55	224
Ps_054364	gi|7768675|dbj|AP001709.1|	100	206	0	0	1	206	102693	102488	2e-102	381
Ps_127217	gi|46114675|ref|XM_383356.1|	80.75	187	26	10	10	191	567	386	5e-29	137
Ps_054367	gi|15778740|gb|AC093778.3|	100	262	0	0	1	262	118554	118293	2e-133	484
Ps_071826	gi|115254414|emb|AM236080.1|	99.03	206	2	0	1	206	2430937	2431142	4e-99	370
Ps_071881	gi|365742920|gb|CP003195.1|	100	211	0	0	1	211	152047	151837	3e-105	390
Ps_127992	gi|147820328|emb|AM430346.2|	93.1	203	14	0	1	203	2940	2738	2e-77	298
Ps_124468	gi|299523359|gb|CP002083.1|	95.24	210	9	1	1	209	264545	264336	2e-87	331
Ps_054392	gi|404501525|ref|NG_032933.1|	100	275	0	0	1	275	15622	15896	1e-140	508
Ps_054397	gi|14717364|gb|AC091698.3|	100	363	0	0	1	363	7991	7629	0	671
Ps_054403	gi|257286316|gb|AC237261.3|	100	264	0	0	1	264	7966	8229	2e-134	488
Ps_104967	gi|357462124|ref|XM_003601296.1|	85.51	214	25	6	14	224	779	569	2e-53	219
Ps_054410	gi|18693544|gb|AC108034.2|	100	243	0	0	1	243	101620	101378	6e-123	449
Ps_054411	gi|517309970|emb|HF679023.1|	96.76	185	3	1	21	205	3007527	3007346	1e-79	305
Ps_071715	gi|428006994|gb|CP003597.1|	97.71	262	6	0	1	262	3155671	3155932	2e-123	451
Ps_054417	gi|15027698|gb|AC068303.10|	100	209	0	0	1	209	48146	48354	4e-104	387
Ps_125339	gi|369839356|gb|CP003241.1|	81.36	236	33	10	4	232	3243734	3243503	2e-42	182
Ps_054423	gi|21263333|gb|AC105221.3|	100	259	0	0	1	259	16279	16021	9e-132	479
Ps_087156	gi|357495610|ref|XM_003618046.1|	87.76	343	32	10	1	338	865	1202	2e-105	392
Ps_054433	gi|3152626|gb|AC004746.1|	100	212	0	0	1	212	111464	111675	9e-106	392
Ps_054435	gi|224809429|ref|NG_011538.1|	100	216	0	0	1	216	224591	224376	6e-108	399
Ps_054437	gi|18873868|gb|AC068515.6|	100	224	0	0	1	224	108089	107866	2e-112	414
Ps_054441	gi|7243900|gb|AC009476.3|	100	207	0	0	14	220	23678	23472	6e-103	383
Ps_054443	gi|9588680|emb|AL121942.9|	100	234	0	0	18	251	38494	38261	7e-118	433
Ps_070078	gi|657118275|gb|CP006032.1|	100	254	0	0	1	254	862483	862736	5e-129	470
Ps_054452	gi|20218553|emb|AL356267.27|	100	205	0	0	1	205	180491	180695	7e-102	379
Ps_054458	gi|517312918|emb|HF679025.1|	97.53	243	6	0	1	243	3208585	3208343	7e-113	416
Ps_077470	gi|388494427|gb|BT135485.1|	92.36	157	11	1	90	246	244	89	2e-54	222
Ps_054463	gi|20198726|gb|AC108053.3|	100	231	0	0	1	231	84328	84558	3e-116	427
Ps_054464	gi|291246845|gb|GU911947.1|	88.39	224	17	9	1	218	294	74	4e-66	261
Ps_054470	gi|3646083|emb|AL022310.1|	100	398	0	0	1	398	123254	122857	0	736
Ps_054476	gi|366039928|ref|NG_008801.2|	100	343	0	0	1	343	537986	538328	2e-178	634
Ps_127139	gi|209867641|gb|EU637019.1|	88.24	204	22	2	3	205	26497	26295	1e-60	243
Ps_054486	gi|32468868|emb|AL138801.20|	99.65	289	1	0	1	289	27250	27538	1e-146	529
Ps_054499	gi|34365847|gb|AC144726.6|	87.5	216	22	5	1	213	56292	56079	3e-61	244
Ps_071913	gi|584450787|emb|HG916852.1|	87.02	208	25	2	1	207	3627483	3627689	6e-58	233
Ps_054510	gi|116256607|gb|AC188991.3|	82.08	212	32	6	1	209	5207	4999	1e-40	176
Ps_054513	gi|442803095|gb|KC189947.1|	98.07	259	1	3	1	255	266851	266593	3e-122	448
Ps_072225	gi|146152184|gb|CP000685.1|	92.31	260	13	5	113	371	1739117	1739370	1e-96	363
Ps_118119	gi|502163282|ref|XM_004512732.1|	95.38	173	8	0	84	256	308	136	2e-70	276
Ps_071766	gi|115254108|emb|AM236083.1|	91.94	248	16	4	5	250	63364	63609	3e-91	344
Ps_113453	gi|90265872|gb|AC146862.24|	94.86	253	13	0	9	261	32818	32566	1e-106	396
Ps_072150	gi|146152184|gb|CP000685.1|	94.87	195	8	2	1	194	1490478	1490285	5e-79	303
Ps_123888	gi|7656675|gb|AC020629.6|	100	214	0	0	1	214	102477	102264	7e-107	396
Ps_068625	gi|666084728|gb|CP008896.1|	89.01	355	33	6	1	352	2157239	2157590	3e-118	435
Ps_054543	gi|33342310|gb|AC140774.7|	84.46	148	13	5	29	167	57525	57379	5e-29	137
Ps_115588	gi|357493704|ref|XM_003617093.1|	92.97	185	13	0	1	185	1069	885	4e-69	270
Ps_054546	gi|32306632|gb|AC144523.2|	100	238	0	0	1	238	36448	36211	4e-120	440
Ps_071341	gi|667664743|emb|LK934714.1|	86.32	95	13	0	122	216	196909	196815	5e-19	104
Ps_054549	gi|15741478|gb|AC008859.5|	97.63	211	0	3	1	206	107309	107519	3e-95	357
Ps_125851	gi|115254414|emb|AM236080.1|	97.71	218	5	0	1	218	3401781	3401998	1e-100	375
Ps_071792	gi|240856645|gb|CP001622.1|	97.05	237	7	0	1	237	4380886	4380650	6e-108	399
Ps_054576	gi|635594697|dbj|AP014568.1|	86.51	126	14	3	20	143	1644277	1644153	2e-28	135
Ps_123015	gi|19551170|gb|AC108029.3|	100	211	0	0	1	211	27807	28017	3e-105	390
Ps_054600	gi|237651204|gb|AC229722.10|	85.58	215	17	13	2	210	43435	43229	8e-52	213
Ps_054606	gi|340805820|ref|NG_029494.1|	100	209	0	0	1	209	467757	467549	4e-104	387
Ps_054609	gi|15022185|emb|AL355140.25|	100	212	0	0	1	212	161157	161368	9e-106	392
Ps_054617	gi|145587608|emb|CU075908.9|	82.53	229	24	10	15	230	81599	81374	5e-44	187
Ps_054626	gi|21281541|gb|AC104163.2|	100	205	0	0	1	205	57417	57621	7e-102	379
Ps_071912	gi|115254108|emb|AM236083.1|	100	240	0	0	1	240	231729	231968	3e-121	444
Ps_124096	gi|21239042|gb|AF263943.1|	80.52	308	48	12	1	302	204	505	2e-55	226
Ps_054653	gi|442803095|gb|KC189947.1|	100	210	0	0	1	210	161242	161451	1e-104	388
Ps_081284	gi|502157835|ref|XM_004510870.1|	92.02	213	17	0	1	213	843	631	6e-78	300
Ps_123917	gi|517309970|emb|HF679023.1|	95.05	202	10	0	1	202	1522742	1522541	2e-83	318
Ps_123040	gi|307215613|emb|FN869568.1|	81.4	172	24	8	27	194	2020382	2020215	6e-28	134
Ps_084443	gi|357507238|ref|XM_003623860.1|	90.21	337	28	4	4	339	277	609	3e-118	435
Ps_071281	gi|288906474|emb|FN568063.1|	92.31	208	14	2	2	208	1731346	1731140	3e-76	294
Ps_054671	gi|11139937|emb|AL356137.10|	100	201	0	0	1	201	89863	89663	1e-99	372
Ps_054675	gi|12545316|gb|AC018648.5|AC018648	100	210	0	0	1	210	64321	64530	1e-104	388
Ps_054700	gi|7768696|dbj|AP001683.1|	100	229	0	0	1	229	254608	254836	4e-115	424
Ps_123956	gi|687646355|emb|LK872250.1|	88	100	12	0	131	230	68674	68575	2e-23	119
Ps_054711	gi|517320210|emb|HF679029.1|	98.38	247	4	0	1	247	2214721	2214967	2e-118	435
Ps_054717	gi|291263219|gb|GU928321.1|	96	50	0	2	1	49	275	227	9e-12	80.5
Ps_054721	gi|21629102|gb|AC092996.5|	99.56	225	1	0	1	225	48106	48330	3e-111	411
Ps_054722	gi|309699726|emb|CR931810.4|	78.71	155	20	11	70	216	89315	89464	4e-15	91.6
Ps_072163	gi|146152184|gb|CP000685.1|	88.94	208	23	0	1	208	2022415	2022208	4e-65	257
Ps_071800	gi|115254414|emb|AM236080.1|	98.84	172	2	0	18	189	4553676	4553505	5e-80	307
Ps_054732	gi|529249951|emb|AL133404.9|	100	218	0	0	1	218	68456	68673	4e-109	403
Ps_078809	gi|357521188|ref|XM_003630835.1|	88.83	206	21	2	31	235	319	523	2e-63	252
Ps_124467	gi|299523359|gb|CP002083.1|	95.13	226	11	0	11	236	344560	344785	4e-95	357
Ps_070558	gi|118197819|gb|DQ917574.1|	90.06	161	14	2	6	165	34179	34338	4e-50	207
Ps_104104	gi|292747089|dbj|AK337105.1|	91.25	80	7	0	57	136	1365	1286	1e-20	110
Ps_078762	gi|357521294|ref|XM_003630888.1|	93.33	195	11	2	21	214	2201	2394	5e-74	287
Ps_054757	gi|18958755|gb|AC018612.7|	100	333	0	0	1	333	107472	107804	9e-173	616
Ps_071637	gi|18042325|gb|AC097451.2|	100	356	0	0	1	356	59524	59879	0	658
Ps_069533	gi|71845263|gb|CP000089.1|	83.26	221	27	10	1	216	1874070	1873855	3e-46	195
Ps_054780	gi|517309970|emb|HF679023.1|	96.3	189	7	0	1	189	5345569	5345381	3e-81	311
Ps_091919	gi|502159326|ref|XM_004511413.1|	87.92	265	19	9	8	266	818	1075	8e-78	300
Ps_054787	gi|13234987|emb|AL445991.15|	100	224	0	0	1	224	40199	39976	2e-112	414
Ps_123971	gi|119372524|gb|CP000489.1|	92.08	202	14	2	5	205	1938185	1938385	6e-73	283
Ps_076473	gi|361057412|gb|CP003178.1|	90.6	234	22	0	1	234	1407914	1408147	3e-81	311
Ps_054796	gi|12060497|dbj|AP001816.2|	100	294	0	0	1	294	78760	78467	4e-151	544
Ps_071686	gi|430001947|emb|FO082820.1|	86.54	156	17	4	53	206	2272828	2272675	2e-38	169
Ps_071807	gi|115254414|emb|AM236080.1|	98.53	204	3	0	1	204	3783994	3784197	3e-96	361
Ps_054802	gi|21490076|gb|AC074276.18|	100	252	0	0	1	252	29906	30157	7e-128	466
Ps_108151	gi|502116582|ref|XM_004495444.1|	87.91	364	40	4	3	364	622	261	2e-115	425
Ps_076283	gi|657118275|gb|CP006032.1|	100	219	0	0	1	219	1560010	1560228	1e-109	405
Ps_071760	gi|573469967|gb|CP007046.1|	98.97	194	2	0	16	209	555074	554881	2e-92	348
Ps_054819	gi|21743751|gb|AC008991.8|	100	209	0	0	17	225	31478	31270	5e-104	387
Ps_054822	gi|19572876|emb|AL133411.9|	99.53	215	1	0	1	215	68101	67887	1e-105	392
Ps_054825	gi|397001683|gb|JX027062.1|	92.7	274	20	0	1	274	31319	31046	1e-106	396
Ps_070081	gi|657118275|gb|CP006032.1|	100	281	0	0	1	281	728629	728349	6e-144	520
Ps_054839	gi|15638909|gb|AC096584.1|	100	225	0	0	1	225	1076	1300	6e-113	416
Ps_054846	gi|13016582|emb|AL132778.6|	100	279	0	0	1	279	147136	147414	7e-143	516
Ps_114404	gi|593699309|ref|XM_007150058.1|	86.85	289	28	10	5	288	1826	1543	3e-82	315
Ps_071296	gi|687675228|emb|LM995446.1|	100	380	0	0	1	380	672746	672367	0	702
Ps_054860	gi|23238184|gb|AE014294.1|	100	225	0	0	1	225	2592481	2592705	6e-113	416
Ps_123967	gi|361050150|emb|FR799622.2|	80.42	240	31	14	48	279	770780	770549	3e-38	169
Ps_124933	gi|686636592|ref|XM_009312467.1|	82.56	258	33	12	7	258	31	282	8e-53	217
Ps_054865	gi|14018290|emb|AL445923.10|	100	211	0	0	1	211	4059	3849	3e-105	390
Ps_054871	gi|31126629|gb|AC018358.20|	100	203	0	0	1	203	76328	76126	9e-101	375
Ps_054877	gi|18921227|gb|AC068760.12|	100	250	0	0	1	250	124809	125058	9e-127	462
Ps_054882	gi|442803095|gb|KC189947.1|	100	227	0	0	1	227	96828	97054	5e-114	420
Ps_103930	gi|502077704|ref|XM_004485664.1|	87.23	188	24	0	1	188	785	598	3e-52	215
Ps_054894	gi|20334488|gb|AC091517.10|	99.45	183	1	0	13	195	140981	141163	6e-88	333
Ps_054904	gi|4454512|gb|AC006044.2|	100	203	0	0	16	218	44399	44601	1e-100	375
Ps_102964	gi|502080363|ref|XM_004486483.1|	90.16	183	16	2	1	182	509	328	4e-59	237
Ps_071965	gi|288887617|gb|CP001891.1|	100	203	0	0	3	205	5205000	5204798	9e-101	375
Ps_071979	gi|395806679|gb|CP003725.1|	94.44	234	11	1	1	232	2803352	2803585	1e-95	359
Ps_054922	gi|25815255|gb|AC016142.22|	100	222	0	0	1	222	49981	49760	3e-111	411
Ps_054924	gi|502161985|ref|XM_004512294.1|	85.25	217	24	7	13	226	1744	1533	7e-53	217
Ps_078994	gi|164498922|gb|AC152919.23|	92.53	174	13	0	18	191	137745	137572	6e-63	250
Ps_054936	gi|23480947|gb|AC016995.7|	100	193	0	0	1	193	38399	38207	3e-95	357
Ps_000803	gi|502139034|ref|XM_004503565.1|	80.87	115	16	5	16	127	285	396	2e-13	86.1
Ps_054957	gi|17939951|dbj|AP002774.3|	99.43	176	1	0	1	176	27482	27657	4e-84	320
Ps_054984	gi|669026884|emb|HG670306.1|	97.2	107	3	0	96	202	448110472	448110366	2e-42	182
Ps_054988	gi|3881948|emb|AL031774.1|	100	159	0	0	1	159	88318	88160	3e-76	294
Ps_054997	gi|11120987|emb|AL138690.19|	100	197	0	0	16	212	95389	95585	2e-97	364
Ps_000805	gi|18390178|gb|AC011411.4|	100	214	0	0	1	214	20061	20274	7e-107	396
Ps_055000	gi|13169476|emb|AL163534.9|	100	209	0	0	1	209	9654	9862	4e-104	387
Ps_124395	gi|157783498|gb|EU153217.1|	82.54	126	20	2	25	149	1332	1456	1e-20	110
Ps_071739	gi|115254414|emb|AM236080.1|	97.61	209	5	0	1	209	34628	34836	9e-96	359
Ps_055018	gi|13489123|gb|AC078776.12|AC078776	100	203	0	0	1	203	76665	76463	9e-101	375
Ps_123974	gi|594025561|gb|CP007441.1|	89.29	168	16	2	1	167	3851300	3851134	1e-50	209
Ps_055020	gi|15341625|gb|AC019341.6|	100	202	0	0	1	202	54374	54173	3e-100	374
Ps_069149	gi|83839180|gb|DQ314210.1|	84.96	266	29	10	21	282	202	460	1e-65	259
Ps_055046	gi|16904465|emb|AL606503.10|	100	328	0	0	1	328	10146	10473	5e-170	606
Ps_055055	gi|49170198|gb|AC127169.13|	92.35	170	7	6	13	177	14422	14254	4e-59	237
Ps_108020	gi|502143202|ref|XM_004505201.1|	91.96	373	30	0	1	373	2569	2197	6e-145	523
Ps_127591	gi|309706327|emb|FP016158.2|	91.22	205	16	2	12	215	78241	78038	3e-71	278
Ps_072240	gi|586953861|gb|CP007145.1|	89.15	212	23	0	1	212	2580110	2580321	2e-67	265
Ps_071806	gi|240856645|gb|CP001622.1|	93.25	252	15	2	1	251	3212221	3211971	5e-99	370
Ps_071866	gi|240856645|gb|CP001622.1|	99.07	214	2	0	1	214	1767686	1767473	2e-103	385
Ps_075658	gi|502156213|ref|XM_004510306.1|	89.86	138	14	0	75	212	1320	1457	3e-41	178
Ps_072241	gi|657118275|gb|CP006032.1|	100	205	0	0	1	205	233499	233295	7e-102	379
Ps_086434	gi|502163320|ref|XM_004512745.1|	94.61	204	9	2	9	211	907	705	2e-82	315
Ps_104960	gi|502119237|ref|XM_004496493.1|	93.85	195	12	0	17	211	1428	1622	3e-76	294
Ps_123915	gi|517312918|emb|HF679025.1|	95.34	236	11	0	1	236	2295475	2295710	1e-100	375
Ps_055107	gi|18370054|gb|AC021851.5|	100	219	0	0	1	219	63369	63587	1e-109	405
Ps_055110	gi|28564367|emb|AL954650.8|	99.62	261	1	0	1	261	41751	42011	3e-131	477
Ps_071790	gi|115254414|emb|AM236080.1|	98.05	205	4	0	1	205	271090	271294	3e-95	357
Ps_128281	gi|146152184|gb|CP000685.1|	94.27	192	11	0	1	192	3747472	3747281	3e-76	294
Ps_055129	gi|14277161|gb|AC069262.24|	100	210	0	0	1	210	18716	18925	1e-104	388
Ps_129141	gi|669026884|emb|HG670306.1|	99.55	223	1	0	1	223	265021747	265021969	4e-110	407
Ps_055147	gi|21070521|gb|AC117376.3|	100	220	0	0	1	220	48227	48008	4e-110	407
Ps_110437	gi|571454262|ref|XM_003524469.2|	82.46	268	39	8	111	374	548	285	5e-56	228
Ps_055149	gi|115254414|emb|AM236080.1|	97.67	215	4	1	1	215	3432158	3432371	2e-98	368
Ps_055161	gi|517321537|emb|HF679030.1|	96.55	203	5	2	1	202	841074	840873	2e-88	335
Ps_055162	gi|595888385|ref|XM_007213364.1|	100	75	0	0	18	92	1768	1842	2e-29	139
Ps_055169	gi|6165369|emb|AL096771.11|	99.55	223	1	0	1	223	36175	35953	4e-110	407
Ps_069883	gi|627787876|gb|CP007597.1|	90.73	151	12	2	1	150	2494686	2494835	6e-48	200
Ps_071921	gi|269093698|gb|CP001820.1|	98.65	222	3	0	1	222	517261	517040	3e-106	394
Ps_055181	gi|9908993|emb|AL354948.7|	100	290	0	0	1	290	64168	64457	6e-149	536
Ps_126489	gi|115254414|emb|AM236080.1|	97.5	200	5	0	9	208	1374560	1374361	9e-91	342
Ps_071904	gi|586948118|gb|CP007225.1|	90.6	266	23	2	1	265	130092	129828	2e-93	351
Ps_055184	gi|83745237|gb|AC169177.4|	77.89	199	24	10	1	196	48274	48093	2e-19	106
Ps_072005	gi|407894523|gb|CP003872.1|	85.64	188	18	7	21	205	2592074	2592255	1e-44	189
Ps_124224	gi|247533203|gb|CP001607.1|	90.51	295	26	2	1	294	708665	708372	2e-104	388
Ps_072012	gi|407894523|gb|CP003872.1|	86.25	349	44	4	1	347	982299	982645	2e-100	375
Ps_070080	gi|657118275|gb|CP006032.1|	100	280	0	0	1	280	740253	740532	2e-143	518
Ps_100386	gi|357457310|ref|XM_003598888.1|	89.91	218	17	3	9	222	7	223	1e-70	276
Ps_055206	gi|206597357|gb|AC203560.20|	81.25	208	19	12	4	203	40427	40622	6e-33	150
Ps_055213	gi|11602974|emb|AL049648.9|	100	207	0	0	1	207	121352	121558	6e-103	383
Ps_055219	gi|115254414|emb|AM236080.1|	94.2	138	8	0	1	138	2484691	2484554	3e-51	211
Ps_071896	gi|299523359|gb|CP002083.1|	99.12	226	2	0	1	226	2408139	2408364	4e-110	407
Ps_055228	gi|645251588|ref|XM_008233525.1|	93.06	173	12	0	14	186	68	240	4e-64	254
Ps_055236	gi|425703201|gb|JX910421.1|	100	233	0	0	1	233	35058	34826	2e-117	431
Ps_055237	gi|18698859|gb|AC069381.8|	100	206	0	0	1	206	48994	49199	2e-102	381
Ps_068948	gi|573465242|gb|CP007045.1|	96.06	203	8	0	1	203	1192237	1192439	2e-87	331
Ps_055243	gi|291260875|gb|GU925977.1|	91.3	207	13	5	3	207	231	434	3e-71	278
Ps_125127	gi|440045023|gb|CP003938.1|	92.82	209	13	2	1	208	4695171	4695378	2e-78	302
Ps_109580	gi|502171220|ref|XM_004514957.1|	90.87	208	19	0	22	229	1848	2055	8e-72	279
Ps_098935	gi|502134626|ref|XM_004502129.1|	88.46	156	14	4	21	175	1634	1786	2e-43	185
Ps_055274	gi|34530633|dbj|AK124763.1|	100	208	0	0	1	208	3215	3422	2e-103	385
Ps_071726	gi|694936634|ref|XM_009457109.1|	99.49	198	1	0	11	208	3519	3322	3e-96	361
Ps_055281	gi|30231345|gb|AC140030.6|	84.21	133	12	7	1	124	24296	24428	5e-24	121
Ps_055282	gi|17736541|emb|AL589675.5|	100	210	0	0	1	210	18584	18793	1e-104	388
Ps_055284	gi|20564429|gb|AC020644.7|	100	202	0	0	1	202	88737	88938	3e-100	374
Ps_093957	gi|357476470|ref|XM_003608473.1|	93.9	213	13	0	1	213	2955	2743	1e-84	322
Ps_055286	gi|442803095|gb|KC189947.1|	96.46	424	2	2	3	417	412438	412857	0	688
Ps_055295	gi|256220849|ref|NG_012742.1|	99.5	202	1	0	1	202	209472	209673	1e-98	368
Ps_093239	gi|357478306|ref|XM_003609391.1|	83.25	197	22	9	6	198	191	2	5e-39	171
Ps_069609	gi|502137310|ref|XM_004502985.1|	85.85	205	23	6	1	202	722	923	8e-52	213
Ps_055315	gi|19849370|gb|AC103876.2|	100	198	0	0	1	198	12146	12343	5e-98	366
Ps_055321	gi|14578093|gb|AC012154.16|	99.53	212	1	0	1	212	183196	183407	4e-104	387
Ps_076263	gi|386374466|gb|CP003502.1|	96.55	203	7	0	1	203	269793	269591	4e-89	337
Ps_125844	gi|449674365|ref|XM_004208117.1|	87.5	72	7	2	41	111	216	146	3e-12	82.4
Ps_055331	gi|20177769|gb|AC009285.10|	100	207	0	0	1	207	108752	108958	6e-103	383
Ps_055333	gi|12214292|emb|AL162274.17|	100	203	0	0	1	203	54971	54769	9e-101	375
Ps_055336	gi|345441753|ref|NG_029860.1|	99.04	208	1	1	1	207	110947	110740	1e-99	372
Ps_055337	gi|6465824|emb|AL033539.18|	100	237	0	0	1	237	98726	98490	1e-119	438
Ps_072170	gi|315593157|gb|CP002417.1|	86.62	142	19	0	50	191	5200565	5200424	4e-35	158
Ps_124949	gi|283133067|dbj|AP011540.1|	97.16	211	6	0	1	211	2224127	2224337	3e-95	357
Ps_055341	gi|19807911|gb|AC108052.3|	100	267	0	0	1	267	134292	134026	3e-136	494
Ps_055343	gi|56606259|gb|AC149293.21|	79.11	225	20	18	51	260	87135	87347	1e-26	130
Ps_055346	gi|13446430|emb|AL355137.23|	100	208	0	0	1	208	112155	112362	2e-103	385
Ps_124309	gi|694540965|ref|XM_009498632.1|	78.81	236	32	18	93	319	1022	796	2e-30	143
Ps_055360	gi|15809119|gb|AC079901.11|	100	224	0	0	1	224	2413	2190	2e-112	414
Ps_055361	gi|342307064|ref|NG_029604.1|	100	224	0	0	1	224	142429	142206	2e-112	414
Ps_055364	gi|346716342|ref|NG_029982.1|	99.68	316	1	0	1	316	661909	662224	1e-161	579
Ps_072013	gi|657118275|gb|CP006032.1|	100	212	0	0	1	212	1670731	1670520	9e-106	392
Ps_055383	gi|9662911|emb|AL136529.14|	100	238	0	0	1	238	70259	70496	4e-120	440
Ps_055385	gi|15451701|gb|AC034242.6|	100	216	0	0	1	216	188233	188448	6e-108	399
Ps_055389	gi|14272303|emb|AL359438.19|	100	118	0	0	1	118	59568	59685	2e-53	219
Ps_071871	gi|478439721|gb|CP004856.1|	85.57	201	26	3	14	213	3400520	3400322	4e-50	207
Ps_071874	gi|506958095|gb|CP003723.1|	82.5	200	29	6	11	207	1090801	1090997	5e-39	171
Ps_055406	gi|18874973|gb|AC090403.8|	100	209	0	0	1	209	49154	48946	4e-104	387
Ps_072006	gi|329308025|gb|CP002657.1|	98.51	202	3	0	1	202	2503279	2503480	3e-95	357
Ps_123025	gi|298358000|ref|NG_021845.1|	100	215	0	0	1	215	785	999	2e-107	398
Ps_055409	gi|338968872|ref|NG_029246.1|	100	212	0	0	1	212	95727	95938	9e-106	392
Ps_128280	gi|689257448|gb|CP009450.1|	88.4	181	21	0	1	181	926846	926666	2e-53	219
Ps_055410	gi|23266272|gb|AC134043.1|	100	372	0	0	1	372	128924	128553	0	688
Ps_126350	gi|502125982|ref|XM_004499083.1|	89.63	241	23	2	7	246	802	1041	2e-79	305
Ps_055413	gi|19747193|gb|AC114973.2|	100	182	0	0	22	203	74605	74424	4e-89	337
Ps_055420	gi|517312918|emb|HF679025.1|	89.55	201	12	9	11	207	2126209	2126014	8e-62	246
Ps_100209	gi|357458264|ref|XM_003599365.1|	85.77	239	28	6	20	255	2335	2570	3e-62	248
Ps_123895	gi|361050137|emb|FR799612.2|	84.73	131	16	4	69	197	445897	446025	3e-26	128
Ps_055431	gi|12539770|emb|AL450164.7|	99.53	211	1	0	1	211	77749	77539	2e-103	385
Ps_055432	gi|110734748|gb|DQ680849.1|	83.33	210	30	5	1	207	25013	24806	1e-44	189
Ps_055444	gi|15281289|gb|AC027369.8|	99.59	246	1	0	5	250	183547	183792	7e-123	449
Ps_055454	gi|15723050|emb|AL157388.12|	100	255	0	0	1	255	87022	86768	1e-129	472
Ps_124334	gi|288906474|emb|FN568063.1|	90.2	204	18	2	1	203	925349	925147	2e-67	265
Ps_055458	gi|12061552|gb|AC018462.4|	99.51	205	1	0	1	205	165379	165175	3e-100	374
Ps_055467	gi|6015531|emb|AL035691.17|	100	365	0	0	1	365	77834	78198	0	675
Ps_083634	gi|567875844|ref|XM_006430449.1|	75.29	255	35	25	47	290	217	454	1e-16	97.1
Ps_072112	gi|157074445|gb|CP000725.1|	94.81	212	11	0	1	212	2115013	2114802	2e-87	331
Ps_055497	gi|118026813|emb|CU024869.10|	88.54	96	5	5	116	209	115662	115753	3e-21	111
Ps_055508	gi|14670317|emb|AL590035.10|	99.46	184	1	0	22	205	32647	32464	2e-88	335
Ps_123950	gi|365742920|gb|CP003195.1|	99.24	262	2	0	1	262	2092493	2092232	4e-130	473
Ps_055525	gi|573014874|gb|KF753631.1|	94.8	173	8	1	33	204	73180	73008	2e-68	268
Ps_055526	gi|291258872|gb|GU923974.1|	81.43	140	14	11	117	250	118	251	6e-19	104
Ps_071996	gi|685865778|ref|XM_009261647.1|	93.87	310	19	0	13	322	2769	2460	2e-128	468
Ps_055534	gi|14018262|emb|AL355611.11|	100	318	0	0	1	318	46896	47213	2e-164	588
Ps_055540	gi|20334685|gb|AC067807.10|	100	210	0	0	1	210	34984	34775	1e-104	388
Ps_071284	gi|657118275|gb|CP006032.1|	100	242	0	0	1	242	1328059	1328300	2e-122	448
Ps_055551	gi|18958638|gb|AC091843.3|	99.53	213	1	0	1	213	143571	143359	1e-104	388
Ps_055557	gi|189458693|emb|CU475568.2|	80.18	222	40	4	26	245	58757	58538	1e-36	163
Ps_055566	gi|197927546|gb|AC225546.4|	87.13	101	6	7	43	138	73750	73652	4e-20	108
Ps_055568	gi|29119745|emb|AL133246.3|	100	201	0	0	1	201	208453	208253	1e-99	372
Ps_055571	gi|16258986|gb|AC091970.3|	100	313	0	0	1	313	159011	159323	1e-161	579
Ps_055573	gi|3510225|gb|AC005576.1|	99.52	208	1	0	1	208	12248	12455	7e-102	379
Ps_055584	gi|197313719|ref|NG_008421.1|	99.52	207	1	0	1	207	8999	8793	3e-101	377
Ps_055587	gi|15130750|emb|AL592504.6|	100	194	0	0	16	209	11908	12101	9e-96	359
Ps_055590	gi|517312918|emb|HF679025.1|	87.56	217	14	4	1	204	3835036	3834820	1e-59	239
Ps_055598	gi|27479134|gb|AC114771.3|	100	210	0	0	1	210	96377	96586	1e-104	388
Ps_055611	gi|14190776|gb|AC016770.10|	100	198	0	0	18	215	180321	180518	6e-98	366
Ps_068944	gi|573465242|gb|CP007045.1|	98.1	158	3	0	86	243	2294982	2295139	1e-70	276
Ps_099541	gi|502137909|ref|XM_004503170.1|	89.53	191	20	0	16	206	546	736	1e-60	243
Ps_055625	gi|2370075|emb|Z82200.1|	99.51	204	1	0	1	204	115731	115528	1e-99	372
Ps_055644	gi|3395493|emb|AL022719.1|	100	206	0	0	1	206	63771	63566	2e-102	381
Ps_055654	gi|11611122|emb|AJ269530.1|	95.26	211	8	2	1	210	797	588	6e-88	333
Ps_072010	gi|121551644|gb|CP000542.1|	90.86	197	18	0	1	197	1101111	1101307	2e-67	265
Ps_055658	gi|21206409|gb|AC023946.5|	100	228	0	0	1	228	86130	86357	1e-114	422
Ps_055660	gi|16304791|emb|AL359233.5|	100	216	0	0	1	216	119045	118830	6e-108	399
Ps_055664	gi|27877436|gb|AC114814.5|	100	209	0	0	1	209	44427	44635	4e-104	387
Ps_055672	gi|18181672|emb|AL365398.22|	92.57	202	1	10	1	188	87876	88077	3e-71	278
Ps_071767	gi|115254108|emb|AM236083.1|	96.68	211	7	0	1	211	98355	98145	2e-93	351
Ps_124461	gi|662202177|ref|XM_008476152.1|	85.21	142	17	4	31	170	789	928	1e-30	143
Ps_123976	gi|589264544|emb|HG916765.1|	84.36	211	23	10	4	209	1224406	1224201	2e-47	198
Ps_055684	gi|14190772|gb|AC011593.8|	100	201	0	0	1	201	81669	81869	1e-99	372
Ps_055687	gi|22758811|gb|AC098820.3|	100	212	0	0	1	212	62188	62399	9e-106	392
Ps_055689	gi|183583557|ref|NG_007551.1|	100	210	0	0	1	210	1294150	1293941	1e-104	388
Ps_055690	gi|4159874|gb|AC006222.1|AC006222	99.6	252	1	0	1	252	145719	145970	3e-126	460
Ps_055693	gi|116743568|emb|CU024887.12|	97.96	49	1	0	201	249	18917	18965	2e-13	86.1
Ps_055703	gi|14330274|emb|AL356805.5|	100	217	0	0	1	217	82024	81808	2e-108	401
Ps_055708	gi|29570371|gb|AC135782.4|	100	236	0	0	1	236	95232	94997	5e-119	436
Ps_055709	gi|19570214|gb|AC110799.3|	100	214	0	0	1	214	108527	108314	7e-107	396
Ps_055714	gi|20270178|gb|AC102944.2|	99.1	223	0	1	1	221	35728	35506	6e-108	399
Ps_055715	gi|482668047|gb|KC951393.1|	100	203	0	0	1	203	17856	17654	9e-101	375
Ps_124612	gi|18482313|gb|AC104791.3|	100	278	0	0	1	278	120711	120434	3e-142	514
Ps_055720	gi|68012755|gb|DQ070893.1|	100	409	0	0	1	409	34765	34357	0	756
Ps_128544	gi|148589154|emb|CR954195.3|	87.03	293	30	8	1	289	42801	42513	5e-85	324
Ps_071786	gi|573465242|gb|CP007045.1|	96.7	212	5	2	1	211	285578	285788	2e-93	351
Ps_055721	gi|502118257|ref|XM_004496121.1|	86.9	168	17	5	1	165	247	82	8e-43	183
Ps_126488	gi|240856645|gb|CP001622.1|	98.58	212	3	0	2	213	3566865	3566654	1e-100	375
Ps_110286	gi|148589148|emb|CT027665.3|	85.61	396	44	13	25	414	42413	42025	9e-109	403
Ps_055742	gi|16306513|gb|AC092000.3|	100	214	0	0	1	214	4460	4247	7e-107	396
Ps_055743	gi|2956660|emb|Z98257.1|	99.63	269	1	0	1	269	1311	1579	1e-135	492
Ps_071737	gi|209533368|gb|CP001191.1|	84.91	212	22	9	1	207	2537379	2537585	1e-49	206
Ps_070084	gi|657118275|gb|CP006032.1|	100	221	0	0	1	221	24213	24433	1e-110	409
Ps_055751	gi|157787478|gb|AC207300.3|	99.54	218	1	0	1	218	26951	27168	2e-107	398
Ps_055761	gi|15625022|gb|AC074255.6|	100	212	0	0	1	212	110445	110656	9e-106	392
Ps_127310	gi|190684944|gb|CP000934.1|	89.94	338	34	0	1	338	846404	846067	7e-119	436
Ps_055764	gi|114841167|ref|NG_001337.2|	100	264	0	0	1	264	106035	106298	2e-134	488
Ps_055766	gi|2956679|emb|AL008720.1|	100	204	0	0	1	204	103792	103995	3e-101	377
Ps_071783	gi|573465242|gb|CP007045.1|	95.5	289	11	2	1	288	606247	605960	4e-126	460
Ps_055774	gi|620597370|ref|NG_034127.1|	100	204	0	0	1	204	448980	449183	3e-101	377
Ps_055776	gi|21700602|gb|AC087516.12|	100	388	0	0	1	388	179616	180003	0	717
Ps_055778	gi|11611337|emb|AL353696.8|	100	266	0	0	1	266	28589	28854	1e-135	492
Ps_055779	gi|15144481|gb|AC068286.5|	100	223	0	0	1	223	32439	32661	8e-112	412
Ps_070275	gi|593798391|ref|XM_007162172.1|	86.63	202	22	5	17	215	1292	1491	2e-53	219
Ps_055780	gi|353409895|ref|NG_030365.1|	100	209	0	0	1	209	44083	43875	4e-104	387
Ps_055781	gi|18042337|gb|AC093740.2|	100	226	0	0	1	226	148715	148490	2e-113	418
Ps_071746	gi|115254414|emb|AM236080.1|	98.12	213	4	0	1	213	3193572	3193784	1e-99	372
Ps_055795	gi|15718525|gb|AC008517.7|	100	212	0	0	1	212	44308	44097	9e-106	392
Ps_070183	gi|167523812|ref|XM_001746191.1|	83.52	91	8	6	112	199	240	326	4e-11	78.7
Ps_055803	gi|21326260|gb|AC087269.5|	100	317	0	0	1	317	238	554	6e-164	586
Ps_124335	gi|485078131|gb|CP004409.1|	94.09	203	10	2	1	202	1299558	1299759	3e-80	307
Ps_123911	gi|517312918|emb|HF679025.1|	97.2	250	7	0	1	250	4500466	4500217	4e-115	424
Ps_088006	gi|502098015|ref|XM_004491078.1|	90.04	261	22	4	17	275	1204	1462	2e-88	335
Ps_055813	gi|16418247|gb|AC019077.9|	100	208	0	0	1	208	48871	48664	2e-103	385
Ps_071823	gi|115254414|emb|AM236080.1|	96.64	238	8	0	1	238	2607466	2607703	8e-107	396
Ps_124429	gi|301103607|ref|XM_002900844.1|	89.67	213	22	0	2	214	476	264	1e-69	272
Ps_055833	gi|226823320|ref|NG_011877.1|	100	212	0	0	1	212	516306	516517	9e-106	392
Ps_055846	gi|90855336|emb|CT485797.2|	85.28	231	28	4	1	225	192115	192345	6e-58	233
Ps_055847	gi|636576920|ref|NG_034133.1|	100	207	0	0	1	207	244199	243993	6e-103	383
Ps_069162	gi|299116136|ref|NG_023039.1|	100	284	0	0	1	284	99863	100146	1e-145	525
Ps_071751	gi|589088539|gb|CP007237.1|	83.68	190	23	8	22	207	475930	476115	2e-39	172
Ps_055865	gi|288541358|ref|NG_016469.1|	100	201	0	0	1	201	121485	121685	1e-99	372
Ps_055867	gi|22024552|gb|AC010335.8|	100	190	0	0	15	204	31375	31564	2e-93	351
Ps_055872	gi|17386231|gb|AC008860.7|	100	327	0	0	1	327	59186	59512	2e-169	604
Ps_071759	gi|240861211|gb|CP001623.1|	96.32	190	7	0	14	203	687010	686821	7e-82	313
Ps_055907	gi|16974239|gb|AC022639.7|	100	177	0	0	16	192	4491	4667	3e-86	327
Ps_071736	gi|384929862|gb|CP003492.1|	82.68	127	14	7	42	164	4040348	4040226	1e-19	106
Ps_069446	gi|134142330|gb|EF432511.1|	87.62	202	25	0	1	202	762	561	2e-58	235
Ps_072114	gi|612150118|gb|CP007546.1|	89.76	205	21	0	1	205	3987609	3987813	8e-67	263
Ps_055915	gi|675163160|ref|XM_008892217.1|	78.77	212	29	16	82	285	317	114	4e-26	128
Ps_055926	gi|298359258|gb|AC240504.3|	99.52	208	0	1	1	207	75924	75717	3e-101	377
Ps_055933	gi|254939610|ref|NG_012576.1|	100	210	0	0	1	210	35411	35202	1e-104	388
Ps_071722	gi|299070035|emb|FP885897.1|	85.71	126	16	2	79	203	1602308	1602184	2e-27	132
Ps_117438	gi|502147746|ref|XM_004506842.1|	84.17	240	28	7	9	246	152	383	4e-55	224
Ps_099346	gi|357461614|ref|XM_003601041.1|	90.13	233	23	0	4	236	1437	1205	6e-79	303
Ps_055957	gi|19807883|gb|AC108016.5|	99.53	212	1	0	1	212	4517	4306	4e-104	387
Ps_121856	gi|571440366|ref|XM_006575069.1|	84.29	280	27	17	3	272	737	465	6e-65	257
Ps_055965	gi|257218299|gb|AC202373.29|	86.43	140	7	8	1	131	17963	18099	1e-30	143
Ps_127316	gi|674291045|gb|CP008838.1|	89.25	186	14	6	11	192	862798	862615	3e-56	228
Ps_126430	gi|659657635|emb|HG938354.1|	85.33	259	33	5	4	260	1035740	1035995	1e-66	263
Ps_055994	gi|21724153|gb|AC079257.7|	100	289	0	0	1	289	13866	14154	2e-148	534
Ps_124432	gi|695382442|ref|XM_009519107.1|	89.05	283	29	2	1	282	1343	1062	8e-93	350
Ps_071697	gi|149931032|gb|CP000139.1|	80.63	191	33	4	25	213	1102966	1102778	3e-31	145
Ps_056004	gi|529602905|gb|KF510264.1|	99.63	269	1	0	1	269	272	4	1e-135	492
Ps_070531	gi|645218372|ref|XM_008232045.1|	94.06	219	11	2	75	292	2086	1869	3e-87	331
Ps_071810	gi|115254414|emb|AM236080.1|	98.02	202	4	0	4	205	3707129	3706928	2e-93	351
Ps_071804	gi|240856645|gb|CP001622.1|	92.83	237	17	0	27	263	3528620	3528856	3e-91	344
Ps_071945	gi|77993044|emb|CR962134.2|	88.73	213	20	4	6	216	84782	84572	4e-65	257
Ps_087589	gi|357494410|ref|XM_003617446.1|	90.14	345	29	5	1	341	2998	2655	4e-121	444
Ps_056035	gi|62816357|emb|AJ965704.1|	91.46	82	4	3	70	149	177	97	1e-20	110
Ps_056044	gi|117910772|emb|CU024876.6|	86.99	123	7	5	110	230	96945	96830	1e-26	130
Ps_056045	gi|28850241|gb|AC140941.1|	99.07	216	2	0	1	216	21180	21395	1e-104	388
Ps_056046	gi|573465242|gb|CP007045.1|	97.44	313	8	0	1	313	3996820	3997132	2e-148	534
Ps_056052	gi|12643005|gb|AC079030.13|	100	375	0	0	1	375	47335	46961	0	693
Ps_056055	gi|16972941|emb|AL365402.17|	100	356	0	0	1	356	37757	37402	0	658
Ps_056063	gi|4156209|gb|AC004816.1|AC004816	100	227	0	0	1	227	66007	65781	5e-114	420
Ps_121857	gi|502174312|ref|XM_004515425.1|	94.34	371	19	2	1	370	1032	1401	3e-158	568
Ps_071789	gi|115254414|emb|AM236080.1|	99.57	230	1	0	1	230	304059	304288	5e-114	420
Ps_068949	gi|115254414|emb|AM236080.1|	97.01	201	6	0	1	201	1007719	1007919	1e-89	339
Ps_056081	gi|18642373|emb|AL590405.19|	100	212	0	0	1	212	40523	40734	9e-106	392
Ps_056087	gi|596116529|ref|XM_007221608.1|	98.48	66	1	0	157	222	486	421	9e-23	117
Ps_129096	gi|115254414|emb|AM236080.1|	99.52	207	1	0	1	207	870144	869938	3e-101	377
Ps_056093	gi|11875897|emb|AL356865.19|	100	235	0	0	1	235	145932	146166	2e-118	435
Ps_070079	gi|657118275|gb|CP006032.1|	100	210	0	0	1	210	850365	850156	1e-104	388
Ps_056108	gi|21206035|gb|AC083904.27|	100	242	0	0	1	242	3469	3228	2e-122	448
Ps_071969	gi|554778779|dbj|AK432544.1|	86.49	148	18	2	94	240	347	493	3e-36	161
Ps_128955	gi|221728669|gb|CP001392.1|	89.16	203	19	3	1	201	2159380	2159581	6e-63	250
Ps_056125	gi|21206052|gb|AC112770.4|	99.53	213	1	0	1	213	142236	142024	1e-104	388
Ps_056126	gi|37675414|gb|AY305327.1|	89.23	65	5	2	213	276	2597	2534	1e-11	80.5
Ps_124139	gi|470453975|ref|XM_004340745.1|	89.86	69	7	0	149	217	489	557	2e-14	89.8
Ps_056135	gi|573465242|gb|CP007045.1|	95.71	210	8	1	1	209	4372179	4372388	4e-89	337
Ps_123007	gi|297747482|gb|AC231275.2|	100	220	0	0	1	220	4352	4133	4e-110	407
Ps_128957	gi|323371659|gb|CP002521.1|	88.67	406	36	10	2	402	475491	475091	9e-134	486
Ps_056138	gi|20330736|gb|AC078855.13|	100	209	0	0	1	209	37485	37693	4e-104	387
Ps_101275	gi|357454394|ref|XM_003597430.1|	89.29	196	18	2	8	203	6640	6832	1e-60	243
Ps_056150	gi|662933642|gb|KJ802951.1|	95.24	84	2	2	118	200	27322	27404	2e-27	132
Ps_056153	gi|530418108|ref|XM_005260413.1|	100	242	0	0	1	242	3202	3443	2e-122	448
Ps_056154	gi|646237114|gb|CP007638.1|	98.54	206	2	1	6	210	5182266	5182471	7e-97	363
Ps_056159	gi|292494879|ref|NG_016832.1|	100	208	0	0	1	208	36610	36403	2e-103	385
Ps_056160	gi|29124076|gb|AC099518.3|	99.53	212	1	0	1	212	150172	150383	4e-104	387
Ps_056170	gi|49034948|gb|AC137510.33|	87.39	119	11	4	43	160	44951	45066	1e-27	134
Ps_094570	gi|502143412|ref|XM_004505277.1|	77.04	318	45	24	1	301	333	639	6e-35	158
Ps_071775	gi|115254414|emb|AM236080.1|	98.45	193	3	0	17	209	1715129	1714937	3e-90	340
Ps_125406	gi|573465242|gb|CP007045.1|	99.09	110	1	0	105	214	1974307	1974198	3e-47	198
Ps_056188	gi|24418254|gb|AC012446.4|	100	214	0	0	1	214	60367	60154	7e-107	396
Ps_112277	gi|571514644|ref|XM_003546129.2|	85.97	278	31	7	6	279	1793	1520	5e-75	291
Ps_056196	gi|4581358|emb|AL035446.4|	100	213	0	0	1	213	29169	28957	3e-106	394
Ps_109750	gi|344030255|gb|AC245497.2|	89.9	208	19	2	1	207	10321	10115	6e-68	267
Ps_069592	gi|68445725|dbj|AP006716.1|	100	303	0	0	1	303	2447313	2447615	4e-156	560
Ps_071999	gi|659653153|emb|HG938353.1|	91.45	304	13	13	1	298	1001236	1001532	2e-109	405
Ps_056207	gi|16572899|gb|AC092182.9|	100	299	0	0	1	299	80435	80137	6e-154	553
Ps_056215	gi|4309818|gb|AC004829.2|	100	209	0	0	1	209	13043	13251	4e-104	387
Ps_097483	gi|357465512|ref|XM_003602993.1|	90.65	310	25	4	3	310	1514	1821	1e-110	409
Ps_056217	gi|229462645|gb|AC234937.3|	100	208	0	0	1	208	1825	1618	2e-103	385
Ps_056226	gi|28933546|gb|AC024590.8|	99.52	207	1	0	1	207	127130	127336	3e-101	377
Ps_056233	gi|262331527|ref|NG_013341.1|	100	214	0	0	1	214	19455	19668	7e-107	396
Ps_056244	gi|24942874|gb|AC087431.3|	100	211	0	0	1	211	101422	101212	3e-105	390
Ps_125129	gi|257048753|gb|CP001685.1|	94.63	205	9	2	1	204	218494	218697	6e-83	316
Ps_056249	gi|10120104|emb|AL365315.8|	100	203	0	0	1	203	29444	29242	9e-101	375
Ps_056261	gi|15796543|emb|AL132990.4|	100	211	0	0	1	211	1312	1102	3e-105	390
Ps_127312	gi|573465242|gb|CP007045.1|	91.71	205	13	4	1	202	299655	299452	2e-72	281
Ps_056266	gi|13992726|gb|AC010873.12|	100	206	0	0	1	206	102552	102347	2e-102	381
Ps_056267	gi|12704674|gb|AC017014.4|	99.5	200	1	0	1	200	64622	64821	2e-97	364
Ps_056286	gi|156231129|gb|AC148755.8|	82.74	168	21	7	8	173	90622	90783	1e-30	143
Ps_056287	gi|4753281|gb|AC004887.2|	99.27	274	2	0	1	274	138506	138233	9e-137	496
Ps_069919	gi|5712673|gb|AF144038.1|	99.55	223	1	0	1	223	171	393	4e-110	407
Ps_056291	gi|33354348|gb|AC105275.3|	100	206	0	0	1	206	14853	14648	2e-102	381
Ps_056303	gi|18958598|gb|AC092963.4|	99.53	215	1	0	1	215	27259	27473	1e-105	392
Ps_070815	gi|595905786|ref|XM_007214016.1|	99.09	110	1	0	128	237	726	835	3e-47	198
Ps_069541	gi|359353254|gb|CP003153.1|	87.67	73	5	2	125	195	1900133	1900063	2e-12	82.4
Ps_071762	gi|115253326|emb|AM236086.1|	96.98	199	4	2	1	198	730117	730314	5e-88	333
Ps_125336	gi|521014486|gb|CP006265.1|	90.48	63	6	0	113	175	1143717	1143655	6e-13	84.2
Ps_125856	gi|240861211|gb|CP001623.1|	97.38	267	7	0	1	267	468135	467869	2e-124	455
Ps_123921	gi|517318535|emb|HF679028.1|	95.21	167	6	2	41	206	3473603	3473438	8e-67	263
Ps_076568	gi|481319564|gb|CP003293.1|	100	323	0	0	1	323	714354	714676	3e-167	597
Ps_071750	gi|573465242|gb|CP007045.1|	96.44	253	9	0	1	253	4691864	4691612	2e-113	418
Ps_056324	gi|19310323|gb|AC108021.3|	99.07	216	2	0	1	216	37981	37766	1e-104	388
Ps_078151	gi|502119078|ref|XM_004496440.1|	78.4	213	36	10	1	208	1964	1757	8e-27	130
Ps_056331	gi|15321561|gb|AC012504.7|	99.03	207	2	0	1	207	37958	38164	1e-99	372
Ps_056336	gi|22202830|dbj|AP005058.2|	100	207	0	0	1	207	73274	73480	6e-103	383
Ps_071791	gi|115254414|emb|AM236080.1|	96.24	213	8	0	1	213	160613	160401	6e-93	350
Ps_111467	gi|502156533|ref|XM_004510465.1|	94.51	164	9	0	39	202	416	253	5e-64	254
Ps_072105	gi|573465242|gb|CP007045.1|	97.65	213	5	0	1	213	2799897	2799685	6e-98	366
Ps_056344	gi|18307722|dbj|AP000859.4|	99.07	216	2	0	1	216	93999	93784	1e-104	388
Ps_056362	gi|15591647|emb|AL592546.7|	99.63	273	1	0	1	273	68365	68637	7e-138	499
Ps_056364	gi|573465242|gb|CP007045.1|	93.3	209	8	6	1	206	2031045	2031250	4e-79	303
Ps_069593	gi|68445725|dbj|AP006716.1|	94.55	202	11	0	4	205	2372437	2372236	7e-82	313
Ps_056370	gi|28372713|gb|AC138059.3|	100	274	0	0	1	274	128322	128595	4e-140	507
Ps_056373	gi|221728669|gb|CP001392.1|	99.53	211	1	0	1	211	2897591	2897801	2e-103	385
Ps_056374	gi|39978746|emb|AL162451.16|	93.93	247	15	0	2	248	42336	42582	4e-100	374
Ps_128647	gi|66912347|gb|AC130806.58|	79.23	207	33	10	6	207	112535	112736	2e-28	135
Ps_076488	gi|333805288|dbj|AB609239.1|	84.04	213	28	6	1	210	151	360	6e-48	200
Ps_056380	gi|531988639|emb|HF679024.1|	98.09	157	2	1	6	162	3056874	3057029	1e-69	272
Ps_056382	gi|18874237|gb|AC104619.5|	100	212	0	0	2	213	183275	183486	9e-106	392
Ps_056391	gi|11991345|emb|AL138880.14|	100	209	0	0	1	209	29444	29652	4e-104	387
Ps_099318	gi|502130291|ref|XM_004500543.1|	87.89	190	23	0	16	205	843	1032	4e-55	224
Ps_056393	gi|612502010|gb|CP007444.1|	90.14	142	13	1	1	141	1295422	1295281	8e-43	183
Ps_124352	gi|672593547|gb|CP009211.1|	83.08	195	29	4	1	193	567579	567771	4e-40	174
Ps_056397	gi|190341066|ref|NG_008017.1|	100	250	0	0	1	250	22318	22069	9e-127	462
Ps_129100	gi|115253326|emb|AM236086.1|	96.5	257	6	3	1	255	543294	543549	1e-114	422
Ps_056400	gi|28400936|emb|AL513412.3|	92.98	228	1	4	1	213	94493	94720	2e-83	318
Ps_056405	gi|332640072|gb|CP002686.1|	90.79	76	2	5	70	144	11154160	11154231	1e-16	97.1
Ps_056414	gi|19526146|gb|AC098823.3|	100	223	0	0	1	223	16504	16726	8e-112	412
Ps_111986	gi|502082681|ref|XM_004487185.1|	89.84	246	23	2	107	351	34	278	4e-82	315
Ps_071892	gi|240856645|gb|CP001622.1|	97.58	289	7	0	1	289	1125073	1124785	1e-136	496
Ps_070044	gi|301154649|emb|FQ312002.1|	97.1	207	4	2	1	206	138691	138486	2e-92	348
Ps_121956	gi|502124166|ref|XM_004498357.1|	91.54	260	18	4	1	258	1394	1137	2e-94	355
Ps_056439	gi|4056515|gb|AC006080.1|AC006080	100	201	0	0	1	201	168587	168387	1e-99	372
Ps_056442	gi|357197295|gb|JN872550.1|	92.95	227	8	3	1	219	16803	17029	4e-85	324
Ps_056456	gi|338858103|gb|AH010731.2|SEG_AY033055S	100	205	0	0	1	205	2034	1830	7e-102	379
Ps_071801	gi|115254414|emb|AM236080.1|	98.98	196	2	0	58	253	4524131	4523936	2e-93	351
Ps_056463	gi|8248733|emb|AL121585.22|	100	206	0	0	1	206	137719	137924	2e-102	381
Ps_069523	gi|226713858|gb|CP001154.1|	83.85	130	8	11	22	143	2973709	2973585	4e-21	111
Ps_056470	gi|17017710|emb|AL365258.24|	100	212	0	0	23	234	15581	15370	1e-105	392
Ps_056471	gi|156231146|gb|AC144591.11|	85.11	188	23	4	71	254	71588	71402	6e-44	187
Ps_056472	gi|14801045|emb|AL390206.14|	100	201	0	0	4	204	81976	81776	1e-99	372
Ps_071755	gi|115253326|emb|AM236086.1|	100	211	0	0	1	211	113699	113909	3e-105	390
Ps_056510	gi|189458663|emb|CU914125.1|	93.58	109	5	2	104	211	19989	19882	3e-36	161
Ps_070903	gi|502152495|ref|XM_004508895.1|	87.5	224	23	3	19	241	1288	1507	5e-64	254
Ps_069484	gi|72493824|dbj|AP008934.1|	96.73	214	7	0	1	214	419155	419368	3e-95	357
Ps_097898	gi|502137046|ref|XM_004502890.1|	90.41	292	26	2	1	291	1542	1252	8e-103	383
Ps_056514	gi|262072967|ref|NG_012989.1|	100	198	0	0	17	214	65062	64865	6e-98	366
Ps_070978	gi|645216104|ref|XM_008221274.1|	99.43	175	1	0	28	202	3157	3331	2e-83	318
Ps_056525	gi|115254414|emb|AM236080.1|	88.52	209	16	8	1	204	2947507	2947712	7e-62	246
Ps_072306	gi|588253583|ref|XM_006955912.1|	99.03	206	2	0	1	206	405	200	4e-99	370
Ps_071297	gi|631776901|emb|HG322950.1|	94.82	193	10	0	1	193	5265693	5265501	2e-78	302
Ps_078142	gi|358348307|ref|XM_003638141.1|	89.45	256	23	4	1	254	1133	880	6e-84	320
Ps_123537	gi|669158675|ref|XM_008616678.1|	84.83	178	16	9	16	187	20	192	2e-38	169
Ps_128639	gi|56121993|gb|AC146631.27|	78.79	165	27	8	44	204	40642	40802	5e-19	104
Ps_056564	gi|197209703|emb|CU633449.12|	93.24	74	5	0	147	220	24366	24293	1e-20	110
Ps_056565	gi|283132364|dbj|AB353303.1|	83.89	149	16	8	62	206	285	429	2e-28	135
Ps_056567	gi|502178195|ref|XM_004516140.1|	83.62	177	19	6	17	184	132	307	4e-35	158
Ps_071880	gi|194356312|gb|CP001015.1|	96.98	199	5	1	4	201	600269	600467	5e-88	333
Ps_068569	gi|86570155|gb|CP000250.1|	81.61	174	21	10	120	288	4612112	4611945	1e-27	134
Ps_056582	gi|6560936|gb|AC007030.3|	100	202	0	0	1	202	45482	45683	3e-100	374
Ps_127115	gi|211907912|gb|FJ418564.1|	83.84	198	24	8	3	196	27803	27996	2e-42	182
Ps_056586	gi|15144463|gb|AC010100.13|	100	205	0	0	1	205	6070	5866	7e-102	379
Ps_128996	gi|302493414|ref|NG_027204.1|	100	203	0	0	1	203	389	591	9e-101	375
Ps_071825	gi|573465242|gb|CP007045.1|	96.84	190	6	0	12	201	1885326	1885515	2e-83	318
Ps_056605	gi|45774225|gb|AC137839.19|	91.67	72	6	0	3	74	99349	99420	6e-18	100
Ps_129086	gi|115254414|emb|AM236080.1|	97.58	207	5	0	1	207	4885843	4886049	1e-94	355
Ps_056609	gi|343962762|gb|AC243913.2|	100	212	0	0	1	212	114985	115196	9e-106	392
Ps_071757	gi|115253326|emb|AM236086.1|	96.65	209	7	0	1	209	444592	444384	2e-92	348
Ps_056622	gi|38683845|ref|NM_153634.2|	100	216	0	0	1	216	2926	2711	6e-108	399
Ps_072041	gi|480328054|gb|KC256972.1|	84.57	162	23	2	36	196	434	594	1e-35	159
Ps_056626	gi|22002117|gb|AF165145.4|	100	211	0	0	1	211	54448	54238	3e-105	390
Ps_071997	gi|517309970|emb|HF679023.1|	95.74	282	10	2	1	281	4269081	4269361	6e-124	453
Ps_071710	gi|150958624|gb|CP000744.1|	84.58	214	23	10	1	209	1813922	1814130	5e-49	204
Ps_123897	gi|517309970|emb|HF679023.1|	93.49	215	11	2	1	212	3654713	3654499	6e-83	316
Ps_056635	gi|14589710|gb|AC013724.8|	100	236	0	0	1	236	93548	93783	5e-119	436
Ps_056637	gi|18426893|gb|AC005684.2|	100	419	0	0	1	419	12171	12589	0	774
Ps_056639	gi|482668094|gb|KC951440.1|	100	366	0	0	1	366	29619	29254	0	676
Ps_075500	gi|502094599|ref|XM_004490199.1|	89.72	214	22	0	4	217	64	277	4e-70	274
Ps_056644	gi|21206081|gb|AC106728.6|	100	216	0	0	1	216	181675	181460	6e-108	399
Ps_071770	gi|573470596|gb|CP007047.1|	99.03	207	2	0	1	207	159162	158956	1e-99	372
Ps_072104	gi|115254414|emb|AM236080.1|	99.04	209	2	0	1	209	3640341	3640133	9e-101	375
Ps_056650	gi|115254414|emb|AM236080.1|	94.09	203	8	4	1	201	1198298	1198498	1e-79	305
Ps_111163	gi|60361022|gb|AC155891.2|	79.2	226	35	12	69	288	98025	97806	1e-31	147
Ps_071971	gi|665506067|gb|AC255386.1|	99.52	207	1	0	1	207	106672	106878	3e-101	377
Ps_070072	gi|657118275|gb|CP006032.1|	100	211	0	0	1	211	1841885	1842095	3e-105	390
Ps_056663	gi|595832272|ref|XM_007206385.1|	100	66	0	0	186	251	1217	1282	2e-24	122
Ps_091323	gi|357482616|ref|XM_003611547.1|	89.27	233	21	4	1	231	672	902	1e-74	289
Ps_076491	gi|291520697|emb|FP929038.1|	87.31	331	36	6	1	328	2283353	2283680	6e-100	374
Ps_056679	gi|44161679|gb|AC138131.16|	80.46	174	21	9	31	198	30998	30832	9e-24	121
Ps_071345	gi|327478612|gb|CP002622.1|	87.29	181	21	2	33	212	3696912	3696733	1e-49	206
Ps_056687	gi|27764624|gb|AC007547.26|	100	211	0	0	1	211	6370	6580	3e-105	390
Ps_072296	gi|389648050|gb|JQ795195.1|	97.82	412	9	0	1	412	4629	4218	0	712
Ps_127853	gi|116642993|gb|AC127428.42|	93.8	258	16	0	11	268	46330	46587	2e-104	388
Ps_056691	gi|17939954|dbj|AP003056.2|	100	307	0	0	1	307	43106	43412	2e-158	568
Ps_056699	gi|4156195|gb|AC004865.1|	100	248	0	0	1	248	1368	1121	1e-125	459
Ps_056701	gi|11545109|emb|AL445990.7|	100	216	0	0	1	216	4761	4546	6e-108	399
Ps_056703	gi|17488693|gb|AC018943.10|	100	204	0	0	1	204	70205	70408	3e-101	377
Ps_076494	gi|255598727|ref|XM_002537023.1|	86.93	153	12	8	174	322	988	1136	4e-37	165
Ps_056714	gi|34534126|dbj|AK127280.1|	99.53	215	1	0	1	215	4849	5063	1e-105	392
Ps_056720	gi|19263036|dbj|AP003072.2|	100	257	0	0	1	257	57357	57101	1e-130	475
Ps_056725	gi|22538354|gb|AC128654.5|	100	353	0	0	1	353	20252	20604	0	652
Ps_072008	gi|120587178|gb|CP000512.1|	84.4	218	30	4	1	216	2483166	2482951	3e-51	211
Ps_069594	gi|68445725|dbj|AP006716.1|	99.51	206	1	0	1	206	909811	909606	9e-101	375
Ps_069137	gi|502180014|ref|XM_004516492.1|	89.09	220	18	6	1	217	1210	994	2e-68	268
Ps_124267	gi|302415165|ref|XM_003005369.1|	84.82	224	22	12	126	343	103	320	4e-52	215
Ps_071901	gi|586950903|gb|CP007226.1|	90.41	219	19	2	2	219	1874938	1874721	5e-74	287
Ps_056733	gi|387812449|gb|JN872551.2|	99.07	215	0	2	1	214	256204	256417	2e-103	385
Ps_117943	gi|62816277|emb|AJ965582.1|	93.18	88	6	0	263	350	1	88	2e-26	130
Ps_056739	gi|397001683|gb|JX027062.1|	90.34	207	14	6	1	205	94982	95184	6e-68	267
Ps_056745	gi|111186041|gb|AC174302.25|	83.57	213	21	11	7	210	70806	71013	5e-44	187
Ps_123924	gi|517320210|emb|HF679029.1|	94.47	199	9	2	10	208	259324	259520	1e-79	305
Ps_117784	gi|502146955|ref|XM_004506616.1|	93.28	268	16	2	1	267	2381	2647	3e-106	394
Ps_124188	gi|610425456|gb|CP007524.1|	78.15	325	58	12	1	320	1486523	1486839	5e-46	195
Ps_128950	gi|121711772|ref|XM_001273501.1|	80.66	181	34	1	26	205	18	198	2e-29	139
Ps_000821	gi|9944239|emb|AL121894.26|	100	312	0	0	1	312	77960	77649	4e-161	577
Ps_070106	gi|358350621|dbj|AP007209.1|	99.53	213	1	0	1	213	762398	762610	1e-104	388
Ps_056782	gi|117414203|gb|AC004231.2|	99.06	213	2	0	1	213	61550	61762	6e-103	383
Ps_056789	gi|21306634|gb|AC123593.1|	84.48	116	10	7	6	117	45546	45435	4e-20	108
Ps_056792	gi|17939953|dbj|AP003031.3|	99.03	206	0	1	1	204	73848	74053	2e-98	368
Ps_127546	gi|357447514|ref|XM_003593985.1|	88.83	206	17	6	8	210	1174	972	3e-62	248
Ps_123057	gi|407894523|gb|CP003872.1|	81.73	208	35	3	27	233	1756978	1756773	5e-39	171
Ps_056797	gi|325053808|gb|AC243759.3|	100	235	0	0	1	235	16749	16983	2e-118	435
Ps_056799	gi|583831678|gb|KF565241.1|	77.03	209	33	14	1	203	63	262	1e-19	106
Ps_106591	gi|357439970|ref|XM_003590215.1|	81.01	237	23	19	18	240	931	1159	2e-38	169
Ps_072188	gi|27877226|gb|AC138089.2|	98.83	256	1	2	1	254	24603	24858	2e-124	455
Ps_106707	gi|357439180|ref|XM_003589819.1|	85	200	24	6	8	204	409	213	2e-47	198
Ps_056816	gi|410442562|ref|NG_032972.1|	100	193	0	0	1	193	9528	9336	3e-95	357
Ps_071171	gi|289583273|gb|GU906242.1|	93.22	295	20	0	1	295	25424	25718	2e-118	435
Ps_056832	gi|283764894|gb|AC238893.3|	100	205	0	0	1	205	28279	28075	7e-102	379
Ps_056842	gi|239740386|gb|FJ515836.1|	100	212	0	0	1	212	183061	183272	9e-106	392
Ps_056857	gi|224809325|ref|NG_011505.1|	100	213	0	0	1	213	8558	8346	3e-106	394
Ps_071803	gi|573465242|gb|CP007045.1|	100	221	0	0	1	221	3720806	3720586	1e-110	409
Ps_070071	gi|657118275|gb|CP006032.1|	100	207	0	0	1	207	1944380	1944174	6e-103	383
Ps_056881	gi|5836190|gb|AC007966.3|	100	210	0	0	1	210	84093	83884	1e-104	388
Ps_071282	gi|657118275|gb|CP006032.1|	100	271	0	0	1	271	2440974	2441244	2e-138	501
Ps_068946	gi|115254414|emb|AM236080.1|	96.46	113	4	0	68	180	1797195	1797307	5e-44	187
Ps_056894	gi|19848355|gb|AC109471.3|	100	202	0	0	1	202	33855	34056	3e-100	374
Ps_071782	gi|573465242|gb|CP007045.1|	97.26	219	6	0	1	219	665428	665210	1e-99	372
Ps_071844	gi|657118275|gb|CP006032.1|	100	212	0	0	1	212	983182	983393	9e-106	392
Ps_056915	gi|186452722|gb|AC167957.40|	81.4	129	21	3	176	303	68526	68652	3e-18	102
Ps_124101	gi|523423417|emb|HG316458.1|	80.95	189	24	12	1	183	250678	250860	1e-29	139
Ps_071743	gi|115254414|emb|AM236080.1|	100	105	0	0	110	214	4276297	4276193	3e-46	195
Ps_091324	gi|502160677|ref|XM_004511787.1|	93	200	14	0	2	201	481	282	9e-76	292
Ps_070017	gi|33286865|gb|AF405422.2|	100	201	0	0	99	299	2137	1937	2e-99	372
Ps_000823	gi|502087507|ref|XM_004488499.1|	84.91	106	9	7	101	201	12	115	6e-18	100
Ps_096925	gi|357466718|ref|XM_003603596.1|	94.09	203	10	2	2	203	2348	2147	3e-80	307
Ps_116747	gi|502181019|ref|XM_004516684.1|	91.33	196	17	0	1	196	560	365	2e-68	268
Ps_127728	gi|149935098|gb|CP000140.1|	100	209	0	0	1	209	166881	166673	4e-104	387
Ps_056949	gi|975703|emb|X90996.1|	86.47	133	17	1	88	219	827	695	3e-31	145
Ps_056952	gi|22038622|gb|AC087518.5|	100	203	0	0	1	203	116025	115823	9e-101	375
Ps_056956	gi|359465544|ref|NG_031854.1|	100	210	0	0	1	210	235787	235578	1e-104	388
Ps_056957	gi|9558579|gb|AC010598.6|	100	205	0	0	1	205	106413	106209	7e-102	379
Ps_056958	gi|151416716|emb|CU104794.7|	83.54	237	29	10	1	231	12803	12571	9e-52	213
Ps_124187	gi|313004821|emb|FN995097.1|	86.89	206	25	2	1	205	443521	443725	8e-57	230
Ps_056960	gi|115254414|emb|AM236080.1|	97.2	214	5	1	1	214	2945753	2945965	3e-96	361
Ps_056962	gi|324710989|ref|NM_180989.5|	100	212	0	0	1	212	2649	2438	9e-106	392
Ps_068582	gi|294474377|gb|CP001312.1|	81.73	104	15	4	39	140	3213103	3213204	6e-13	84.2
Ps_129093	gi|115254414|emb|AM236080.1|	96.27	268	10	0	1	268	1206312	1206045	4e-120	440
Ps_056973	gi|22549849|gb|AC110607.7|	100	212	0	0	1	212	25552	25341	9e-106	392
Ps_076567	gi|657118275|gb|CP006032.1|	100	207	0	0	1	207	398831	399037	6e-103	383
Ps_072238	gi|166857509|gb|CP000926.1|	92.39	289	22	0	1	289	1257015	1257303	1e-111	412
Ps_056987	gi|115254414|emb|AM236080.1|	98.55	207	3	0	1	207	2435336	2435542	6e-98	366
Ps_077673	gi|358347407|ref|XM_003637701.1|	85.44	206	24	6	5	207	1691	1893	1e-50	209
Ps_057005	gi|20503265|gb|AC110794.3|	100	210	0	0	1	210	81513	81722	1e-104	388
Ps_057007	gi|28933537|gb|AC010546.10|	100	229	0	0	1	229	140858	141086	4e-115	424
Ps_057011	gi|18129398|gb|AC092366.3|	100	209	0	0	1	209	52468	52260	4e-104	387
Ps_071850	gi|657118275|gb|CP006032.1|	100	207	0	0	1	207	1549609	1549815	6e-103	383
Ps_076282	gi|481319564|gb|CP003293.1|	100	213	0	0	1	213	747344	747132	3e-106	394
Ps_117216	gi|502174855|ref|XM_004515558.1|	88.31	308	27	8	1	302	2464	2768	4e-96	361
Ps_071712	gi|472247168|gb|CP004143.1|	91.67	180	9	6	122	298	5144137	5144313	4e-61	244
Ps_057026	gi|260656003|ref|NG_013036.1|	100	212	0	0	1	212	204574	204363	9e-106	392
Ps_071841	gi|125496804|gb|CP000387.1|	99.53	212	1	0	1	212	274788	274999	4e-104	387
Ps_071981	gi|327478612|gb|CP002622.1|	89.32	206	16	4	1	203	457661	457459	4e-64	254
Ps_057038	gi|2078475|gb|AC002070.1|HSAC002070	100	205	0	0	1	205	117132	116928	7e-102	379
Ps_071873	gi|301154649|emb|FQ312002.1|	97.2	214	5	1	1	213	63406	63193	3e-96	361
Ps_057039	gi|18497277|gb|AC097533.2|	100	278	0	0	1	278	115951	115674	3e-142	514
Ps_057041	gi|20334687|gb|AC084871.4|	100	250	0	0	1	250	137898	137649	9e-127	462
Ps_124430	gi|575512376|ref|XM_006685396.1|	86.49	74	8	2	1	73	247	175	9e-12	80.5
Ps_071685	gi|675826159|gb|CP009144.1|	93.94	330	20	0	1	330	206226	206555	9e-138	499
Ps_080324	gi|502153616|ref|XM_004509348.1|	92.26	349	23	4	1	347	545	891	2e-135	492
Ps_071995	gi|517314787|emb|HF679026.1|	92.33	287	14	8	1	285	508772	508492	2e-108	401
Ps_057069	gi|16647550|gb|AC095061.3|	100	229	0	0	1	229	2952	3180	4e-115	424
Ps_057083	gi|18657050|gb|AC104305.2|	100	213	0	0	1	213	90447	90659	3e-106	394
Ps_113042	gi|259110051|gb|GQ879121.1|	93.18	88	6	0	1	88	391	304	8e-27	130
Ps_057088	gi|514730211|ref|XM_005016008.1|	98.91	92	1	0	5	96	2377	2468	2e-37	165
Ps_072183	gi|395140796|gb|CP002734.1|	90.45	157	14	1	6	162	2871942	2872097	1e-49	206
Ps_057095	gi|14626269|gb|AC066613.7|AC066613	100	205	0	0	1	205	11106	10902	7e-102	379
Ps_096028	gi|388518942|gb|BT147739.1|	87.5	320	29	9	1	316	623	311	2e-95	359
Ps_072251	gi|308450180|ref|XM_003088159.1|	79.74	311	45	18	48	349	986	685	2e-50	209
Ps_057104	gi|669026884|emb|HG670306.1|	97.03	202	6	0	1	202	235519561	235519762	3e-90	340
Ps_057113	gi|18370025|gb|AC021576.12|	100	217	0	0	1	217	32298	32082	2e-108	401
Ps_068941	gi|240856645|gb|CP001622.1|	98.53	204	3	0	1	204	4001571	4001774	3e-96	361
Ps_071327	gi|556027507|gb|CP006844.1|	98.51	202	3	0	1	202	1683871	1683670	3e-95	357
Ps_057119	gi|442803095|gb|KC189947.1|	98.88	179	2	0	1	179	585292	585470	4e-84	320
Ps_078022	gi|358347631|ref|XM_003637812.1|	90.87	208	12	5	3	208	943	1145	1e-69	272
Ps_123900	gi|517320210|emb|HF679029.1|	96.68	211	3	4	5	213	1031191	1030983	2e-92	348
Ps_071753	gi|240863069|gb|CP001626.1|	94.12	204	12	0	1	204	145304	145101	3e-81	311
Ps_111754	gi|502164649|ref|XM_004513141.1|	88.07	218	24	2	27	243	568	352	4e-65	257
Ps_123961	gi|506958095|gb|CP003723.1|	92.49	293	20	2	1	292	568559	568850	2e-113	418
Ps_057136	gi|61675754|gb|AC126792.15|	80.59	273	27	14	47	295	88474	88204	8e-44	187
Ps_122607	gi|502092941|ref|XM_004489778.1|	90.61	330	29	2	1	329	465	793	7e-119	436
Ps_070070	gi|657118275|gb|CP006032.1|	100	271	0	0	1	271	1999676	1999406	2e-138	501
Ps_072113	gi|485078131|gb|CP004409.1|	94.42	197	11	0	1	197	269916	269720	5e-79	303
Ps_070069	gi|353454017|gb|CP003084.1|	99.58	236	1	0	1	236	655969	655734	2e-117	431
Ps_129094	gi|115254414|emb|AM236080.1|	96.91	194	6	0	1	194	1170226	1170419	9e-86	326
Ps_071764	gi|240861211|gb|CP001623.1|	100	256	0	0	1	256	338845	339100	4e-130	473
Ps_057190	gi|21240736|gb|AC103809.2|	100	212	0	0	1	212	51751	51962	9e-106	392
Ps_057192	gi|238776883|gb|AC225544.5|	88.16	76	7	2	71	145	16804	16878	2e-14	89.8
Ps_057201	gi|119508772|emb|CU062662.5|	86.31	168	20	2	23	189	13705	13540	8e-42	180
Ps_124248	gi|634006396|gb|KF269491.1|	88.52	331	28	10	1	326	603	278	2e-105	392
Ps_071756	gi|573469967|gb|CP007046.1|	99.03	207	2	0	1	207	647231	647025	1e-99	372
Ps_057222	gi|224549110|gb|AC010991.5|	100	201	0	0	3	203	81796	81996	1e-99	372
Ps_071199	gi|687022059|emb|LM523207.1|	78.46	130	21	7	67	193	5621	5496	3e-11	78.7
Ps_057237	gi|190684944|gb|CP000934.1|	99.51	204	1	0	6	209	2090562	2090359	1e-99	372
Ps_057247	gi|3808088|gb|AC005746.1|AC005746	100	206	0	0	1	206	107029	106824	2e-102	381
Ps_057249	gi|31790711|dbj|AP001001.5|	100	206	0	0	1	206	130897	131102	2e-102	381
Ps_057259	gi|3873180|gb|AC005939.1|AC005939	99.07	215	2	0	1	215	140814	140600	4e-104	387
Ps_057260	gi|144225817|emb|CU459038.1|	87.67	146	12	6	1	143	115723	115581	2e-37	165
Ps_123923	gi|685863454|ref|XM_009260485.1|	88.94	217	20	4	1	215	490	704	2e-67	265
Ps_057268	gi|18307754|dbj|AP004373.2|	98.98	294	3	0	1	294	26455	26162	4e-146	527
Ps_070162	gi|556027507|gb|CP006844.1|	97.06	204	6	0	1	204	1152614	1152411	3e-91	344
Ps_071802	gi|573465242|gb|CP007045.1|	93.29	149	7	3	69	214	3848165	3848017	6e-53	217
Ps_057287	gi|20303530|gb|AC069544.9|	100	269	0	0	1	269	188235	187967	3e-137	497
Ps_057288	gi|517316688|emb|HF679027.1|	97.44	195	5	0	8	202	1196709	1196903	5e-88	333
Ps_124164	gi|674112297|gb|CP007572.1|	92.57	202	11	4	1	200	712200	712399	4e-74	287
Ps_071798	gi|115254414|emb|AM236080.1|	99.09	219	2	0	1	219	4821348	4821130	3e-106	394
Ps_057293	gi|301800973|emb|FQ312029.1|	94.26	209	10	2	1	208	561665	561872	2e-83	318
Ps_057297	gi|2765315|emb|Y13321.1|	98.33	239	1	3	1	237	2405	2168	6e-113	416
Ps_116804	gi|593705878|ref|XM_007153234.1|	80.43	235	31	14	1	226	423	195	3e-37	165
Ps_057300	gi|34532548|dbj|AK126153.1|	100	246	0	0	1	246	433	188	1e-124	455
Ps_057301	gi|14280111|gb|AC026336.20|	99.56	227	1	0	1	227	137078	137304	2e-112	414
Ps_069532	gi|572099409|dbj|AP012547.1|	86.41	103	12	2	1	102	1633323	1633424	3e-21	111
Ps_057307	gi|83582534|emb|CT571261.1|	88.27	196	19	3	18	213	44648	44839	3e-57	231
Ps_057313	gi|21537424|emb|AL356055.13|	100	207	0	0	1	207	48161	48367	6e-103	383
Ps_057314	gi|208879430|ref|NG_008675.1|	99.64	278	1	0	1	278	11130	11407	1e-140	508
Ps_057319	gi|551618373|gb|CP000143.2|	94.44	54	1	2	151	203	2810328	2810380	2e-12	82.4
Ps_079895	gi|357518880|ref|XM_003629681.1|	95.44	263	12	0	1	263	903	641	6e-114	420
Ps_071867	gi|115254414|emb|AM236080.1|	98.12	213	4	0	1	213	538891	538679	1e-99	372
Ps_057323	gi|343432720|gb|AC204958.3|	100	268	0	0	1	268	5672	5939	9e-137	496
Ps_057330	gi|3242219|emb|AL021398.1|	98.96	288	0	1	1	285	91828	91541	1e-141	512
Ps_057336	gi|548725601|gb|CP006772.1|	75.98	229	38	14	1	220	539982	540202	2e-18	102
Ps_125951	gi|340056612|emb|HE573026.1|	88.96	154	11	6	56	206	518532	518682	2e-43	185
Ps_057340	gi|14193041|gb|AC073479.7|	99.53	215	1	0	1	215	90668	90454	1e-105	392
Ps_116805	gi|502085504|ref|XM_004487876.1|	88.5	226	22	4	1	224	1039	816	5e-69	270
Ps_071902	gi|556769935|ref|XM_005980106.1|	94.23	208	10	2	1	207	1289	1495	6e-83	316
Ps_057364	gi|57114407|gb|AC151598.2|	92.31	130	4	4	1	126	28301	28174	1e-41	180
Ps_069308	gi|30230917|emb|BX322613.6|	100	277	0	0	1	277	121304	121580	9e-142	512
Ps_076486	gi|320120269|gb|CP002390.1|	98.92	279	3	0	1	279	1194757	1194479	7e-138	499
Ps_057389	gi|13184381|emb|AL445989.17|	100	258	0	0	1	258	18001	17744	3e-131	477
Ps_071817	gi|573465242|gb|CP007045.1|	98.58	353	3	2	1	352	2662297	2661946	5e-175	623
Ps_071862	gi|480474683|gb|CP004142.1|	96.23	212	8	0	1	212	2485547	2485758	2e-92	348
Ps_057405	gi|12331075|emb|AL359853.18|	98.58	212	1	2	1	212	7317	7108	3e-100	374
Ps_071776	gi|573465242|gb|CP007045.1|	97.81	366	8	0	4	369	1099052	1098687	1e-177	632
Ps_068585	gi|120591888|gb|CP000529.1|	90.12	243	24	0	1	243	1591192	1590950	7e-83	316
Ps_057410	gi|430727972|gb|AC245148.2|	100	212	0	0	1	212	56043	56254	1e-105	392
Ps_124000	gi|572998810|gb|CP007039.1|	81.71	164	16	12	55	211	61263	61107	4e-25	124
Ps_124092	gi|589107854|ref|XM_006965888.1|	79.78	183	31	6	60	239	83	262	3e-26	128
Ps_057420	gi|27764740|gb|AC012146.25|	100	212	0	0	1	212	50675	50464	9e-106	392
Ps_057436	gi|189163080|dbj|AP010314.1|	92.75	69	3	2	18	85	101882	101949	2e-17	99
Ps_104544	gi|502121227|ref|XM_004497173.1|	86.05	215	21	8	3	214	1176	1384	1e-54	222
Ps_057442	gi|578799679|ref|XM_005271160.2|	100	237	0	0	1	237	96	332	1e-119	438
Ps_097359	gi|388506761|gb|BT141653.1|	88.31	419	43	6	1	415	1041	625	4e-137	497
Ps_101315	gi|357454314|ref|XM_003597390.1|	92.65	245	18	0	1	245	906	662	6e-94	353
Ps_076485	gi|589264544|emb|HG916765.1|	94.79	211	11	0	4	214	3875115	3874905	8e-87	329
Ps_129099	gi|115254414|emb|AM236080.1|	99.52	208	1	0	1	208	20791	20998	7e-102	379
Ps_057464	gi|209870107|ref|NG_008768.1|	100	228	0	0	1	228	72028	71801	1e-114	422
Ps_129082	gi|115259848|emb|AM236085.1|	93.47	245	14	2	1	244	644861	645104	9e-97	363
Ps_071632	gi|512374267|dbj|AP013068.1|	94.94	178	9	0	1	178	988037	987860	7e-72	279
Ps_057483	gi|148589151|emb|CR962138.3|	81.78	236	18	19	40	267	10046	10264	5e-40	174
Ps_057487	gi|299523359|gb|CP002083.1|	97.03	101	3	0	1	101	1765367	1765267	5e-39	171
Ps_097043	gi|357466430|ref|XM_003603452.1|	92.13	254	18	2	16	268	10	262	5e-95	357
Ps_057492	gi|15990692|emb|AL592047.10|	99.51	203	1	0	1	203	135134	134932	4e-99	370
Ps_071615	gi|386374937|gb|CP003503.1|	98.56	209	3	0	4	212	1669287	1669079	4e-99	370
Ps_057495	gi|8714562|gb|AC018751.30|	100	214	0	0	21	234	9883	9670	8e-107	396
Ps_124035	gi|635284334|gb|CP005960.1|	84.21	209	27	6	1	206	3903175	3902970	2e-47	198
Ps_057496	gi|18650686|emb|AL590672.14|	100	299	0	0	1	299	46369	46071	6e-154	553
Ps_071815	gi|115254414|emb|AM236080.1|	97.08	240	7	0	13	252	3330818	3331057	1e-109	405
Ps_124464	gi|299523359|gb|CP002083.1|	94.83	174	9	0	1	174	3385424	3385597	1e-69	272
Ps_128513	gi|507565342|ref|XM_004666275.1|	80.32	188	27	10	1	183	679	497	7e-28	134
Ps_071864	gi|390981275|gb|CP003677.1|	87.25	306	31	8	1	302	4527834	4528135	1e-90	342
Ps_057514	gi|6449519|gb|AC006961.16|AC006961	100	203	0	0	1	203	18888	19090	9e-101	375
Ps_057515	gi|210147690|gb|AC217058.3|	99.29	281	1	1	1	280	18729	18449	4e-140	507
Ps_068572	gi|67043889|gb|DQ061277.1|	85.56	90	7	6	106	192	881	795	1e-14	89.8
Ps_071796	gi|115254414|emb|AM236080.1|	98.46	195	3	0	11	205	4854971	4855165	3e-91	344
Ps_057525	gi|15920156|gb|AC093903.3|	99.05	210	2	0	1	210	73656	73447	3e-101	377
Ps_114207	gi|502149109|ref|XM_004507338.1|	91.03	234	21	0	9	242	1753	1520	7e-83	316
Ps_057550	gi|156231151|gb|AC146329.20|	85.19	135	16	4	10	142	59586	59718	2e-28	135
Ps_057557	gi|11228536|emb|AL139090.11|	100	207	0	0	1	207	119370	119164	6e-103	383
Ps_057562	gi|22507127|gb|AC103925.2|	99.29	140	1	0	67	206	161238	161377	4e-64	254
Ps_057563	gi|224809283|ref|NG_011487.1|	100	206	0	0	1	206	399456	399661	2e-102	381
Ps_057564	gi|291261824|gb|GU926926.1|	84.66	339	42	10	1	335	54	386	1e-86	329
Ps_057566	gi|197333864|ref|NG_008434.1|	100	206	0	0	1	206	210285	210080	2e-102	381
Ps_071795	gi|240856645|gb|CP001622.1|	98.82	169	2	0	1	169	4278327	4278495	2e-78	302
Ps_125216	gi|193812337|emb|CU655882.7|	88.35	206	18	6	1	203	26684	26886	1e-60	243
Ps_125932	gi|115254414|emb|AM236080.1|	94.15	393	19	4	1	391	1241647	1241257	1e-166	595
Ps_098386	gi|357463664|ref|XM_003602066.1|	87.5	344	35	8	2	341	345	6	7e-105	390
Ps_124423	gi|669146821|ref|XM_008610751.1|	80.93	215	23	17	1	206	1318	1113	5e-34	154
Ps_087668	gi|357494278|ref|XM_003617380.1|	87.47	415	39	9	1	407	459	50	1e-127	466
Ps_057597	gi|574588616|gb|CP007067.1|	100	65	0	0	143	207	1198765	1198701	5e-24	121
Ps_057601	gi|6855710|gb|AF138704.1|	88.24	85	7	3	1	83	17406	17323	7e-18	100
Ps_057614	gi|183583557|ref|NG_007551.1|	100	209	0	0	1	209	359438	359646	4e-104	387
Ps_057615	gi|239740386|gb|FJ515836.1|	100	216	0	0	1	216	861394	861179	6e-108	399
Ps_129090	gi|240856645|gb|CP001622.1|	98.26	230	4	0	1	230	1777021	1776792	5e-109	403
Ps_097087	gi|357466340|ref|XM_003603407.1|	91.71	217	18	0	6	222	267	483	2e-78	302
Ps_057625	gi|12740534|gb|AC018714.4|	100	281	0	0	1	281	10214	10494	6e-144	520
Ps_057627	gi|15141460|emb|AL139086.12|	100	213	0	0	1	213	24329	24117	3e-106	394
Ps_124345	gi|326682110|emb|FR720602.1|	94.8	250	13	0	1	250	556518	556269	4e-105	390
Ps_071821	gi|573465242|gb|CP007045.1|	96.28	215	8	0	1	215	2353104	2353318	5e-94	353
Ps_115862	gi|502121163|ref|XM_004497153.1|	95.34	236	11	0	1	236	5273	5508	1e-100	375
Ps_124170	gi|221728669|gb|CP001392.1|	85.05	194	27	2	7	199	3460605	3460797	9e-47	196
Ps_057660	gi|8655508|emb|AL109823.23|	100	211	0	0	1	211	76835	77045	3e-105	390
Ps_072601	gi|388521108|gb|BT148822.1|	90.23	307	28	2	1	306	390	85	9e-108	399
Ps_057669	gi|297374770|ref|NG_021400.1|	99.52	207	1	0	1	207	83642	83848	3e-101	377
Ps_057674	gi|115254414|emb|AM236080.1|	100	230	0	0	16	245	2177285	2177514	1e-115	425
Ps_123905	gi|302901640|ref|XM_003048434.1|	92.59	189	8	6	3	188	1796	1611	1e-67	267
Ps_057686	gi|13897486|emb|AL133445.4|	99.51	206	1	0	1	206	44915	44710	9e-101	375
Ps_057688	gi|14268356|emb|AL163952.5|	100	214	0	0	1	214	73252	73039	7e-107	396
Ps_071729	gi|504148106|ref|XM_004586407.1|	82.21	163	19	10	92	249	261	418	3e-27	132
Ps_124615	gi|167830502|dbj|AP008971.1|	85.71	210	22	8	1	206	1482073	1481868	2e-52	215
Ps_126479	gi|193794848|ref|NG_008176.1|	99.71	339	1	0	1	339	29412	29074	2e-174	621
Ps_127212	gi|257796312|ref|NG_012881.1|	100	265	0	0	1	265	408656	408920	4e-135	490
Ps_057706	gi|11875314|gb|AC074112.8|	99.05	211	2	0	1	211	104633	104843	7e-102	379
Ps_116201	gi|156713245|dbj|AP009066.1|	90.6	117	7	4	62	176	48622	48736	2e-33	152
Ps_057713	gi|584450787|emb|HG916852.1|	91.98	212	9	8	1	207	917217	917009	3e-75	291
Ps_057716	gi|7288039|emb|AL035683.9|	100	211	0	0	1	211	94671	94461	3e-105	390
Ps_072297	gi|389642582|ref|XM_003718876.1|	90.15	203	16	4	4	204	506	706	3e-66	261
Ps_124171	gi|317464132|gb|CP002446.1|	89.77	215	18	4	1	213	1410458	1410246	1e-69	272
Ps_057736	gi|15281226|gb|AC025765.6|	100	263	0	0	1	263	59739	59477	5e-134	486
Ps_057740	gi|54781372|gb|AY795482.1|	100	206	0	0	1	206	36506	36711	2e-102	381
Ps_094278	gi|502142877|ref|XM_004505081.1|	87.29	299	29	7	6	301	1120	828	9e-88	333
Ps_123909	gi|531988639|emb|HF679024.1|	97.02	168	5	0	1	168	2873976	2873809	6e-73	283
Ps_057745	gi|384482669|gb|JQ005013.1|	87.67	73	5	4	96	166	736	666	3e-12	82.4
Ps_128230	gi|156231142|gb|AC141436.18|	95.17	207	8	2	3	208	106022	105817	1e-85	326
Ps_057753	gi|319659367|gb|GU320604.1|	100	215	0	0	1	215	637	851	2e-107	398
Ps_057762	gi|224923106|gb|AC235342.1|	81.11	180	25	9	81	254	7854	8030	2e-28	135
Ps_129266	gi|98975575|gb|CP000356.1|	86.88	221	20	9	7	222	481743	481959	1e-59	239
Ps_071657	gi|627787876|gb|CP007597.1|	93.72	207	13	0	2	208	11389	11595	3e-81	311
Ps_076347	gi|325121063|gb|CP002177.1|	77.51	289	42	22	27	302	3437597	3437875	3e-33	152
Ps_125850	gi|115254414|emb|AM236080.1|	98.46	195	3	0	7	201	4442863	4443057	3e-91	344
Ps_071761	gi|573469967|gb|CP007046.1|	96.28	188	7	0	17	204	371931	371744	9e-81	309
Ps_057811	gi|14290374|gb|AC084200.22|	100	320	0	0	1	320	84800	85119	1e-165	592
Ps_057822	gi|291263971|gb|GU929073.1|	100	48	0	0	173	220	279	232	1e-14	89.8
Ps_124175	gi|329308025|gb|CP002657.1|	97.2	250	7	0	1	250	3418414	3418165	4e-115	424
Ps_057841	gi|13447437|gb|AC034247.4|AC034247	100	204	0	0	1	204	91975	92178	3e-101	377
Ps_077362	gi|358348545|ref|XM_003638258.1|	88.79	214	20	3	3	214	1086	875	1e-65	259
Ps_117095	gi|357521440|ref|XM_003630961.1|	81.41	269	41	9	1	265	163	426	4e-51	211
Ps_104144	gi|502084662|ref|XM_004487675.1|	80.89	225	32	11	1	220	1772	1554	7e-38	167
Ps_057880	gi|563405083|emb|HG793133.1|	79.26	270	36	20	1	259	501597	501337	6e-39	171
Ps_057881	gi|56550388|emb|CR931737.1|	80.88	272	30	18	1	268	33698	33445	4e-46	195
Ps_123055	gi|120591888|gb|CP000529.1|	80.57	175	32	2	58	231	3881120	3880947	7e-28	134
Ps_057886	gi|413973243|gb|CP003157.1|	100	212	0	0	1	212	621142	620931	9e-106	392
Ps_057888	gi|49170172|gb|AC123899.15|	85.03	187	13	13	1	176	103340	103158	1e-40	176
Ps_110640	gi|502149892|ref|XM_004507645.1|	96.02	201	8	0	1	201	1309	1109	3e-86	327
Ps_129087	gi|115254414|emb|AM236080.1|	100	210	0	0	1	210	4715337	4715128	1e-104	388
Ps_126440	gi|18093149|gb|AC018688.9|	100	209	0	0	1	209	112455	112663	4e-104	387
Ps_057904	gi|26190598|gb|AC025562.8|	99.39	327	1	1	1	326	53296	53622	1e-165	592
Ps_081265	gi|358345532|ref|XM_003636783.1|	88.28	239	22	5	1	236	689	454	2e-72	281
Ps_125842	gi|313004821|emb|FN995097.1|	88.63	211	18	6	1	208	1985471	1985264	2e-63	252
Ps_068526	gi|92392509|gb|CP000323.1|	84.51	213	31	2	1	212	660222	660433	1e-50	209
Ps_127557	gi|589264544|emb|HG916765.1|	98.03	152	2	1	99	249	2422669	2422518	9e-67	263
Ps_057933	gi|22450647|gb|AC055782.9|	99.03	308	1	1	1	306	32532	32839	2e-153	551
Ps_057936	gi|21263128|gb|AC117424.6|	100	213	0	0	1	213	115276	115064	3e-106	394
Ps_057939	gi|15808459|gb|AC087241.11|	100	263	0	0	1	263	3851	3589	5e-134	486
Ps_057941	gi|20480776|gb|AC117405.4|	99.54	216	1	0	1	216	112138	112353	3e-106	394
Ps_071813	gi|115254414|emb|AM236080.1|	95.06	243	12	0	16	258	3551955	3551713	7e-103	383
Ps_057950	gi|179559|gb|M81228.1|HUMBSATC	95.1	204	9	1	2	205	30	232	4e-84	320
Ps_057955	gi|339896033|gb|AC243806.3|	100	200	0	0	4	203	223451	223650	4e-99	370
Ps_057960	gi|379335368|gb|JQ085823.1|	91.26	206	16	2	1	205	10257	10053	7e-72	279
Ps_119543	gi|571459212|ref|XM_003526245.2|	86.67	210	22	6	1	207	707	913	3e-56	228
Ps_057967	gi|260656000|ref|NG_013033.1|	100	204	0	0	1	204	140294	140497	3e-101	377
Ps_070164	gi|406368402|gb|CP001845.1|	99.51	205	1	0	1	205	1619135	1619339	3e-100	374
Ps_114246	gi|502146136|ref|XM_004506263.1|	85.58	215	27	4	4	216	1335	1123	1e-54	222
Ps_124682	gi|328672706|gb|CP002563.1|	81.45	415	57	17	8	412	2604976	2605380	3e-84	322
Ps_057981	gi|407894523|gb|CP003872.1|	86.24	218	19	7	2	213	396617	396829	1e-55	226
Ps_090689	gi|502161761|ref|XM_004512219.1|	90.91	209	14	4	8	215	3319	3523	1e-70	276
Ps_057998	gi|15431262|gb|AC079403.3|	99.59	245	1	0	1	245	170250	170006	2e-122	448
Ps_058004	gi|2677681|gb|AC003677.1|	100	195	0	0	10	204	35490	35296	3e-96	361
Ps_058006	gi|115254414|emb|AM236080.1|	98.46	130	2	0	74	203	913749	913620	7e-57	230
Ps_071893	gi|325059306|gb|CP002248.1|	88.73	204	21	2	2	204	351172	350970	2e-62	248
Ps_058020	gi|291263057|gb|GU928159.1|	77.47	324	45	27	1	313	39	345	3e-38	169
Ps_071727	gi|694918556|ref|XM_009452096.1|	100	205	0	0	1	205	3081	3285	7e-102	379
Ps_072298	gi|164425736|ref|XM_950850.2|	76.89	212	33	11	1	204	112	315	1e-19	106
Ps_127276	gi|198466912|ref|XM_001354147.2|	79.34	213	30	14	6	211	1115	910	5e-29	137
Ps_076936	gi|589264544|emb|HG916765.1|	93.1	145	10	0	51	195	1555240	1555096	7e-52	213
Ps_071830	gi|589264544|emb|HG916765.1|	97.01	234	5	2	1	233	170421	170653	1e-105	392
Ps_071822	gi|573465242|gb|CP007045.1|	97.83	138	3	0	1	138	2351837	2351974	1e-59	239
Ps_000829	gi|502152053|ref|XM_004508684.1|	87.38	103	7	5	11	110	2948	3047	8e-22	113
Ps_125522	gi|56806513|dbj|BA000042.1|	85.65	216	15	9	4	209	318977	318768	8e-52	213
Ps_058044	gi|15808510|gb|AC010547.9|	100	206	0	0	1	206	98323	98118	2e-102	381
Ps_058049	gi|21464544|gb|AY112703.1|	98.47	261	1	3	1	260	374	632	1e-125	459
Ps_069711	gi|62910949|gb|AY925001.1|	99.57	231	1	0	1	231	231	1	2e-114	422
Ps_058064	gi|343887266|dbj|AB573149.1|	93.42	243	15	1	6	248	216624	216383	1e-95	359
Ps_058065	gi|18497224|gb|AC093807.3|	99.74	387	1	0	1	387	16584	16198	0	710
Ps_071808	gi|115254414|emb|AM236080.1|	98.63	293	2	2	1	292	3767657	3767948	2e-143	518
Ps_058089	gi|22204163|emb|AL392107.17|	100	206	0	0	1	206	73135	72930	2e-102	381
Ps_126103	gi|689550156|emb|LM010776.1|	99.5	202	1	0	1	202	947	746	1e-98	368
Ps_058100	gi|213385299|ref|NG_009018.1|	100	213	0	0	1	213	187546	187334	3e-106	394
Ps_068961	gi|87133707|gb|CP000248.1|	81.62	136	13	12	125	254	2744402	2744531	2e-18	102
Ps_058120	gi|63025331|gb|AC160924.1|	95.83	48	2	0	47	94	40491	40538	3e-11	78.7
Ps_058123	gi|117647321|gb|AC144340.30|	87.67	219	21	5	18	235	67035	67248	7e-63	250
Ps_058126	gi|8217615|emb|AL158015.9|	100	211	0	0	4	214	99535	99325	3e-105	390
Ps_058129	gi|154866621|gb|EU034647.1|	97.55	204	3	2	1	203	6954	7156	2e-92	348
Ps_058142	gi|239740406|gb|FJ515846.1|	100	209	0	0	1	209	12836	12628	4e-104	387
Ps_058149	gi|297182479|gb|GU474896.1|	80.52	231	32	12	157	382	8790	9012	4e-37	165
Ps_080594	gi|357517174|ref|XM_003628828.1|	86	200	22	6	2	198	1655	1851	1e-50	209
Ps_058160	gi|257471012|ref|NG_012820.1|	100	206	0	0	1	206	96053	95848	2e-102	381
Ps_100220	gi|357458108|ref|XM_003599287.1|	93.56	202	13	0	1	202	1200	999	2e-78	302
Ps_058164	gi|28273266|gb|AY157154.1|	90.36	83	8	0	121	203	1706	1624	1e-20	110
Ps_058176	gi|77920824|gb|AC157348.25|	87.7	122	10	5	54	173	2472	2590	5e-29	137
Ps_058178	gi|14422237|emb|AL590628.6|	100	201	0	0	1	201	76575	76775	1e-99	372
Ps_058181	gi|15789218|gb|AC090016.11|	100	215	0	0	1	215	61766	61552	2e-107	398
Ps_058186	gi|7768673|dbj|AP001696.1|	100	205	0	0	1	205	215410	215206	7e-102	379
Ps_058187	gi|28376678|gb|AC022448.7|	100	201	0	0	1	201	56868	56668	1e-99	372
Ps_058188	gi|46879218|gb|AC124951.19|	80.32	188	24	8	1	187	85403	85228	2e-26	130
Ps_071845	gi|657118275|gb|CP006032.1|	100	351	0	0	1	351	2424501	2424851	0	649
Ps_070189	gi|242375189|emb|FP101308.1|	97.67	257	6	0	1	257	118	374	1e-120	442
Ps_058198	gi|21465370|gb|AC113350.2|	100	283	0	0	1	283	59571	59289	4e-145	523
Ps_058200	gi|24462387|gb|AC104451.2|	99.53	213	1	0	1	213	17204	16992	1e-104	388
Ps_071779	gi|240856645|gb|CP001622.1|	97.25	109	3	0	98	206	829687	829579	2e-43	185
Ps_058206	gi|589264544|emb|HG916765.1|	98.47	131	2	0	8	138	132908	132778	2e-57	231
Ps_058208	gi|2822174|gb|AC004079.1|	100	224	0	0	1	224	12861	13084	2e-112	414
Ps_127586	gi|636609154|ref|XM_008037521.1|	81.58	114	13	8	127	236	128	237	8e-14	87.9
Ps_058223	gi|197124907|gb|AC137985.38|	81.6	163	14	15	3	158	71451	71604	6e-24	121
Ps_058224	gi|645236814|ref|XM_008226697.1|	98.15	54	1	0	154	207	286	233	3e-16	95.3
Ps_071769	gi|115254108|emb|AM236083.1|	96.35	219	8	0	1	219	221774	221992	3e-96	361
Ps_070559	gi|636762288|ref|XM_008085127.1|	78.71	202	31	11	6	201	587	392	4e-25	124
Ps_124059	gi|685656837|gb|CP007786.1|	87.27	110	8	6	44	150	386408	386302	5e-24	121
Ps_058263	gi|27764220|emb|AL356800.4|	99.63	267	1	0	1	267	105237	104971	2e-134	488
Ps_058264	gi|589264544|emb|HG916765.1|	95.45	198	9	0	1	198	1516978	1517175	6e-83	316
Ps_058272	gi|502143593|ref|XM_004505338.1|	86.59	82	11	0	141	222	193	274	4e-15	91.6
Ps_058273	gi|381356398|dbj|AP012279.1|	82.79	122	14	5	31	150	1354810	1354926	2e-18	102
Ps_058274	gi|15668104|gb|AC092588.2|	100	214	0	0	1	214	88141	87928	7e-107	396
Ps_071747	gi|240856645|gb|CP001622.1|	94.76	229	12	0	1	229	1307160	1307388	4e-95	357
Ps_076470	gi|361057412|gb|CP003178.1|	82.96	223	34	4	27	247	2666657	2666877	3e-47	198
Ps_072106	gi|240856645|gb|CP001622.1|	97.26	292	7	1	12	302	1198147	1197856	4e-136	494
Ps_124179	gi|329308025|gb|CP002657.1|	98.02	202	4	0	10	211	382124	382325	2e-93	351
Ps_107624	gi|357436568|ref|XM_003588512.1|	90.84	131	12	0	1	131	899	769	2e-40	176
Ps_058315	gi|583828567|ref|NR_110493.1|	100	275	0	0	1	275	1805	2079	1e-140	508
Ps_058333	gi|164565309|emb|CU571240.2|	81.22	245	21	19	1	226	22754	22516	4e-40	174
Ps_071793	gi|115254414|emb|AM236080.1|	95.52	201	9	0	1	201	2028	1828	1e-84	322
Ps_058336	gi|109627510|emb|CT963107.2|	90.6	117	11	0	3	119	62565	62449	1e-34	156
Ps_058337	gi|124361228|gb|AC195561.2|	87.78	90	9	2	93	181	84572	84660	5e-19	104
Ps_058342	gi|338827681|ref|NG_029234.1|	99.7	331	1	0	1	331	46495	46165	5e-170	606
Ps_080552	gi|357491398|ref|XM_003615939.1|	86.93	153	18	2	58	209	199	48	5e-39	171
Ps_058363	gi|115254414|emb|AM236080.1|	99	201	2	0	5	205	1822997	1822797	3e-96	361
Ps_124144	gi|387812449|gb|JN872551.2|	99.62	263	1	0	1	263	335198	335460	3e-132	481
Ps_123518	gi|325207054|gb|CP002424.1|	92.06	214	15	2	132	344	2062985	2062773	1e-77	300
Ps_070158	gi|690106390|emb|LM703067.1|	99.44	360	2	0	2	361	2704	2345	0	654
Ps_058414	gi|19033629|gb|AC104013.4|	99.51	203	1	0	1	203	71478	71680	4e-99	370
Ps_058419	gi|12621444|gb|AC023399.4|AC023399	100	203	0	0	1	203	6325	6123	9e-101	375
Ps_123625	gi|34761725|gb|AY299397.1|	85.59	236	29	5	1	234	4491	4723	1e-60	243
Ps_104181	gi|357445774|ref|XM_003593117.1|	94.35	230	13	0	16	245	521	750	5e-94	353
Ps_106758	gi|357438952|ref|XM_003589705.1|	91.2	216	17	2	1	215	527	741	1e-75	292
Ps_058438	gi|121674857|gb|AC153124.20|	98.21	56	1	0	34	89	26112	26167	2e-17	99
Ps_071310	gi|697869830|gb|KJ545575.2|	100	207	0	0	1	207	1853	2059	6e-103	383
Ps_083263	gi|357510128|ref|XM_003625305.1|	91.44	187	12	4	1	185	606	422	4e-64	254
Ps_058458	gi|76058599|emb|CR955012.2|	85.43	151	17	4	12	159	89868	89720	2e-33	152
Ps_058461	gi|172041713|gb|EU580682.1|	89.71	204	18	3	1	203	519	720	3e-65	257
Ps_124086	gi|33089877|gb|AY283747.1|	99.03	206	2	0	1	206	460	665	4e-99	370
Ps_123965	gi|386374937|gb|CP003503.1|	97.99	199	4	0	4	202	1239939	1240137	7e-92	346
Ps_122293	gi|238909077|gb|AC225509.5|	93.1	58	4	0	16	73	85178	85121	2e-13	86.1
Ps_071709	gi|631776901|emb|HG322950.1|	93.56	202	13	0	1	202	4091583	4091382	2e-78	302
Ps_125849	gi|115254414|emb|AM236080.1|	94.88	254	13	0	3	256	258829	258576	3e-107	398
Ps_071742	gi|573470596|gb|CP007047.1|	96	200	8	0	4	203	390255	390454	9e-86	326
Ps_058495	gi|11693444|gb|AC027269.5|	100	206	0	0	1	206	103377	103172	2e-102	381
Ps_058499	gi|315075411|gb|AC203153.4|	96.15	208	8	0	1	208	45414	45207	3e-90	340
Ps_124115	gi|221728669|gb|CP001392.1|	93.55	124	5	3	17	139	3584297	3584418	2e-42	182
Ps_058514	gi|223556040|gb|AC144406.17|	100	204	0	0	3	206	3750	3547	3e-101	377
Ps_072019	gi|557716447|gb|CP006866.1|	98.13	214	4	0	1	214	242544	242331	3e-100	374
Ps_058537	gi|16874917|gb|AC093171.3|	100	270	0	0	1	270	55264	55533	7e-138	499
[truncated: 59,599 more rows]

## Sheet: Parafield nt BLASTN
Query	Subject	%_identity	alignment_length	mismatches	gap_openings	q_start	q_end	s_start	s_end	e_value	bit_score
Ps_230240	gi|257900564|gb|AC124967.38|	77.63	380	43	24	52	403	99400	99035	4e-45	193
Ps_230244	gi|89242182|gb|AC126783.33|	83.08	325	28	15	13	313	51833	52154	8e-69	270
Ps_230253	gi|502091161|ref|XM_004489405.1|	93.01	458	28	4	1	456	3182	2727	0	665
Ps_230259	gi|357496874|ref|XM_003618678.1|	94.95	416	21	0	3	418	2906	2491	0	652
Ps_230254	gi|571496752|ref|XM_003543908.2|	87.16	218	26	2	19	235	3465	3681	9e-62	246
Ps_230255	gi|571496752|ref|XM_003543908.2|	87.91	397	46	2	153	548	3286	3681	2e-127	466
Ps_230256	gi|357496874|ref|XM_003618678.1|	93.67	79	5	0	244	322	3346	3268	3e-23	119
Ps_230257	gi|571496752|ref|XM_003543908.2|	86.96	230	28	2	14	242	3453	3681	4e-65	257
Ps_230258	gi|593701848|ref|XM_007151272.1|	85.92	206	23	6	16	218	2577	2779	2e-52	215
Ps_230269	gi|357511150|ref|XM_003625816.1|	86.08	467	54	11	23	485	98	557	2e-135	492
Ps_230270	gi|357511150|ref|XM_003625816.1|	85.85	516	60	13	26	536	50	557	1e-148	536
Ps_230275	gi|193812337|emb|CU655882.7|	87.88	165	17	2	1	162	40222	40386	4e-45	191
Ps_230277	gi|108937054|gb|AC124218.18|	87.93	323	31	7	6	324	23366	23684	6e-100	374
Ps_230278	gi|108937054|gb|AC124218.18|	88.89	243	20	6	6	244	23366	23605	2e-75	292
Ps_230283	gi|357486128|ref|XM_003613304.1|	94.36	798	45	0	1	798	528	1325	0	1225
Ps_230284	gi|502180513|ref|XM_004516597.1|	94.58	203	11	0	1	203	717	919	9e-82	315
Ps_230285	gi|357486128|ref|XM_003613304.1|	94.49	599	33	0	200	798	727	1325	0	924
Ps_230286	gi|357486128|ref|XM_003613304.1|	80.5	564	76	22	1	553	552	12	7e-108	401
Ps_230287	gi|502180513|ref|XM_004516597.1|	90.38	717	50	13	57	762	2198	1490	0	924
Ps_230288	gi|60650369|gb|AC156827.4|	90.35	114	11	0	189	302	68366	68253	9e-33	150
Ps_230290	gi|60650369|gb|AC156827.4|	90.35	114	11	0	189	302	68366	68253	9e-33	150
Ps_230292	gi|188496797|emb|CU651603.2|	91.04	201	14	3	10	207	4780	4979	2e-68	268
Ps_230293	gi|502176362|ref|XM_004515800.1|	94.09	541	30	2	800	1339	204	743	0	821
Ps_230294	gi|502176362|ref|XM_004515800.1|	89.48	599	49	12	49	636	35	630	0	745
Ps_230295	gi|502176362|ref|XM_004515800.1|	91.15	712	49	12	49	749	35	743	0	953
Ps_230296	gi|502176362|ref|XM_004515800.1|	92.52	428	30	2	800	1226	204	630	5e-171	612
Ps_230297	gi|502176362|ref|XM_004515800.1|	88.1	252	22	8	410	657	1397	1150	4e-75	292
Ps_230298	gi|571451221|ref|XM_006578605.1|	88.89	99	8	3	243	339	525	428	4e-23	119
Ps_230299	gi|502176362|ref|XM_004515800.1|	90.88	658	52	8	410	1063	1397	744	0	876
Ps_230302	gi|502148377|ref|XM_004507086.1|	93.28	804	50	4	29	830	237	1038	0	1182
Ps_230303	gi|502148377|ref|XM_004507086.1|	93.16	833	53	4	16	846	208	1038	0	1219
Ps_230306	gi|28850031|gb|AC124969.12|	88.8	125	7	4	182	306	128947	128830	1e-31	147
Ps_230310	gi|357471236|ref|XM_003605855.1|	93.97	282	13	4	18	297	556	277	5e-115	424
Ps_230312	gi|357471236|ref|XM_003605855.1|	93.01	415	25	4	1	413	689	277	9e-169	603
Ps_230319	gi|502166977|ref|XM_004513970.1|	86.97	422	50	3	20	437	1003	583	9e-129	470
Ps_230320	gi|502178483|ref|XM_004516208.1|	92.28	285	16	4	1	285	1492	1214	8e-108	399
Ps_230322	gi|502178483|ref|XM_004516208.1|	93.54	387	19	1	65	445	1862	1476	3e-159	571
Ps_230323	gi|502081718|ref|XM_004486890.1|	87.36	443	38	15	1	437	2598	2168	2e-135	492
Ps_230328	gi|502137400|ref|XM_004503015.1|	94.68	301	16	0	1	301	660	360	2e-128	468
Ps_230326	gi|502137400|ref|XM_004503015.1|	95.65	115	5	0	1	115	660	546	2e-43	185
Ps_230327	gi|502137400|ref|XM_004503015.1|	91.34	127	10	1	51	176	236	362	1e-39	172
Ps_230329	gi|357440748|ref|XM_003590604.1|	93.05	259	18	0	1	259	545	287	1e-101	379
Ps_230335	gi|34761725|gb|AY299397.1|	87.17	265	18	15	1	258	18242	17987	6e-74	287
Ps_230336	gi|34761725|gb|AY299397.1|	89.73	185	13	5	45	228	18166	17987	2e-57	231
Ps_230337	gi|502116291|ref|XM_004495311.1|	93.1	594	37	4	1	592	2658	2067	0	867
Ps_230338	gi|502116291|ref|XM_004495311.1|	85.98	321	28	12	14	320	2855	3172	5e-86	327
Ps_230369	gi|37999281|gb|AC146855.5|	85.39	219	27	5	100	316	56764	56549	2e-54	222
Ps_230370	gi|29122715|dbj|AP006076.1|	90	120	8	4	241	358	55857	55740	3e-33	152
Ps_230377	gi|502084335|ref|XM_004487612.1|	87.5	104	11	2	219	320	1054	1157	4e-23	119
Ps_230379	gi|502084335|ref|XM_004487612.1|	89.89	89	9	0	15	103	1069	1157	3e-22	115
Ps_230394	gi|502090570|ref|XM_004489215.1|	93.8	242	10	5	50	287	788	1028	1e-95	359
Ps_230395	gi|502090570|ref|XM_004489215.1|	93.8	242	10	5	34	271	788	1028	1e-95	359
Ps_230396	gi|502090570|ref|XM_004489215.1|	93.75	240	10	5	16	251	790	1028	2e-94	355
Ps_230399	gi|357487232|ref|XM_003613856.1|	92.93	184	13	0	236	419	935	1118	4e-68	268
Ps_230400	gi|357487232|ref|XM_003613856.1|	90.5	242	19	4	30	269	879	1118	8e-83	316
Ps_230401	gi|357487232|ref|XM_003613856.1|	88.11	530	45	14	9	528	597	1118	5e-172	614
Ps_230418	gi|502132245|ref|XM_004501218.1|	87.17	1247	122	29	356	1577	413	1646	0	1382
Ps_230419	gi|502132242|ref|XM_004501217.1|	87.57	1054	99	21	350	1380	481	1525	0	1192
Ps_230420	gi|502161843|ref|XM_004512246.1|	85.36	963	99	28	3	932	557	1510	0	959
Ps_230421	gi|502161843|ref|XM_004512246.1|	87.12	963	105	18	3	955	557	1510	0	1074
Ps_230422	gi|2160543|gb|U63652.1|PSU63652	97.55	204	1	4	101	302	2008	2209	1e-91	346
Ps_230423	gi|2160543|gb|U63652.1|PSU63652	100	210	0	0	1	210	2489	2280	1e-104	388
Ps_230425	gi|502113935|ref|XM_004494751.1|	79.91	214	22	18	86	282	134	343	1e-28	137
Ps_230426	gi|502113935|ref|XM_004494751.1|	86.26	131	11	6	76	200	214	343	3e-28	135
Ps_230427	gi|502113935|ref|XM_004494751.1|	86.26	131	11	6	53	177	214	343	2e-28	135
Ps_230428	gi|502113935|ref|XM_004494751.1|	79.91	214	22	18	62	258	134	343	9e-29	137
Ps_230429	gi|502180114|ref|XM_004516512.1|	84.92	1008	92	41	42	1004	100	1092	0	965
Ps_230430	gi|388519316|gb|BT147926.1|	89.29	308	29	4	1	306	64	369	9e-103	383
Ps_230431	gi|388519316|gb|BT147926.1|	89.7	233	20	4	18	248	139	369	3e-76	294
Ps_230432	gi|502122241|ref|XM_004497592.1|	89.47	209	18	4	24	230	270	476	3e-66	261
Ps_230433	gi|388492337|gb|BT134440.1|	90.41	1533	127	20	189	1711	1576	54	0	1999
Ps_230434	gi|502095519|ref|XM_004490416.1|	85.59	999	89	37	112	1064	611	1600	0	996
Ps_230435	gi|357476726|ref|XM_003608601.1|	91.14	463	39	2	1	462	1642	1181	6e-176	627
Ps_230436	gi|502140136|ref|XM_004504017.1|	87.37	190	20	4	23	210	1368	1555	2e-52	215
Ps_230438	gi|502145381|ref|XM_004505948.1|	83.22	304	22	24	8	301	1419	1703	4e-63	252
Ps_230439	gi|502145381|ref|XM_004505948.1|	83.61	244	13	22	16	250	1478	1703	9e-49	204
Ps_230442	gi|358344851|ref|XM_003636452.1|	89.26	298	23	7	37	332	24	314	3e-97	364
Ps_230443	gi|358344851|ref|XM_003636452.1|	90.19	316	23	6	16	330	6	314	2e-109	405
Ps_230446	gi|290789828|gb|AC233845.7|	89.77	215	19	3	53	265	44115	43902	2e-69	272
Ps_230448	gi|388500019|gb|BT138281.1|	91.37	1634	117	16	12	1641	5	1618	0	2215
Ps_230449	gi|357509050|ref|XM_003624766.1|	87.36	269	24	10	65	328	363	100	1e-77	300
Ps_230450	gi|571556713|ref|XM_003554041.2|	85.26	95	4	8	93	184	718	805	5e-14	89.8
Ps_230451	gi|571556713|ref|XM_003554041.2|	85.26	95	4	8	93	184	718	805	3e-14	89.8
Ps_230454	gi|525313673|ref|NM_001279177.1|	88.8	1366	143	10	314	1674	86	1446	0	1666
Ps_230455	gi|166235278|gb|AC183303.12|	85.11	1162	123	38	1	1141	99183	98051	0	1142
Ps_230457	gi|388516482|gb|BT146509.1|	87.42	1113	117	22	197	1296	1174	72	0	1258
Ps_230458	gi|388516482|gb|BT146509.1|	86.91	1115	113	31	197	1293	1174	75	0	1219
Ps_230460	gi|502122294|ref|XM_004497618.1|	85.93	533	48	20	318	839	599	83	1e-150	544
Ps_230464	gi|502160871|ref|XM_004511880.1|	84.47	573	56	27	18	574	223	778	6e-148	534
Ps_230465	gi|74035826|emb|CT025843.1|	81.46	863	103	38	5	829	1631	2474	0	654
Ps_230466	gi|502143079|ref|XM_004505153.1|	90	420	40	2	71	489	940	1358	5e-150	542
Ps_230467	gi|502143079|ref|XM_004505153.1|	89.87	612	56	4	71	677	940	1550	0	782
Ps_230473	gi|357489356|ref|XM_003614918.1|	89.61	337	28	5	22	356	710	1041	2e-114	422
Ps_230474	gi|502090681|ref|XM_004489250.1|	89.74	117	10	2	44	159	1791	1676	2e-32	148
Ps_230475	gi|502090681|ref|XM_004489250.1|	87.75	302	37	0	3	304	1486	1185	7e-94	353
Ps_230476	gi|502090681|ref|XM_004489250.1|	88.33	240	20	7	7	242	1819	2054	3e-72	281
Ps_230477	gi|502090681|ref|XM_004489250.1|	89.45	199	16	5	45	242	1860	2054	1e-61	246
Ps_230478	gi|388502379|gb|BT139461.1|	92.54	67	4	1	88	153	410	476	3e-16	95.3
Ps_230479	gi|502090681|ref|XM_004489250.1|	89.02	164	11	6	1	159	1837	1676	8e-47	196
Ps_230481	gi|357492200|ref|XM_003616341.1|	85.67	600	47	21	415	1005	1119	550	5e-166	595
Ps_230484	gi|593784868|ref|XM_007155413.1|	86.05	86	11	1	2	86	280	365	4e-15	91.6
Ps_230485	gi|502091933|ref|XM_004489615.1|	89.36	799	69	16	141	931	960	170	0	990
Ps_230486	gi|502091933|ref|XM_004489615.1|	88.37	215	17	8	30	240	380	170	2e-63	252
Ps_230487	gi|502091933|ref|XM_004489615.1|	88.56	612	60	10	141	747	960	354	0	734
Ps_230488	gi|502091933|ref|XM_004489615.1|	88.37	215	17	8	30	240	380	170	2e-63	252
Ps_230489	gi|502091933|ref|XM_004489615.1|	89.36	799	69	16	141	931	960	170	0	990
Ps_230490	gi|502091933|ref|XM_004489615.1|	86.64	801	79	27	141	924	960	171	0	861
Ps_230491	gi|357463476|ref|XM_003601972.1|	92.05	1157	66	18	1	1145	254	1396	0	1604
Ps_230493	gi|571462351|ref|XM_006582194.1|	78.68	380	47	26	446	811	1124	1483	1e-53	222
Ps_230510	gi|502111505|ref|XM_004494020.1|	84.4	109	15	2	202	309	1059	1166	2e-19	106
Ps_230511	gi|502111505|ref|XM_004494020.1|	84.4	109	15	2	250	357	1059	1166	2e-19	106
Ps_230512	gi|502120850|ref|XM_004497047.1|	89.19	148	7	9	93	237	496	355	2e-40	176
Ps_230513	gi|502120850|ref|XM_004497047.1|	87.35	245	11	15	93	324	496	259	1e-66	263
Ps_230516	gi|371940449|dbj|AB558145.1|	92.07	542	37	6	2	540	32	570	0	758
Ps_230517	gi|371940449|dbj|AB558145.1|	92.8	486	30	5	11	493	87	570	0	699
Ps_230518	gi|371940449|dbj|AB558145.1|	91.44	187	12	4	19	203	386	570	4e-64	254
Ps_230519	gi|371940449|dbj|AB558145.1|	93.43	335	18	4	16	348	238	570	4e-136	494
Ps_230520	gi|371940449|dbj|AB558145.1|	92.96	483	29	5	62	541	90	570	0	699
Ps_230521	gi|502145070|ref|XM_004505809.1|	87.25	102	9	3	251	352	1142	1045	1e-21	113
Ps_230522	gi|502145070|ref|XM_004505809.1|	87.25	102	9	3	323	424	1142	1045	2e-21	113
Ps_230524	gi|357438126|ref|XM_003589291.1|	89.15	2710	227	49	260	2928	51	2734	0	3314
Ps_230525	gi|502109480|ref|XM_004493599.1|	85.48	310	26	14	307	602	682	378	4e-79	305
Ps_230526	gi|502109480|ref|XM_004493599.1|	86.67	405	36	17	25	420	74	469	1e-117	433
Ps_230527	gi|357440764|ref|XM_003590612.1|	88.12	404	26	15	51	435	678	278	6e-126	460
Ps_230528	gi|694445038|ref|XM_009350717.1|	76.7	206	40	8	62	263	806	1007	5e-20	108
Ps_230529	gi|694445038|ref|XM_009350717.1|	77.6	317	55	16	9	317	699	1007	5e-41	178
Ps_230530	gi|571438159|ref|XM_006574435.1|	86.83	410	48	6	49	455	2085	1679	1e-123	453
Ps_230531	gi|571438159|ref|XM_006574435.1|	85.64	564	71	10	7	565	2237	1679	4e-163	584
Ps_230532	gi|502077390|ref|XM_004485581.1|	92.26	155	9	1	2	153	519	365	7e-53	217
Ps_230536	gi|257900575|gb|AC146332.47|	83.73	553	53	23	10	554	4279	3756	4e-134	488
Ps_230537	gi|388508213|gb|BT142379.1|	96	50	2	0	103	152	425	474	5e-12	82.4
Ps_230538	gi|115394805|gb|DQ811791.1|	89.5	1276	116	18	102	1368	1817	551	0	1598
Ps_230539	gi|115394805|gb|DQ811791.1|	97.61	1378	29	4	80	1455	1632	257	0	2359
Ps_230540	gi|115394805|gb|DQ811791.1|	99.94	1561	1	0	102	1662	1817	257	0	2878
Ps_230541	gi|502091554|ref|XM_004489523.1|	92.46	1088	74	8	75	1158	1695	612	0	1548
Ps_230543	gi|502142707|ref|XM_004505022.1|	91.97	137	9	2	260	395	679	814	8e-45	191
Ps_230546	gi|502156910|ref|XM_004510635.1|	91.11	371	31	2	2	371	606	237	4e-138	501
Ps_230547	gi|502156910|ref|XM_004510635.1|	90	230	20	2	28	256	611	838	3e-76	294
Ps_230548	gi|502156910|ref|XM_004510635.1|	85.87	361	36	6	208	554	1034	675	1e-98	370
Ps_230549	gi|357519098|ref|XM_003629790.1|	87.44	199	17	7	199	390	927	730	3e-54	222
Ps_230556	gi|357454324|ref|XM_003597395.1|	88.28	256	20	7	6	253	263	516	3e-77	298
Ps_230557	gi|167548531|gb|EU417113.1|	95.83	72	3	0	227	298	139	68	1e-22	117
Ps_230558	gi|167548531|gb|EU417113.1|	95.83	72	3	0	197	268	139	68	9e-23	117
Ps_230559	gi|167548531|gb|EU417113.1|	95.83	72	3	0	236	307	139	68	1e-22	117
Ps_230560	gi|167548531|gb|EU417113.1|	95.83	72	3	0	270	341	139	68	1e-22	117
Ps_230561	gi|167548531|gb|EU417113.1|	95.83	72	3	0	326	397	139	68	1e-22	117
Ps_230562	gi|167548531|gb|EU417113.1|	95.83	72	3	0	106	177	139	68	6e-23	117
Ps_230563	gi|502122186|ref|XM_004497565.1|	91.54	319	23	3	1	318	1764	2079	7e-119	436
Ps_230564	gi|571482231|ref|XM_003537098.2|	82.12	151	13	13	179	323	2651	2793	1e-22	117
Ps_230599	gi|502160780|ref|XM_004511837.1|	91.68	685	43	9	241	915	337	1017	0	937
Ps_230600	gi|357451458|ref|XM_003595958.1|	89.02	164	10	7	12	172	1765	1923	2e-46	196
Ps_230601	gi|357451458|ref|XM_003595958.1|	89.36	188	11	7	12	194	1765	1948	7e-56	228
Ps_230602	gi|388507143|gb|BT141844.1|	90.26	1160	91	20	51	1198	1152	3	0	1496
Ps_230603	gi|357437398|ref|XM_003588927.1|	92.98	57	1	2	2	58	1079	1132	2e-11	80.5
Ps_230605	gi|357437398|ref|XM_003588927.1|	86.76	612	64	12	976	1583	453	1051	0	665
Ps_230607	gi|502133676|ref|XM_004501795.1|	87.21	172	19	3	85	253	408	579	1e-45	193
Ps_230608	gi|502133676|ref|XM_004501795.1|	81.78	258	32	9	1	252	331	579	2e-48	202
Ps_230613	gi|502152204|ref|XM_004508758.1|	90	160	15	1	16	175	769	927	1e-49	206
Ps_230614	gi|496629164|gb|KC430619.1|	88.89	405	41	4	1	403	572	170	1e-136	496
Ps_230615	gi|496629164|gb|KC430619.1|	88.28	273	27	5	1	271	572	303	4e-84	322
Ps_230626	gi|357521106|ref|XM_003630794.1|	91.45	269	21	2	1	268	1158	891	2e-98	368
Ps_230627	gi|357521106|ref|XM_003630794.1|	92.71	192	12	2	1	191	1158	968	2e-70	276
Ps_230629	gi|388505075|gb|BT140809.1|	93.79	306	19	0	1	306	732	427	4e-126	460
Ps_230630	gi|502083703|ref|XM_004487482.1|	88.97	653	58	9	14	663	944	1585	0	795
Ps_230631	gi|502083703|ref|XM_004487482.1|	88.4	474	42	8	20	491	1123	1585	2e-155	558
Ps_230632	gi|6855710|gb|AF138704.1|	88.07	176	13	8	88	258	13899	14071	6e-49	204
Ps_230633	gi|6653091|gb|AF155768.1|	92.31	208	5	11	1	201	1814	2017	2e-73	285
Ps_230637	gi|502152079|ref|XM_004508697.1|	83.49	218	29	6	23	235	1091	876	9e-47	196
Ps_230634	gi|502152079|ref|XM_004508697.1|	88.66	397	38	6	101	495	480	871	7e-131	477
Ps_230635	gi|502126761|ref|XM_004499370.1|	91.25	526	40	6	101	623	618	1140	0	712
Ps_230638	gi|357516548|ref|XM_003628515.1|	86.91	443	54	4	1	441	844	404	6e-136	494
Ps_230639	gi|357516548|ref|XM_003628515.1|	92.36	144	11	0	141	284	547	404	2e-49	206
Ps_230640	gi|357516548|ref|XM_003628515.1|	92.36	144	11	0	160	303	547	404	2e-49	206
Ps_230641	gi|357516548|ref|XM_003628515.1|	92.36	144	11	0	320	463	547	404	3e-49	206
Ps_230642	gi|502085153|ref|XM_004487793.1|	86.91	298	34	5	19	312	384	680	1e-86	329
Ps_230643	gi|357516548|ref|XM_003628515.1|	92.36	144	11	0	266	409	547	404	3e-49	206
Ps_230644	gi|502085153|ref|XM_004487793.1|	86.73	309	35	6	28	331	373	680	2e-89	339
Ps_230645	gi|502085153|ref|XM_004487793.1|	85.68	405	47	11	94	491	280	680	1e-112	416
Ps_230646	gi|502085153|ref|XM_004487793.1|	85.68	405	47	11	40	437	280	680	1e-112	416
Ps_230647	gi|6578121|gb|AF033561.1|AF033561	80.87	481	67	24	436	903	1134	666	6e-94	355
Ps_230648	gi|111153772|emb|CT967304.5|	88.29	316	28	7	46	359	73649	73341	1e-98	370
Ps_230649	gi|502165002|ref|XM_004513312.1|	89.81	903	70	19	1	894	1374	2263	0	1138
Ps_230651	gi|502165002|ref|XM_004513312.1|	89.6	731	56	17	209	931	1545	2263	0	911
Ps_230654	gi|502161725|ref|XM_004512207.1|	90.22	225	20	2	20	243	907	684	1e-75	292
Ps_230658	gi|19032303|dbj|AB070892.1|	100	498	0	0	24	521	1974	2471	0	920
Ps_230659	gi|357465030|ref|XM_003602749.1|	90.81	1273	97	18	683	1945	239	1501	0	1685
Ps_230660	gi|357465030|ref|XM_003602749.1|	87.24	1896	165	53	683	2521	239	2114	0	2089
Ps_230667	gi|357466402|ref|XM_003603438.1|	89.47	361	28	8	19	374	592	947	4e-122	448
Ps_230668	gi|357466402|ref|XM_003603438.1|	88.91	532	48	9	1	526	421	947	0	645
Ps_230675	gi|571456403|ref|XM_006580318.1|	89.82	491	42	8	1	487	1656	1170	8e-175	623
Ps_230676	gi|61674132|emb|CR932967.2|	80.93	257	36	13	1	249	55943	56194	9e-45	191
Ps_230677	gi|357521771|ref|XM_003612329.1|	80.83	240	35	11	1	233	248	13	4e-41	178
Ps_230685	gi|502125154|ref|XM_004498763.1|	90.29	1164	100	13	122	1277	1953	795	0	1511
Ps_230686	gi|502125154|ref|XM_004498763.1|	89.11	1662	141	36	122	1769	1953	318	0	2030
Ps_230688	gi|328929993|gb|JF714982.1|	83.33	450	52	19	1	434	518	76	6e-106	394
Ps_230689	gi|328929993|gb|JF714982.1|	85.93	455	49	12	1	452	518	76	3e-129	472
Ps_230690	gi|568853907|ref|XM_006480516.1|	83.33	276	44	2	2	276	336	610	6e-64	254
Ps_230691	gi|357484322|ref|XM_003612401.1|	81.68	273	36	11	32	293	56	325	3e-52	215
Ps_230694	gi|502173551|ref|XM_004515299.1|	89.01	282	22	8	19	297	1407	1682	5e-90	340
Ps_230695	gi|502173551|ref|XM_004515299.1|	86.81	432	43	12	1	428	1663	2084	9e-129	470
Ps_230713	gi|357478918|ref|XM_003609697.1|	83.54	322	33	18	58	372	885	577	1e-72	283
Ps_230714	gi|357451100|ref|XM_003595779.1|	92.43	317	22	2	18	333	1250	935	3e-123	451
Ps_230716	gi|297434|emb|X67428.1|	87.92	240	24	5	1	238	2493	2257	3e-71	278
Ps_230723	gi|357493846|ref|XM_003617164.1|	85.61	278	24	14	150	420	1261	993	7e-71	278
Ps_230724	gi|502129924|ref|XM_004500414.1|	87.45	271	29	5	126	393	51	319	7e-80	307
Ps_230725	gi|502129924|ref|XM_004500414.1|	87.45	271	29	5	223	490	51	319	9e-80	307
Ps_230726	gi|502129924|ref|XM_004500414.1|	88.24	255	26	4	29	281	67	319	2e-78	302
Ps_230727	gi|502133555|ref|XM_004501750.1|	85.26	536	65	9	96	627	966	441	1e-149	540
Ps_230729	gi|388500393|gb|BT138468.1|	85.14	249	23	12	1	242	177	418	4e-60	243
Ps_230730	gi|162771426|emb|CU570678.3|	86.56	1986	215	46	235	2192	2075	114	0	2141
Ps_230731	gi|571514777|ref|XM_003546318.2|	87.5	360	43	2	1	359	2629	2271	4e-112	414
Ps_230732	gi|357454994|ref|XM_003597730.1|	86.79	636	65	9	472	1105	2577	1959	0	691
Ps_230733	gi|502147634|ref|XM_004506800.1|	89.17	2263	210	22	63	2296	64	2320	0	2789
Ps_230734	gi|502147634|ref|XM_004506800.1|	87.49	2094	219	33	63	2129	64	2141	0	2375
Ps_230735	gi|357454994|ref|XM_003597730.1|	88.98	1997	190	28	186	2170	1	1979	0	2442
Ps_230736	gi|357454994|ref|XM_003597730.1|	86.77	2146	226	46	186	2299	1	2120	0	2337
Ps_230742	gi|388518562|gb|BT147549.1|	90.32	279	18	5	1	272	349	625	9e-95	357
Ps_230744	gi|217073249|gb|BT052322.1|	84.88	1098	112	36	72	1149	87	1150	0	1059
Ps_230753	gi|217073797|gb|BT052594.1|	92.07	681	43	9	45	717	5	682	0	948
Ps_230754	gi|571470311|ref|XR_415408.1|	82.79	1371	172	51	77	1410	107	1450	0	1166
Ps_230755	gi|217073797|gb|BT052594.1|	92.07	681	43	9	45	717	5	682	0	948
Ps_230745	gi|217073249|gb|BT052322.1|	85.42	1084	119	30	72	1136	87	1150	0	1090
Ps_230746	gi|217073249|gb|BT052322.1|	85.24	1084	121	30	72	1136	87	1150	0	1079
Ps_230747	gi|217073797|gb|BT052594.1|	92.07	681	43	9	45	717	5	682	0	948
Ps_230748	gi|217073797|gb|BT052594.1|	92.07	681	43	9	45	717	5	682	0	948
Ps_230749	gi|217073249|gb|BT052322.1|	84.88	1098	112	36	72	1149	87	1150	0	1059
Ps_230750	gi|388519918|gb|BT148227.1|	95.13	226	11	0	1	226	161	386	4e-95	357
Ps_230751	gi|502142101|ref|XR_190009.1|	80.07	547	59	30	50	566	1149	1675	1e-95	361
Ps_230752	gi|571470311|ref|XR_415408.1|	82.66	1378	174	52	77	1416	107	1457	0	1160
Ps_230761	gi|502151862|ref|XM_004508593.1|	85.6	243	29	6	24	263	646	885	2e-62	250
Ps_230760	gi|502151862|ref|XM_004508593.1|	87.46	335	36	6	14	345	554	885	6e-102	381
Ps_230763	gi|502110099|ref|XM_004493742.1|	90.81	1056	88	7	4	1056	920	1969	0	1404
Ps_230764	gi|502151943|ref|XM_004508632.1|	88.64	176	18	2	4	178	428	254	1e-51	213
Ps_230767	gi|502120599|ref|XM_004496960.1|	90.98	776	60	10	149	919	2942	3712	0	1037
Ps_230772	gi|4115336|gb|L81141.1|	99.41	337	1	1	23	358	681	345	4e-171	610
Ps_230773	gi|4115336|gb|L81141.1|	95.9	317	1	4	1	306	371	56	7e-139	503
Ps_230774	gi|4115336|gb|L81141.1|	98.32	476	1	6	1	473	816	345	0	828
Ps_230775	gi|357453326|ref|XM_003596892.1|	91.05	190	17	0	147	336	278	467	7e-65	257
Ps_230776	gi|502145946|ref|XM_004506194.1|	86.39	360	31	14	1	349	371	19	6e-101	377
Ps_230777	gi|502145946|ref|XM_004506194.1|	89.69	980	79	20	4	967	1593	620	0	1230
Ps_230778	gi|502145946|ref|XM_004506194.1|	89.22	232	19	2	137	368	345	570	4e-73	285
Ps_230779	gi|502145946|ref|XM_004506194.1|	85.99	307	28	9	99	402	1869	1575	4e-82	315
Ps_230780	gi|502145946|ref|XM_004506194.1|	86.41	368	35	9	3	367	1930	1575	2e-104	388
Ps_230781	gi|502076900|ref|XM_004485434.1|	92.55	1020	74	2	7	1025	1230	212	0	1461
Ps_230785	gi|357445482|ref|XM_003592971.1|	92.26	788	56	4	1	787	1000	1783	0	1112
Ps_230782	gi|502076900|ref|XM_004485434.1|	91.86	528	36	6	176	701	1473	1995	0	730
Ps_230783	gi|255636319|gb|BT094170.1|	77.89	674	101	39	301	944	302	957	5e-100	375
Ps_230784	gi|357445482|ref|XM_003592971.1|	90.78	412	33	4	376	786	1376	1783	5e-151	545
Ps_230786	gi|212288993|emb|CU655881.10|	90.88	274	23	2	1	273	64214	64486	8e-98	366
Ps_230789	gi|357470230|ref|XM_003605352.1|	89.4	217	17	4	88	299	2863	2648	2e-68	268
Ps_230791	gi|357470230|ref|XM_003605352.1|	93.27	342	19	4	29	368	1945	2284	3e-138	501
Ps_230792	gi|357470230|ref|XM_003605352.1|	93.51	308	16	4	255	560	1979	2284	3e-124	455
Ps_230794	gi|83721734|gb|AC148219.15|	80.77	130	19	6	201	327	111933	112059	1e-16	97.1
Ps_230795	gi|502146462|ref|XM_004506406.1|	92.41	158	12	0	3	160	2204	2047	1e-55	226
Ps_230796	gi|502146462|ref|XM_004506406.1|	91.13	406	31	4	1	405	1662	2063	1e-151	545
Ps_230797	gi|502153398|ref|XM_004509270.1|	93.7	238	15	0	1	238	740	977	4e-95	357
Ps_230798	gi|502153398|ref|XM_004509270.1|	93.97	315	17	2	1	314	962	1275	1e-130	475
Ps_230799	gi|357461808|ref|XM_003601138.1|	93.17	981	57	9	8	982	1453	477	0	1432
Ps_230800	gi|502118891|ref|XM_004496375.1|	90.87	1347	95	21	5	1340	657	1986	0	1781
Ps_230802	gi|502102077|ref|XM_004491903.1|	92.52	147	11	0	1	147	438	584	4e-51	211
Ps_230803	gi|357502608|ref|XM_003621545.1|	87.08	1130	114	26	310	1432	2484	1380	0	1249
Ps_230805	gi|357465044|ref|XM_003602756.1|	83.45	568	73	9	1	563	1310	1861	3e-140	508
Ps_230807	gi|502154637|ref|XM_004509712.1|	83.09	136	6	15	29	156	1774	1900	1e-19	108
Ps_230809	gi|502154637|ref|XM_004509712.1|	83.09	136	6	15	39	166	1774	1900	1e-19	108
Ps_230810	gi|502154637|ref|XM_004509712.1|	86.41	103	5	8	22	121	1804	1900	1e-18	104
Ps_230811	gi|357449182|ref|XM_003594820.1|	92.97	583	37	4	24	604	879	1459	0	846
Ps_230823	gi|502176288|ref|XM_004515783.1|	88.89	234	22	4	21	252	1019	1250	2e-73	285
Ps_230824	gi|388509301|gb|BT142923.1|	85.39	486	51	13	1	479	774	302	1e-133	486
Ps_230826	gi|357477232|ref|XM_003608854.1|	87.15	179	14	9	16	189	1013	1187	3e-46	195
Ps_230830	gi|502093318|ref|XM_004489845.1|	94.97	179	9	0	82	260	1005	1183	3e-72	281
Ps_230831	gi|502093318|ref|XM_004489845.1|	95.35	86	4	0	3	88	1305	1220	5e-29	137
Ps_230837	gi|257900575|gb|AC146332.47|	79.64	275	15	19	4	241	51486	51216	1e-35	159
Ps_230838	gi|6653067|gb|AF155744.1|	93.75	192	10	2	10	200	506	316	5e-74	287
Ps_230845	gi|6653067|gb|AF155744.1|	90.21	286	21	6	803	1085	553	272	3e-97	366
Ps_230839	gi|6653067|gb|AF155744.1|	97.27	293	7	1	4	295	608	316	1e-136	496
Ps_230840	gi|502102001|ref|XR_189476.1|	79.95	394	57	19	190	569	561	176	2e-68	270
Ps_230841	gi|357502502|ref|XM_003621492.1|	84.13	208	17	14	134	334	1254	1452	8e-44	187
Ps_230842	gi|357502502|ref|XM_003621492.1|	82.29	288	30	19	17	295	1177	1452	1e-56	230
Ps_230843	gi|6653067|gb|AF155744.1|	93.91	197	12	0	23	219	468	272	2e-77	298
Ps_230844	gi|6653067|gb|AF155744.1|	94.96	337	16	1	4	339	608	272	4e-146	527
Ps_230846	gi|84095230|gb|AC161034.23|	81.65	387	35	25	54	420	79103	79473	3e-74	289
Ps_230847	gi|357447096|ref|XM_003593776.1|	88.04	209	16	9	16	221	642	844	1e-59	239
Ps_230854	gi|502141034|ref|XM_004504362.1|	83.84	1046	105	34	64	1081	26	1035	0	937
Ps_230855	gi|84662916|gb|AC152407.19|	86.99	392	31	17	20	406	69124	69500	8e-115	424
Ps_230856	gi|502141034|ref|XM_004504362.1|	83.84	1046	105	34	66	1083	26	1035	0	937
Ps_230849	gi|84662916|gb|AC152407.19|	88.07	612	47	23	158	761	68907	69500	0	702
Ps_230851	gi|357447096|ref|XM_003593776.1|	94.23	104	5	1	1	103	949	1052	5e-35	158
Ps_230853	gi|357447096|ref|XM_003593776.1|	94.23	104	5	1	1	103	949	1052	6e-35	158
Ps_230858	gi|134133941|gb|EF153483.1|	92.58	1806	103	19	53	1833	13	1812	0	2566
Ps_230859	gi|134133941|gb|EF153483.1|	93.7	1523	87	7	53	1568	13	1533	0	2274
Ps_230860	gi|388521172|gb|BT148854.1|	95.34	515	23	1	68	581	1207	693	0	817
Ps_230861	gi|388521172|gb|BT148854.1|	92.06	1134	80	10	255	1382	1822	693	0	1587
Ps_230862	gi|388511506|gb|BT144021.1|	91.87	578	43	4	1	576	606	31	0	804
Ps_230863	gi|388511506|gb|BT144021.1|	92.98	698	47	2	1	697	712	16	0	1016
Ps_230864	gi|388511506|gb|BT144021.1|	93.07	592	39	2	1	591	606	16	0	865
Ps_230865	gi|388511506|gb|BT144021.1|	93.01	701	41	8	1	697	712	16	0	1016
Ps_230866	gi|388511506|gb|BT144021.1|	93.41	577	36	2	1	576	606	31	0	854
Ps_230867	gi|357468604|ref|XM_003604539.1|	86.72	851	80	26	30	867	1728	898	0	915
Ps_230869	gi|357521250|ref|XM_003630866.1|	86.3	1241	137	29	1339	2555	1595	364	0	1319
Ps_230873	gi|357487618|ref|XM_003614049.1|	92.5	160	10	2	1	159	126	284	4e-56	228
Ps_230874	gi|357487618|ref|XM_003614049.1|	91.87	123	8	2	37	158	163	284	7e-39	171
Ps_230877	gi|357487734|ref|XM_003614107.1|	90.78	358	29	4	108	463	49	404	2e-130	475
Ps_230882	gi|388507997|gb|BT142271.1|	81.41	156	21	3	48	202	211	359	5e-24	121
Ps_230883	gi|388507997|gb|BT142271.1|	82.09	201	28	3	4	203	166	359	2e-37	165
Ps_230884	gi|502090452|ref|XM_004489176.1|	87.11	675	65	19	79	743	1051	389	0	745
Ps_230885	gi|502090452|ref|XM_004489176.1|	87.88	685	55	22	35	709	1055	389	0	780
Ps_230891	gi|34761725|gb|AY299397.1|	90.05	221	10	10	3	218	24685	24898	1e-70	276
Ps_230893	gi|502161215|ref|XM_004512022.1|	85.33	259	29	9	105	358	313	59	3e-65	259
Ps_230894	gi|502161215|ref|XM_004512022.1|	83.58	670	70	32	135	775	717	59	4e-165	592
Ps_230895	gi|189162436|dbj|AP009659.1|	85.32	109	16	0	17	125	82118	82226	8e-22	113
Ps_230896	gi|502149784|ref|XM_004507606.1|	85.71	217	24	6	12	226	510	299	3e-54	222
Ps_230897	gi|502086143|ref|XM_004488066.1|	92.86	364	24	2	76	438	975	613	6e-146	527
Ps_230898	gi|502086143|ref|XM_004488066.1|	92.53	174	8	3	7	179	1742	1573	3e-61	244
Ps_230899	gi|502086143|ref|XM_004488066.1|	94.55	257	10	2	7	262	1742	1489	4e-106	394
Ps_230900	gi|502086143|ref|XM_004488066.1|	84.46	193	25	5	153	343	1977	1788	3e-43	185
Ps_230901	gi|502086143|ref|XM_004488066.1|	84.46	193	25	5	459	649	1977	1788	6e-43	185
Ps_230902	gi|357467238|ref|XM_003603856.1|	83.48	230	30	8	7	232	416	191	4e-50	207
Ps_230910	gi|189458708|emb|CU469555.2|	79.92	249	26	21	29	261	57192	57432	4e-36	161
Ps_230909	gi|189458708|emb|CU469555.2|	80.08	256	27	21	23	262	57185	57432	2e-38	169
Ps_230911	gi|357454366|ref|XM_003597416.1|	91.83	624	45	6	1	621	496	1116	0	865
Ps_230912	gi|126352791|gb|AC196764.3|	88.86	377	40	1	1	377	21481	21107	1e-126	462
Ps_230914	gi|357454366|ref|XM_003597416.1|	91.05	503	39	6	1	500	496	995	0	675
Ps_230915	gi|357475908|ref|XM_003608192.1|	85	340	38	12	91	424	1621	1289	1e-87	333
Ps_230916	gi|358346578|ref|XM_003637296.1|	84.34	581	58	31	1	561	1551	984	3e-149	538
Ps_230917	gi|357475914|ref|XM_003608195.1|	84.82	336	39	12	68	397	1313	984	5e-86	327
Ps_230920	gi|357475908|ref|XM_003608192.1|	85.22	318	35	11	112	423	1600	1289	1e-82	316
Ps_230921	gi|388514844|gb|BT145690.1|	94.08	152	7	2	154	304	69	219	1e-56	230
Ps_230925	gi|388514844|gb|BT145690.1|	92.17	115	7	2	181	294	69	182	5e-36	161
Ps_230926	gi|388514844|gb|BT145690.1|	94.08	152	7	2	93	243	69	219	9e-57	230
Ps_230922	gi|388514844|gb|BT145690.1|	92.17	115	7	2	154	267	69	182	4e-36	161
Ps_230923	gi|388514844|gb|BT145690.1|	92.17	115	7	2	93	206	69	182	3e-36	161
Ps_230924	gi|388514844|gb|BT145690.1|	94.08	152	7	2	181	331	69	219	1e-56	230
Ps_230929	gi|358345097|ref|XM_003636572.1|	92.49	253	13	6	20	269	708	957	9e-95	357
Ps_230930	gi|358345097|ref|XM_003636572.1|	92.59	189	12	2	19	206	770	957	1e-68	270
Ps_230931	gi|358345097|ref|XM_003636572.1|	94.07	405	16	8	1	401	557	957	3e-170	608
Ps_230935	gi|358344554|ref|XM_003636306.1|	92.86	140	8	2	125	263	2785	2647	2e-48	202
Ps_230938	gi|593267367|ref|XM_007135800.1|	88.78	98	7	4	240	335	1104	1009	1e-22	117
Ps_230948	gi|571472656|ref|XR_415588.1|	85.4	226	31	2	4	228	2284	2508	7e-58	233
Ps_230950	gi|593267367|ref|XM_007135800.1|	88.78	98	7	4	134	229	1104	1009	7e-23	117
Ps_230940	gi|571472657|ref|XR_415589.1|	86.62	157	19	2	210	365	2348	2503	2e-39	172
Ps_230941	gi|571472656|ref|XR_415588.1|	84.5	200	29	2	118	316	2310	2508	1e-46	196
Ps_230942	gi|357509680|ref|XM_003625081.1|	85.94	128	9	8	126	250	2305	2426	4e-26	128
Ps_230943	gi|571472656|ref|XR_415588.1|	84.42	199	29	2	22	219	2311	2508	3e-46	195
Ps_230946	gi|357509680|ref|XM_003625081.1|	81.39	403	46	25	126	518	2305	2688	4e-78	302
Ps_230955	gi|502149074|ref|XM_004507325.1|	85.2	331	41	8	45	371	866	1192	1e-87	333
Ps_230962	gi|502131149|ref|XM_004500835.1|	86.47	266	36	0	4	269	1618	1353	2e-75	292
Ps_230965	gi|388517026|gb|BT146781.1|	95.35	129	6	0	4	132	638	510	2e-49	206
Ps_230966	gi|388517026|gb|BT146781.1|	93.77	273	15	2	4	275	638	367	1e-110	409
Ps_230968	gi|502121821|ref|XM_004497396.1|	88.98	1397	117	25	397	1771	1645	264	0	1692
Ps_230969	gi|357506460|ref|XM_003623471.1|	91.6	2750	205	26	226	2962	132	2868	0	3775
Ps_230970	gi|357506462|ref|XM_003623472.1|	91.33	1880	143	20	226	2095	132	2001	0	2551
Ps_230979	gi|164510706|emb|AJ966885.1|	87.82	591	53	18	1	582	2516	1936	0	675
Ps_230980	gi|183579829|emb|AM905426.1|	89.12	441	31	16	76	507	1452	1020	1e-147	532
Ps_230981	gi|183579829|emb|AM905426.1|	94.86	214	8	3	97	308	1198	986	3e-87	331
Ps_230982	gi|164510706|emb|AJ966885.1|	83.61	360	44	14	1	353	2516	2165	9e-85	324
Ps_230976	gi|164510706|emb|AJ966885.1|	97.35	151	4	0	1	151	2315	2165	6e-65	257
Ps_230977	gi|484574986|gb|CP005586.1|	88.55	297	25	9	5	297	13835	13544	2e-93	351
Ps_230978	gi|164510706|emb|AJ966885.1|	83.61	360	44	14	1	353	2516	2165	9e-85	324
Ps_230983	gi|470483113|ref|NR_076574.1|	93.62	235	8	7	1	232	877	647	3e-91	344
Ps_230992	gi|502151703|ref|XM_004508515.1|	90.4	354	23	8	1	350	1600	1946	3e-124	455
Ps_230993	gi|357443106|ref|XM_003591783.1|	94.14	273	16	0	107	379	788	516	1e-112	416
Ps_230994	gi|502118310|ref|XM_004496147.1|	93.18	381	24	2	1	380	886	507	2e-155	558
Ps_230995	gi|502147518|ref|XM_004506757.1|	82.26	1043	110	48	212	1229	272	1264	0	832
Ps_230996	gi|84453219|dbj|AB236755.1|	91.37	742	59	5	1	741	1538	801	0	1011
Ps_230997	gi|363814546|ref|NM_001255783.1|	84.21	133	18	1	3	135	243	114	3e-25	126
Ps_230998	gi|502080976|ref|XM_004486670.1|	92.86	266	17	2	147	411	2957	3221	3e-103	385
Ps_230999	gi|502080976|ref|XM_004486670.1|	91.53	378	25	7	1	376	2849	3221	4e-142	514
Ps_231001	gi|502083314|ref|XM_004487364.1|	85.23	149	17	3	23	170	1084	1228	3e-32	148
Ps_231004	gi|502120003|ref|XM_004496758.1|	85.92	206	24	3	165	366	585	381	4e-52	215
Ps_231005	gi|357445726|ref|XM_003593093.1|	89.73	185	17	2	40	223	315	498	2e-58	235
Ps_231006	gi|357445726|ref|XM_003593093.1|	89.37	207	20	2	2	207	293	498	1e-65	259
Ps_231007	gi|502098373|ref|XM_004491163.1|	86.44	553	62	12	102	645	51	599	1e-165	593
Ps_231008	gi|502098373|ref|XM_004491163.1|	87.63	380	38	8	17	389	222	599	2e-117	433
Ps_231009	gi|502098373|ref|XM_004491163.1|	86.28	554	61	14	103	646	51	599	5e-164	588
Ps_231010	gi|502098373|ref|XM_004491163.1|	87.63	380	38	8	17	389	222	599	2e-117	433
Ps_231018	gi|502150765|ref|XM_004508056.1|	89.8	255	24	2	325	578	317	64	4e-85	326
Ps_231012	gi|502150765|ref|XM_004508056.1|	89.8	255	24	2	155	408	317	64	3e-85	326
Ps_231013	gi|502150765|ref|XM_004508056.1|	89.8	255	24	2	425	678	317	64	4e-85	326
Ps_231030	gi|593787275|ref|XM_007156615.1|	89.76	166	16	1	38	203	147	311	3e-51	211
Ps_231031	gi|502137178|ref|XM_004502939.1|	91.7	265	22	0	20	284	1494	1230	2e-98	368
Ps_231032	gi|357464822|ref|XM_003602645.1|	93.99	599	32	4	1	597	418	1014	0	904
Ps_231034	gi|357464824|ref|XM_003602646.1|	92.31	195	13	2	20	213	578	385	2e-70	276
Ps_231035	gi|502137178|ref|XM_004502939.1|	90.48	231	22	0	1	231	673	443	1e-79	305
Ps_231042	gi|357510462|ref|XM_003625472.1|	86.02	1202	147	20	2	1194	1	1190	0	1269
Ps_231043	gi|357510462|ref|XM_003625472.1|	87.81	558	62	6	51	605	636	1190	0	649
Ps_231047	gi|502125415|ref|XM_004498859.1|	85.54	989	93	25	4	946	1039	2023	0	989
Ps_231050	gi|502125415|ref|XM_004498859.1|	86.74	1071	95	32	45	1091	1	1048	0	1147
Ps_231060	gi|502174494|ref|XM_004515474.1|	91.77	474	37	2	20	492	124	596	0	658
Ps_231054	gi|502174494|ref|XM_004515474.1|	90	160	15	1	72	230	437	596	1e-49	206
Ps_231055	gi|502174494|ref|XM_004515474.1|	90.43	209	18	2	68	275	389	596	5e-70	274
Ps_231056	gi|502169242|ref|XR_190413.1|	90.53	475	40	5	21	492	130	602	1e-174	623
Ps_231057	gi|502105392|ref|XM_004492738.1|	92.78	388	27	1	1	388	607	221	7e-156	560
Ps_231058	gi|502105392|ref|XM_004492738.1|	92.73	1514	77	23	114	1621	2328	842	0	2156
Ps_231061	gi|502096487|ref|XM_004490697.1|	94.04	319	19	0	25	343	1132	1450	3e-133	484
Ps_231062	gi|502129795|ref|XM_004500371.1|	92.08	505	24	10	2	499	1010	515	0	697
Ps_231063	gi|502096487|ref|XM_004490697.1|	92.29	506	26	9	1	504	1111	617	0	706
Ps_231064	gi|502096487|ref|XM_004490697.1|	91.13	744	47	18	1	733	1111	376	0	990
Ps_231065	gi|502096487|ref|XM_004490697.1|	95	200	10	0	137	336	1251	1450	4e-82	315
Ps_231066	gi|193812337|emb|CU655882.7|	90.83	218	20	0	1	218	87836	87619	1e-75	292
Ps_231067	gi|92893973|gb|AC144805.9|	78.63	234	34	15	58	283	67923	68148	5e-30	141
Ps_231069	gi|502144406|ref|XM_004505628.1|	92.52	294	22	0	1	294	2536	2243	2e-114	422
Ps_231070	gi|502144406|ref|XM_004505628.1|	90.66	182	17	0	144	325	2424	2243	2e-60	243
Ps_231075	gi|502105647|ref|XM_004492797.1|	91.76	874	67	5	112	981	137	1009	0	1210
Ps_231072	gi|502105647|ref|XM_004492797.1|	91.76	874	67	5	112	981	137	1009	0	1210
Ps_231073	gi|502105647|ref|XM_004492797.1|	89.24	1496	122	29	112	1573	137	1627	0	1834
Ps_231074	gi|502105647|ref|XM_004492797.1|	92.2	961	69	6	112	1068	137	1095	0	1354
Ps_231082	gi|502176075|ref|XM_004515737.1|	87.43	342	37	6	511	849	443	105	6e-104	388
Ps_231083	gi|502176075|ref|XM_004515737.1|	87.43	342	37	6	437	775	443	105	6e-104	388
Ps_231087	gi|193812337|emb|CU655882.7|	94.63	205	9	2	1	204	88472	88269	6e-83	316
Ps_231088	gi|193812337|emb|CU655882.7|	88.04	301	27	7	3	296	88777	88479	3e-92	348
Ps_231095	gi|357510190|ref|XM_003625336.1|	93.13	233	16	0	20	252	229	461	1e-90	342
Ps_231098	gi|502142618|ref|XM_004504990.1|	87.62	945	94	18	1	932	2034	2968	0	1075
Ps_231099	gi|358346678|ref|XM_003637345.1|	95.86	290	10	2	7	295	1894	1606	2e-128	468
Ps_231100	gi|502142618|ref|XM_004504990.1|	87.75	816	80	15	128	931	2161	2968	0	935
Ps_231103	gi|357501786|ref|XM_003621134.1|	84.39	378	43	13	193	559	977	1349	1e-94	357
Ps_231104	gi|502087831|ref|XM_004488599.1|	89.39	66	2	4	17	79	634	697	4e-11	78.7
Ps_231105	gi|58418457|gb|AC144430.14|	76.73	361	36	36	8	334	67653	67307	6e-35	158
Ps_231106	gi|502087822|ref|XM_004488597.1|	82.35	306	34	15	313	604	1061	1360	9e-62	248
Ps_231107	gi|502132399|ref|XM_004501284.1|	92.41	158	8	4	199	354	654	809	2e-54	222
Ps_231109	gi|357496962|ref|XM_003618722.1|	83.33	180	22	8	176	351	70	245	2e-35	159
Ps_231110	gi|502091428|ref|XM_004489491.1|	90.78	1172	81	25	261	1417	1586	427	0	1541
Ps_231117	gi|193812337|emb|CU655882.7|	86.44	236	18	13	7	236	21664	21437	9e-62	246
Ps_231122	gi|358346654|ref|XM_003637333.1|	89.14	626	57	11	115	734	630	1250	0	769
Ps_231123	gi|357456684|ref|XM_003598575.1|	87.36	174	22	0	86	259	750	923	8e-48	200
Ps_231124	gi|32364483|gb|AY247270.1|	86.33	373	39	8	34	403	291	654	2e-106	396
Ps_231125	gi|502180333|ref|XM_004516558.1|	86.84	760	67	20	1	741	908	1653	0	819
Ps_231130	gi|217073001|gb|BT052199.1|	87.52	545	49	15	20	550	571	32	2e-171	612
Ps_231131	gi|502121264|ref|XM_004497189.1|	85.01	794	89	29	75	852	58	837	0	780
Ps_231133	gi|502121264|ref|XM_004497189.1|	90	350	29	6	20	366	302	648	4e-122	448
Ps_231134	gi|502121264|ref|XM_004497189.1|	86.12	872	93	27	75	933	58	914	0	915
Ps_231126	gi|502121264|ref|XM_004497189.1|	85.89	836	86	31	75	894	58	877	0	861
Ps_231128	gi|502121264|ref|XM_004497189.1|	86.61	620	70	13	100	713	302	914	0	673
Ps_231129	gi|217073001|gb|BT052199.1|	87.89	545	47	15	100	630	571	32	1e-174	623
Ps_231135	gi|388512456|gb|BT144496.1|	87.61	226	26	2	342	566	315	91	8e-66	261
Ps_231142	gi|388512456|gb|BT144496.1|	88.65	185	19	2	30	213	274	91	4e-55	224
Ps_231143	gi|357490212|ref|XM_003615346.1|	93.17	205	12	2	1	204	753	550	1e-77	300
Ps_231144	gi|357490212|ref|XM_003615346.1|	93.17	205	12	2	1	204	753	550	2e-77	300
Ps_231145	gi|388512456|gb|BT144496.1|	88.48	191	19	3	31	220	279	91	3e-56	228
Ps_231146	gi|388512456|gb|BT144496.1|	88.48	191	19	3	87	276	279	91	4e-56	228
Ps_231136	gi|388512456|gb|BT144496.1|	87.61	226	26	2	367	591	315	91	9e-66	261
Ps_231137	gi|388512456|gb|BT144496.1|	87.61	226	26	2	320	544	315	91	8e-66	261
Ps_231138	gi|357490212|ref|XM_003615346.1|	92.66	259	17	2	1	258	753	496	2e-99	372
Ps_231139	gi|502155123|ref|XM_004509911.1|	83.33	282	33	12	544	821	845	574	1e-61	248
Ps_231140	gi|502155123|ref|XM_004509911.1|	88.26	213	19	3	382	594	1142	936	2e-62	250
Ps_231141	gi|502155123|ref|XM_004509911.1|	82.59	316	35	18	702	1007	879	574	2e-65	261
Ps_231147	gi|90855337|emb|CT571264.2|	86.27	1100	117	31	165	1246	45416	46499	0	1164
Ps_231154	gi|502091941|ref|XM_004489617.1|	92.09	253	19	1	12	263	414	666	2e-94	355
Ps_231155	gi|502091941|ref|XM_004489617.1|	92.49	253	18	1	16	267	414	666	5e-96	361
Ps_231156	gi|502091941|ref|XM_004489617.1|	90.94	276	21	3	18	292	416	688	3e-98	368
Ps_231157	gi|502091941|ref|XM_004489617.1|	92.03	477	35	3	10	484	191	666	0	667
Ps_231158	gi|502091941|ref|XM_004489617.1|	92.25	271	19	2	10	279	191	460	1e-102	383
Ps_231159	gi|502091941|ref|XM_004489617.1|	92.31	468	33	3	10	475	191	657	0	662
Ps_231160	gi|20338414|gb|AY093427.1|	96	225	9	0	1	225	11922	12146	6e-98	366
Ps_231161	gi|357502882|ref|XM_003621682.1|	80.45	491	67	25	154	632	103	576	7e-92	348
Ps_231162	gi|533214677|gb|KF000393.1|	87.07	410	43	10	38	442	790	1194	3e-124	455
Ps_231163	gi|357474982|ref|XM_003607729.1|	89.81	206	15	6	42	244	1029	1231	1e-65	259
Ps_231164	gi|533214677|gb|KF000393.1|	87.29	236	22	8	22	253	963	1194	9e-67	263
Ps_231165	gi|502083630|ref|XM_004487460.1|	95.88	291	12	0	321	611	671	381	4e-129	472
Ps_231166	gi|502147727|ref|XM_004506835.1|	89.61	491	43	8	1	487	678	192	4e-173	617
Ps_231168	gi|84468285|dbj|AB236774.1|	85.4	322	44	3	1	320	322	2	4e-87	331
Ps_231170	gi|84468285|dbj|AB236774.1|	91.95	385	31	0	1	385	814	430	6e-150	540
Ps_231171	gi|217330689|gb|BT053661.1|	79.95	823	65	72	4	787	797	36	1e-141	514
Ps_231172	gi|502091023|ref|XM_004489360.1|	80.95	567	75	24	834	1382	624	73	1e-112	418
Ps_231173	gi|217070195|gb|BT050789.1|	82.09	603	62	19	37	628	573	6	1e-129	473
Ps_231175	gi|502140211|ref|XM_004504054.1|	90.12	81	4	4	284	362	1578	1500	4e-18	102
Ps_231176	gi|502119717|ref|XM_004496659.1|	84	725	78	23	530	1242	945	247	0	662
Ps_231177	gi|502150998|ref|XM_004508171.1|	87.41	1580	175	23	112	1676	1743	3313	0	1794
Ps_231178	gi|357448392|ref|XM_003594424.1|	82.22	225	27	11	12	226	1306	1085	2e-42	182
Ps_231183	gi|502136166|ref|XM_004502526.1|	95.35	215	10	0	1	215	289	503	1e-90	342
Ps_231184	gi|502136166|ref|XM_004502526.1|	78.74	301	33	24	41	322	1	289	2e-39	172
Ps_231185	gi|357490558|ref|XM_003615519.1|	93.92	181	11	0	21	201	488	668	3e-70	274
Ps_231186	gi|158062479|emb|CU468244.3|	85.64	411	48	10	19	421	44977	45384	4e-114	422
Ps_231187	gi|158062479|emb|CU468244.3|	92.86	280	20	0	27	306	44545	44266	6e-110	407
Ps_231188	gi|158062479|emb|CU468244.3|	92.86	280	20	0	27	306	44545	44266	6e-110	407
Ps_231189	gi|357460630|ref|XM_003600549.1|	92.31	260	20	0	22	281	1563	1304	6e-99	370
Ps_231190	gi|357460630|ref|XM_003600549.1|	91.77	231	19	0	22	252	1563	1333	2e-84	322
Ps_231196	gi|502127067|ref|XM_004499494.1|	88.3	487	43	13	5	484	1360	881	3e-159	571
Ps_231197	gi|388496921|gb|BT136732.1|	88.35	309	21	9	131	429	670	973	1e-94	357
Ps_231198	gi|357446982|ref|XM_003593719.1|	91.67	348	21	7	3	346	855	1198	2e-130	475
Ps_231199	gi|357446982|ref|XM_003593719.1|	91.71	181	13	2	22	201	1019	1198	6e-63	250
Ps_231204	gi|502170023|ref|XM_004514683.1|	88.39	336	35	4	1	334	927	1260	3e-108	401
Ps_231205	gi|502170023|ref|XM_004514683.1|	91.01	189	17	0	145	333	1072	1260	2e-64	255
Ps_231206	gi|357475602|ref|XM_003608039.1|	88.1	521	53	9	1	516	619	1135	9e-171	610
Ps_231207	gi|357475602|ref|XM_003608039.1|	84.65	391	45	15	1	383	798	1181	4e-100	375
Ps_231210	gi|571466212|ref|XM_003529058.2|	82.93	457	52	18	112	553	1938	2383	6e-104	388
Ps_231212	gi|357469306|ref|XM_003604890.1|	85.47	1177	131	38	367	1525	47	1201	0	1190
Ps_231213	gi|357469306|ref|XM_003604890.1|	90.81	903	76	6	893	1793	304	1201	0	1201
Ps_231214	gi|357469306|ref|XM_003604890.1|	90.81	903	76	6	724	1624	304	1201	0	1201
Ps_231215	gi|357469306|ref|XM_003604890.1|	90.81	903	76	6	788	1688	304	1201	0	1201
Ps_231216	gi|357469306|ref|XM_003604890.1|	86.12	1059	116	29	650	1694	160	1201	0	1112
Ps_231218	gi|357469306|ref|XM_003604890.1|	83.08	668	86	27	217	872	1	653	2e-162	582
Ps_231219	gi|357469306|ref|XM_003604890.1|	90.81	903	76	6	619	1519	304	1201	0	1201
Ps_231211	gi|357469306|ref|XM_003604890.1|	86.12	1059	116	29	545	1589	160	1201	0	1112
Ps_231221	gi|502148093|ref|XM_004506978.1|	81.07	338	28	30	18	338	437	119	8e-59	237
Ps_231222	gi|388504357|gb|BT140450.1|	87.5	336	31	10	41	369	349	18	7e-101	377
Ps_231223	gi|388504357|gb|BT140450.1|	86.65	427	34	16	1	411	437	18	4e-123	451
Ps_231226	gi|502151177|ref|XM_004508259.1|	90.61	1630	103	31	4	1599	192	1805	0	2117
Ps_231227	gi|502151177|ref|XM_004508259.1|	90.42	1503	94	31	4	1472	192	1678	0	1932
Ps_231229	gi|502169813|ref|XM_004514634.1|	89.61	1232	101	25	218	1436	234	1451	0	1541
Ps_231230	gi|502169813|ref|XM_004514634.1|	90.18	1100	83	23	414	1501	365	1451	0	1410
Ps_231231	gi|502169813|ref|XM_004514634.1|	89.61	1232	101	25	161	1379	234	1451	0	1541
Ps_231232	gi|502169813|ref|XM_004514634.1|	89.61	1232	101	25	215	1433	234	1451	0	1541
Ps_231235	gi|357471936|ref|XM_003606205.1|	90.38	156	13	2	35	189	463	309	8e-49	204
Ps_231236	gi|357471936|ref|XM_003606205.1|	86.25	240	25	8	35	270	463	228	6e-64	254
Ps_231244	gi|571448532|ref|XM_003523977.2|	91.67	120	10	0	18	137	493	612	2e-37	167
Ps_231239	gi|571448532|ref|XM_003523977.2|	91.91	309	23	2	1	308	305	612	7e-117	431
Ps_231246	gi|357454184|ref|XM_003597325.1|	93.17	293	18	2	432	723	2330	2039	3e-116	429
Ps_231247	gi|502164691|ref|XM_004513162.1|	89.34	469	43	7	5	469	1261	796	1e-162	582
Ps_231249	gi|593701408|ref|XM_007151060.1|	87.14	140	18	0	1	140	2149	2288	4e-35	159
Ps_231250	gi|593701408|ref|XM_007151060.1|	87.6	129	16	0	52	180	2160	2288	2e-32	150
Ps_231252	gi|502111310|ref|XM_004493960.1|	82.12	453	57	22	1	438	690	247	1e-97	366
Ps_231254	gi|502150455|ref|XM_004507905.1|	87.21	602	60	14	1	599	233	820	0	669
Ps_231256	gi|502150455|ref|XM_004507905.1|	90.85	492	41	4	1	490	233	722	0	656
Ps_231257	gi|502150455|ref|XM_004507905.1|	93.4	106	7	0	117	222	617	722	2e-34	158
Ps_231258	gi|502150455|ref|XM_004507905.1|	81.94	216	26	10	117	331	617	820	3e-38	171
Ps_231259	gi|270118849|emb|CT963108.2|	88.79	232	21	5	64	293	35752	35980	1e-71	279
Ps_231260	gi|357481904|ref|XM_003611190.1|	92.12	292	21	2	1	291	312	22	5e-111	411
Ps_231261	gi|270118849|emb|CT963108.2|	88.02	192	18	5	21	210	35792	35980	1e-54	222
Ps_231264	gi|357481904|ref|XM_003611190.1|	96.28	188	7	0	16	203	685	872	9e-81	309
Ps_231271	gi|502139992|ref|XM_004503950.1|	88.61	237	17	9	24	255	1349	1118	1e-71	279
Ps_231272	gi|374429579|gb|AC235820.2|	85.02	207	22	6	4	202	28497	28702	2e-48	202
Ps_231273	gi|502139992|ref|XM_004503950.1|	87.68	276	20	13	24	292	1349	1081	1e-80	309
Ps_231292	gi|388501023|gb|BT138783.1|	92.73	275	20	0	2	276	308	582	3e-107	398
Ps_231293	gi|571433980|ref|XM_003517795.2|	91.33	173	13	2	1	172	899	728	2e-58	235
Ps_231296	gi|571456010|ref|XR_414457.1|	94.44	72	4	0	748	819	1833	1904	1e-20	111
Ps_231300	gi|357515842|ref|XM_003628162.1|	91.04	67	4	2	5	70	467	532	2e-14	89.8
Ps_231301	gi|357515842|ref|XM_003628162.1|	80.48	543	71	33	23	547	33	558	2e-102	383
Ps_231302	gi|197927596|gb|AC157985.16|	87.84	707	69	13	326	1025	42915	42219	0	813
Ps_231303	gi|357515842|ref|XM_003628162.1|	80.9	513	67	29	23	519	33	530	4e-100	375
Ps_231304	gi|197927596|gb|AC157985.16|	87.84	707	69	13	326	1025	42915	42219	0	813
Ps_231305	gi|357485318|ref|XM_003612899.1|	92.24	670	45	7	53	719	76	741	0	942
Ps_231306	gi|502162580|ref|XM_004512491.1|	91.6	1464	101	22	11	1463	2203	751	0	2002
Ps_231307	gi|37798863|gb|AY340579.1|	100	164	0	0	18	181	951	1114	5e-79	303
Ps_231308	gi|49034962|gb|AC147007.17|	89.17	314	21	11	1	310	11436	11740	1e-101	379
Ps_231312	gi|357459828|ref|XM_003600147.1|	87.66	770	81	11	353	1118	3216	2457	0	883
Ps_231313	gi|357459828|ref|XM_003600147.1|	87.27	220	21	5	6	223	1447	1233	3e-61	244
Ps_231314	gi|159132282|emb|CU468262.6|	88.19	288	24	5	10	288	64939	64653	2e-88	335
Ps_231315	gi|357459828|ref|XM_003600147.1|	89.95	189	14	3	36	223	1417	1233	1e-59	239
Ps_231326	gi|357509800|ref|XM_003625141.1|	91.42	606	46	6	9	611	2303	1701	0	826
Ps_231327	gi|60361021|gb|AC155881.2|	85.36	362	41	11	50	405	27118	27473	6e-97	364
Ps_231330	gi|502122475|ref|XM_004497706.1|	93.22	177	12	0	41	217	611	787	3e-66	261
Ps_231332	gi|502122475|ref|XM_004497706.1|	88.57	1934	165	39	484	2398	2672	776	0	2296
Ps_231334	gi|61656267|gb|AC146752.24|	91.49	282	24	0	25	306	28994	28713	2e-104	388
Ps_231336	gi|61656267|gb|AC146752.24|	84.56	557	56	28	85	631	30905	30369	4e-145	525
Ps_231337	gi|357501452|ref|XM_003620967.1|	92.93	184	13	0	129	312	623	806	3e-68	268
Ps_231338	gi|357444226|ref|XM_003592343.1|	89.19	222	17	6	206	422	45	264	1e-68	270
Ps_231339	gi|357444226|ref|XM_003592343.1|	89.19	222	17	6	46	262	45	264	6e-69	270
Ps_231340	gi|502119516|ref|XM_004496589.1|	87.82	394	34	11	1	390	760	377	1e-122	449
Ps_231341	gi|502139205|ref|XM_004503625.1|	92.19	320	21	4	105	422	898	1215	1e-122	449
Ps_231342	gi|502139203|ref|XM_004503624.1|	86.71	301	17	11	3	281	330	31	1e-81	313
Ps_231343	gi|502139205|ref|XM_004503625.1|	83.71	448	29	33	72	496	1626	1200	2e-102	383
Ps_231344	gi|502139205|ref|XM_004503625.1|	93.02	172	12	0	182	353	298	469	3e-63	252
Ps_231345	gi|84095229|gb|AC158504.10|	81.44	194	16	18	1	182	56262	56077	4e-30	141
Ps_231346	gi|357520926|ref|XM_003630704.1|	94.2	379	16	6	103	478	968	593	8e-160	573
Ps_231347	gi|502111053|ref|XM_004493887.1|	88.27	324	27	10	122	438	960	1279	6e-101	377
Ps_231370	gi|357464866|ref|XM_003602667.1|	82.97	2313	267	94	49	2289	37	2294	0	1971
Ps_231385	gi|114049753|emb|CT954229.11|	84.02	169	15	9	259	422	90045	90206	2e-32	152
Ps_231391	gi|358346833|ref|XM_003637421.1|	92.54	201	15	0	234	434	131	331	3e-74	289
Ps_231393	gi|358346572|ref|XM_003637293.1|	92.07	328	20	6	182	506	1271	1595	1e-124	457
Ps_231394	gi|358346572|ref|XM_003637293.1|	91.44	689	57	2	1	688	1156	469	0	944
Ps_231395	gi|502156714|ref|XM_004510554.1|	89.39	462	37	12	67	522	1151	1606	4e-159	571
Ps_231396	gi|358346833|ref|XM_003637421.1|	91.14	508	43	2	182	688	813	307	0	688
Ps_231397	gi|358346833|ref|XM_003637421.1|	92.54	201	15	0	234	434	131	331	3e-74	289
Ps_231398	gi|357509630|ref|XM_003625056.1|	90.12	1346	117	16	24	1361	828	2165	0	1735
Ps_231402	gi|502132457|ref|XM_004501313.1|	90.16	4409	284	83	1	4375	173	4465	0	5600
Ps_231403	gi|502123252|ref|XM_004497991.1|	90.24	338	29	4	1	336	1152	817	3e-119	438
Ps_231404	gi|502123252|ref|XM_004497991.1|	90.91	1430	104	23	67	1480	1194	2613	0	1897
Ps_231405	gi|502132457|ref|XM_004501313.1|	90.25	3476	222	62	992	4439	1079	4465	0	4433
Ps_231399	gi|502132457|ref|XM_004501313.1|	90.25	3476	222	62	997	4444	1079	4465	0	4433
Ps_231400	gi|502123252|ref|XM_004497991.1|	93.16	1301	79	10	67	1362	1194	2489	0	1901
Ps_231401	gi|357509630|ref|XM_003625056.1|	88.33	780	73	17	1	771	1013	243	0	920
Ps_231423	gi|571438539|ref|XM_006574533.1|	81.67	360	46	16	1	347	161	513	4e-72	281
Ps_231432	gi|163914063|emb|CU468825.14|	79.91	443	65	17	2	432	71697	71267	1e-78	303
Ps_231433	gi|357460470|ref|XM_003600469.1|	79.01	262	33	20	16	266	3127	3377	1e-35	159
Ps_231434	gi|357460470|ref|XM_003600469.1|	81.5	373	47	19	190	551	3035	3396	1e-73	287
Ps_231436	gi|358345047|ref|XM_003636548.1|	88.27	196	19	4	1	194	2049	1856	2e-57	231
Ps_231437	gi|357520708|ref|XM_003630595.1|	85.67	293	30	10	27	313	199	485	3e-77	298
Ps_231438	gi|357520708|ref|XM_003630595.1|	84.14	353	41	12	26	369	139	485	5e-86	327
Ps_231439	gi|357520708|ref|XM_003630595.1|	85.45	440	49	12	67	497	52	485	7e-121	444
Ps_231446	gi|388518214|gb|BT147375.1|	94.44	54	1	2	22	74	764	816	3e-12	82.4
Ps_231447	gi|357514734|ref|XM_003627608.1|	98.32	119	2	0	1	119	506	624	1e-50	209
Ps_231450	gi|357514734|ref|XM_003627608.1|	96.27	134	3	2	1	133	506	638	3e-53	219
Ps_231455	gi|357479952|ref|XM_003610214.1|	89.34	638	54	14	1	631	1010	380	0	789
Ps_231456	gi|357453420|ref|XM_003596939.1|	89.64	222	19	4	269	488	416	197	2e-71	279
Ps_231459	gi|20704|emb|X63061.1|	97.79	725	15	1	1	724	24	748	0	1249
Ps_231460	gi|1928879|gb|U91969.1|PSU91969	99.58	475	1	1	396	870	650	1123	0	865
Ps_231461	gi|20704|emb|X63061.1|	97.82	733	16	0	1	733	24	756	0	1266
Ps_231462	gi|20704|emb|X63061.1|	97.17	424	12	0	1	424	24	447	0	717
Ps_231463	gi|20704|emb|X63061.1|	97.62	671	16	0	1	671	24	694	0	1151
Ps_231464	gi|1928881|gb|U91970.1|PSU91970	99.53	642	3	0	33	674	9	650	0	1170
Ps_231465	gi|20704|emb|X63061.1|	97.64	424	10	0	1	424	24	447	0	728
Ps_231466	gi|1928881|gb|U91970.1|PSU91970	97.35	755	9	7	33	786	9	753	0	1273
Ps_231467	gi|1928881|gb|U91970.1|PSU91970	99.75	788	2	0	33	820	9	796	0	1445
Ps_231472	gi|571447375|ref|XM_003520843.2|	91.18	68	4	2	280	346	3667	3601	7e-15	91.6
Ps_231471	gi|571447375|ref|XM_003520843.2|	91.18	68	4	2	337	403	3667	3601	8e-15	91.6
Ps_231477	gi|388513172|gb|BT144854.1|	89.04	985	92	16	200	1177	1043	68	0	1206
Ps_231474	gi|388513172|gb|BT144854.1|	93.2	250	17	0	252	501	1010	761	5e-98	368
Ps_231475	gi|388521556|gb|BT149046.1|	91.77	158	11	2	246	402	738	894	3e-53	219
Ps_231476	gi|388513172|gb|BT144854.1|	89.44	284	29	1	192	475	1043	761	1e-94	357
Ps_231478	gi|502180288|ref|XM_004516547.1|	91.34	404	28	7	166	566	1686	2085	2e-151	545
Ps_231482	gi|502100904|ref|XM_004491714.1|	85.8	1577	161	53	85	1629	124	1669	0	1613
Ps_231483	gi|502100904|ref|XM_004491714.1|	86.75	1487	148	40	85	1545	124	1587	0	1609
Ps_231484	gi|388493241|gb|BT134892.1|	76.49	889	161	43	101	965	157	1021	2e-119	440
Ps_231486	gi|502144478|ref|XM_004505655.1|	86.89	267	24	10	226	488	100	359	9e-75	291
Ps_231488	gi|571558737|ref|XM_006604546.1|	79.86	139	12	14	7	137	388	258	7e-14	87.9
Ps_231489	gi|357440238|ref|XM_003590349.1|	87.22	1103	85	33	19	1084	492	1575	0	1205
Ps_231491	gi|502136376|ref|XM_004502607.1|	92.49	1079	73	8	3	1077	195	1269	0	1537
Ps_231492	gi|238909055|gb|AC203550.5|	81.82	594	47	36	1	567	83412	82853	4e-120	442
Ps_231497	gi|502166339|ref|XM_004513806.1|	83.96	611	66	25	137	728	281	878	1e-154	556
Ps_231498	gi|502166339|ref|XM_004513806.1|	84.08	584	63	23	159	724	307	878	2e-148	536
Ps_231500	gi|593689983|ref|XM_007145531.1|	83	253	43	0	9	261	784	1036	2e-56	230
Ps_231501	gi|593689983|ref|XM_007145531.1|	97.01	67	2	0	20	86	970	1036	1e-21	113
Ps_231502	gi|593689983|ref|XM_007145531.1|	97.92	48	1	0	16	63	989	1036	1e-12	84.2
Ps_231503	gi|502137849|ref|XM_004503151.1|	88.39	448	48	4	4	449	553	108	1e-148	536
Ps_231504	gi|357461028|ref|XM_003600748.1|	89.67	300	29	2	175	473	362	64	5e-102	381
Ps_231505	gi|357461036|ref|XM_003600752.1|	90.64	267	23	2	1	266	914	649	6e-94	353
Ps_231507	gi|502145514|ref|XM_004506004.1|	90.48	210	12	8	21	226	1255	1460	5e-69	270
Ps_231508	gi|593330872|ref|XM_007138801.1|	89.06	64	5	2	140	202	1483	1421	3e-11	78.7
Ps_231509	gi|502145514|ref|XM_004506004.1|	90.31	196	11	8	44	235	1269	1460	7e-63	250
Ps_231510	gi|502145602|ref|XM_004506040.1|	88.07	109	7	6	1	106	1232	1127	5e-25	124
Ps_231515	gi|357516576|ref|XM_003628529.1|	87.05	193	25	0	18	210	3288	3096	2e-53	219
Ps_231516	gi|357516578|ref|XM_003628530.1|	88.11	227	26	1	18	244	2720	2495	2e-68	268
Ps_231517	gi|358347631|ref|XM_003637812.1|	90	190	16	3	13	201	143	330	9e-61	243
Ps_231518	gi|297182436|gb|GU474895.1|	79.26	135	26	2	1	134	9809	9942	1e-15	93.5
Ps_231520	gi|138754418|emb|AM418730.1|	88.64	405	29	17	1	396	345	741	5e-131	477
Ps_231521	gi|470475164|ref|NR_076262.1|	93.69	206	7	6	1	203	615	817	4e-79	303
Ps_231522	gi|358635055|dbj|AP012304.1|	94.22	277	10	6	8	281	79873	80146	2e-113	418
Ps_231523	gi|507148262|ref|NR_103069.1|	93.17	278	9	9	1	273	566	838	8e-108	399
Ps_231524	gi|484580161|gb|CP005587.1|	100	322	0	0	1	322	3795002	3795323	1e-166	595
Ps_231530	gi|347811119|gb|JF784280.1|	96.91	259	6	2	1	258	1683	1940	7e-118	433
Ps_231531	gi|502112295|ref|XM_004494228.1|	91.3	759	62	4	104	860	859	1615	0	1033
Ps_231533	gi|308084332|gb|GU132941.1|	99.73	377	0	1	18	394	658	1033	0	689
Ps_231537	gi|357437730|ref|XM_003589093.1|	90.52	211	20	0	2	212	565	355	8e-72	279
Ps_231539	gi|357437730|ref|XM_003589093.1|	93.71	143	9	0	79	221	196	338	2e-52	215
Ps_231540	gi|357437730|ref|XM_003589093.1|	93.72	207	12	1	98	304	133	338	1e-80	309
Ps_231541	gi|357437730|ref|XM_003589093.1|	93.72	207	12	1	145	351	133	338	2e-80	309
Ps_231546	gi|34761716|gb|AY299394.1|	98.21	390	6	1	1	390	13740	13352	0	680
Ps_231547	gi|34761716|gb|AY299394.1|	98.21	223	4	0	23	245	13574	13352	4e-105	390
Ps_231548	gi|502140743|ref|XM_004504262.1|	88.38	594	53	15	127	712	858	273	0	701
Ps_231549	gi|502094806|ref|XM_004490245.1|	91.64	347	26	3	37	383	730	1073	5e-131	477
Ps_231551	gi|357492582|ref|XM_003616532.1|	84.86	383	40	14	1	375	407	35	1e-98	370
Ps_231554	gi|502137922|ref|XM_004503174.1|	92.94	991	60	8	72	1055	126	1113	0	1434
Ps_231557	gi|189163209|dbj|AP010443.1|	90.73	259	24	0	1	259	11563	11821	1e-91	346
Ps_231558	gi|189163209|dbj|AP010443.1|	90.95	210	18	1	1	209	11571	11780	2e-72	281
Ps_231562	gi|442803095|gb|KC189947.1|	94.69	377	11	6	170	539	76787	76413	7e-161	577
Ps_231559	gi|442803095|gb|KC189947.1|	99.01	1116	8	2	1	1113	77606	76491	0	1997
Ps_231560	gi|442803095|gb|KC189947.1|	99.08	1194	8	2	1	1191	77606	76413	0	2141
Ps_231561	gi|442803095|gb|KC189947.1|	93.31	299	11	6	170	461	76787	76491	2e-117	433
Ps_231563	gi|502165725|ref|XM_004513614.1|	86.02	329	28	12	17	335	1585	1905	9e-89	337
Ps_231564	gi|502098205|ref|XM_004491122.1|	81.96	787	97	40	118	882	200	963	5e-175	625
Ps_231568	gi|357464068|ref|XM_003602268.1|	90.51	1443	123	14	509	1944	2142	707	0	1893
Ps_231569	gi|357464068|ref|XM_003602268.1|	91.7	1168	89	8	509	1672	2142	979	0	1613
Ps_231570	gi|161353352|emb|CU570676.3|	79.94	339	30	26	7	323	4413	4735	4e-52	215
Ps_231571	gi|357464068|ref|XM_003602268.1|	90.43	1265	103	17	509	1764	2142	887	0	1650
Ps_231572	gi|156231147|gb|AC141323.10|	87.97	989	101	18	492	1471	15680	16659	0	1151
Ps_231565	gi|502136508|ref|XM_004502656.1|	87.99	458	49	6	195	649	1260	806	1e-148	536
Ps_231573	gi|161353352|emb|CU570676.3|	79.15	307	27	25	71	355	4444	4735	5e-41	178
Ps_231566	gi|156231147|gb|AC141323.10|	92.49	985	64	10	492	1471	15680	16659	0	1400
Ps_231567	gi|357464068|ref|XM_003602268.1|	87.72	1173	126	18	509	1672	2142	979	0	1352
Ps_231574	gi|502131778|ref|XM_004501041.1|	92.83	516	30	5	1	514	1894	1384	0	741
Ps_231577	gi|357494864|ref|XM_003617673.1|	91.28	493	41	2	188	679	288	779	0	671
Ps_231578	gi|357494864|ref|XM_003617673.1|	89.03	693	62	10	6	694	97	779	0	846
Ps_231581	gi|83764144|emb|CT033765.2|	89.15	866	72	19	7	862	130879	130026	0	1059
Ps_231582	gi|502134177|ref|XM_004501970.1|	87.5	424	40	12	1	418	843	1259	9e-131	477
Ps_231583	gi|292782806|dbj|AK338172.1|	90.41	73	6	1	206	277	1770	1698	4e-16	95.3
Ps_231585	gi|502123600|ref|XM_004498127.1|	90.34	1004	81	16	114	1109	383	1378	0	1303
Ps_231586	gi|571541310|ref|XM_006601667.1|	83.11	367	50	12	165	525	239	599	1e-84	324
Ps_231587	gi|571541310|ref|XM_006601667.1|	81.45	221	32	9	14	231	385	599	2e-39	172
Ps_231588	gi|502129460|ref|XM_004500256.1|	90.24	82	4	4	1	80	788	709	1e-18	104
Ps_231592	gi|357458058|ref|XM_003599262.1|	82.58	356	46	8	64	417	1	342	1e-77	300
Ps_231593	gi|502147376|ref|XM_004506703.1|	82.46	382	45	17	216	588	1561	1193	6e-82	315
Ps_231594	gi|357468870|ref|XM_003604672.1|	84.11	384	44	12	194	570	1562	1189	4e-94	355
Ps_231600	gi|357510402|ref|XM_003625442.1|	89.52	210	12	6	7	208	398	605	4e-65	257
Ps_231601	gi|357510402|ref|XM_003625442.1|	90.28	360	27	7	1	356	2172	1817	4e-127	464
Ps_231602	gi|357510402|ref|XM_003625442.1|	88.7	469	41	11	1	463	2172	1710	2e-156	562
Ps_231603	gi|289540916|gb|GU443964.1|	92.61	176	13	0	299	474	17160	16985	1e-63	254
Ps_231604	gi|357489412|ref|XM_003614946.1|	88.98	236	24	2	167	401	235	1	9e-75	291
Ps_231605	gi|357489412|ref|XM_003614946.1|	94.35	336	17	2	122	456	495	829	5e-142	514
Ps_231606	gi|357489412|ref|XM_003614946.1|	85.36	321	41	6	1	318	357	40	6e-86	327
Ps_231607	gi|357519536|ref|XM_003630009.1|	88.04	1514	136	36	238	1721	1499	1	0	1751
Ps_231608	gi|357489412|ref|XM_003614946.1|	87.19	359	42	4	1	357	357	1	3e-109	405
Ps_231610	gi|388493119|gb|BT134831.1|	85.04	1664	189	37	112	1743	3	1638	0	1639
Ps_231611	gi|209863214|gb|AC144723.8|	82.86	175	19	9	55	225	49815	49982	1e-31	147
Ps_231612	gi|209863214|gb|AC144723.8|	82.86	175	19	9	89	259	49815	49982	1e-31	147
Ps_231613	gi|209863214|gb|AC144723.8|	82.86	175	19	9	67	237	49815	49982	1e-31	147
Ps_231614	gi|502180979|ref|XM_004516674.1|	84.4	109	8	7	195	296	1102	996	3e-17	99
Ps_231620	gi|217074501|gb|BT052949.1|	89.68	1318	112	24	144	1449	10	1315	0	1659
Ps_231621	gi|217074501|gb|BT052949.1|	90.19	571	44	11	94	657	750	1315	0	734
Ps_231623	gi|357490212|ref|XM_003615346.1|	90.13	831	75	7	1	829	1560	735	0	1074
Ps_231625	gi|34761726|gb|AY299398.1|	80.54	221	23	10	3	221	2549	2347	2e-33	152
Ps_231626	gi|34761726|gb|AY299398.1|	84.41	372	38	18	29	393	2549	2191	1e-91	348
Ps_231631	gi|357490212|ref|XM_003615346.1|	92.49	213	9	6	1	208	1539	1749	4e-77	298
Ps_231632	gi|502123433|ref|XM_004498051.1|	92.52	1645	108	14	1	1636	2020	3658	0	2342
Ps_231633	gi|118445331|gb|AC173474.18|	90.85	153	12	2	4	154	59091	59243	6e-49	204
Ps_231634	gi|118445331|gb|AC173474.18|	90.85	153	12	2	4	154	59091	59243	6e-49	204
Ps_231636	gi|357517090|ref|XM_003628786.1|	90.43	721	54	13	13	727	817	1528	0	935
Ps_231637	gi|407080719|gb|JX435823.1|	87.16	218	22	6	2	216	1077	863	1e-60	243
Ps_231638	gi|502154494|ref|XM_004509662.1|	92.37	131	8	2	114	243	1643	1772	2e-43	185
Ps_231639	gi|502154494|ref|XM_004509662.1|	87.93	174	15	6	96	266	2314	2484	8e-48	200
Ps_231640	gi|502154494|ref|XM_004509662.1|	92.37	131	8	2	92	221	1643	1772	2e-43	185
Ps_231641	gi|502154494|ref|XM_004509662.1|	87.72	334	31	8	1	329	2657	2985	5e-102	381
Ps_231652	gi|502120352|ref|XM_004496875.1|	85.71	203	25	4	22	222	507	707	5e-51	211
Ps_231653	gi|502120352|ref|XM_004496875.1|	84.93	219	24	7	22	237	507	719	1e-51	213
Ps_231656	gi|33518653|gb|AY343326.1|	100	235	0	0	1	235	2030	2264	3e-118	435
Ps_231657	gi|502174819|ref|XM_004515550.1|	90.48	210	13	6	1	208	358	154	6e-69	270
Ps_231658	gi|33518653|gb|AY343326.1|	100	201	0	0	83	283	2064	2264	2e-99	372
Ps_231659	gi|502119361|ref|XM_004496536.1|	86.56	305	26	10	1	296	2137	2435	2e-84	322
Ps_231664	gi|357444034|ref|XM_003592247.1|	89.78	489	40	7	1	481	1295	809	4e-173	617
Ps_231662	gi|357444034|ref|XM_003592247.1|	88.78	838	81	10	117	946	1	833	0	1014
Ps_231663	gi|357444034|ref|XM_003592247.1|	90.58	276	23	1	1	273	1295	1020	2e-96	363
Ps_231665	gi|502138655|ref|XM_004503428.1|	96	100	4	0	180	279	982	1081	1e-36	163
Ps_231666	gi|571456783|ref|XM_003524358.2|	86.57	201	25	2	107	306	1265	1066	8e-54	220
Ps_231673	gi|502113974|ref|XM_004494764.1|	83.58	804	105	21	18	812	1045	1830	0	728
Ps_231672	gi|502113974|ref|XM_004494764.1|	87.51	1738	179	28	561	2282	474	2189	0	1973
Ps_231674	gi|358349316|ref|XM_003638637.1|	87.17	639	73	9	76	710	730	1363	0	717
Ps_231680	gi|502092105|ref|XM_004489656.1|	87.86	280	25	9	7	282	968	1242	9e-84	320
Ps_231682	gi|502092101|ref|XM_004489655.1|	85.36	676	90	8	100	770	558	1229	0	691
Ps_231683	gi|502092101|ref|XM_004489655.1|	86.3	774	100	6	1	771	459	1229	0	837
Ps_231696	gi|32482401|gb|AY303675.1|	88.57	175	13	6	1	170	295	123	1e-49	206
Ps_231698	gi|502150139|ref|XM_004507751.1|	92.51	227	17	0	58	284	863	637	1e-85	326
Ps_231700	gi|502125444|ref|XM_004498871.1|	86.77	189	20	3	44	231	430	246	2e-49	206
Ps_231701	gi|502125444|ref|XM_004498871.1|	86.77	189	20	3	44	231	430	246	2e-49	206
Ps_231711	gi|357512058|ref|XM_003626270.1|	93.28	119	8	0	167	285	250	368	1e-40	176
Ps_231709	gi|223702443|gb|FJ379769.1|	83.22	143	20	4	67	207	786	926	3e-26	128
Ps_231710	gi|357512058|ref|XM_003626270.1|	93.28	119	8	0	166	284	250	368	1e-40	176
Ps_231712	gi|402794840|ref|NM_001255536.2|	84.09	132	17	4	17	146	866	995	7e-25	124
Ps_231716	gi|502091972|ref|XM_004489625.1|	89.56	249	22	3	16	264	733	977	2e-81	313
Ps_231717	gi|502091972|ref|XM_004489625.1|	90.19	540	43	9	15	551	445	977	0	695
Ps_231718	gi|502091972|ref|XM_004489625.1|	89.56	249	22	3	16	264	733	977	2e-81	313
Ps_231720	gi|502091972|ref|XM_004489625.1|	90.19	540	43	9	15	551	445	977	0	695
Ps_231726	gi|357444010|ref|XM_003592235.1|	89.82	452	38	8	4	451	609	162	8e-160	573
Ps_231727	gi|502166322|ref|XM_004513801.1|	86.18	521	51	16	85	592	999	487	8e-151	544
Ps_231732	gi|502113319|ref|XM_004494555.1|	82.78	1382	196	40	1	1364	1497	140	0	1195
Ps_231733	gi|358346680|ref|XM_003637346.1|	82.32	328	41	16	15	332	814	1134	5e-68	268
Ps_231734	gi|388517382|gb|BT146959.1|	80.51	195	30	8	31	221	289	479	3e-30	143
Ps_231735	gi|358346680|ref|XM_003637346.1|	81.17	547	74	26	55	585	601	1134	3e-111	412
Ps_231736	gi|358346680|ref|XM_003637346.1|	79.69	655	92	37	42	674	499	1134	8e-118	435
Ps_231744	gi|502167812|ref|XM_004514199.1|	85.3	1231	140	32	458	1663	1573	359	0	1232
Ps_231756	gi|502122164|ref|XM_004497554.1|	82.04	167	26	4	4	168	741	577	2e-29	139
Ps_231757	gi|357510982|ref|XM_003625732.1|	84.08	534	58	16	1	513	1388	861	1e-134	490
Ps_231758	gi|502111747|ref|XM_004494098.1|	95.13	226	11	0	3	228	1761	1986	4e-95	357
Ps_231766	gi|502157386|ref|XM_004510802.1|	90.17	234	21	2	2	234	1865	1633	5e-79	303
Ps_231767	gi|502157386|ref|XM_004510802.1|	86.32	212	16	7	20	219	1997	2207	3e-53	219
Ps_231768	gi|357437460|ref|XM_003588958.1|	90.03	381	29	7	1	381	850	1221	3e-133	484
Ps_231769	gi|357437460|ref|XM_003588958.1|	87.13	567	41	21	26	579	290	837	6e-172	614
Ps_231770	gi|357437460|ref|XM_003588958.1|	87.13	567	41	21	15	568	290	837	5e-172	614
Ps_231771	gi|357437460|ref|XM_003588958.1|	86.55	394	30	17	15	404	463	837	1e-111	412
Ps_231772	gi|357437460|ref|XM_003588958.1|	94.23	104	6	0	1	104	866	969	1e-35	159
Ps_231773	gi|49405954|gb|AC128638.34|	89.81	216	18	4	17	230	52702	52915	5e-70	274
Ps_231774	gi|6653066|gb|AF155743.1|	92.37	131	8	2	1	131	138	10	2e-43	185
Ps_231777	gi|217072799|gb|BT052098.1|	87.64	809	74	23	214	1008	950	154	0	917
Ps_231778	gi|502151302|ref|XM_004508317.1|	90.48	168	14	2	375	541	859	693	1e-53	220
Ps_231779	gi|502151302|ref|XM_004508317.1|	88.44	294	30	4	31	322	389	680	3e-93	351
Ps_231781	gi|502108913|ref|XM_004493462.1|	92.43	317	23	1	5	320	3710	3394	2e-123	451
Ps_231783	gi|502108913|ref|XM_004493462.1|	91.71	531	34	8	6	534	3205	2683	0	728
Ps_231785	gi|502136010|ref|XM_004502473.1|	88.01	684	55	19	8	683	672	8	0	784
Ps_231786	gi|502136010|ref|XM_004502473.1|	90.07	584	43	10	8	591	672	104	0	743
Ps_231788	gi|357501454|ref|XM_003620968.1|	90.04	281	26	2	140	419	70	349	2e-96	363
Ps_231789	gi|357501454|ref|XM_003620968.1|	90.04	281	26	2	180	459	70	349	2e-96	363
Ps_231790	gi|502090184|ref|XM_004489091.1|	94.86	370	17	2	3	371	893	525	5e-161	577
Ps_231791	gi|502090184|ref|XM_004489091.1|	93.29	283	17	2	3	284	893	612	2e-112	416
Ps_231793	gi|388517548|gb|BT147042.1|	100	46	0	0	26	71	475	520	2e-13	86.1
Ps_231794	gi|357518880|ref|XM_003629681.1|	83.13	830	98	26	54	853	2300	1483	0	719
Ps_231795	gi|357518880|ref|XM_003629681.1|	88.41	207	13	8	54	256	2300	2101	2e-59	239
Ps_231797	gi|357479050|ref|XM_003609763.1|	87.5	176	15	6	22	192	462	635	7e-47	196
Ps_231799	gi|571518440|ref|XM_003546259.2|	81.77	192	23	12	4	189	361	176	9e-33	150
Ps_231800	gi|357479050|ref|XM_003609763.1|	88.69	327	30	6	1	322	311	635	2e-105	392
Ps_231801	gi|357442664|ref|XM_003591562.1|	91.41	128	11	0	26	153	1116	1243	3e-40	176
Ps_231802	gi|502118015|ref|XM_004496002.1|	87.27	660	73	9	3	658	3040	2388	0	743
Ps_231803	gi|357442664|ref|XM_003591562.1|	89.81	471	37	10	1	467	25	488	6e-166	593
Ps_231806	gi|357443404|ref|XM_003591932.1|	96.15	52	2	0	1	52	239	290	2e-13	86.1
Ps_231807	gi|357443404|ref|XM_003591932.1|	96.15	52	2	0	1	52	239	290	2e-13	86.1
Ps_231817	gi|502165471|ref|XR_190347.1|	87.97	241	29	0	6	246	1655	1415	3e-73	285
Ps_231812	gi|502165465|ref|XM_004513533.1|	83.48	551	46	22	1	539	1779	1262	4e-129	472
Ps_231819	gi|502090364|ref|XM_004489147.1|	92.59	243	16	2	17	258	361	602	3e-92	348
Ps_231820	gi|502090364|ref|XM_004489147.1|	91.39	2554	186	30	213	2746	3122	583	0	3467
Ps_231831	gi|157909898|gb|AC163324.30|	87.62	743	79	11	4	742	65811	66544	0	850
Ps_231835	gi|58197714|gb|AC155889.2|	78.33	360	27	24	22	335	51516	51162	3e-43	185
Ps_231836	gi|58197714|gb|AC155889.2|	78.62	407	33	27	84	442	51562	51162	1e-53	220
Ps_231837	gi|151416733|emb|CU062659.10|	80.41	148	16	8	43	181	26608	26751	1e-17	100
Ps_231838	gi|151416733|emb|CU062659.10|	80.41	148	16	8	111	249	26608	26751	1e-17	100
Ps_231841	gi|357504434|ref|XM_003622458.1|	87.09	302	31	8	1	298	2933	3230	6e-88	335
Ps_231844	gi|502156635|ref|XM_004510516.1|	92.52	2632	150	36	1	2612	439	3043	0	3725
Ps_231845	gi|116875968|gb|AC174379.16|	90.63	491	44	2	1	490	1405	916	0	651
Ps_231860	gi|502089885|ref|XM_004488994.1|	86.88	404	37	10	498	896	535	927	7e-119	438
Ps_231862	gi|502151342|ref|XM_004508337.1|	85.52	221	30	2	8	227	982	1201	1e-56	230
Ps_231864	gi|502151342|ref|XM_004508337.1|	88.79	116	11	2	17	131	1087	1201	4e-30	141
Ps_231865	gi|502151342|ref|XM_004508337.1|	90.07	141	12	2	7	146	1062	1201	3e-42	182
Ps_231866	gi|502151342|ref|XM_004508337.1|	88.79	116	11	2	17	131	1087	1201	4e-30	141
Ps_231867	gi|502151342|ref|XM_004508337.1|	89.8	98	8	2	18	114	1105	1201	4e-25	124
Ps_231868	gi|502151342|ref|XM_004508337.1|	89.8	98	8	2	18	114	1105	1201	4e-25	124
Ps_231872	gi|357459888|ref|XM_003600177.1|	90.46	1248	98	21	30	1268	369	1604	0	1626
Ps_231873	gi|357478440|ref|XM_003609458.1|	91.61	453	38	0	192	644	864	1316	8e-176	627
Ps_231876	gi|502151360|ref|XM_004508346.1|	92.36	275	19	2	1	274	584	311	5e-105	390
Ps_231877	gi|881595|gb|U28925.1|PSU28925	91.04	703	59	4	1019	1719	707	7	0	946
Ps_231880	gi|357511266|ref|XM_003625874.1|	88.31	1044	78	26	103	1125	249	1269	0	1212
Ps_231881	gi|388510203|gb|BT143374.1|	83.43	507	43	23	271	768	272	746	3e-117	433
Ps_231882	gi|7008010|dbj|AB031228.1|	82.24	490	54	25	357	825	489	12	4e-105	392
Ps_231883	gi|7008010|dbj|AB031228.1|	92.77	470	30	4	22	489	522	55	0	676
Ps_231884	gi|7008010|dbj|AB031228.1|	89.38	471	29	15	22	474	522	55	8e-160	573
Ps_231885	gi|7008010|dbj|AB031228.1|	94.55	514	7	15	22	517	522	12	0	774
Ps_231886	gi|7008010|dbj|AB031228.1|	88.54	515	36	17	22	517	522	12	1e-168	603
Ps_231887	gi|7008010|dbj|AB031228.1|	86.38	323	34	10	25	342	329	12	5e-91	344
Ps_231888	gi|7008010|dbj|AB031228.1|	91.63	514	37	6	22	532	522	12	0	706
Ps_231889	gi|7008010|dbj|AB031228.1|	98.64	516	7	0	22	537	522	7	0	915
Ps_231896	gi|502158014|ref|XM_004510938.1|	84.85	231	27	7	172	397	2428	2201	2e-55	226
Ps_231897	gi|502158014|ref|XM_004510938.1|	87.7	187	21	2	615	800	2740	2555	3e-52	217
Ps_231898	gi|502158014|ref|XM_004510938.1|	88.06	310	35	2	417	725	2740	2432	2e-97	366
Ps_231909	gi|502127352|ref|XM_004499613.1|	91.83	453	37	0	112	564	87	539	2e-177	632
Ps_231910	gi|502127352|ref|XM_004499613.1|	93.08	318	22	0	16	333	222	539	9e-128	466
Ps_231911	gi|357474040|ref|XM_003607257.1|	91.64	562	41	6	7	565	2924	2366	0	773
Ps_231913	gi|255536916|ref|XM_002509479.1|	79.91	214	27	16	233	438	1769	1974	2e-30	143
Ps_231914	gi|502091683|ref|XM_004489552.1|	91.47	211	16	2	4	213	1421	1212	1e-74	289
Ps_231916	gi|161485032|gb|AC175829.3|	81.25	576	44	46	1	529	51869	52427	9e-110	407
Ps_231915	gi|502112886|ref|XM_004494418.1|	78.95	266	14	22	136	368	2429	2173	3e-30	143
Ps_231917	gi|571450119|ref|XM_003522773.2|	86.35	403	47	8	154	552	725	1123	3e-117	433
Ps_231921	gi|502112016|ref|XM_004494165.1|	90.29	206	18	2	1	205	631	427	3e-68	268
Ps_231922	gi|502112019|ref|XM_004494166.1|	92.02	376	21	6	3	372	742	1114	9e-144	520
Ps_231923	gi|502112019|ref|XM_004494166.1|	92.94	269	14	3	3	267	742	1009	8e-104	387
Ps_231925	gi|502130348|ref|XM_004500564.1|	80.67	569	84	26	155	710	1542	987	6e-113	418
Ps_231927	gi|502130348|ref|XM_004500564.1|	80.66	579	86	26	159	724	1552	987	4e-115	425
Ps_231928	gi|502130348|ref|XM_004500564.1|	83.27	508	79	6	1	505	477	981	2e-126	462
Ps_231930	gi|593268140|ref|XM_007136186.1|	88.79	107	12	0	1	107	289	183	3e-27	132
Ps_231934	gi|133920092|emb|CU024877.11|	80.43	281	31	24	104	372	2237	2505	3e-45	193
Ps_231936	gi|133920092|emb|CU024877.11|	79.6	554	59	52	17	542	1978	2505	8e-92	348
Ps_231945	gi|502122196|ref|XM_004497570.1|	91.06	179	13	2	4	181	2204	2028	2e-59	239
Ps_231941	gi|571482200|ref|XM_003537081.2|	79.05	1241	190	64	24	1226	624	1832	0	787
Ps_231942	gi|571482200|ref|XM_003537081.2|	79.75	1506	233	66	256	1722	360	1832	0	1026
Ps_231943	gi|502122196|ref|XM_004497570.1|	87.16	919	99	16	243	1153	173	1080	0	1026
Ps_231944	gi|502122196|ref|XM_004497570.1|	92.59	162	12	0	3	164	2189	2028	7e-58	233
Ps_231946	gi|388503551|gb|BT140047.1|	88.12	160	11	7	17	174	131	284	7e-43	183
Ps_231947	gi|502130244|ref|XM_004500525.1|	85.34	116	14	3	14	127	616	730	6e-23	117
Ps_231948	gi|217072361|gb|BT051879.1|	85.16	256	20	12	24	268	35	283	1e-61	246
Ps_231949	gi|502130244|ref|XM_004500525.1|	85.45	323	35	12	117	433	414	730	3e-85	326
Ps_231950	gi|502170805|ref|XM_004514859.1|	84.44	829	85	26	45	840	718	1535	0	776
Ps_231955	gi|502131231|ref|XM_004500861.1|	90.18	275	25	2	29	302	431	704	5e-95	357
Ps_231956	gi|502145366|ref|XM_004505942.1|	91.73	254	17	4	6	257	2704	2955	7e-93	350
Ps_231957	gi|502145366|ref|XM_004505942.1|	91.26	103	7	2	365	466	2854	2955	3e-29	139
Ps_231958	gi|502145366|ref|XM_004505942.1|	91.08	157	10	4	151	305	2801	2955	2e-50	209
Ps_231960	gi|502183330|ref|XM_004517057.1|	91.65	443	31	6	54	494	115	553	2e-170	608
Ps_231964	gi|571486256|ref|XM_006590189.1|	83.91	230	27	9	16	241	349	572	7e-51	211
Ps_231965	gi|502137500|ref|XM_004503046.1|	86.3	730	58	26	20	733	16	719	0	756
Ps_231967	gi|164421292|gb|AC187356.2|	81.4	242	25	18	68	296	69136	68902	1e-41	180
Ps_231968	gi|164421292|gb|AC187356.2|	86.08	194	13	9	101	285	69565	69377	3e-46	196
Ps_231969	gi|164421292|gb|AC187356.2|	86.08	194	13	9	47	231	69565	69377	3e-46	196
Ps_231970	gi|164421292|gb|AC187356.2|	81.4	242	25	18	86	314	69136	68902	1e-41	180
Ps_231971	gi|164421292|gb|AC187356.2|	86.08	194	13	9	193	377	69565	69377	3e-46	196
Ps_231973	gi|502145502|ref|XM_004506000.1|	85.31	388	20	24	44	399	598	216	1e-97	366
Ps_231974	gi|502145502|ref|XM_004506000.1|	96.84	190	6	0	22	211	405	216	2e-83	318
Ps_231995	gi|128590980|gb|AC174343.23|	94.52	73	4	0	28	100	115105	115033	1e-21	113
Ps_231996	gi|40786629|gb|AC139601.8|	79.62	265	32	17	76	333	122382	122133	8e-39	171
Ps_231997	gi|502105195|ref|XM_004492691.1|	90.3	165	16	0	44	208	1253	1417	6e-53	217
Ps_231998	gi|502105195|ref|XM_004492691.1|	90.41	657	52	11	1	652	2074	1424	0	854
Ps_232003	gi|357447214|ref|XM_003593835.1|	83.11	438	58	10	1	424	423	858	4e-103	385
Ps_232004	gi|357447232|ref|XM_003593844.1|	81.03	406	62	12	28	424	394	793	3e-80	309
Ps_232011	gi|502178483|ref|XM_004516208.1|	90.6	638	54	6	32	666	167	801	0	841
Ps_232013	gi|357507910|ref|XM_003624196.1|	86.26	895	89	22	14	885	392	1275	0	941
Ps_232016	gi|357501318|ref|XM_003620900.1|	81.34	209	31	7	24	227	1432	1637	1e-36	163
Ps_232017	gi|502164270|ref|XM_004513048.1|	85.45	440	45	16	1	429	875	1306	1e-119	440
Ps_232021	gi|89270433|emb|CT030245.8|	88.44	294	30	4	3	294	113679	113388	2e-93	351
Ps_232022	gi|357471388|ref|XM_003605931.1|	85.87	283	38	2	10	291	457	738	8e-78	300
Ps_232023	gi|357465870|ref|XM_003603172.1|	94	400	22	2	1	399	3741	3343	2e-169	604
Ps_232024	gi|357465870|ref|XM_003603172.1|	97.96	196	4	0	69	264	4269	4464	6e-90	340
Ps_232025	gi|357465870|ref|XM_003603172.1|	97.48	238	6	0	6	243	4337	4574	4e-110	407
Ps_232026	gi|357465870|ref|XM_003603172.1|	98.37	123	2	0	18	140	4342	4464	6e-53	217
Ps_232028	gi|502164250|ref|XR_190320.1|	93.19	367	25	0	25	391	2032	1666	7e-150	540
Ps_232030	gi|111153771|emb|CT963131.5|	88.52	697	42	28	33	701	83264	82578	0	809
Ps_232031	gi|502135387|ref|XR_189913.1|	90.57	297	15	7	381	676	3031	3315	1e-101	381
Ps_232032	gi|111153771|emb|CT963131.5|	85.48	372	28	15	33	383	83264	82898	9e-97	364
Ps_232033	gi|111153771|emb|CT963131.5|	88.19	635	39	26	33	640	83264	82639	0	725
Ps_232034	gi|111153771|emb|CT963131.5|	85.48	372	28	15	33	383	83264	82898	6e-97	364
Ps_232038	gi|502164102|ref|XM_004512992.1|	77.84	370	55	25	20	376	198	553	9e-49	204
Ps_232039	gi|357471330|ref|XM_003605902.1|	84.89	331	34	11	8	330	338	16	8e-84	320
Ps_232040	gi|49170175|gb|AC119416.15|	85.45	165	18	6	203	364	59375	59536	2e-37	167
Ps_232043	gi|502161294|ref|XM_004512055.1|	90.81	283	22	4	1	281	363	83	1e-100	375
Ps_232047	gi|357512406|ref|XM_003626444.1|	88.67	450	39	12	2	445	770	327	3e-149	538
Ps_232049	gi|502170109|ref|XM_004514703.1|	94	150	8	1	101	249	1172	1321	2e-55	226
Ps_232052	gi|502121780|ref|XM_004497382.1|	89.11	349	26	10	173	518	137	476	1e-114	424
Ps_232053	gi|502121780|ref|XM_004497382.1|	85.45	440	30	23	71	506	67	476	9e-116	427
Ps_232056	gi|357441526|ref|XM_003590993.1|	86.09	302	29	13	2	298	1123	1416	1e-81	313
Ps_232057	gi|502122088|ref|XM_004497516.1|	87.71	179	14	8	34	208	395	569	2e-48	202
Ps_232060	gi|571536421|ref|XM_003550856.2|	79.02	410	63	20	237	638	2531	2137	3e-65	259
Ps_232061	gi|571536421|ref|XM_003550856.2|	79.02	410	63	20	56	457	2531	2137	2e-65	259
Ps_232062	gi|571536421|ref|XM_003550856.2|	79.02	410	63	20	76	477	2531	2137	3e-65	259
Ps_232063	gi|571511558|ref|XM_003544258.2|	83.76	117	17	2	483	598	357	472	3e-20	110
Ps_232066	gi|502173128|ref|XM_004515202.1|	90.76	314	27	2	28	340	2209	2521	3e-113	418
Ps_232067	gi|357500092|ref|XM_003620287.1|	89.41	85	6	3	1	84	304	222	5e-19	104
Ps_232078	gi|502153730|ref|XM_004509387.1|	87.75	253	22	7	34	280	879	1128	6e-74	287
Ps_232079	gi|502153730|ref|XM_004509387.1|	88.12	362	34	7	35	390	770	1128	2e-114	422
Ps_232080	gi|502153730|ref|XM_004509387.1|	88.32	351	32	7	23	367	781	1128	1e-111	412
Ps_232070	gi|502153730|ref|XM_004509387.1|	89.57	508	42	9	1	501	625	1128	4e-178	634
Ps_232071	gi|502153727|ref|XM_004509386.1|	89.38	292	23	5	1	285	1427	1137	4e-96	361
Ps_232072	gi|502153730|ref|XM_004509387.1|	88.67	450	40	9	16	458	683	1128	3e-149	538
Ps_232073	gi|571527597|ref|XM_006599215.1|	86.67	90	7	4	273	358	990	1078	5e-16	95.3
Ps_232074	gi|502153730|ref|XM_004509387.1|	87.06	309	31	7	16	318	823	1128	5e-90	340
Ps_232076	gi|502153727|ref|XM_004509386.1|	88.8	250	20	5	1	243	1427	1179	8e-78	300
Ps_232077	gi|502153730|ref|XM_004509387.1|	88.32	214	19	4	18	227	917	1128	2e-63	252
Ps_232088	gi|193812337|emb|CU655882.7|	94.77	287	11	4	1	285	65047	65331	4e-121	444
Ps_232089	gi|193812337|emb|CU655882.7|	94.72	284	15	0	1	284	65630	65347	1e-120	442
Ps_232095	gi|24414293|gb|AC131455.5|	83.01	206	15	11	229	422	39818	40015	5e-38	169
Ps_232100	gi|502137732|ref|XM_004503109.1|	84.87	1639	185	51	545	2152	407	2013	0	1594
Ps_232096	gi|502151957|ref|XR_190149.1|	81.61	348	48	11	186	529	1536	1201	1e-69	274
Ps_232097	gi|502137732|ref|XM_004503109.1|	84.87	1639	185	51	464	2071	407	2013	0	1594
Ps_232098	gi|502137732|ref|XM_004503109.1|	84.87	1639	185	51	512	2119	407	2013	0	1594
Ps_232099	gi|502151956|ref|XR_190148.1|	83.71	221	21	7	121	339	1408	1201	5e-46	195
Ps_232101	gi|502151957|ref|XR_190149.1|	87.46	311	26	11	1	303	686	381	1e-91	346
Ps_232102	gi|502151957|ref|XR_190149.1|	89.89	188	19	0	139	326	208	395	2e-60	243
Ps_232103	gi|357440858|ref|XM_003590659.1|	93.57	140	9	0	62	201	1106	1245	1e-50	209
Ps_232104	gi|502138375|ref|XM_004503326.1|	83.44	483	43	23	216	681	166	628	7e-112	414
Ps_232108	gi|502132310|ref|XM_004501241.1|	85.98	528	61	5	85	601	235	760	1e-153	553
Ps_232111	gi|502142124|ref|XM_004504746.1|	89.48	561	55	4	1	559	260	818	0	706
Ps_232117	gi|502137413|ref|XM_004503019.1|	96.08	51	2	0	1	51	245	295	2e-12	84.2
Ps_232118	gi|388507321|gb|BT141933.1|	90.07	151	13	2	53	202	385	236	3e-46	195
Ps_232121	gi|502137376|ref|XM_004503007.1|	88.52	392	30	14	379	764	1614	1996	2e-125	460
Ps_232122	gi|502137376|ref|XM_004503007.1|	87.52	553	50	18	429	973	1455	1996	8e-174	621
Ps_232123	gi|502104024|ref|XM_004492358.1|	91.39	546	47	0	2	547	1217	672	0	749
Ps_232124	gi|502104024|ref|XM_004492358.1|	84.54	317	25	20	21	328	1678	1979	2e-75	292
Ps_232125	gi|149727789|gb|EF468478.1|	83.5	412	48	14	2	397	535	942	2e-97	366
Ps_232129	gi|357475680|ref|XM_003608078.1|	91.93	223	18	0	2	224	1702	1480	9e-82	313
Ps_232130	gi|502143599|ref|XM_004505340.1|	82.98	564	60	28	28	574	2046	2590	8e-131	477
Ps_232131	gi|697224610|emb|LN570863.1|	94.12	204	6	6	7	207	476	676	1e-79	305
Ps_232132	gi|525313569|ref|NM_001279154.1|	91.95	149	12	0	3	151	603	455	2e-50	209
Ps_232133	gi|525313569|ref|NM_001279154.1|	91.46	199	17	0	1	199	380	182	4e-70	274
Ps_232134	gi|525313569|ref|NM_001279154.1|	91.95	149	12	0	3	151	603	455	1e-50	209
Ps_232135	gi|525313569|ref|NM_001279154.1|	88.38	284	33	0	15	298	671	954	2e-90	342
Ps_232136	gi|525313569|ref|NM_001279154.1|	89.5	381	40	0	11	391	574	954	2e-132	483
Ps_232137	gi|388517540|gb|BT147038.1|	94.35	230	13	0	88	317	711	940	7e-94	353
Ps_232138	gi|388517540|gb|BT147038.1|	89.29	1391	110	22	322	1704	4	1363	0	1707
Ps_232140	gi|571478601|ref|XM_003534246.2|	86.09	1165	133	24	367	1518	468	1616	0	1227
Ps_232141	gi|388517540|gb|BT147038.1|	89.77	899	72	15	322	1214	4	888	0	1133
Ps_232142	gi|2104674|emb|X97903.1|	92.74	1102	44	14	1059	2146	3	1082	0	1559
Ps_232143	gi|270118848|emb|CT954230.2|	80.24	339	29	22	41	362	184320	184637	9e-54	220
Ps_232146	gi|571478601|ref|XM_003534246.2|	82.34	1489	190	58	222	1675	468	1918	0	1225
Ps_232147	gi|388517540|gb|BT147038.1|	89.73	1382	112	21	581	1954	4	1363	0	1738
Ps_232148	gi|571478601|ref|XM_003534246.2|	86.16	1149	129	25	626	1760	468	1600	0	1214
Ps_232149	gi|388517540|gb|BT147038.1|	88.38	1110	100	23	322	1420	4	1095	0	1308
Ps_232150	gi|502099478|ref|XM_004491432.1|	87.16	148	12	7	64	207	452	596	3e-36	161
Ps_232151	gi|502099478|ref|XM_004491432.1|	86.49	148	13	7	57	200	452	596	1e-34	156
Ps_232159	gi|502184057|ref|XM_004517218.1|	84.49	651	76	19	1	637	850	211	2e-173	619
Ps_232160	gi|502184057|ref|XM_004517218.1|	84.49	651	76	19	1	637	850	211	2e-173	619
Ps_232166	gi|193812337|emb|CU655882.7|	97.03	202	6	0	1	202	68043	67842	3e-90	340
Ps_232174	gi|502127386|ref|XM_004499630.1|	94.56	147	8	0	446	592	997	1143	1e-55	228
Ps_232175	gi|502083236|ref|XM_004487341.1|	95.24	126	6	0	34	159	936	1061	6e-48	200
Ps_232171	gi|502083236|ref|XM_004487341.1|	93.58	187	12	0	1	187	930	1116	1e-71	279
Ps_232173	gi|502083236|ref|XM_004487341.1|	94.14	239	14	0	34	272	936	1174	3e-97	364
Ps_232178	gi|357513730|ref|XM_003627106.1|	89.87	237	24	0	6	242	847	611	1e-79	305
Ps_232179	gi|357513732|ref|XM_003627107.1|	87.37	285	22	14	4	281	754	477	4e-82	315
Ps_232180	gi|502156469|ref|XM_004510433.1|	88.08	663	69	9	11	668	1255	598	0	778
Ps_232181	gi|357445210|ref|XM_003592835.1|	90.19	540	47	6	150	686	661	1197	0	699
Ps_232176	gi|357513732|ref|XM_003627107.1|	86.51	415	44	11	4	412	885	477	2e-121	446
Ps_232177	gi|502076678|ref|XM_004485368.1|	86.25	1142	116	31	90	1206	75	1200	0	1201
Ps_232183	gi|502152529|ref|XM_004508911.1|	91.78	572	41	6	118	686	260	828	0	791
Ps_232187	gi|388507923|gb|BT142234.1|	89.71	136	7	6	193	324	980	848	1e-37	167
Ps_232184	gi|388507923|gb|BT142234.1|	91.71	205	12	4	193	394	980	778	2e-71	279
Ps_232185	gi|388507923|gb|BT142234.1|	91.03	145	8	4	193	334	980	838	7e-45	191
Ps_232186	gi|502152529|ref|XM_004508911.1|	91.78	572	41	6	165	733	260	828	0	791
Ps_232192	gi|571555688|ref|XM_003553877.2|	87.1	2481	259	53	351	2802	2899	451	0	2752
Ps_232193	gi|571555688|ref|XM_003553877.2|	86.55	1428	150	37	351	1757	2899	1493	0	1535
Ps_232195	gi|502135789|ref|XM_004502396.1|	95.2	709	30	4	188	894	6867	6161	0	1118
Ps_232196	gi|502135789|ref|XM_004502396.1|	92.42	831	59	4	1	829	5332	6160	0	1182
Ps_232194	gi|502137086|ref|XM_004502906.1|	85.75	379	41	9	1	368	2862	2486	2e-104	388
Ps_232198	gi|357437660|ref|XM_003589058.1|	87.34	537	50	16	709	1235	708	1236	5e-167	599
Ps_232200	gi|502116638|ref|XM_004495471.1|	85.77	970	73	37	1	940	2916	3850	0	966
Ps_232201	gi|502116638|ref|XM_004495471.1|	93.15	555	38	0	53	607	2888	2334	0	815
Ps_232199	gi|502116638|ref|XM_004495471.1|	94.81	559	29	0	565	1123	1754	2312	0	872
Ps_232211	gi|502151259|ref|XM_004508296.1|	96.1	308	12	0	203	510	1295	988	1e-138	503
Ps_232217	gi|357507652|ref|XM_003624067.1|	84.98	213	27	4	3	214	1727	1519	3e-51	211
Ps_232218	gi|502105473|ref|XM_004492757.1|	92.35	183	12	2	23	204	2194	2375	1e-65	259
Ps_232219	gi|357507652|ref|XM_003624067.1|	87.86	280	29	4	1	279	2569	2844	5e-85	324
Ps_232220	gi|502105473|ref|XM_004492757.1|	92.02	163	11	2	169	330	2214	2375	5e-56	228
Ps_232221	gi|502105473|ref|XM_004492757.1|	92.05	176	12	2	180	354	2201	2375	1e-61	246
Ps_232223	gi|119359620|emb|CU302334.1|	77.99	209	24	18	65	259	82298	82498	5e-21	111
Ps_232227	gi|967269|gb|U31669.1|PSU31669	85.77	246	27	8	24	265	544	303	6e-64	254
Ps_232238	gi|967269|gb|U31669.1|PSU31669	86.13	137	18	1	26	161	648	512	9e-32	147
Ps_232239	gi|967269|gb|U31669.1|PSU31669	85.92	341	39	9	4	340	638	303	2e-94	355
Ps_232229	gi|967269|gb|U31669.1|PSU31669	81.89	243	33	10	1	238	574	338	3e-46	195
Ps_232232	gi|27413318|gb|AY161277.1|	84.11	107	15	2	1	106	411	516	2e-18	102
Ps_232233	gi|967269|gb|U31669.1|PSU31669	84.27	178	23	5	3	177	638	463	2e-38	169
Ps_232234	gi|967269|gb|U31669.1|PSU31669	84.23	355	40	9	3	343	638	286	4e-87	331
Ps_232235	gi|967269|gb|U31669.1|PSU31669	85.33	334	31	11	113	431	616	286	2e-86	329
Ps_232249	gi|502141226|ref|XM_004504435.1|	79.91	229	39	6	7	230	839	613	3e-36	161
Ps_232251	gi|357468588|ref|XM_003604531.1|	90.43	878	69	12	270	1141	1	869	0	1142
Ps_232252	gi|357468588|ref|XM_003604531.1|	89.84	768	62	13	362	1123	112	869	0	972
Ps_232253	gi|357468588|ref|XM_003604531.1|	90.43	878	69	12	152	1023	1	869	0	1142
Ps_232261	gi|357509292|ref|XM_003624887.1|	88.94	199	22	0	1	199	2169	1971	1e-61	246
Ps_232266	gi|357509292|ref|XM_003624887.1|	91.62	167	14	0	1	167	2169	2003	5e-57	231
Ps_232269	gi|502111123|ref|XM_004493905.1|	89.25	307	28	4	1	303	1006	1311	1e-101	379
Ps_232271	gi|502155358|ref|XM_004509988.1|	81.27	267	23	14	127	390	1502	1744	9e-45	191
Ps_232276	gi|62867552|emb|AJ966315.1|	89.95	189	16	3	1	188	201	15	4e-60	241
Ps_232282	gi|388511404|gb|BT143970.1|	92.73	220	16	0	1	220	336	117	2e-83	318
Ps_232284	gi|357486258|ref|XM_003613369.1|	89.86	1755	138	29	319	2043	13	1757	0	2218
Ps_232286	gi|357476950|ref|XM_003608713.1|	86.96	138	13	3	18	151	379	243	7e-33	150
Ps_232287	gi|502175774|ref|XM_004515682.1|	87.13	668	39	31	1	633	784	129	0	713
Ps_232288	gi|84662923|gb|AC155228.11|	85.96	178	13	10	16	191	50828	50995	8e-42	180
Ps_232293	gi|388495865|gb|BT136204.1|	86.18	246	31	3	1	245	248	5	1e-66	263
Ps_232294	gi|58737309|emb|CR936328.1|	84.12	170	18	7	163	326	181508	181342	2e-34	156
Ps_232295	gi|357448170|ref|XM_003594313.1|	85.96	1745	212	30	107	1833	271	2000	0	1834
Ps_232296	gi|357448170|ref|XM_003594313.1|	86.21	2016	243	32	155	2151	1	2000	0	2150
Ps_232297	gi|502097178|ref|XM_004490872.1|	78.38	1707	224	108	154	1798	1709	86	0	974
Ps_232299	gi|571454574|ref|XM_003524549.2|	89.74	273	22	6	273	542	1482	1213	8e-91	344
Ps_232300	gi|502137239|ref|XM_004502961.1|	85.54	1501	160	43	79	1547	552	2027	0	1517
Ps_232301	gi|388494109|gb|BT135326.1|	91.37	336	29	0	1	336	1348	1683	4e-126	460
Ps_232304	gi|502166792|ref|XM_004513925.1|	92.22	668	48	4	2	667	1617	952	0	942
Ps_232307	gi|357461872|ref|XM_003601170.1|	93.38	151	8	2	1	150	399	250	1e-54	222
Ps_232308	gi|502133786|ref|XM_004501834.1|	89.55	727	58	16	1	720	674	1389	0	905
Ps_232316	gi|357518760|ref|XM_003629621.1|	92.15	242	18	1	20	261	3872	4112	4e-90	340
Ps_232317	gi|357518760|ref|XM_003629621.1|	92.41	290	21	1	6	295	3824	4112	1e-111	412
Ps_232318	gi|357518760|ref|XM_003629621.1|	92.79	305	22	0	20	324	3808	4112	1e-120	442
Ps_232319	gi|357518760|ref|XM_003629621.1|	94.25	539	31	0	17	555	3574	4112	0	824
Ps_232320	gi|502140822|ref|XM_004504293.1|	91.27	916	68	12	1	910	3198	4107	0	1238
Ps_232321	gi|62910037|gb|AC158497.2|	92.37	380	27	2	1	379	42641	43019	6e-150	540
Ps_232323	gi|502125491|ref|XM_004498890.1|	88.64	352	20	14	1	337	2524	2870	4e-111	411
Ps_232326	gi|502125491|ref|XM_004498890.1|	95.92	98	2	2	1	96	2524	2621	5e-35	158
Ps_232327	gi|502131993|ref|XM_004501130.1|	89.87	1135	93	20	134	1257	124	1247	0	1439
Ps_232328	gi|502131993|ref|XM_004501130.1|	93.66	205	13	0	18	222	289	493	4e-80	307
Ps_232330	gi|502131993|ref|XM_004501130.1|	83.4	235	29	8	20	249	1018	1247	1e-50	209
Ps_232331	gi|502131993|ref|XM_004501130.1|	92.75	455	30	3	11	465	42	493	0	654
Ps_232332	gi|502100923|ref|XM_004491716.1|	90.66	482	33	12	45	519	657	181	2e-176	630
Ps_232338	gi|571500009|ref|XR_417678.1|	91.74	109	8	1	27	134	1594	1486	4e-32	150
Ps_232339	gi|502078092|ref|XM_004485780.1|	92.75	331	22	2	15	344	1477	1148	4e-131	477
Ps_232340	gi|502100923|ref|XM_004491716.1|	88.12	1221	103	33	1	1191	677	1885	0	1413
Ps_232333	gi|502100923|ref|XM_004491716.1|	91.06	526	35	12	1	519	701	181	0	701
Ps_232334	gi|502100923|ref|XM_004491716.1|	90.66	482	33	12	45	519	657	181	2e-176	630
Ps_232335	gi|502100923|ref|XM_004491716.1|	90.66	482	33	12	45	519	657	181	1e-176	630
Ps_232337	gi|571500009|ref|XR_417678.1|	91.74	109	8	1	27	134	1594	1486	4e-32	150
Ps_232341	gi|502125491|ref|XM_004498890.1|	88.89	108	7	5	379	483	2957	2852	7e-26	128
Ps_232345	gi|61191806|gb|AY833543.1|	82.51	343	34	19	4	332	378	48	5e-71	278
Ps_232349	gi|571536583|ref|XM_003549899.2|	87.6	250	29	2	1	249	528	280	2e-74	289
Ps_232350	gi|571536583|ref|XM_003549899.2|	88.57	140	14	2	1	139	528	390	5e-38	169
Ps_232384	gi|357445156|ref|XM_003592808.1|	85.53	1057	116	32	363	1396	418	1460	0	1070
Ps_232404	gi|357445224|ref|XM_003592842.1|	91.45	386	32	1	3	388	547	163	1e-146	529
Ps_232410	gi|118143084|emb|CU012056.10|	93.21	162	11	0	113	274	44412	44573	3e-59	239
Ps_232409	gi|502155975|ref|XM_004510207.1|	91.6	250	19	2	1	249	1252	1500	3e-91	344
Ps_232411	gi|357454524|ref|XM_003597495.1|	85.68	482	49	13	192	663	893	422	1e-134	490
Ps_232413	gi|502090056|ref|XM_004489050.1|	89.92	665	61	6	284	945	862	201	0	852
Ps_232414	gi|502090056|ref|XM_004489050.1|	88.46	667	69	8	284	946	862	200	0	798
Ps_232415	gi|357442390|ref|XM_003591425.1|	90.8	641	48	6	1	634	671	35	0	846
Ps_232416	gi|571438333|ref|XM_006574479.1|	88.18	643	62	14	1	636	765	130	0	754
Ps_232417	gi|357467586|ref|XM_003604030.1|	80.58	618	59	37	51	655	1532	963	2e-113	420
Ps_232418	gi|357494384|ref|XM_003617433.1|	89.29	448	26	15	1	433	715	1155	3e-150	542
Ps_232421	gi|388520854|gb|BT148695.1|	90.81	359	19	8	193	543	787	1139	7e-128	468
Ps_232422	gi|388520854|gb|BT148695.1|	90.81	359	19	8	167	517	787	1139	7e-128	468
Ps_232423	gi|388521128|gb|BT148832.1|	86.21	1313	122	46	141	1425	422	1703	0	1367
Ps_232424	gi|388521128|gb|BT148832.1|	87.64	1173	106	30	141	1294	422	1574	0	1327
Ps_232425	gi|388521128|gb|BT148832.1|	83.57	140	15	6	513	645	1787	1925	2e-24	124
Ps_232426	gi|502152300|ref|XM_004508805.1|	82.52	492	49	21	33	505	475	2	6e-107	398
Ps_232427	gi|357477366|ref|XM_003608921.1|	87.5	352	23	21	162	502	716	1057	2e-103	387
Ps_232428	gi|357477366|ref|XM_003608921.1|	88.37	490	30	27	134	609	581	1057	8e-157	564
Ps_232429	gi|357477366|ref|XM_003608921.1|	88.16	642	45	29	3	628	431	1057	0	736
Ps_232431	gi|470130003|ref|XM_004300849.1|	84.13	126	18	2	39	163	421	545	7e-24	121
Ps_232432	gi|357455286|ref|XM_003597876.1|	98.46	65	1	0	2	66	971	1035	3e-22	115
Ps_232433	gi|502080707|ref|XM_004486595.1|	91.53	425	32	4	59	481	1079	1501	1e-162	582
Ps_232435	gi|126091038|gb|AC174328.14|	84.71	314	32	14	1	305	118484	118790	9e-78	300
Ps_232438	gi|357483076|ref|XM_003611777.1|	93.49	476	31	0	1	476	632	157	0	708
Ps_232436	gi|502152974|ref|XM_004509119.1|	87.68	495	53	8	1	491	746	256	1e-158	569
Ps_232437	gi|357483076|ref|XM_003611777.1|	93.76	465	29	0	1	465	632	168	0	699
Ps_232440	gi|502146862|ref|XM_004506584.1|	88.22	297	26	9	16	308	587	878	1e-91	346
Ps_232441	gi|502146862|ref|XM_004506584.1|	88.64	308	26	9	24	327	576	878	9e-98	366
Ps_232444	gi|388517902|gb|BT147219.1|	95.42	131	6	0	4	134	836	706	2e-50	209
Ps_232443	gi|502080520|ref|XM_004486534.1|	83.19	357	47	11	13	361	1165	1516	6e-82	315
Ps_232447	gi|112806928|emb|CT967316.8|	82.09	268	31	14	112	367	27217	27479	1e-51	213
Ps_232448	gi|357465784|ref|XM_003603129.1|	88.76	249	22	6	58	303	34	279	9e-78	300
Ps_232449	gi|502109912|ref|XM_004493699.1|	82.91	357	48	11	16	367	1404	1056	2e-80	309
Ps_232450	gi|308154499|gb|HM640007.1|	92.24	322	21	4	1	320	786	467	7e-124	453
Ps_232454	gi|502140163|ref|XM_004504030.1|	89.33	328	27	7	3	326	564	241	3e-109	405
Ps_232451	gi|502140157|ref|XM_004504027.1|	86.73	588	63	12	3	581	980	399	9e-180	640
Ps_232455	gi|502173046|ref|XM_004515185.1|	89.77	215	18	4	20	232	592	804	2e-69	272
Ps_232458	gi|502087123|ref|XM_004488378.1|	88.7	1611	127	39	882	2471	218	1794	0	1916
Ps_232459	gi|502124151|ref|XM_004498351.1|	83.72	1192	125	50	34	1178	89	1258	0	1062
Ps_232460	gi|502145709|ref|XM_004506088.1|	89.07	485	44	8	4	482	1208	727	6e-166	593
Ps_232461	gi|502087248|ref|XM_004488418.1|	87.32	284	32	4	19	300	1918	2199	7e-84	322
Ps_232462	gi|357491960|ref|XM_003616220.1|	84.5	413	30	26	113	505	1269	871	7e-101	377
Ps_232463	gi|502117759|ref|XM_004495875.1|	91.83	306	21	4	1	304	917	614	5e-115	424
Ps_232464	gi|502117759|ref|XM_004495875.1|	91.99	287	21	2	1	286	558	273	2e-108	401
Ps_232469	gi|357454076|ref|XM_003597271.1|	93.9	213	13	0	1	213	2109	2321	1e-84	322
Ps_232474	gi|502145136|ref|XM_004505839.1|	89.81	314	27	5	2	313	1677	1367	4e-107	398
Ps_232470	gi|357454076|ref|XM_003597271.1|	93.83	308	19	0	22	329	1930	1623	3e-127	464
Ps_232473	gi|357472646|ref|XM_003606560.1|	92.09	278	20	2	21	297	439	163	6e-105	390
Ps_232487	gi|357445508|ref|XM_003592984.1|	94.08	355	21	0	16	370	1008	1362	6e-150	540
Ps_232488	gi|357448260|ref|XM_003594358.1|	97.22	108	3	0	1	108	308	201	8e-43	183
Ps_232489	gi|502106815|ref|XM_004493008.1|	89.53	277	23	6	23	296	147	420	1e-91	346
Ps_232490	gi|502106815|ref|XM_004493008.1|	87.99	333	30	10	55	382	93	420	3e-103	385
Ps_232491	gi|357511476|ref|XM_003625979.1|	86.91	611	76	4	4	612	621	13	0	682
Ps_232493	gi|357446146|ref|XM_003593303.1|	90.25	318	27	4	1	316	584	269	1e-111	412
Ps_232494	gi|357446146|ref|XM_003593303.1|	91.12	394	21	9	1	384	1181	1570	2e-144	521
Ps_232497	gi|62909811|emb|CR936947.2|	82.09	201	20	13	73	261	1696	1892	5e-35	158
Ps_232501	gi|113734316|dbj|AB236126.1|	100	216	0	0	8	223	2445	2660	6e-108	399
Ps_232503	gi|357493164|ref|XM_003616823.1|	86.27	233	15	12	172	393	1611	1837	1e-58	237
Ps_232498	gi|357493164|ref|XM_003616823.1|	87.3	370	23	15	3	357	1477	1837	3e-108	401
Ps_232499	gi|113734316|dbj|AB236126.1|	82.21	163	15	6	73	221	2450	2612	6e-26	128
Ps_232500	gi|357493164|ref|XM_003616823.1|	90.51	432	39	2	139	569	1334	904	1e-158	569
Ps_232505	gi|61677148|gb|AY833551.1|	85.89	248	26	9	22	265	2481	2239	2e-64	255
Ps_232508	gi|189163188|dbj|AP010422.1|	85.42	96	8	6	10	102	71945	72037	9e-16	95.3
Ps_232510	gi|197927598|gb|AC166287.4|	85.47	117	12	5	106	219	118312	118198	7e-23	117
Ps_232511	gi|502078879|ref|XM_004486028.1|	87.59	137	14	3	15	148	1425	1561	3e-34	156
Ps_232512	gi|197927598|gb|AC166287.4|	88.75	80	7	2	106	184	118312	118234	9e-17	97.1
Ps_232523	gi|357447556|ref|XM_003594006.1|	93	243	16	1	12	253	646	888	8e-94	353
Ps_232524	gi|357447556|ref|XM_003594006.1|	93.22	339	21	2	12	349	646	983	3e-137	497
Ps_232525	gi|502141755|ref|XM_004504566.1|	88.73	71	6	2	82	151	1893	1824	3e-13	86.1
Ps_232526	gi|502143979|ref|XM_004505479.1|	84.36	390	47	11	164	552	1301	925	1e-98	370
Ps_232533	gi|502143979|ref|XM_004505479.1|	92.02	163	13	0	19	181	1087	925	8e-57	230
Ps_232527	gi|502143979|ref|XM_004505479.1|	91.04	212	16	1	19	230	1087	879	7e-73	283
Ps_232528	gi|502082527|ref|XM_004487137.1|	83.8	1006	79	55	13	966	482	1455	0	878
Ps_232529	gi|502082527|ref|XM_004487137.1|	83.89	1254	103	67	71	1264	241	1455	0	1105
Ps_232531	gi|502143979|ref|XM_004505479.1|	93.18	308	21	0	1	308	570	877	7e-124	453
Ps_232532	gi|502143979|ref|XM_004505479.1|	84.36	390	47	11	163	551	1301	925	1e-98	370
Ps_232536	gi|212288993|emb|CU655881.10|	90.68	118	9	2	93	210	2210	2325	1e-34	156
Ps_232537	gi|212288993|emb|CU655881.10|	88.89	279	19	12	1	273	2053	2325	8e-88	333
Ps_232538	gi|212288993|emb|CU655881.10|	87.32	213	16	11	14	220	2118	2325	6e-58	233
Ps_232541	gi|148356329|gb|AC165430.3|	82.45	376	28	21	320	676	90614	90258	2e-75	294
Ps_232542	gi|357476948|ref|XM_003608712.1|	90.06	2043	162	36	26	2045	2335	311	0	2610
Ps_232546	gi|502107661|ref|XM_004493279.1|	81	300	39	18	249	539	1027	737	4e-54	222
Ps_232547	gi|357508492|ref|XM_003624487.1|	81.73	542	78	20	5	537	545	16	2e-117	433
Ps_232548	gi|357508492|ref|XM_003624487.1|	82.67	375	53	11	101	466	387	16	3e-84	322
Ps_232549	gi|502123576|ref|XM_004498116.1|	86.7	188	19	2	2	186	281	97	8e-49	204
Ps_232552	gi|357462392|ref|XM_003601430.1|	88.89	162	18	0	409	570	346	507	2e-47	200
Ps_232556	gi|357438134|ref|XM_003589295.1|	87.83	1134	105	23	120	1226	130	1257	0	1299
Ps_232558	gi|357438134|ref|XM_003589295.1|	87.83	1134	105	23	94	1200	130	1257	0	1299
Ps_232559	gi|61675753|gb|AC125389.33|	94.64	56	3	0	82	137	78099	78154	7e-14	87.9
Ps_232560	gi|61675753|gb|AC125389.33|	79.89	348	37	19	5	339	78964	78637	1e-54	224
Ps_232561	gi|388519282|gb|BT147909.1|	81.75	389	49	19	12	384	590	972	4e-79	305
Ps_232562	gi|388519282|gb|BT147909.1|	82.01	389	48	19	12	384	590	972	8e-81	311
Ps_232563	gi|388519282|gb|BT147909.1|	80.5	200	26	10	16	204	656	853	4e-30	141
Ps_232564	gi|388519282|gb|BT147909.1|	82.86	391	47	17	12	387	590	975	2e-87	333
Ps_232568	gi|357480470|ref|XM_003610473.1|	84.38	1824	193	68	51	1815	62	1852	0	1705
Ps_232569	gi|502164839|ref|XM_004513232.1|	93.41	273	18	0	22	294	1187	1459	3e-109	405
Ps_232572	gi|388520674|gb|BT148605.1|	84.47	412	45	11	19	423	756	357	3e-104	388
Ps_232573	gi|2764525|emb|AJ000639.1|	94.06	286	17	0	1	286	753	1038	2e-118	435
Ps_232577	gi|502145461|ref|XM_004505982.1|	82.14	700	83	30	6	690	3018	2346	9e-156	562
Ps_232578	gi|502145461|ref|XM_004505982.1|	82.14	700	83	30	6	690	3018	2346	9e-156	562
Ps_232582	gi|502132529|ref|XM_004501348.1|	82.38	261	28	15	117	362	2409	2666	5e-51	211
Ps_232586	gi|502132529|ref|XM_004501348.1|	83.24	179	19	7	1	172	3099	2925	5e-34	154
Ps_232587	gi|571496383|ref|XM_003542881.2|	93.89	131	8	0	1	131	1016	886	2e-47	198
Ps_232588	gi|502123982|ref|XM_004498278.1|	93.36	256	17	0	1	256	1044	789	9e-102	379
Ps_232591	gi|357506388|ref|XM_003623435.1|	86.8	250	28	3	15	263	1213	1458	6e-70	274
Ps_232592	gi|357506388|ref|XM_003623435.1|	86.73	339	34	9	15	349	1213	1544	1e-97	366
Ps_232595	gi|357464676|ref|XM_003602572.1|	80.49	697	76	24	26	670	750	1438	3e-131	479
Ps_232596	gi|357464676|ref|XM_003602572.1|	92.03	590	41	5	1	585	596	8	0	824
Ps_232603	gi|357515140|ref|XM_003627811.1|	90.86	394	27	9	21	408	794	404	9e-144	520
Ps_232604	gi|357515140|ref|XM_003627811.1|	91.59	440	28	9	1	434	840	404	1e-167	599
Ps_232605	gi|502158123|ref|XM_004510981.1|	92.03	979	72	6	1	976	900	1875	0	1371
Ps_232606	gi|502158123|ref|XM_004510981.1|	91.62	704	52	7	1	701	900	1599	0	966
Ps_232607	gi|442803095|gb|KC189947.1|	98.2	222	2	2	81	301	1668	1448	7e-104	387
Ps_232608	gi|442803095|gb|KC189947.1|	98.2	222	2	2	117	337	1668	1448	7e-104	387
Ps_232609	gi|442803095|gb|KC189947.1|	98.2	222	2	2	64	284	1668	1448	6e-104	387
Ps_232610	gi|442803095|gb|KC189947.1|	98.45	516	8	0	1	516	1062	547	0	909
Ps_232611	gi|357479746|ref|XM_003610111.1|	93.49	169	11	0	256	424	1697	1865	4e-63	252
Ps_232612	gi|502150179|ref|XM_004507770.1|	88.04	92	6	2	285	376	1916	1830	9e-19	104
Ps_232614	gi|193812337|emb|CU655882.7|	91.54	260	15	7	3	258	52581	52837	2e-93	351
Ps_232615	gi|193812337|emb|CU655882.7|	92.06	214	11	6	3	213	52581	52791	8e-77	296
Ps_232617	gi|357444342|ref|XM_003592401.1|	94.06	387	23	0	37	423	1829	1443	2e-164	588
Ps_232618	gi|357444342|ref|XM_003592401.1|	96.19	210	8	0	1	210	1167	1376	3e-91	344
Ps_232630	gi|45268065|gb|AC144725.16|	80.03	606	91	28	7	601	117560	116974	4e-114	422
Ps_232636	gi|502096343|ref|XM_004490648.1|	87.56	193	18	6	427	616	380	569	6e-53	219
Ps_232640	gi|117910772|emb|CU024876.6|	86.97	591	59	15	175	752	60765	60180	0	649
Ps_232642	gi|388496235|gb|BT136389.1|	82.5	817	81	50	203	989	4	788	0	660
Ps_232644	gi|357502466|ref|XM_003621474.1|	93.59	234	15	0	18	251	393	626	9e-93	350
Ps_232643	gi|502158280|ref|XM_004511033.1|	85.6	486	43	23	284	755	536	64	6e-133	484
Ps_232645	gi|502154604|ref|XM_004509701.1|	91	500	41	4	1	498	765	1262	0	671
Ps_232646	gi|502154604|ref|XM_004509701.1|	87.67	227	24	4	4	228	342	566	3e-66	261
Ps_232650	gi|357440644|ref|XM_003590552.1|	91.4	1815	127	26	204	2001	12	1814	0	2460
Ps_232651	gi|357440644|ref|XM_003590552.1|	93.38	1465	85	12	104	1562	356	1814	0	2158
Ps_232654	gi|156231143|gb|AC139748.13|	77.07	724	77	52	466	1122	29300	30001	1e-87	335
Ps_232655	gi|502115343|ref|XM_004495124.1|	84.99	753	67	32	546	1264	2658	1918	0	723
Ps_232656	gi|21907910|dbj|AP004894.1|	87.05	448	47	11	830	1271	45043	45485	5e-136	496
Ps_232657	gi|156231143|gb|AC139748.13|	77.31	758	82	53	466	1156	29300	30034	1e-96	364
Ps_232658	gi|124361229|gb|AC192707.2|	90.06	1509	126	17	388	1889	22592	21101	0	1934
Ps_232659	gi|357445488|ref|XM_003592974.1|	86.46	458	32	24	22	468	27	465	2e-130	475
Ps_232660	gi|502076906|ref|XM_004485436.1|	88.73	71	6	2	20	90	63	131	2e-13	86.1
Ps_232662	gi|502076906|ref|XM_004485436.1|	88.73	71	6	2	182	252	63	131	4e-13	86.1
Ps_232663	gi|502154858|ref|XM_004509813.1|	88.01	1234	119	22	214	1431	332	1552	0	1432
Ps_232666	gi|260401290|gb|GQ267464.1|	81.33	316	25	26	11	307	17166	16866	2e-55	226
Ps_232669	gi|502106332|ref|XM_004492861.1|	87.95	249	27	3	15	262	2951	3197	7e-75	291
Ps_232670	gi|502106332|ref|XM_004492861.1|	86.9	229	28	2	72	299	2962	3189	3e-64	255
Ps_232673	gi|502106332|ref|XM_004492861.1|	88.19	237	26	2	72	307	2962	3197	5e-72	281
Ps_232674	gi|502106332|ref|XM_004492861.1|	86.72	241	29	3	15	254	2951	3189	4e-67	265
Ps_232675	gi|502079740|ref|XM_004486296.1|	84.38	352	37	15	1	342	480	137	2e-86	329
Ps_232676	gi|502149393|ref|XM_004507453.1|	88.12	160	14	3	20	175	1078	1236	3e-43	185
Ps_232677	gi|502149393|ref|XM_004507453.1|	87.68	138	11	4	15	148	1101	1236	2e-34	156
Ps_232678	gi|502149393|ref|XM_004507453.1|	89.95	199	15	3	42	236	1039	1236	3e-63	252
Ps_232679	gi|502149393|ref|XM_004507453.1|	90.42	240	18	3	2	237	998	1236	5e-81	311
Ps_232681	gi|357519460|ref|XM_003629971.1|	92.19	1446	105	6	1	1439	2484	3928	0	2037
Ps_232682	gi|357516334|ref|XM_003628408.1|	89.98	579	34	17	192	762	646	84	0	726
Ps_232689	gi|357516334|ref|XM_003628408.1|	88.78	695	51	20	115	797	763	84	0	826
Ps_232690	gi|357516334|ref|XM_003628408.1|	91.9	358	22	5	785	1139	437	84	3e-135	494
Ps_232691	gi|502146374|ref|XM_004506370.1|	89.57	652	45	15	1031	1681	202	831	0	806
Ps_232692	gi|357516334|ref|XM_003628408.1|	91.9	358	22	5	657	1011	437	84	2e-135	494
Ps_232693	gi|502112147|ref|XM_004494194.1|	82.15	1933	205	96	432	2279	319	2196	0	1530
Ps_232694	gi|357516334|ref|XM_003628408.1|	91.9	358	22	5	785	1139	437	84	3e-135	494
Ps_232695	gi|357516334|ref|XM_003628408.1|	88.78	695	51	20	115	797	763	84	0	826
Ps_232683	gi|357516334|ref|XM_003628408.1|	89.98	579	34	17	192	762	646	84	0	726
Ps_232696	gi|502112147|ref|XM_004494194.1|	82.15	1933	205	96	560	2407	319	2196	0	1530
Ps_232697	gi|357516334|ref|XM_003628408.1|	88.78	695	51	20	115	797	763	84	0	826
Ps_232698	gi|502146374|ref|XM_004506370.1|	89.57	652	45	15	782	1432	202	831	0	806
Ps_232699	gi|357516334|ref|XM_003628408.1|	91.9	358	22	5	657	1011	437	84	2e-135	494
Ps_232700	gi|357516334|ref|XM_003628408.1|	91.9	358	22	5	657	1011	437	84	2e-135	494
Ps_232684	gi|502112147|ref|XM_004494194.1|	83.17	1687	172	72	421	2030	545	2196	0	1439
Ps_232685	gi|357516334|ref|XM_003628408.1|	88.78	695	51	20	115	797	763	84	0	826
Ps_232686	gi|502112147|ref|XM_004494194.1|	83.17	1687	172	72	456	2065	545	2196	0	1439
Ps_232688	gi|357516334|ref|XM_003628408.1|	89.98	579	34	17	192	762	646	84	0	726
Ps_232701	gi|502140293|ref|XM_004504095.1|	92.35	2171	149	15	1	2158	2310	144	0	3073
Ps_232702	gi|388493875|gb|BT135209.1|	84.87	271	19	7	30	282	178	444	7e-64	254
Ps_232703	gi|388493875|gb|BT135209.1|	90.77	271	20	3	109	378	178	444	7e-95	357
Ps_232704	gi|388493875|gb|BT135209.1|	90.77	271	20	3	163	432	178	444	8e-95	357
Ps_232705	gi|388493875|gb|BT135209.1|	84.87	271	19	7	110	362	178	444	9e-64	254
Ps_232706	gi|388493875|gb|BT135209.1|	84.87	271	19	7	163	415	178	444	1e-63	254
Ps_232707	gi|388493875|gb|BT135209.1|	90.77	271	20	3	30	299	178	444	5e-95	357
Ps_232710	gi|388493875|gb|BT135209.1|	87.64	89	3	6	311	398	533	452	2e-16	97.1
Ps_232711	gi|68130642|emb|CR940309.6|	90.1	101	9	1	19	118	91059	91159	1e-26	130
Ps_232712	gi|357521654|ref|XM_003631068.1|	89.44	161	14	2	142	299	104	264	9e-48	200
Ps_232713	gi|357521654|ref|XM_003631068.1|	90.14	142	11	2	142	280	104	245	4e-42	182
Ps_232714	gi|357521654|ref|XM_003631068.1|	88.82	161	15	2	142	299	104	264	4e-46	195
Ps_232720	gi|357447602|ref|XM_003594029.1|	84.55	233	20	11	21	245	442	666	7e-53	217
Ps_232721	gi|502080179|ref|XM_004486427.1|	85.85	212	22	4	17	221	3903	4113	2e-53	219
Ps_232722	gi|502080179|ref|XM_004486427.1|	86.26	182	17	4	51	225	3933	4113	4e-45	191
Ps_232723	gi|502080179|ref|XM_004486427.1|	86.64	232	23	4	1	225	3883	4113	6e-63	250
Ps_232725	gi|502096445|ref|XM_004490682.1|	86.51	823	78	23	203	1013	2160	2961	0	874
Ps_232732	gi|29124172|gb|AC137603.16|	91.72	145	10	2	102	246	55874	56016	7e-48	200
Ps_232733	gi|357480890|ref|XM_003610683.1|	78.95	1387	218	59	110	1474	156	1490	0	876
Ps_232738	gi|502149954|ref|XM_004507666.1|	80.09	1120	130	55	253	1336	1707	645	0	747
Ps_232741	gi|357507120|ref|XM_003623801.1|	94.73	948	44	6	927	1871	947	3	0	1469
Ps_232742	gi|357507120|ref|XM_003623801.1|	94.51	948	46	6	413	1357	947	3	0	1458
Ps_232743	gi|357507120|ref|XM_003623801.1|	94.73	948	44	6	971	1915	947	3	0	1469
Ps_232739	gi|357507126|ref|XM_003623804.1|	100	45	0	0	364	408	875	831	1e-12	84.2
Ps_232740	gi|502104978|ref|XM_004492633.1|	90.32	1240	92	19	63	1287	1516	290	0	1600
Ps_232744	gi|502130299|ref|XM_004500546.1|	86.38	367	44	5	4	365	610	245	2e-106	396
Ps_232748	gi|502129567|ref|XM_004500291.1|	90.02	872	72	12	75	937	1981	1116	0	1114
Ps_232751	gi|357513850|ref|XM_003627166.1|	93.94	693	39	3	1	691	1888	2579	0	1044
Ps_232754	gi|357513850|ref|XM_003627166.1|	94.95	317	16	0	1	317	1888	2204	6e-137	497
Ps_232755	gi|502156331|ref|XM_004510364.1|	92.61	203	13	2	17	218	4381	4582	4e-75	291
Ps_232757	gi|502077424|ref|XM_004485591.1|	84.75	472	58	10	135	601	2681	3143	1e-125	460
Ps_232758	gi|502077352|ref|XM_004485573.1|	81.68	322	35	19	25	330	62	375	1e-61	246
Ps_232759	gi|502077352|ref|XM_004485573.1|	93.93	527	30	2	1	526	892	367	0	795
Ps_232760	gi|502077352|ref|XM_004485573.1|	82.5	360	35	22	49	389	25	375	7e-75	291
Ps_232762	gi|502147406|ref|XM_004506714.1|	89.46	721	67	7	151	865	190	907	0	902
Ps_232766	gi|357503806|ref|XM_003622144.1|	90.3	134	12	1	121	253	2272	2405	5e-40	174
Ps_232767	gi|357503806|ref|XM_003622144.1|	94.25	174	10	0	40	213	2049	2222	6e-68	267
Ps_232769	gi|502115635|ref|XM_004495195.1|	93.13	844	58	0	3	846	725	1568	0	1238
Ps_232772	gi|502169054|ref|XM_004514469.1|	85.43	405	36	17	1	387	1296	1695	1e-107	399
Ps_232773	gi|502169043|ref|XM_004514466.1|	86.63	823	75	27	55	854	101	911	0	878
Ps_232774	gi|357464364|ref|XM_003602416.1|	90.06	181	9	1	157	337	1	172	2e-55	226
Ps_232775	gi|357464364|ref|XM_003602416.1|	87.05	278	11	14	18	290	587	330	5e-75	291
Ps_232783	gi|171461331|gb|AC202584.19|	75.46	436	53	27	3	435	114477	114093	2e-36	163
Ps_232786	gi|193812337|emb|CU655882.7|	92.15	242	15	4	2	240	25800	26040	1e-89	339
Ps_232787	gi|502138024|ref|XM_004503204.1|	87.53	441	41	7	235	674	846	419	8e-137	497
Ps_232788	gi|83035252|gb|AC158737.14|	87.66	154	9	5	72	215	53013	52860	5e-39	171
Ps_232789	gi|388522704|gb|BT149620.1|	82.64	576	60	21	39	603	698	152	1e-129	473
Ps_232801	gi|116312901|emb|CU179904.1|	84.88	258	16	14	4	250	8044	7799	2e-59	239
Ps_232802	gi|116312901|emb|CU179904.1|	92.46	782	57	2	1	781	7043	7823	0	1116
Ps_232803	gi|502160620|ref|XM_004511759.1|	86.31	168	7	12	4	162	1823	1663	2e-38	169
Ps_232804	gi|116312901|emb|CU179904.1|	87.56	450	17	20	26	466	8064	8483	4e-133	484
Ps_232805	gi|116312901|emb|CU179904.1|	87.56	450	17	20	66	506	8064	8483	4e-133	484
Ps_232821	gi|502145657|ref|XM_004506064.1|	86.34	549	57	18	156	695	164	703	2e-162	582
Ps_232822	gi|502145657|ref|XM_004506064.1|	82.73	330	41	16	156	477	164	485	3e-71	279
Ps_232824	gi|571434543|ref|XM_006573162.1|	82.05	117	14	7	63	176	3555	3443	1e-15	93.5
Ps_232825	gi|224922903|gb|AC235139.1|	76.02	442	74	32	24	449	156304	155879	2e-47	200
Ps_232827	gi|502168053|ref|XM_004514251.1|	93.33	300	18	2	1	299	418	716	2e-120	442
Ps_232830	gi|502152599|ref|XM_004508945.1|	89.77	753	64	5	159	899	1205	454	0	952
Ps_232831	gi|502152597|ref|XM_004508944.1|	87.8	1107	106	20	159	1249	1192	99	0	1269
Ps_232832	gi|502149178|ref|XM_004507366.1|	92.04	628	34	12	2	618	652	30	0	869
Ps_232833	gi|502130919|ref|XM_004500758.1|	92.5	547	33	6	4	547	736	195	0	776
Ps_232834	gi|502149178|ref|XM_004507366.1|	92.3	1741	114	19	1	1731	1171	2901	0	2455
Ps_232835	gi|502149178|ref|XM_004507366.1|	89.48	1977	173	25	1	1965	1171	3124	0	2466
Ps_232836	gi|502149178|ref|XM_004507366.1|	92.51	1962	133	12	1	1956	1171	3124	0	2796
Ps_232837	gi|502130919|ref|XM_004500758.1|	96.93	228	7	0	1	228	1296	1069	6e-103	383
Ps_232838	gi|357473216|ref|XM_003606845.1|	95.95	543	20	2	1	542	1120	579	0	880
Ps_232839	gi|357467248|ref|XM_003603861.1|	94.61	204	11	0	1	204	523	726	6e-83	316
Ps_232841	gi|330370636|gb|AF155232.2|	97.51	201	0	3	55	254	827	631	3e-89	339
Ps_232842	gi|37051102|dbj|AB087836.1|	81.82	264	34	7	1	263	251	1	1e-50	209
Ps_232843	gi|37051102|dbj|AB087836.1|	89.42	208	22	0	1	208	208	1	8e-67	263
Ps_232844	gi|330370636|gb|AF155232.2|	97.51	201	0	3	55	254	827	631	2e-89	339
Ps_232845	gi|37051102|dbj|AB087836.1|	89.71	311	28	4	44	352	309	1	5e-106	394
Ps_232846	gi|330370636|gb|AF155232.2|	98.28	116	2	0	1	116	302	187	6e-49	204
Ps_232847	gi|37051102|dbj|AB087836.1|	92.19	128	10	0	154	281	128	1	3e-42	182
Ps_232848	gi|37051102|dbj|AB087836.1|	89.71	311	28	4	27	335	309	1	4e-106	394
Ps_232851	gi|357443998|ref|XM_003592229.1|	91.15	192	15	2	17	207	522	712	1e-65	259
Ps_232852	gi|157951767|gb|AC131240.32|	91.9	457	32	5	24	479	104417	103965	4e-178	634
Ps_232850	gi|157951767|gb|AC131240.32|	83.33	216	17	14	17	228	106214	106014	3e-42	182
Ps_232854	gi|502120836|ref|XM_004497042.1|	83.6	567	51	28	561	1103	675	127	2e-135	494
Ps_232857	gi|341603998|dbj|AB646249.1|	84	275	40	4	16	288	422	150	4e-66	261
Ps_232859	gi|502139240|ref|XM_004503640.1|	91.45	1205	97	6	371	1572	3172	1971	0	1650
Ps_232862	gi|357489126|ref|XM_003614803.1|	85.3	1959	180	70	617	2532	1976	83	0	1923
Ps_232863	gi|357489126|ref|XM_003614803.1|	85.09	1663	147	65	446	2068	1684	83	0	1604
Ps_232864	gi|502097096|ref|XM_004490853.1|	92.4	342	24	2	1	341	653	313	1e-133	486
Ps_232867	gi|357484178|ref|XM_003612328.1|	88.93	903	88	12	1	897	1298	402	0	1103
Ps_232868	gi|357484178|ref|XM_003612328.1|	88.25	315	33	4	72	384	1306	1618	7e-100	374
Ps_232872	gi|114049753|emb|CT954229.11|	91.47	340	24	3	25	363	55570	55905	1e-126	462
Ps_232873	gi|114049753|emb|CT954229.11|	91.58	202	15	2	14	214	55705	55905	3e-71	278
Ps_232876	gi|357454618|ref|XM_003597542.1|	86.59	164	15	3	17	173	1001	1164	4e-40	174
Ps_232877	gi|357454618|ref|XM_003597542.1|	90.24	594	51	3	157	743	571	1164	0	769
Ps_232878	gi|571503329|ref|XM_003543540.2|	88.44	294	28	6	1	291	529	239	2e-92	350
Ps_232879	gi|388514984|gb|BT145760.1|	92.25	129	10	0	1	129	427	555	2e-42	183
Ps_232880	gi|357454618|ref|XM_003597542.1|	90.6	713	60	3	1	706	452	1164	0	939
Ps_232892	gi|571571162|ref|XM_006606720.1|	83.03	271	28	17	46	307	856	1117	1e-56	230
Ps_232893	gi|571571162|ref|XM_006606720.1|	83.03	271	28	17	140	401	856	1117	2e-56	230
Ps_232897	gi|502127202|ref|XM_004499545.1|	100	44	0	0	1	44	276	319	3e-12	82.4
Ps_232898	gi|502127202|ref|XM_004499545.1|	97.1	69	2	0	1	69	276	344	7e-23	117
Ps_232901	gi|357521276|ref|XM_003630879.1|	89.31	477	45	5	175	646	506	31	9e-166	593
Ps_232905	gi|388518696|gb|BT147616.1|	88.03	593	62	7	45	635	670	85	0	693
Ps_232902	gi|357521276|ref|XM_003630879.1|	93.22	428	27	2	175	601	506	80	3e-176	628
Ps_232903	gi|388518696|gb|BT147616.1|	86.77	597	63	13	45	637	670	86	0	651
Ps_232904	gi|6624736|emb|AJ251916.1|	92.75	455	33	0	86	540	455	1	0	658
Ps_232907	gi|292747419|dbj|AK337236.1|	87.1	124	8	8	17	136	593	712	1e-27	134
Ps_232910	gi|29122786|dbj|AP006147.1|	78.01	241	31	21	2	235	59898	59673	3e-27	132
Ps_232914	gi|357517830|ref|XM_003629156.1|	92.99	528	33	4	9	534	642	117	0	767
Ps_232915	gi|357436492|ref|XM_003588474.1|	88.72	718	72	7	40	754	1672	961	0	869
Ps_232916	gi|52782509|gb|AC134822.19|	89.69	194	18	2	2	194	56679	56871	8e-62	246
Ps_232917	gi|357436492|ref|XM_003588474.1|	88.15	827	85	11	40	861	1672	854	0	972
Ps_232918	gi|357436492|ref|XM_003588474.1|	91.48	305	26	0	40	344	1672	1368	8e-114	420
Ps_232919	gi|357436492|ref|XM_003588474.1|	88.71	700	70	7	40	736	1672	979	0	846
Ps_232920	gi|357464702|ref|XM_003602585.1|	90.05	412	31	10	1	407	1705	1299	2e-145	525
Ps_232921	gi|357464702|ref|XM_003602585.1|	91.94	248	18	2	37	283	1002	1248	1e-91	346
Ps_232922	gi|357464702|ref|XM_003602585.1|	92.08	240	17	2	195	433	1010	1248	1e-88	337
Ps_232923	gi|357464702|ref|XM_003602585.1|	90.49	284	23	4	1	282	967	1248	2e-99	372
Ps_232924	gi|357464702|ref|XM_003602585.1|	92.08	240	17	2	196	434	1010	1248	1e-88	337
Ps_232927	gi|502155847|ref|XM_004510157.1|	82.03	434	56	17	522	942	615	191	3e-92	350
Ps_232929	gi|502120701|ref|XM_004496996.1|	90.87	964	72	16	160	1115	3165	2210	0	1279
Ps_232930	gi|357462392|ref|XM_003601430.1|	87.78	221	19	8	1	217	1504	1720	2e-63	252
Ps_232931	gi|357462392|ref|XM_003601430.1|	89.49	352	35	2	1	351	2466	2116	5e-121	444
Ps_232934	gi|357494382|ref|XM_003617432.1|	83.14	261	28	13	19	268	401	656	5e-55	224
Ps_232936	gi|571536020|ref|XM_003549772.2|	79.7	601	95	26	19	607	816	1401	3e-110	409
Ps_232938	gi|357494382|ref|XM_003617432.1|	81.68	333	41	17	19	338	331	656	2e-65	259
Ps_232939	gi|571536020|ref|XM_003549772.2|	79.87	626	99	26	64	677	791	1401	2e-117	433
Ps_232941	gi|357447416|ref|XM_003593936.1|	90.43	564	51	2	1	562	970	408	0	739
Ps_232942	gi|357447416|ref|XM_003593936.1|	89.1	422	43	2	1	420	970	550	3e-144	521
Ps_232944	gi|388519058|gb|BT147797.1|	87.63	291	33	2	1	289	971	682	2e-88	335
Ps_232945	gi|502158618|ref|XM_004511162.1|	91.56	486	36	3	16	497	2226	2710	0	665
Ps_232946	gi|502158618|ref|XM_004511162.1|	93.7	571	36	0	23	593	1966	1396	0	856
Ps_232948	gi|260401290|gb|GQ267464.1|	87.31	268	23	10	1	260	18643	18379	1e-76	296
Ps_232949	gi|260401290|gb|GQ267464.1|	88.36	318	22	14	1	308	18691	18379	2e-98	368
Ps_232950	gi|502179046|ref|XM_004516305.1|	93.47	475	27	4	6	478	1205	1677	0	702
Ps_232951	gi|502179046|ref|XM_004516305.1|	94.35	354	18	2	6	358	1205	1557	2e-150	542
Ps_232954	gi|502179046|ref|XM_004516305.1|	89.56	249	22	4	4	250	287	533	9e-82	313
Ps_232956	gi|357446404|ref|XM_003593432.1|	83.27	257	33	10	1	252	2579	2328	3e-56	228
Ps_232957	gi|357446404|ref|XM_003593432.1|	86.52	957	89	32	403	1344	3438	2507	0	1016
Ps_232958	gi|357446404|ref|XM_003593432.1|	93.29	328	22	0	19	346	440	767	3e-133	484
Ps_232960	gi|357446404|ref|XM_003593432.1|	85.53	152	16	6	1	149	2579	2431	6e-34	154
Ps_232961	gi|357446404|ref|XM_003593432.1|	86.29	1211	105	37	3	1178	2003	819	0	1260
Ps_232963	gi|502121029|ref|XM_004497107.1|	80.75	426	35	31	1228	1634	1097	700	1e-73	289
Ps_232969	gi|502119763|ref|XM_004496674.1|	87.25	4197	379	110	566	4677	138	4263	0	4643
Ps_232972	gi|357506762|ref|XM_003623622.1|	91.26	412	34	2	1	411	2866	2456	5e-156	560
Ps_232975	gi|357456272|ref|XM_003598369.1|	94.34	53	3	0	21	73	1451	1503	5e-12	82.4
Ps_232976	gi|502127678|ref|XM_004499739.1|	90.32	403	28	10	12	407	1920	2318	6e-143	518
Ps_232977	gi|357512800|ref|XM_003626641.1|	87.94	257	23	8	59	311	374	122	1e-76	296
Ps_232978	gi|357512800|ref|XM_003626641.1|	84.55	369	34	11	59	423	374	25	6e-91	344
Ps_232981	gi|357487828|ref|XM_003614154.1|	94.34	318	18	0	5	322	2211	1894	2e-134	488
Ps_232983	gi|61674137|emb|CR936326.2|	83.88	335	42	11	261	589	4505	4177	4e-80	309
Ps_232984	gi|502094480|ref|XM_004490170.1|	93.66	268	13	4	12	277	1586	1851	3e-107	398
Ps_232985	gi|28950514|emb|AJ549514.1|	90.29	309	24	6	1	306	473	168	8e-109	403
Ps_232994	gi|662020100|ref|NR_121987.1|	87.95	448	34	18	3	439	1796	1358	6e-141	510
Ps_232995	gi|395806679|gb|CP003725.1|	86.29	868	78	33	1	852	3693271	3694113	0	905
Ps_232996	gi|395806679|gb|CP003725.1|	93.72	717	31	13	1	710	683540	682831	0	1062
Ps_232997	gi|55847455|gb|AY654622.1|	91	300	24	3	1	297	931	632	2e-108	401
Ps_232998	gi|387812449|gb|JN872551.2|	93.92	395	15	7	293	682	210530	210140	4e-164	588
Ps_232999	gi|507148220|ref|NR_103027.1|	96.11	257	10	0	1	257	1620	1364	5e-114	420
Ps_233000	gi|470491287|ref|NR_077031.1|	85.11	564	63	21	1	553	1623	1070	9e-155	556
Ps_233001	gi|662020126|ref|NR_122013.1|	88.41	578	42	23	6	570	1646	1081	0	673
Ps_233002	gi|470489373|ref|NR_076925.1|	88.26	528	48	14	92	612	1689	1169	1e-173	619
Ps_233003	gi|470482939|ref|NR_076561.1|	92.38	722	31	24	1	709	1791	1081	0	1007
Ps_232986	gi|470489373|ref|NR_076925.1|	89.14	746	51	23	1	736	1801	1076	0	902
Ps_232987	gi|442803095|gb|KC189947.1|	99.89	881	1	0	1	881	169421	168541	0	1622
Ps_232988	gi|662020126|ref|NR_122013.1|	91.4	570	31	18	1	561	1790	1230	0	765
Ps_232989	gi|692342259|gb|CP009533.1|	88.65	740	59	23	1	728	634185	633459	0	878
Ps_232990	gi|470489373|ref|NR_076925.1|	81.58	885	97	55	1	860	1801	958	0	671
Ps_232991	gi|288887617|gb|CP001891.1|	89.42	463	35	14	1	455	5302382	5302838	3e-159	571
Ps_232992	gi|662020126|ref|NR_122013.1|	85.78	851	81	36	1	834	1790	963	0	865
Ps_232993	gi|470489373|ref|NR_076925.1|	83.01	783	74	49	1	761	1801	1056	0	654
Ps_233004	gi|403311548|gb|JX463295.1|	99.43	349	2	0	1	349	189474	189126	2e-178	634
Ps_233005	gi|47779237|gb|AY599019.1|	100	287	0	0	1	287	2793	3079	3e-147	531
Ps_233006	gi|442803095|gb|KC189947.1|	99.81	539	1	0	1	539	168001	168539	0	990
Ps_233007	gi|442803095|gb|KC189947.1|	100	214	0	0	1	214	169636	169423	7e-107	396
Ps_233008	gi|109689796|gb|AC145156.61|	99.67	923	2	1	1	922	89613	88691	0	1687
Ps_233010	gi|84794762|gb|AC145218.29|	84.22	843	86	31	62	884	71130	70315	0	776
Ps_233011	gi|502137013|ref|XM_004502876.1|	81.63	392	35	17	124	485	1582	1198	9e-75	291
Ps_233013	gi|502137013|ref|XM_004502876.1|	90.8	174	12	4	343	514	1049	1220	2e-56	230
Ps_233014	gi|502137008|ref|XM_004502874.1|	80.45	803	81	46	153	910	104	875	1e-150	544
Ps_233012	gi|502137008|ref|XM_004502874.1|	85.45	1423	124	55	153	1525	104	1493	0	1404
Ps_233016	gi|502122024|ref|XM_004497485.1|	86.16	1084	122	20	108	1172	1847	773	0	1146
Ps_233017	gi|502122024|ref|XM_004497485.1|	92.97	327	23	0	1	327	676	350	4e-131	477
Ps_233026	gi|357463768|ref|XM_003602118.1|	89.64	193	16	4	21	211	697	507	2e-60	243
Ps_233027	gi|357463768|ref|XM_003602118.1|	89.88	168	15	2	21	187	697	531	2e-52	215
Ps_233029	gi|502143159|ref|XM_004505181.1|	82.12	179	19	11	1	168	676	852	5e-30	141
Ps_233031	gi|502143159|ref|XM_004505181.1|	87.18	156	14	6	194	346	168	320	2e-39	172
Ps_233032	gi|657972463|ref|XM_008379807.1|	83.33	108	17	1	171	277	454	561	3e-17	99
Ps_233034	gi|357463950|ref|XM_003602209.1|	90.69	462	35	8	471	928	494	37	6e-170	608
Ps_233035	gi|357463950|ref|XM_003602209.1|	88.47	555	47	17	832	1376	584	37	0	654
Ps_233036	gi|388492581|gb|BT134562.1|	90.44	1171	87	19	217	1372	1163	3	0	1519
Ps_233043	gi|193812337|emb|CU655882.7|	91.23	57	5	0	33	89	34071	34015	3e-11	78.7
Ps_233047	gi|37785694|gb|AY210981.1|	88.52	2544	193	72	15	2509	239	2732	0	2988
Ps_233048	gi|37785694|gb|AY210981.1|	89.27	2368	171	64	153	2469	397	2732	0	2889
Ps_233049	gi|502156229|ref|XM_004510314.1|	91.27	607	47	5	164	767	239	842	0	822
Ps_233052	gi|357454652|ref|XM_003597559.1|	92.77	83	6	0	21	103	780	862	9e-24	121
Ps_233063	gi|34761726|gb|AY299398.1|	95.62	365	16	0	1	365	10219	9855	7e-164	586
Ps_233064	gi|502139882|ref|XM_004503895.1|	85.24	759	90	17	203	954	1067	324	0	761
Ps_233066	gi|502127633|ref|XM_004499723.1|	85.61	285	38	3	10	293	2733	2451	1e-76	296
Ps_233068	gi|197209674|emb|CU914761.6|	83.16	380	41	21	3	370	28288	28656	2e-85	326
Ps_233070	gi|502127633|ref|XM_004499723.1|	83.94	492	67	10	3	488	2936	2451	6e-126	460
Ps_233071	gi|197209674|emb|CU914761.6|	82.48	428	46	26	3	415	28288	28701	4e-92	348
Ps_233075	gi|189162503|dbj|AP009726.1|	82.35	187	22	10	247	427	105726	105545	6e-33	152
Ps_233081	gi|189162503|dbj|AP009726.1|	82.35	187	22	10	275	455	105726	105545	6e-33	152
Ps_233093	gi|357520434|ref|XM_003630458.1|	93.36	211	12	2	18	227	3400	3609	3e-81	311
Ps_233094	gi|502139294|ref|XM_004503660.1|	90.7	215	18	2	6	219	2373	2160	3e-73	285
Ps_233095	gi|502111399|ref|XM_004493988.1|	90.88	362	22	7	2	355	326	684	2e-130	475
Ps_233097	gi|156231129|gb|AC148755.8|	82.93	287	29	13	1	270	10937	10654	5e-60	241
Ps_233100	gi|388498881|gb|BT137712.1|	90.34	528	48	3	53	579	524	1049	0	689
Ps_233098	gi|502150383|ref|XM_004507871.1|	92.33	600	46	0	53	652	522	1121	0	854
Ps_233099	gi|502150383|ref|XM_004507871.1|	91.68	457	38	0	53	509	522	978	7e-178	634
Ps_233101	gi|502091796|ref|XM_004489580.1|	87.5	256	26	6	4	256	1971	2223	5e-75	291
Ps_233102	gi|502091796|ref|XM_004489580.1|	89.53	191	18	2	30	219	1792	1981	4e-60	241
Ps_233103	gi|502100478|ref|XM_004491670.1|	89.47	190	18	2	17	205	522	710	1e-59	239
Ps_233104	gi|502157825|ref|XM_004510867.1|	80.61	423	48	25	1	420	416	25	2e-76	296
Ps_233107	gi|388506291|gb|BT141418.1|	88.93	280	17	9	20	298	237	503	9e-88	333
Ps_233114	gi|226290813|gb|FJ405426.1|	91.78	146	10	2	220	364	8167	8023	3e-48	202
Ps_233127	gi|502085122|ref|XM_004487785.1|	82.52	864	90	39	323	1135	645	1498	0	702
Ps_233128	gi|502110136|ref|XM_004493751.1|	89.21	751	52	19	125	863	142	875	0	911
Ps_233129	gi|502080633|ref|XM_004486570.1|	88.8	661	64	10	2	657	271	926	0	802
Ps_233131	gi|502080633|ref|XM_004486570.1|	90.76	184	10	7	19	199	1333	1512	2e-59	239
Ps_233132	gi|502080633|ref|XM_004486570.1|	89.37	301	26	6	1	298	1227	930	5e-100	374
Ps_233133	gi|502080633|ref|XM_004486570.1|	90.5	200	10	9	115	310	1318	1512	3e-64	255
Ps_233136	gi|388507241|gb|BT141893.1|	87.21	86	3	8	192	274	697	617	5e-15	91.6
Ps_233137	gi|70907994|emb|CR954197.2|	87.61	226	24	4	2	225	136831	136608	3e-65	259
Ps_233139	gi|357479172|ref|XM_003609824.1|	93.91	394	24	0	85	478	103	496	2e-166	595
Ps_233140	gi|357479172|ref|XM_003609824.1|	94.17	343	20	0	48	390	154	496	7e-145	523
Ps_233142	gi|357479172|ref|XM_003609824.1|	93.64	236	15	0	11	246	261	496	6e-94	353
Ps_233143	gi|357479172|ref|XM_003609824.1|	93.65	394	25	0	144	537	103	496	9e-165	590
Ps_233148	gi|90659906|gb|AC143337.27|	81.88	585	65	25	6	559	41234	40660	3e-124	455
Ps_233149	gi|357452804|ref|XM_003596631.1|	84.16	884	101	30	24	883	2407	3275	0	821
Ps_233150	gi|357452850|ref|XM_003596654.1|	87.83	304	31	6	4	304	1457	1757	2e-93	351
Ps_233151	gi|359806247|ref|NM_001254539.1|	79.79	188	30	8	76	259	1489	1672	2e-26	130
Ps_233152	gi|357452804|ref|XM_003596631.1|	85.31	211	25	6	22	229	2815	3022	9e-52	213
Ps_233153	gi|357452850|ref|XM_003596654.1|	88.25	366	39	4	18	381	1218	1581	3e-118	435
Ps_233154	gi|357452850|ref|XM_003596654.1|	90.15	203	16	4	16	216	1381	1581	3e-66	261
Ps_233155	gi|357452850|ref|XM_003596654.1|	85.66	244	30	5	4	245	1195	1435	2e-63	252
Ps_233156	gi|83582539|emb|CR954188.2|	88.81	1599	125	32	54	1616	43216	41636	0	1912
Ps_233157	gi|502161281|ref|XM_004512049.1|	90.98	1408	105	15	1049	2451	2058	668	0	1877
Ps_233158	gi|502161281|ref|XM_004512049.1|	90.73	2383	177	36	4	2370	3022	668	0	3136
Ps_233159	gi|186452638|gb|AC155897.35|	86.67	225	21	7	1	221	85659	85878	4e-60	241
Ps_233166	gi|502181266|ref|XM_004516713.1|	83.33	384	54	10	140	518	167	545	4e-91	346
Ps_233171	gi|197927598|gb|AC166287.4|	86.35	249	26	6	120	362	91901	91655	4e-67	265
Ps_233175	gi|357447564|ref|XM_003594010.1|	92.17	664	49	3	1	662	903	241	0	935
Ps_233176	gi|502129437|ref|XM_004500247.1|	95.65	184	6	2	19	201	1099	1281	3e-76	294
Ps_233178	gi|13992584|emb|AJ311087.1|	99.66	881	3	0	1	881	1953	1073	0	1611
Ps_233179	gi|13992584|emb|AJ311087.1|	100	436	0	0	45	480	1508	1073	0	806
Ps_233182	gi|388506163|gb|BT141354.1|	87.2	164	16	5	10	171	1559	1719	8e-42	182
Ps_233184	gi|502121005|ref|XM_004497099.1|	85.57	506	50	19	61	553	239	734	3e-140	508
Ps_233185	gi|502121005|ref|XM_004497099.1|	85.14	498	50	20	13	496	247	734	3e-134	488
Ps_233186	gi|502121005|ref|XM_004497099.1|	85.82	282	26	11	16	287	457	734	6e-74	287
Ps_233187	gi|502121005|ref|XM_004497099.1|	85.03	374	37	16	18	379	368	734	1e-96	363
Ps_233188	gi|502121005|ref|XM_004497099.1|	85.57	506	50	19	76	568	239	734	3e-140	508
Ps_233189	gi|502121005|ref|XM_004497099.1|	85.46	392	39	15	20	399	349	734	2e-105	392
Ps_233190	gi|357462080|ref|XM_003601274.1|	89.86	976	75	16	11	968	1640	671	0	1232
Ps_233191	gi|357462080|ref|XM_003601274.1|	88.61	202	21	2	1	201	548	348	3e-61	244
Ps_233192	gi|46358120|gb|AC146743.11|	83.81	247	28	11	39	279	18205	17965	7e-55	224
Ps_233194	gi|357471736|ref|XM_003606105.1|	88.39	224	20	6	1	221	223	3	4e-67	265
Ps_233196	gi|502114950|ref|XM_004495032.1|	80.51	395	41	16	1	362	434	825	8e-69	270
Ps_233197	gi|502158957|ref|XM_004511288.1|	79.71	276	31	15	4	276	453	200	3e-40	176
Ps_233198	gi|571441274|ref|XM_006575330.1|	85.17	418	46	11	19	432	420	15	5e-112	414
Ps_233200	gi|357466898|ref|XM_003603686.1|	95.33	300	12	2	1	299	2781	3079	1e-130	475
Ps_233201	gi|357466898|ref|XM_003603686.1|	86.3	533	44	16	23	530	2268	2796	1e-153	553
Ps_233202	gi|65134072|gb|AC150980.20|	88.71	319	22	13	48	359	61528	61839	6e-101	377
Ps_233203	gi|357443764|ref|XM_003592112.1|	92.89	211	9	3	20	230	1029	1233	2e-78	302
Ps_233204	gi|357443764|ref|XM_003592112.1|	93.41	364	18	3	8	371	876	1233	3e-148	534
Ps_233206	gi|217073573|gb|BT052480.1|	89.84	1477	117	18	80	1530	1632	163	0	1866
Ps_233207	gi|217074037|gb|BT052715.1|	88.73	1047	90	20	737	1779	1036	14	0	1254
Ps_233208	gi|34761726|gb|AY299398.1|	90.48	210	18	2	1	209	37667	37875	1e-70	276
Ps_233210	gi|357464384|ref|XM_003602426.1|	92.61	433	30	2	2	433	3542	3111	3e-174	621
Ps_233216	gi|502145183|ref|XM_004505861.1|	92.86	210	13	2	2	210	388	180	5e-79	303
Ps_233217	gi|502094534|ref|XM_004490183.1|	95	80	4	0	1	80	271	192	1e-25	126
Ps_233218	gi|502094526|ref|XM_004490181.1|	85.51	773	83	26	1	760	254	1010	0	780
Ps_233225	gi|502145181|ref|XM_004505860.1|	91.45	2058	160	13	159	2208	658	2707	0	2811
Ps_233220	gi|357500378|ref|XM_003620430.1|	88.64	132	13	2	1	131	2233	2103	4e-35	159
Ps_233221	gi|502163696|ref|XM_004512863.1|	85.32	293	33	8	1	291	2310	2594	1e-75	294
Ps_233222	gi|357500378|ref|XM_003620430.1|	89.31	1862	157	36	1	1844	2233	396	0	2298
Ps_233223	gi|357500378|ref|XM_003620430.1|	89.39	1735	144	35	127	1844	2107	396	0	2148
Ps_233233	gi|357444794|ref|XM_003592627.1|	80.81	271	24	13	63	306	2062	1793	7e-44	187
Ps_233236	gi|357444794|ref|XM_003592627.1|	80.81	271	24	13	440	683	2062	1793	2e-43	187
Ps_233237	gi|357444794|ref|XM_003592627.1|	80.81	271	24	13	249	492	2062	1793	1e-43	187
Ps_233247	gi|149192948|gb|AC162440.26|	87.63	2877	259	73	275	3099	31254	34085	0	3251
Ps_233250	gi|357480406|ref|XM_003610441.1|	89.2	2083	185	34	275	2339	202	2262	0	2564
Ps_233251	gi|149192948|gb|AC162440.26|	80.84	574	55	39	136	676	33534	34085	2e-107	399
Ps_233260	gi|502141662|ref|XM_004504526.1|	88.8	1259	127	7	548	1805	2562	1317	0	1531
Ps_233262	gi|502109808|ref|XM_004493675.1|	86.6	500	58	8	96	592	561	68	1e-150	544
Ps_233254	gi|357466758|ref|XM_003603616.1|	89	1854	161	30	225	2066	367	2189	0	2254
Ps_233255	gi|357466758|ref|XM_003603616.1|	89	1854	161	30	535	2376	367	2189	0	2254
Ps_233256	gi|502141662|ref|XM_004504526.1|	88.8	1259	127	7	784	2041	2562	1317	0	1531
Ps_233258	gi|502141662|ref|XM_004504526.1|	85.89	581	68	9	238	817	2562	1995	2e-169	606
Ps_233259	gi|502141662|ref|XM_004504526.1|	85.89	581	68	9	548	1127	2562	1995	3e-169	606
Ps_233264	gi|502132543|ref|XM_004501355.1|	90.03	2277	194	29	339	2597	2471	210	0	2916
Ps_233272	gi|502155088|ref|XM_004509898.1|	90.89	790	68	4	360	1147	939	152	0	1057
Ps_233273	gi|502155088|ref|XM_004509898.1|	91.78	146	12	0	105	250	763	908	6e-49	204
Ps_233274	gi|358348996|ref|XM_003638479.1|	87.73	644	54	14	1	624	1515	877	0	728
Ps_233275	gi|358348996|ref|XM_003638479.1|	87.07	526	47	10	1	508	1515	993	3e-160	575
Ps_233276	gi|358348996|ref|XM_003638479.1|	90.94	287	22	4	139	423	612	896	1e-102	383
Ps_233277	gi|358348996|ref|XM_003638479.1|	90.94	287	22	4	292	576	612	896	2e-102	383
Ps_233282	gi|193812337|emb|CU655882.7|	90	220	3	6	1	202	57269	57051	6e-68	267
Ps_233283	gi|193812337|emb|CU655882.7|	96.79	156	5	0	1	156	57269	57114	4e-66	261
Ps_233284	gi|34761725|gb|AY299397.1|	91.59	321	21	6	3	321	19452	19768	2e-119	438
Ps_233287	gi|357451182|ref|XM_003595820.1|	86.59	164	13	5	11	174	1003	849	3e-39	172
Ps_233288	gi|357451182|ref|XM_003595820.1|	87.57	177	13	5	11	187	1003	836	2e-46	196
Ps_233291	gi|358347335|ref|XM_003637666.1|	89.3	327	27	8	63	385	475	153	9e-109	403
Ps_233301	gi|502150085|ref|XM_004507724.1|	89.68	1337	88	28	78	1379	100	1421	0	1659
Ps_233298	gi|20834|emb|X54739.1|	96.55	58	1	1	655	712	669	725	1e-15	95.3
Ps_233299	gi|20834|emb|X54739.1|	98.04	255	4	1	14	268	472	725	2e-120	442
Ps_233300	gi|217071943|gb|BT051668.1|	90.93	1103	74	21	39	1122	3	1098	0	1459
Ps_233303	gi|502098296|ref|XM_004491144.1|	85.45	1347	153	38	25	1348	263	1589	0	1362
Ps_233304	gi|502153646|ref|XM_004509359.1|	89.19	111	10	2	37	146	39	148	5e-29	137
Ps_233305	gi|164498920|gb|AC169517.9|	83.89	149	22	2	38	185	37931	38078	5e-30	141
Ps_233307	gi|502121002|ref|XM_004497098.1|	92.94	326	21	2	1	325	1063	1387	1e-129	473
Ps_233309	gi|502121002|ref|XM_004497098.1|	93.46	1070	66	4	1	1068	1063	2130	0	1585
Ps_233310	gi|110624828|gb|AC160454.31|	82.14	112	16	4	101	210	61863	61754	1e-15	93.5
Ps_233311	gi|388511522|gb|BT144029.1|	86.46	229	19	6	18	243	244	463	4e-60	241
Ps_233312	gi|357472336|ref|XM_003606405.1|	94.21	259	15	0	1	259	1431	1689	9e-107	396
Ps_233314	gi|502077841|ref|XM_004485704.1|	90.4	677	53	9	1	675	1040	374	0	880
Ps_233315	gi|502077847|ref|XM_004485706.1|	88.26	494	43	14	7	495	751	1234	8e-161	577
Ps_233316	gi|502077847|ref|XM_004485706.1|	81.76	170	19	11	11	176	1073	1234	3e-27	132
Ps_233317	gi|571516709|ref|XM_003547093.2|	85.71	126	18	0	102	227	517	392	1e-27	134
Ps_233318	gi|502077847|ref|XM_004485706.1|	86.7	361	36	11	16	372	882	1234	8e-105	390
Ps_233319	gi|502077847|ref|XM_004485706.1|	88.35	575	53	13	168	737	669	1234	0	678
Ps_233320	gi|502077847|ref|XM_004485706.1|	92.62	244	17	1	1	243	669	426	2e-92	350
Ps_233325	gi|357479296|ref|XM_003609886.1|	87.9	587	59	12	4	584	602	1182	0	680
Ps_233328	gi|502181221|ref|XR_190552.1|	82.16	241	30	11	24	258	163	396	6e-46	195
Ps_233329	gi|357449920|ref|XM_003595189.1|	89.7	165	12	4	184	344	282	445	2e-49	206
Ps_233330	gi|357449920|ref|XM_003595189.1|	91.53	248	17	4	8	253	200	445	2e-89	339
Ps_233331	gi|357481970|ref|XM_003611223.1|	83.8	142	17	6	3	142	1375	1512	1e-26	130
Ps_233332	gi|357481970|ref|XM_003611223.1|	86.1	223	23	6	23	238	1030	1251	7e-58	233
Ps_233333	gi|197631645|emb|CR962129.2|	91.43	175	13	2	1	173	92865	92691	1e-59	239
Ps_233334	gi|502106728|ref|XM_004492979.1|	85.98	956	93	27	248	1192	284	1209	0	985
Ps_233337	gi|502174999|ref|XM_004515593.1|	90.67	386	34	2	251	635	470	854	2e-141	512
Ps_233338	gi|571459930|ref|XM_003527870.2|	84.52	168	17	4	3	161	1155	988	4e-35	158
Ps_233339	gi|571459930|ref|XM_003527870.2|	81.61	223	32	4	3	216	1155	933	1e-40	176
Ps_233340	gi|34761725|gb|AY299397.1|	93.66	205	12	1	1	205	31150	30947	2e-79	305
Ps_233343	gi|156231134|gb|AC137703.43|	82.37	346	27	24	8	335	100386	100715	9e-69	270
Ps_233341	gi|156231134|gb|AC137703.43|	82.87	251	22	17	36	280	100480	100715	2e-49	206
Ps_233342	gi|593785612|ref|XM_007155785.1|	81.82	220	33	6	89	306	540	326	5e-41	178
Ps_233349	gi|502151332|ref|XM_004508332.1|	93.22	118	8	0	294	411	2449	2332	1e-39	174
Ps_233357	gi|502126032|ref|XR_189755.1|	89.86	69	7	0	173	241	378	310	2e-14	89.8
Ps_233358	gi|502126032|ref|XR_189755.1|	89.86	69	7	0	155	223	378	310	2e-14	89.8
Ps_233361	gi|502126032|ref|XR_189755.1|	89.86	69	7	0	172	240	378	310	2e-14	89.8
Ps_233363	gi|502126032|ref|XR_189755.1|	89.86	69	7	0	208	276	378	310	2e-14	89.8
Ps_233374	gi|357455768|ref|XM_003598117.1|	84.72	229	27	8	1	225	98	322	1e-54	222
Ps_233375	gi|161353352|emb|CU570676.3|	83.14	2058	222	90	9	1991	38866	36859	0	1762
Ps_233376	gi|502137630|ref|XM_004503091.1|	88.4	362	28	14	1	355	1932	2286	1e-114	424
Ps_233377	gi|357492244|ref|XM_003616363.1|	87.91	3342	293	87	299	3598	3496	224	0	3831
Ps_233378	gi|357492244|ref|XM_003616363.1|	87.97	1596	142	49	299	1869	3496	1926	0	1838
Ps_233379	gi|502152974|ref|XM_004509119.1|	84.43	212	22	11	1	206	1768	1974	4e-47	198
Ps_233389	gi|217074519|gb|BT052958.1|	83.06	242	28	12	23	256	309	73	5e-50	207
Ps_233398	gi|502126590|ref|XM_004499309.1|	85.58	104	15	0	343	446	796	693	2e-20	110
Ps_233399	gi|502126590|ref|XM_004499309.1|	80.23	708	101	28	85	771	24	713	3e-136	496
Ps_233400	gi|502139132|ref|XM_004503600.1|	89.08	284	23	8	1	280	1839	1560	1e-91	346
Ps_233405	gi|502096291|ref|XM_004490632.1|	81.61	299	49	5	19	313	70	366	2e-60	243
Ps_233406	gi|502096291|ref|XM_004490632.1|	83.13	1488	184	60	336	1787	19	1475	0	1295
Ps_233407	gi|357510854|ref|XM_003625668.1|	87.67	527	51	14	30	549	703	1222	4e-168	601
Ps_233408	gi|357510854|ref|XM_003625668.1|	88.02	501	46	14	30	523	703	1196	1e-161	580
Ps_233409	gi|357510854|ref|XM_003625668.1|	89.03	155	13	4	30	182	703	855	1e-44	189
Ps_233410	gi|571500755|ref|XM_006594633.1|	89.18	231	25	0	16	246	5672	5902	2e-74	289
Ps_233411	gi|502154788|ref|XM_004509780.1|	84.08	490	59	17	23	501	664	1145	4e-124	455
Ps_233414	gi|502154788|ref|XM_004509780.1|	85.67	342	38	9	24	358	808	1145	2e-92	350
Ps_233416	gi|51889803|gb|AC126780.18|	84.21	342	44	10	69	406	66169	66504	7e-85	324
Ps_233417	gi|502150856|ref|XM_004508101.1|	85.01	807	74	29	228	1024	218	987	0	776
Ps_233423	gi|502112286|ref|XM_004494226.1|	92.64	231	17	0	1	231	1241	1471	6e-88	333
Ps_233424	gi|502181071|ref|XM_004516697.1|	92.92	720	43	8	1	716	13629	12914	0	1040
Ps_233425	gi|502181071|ref|XM_004516697.1|	92.06	403	28	4	18	418	14116	14516	4e-157	564
Ps_233435	gi|59933344|gb|AC155883.2|	86.55	238	16	9	4	236	57853	57627	4e-62	248
Ps_233436	gi|357441300|ref|XM_003590880.1|	84.13	189	13	13	1	178	462	280	7e-38	167
Ps_233438	gi|357439606|ref|XM_003590033.1|	84.27	833	97	30	310	1128	1454	642	0	782
Ps_233441	gi|357439606|ref|XM_003590033.1|	84.08	1024	124	35	35	1042	1642	642	0	952
Ps_233448	gi|68533391|gb|AC150845.11|	80.96	767	98	44	15	750	85150	84401	7e-157	564
Ps_233444	gi|502158323|ref|XM_004511050.1|	90.18	387	36	2	261	646	409	24	1e-138	503
Ps_233445	gi|68533391|gb|AC150845.11|	81.71	875	109	47	27	869	85256	84401	0	682
Ps_233446	gi|502157017|ref|XM_004510673.1|	85.99	1178	114	35	25	1168	1343	183	0	1214
Ps_233447	gi|502157017|ref|XM_004510673.1|	85.99	1178	114	35	25	1168	1343	183	0	1214
Ps_233449	gi|502176648|ref|XM_004515854.1|	94.39	107	6	0	63	169	507	401	5e-37	165
Ps_233450	gi|502176648|ref|XM_004515854.1|	92.94	170	10	2	1	169	569	401	2e-61	246
Ps_233451	gi|571558583|ref|XM_003554348.2|	89.47	76	8	0	20	95	1448	1523	1e-16	97.1
Ps_233454	gi|357490294|ref|XM_003615387.1|	93.15	628	39	4	1	626	4347	3722	0	918
Ps_233464	gi|502156816|ref|XM_004510601.1|	80.25	481	68	25	95	560	772	1240	2e-88	337
Ps_233465	gi|502156816|ref|XM_004510601.1|	83.83	167	16	11	11	173	1081	1240	3e-32	148
Ps_233466	gi|502135771|ref|XM_004502390.1|	92.9	352	20	4	1	348	646	296	6e-140	507
Ps_233467	gi|502135771|ref|XM_004502390.1|	93.19	323	17	4	65	383	617	296	9e-129	470
Ps_233468	gi|357519564|ref|XM_003630023.1|	94.9	255	11	2	1	254	289	542	5e-107	398
Ps_233469	gi|357519564|ref|XM_003630023.1|	89.74	341	22	8	97	433	387	718	8e-115	424
Ps_233470	gi|357519564|ref|XM_003630023.1|	91.12	439	26	8	1	435	289	718	1e-162	582
Ps_233471	gi|357519564|ref|XM_003630023.1|	89.05	283	18	8	24	302	445	718	2e-89	339
Ps_233472	gi|357519564|ref|XM_003630023.1|	94.95	99	3	2	24	121	445	542	8e-34	154
Ps_233473	gi|357519564|ref|XM_003630023.1|	94.27	157	7	2	97	252	387	542	3e-59	239
Ps_233474	gi|502148920|ref|XM_004507265.1|	89.53	258	23	3	4	259	682	937	4e-85	324
Ps_233475	gi|502148920|ref|XM_004507265.1|	89.41	255	23	3	16	268	685	937	2e-83	318
Ps_233483	gi|502132900|ref|XM_004501520.1|	86.27	510	55	10	348	850	350	851	2e-149	540
Ps_233484	gi|502132900|ref|XM_004501520.1|	85.92	426	47	10	42	463	435	851	3e-120	442
Ps_233479	gi|502132900|ref|XM_004501520.1|	83.19	476	62	11	329	797	350	814	3e-113	420
Ps_233480	gi|502132900|ref|XM_004501520.1|	86.27	510	55	10	329	831	350	851	2e-149	540
Ps_233481	gi|502132900|ref|XM_004501520.1|	85.32	477	54	9	348	818	350	816	4e-131	479
Ps_233482	gi|502132900|ref|XM_004501520.1|	83.19	476	62	11	348	816	350	814	3e-113	420
Ps_233486	gi|357440626|ref|XM_003590543.1|	91.67	180	13	2	45	223	769	947	2e-62	248
Ps_233487	gi|502115320|ref|XM_004495118.1|	92.99	214	15	0	3	216	658	871	8e-82	313
Ps_233488	gi|502115320|ref|XM_004495118.1|	89.31	393	36	6	1	390	1571	1182	3e-134	488
Ps_233490	gi|270118850|emb|CT009657.2|	86.41	596	46	23	154	730	95287	95866	2e-173	619
Ps_233491	gi|502111814|ref|XM_004494116.1|	92.49	1318	83	10	2	1305	481	1796	0	1871
Ps_233492	gi|49034962|gb|AC147007.17|	79.32	266	35	16	20	277	42756	42503	3e-38	169
Ps_233493	gi|49034962|gb|AC147007.17|	87.71	179	16	4	20	197	42756	42583	8e-49	204
Ps_233494	gi|357511046|ref|XM_003625764.1|	82.37	312	41	10	1	307	431	129	2e-65	259
Ps_233498	gi|502173358|ref|XM_004515253.1|	83.68	1636	138	82	278	1836	1751	168	0	1424
Ps_233499	gi|502103159|ref|XM_004492159.1|	85.48	1295	148	38	538	1806	1298	18	0	1314
Ps_233502	gi|388503125|gb|BT139834.1|	85.19	351	36	7	7	345	1087	1433	3e-91	346
Ps_233505	gi|502134352|ref|XM_004502031.1|	85.8	162	18	5	50	210	1832	1989	6e-38	167
Ps_233507	gi|357454630|ref|XM_003597548.1|	86.35	249	24	10	15	258	86	329	1e-66	263
Ps_233508	gi|357454630|ref|XM_003597548.1|	86.85	213	22	6	20	229	120	329	7e-58	233
Ps_233513	gi|47131239|gb|AC146651.10|	88.57	105	8	2	1	102	46995	46892	1e-24	124
Ps_233517	gi|502158910|ref|XM_004511266.1|	89.93	149	14	1	300	448	151	4	1e-44	191
Ps_233516	gi|502127421|ref|XM_004499647.1|	87.26	416	49	4	420	833	701	1114	7e-129	472
Ps_233522	gi|357489972|ref|XM_003615226.1|	81.9	348	34	15	22	344	758	1101	1e-67	267
Ps_233531	gi|357510466|ref|XM_003625474.1|	93.33	75	5	0	148	222	616	542	4e-21	111
Ps_233532	gi|357510466|ref|XM_003625474.1|	92.77	83	6	0	148	230	616	534	6e-24	121
Ps_233535	gi|357509748|ref|XM_003625115.1|	89.58	144	15	0	100	243	1723	1866	8e-43	183
Ps_233536	gi|388499587|gb|BT138065.1|	91.03	1003	74	16	73	1068	1615	622	0	1339
Ps_233552	gi|502140614|ref|XM_004504220.1|	82.72	515	60	25	8	503	1320	816	6e-117	431
Ps_233554	gi|502140614|ref|XM_004504220.1|	89.86	434	42	2	2	434	408	840	7e-155	556
Ps_233564	gi|388494281|gb|BT135412.1|	80.23	521	44	34	10	497	165	659	2e-88	337
Ps_233565	gi|388496471|gb|BT136507.1|	88.6	351	34	6	79	426	544	197	3e-114	422
Ps_233566	gi|388494281|gb|BT135412.1|	80.23	521	44	34	10	497	165	659	2e-88	337
Ps_233571	gi|115312309|gb|AC152887.25|	93.15	73	5	0	78	150	48644	48572	5e-20	108
Ps_233567	gi|388515240|gb|BT145888.1|	93.24	74	2	3	82	154	1438	1509	3e-19	106
Ps_233568	gi|388515240|gb|BT145888.1|	90.04	502	45	5	1	501	520	23	0	645
Ps_233569	gi|388515240|gb|BT145888.1|	87.34	237	25	4	190	425	255	23	1e-67	267
Ps_233570	gi|357459102|ref|XM_003599784.1|	85.93	604	68	14	78	666	121	722	3e-176	628
Ps_233579	gi|6446412|gb|AF056935.1|AF056935	99.69	1308	4	0	1952	3259	1	1308	0	2394
Ps_233580	gi|357492436|ref|XM_003616459.1|	93.42	1018	60	6	4	1016	1016	1	0	1502
Ps_233587	gi|357472674|ref|XM_003606574.1|	90.71	183	16	1	74	256	1154	1335	4e-60	243
Ps_233598	gi|223019626|emb|FP016155.2|	79.76	168	16	11	66	226	36253	36409	1e-19	106
Ps_233599	gi|151416716|emb|CU104794.7|	86.02	236	27	6	51	284	10937	10706	4e-62	248
Ps_233600	gi|502127763|ref|XM_004499768.1|	84.83	323	36	13	9	325	2202	1887	1e-81	313
Ps_233601	gi|571450654|ref|XM_006578428.1|	82.14	196	25	10	397	587	1621	1811	3e-35	159
Ps_233602	gi|502127763|ref|XM_004499768.1|	84.43	289	32	13	9	291	2202	1921	3e-69	272
Ps_233605	gi|357454852|ref|XM_003597659.1|	90.43	209	20	0	39	247	324	532	2e-70	276
Ps_233606	gi|225448959|ref|XM_002269186.1|	86.05	129	12	6	133	258	498	623	8e-28	134
Ps_233618	gi|502097375|ref|XM_004490922.1|	85.31	490	62	8	350	836	615	133	1e-136	497
Ps_233619	gi|502097375|ref|XM_004490922.1|	82.57	631	76	22	198	803	754	133	4e-145	525
Ps_233620	gi|502125181|ref|XM_004498774.1|	91.45	386	25	6	1	384	932	1311	9e-145	523
Ps_233623	gi|357453968|ref|XM_003597217.1|	90.98	122	11	0	1	122	192	71	2e-37	165
Ps_233624	gi|145587564|emb|CU013531.5|	84.38	461	56	14	1	450	11735	11280	3e-119	438
Ps_233627	gi|357519984|ref|XM_003630233.1|	82.79	215	10	12	15	223	277	470	7e-38	167
Ps_233628	gi|357467092|ref|XM_003603783.1|	85.93	263	31	6	1	260	438	179	2e-70	276
Ps_233640	gi|357484060|ref|XM_003612269.1|	91.58	202	17	0	1	202	867	1068	7e-72	279
Ps_233643	gi|502081059|ref|XM_004486697.1|	93.42	243	16	0	129	371	648	406	8e-96	361
Ps_233644	gi|502081059|ref|XM_004486697.1|	85.36	444	43	15	143	567	846	406	1e-119	440
Ps_233656	gi|292494964|gb|AC231350.5|	90.21	194	14	3	2	194	94557	94368	2e-62	248
Ps_233657	gi|292494964|gb|AC231350.5|	89.41	321	14	14	23	335	95753	96061	1e-103	387
Ps_233658	gi|502156533|ref|XM_004510465.1|	82.64	242	22	12	5	227	68	308	9e-47	196
Ps_233659	gi|502127669|ref|XM_004499736.1|	95.11	184	9	0	332	515	405	588	9e-75	291
Ps_233660	gi|502127669|ref|XM_004499736.1|	89.42	189	15	5	1	188	414	230	2e-57	233
Ps_233661	gi|502127669|ref|XM_004499736.1|	88.46	390	24	15	148	521	947	563	5e-123	451
Ps_233662	gi|502125498|ref|XM_004498892.1|	91.53	1877	149	9	52	1923	44	1915	0	2577
Ps_233663	gi|806807|gb|U21139.1|PSU21139	91.99	2110	138	21	84	2170	53	2154	0	2931
Ps_233664	gi|806807|gb|U21139.1|PSU21139	94.78	2109	81	19	84	2170	53	2154	0	3258
Ps_233665	gi|806807|gb|U21139.1|PSU21139	92.94	1856	102	19	84	1917	53	1901	0	2675
Ps_233675	gi|502151610|ref|XM_004508469.1|	83.5	303	29	13	1	297	434	721	1e-66	263
Ps_233676	gi|388522022|gb|BT149279.1|	89.04	292	24	8	1	287	295	7	2e-94	355
Ps_233677	gi|502151610|ref|XM_004508469.1|	83.45	290	30	12	1	284	434	711	7e-64	254
Ps_233678	gi|502151610|ref|XM_004508469.1|	82.26	310	36	13	1	303	434	731	9e-63	250
Ps_233680	gi|32401592|gb|AC126787.12|	86.63	187	17	7	20	200	99989	99805	8e-48	200
Ps_233681	gi|32401592|gb|AC126787.12|	86.63	187	17	7	20	200	99989	99805	8e-48	200
Ps_233682	gi|32401592|gb|AC126787.12|	86.63	187	17	7	20	200	99989	99805	8e-48	200
Ps_233689	gi|502150870|ref|XM_004508108.1|	89.87	237	22	2	19	254	2649	2884	2e-78	303
Ps_233690	gi|502150870|ref|XM_004508108.1|	89.87	237	22	2	19	254	2649	2884	2e-78	303
Ps_233691	gi|357478930|ref|XM_003609703.1|	89.96	229	23	0	156	384	2535	2763	3e-76	296
Ps_233692	gi|358346919|ref|XM_003637464.1|	90.04	271	25	2	1	270	270	1	2e-92	350
Ps_233693	gi|388509145|gb|BT142845.1|	93.3	194	13	0	7	200	572	379	5e-74	287
Ps_233694	gi|502124026|ref|XM_004498295.1|	91.14	722	60	4	1	720	881	1600	0	976
Ps_233695	gi|502124026|ref|XM_004498295.1|	91.9	457	33	4	9	463	1146	1600	9e-179	636
Ps_233696	gi|502124026|ref|XM_004498295.1|	86.07	366	49	2	14	378	1947	1583	2e-105	392
Ps_233698	gi|357466146|ref|XM_003603310.1|	90.76	314	25	4	1	312	2746	3057	9e-113	416
Ps_233699	gi|357466146|ref|XM_003603310.1|	94.61	204	11	0	21	224	2464	2667	6e-83	316
Ps_233700	gi|357466146|ref|XM_003603310.1|	94.81	270	13	1	13	281	2398	2667	6e-114	420
Ps_233701	gi|113734184|emb|CU019604.4|	87.06	309	30	10	1	305	56167	55865	6e-90	340
Ps_233702	gi|357466146|ref|XM_003603310.1|	95.31	192	9	0	118	309	3224	3033	2e-79	305
Ps_233703	gi|357466146|ref|XM_003603310.1|	96.16	443	17	0	9	451	2225	2667	0	725
Ps_233704	gi|357466146|ref|XM_003603310.1|	97.18	177	5	0	1	177	2195	2019	6e-78	300
Ps_233711	gi|502090297|ref|XM_004489126.1|	91.25	594	50	2	303	895	1875	1283	0	808
Ps_233715	gi|502117877|ref|XM_004495933.1|	82.01	189	21	11	18	202	107	286	4e-32	148
Ps_233716	gi|502117877|ref|XM_004495933.1|	81.97	233	27	13	24	251	64	286	1e-42	183
Ps_233717	gi|502117877|ref|XM_004495933.1|	84.12	296	32	14	53	343	1	286	3e-69	272
Ps_233718	gi|292747359|dbj|AK337176.1|	86.93	176	21	2	1	175	311	137	9e-47	196
Ps_233719	gi|20670|emb|X69215.1|	93.62	282	0	7	1	264	1800	2081	2e-109	405
Ps_164934	gi|357502678|ref|XM_003621580.1|	89.29	224	16	8	1	220	1964	2183	4e-70	274
Ps_233720	gi|62867517|emb|AJ966280.1|	94.16	137	8	0	626	762	5	141	4e-50	209
Ps_233721	gi|62867517|emb|AJ966280.1|	94.16	137	8	0	369	505	5	141	3e-50	209
Ps_233722	gi|442803095|gb|KC189947.1|	99.52	209	1	0	1	209	233006	233214	2e-102	381
Ps_233725	gi|358346578|ref|XM_003637296.1|	85.49	255	30	7	5	257	263	14	1e-65	259
Ps_233726	gi|357437344|ref|XM_003588900.1|	92.34	209	14	2	8	215	3418	3625	8e-77	296
Ps_233727	gi|502125253|ref|XM_004498806.1|	93.77	353	22	0	1	353	3813	3461	3e-147	531
Ps_233728	gi|357437344|ref|XM_003588900.1|	91.71	217	16	2	13	228	2471	2686	6e-78	300
Ps_233735	gi|357489670|ref|XM_003615075.1|	82.93	246	40	2	17	261	1895	2139	6e-54	220
Ps_233736	gi|357489670|ref|XM_003615075.1|	88.24	153	16	2	4	155	2286	2135	2e-42	182
Ps_233740	gi|357462648|ref|XM_003601558.1|	96.26	107	4	0	1	107	118	12	1e-40	176
Ps_233742	gi|502113399|ref|XM_004494581.1|	89.47	228	18	6	307	531	1180	956	2e-72	283
Ps_233745	gi|357510568|ref|XM_003625525.1|	91.72	157	11	2	1	156	2189	2034	6e-53	217
Ps_233746	gi|502124555|ref|XM_004498520.1|	80.94	593	53	40	1	565	798	238	8e-112	414
Ps_233756	gi|357492232|ref|XM_003616357.1|	94.26	401	23	0	4	404	770	1170	4e-172	614
Ps_233757	gi|502097050|ref|XM_004490842.1|	94.18	292	17	0	1	292	453	744	1e-121	446
Ps_233761	gi|357445278|ref|XM_003592869.1|	95.24	525	23	2	1	524	1210	1733	0	830
Ps_233762	gi|357445278|ref|XM_003592869.1|	96.15	467	16	2	101	566	1268	1733	0	761
Ps_233763	gi|108792699|gb|AC151806.21|	94.23	52	1	1	308	357	49385	49334	6e-11	78.7
Ps_233764	gi|108792699|gb|AC151806.21|	78.41	264	32	20	168	425	55197	55441	8e-32	148
Ps_233767	gi|502150961|ref|XM_004508153.1|	94.67	169	9	0	14	182	1493	1661	1e-66	263
Ps_233769	gi|502150961|ref|XM_004508153.1|	91.77	243	20	0	14	256	1493	1735	2e-89	339
Ps_233775	gi|357463854|ref|XM_003602161.1|	89	200	18	4	191	388	181	378	6e-61	244
Ps_233781	gi|388517612|gb|BT147074.1|	91.67	72	6	0	107	178	272	201	3e-17	100
Ps_233782	gi|388522512|gb|BT149524.1|	90.91	198	7	6	22	210	1148	1343	1e-64	255
Ps_233788	gi|388522512|gb|BT149524.1|	94.07	135	4	4	22	154	1148	1280	2e-48	202
Ps_233789	gi|260401294|gb|GQ267466.1|	96.28	296	7	3	8	300	257	551	8e-133	483
Ps_233793	gi|502155771|ref|XM_004510129.1|	88.97	281	20	10	14	287	692	968	7e-89	337
Ps_233795	gi|141447992|gb|EF488071.1|	99.38	1784	10	1	372	2154	9	1792	0	3232
Ps_233796	gi|141448042|gb|EF488075.1|	100	245	0	0	96	340	204	448	7e-124	453
Ps_233797	gi|141448042|gb|EF488075.1|	98.53	341	5	0	1	341	1043	1383	2e-169	604
Ps_233798	gi|357517528|ref|XM_003629005.1|	96.55	58	2	0	181	238	489	546	9e-17	97.1
Ps_233799	gi|34761719|gb|AY299395.1|	87	300	24	13	23	316	838	548	6e-85	324
Ps_233800	gi|34761719|gb|AY299395.1|	89.63	164	10	7	132	291	708	548	3e-48	202
Ps_233801	gi|34761726|gb|AY299398.1|	86.59	179	18	6	44	219	15544	15369	1e-45	193
Ps_233810	gi|502083543|ref|XM_004487435.1|	91.19	420	27	8	255	667	955	539	3e-156	562
Ps_233812	gi|502085342|ref|XM_004487838.1|	92.46	252	18	1	104	354	573	824	2e-95	359
Ps_233822	gi|502126047|ref|XM_004499103.1|	91.92	569	44	2	60	627	899	332	0	795
Ps_233825	gi|502107105|ref|XM_004493102.1|	90.21	521	49	2	36	555	872	353	0	678
Ps_233821	gi|502126050|ref|XM_004499104.1|	93.02	387	25	2	60	445	896	511	5e-157	564
Ps_233826	gi|502126047|ref|XM_004499103.1|	91.92	569	44	2	101	668	899	332	0	795
Ps_233827	gi|502107105|ref|XM_004493102.1|	90.42	449	41	2	71	518	800	353	1e-164	590
Ps_233828	gi|388504339|gb|BT140441.1|	83.57	499	53	22	1	479	181	670	8e-120	440
Ps_233836	gi|502089174|ref|XM_004488779.1|	88.93	253	26	2	22	273	2322	2573	4e-81	311
Ps_233837	gi|502089180|ref|XR_189381.1|	90.21	378	35	2	4	380	2141	2517	2e-135	492
Ps_233838	gi|357517002|ref|XM_003628742.1|	90.06	161	14	2	81	240	35	194	4e-50	207
Ps_233840	gi|502079200|ref|XM_004486129.1|	92.38	223	11	6	4	223	1703	1484	1e-81	313
Ps_233841	gi|502079200|ref|XM_004486129.1|	93.39	121	4	4	180	298	1314	1432	2e-40	176
Ps_233842	gi|502079200|ref|XM_004486129.1|	91.85	135	10	1	72	205	1712	1846	5e-44	187
Ps_233845	gi|502079200|ref|XM_004486129.1|	96.04	202	4	4	11	210	1233	1432	1e-85	326
Ps_233846	gi|502079200|ref|XM_004486129.1|	91.44	292	19	6	4	292	1703	1415	1e-106	396
Ps_233847	gi|502113893|ref|XM_004494737.1|	91.53	543	40	6	9	548	474	1013	0	743
Ps_233850	gi|357512514|ref|XM_003626498.1|	91.29	310	21	6	80	386	531	837	3e-113	418
Ps_233856	gi|502150550|ref|XM_004507951.1|	84.66	1271	128	41	213	1425	2270	1009	0	1205
Ps_233857	gi|502150546|ref|XM_004507949.1|	86.25	807	81	23	150	941	96	887	0	848
Ps_233860	gi|388518602|gb|BT147569.1|	94.71	170	6	1	16	185	525	359	3e-66	261
Ps_233867	gi|357492562|ref|XM_003616522.1|	90.96	188	15	2	18	204	360	546	2e-63	252
Ps_233868	gi|357492562|ref|XM_003616522.1|	90.61	362	28	6	349	707	901	543	4e-130	475
Ps_233883	gi|357492562|ref|XM_003616522.1|	90.03	381	30	8	152	528	901	525	2e-133	486
Ps_233884	gi|502105735|ref|XM_004492818.1|	94.8	346	17	1	214	559	1265	1609	3e-149	538
Ps_233869	gi|357492562|ref|XM_003616522.1|	82.32	311	47	8	152	458	901	595	3e-66	263
Ps_233870	gi|357492562|ref|XM_003616522.1|	89.9	1040	80	20	20	1042	1556	525	0	1315
Ps_233871	gi|116312808|emb|CU179811.1|	86	450	41	19	63	505	29028	29462	3e-126	462
Ps_233874	gi|357492562|ref|XM_003616522.1|	90.03	381	30	8	152	528	901	525	2e-133	486
Ps_233876	gi|357492562|ref|XM_003616522.1|	88.92	352	31	7	25	371	173	521	6e-116	427
Ps_233887	gi|502120266|ref|XM_004496848.1|	89.12	432	40	6	1	427	328	757	4e-147	531
Ps_233888	gi|502120266|ref|XM_004496848.1|	93.83	227	14	0	5	231	348	122	1e-90	342
Ps_233889	gi|502120266|ref|XM_004496848.1|	86.82	129	13	4	1	127	328	454	4e-30	141
Ps_233890	gi|502120266|ref|XM_004496848.1|	90.29	309	27	2	161	466	449	757	4e-108	401
Ps_233891	gi|502120258|ref|XM_004496845.1|	89.63	328	34	0	18	345	341	668	3e-113	418
Ps_233897	gi|1089903|emb|Z68130.1|	98.99	199	2	0	1	199	214	412	4e-95	357
Ps_233898	gi|1089903|emb|Z68130.1|	99.43	350	1	1	1	350	744	1092	3e-178	634
Ps_233914	gi|34761726|gb|AY299398.1|	93.83	308	17	2	1	307	27342	27036	1e-126	462
Ps_233915	gi|34761725|gb|AY299397.1|	95.89	292	12	0	1	292	8202	7911	5e-130	473
Ps_233916	gi|34761725|gb|AY299397.1|	95	220	11	0	1	220	8148	7929	8e-92	346
Ps_233917	gi|502123947|ref|XM_004498265.1|	87.68	211	20	6	1	208	998	791	4e-60	241
Ps_233918	gi|357516498|ref|XM_003628490.1|	79.21	404	43	18	4	369	1355	955	2e-60	243
Ps_233919	gi|357516498|ref|XM_003628490.1|	84.41	404	45	12	4	392	1355	955	4e-102	381
Ps_233922	gi|126635097|emb|CT571262.2|	92.07	164	13	0	1	164	89696	89533	3e-57	231
Ps_233923	gi|358347935|ref|XM_003637958.1|	89.71	175	12	6	1	172	937	766	2e-53	219
Ps_233924	gi|357489842|ref|XM_003615161.1|	87.43	334	34	8	1	330	1846	1517	4e-101	377
Ps_233925	gi|502083793|ref|XM_004487510.1|	82.25	400	38	22	40	420	525	140	5e-82	315
Ps_233929	gi|502083793|ref|XM_004487510.1|	84.47	412	58	6	8	416	1030	622	8e-108	401
Ps_233930	gi|502083793|ref|XM_004487510.1|	82.25	400	38	22	330	710	525	140	9e-82	315
Ps_233926	gi|502083793|ref|XM_004487510.1|	84.47	412	58	6	8	416	1030	622	8e-108	401
Ps_233934	gi|502114961|ref|XM_004495035.1|	83.03	607	69	23	1	593	2189	1603	1e-143	520
Ps_233935	gi|502110028|ref|XM_004493725.1|	81.01	553	67	23	1	540	1901	1374	4e-109	405
Ps_233936	gi|502114961|ref|XM_004495035.1|	91.05	391	33	2	8	397	2477	2088	5e-146	527
Ps_233938	gi|502114961|ref|XM_004495035.1|	89.94	338	31	3	16	351	584	920	1e-117	433
Ps_233939	gi|502114961|ref|XM_004495035.1|	84.95	319	40	8	1	315	1263	949	1e-82	316
Ps_233940	gi|502114961|ref|XM_004495035.1|	84.87	337	43	8	1	333	1263	931	1e-87	333
Ps_233941	gi|502114961|ref|XM_004495035.1|	81.59	315	13	25	2	304	229	510	3e-53	219
Ps_233944	gi|502137154|ref|XM_004502931.1|	92.09	809	54	10	17	820	1817	1014	0	1131
Ps_233946	gi|391780|dbj|D10661.1|PEACHS1	82.95	387	49	17	5	383	8	385	1e-87	333
Ps_233947	gi|502076796|ref|XM_004485404.1|	83.94	218	18	12	80	294	650	853	3e-45	193
Ps_233950	gi|502080351|ref|XM_004486479.1|	81.36	955	119	51	30	955	1493	569	0	723
Ps_233956	gi|502127223|ref|XM_004499553.1|	90.1	293	27	2	27	318	419	710	2e-101	379
Ps_233954	gi|502127223|ref|XM_004499553.1|	90.1	293	27	2	27	318	419	710	1e-101	379
Ps_233955	gi|502127223|ref|XM_004499553.1|	92.41	145	11	0	12	156	566	710	3e-50	207
Ps_233959	gi|357443770|ref|XM_003592115.1|	93.65	189	12	0	13	201	5338	5526	6e-73	283
Ps_233960	gi|502120036|ref|XM_004496769.1|	92.16	153	10	2	131	282	2697	2546	3e-52	215
Ps_233962	gi|502118823|ref|XM_004496355.1|	85.64	752	89	17	32	773	273	1015	0	773
Ps_233963	gi|217073483|gb|BT052435.1|	88.84	681	53	19	26	692	298	969	0	815
Ps_233966	gi|357518826|ref|XM_003629654.1|	91.27	126	9	2	190	314	1703	1579	9e-39	171
Ps_233967	gi|357518826|ref|XM_003629654.1|	88.6	1000	95	15	190	1176	1703	710	0	1197
Ps_233968	gi|502090911|ref|XM_004489324.1|	89.66	290	26	4	20	307	826	1113	9e-98	366
Ps_233969	gi|502090911|ref|XM_004489324.1|	90.02	421	34	8	1	417	697	1113	2e-149	538
Ps_233970	gi|502090911|ref|XM_004489324.1|	83.96	187	15	10	68	243	1550	1368	6e-37	165
Ps_233973	gi|388520428|gb|BT148482.1|	90.76	433	28	11	22	451	98	521	3e-158	568
Ps_233974	gi|388520428|gb|BT148482.1|	91.56	308	18	7	18	324	221	521	3e-113	418
Ps_233975	gi|388520428|gb|BT148482.1|	89.49	514	32	20	27	531	21	521	5e-177	630
Ps_233976	gi|502154612|ref|XM_004509703.1|	89.96	568	44	12	1	563	1011	452	0	721
Ps_233977	gi|357515076|ref|XM_003627779.1|	85.66	286	29	11	1	277	2272	1990	6e-75	291
Ps_233984	gi|228008491|gb|AC152425.24|	85.13	269	25	10	192	448	74964	74699	7e-66	261
Ps_233986	gi|228008491|gb|AC152425.24|	90.12	405	33	6	5	407	75135	75534	9e-144	520
Ps_233987	gi|357477998|ref|XM_003609237.1|	84.67	463	42	24	1	444	1392	940	4e-118	435
Ps_233988	gi|571534657|ref|XM_003549518.2|	84.48	232	32	4	17	246	351	580	1e-55	226
Ps_233989	gi|502144024|ref|XM_004505497.1|	93.12	218	15	0	1	218	1400	1617	5e-84	320
Ps_233990	gi|502144024|ref|XM_004505497.1|	90.28	576	50	5	11	585	847	1417	0	749
Ps_233991	gi|502144024|ref|XM_004505497.1|	85.71	182	18	8	14	192	1557	1733	2e-43	185
Ps_233997	gi|502152873|ref|XM_004509078.1|	78.47	274	23	25	21	277	214	468	1e-31	147
Ps_233998	gi|502152875|ref|XM_004509079.1|	85.56	284	23	15	19	299	501	769	5e-72	281
Ps_233999	gi|357465504|ref|XM_003602989.1|	90.57	106	10	0	1	106	110	5	5e-30	141
Ps_234000	gi|502132874|ref|XM_004501513.1|	85.84	226	26	4	1	225	430	210	2e-58	235
Ps_234001	gi|156763961|emb|CU457809.4|	92.44	119	9	0	1	119	5644	5526	5e-39	171
Ps_234003	gi|502125034|ref|XM_004498713.1|	95.64	344	15	0	43	386	970	627	8e-154	553
Ps_234004	gi|502125034|ref|XM_004498713.1|	92.72	261	19	0	17	277	388	648	4e-101	377
Ps_234005	gi|388496749|gb|BT136646.1|	90.53	190	18	0	1	190	890	1079	5e-63	252
Ps_234006	gi|388496749|gb|BT136646.1|	91.67	192	12	4	1	190	890	1079	3e-66	263
Ps_234008	gi|502181676|ref|XM_004516804.1|	83.68	1072	126	44	111	1150	1121	67	0	965
Ps_234011	gi|357520296|ref|XM_003630389.1|	90.46	1206	101	14	122	1320	1601	2799	0	1578
Ps_234013	gi|502137274|ref|XM_004502973.1|	94.06	101	6	0	15	115	1594	1694	5e-34	154
Ps_234014	gi|502139679|ref|XM_004503799.1|	83.06	124	7	9	224	344	3083	2971	2e-17	100
Ps_234015	gi|357464888|ref|XM_003602678.1|	94.24	347	20	0	15	361	1523	1869	3e-147	531
Ps_234009	gi|357520296|ref|XM_003630389.1|	93.24	429	29	0	1	429	1205	777	1e-177	632
Ps_234017	gi|502154066|ref|XM_004509514.1|	91.26	103	7	2	1	102	1851	1952	2e-29	139
Ps_234018	gi|502154066|ref|XM_004509514.1|	92.51	227	15	2	1	226	992	1217	4e-85	324
Ps_234024	gi|357485802|ref|XM_003613141.1|	90.34	435	30	12	23	448	483	914	6e-156	560
Ps_234025	gi|502154066|ref|XM_004509514.1|	90.27	298	25	4	133	428	1577	1872	1e-103	387
Ps_234026	gi|357485802|ref|XM_003613141.1|	91.8	244	16	4	16	257	673	914	6e-89	337
Ps_234027	gi|502154066|ref|XM_004509514.1|	91.62	167	12	2	106	271	1707	1872	1e-56	230
Ps_234028	gi|502154066|ref|XM_004509514.1|	95.32	235	11	0	12	246	1439	1205	4e-100	374
Ps_234019	gi|357485802|ref|XM_003613141.1|	89.71	204	17	4	1	202	1088	887	4e-65	257
Ps_234020	gi|502154066|ref|XM_004509514.1|	96.34	164	6	0	12	175	1439	1276	7e-69	270
Ps_234021	gi|502154066|ref|XM_004509514.1|	88.74	222	21	4	12	231	1439	1220	2e-68	268
Ps_234022	gi|77993083|emb|CT025841.2|	84.68	346	28	23	23	349	7610	7271	3e-84	322
Ps_234030	gi|502082760|ref|XM_004487209.1|	82.79	616	65	30	1	594	522	1118	2e-141	512
Ps_234032	gi|357500986|ref|XM_003620734.1|	76.32	228	44	8	1	223	577	355	2e-21	113
Ps_234039	gi|357479174|ref|XM_003609825.1|	91.81	781	57	6	376	1151	1062	284	0	1081
Ps_234040	gi|502086353|ref|XM_004488134.1|	87.68	1266	116	29	198	1451	1258	21	0	1437
Ps_234033	gi|502150708|ref|XM_004508028.1|	86.85	1338	123	36	62	1371	1530	218	0	1447
Ps_234034	gi|502086353|ref|XM_004488134.1|	88.15	1013	89	20	198	1204	1258	271	0	1177
Ps_234036	gi|502147778|ref|XM_004506855.1|	94.34	1255	69	2	12	1265	57	1310	0	1923
Ps_234037	gi|502147778|ref|XM_004506855.1|	94.23	1317	74	2	12	1327	57	1372	0	2010
Ps_234038	gi|502086353|ref|XM_004488134.1|	88.15	1013	89	20	198	1204	1258	271	0	1177
Ps_234047	gi|357472732|ref|XM_003606603.1|	92.4	329	23	2	1	328	591	918	3e-128	468
Ps_234045	gi|357472732|ref|XM_003606603.1|	93.02	258	18	0	2	259	918	661	4e-101	377
Ps_234049	gi|502119948|ref|XM_004496738.1|	80.29	898	103	46	70	914	139	1015	1e-170	610
Ps_234050	gi|388493493|gb|BT135018.1|	83.54	875	130	14	298	1165	1801	934	0	806
Ps_234053	gi|502177301|ref|XM_004515994.1|	88.57	455	47	4	1	454	1323	873	7e-152	547
Ps_234056	gi|502115591|ref|XM_004495184.1|	90.88	362	25	8	2	359	2677	2320	1e-131	479
Ps_234060	gi|168239900|gb|AC171618.20|	88.69	221	22	3	11	230	78819	78601	1e-67	267
Ps_234061	gi|168239900|gb|AC171618.20|	88.69	221	22	3	11	230	78819	78601	1e-67	267
Ps_234077	gi|357437492|ref|XM_003588974.1|	94.62	873	45	2	201	1072	46	917	0	1351
Ps_234084	gi|502167475|ref|XM_004514095.1|	92.97	185	11	2	133	316	5474	5657	3e-68	268
Ps_234085	gi|502167475|ref|XM_004514095.1|	89.46	1821	151	24	18	1828	3868	5657	0	2261
Ps_234086	gi|502167475|ref|XM_004514095.1|	90.86	186	15	2	98	282	5821	5637	3e-62	248
Ps_234088	gi|502173672|ref|XM_004515327.1|	91.57	356	23	6	4	354	2456	2103	3e-133	484
Ps_234087	gi|502173676|ref|XM_004515328.1|	92.22	501	31	8	1	496	2432	2929	0	702
Ps_234089	gi|502173676|ref|XM_004515328.1|	91.93	384	26	5	156	535	2547	2929	2e-147	532
Ps_234090	gi|502173676|ref|XM_004515328.1|	91.53	295	18	6	4	293	2453	2161	1e-107	399
Ps_234097	gi|159883703|emb|CT033766.2|	90.48	63	4	2	6	67	102812	102873	5e-12	82.4
Ps_234098	gi|357490610|ref|XM_003615545.1|	90.51	295	24	4	21	313	217	509	7e-104	387
Ps_234099	gi|502172738|ref|XM_004515128.1|	84.52	310	42	6	254	560	1672	1978	5e-78	302
Ps_234100	gi|358348026|ref|XM_003638003.1|	90.6	436	33	8	18	449	582	1013	3e-159	571
Ps_234101	gi|357473524|ref|XM_003606999.1|	84.28	1075	98	47	124	1172	134	1163	0	983
Ps_234103	gi|502122699|ref|XM_004497810.1|	89.82	275	28	0	1	275	1248	1522	6e-94	353
Ps_234104	gi|357517732|ref|XM_003629107.1|	88.66	1588	138	27	281	1844	51	1620	0	1897
Ps_234113	gi|502161707|ref|XM_004512200.1|	88.08	1862	156	39	19	1838	97	1934	0	2148
Ps_234114	gi|357517732|ref|XM_003629107.1|	88.84	1658	130	26	174	1814	1	1620	0	1986
Ps_234115	gi|502161707|ref|XM_004512200.1|	90.08	2087	164	32	19	2085	97	2160	0	2667
Ps_234116	gi|502153688|ref|XM_004509374.1|	87.54	2095	180	54	59	2120	104	2150	0	2348
Ps_234105	gi|502153688|ref|XM_004509374.1|	88.7	2079	168	49	59	2102	104	2150	0	2475
Ps_234106	gi|502161707|ref|XM_004512200.1|	90.19	1855	148	25	19	1856	97	1934	0	2386
Ps_234107	gi|502161707|ref|XM_004512200.1|	85.71	1833	189	47	228	2013	354	2160	0	1866
Ps_234108	gi|502161707|ref|XM_004512200.1|	85.17	2104	241	51	19	2091	97	2160	0	2091
Ps_234109	gi|502153688|ref|XM_004509374.1|	87.23	1910	176	47	282	2168	286	2150	0	2113
Ps_234110	gi|357517732|ref|XM_003629107.1|	90.39	1644	113	23	174	1796	1	1620	0	2119
Ps_234111	gi|502153688|ref|XM_004509374.1|	88.49	1894	164	42	282	2150	286	2150	0	2241
Ps_234112	gi|502161707|ref|XM_004512200.1|	88.2	2094	172	46	19	2067	97	2160	0	2429
Ps_234117	gi|502122699|ref|XM_004497810.1|	92.55	577	41	2	5	580	1265	690	0	826
Ps_234118	gi|502145833|ref|XM_004506143.1|	89.55	718	53	18	56	762	1480	2186	0	891
Ps_234119	gi|502145833|ref|XM_004506143.1|	92.4	171	11	2	1	170	1498	1329	1e-60	243
Ps_234120	gi|502122699|ref|XM_004497810.1|	88.46	390	39	6	1	387	1510	1896	1e-127	466
Ps_234121	gi|56693409|gb|AC142507.13|	83.98	462	37	24	84	512	94250	93793	3e-110	409
Ps_234122	gi|502122699|ref|XM_004497810.1|	85.76	576	59	17	204	767	72	636	5e-164	588
Ps_234123	gi|442803095|gb|KC189947.1|	96.51	487	3	5	20	506	201857	202329	0	793
Ps_234124	gi|442803095|gb|KC189947.1|	99.56	229	1	0	1	229	202533	202305	2e-113	418
Ps_234138	gi|359483964|ref|XM_002267268.2|	90.79	76	6	1	205	280	78	152	9e-18	100
Ps_234140	gi|502146152|ref|XM_004506270.1|	91.4	279	21	2	1	276	2240	1962	1e-101	379
Ps_234141	gi|18543149|gb|AC019198.12|	88.7	407	30	11	4	396	80093	80497	1e-132	483
Ps_234142	gi|25048843|gb|AC109314.8|	95.88	267	11	0	3	269	130552	130818	7e-118	433
Ps_234143	gi|24371473|gb|AC055872.23|	90.46	262	21	4	2	261	88132	87873	1e-90	342
Ps_234144	gi|19774396|gb|AC036101.6|	95.7	256	10	1	8	263	66573	66827	3e-111	411
Ps_234145	gi|22002198|gb|AC096946.2|	91.29	310	22	5	14	321	10212	10518	2e-113	418
Ps_234146	gi|502115352|ref|XM_004495126.1|	91.63	203	17	0	9	211	1487	1689	4e-72	281
Ps_234149	gi|502177179|ref|XR_190497.1|	87.85	247	19	9	23	265	596	835	1e-71	279
Ps_234150	gi|502177179|ref|XR_190497.1|	90.77	195	12	6	7	198	545	736	2e-64	255
Ps_234151	gi|502177179|ref|XR_190497.1|	89.57	211	15	5	20	228	630	835	3e-66	261
Ps_234152	gi|502177179|ref|XR_190497.1|	89.6	298	20	9	7	300	545	835	2e-98	368
Ps_234154	gi|502177179|ref|XR_190497.1|	91.13	496	39	5	271	764	1304	812	0	667
Ps_234156	gi|502113731|ref|XM_004494684.1|	91.5	1671	125	11	1	1664	2437	777	0	2283
Ps_234157	gi|502113734|ref|XM_004494685.1|	89.48	884	59	21	1	863	2027	2897	0	1086
Ps_234158	gi|357517004|ref|XM_003628743.1|	83.79	364	27	17	4	366	355	687	1e-82	316
Ps_234159	gi|357517004|ref|XM_003628743.1|	89.52	124	9	2	114	236	567	687	5e-34	154
Ps_234161	gi|357517004|ref|XM_003628743.1|	83.02	324	21	19	44	365	396	687	1e-66	263
Ps_234162	gi|502090347|ref|XM_004489142.1|	87.08	511	36	14	1	487	606	102	4e-153	551
Ps_234167	gi|357439936|ref|XM_003590198.1|	91.92	433	33	2	48	479	59	490	3e-169	604
Ps_234168	gi|357439936|ref|XM_003590198.1|	91.92	433	33	2	77	508	59	490	3e-169	604
Ps_234173	gi|502138895|ref|XM_004503512.1|	87.96	216	24	2	1	215	2030	2244	5e-64	254
Ps_234174	gi|502138895|ref|XM_004503512.1|	85.29	367	29	18	120	479	2593	2245	3e-94	355
Ps_234175	gi|502084736|ref|XM_004487693.1|	87.52	641	46	19	1	613	3328	3962	0	710
Ps_234176	gi|502173257|ref|XM_004515230.1|	88.6	456	46	6	20	472	2459	2007	1e-152	549
Ps_234181	gi|388519796|gb|BT148166.1|	92.94	170	10	2	22	190	309	477	1e-61	246
Ps_234182	gi|388519796|gb|BT148166.1|	96.86	191	6	0	1	191	686	496	7e-84	320
Ps_234183	gi|388519796|gb|BT148166.1|	91.85	184	13	2	15	197	295	477	2e-64	255
Ps_234184	gi|388519796|gb|BT148166.1|	88.94	208	6	4	1	208	686	496	6e-60	241
Ps_234179	gi|388519796|gb|BT148166.1|	89.14	221	7	4	1	221	686	483	2e-65	259
Ps_234180	gi|388519796|gb|BT148166.1|	96.57	204	7	0	1	204	686	483	2e-89	339
Ps_234186	gi|357500220|ref|XM_003620351.1|	88.55	594	48	16	2	591	1892	1315	0	702
Ps_234187	gi|357500220|ref|XM_003620351.1|	85.87	1090	106	35	2	1067	1892	827	0	1116
Ps_234188	gi|40882743|gb|AC146569.5|	87.37	95	6	5	107	198	13200	13291	6e-19	104
Ps_234189	gi|571543323|ref|XM_003552863.2|	85.71	224	26	6	170	390	1247	1467	4e-57	231
Ps_234190	gi|571543323|ref|XM_003552863.2|	86.49	185	21	4	23	205	1285	1467	6e-48	200
Ps_234191	gi|502129607|ref|XM_004500308.1|	88.5	226	24	2	17	241	713	937	2e-69	272
Ps_234192	gi|357480304|ref|XM_003610390.1|	83.23	161	15	11	1	152	369	526	6e-29	137
Ps_234194	gi|571532776|ref|XM_006600247.1|	83.12	160	19	7	151	309	787	939	2e-29	139
Ps_234197	gi|133723095|gb|EF468344.1|	98.89	180	1	1	1	180	449	627	5e-84	320
Ps_234198	gi|133723095|gb|EF468344.1|	92.99	157	9	2	1	156	449	604	4e-56	228
Ps_234201	gi|357509282|ref|XM_003624882.1|	82.54	1363	176	55	509	1837	1335	1	0	1142
Ps_234202	gi|133723095|gb|EF468344.1|	98.89	271	3	0	136	406	8	278	3e-133	484
Ps_234203	gi|357509282|ref|XM_003624882.1|	82.54	1363	176	55	509	1837	1335	1	0	1142
Ps_234199	gi|217073321|gb|BT052358.1|	89.14	267	23	6	11	274	86	349	4e-86	327
Ps_234204	gi|133723095|gb|EF468344.1|	98.84	259	0	3	113	370	22	278	2e-125	459
Ps_234205	gi|357509282|ref|XM_003624882.1|	82.54	1363	176	55	509	1837	1335	1	0	1142
Ps_234206	gi|502103007|ref|XM_004492118.1|	84.64	560	73	13	144	697	137	689	3e-151	545
Ps_234207	gi|357509282|ref|XM_003624882.1|	82.54	1363	176	55	509	1837	1335	1	0	1142
Ps_234208	gi|388496083|gb|BT136313.1|	87.21	555	61	10	55	604	40	589	1e-174	623
Ps_234209	gi|133723095|gb|EF468344.1|	91.93	223	8	6	1	218	473	256	5e-79	303
Ps_234200	gi|217073321|gb|BT052358.1|	89.21	315	25	9	147	457	18	327	5e-103	385
Ps_234210	gi|357494082|ref|XM_003617282.1|	91.88	345	26	2	11	354	643	986	3e-132	481
Ps_234211	gi|357494082|ref|XM_003617282.1|	90.09	868	78	8	1	864	1825	962	0	1120
Ps_234213	gi|357494082|ref|XM_003617282.1|	92.89	450	30	2	1	449	2255	1807	0	652
Ps_234215	gi|388523212|gb|JQ918282.1|	91.67	96	8	0	18	113	689	784	2e-27	134
Ps_234216	gi|502134422|ref|XM_004502058.1|	91.11	135	10	2	160	293	910	1043	3e-42	182
Ps_234223	gi|218135409|gb|AC203547.9|	77.99	159	25	10	187	340	109664	109511	8e-15	91.6
Ps_234224	gi|571567955|ref|XR_137675.2|	79.87	154	19	11	1	145	4782	4932	4e-18	102
Ps_234225	gi|218135409|gb|AC203547.9|	77.99	159	25	10	172	325	109664	109511	7e-15	91.6
Ps_234226	gi|358343714|ref|XM_003635895.1|	90.08	262	23	3	29	288	1614	1874	6e-89	337
Ps_234233	gi|502144287|ref|XM_004505587.1|	86.9	252	23	10	3	249	2017	2263	4e-70	274
Ps_234235	gi|357474148|ref|XM_003607311.1|	93.01	143	10	0	16	158	1811	1669	1e-50	209
Ps_234236	gi|357474148|ref|XM_003607311.1|	89.68	349	34	2	1	348	1029	682	4e-121	444
Ps_234237	gi|388508511|gb|BT142528.1|	82.4	375	24	32	21	380	736	389	2e-74	289
Ps_234238	gi|502144287|ref|XM_004505587.1|	88.41	466	42	11	1	460	451	910	3e-153	551
Ps_234243	gi|502174551|ref|XM_004515488.1|	88.21	492	40	15	1	480	2083	1598	3e-159	571
Ps_234244	gi|32482405|gb|AY303679.1|	95.83	96	4	0	18	113	101	6	1e-34	156
Ps_234246	gi|32482405|gb|AY303679.1|	94.79	96	3	2	117	211	100	6	3e-32	148
Ps_234247	gi|502170997|ref|XM_004514906.1|	87.41	667	73	11	52	713	1664	1004	0	756
Ps_234254	gi|502178561|ref|XM_004516227.1|	90.69	795	72	2	498	1291	2647	1854	0	1057
Ps_234255	gi|502178557|ref|XM_004516226.1|	88.32	1987	214	18	498	2475	2656	679	0	2368
Ps_234256	gi|502178561|ref|XM_004516227.1|	90.69	795	72	2	498	1291	2647	1854	0	1057
Ps_234248	gi|502178557|ref|XM_004516226.1|	88.16	1994	218	18	621	2605	2663	679	0	2359
Ps_234249	gi|502178557|ref|XM_004516226.1|	88.05	1992	216	21	498	2478	2656	676	0	2340
Ps_234250	gi|502178561|ref|XM_004516227.1|	90.27	802	76	2	621	1421	2654	1854	0	1048
Ps_234251	gi|502178557|ref|XM_004516226.1|	87.89	1999	220	21	621	2608	2663	676	0	2331
Ps_234252	gi|502170997|ref|XM_004514906.1|	86.4	559	67	9	52	606	1664	1111	3e-168	603
Ps_234253	gi|502178561|ref|XM_004516227.1|	90.27	802	76	2	621	1421	2654	1854	0	1048
Ps_234270	gi|11611955|gb|AF300841.1|	98.15	54	1	0	155	208	67	120	3e-16	95.3
Ps_234271	gi|502121959|ref|XM_004497453.1|	87.39	341	32	11	643	978	860	1194	1e-101	381
Ps_234272	gi|502121959|ref|XM_004497453.1|	87.09	333	31	12	24	351	869	1194	1e-97	366
Ps_234273	gi|502121959|ref|XM_004497453.1|	87.39	341	32	11	617	952	860	1194	1e-101	381
Ps_234274	gi|502121959|ref|XM_004497453.1|	88.14	118	14	0	213	330	2291	2408	6e-30	141
Ps_234282	gi|357519340|ref|XM_003629911.1|	95.63	252	11	0	1	252	973	1224	1e-109	405
Ps_234276	gi|357519340|ref|XM_003629911.1|	96.02	176	7	0	471	646	1049	1224	2e-73	287
Ps_234277	gi|193812337|emb|CU655882.7|	85.13	195	17	6	57	239	55579	55385	2e-44	189
Ps_234278	gi|357519340|ref|XM_003629911.1|	95.79	214	9	0	17	230	1011	1224	8e-92	346
Ps_234279	gi|193812337|emb|CU655882.7|	85.13	195	17	6	170	352	55579	55385	2e-44	189
Ps_234295	gi|357478390|ref|XM_003609433.1|	85.96	235	24	8	244	472	2107	1876	2e-60	243
Ps_234297	gi|502151385|ref|XM_004508358.1|	90.79	1248	95	17	407	1639	1558	316	0	1650
Ps_234298	gi|502151385|ref|XM_004508358.1|	90.8	1174	88	17	187	1345	1484	316	0	1552
Ps_234299	gi|116109352|gb|DQ987623.1|	87.56	812	66	26	813	1607	3583	2790	0	907
Ps_234300	gi|116109352|gb|DQ987623.1|	88.11	917	74	26	813	1712	3583	2685	0	1057
Ps_234302	gi|502169090|ref|XM_004514478.1|	85.36	403	55	4	1	401	827	427	2e-111	414
Ps_234315	gi|502169090|ref|XM_004514478.1|	85.36	403	55	4	1	401	827	427	2e-111	414
Ps_234316	gi|502169090|ref|XM_004514478.1|	85.36	403	55	4	1	401	827	427	2e-111	414
Ps_234304	gi|502169090|ref|XM_004514478.1|	85.36	403	55	4	1	401	827	427	2e-111	414
Ps_234318	gi|357445558|ref|XM_003593009.1|	87.16	818	78	21	1	803	1931	2736	0	904
Ps_234319	gi|502076965|ref|XM_004485451.1|	88.56	201	16	7	1	197	215	412	5e-59	237
Ps_234320	gi|502076962|ref|XM_004485450.1|	83.57	280	34	7	147	414	502	223	5e-63	252
Ps_234321	gi|502076962|ref|XM_004485450.1|	85.65	425	49	7	1	413	647	223	1e-118	436
Ps_234322	gi|502076965|ref|XM_004485451.1|	88.99	1308	115	28	1	1295	1680	389	0	1591
Ps_234323	gi|357445558|ref|XM_003593009.1|	88.89	153	15	2	1	152	520	369	5e-44	187
Ps_234325	gi|54035649|gb|AC140550.31|	86.31	358	20	12	1	331	76120	76475	1e-96	363
Ps_234331	gi|54035649|gb|AC140550.31|	83.49	212	10	8	17	203	76264	76475	4e-40	174
Ps_234332	gi|54035649|gb|AC140550.31|	86.06	287	15	8	30	291	76189	76475	2e-73	285
Ps_234333	gi|357441420|ref|XM_003590940.1|	89.58	384	34	6	85	465	2731	2351	1e-132	483
Ps_234326	gi|357445292|ref|XM_003592876.1|	91.26	286	23	2	17	301	2215	2499	2e-104	388
Ps_234327	gi|357441420|ref|XM_003590940.1|	89.58	384	34	6	45	425	2731	2351	1e-132	483
Ps_234328	gi|357441420|ref|XM_003590940.1|	93.63	628	40	0	2	629	2978	2351	0	939
Ps_234329	gi|502088042|ref|XM_004488655.1|	82.08	106	15	4	90	193	3710	3607	6e-14	87.9
Ps_234330	gi|502076703|ref|XM_004485375.1|	87.66	154	19	0	1	154	3122	2969	9e-42	180
Ps_234334	gi|257900562|gb|AC137701.27|	82.57	241	25	14	16	253	30420	30646	1e-46	196
Ps_234335	gi|94450022|gb|DQ478948.1|	97.33	449	12	0	1	449	950	502	0	763
Ps_234336	gi|94450022|gb|DQ478948.1|	100	165	0	0	46	210	971	1135	1e-79	305
Ps_234337	gi|94450022|gb|DQ478948.1|	100	210	0	0	1	210	926	1135	1e-104	388
Ps_234338	gi|94450022|gb|DQ478948.1|	99.66	297	1	0	46	342	971	1267	4e-151	544
[truncated: 62,802 more rows]

## Sheet: Kaspa pea chloroplast BLASTN
Query	Subject	%_identity	alignment_length	mismatches	gap_openings	q_start	q_end	s_start	s_end	e_value	bit_score
Ps_004400	Pisumsativumchloroplastcompletegeome	100	238	0	0	1	238	10147	9910	7e-126	440
Ps_092935	Pisumsativumchloroplastcompletegeome	100	250	0	0	1	250	13901	14150	5e-132	462
Ps_124718	Pisumsativumchloroplastcompletegeome	100	283	0	0	1	283	91177	90895	8e-151	523
Ps_124712	Pisumsativumchloroplastcompletegeome	99.96	2279	1	0	2000	4278	103743	106021	0	4204
Ps_124713	Pisumsativumchloroplastcompletegeome	99.97	3409	1	0	2000	5408	103743	107151	0	6290
Ps_095735	Pisumsativumchloroplastcompletegeome	99.8	1970	1	1	1	1970	109093	107127	0	3613
Ps_069982	Pisumsativumchloroplastcompletegeome	99.67	4478	11	4	15	4491	66219	70693	0	8183
Ps_128949	Pisumsativumchloroplastcompletegeome	100	833	0	0	1	833	71501	70669	0	1539
Ps_125047	Pisumsativumchloroplastcompletegeome	99.66	879	3	0	1	879	72272	71394	0	1607
Ps_030371	Pisumsativumchloroplastcompletegeome	90.23	133	4	4	1	133	41710	41833	4e-43	165
Ps_129198	Pisumsativumchloroplastcompletegeome	100	739	0	0	1	739	1405	667	0	1365
Ps_124693	Pisumsativumchloroplastcompletegeome	100	193	0	0	31	223	121653	121845	6e-101	357
Ps_125034	Pisumsativumchloroplastcompletegeome	100	564	0	0	1	564	39241	39804	0	1042
Ps_128420	Pisumsativumchloroplastcompletegeome	99.93	2990	2	0	1	2990	98351	101340	0	5511
Ps_036228	Pisumsativumchloroplastcompletegeome	100	241	0	0	56	296	97752	97512	2e-127	446
Ps_124715	Pisumsativumchloroplastcompletegeome	99.91	2270	2	0	749	3018	95884	93615	0	4181
Ps_036229	Pisumsativumchloroplastcompletegeome	100	241	0	0	80	320	97752	97512	2e-127	446
Ps_124716	Pisumsativumchloroplastcompletegeome	99.91	2270	2	0	709	2978	95884	93615	0	4181
Ps_124714	Pisumsativumchloroplastcompletegeome	99.88	864	1	0	1	864	98375	97512	0	1591
Ps_036371	Pisumsativumchloroplastcompletegeome	99.42	346	2	0	12	357	14472	14127	0	628
Ps_036542	Pisumsativumchloroplastcompletegeome	100	251	0	0	1	251	20882	21132	4e-133	464
Ps_036543	Pisumsativumchloroplastcompletegeome	99.53	215	0	1	1	215	21321	21108	6e-111	390
Ps_124739	Pisumsativumchloroplastcompletegeome	99.96	4703	2	0	50	4752	55648	60350	0	8674
Ps_124741	Pisumsativumchloroplastcompletegeome	100	229	0	0	1	229	54434	54206	7e-121	424
Ps_124759	Pisumsativumchloroplastcompletegeome	99.57	466	0	2	6	470	28303	27839	0	848
Ps_124742	Pisumsativumchloroplastcompletegeome	100	238	0	0	1	238	25913	25676	6e-126	440
Ps_124737	Pisumsativumchloroplastcompletegeome	85.9	156	18	3	4	157	60604	60757	2e-42	163
Ps_039001	Pisumsativumchloroplastcompletegeome	100	302	0	0	1	302	60658	60357	2e-161	558
Ps_124738	Pisumsativumchloroplastcompletegeome	86.62	142	15	3	17	156	60618	60757	1e-39	154
Ps_039427	Pisumsativumchloroplastcompletegeome	98.85	174	1	1	1	174	65567	65395	2e-86	309
Ps_039428	Pisumsativumchloroplastcompletegeome	99.25	134	1	0	1	134	65229	65362	2e-66	243
Ps_039642	Pisumsativumchloroplastcompletegeome	99.53	211	0	1	1	211	15790	15999	9e-109	383
Ps_039643	Pisumsativumchloroplastcompletegeome	99.25	134	1	0	13	146	18735	18602	2e-66	243
Ps_102380	Pisumsativumchloroplastcompletegeome	85.22	115	12	5	1436	1548	36692	36581	1e-26	113
Ps_071992	Pisumsativumchloroplastcompletegeome	99.26	407	2	1	105	510	37888	37482	0	734
Ps_040525	Pisumsativumchloroplastcompletegeome	98.76	563	0	4	1	558	37230	36670	0	994
Ps_040526	Pisumsativumchloroplastcompletegeome	100	318	0	0	1	318	37993	37676	5e-170	588
Ps_040527	Pisumsativumchloroplastcompletegeome	100	301	0	0	1	301	37206	37506	8e-161	556
Ps_124760	Pisumsativumchloroplastcompletegeome	99.7	669	2	0	1	669	37969	38637	0	1225
Ps_040528	Pisumsativumchloroplastcompletegeome	100	201	0	0	101	301	37682	37482	3e-105	372
Ps_040529	Pisumsativumchloroplastcompletegeome	100	512	0	0	1	512	37993	37482	0	946
Ps_124761	Pisumsativumchloroplastcompletegeome	99.34	607	4	0	106	712	38073	38679	0	1099
Ps_095737	Pisumsativumchloroplastcompletegeome	99.82	565	1	0	1	565	39261	38697	0	1038
Ps_040697	Pisumsativumchloroplastcompletegeome	100	1160	0	0	1	1160	9820	8661	0	2143
Ps_071649	Pisumsativumchloroplastcompletegeome	100	230	0	0	1	230	2151	2380	2e-121	425
Ps_124730	Pisumsativumchloroplastcompletegeome	99.98	4539	1	0	1	4539	80083	84621	0	8377
Ps_100126	Pisumsativumchloroplastcompletegeome	85.69	1181	80	69	1	1148	49892	48768	0	1162
Ps_107801	Pisumsativumchloroplastcompletegeome	78.83	751	95	60	619	1335	49502	48782	2e-127	448
Ps_107814	Pisumsativumchloroplastcompletegeome	74.61	701	100	67	1	660	49433	48770	3e-64	237
Ps_125864	Pisumsativumchloroplastcompletegeome	98.38	556	5	4	1	554	49892	49339	0	974
Ps_069215	Pisumsativumchloroplastcompletegeome	79.26	593	74	44	20	587	49308	48740	8e-104	368
Ps_107802	Pisumsativumchloroplastcompletegeome	76.6	795	89	76	619	1376	49502	48768	2e-97	348
Ps_081124	Pisumsativumchloroplastcompletegeome	87.18	1154	86	58	1	1121	49892	48768	0	1254
Ps_125865	Pisumsativumchloroplastcompletegeome	98.38	556	5	4	1	554	49892	49339	0	974
Ps_128361	Pisumsativumchloroplastcompletegeome	97.15	456	9	4	32	485	48311	48764	0	767
Ps_107803	Pisumsativumchloroplastcompletegeome	85.71	168	16	8	619	782	49502	49339	6e-44	171
Ps_096516	Pisumsativumchloroplastcompletegeome	99.87	2389	1	2	1	2389	46378	48764	0	4394
Ps_107776	Pisumsativumchloroplastcompletegeome	96.88	1636	31	16	1	1629	46402	44780	0	2721
Ps_078042	Pisumsativumchloroplastcompletegeome	96.88	1636	31	16	1	1629	46402	44780	0	2721
Ps_127483	Pisumsativumchloroplastcompletegeome	80.04	922	126	50	1313	2206	44316	43425	0	630
Ps_078043	Pisumsativumchloroplastcompletegeome	93.77	3099	136	50	582	3652	45535	42466	0	4601
Ps_107777	Pisumsativumchloroplastcompletegeome	73.55	934	163	66	1313	2204	44316	43425	1e-76	279
Ps_078044	Pisumsativumchloroplastcompletegeome	97.69	1082	15	9	540	1615	44968	43891	0	1851
Ps_078045	Pisumsativumchloroplastcompletegeome	95.34	3970	124	51	1	3942	46402	42466	0	6250
Ps_107778	Pisumsativumchloroplastcompletegeome	92.17	766	42	17	582	1339	45535	44780	0	1066
Ps_107779	Pisumsativumchloroplastcompletegeome	92.17	766	42	17	582	1339	45535	44780	0	1066
Ps_088351	Pisumsativumchloroplastcompletegeome	98.76	1857	11	11	1922	3772	44316	42466	0	3291
Ps_078046	Pisumsativumchloroplastcompletegeome	89.48	1569	115	44	540	2083	44968	43425	0	1938
Ps_107780	Pisumsativumchloroplastcompletegeome	95.35	1870	47	29	1922	3770	44316	42466	0	2935
Ps_107781	Pisumsativumchloroplastcompletegeome	95.35	1870	47	29	2212	4060	44316	42466	0	2935
Ps_088352	Pisumsativumchloroplastcompletegeome	98.76	1857	11	11	1313	3163	44316	42466	0	3291
Ps_088353	Pisumsativumchloroplastcompletegeome	98.76	1857	11	11	2212	4062	44316	42466	0	3291
Ps_107782	Pisumsativumchloroplastcompletegeome	95.35	1870	47	29	1313	3161	44316	42466	0	2935
Ps_107783	Pisumsativumchloroplastcompletegeome	91.88	1096	49	29	540	1613	44968	43891	0	1495
Ps_107784	Pisumsativumchloroplastcompletegeome	92.17	766	42	17	582	1339	45535	44780	0	1066
Ps_107785	Pisumsativumchloroplastcompletegeome	90.32	434	25	15	1313	1737	44316	43891	9e-159	553
Ps_078047	Pisumsativumchloroplastcompletegeome	96.25	2535	49	32	1	2512	46402	43891	0	4113
Ps_078048	Pisumsativumchloroplastcompletegeome	99.32	3074	12	9	582	3650	45535	42466	0	5552
Ps_107786	Pisumsativumchloroplastcompletegeome	96.88	1636	31	16	1	1629	46402	44780	0	2721
Ps_107788	Pisumsativumchloroplastcompletegeome	92.17	766	42	17	582	1339	45535	44780	0	1066
Ps_078049	Pisumsativumchloroplastcompletegeome	97.58	1651	26	13	582	2224	45535	43891	0	2815
Ps_078050	Pisumsativumchloroplastcompletegeome	99.7	3944	1	8	1	3940	46402	42466	0	7206
Ps_078051	Pisumsativumchloroplastcompletegeome	98.77	2521	15	12	1	2514	46402	43891	0	4470
Ps_088354	Pisumsativumchloroplastcompletegeome	99.76	2505	1	5	540	3041	44968	42466	0	4588
Ps_107789	Pisumsativumchloroplastcompletegeome	96.88	1636	31	16	1	1629	46402	44780	0	2721
Ps_124755	Pisumsativumchloroplastcompletegeome	99.32	292	2	0	116	407	11316	11607	2e-152	529
Ps_128457	Pisumsativumchloroplastcompletegeome	96.84	253	2	5	34	285	35498	35251	4e-119	418
Ps_126474	Pisumsativumchloroplastcompletegeome	99.83	1814	1	2	2794	4606	33239	35051	0	3332
Ps_095739	Pisumsativumchloroplastcompletegeome	97.5	3754	68	26	993	4733	29205	32945	0	6388
Ps_124694	Pisumsativumchloroplastcompletegeome	100	575	0	0	199	773	120191	119617	0	1062
Ps_124695	Pisumsativumchloroplastcompletegeome	99.74	781	2	0	260	1040	120397	119617	0	1432
Ps_124698	Pisumsativumchloroplastcompletegeome	99.67	306	1	0	1	306	117705	118010	6e-162	560
Ps_124863	Pisumsativumchloroplastcompletegeome	98.66	598	8	0	148	745	109756	109159	0	1061
Ps_124864	Pisumsativumchloroplastcompletegeome	99.56	458	2	0	246	703	109616	109159	0	835
Ps_095895	Pisumsativumchloroplastcompletegeome	99.71	342	0	1	1	341	73235	73576	0	625
Ps_095896	Pisumsativumchloroplastcompletegeome	100	824	0	0	1	824	74418	73595	0	1522
Ps_124734	Pisumsativumchloroplastcompletegeome	99.51	1013	3	2	1	1012	73260	72249	0	1842
Ps_123980	Pisumsativumchloroplastcompletegeome	92.86	140	10	0	737	876	76898	76759	3e-54	204
Ps_123981	Pisumsativumchloroplastcompletegeome	92.86	140	10	0	814	953	76898	76759	4e-54	204
Ps_124732	Pisumsativumchloroplastcompletegeome	99.44	1965	10	1	1	1964	78759	76795	0	3567
Ps_044287	Pisumsativumchloroplastcompletegeome	100	329	0	0	1	329	74394	74722	2e-176	608
Ps_044290	Pisumsativumchloroplastcompletegeome	97.94	97	2	0	689	785	76898	76802	1e-43	169
Ps_123982	Pisumsativumchloroplastcompletegeome	92.86	140	10	0	539	678	76898	76759	3e-54	204
Ps_123983	Pisumsativumchloroplastcompletegeome	92.86	140	10	0	788	927	76898	76759	4e-54	204
Ps_123984	Pisumsativumchloroplastcompletegeome	92.86	140	10	0	484	623	76898	76759	2e-54	204
Ps_123985	Pisumsativumchloroplastcompletegeome	92.86	140	10	0	565	704	76898	76759	3e-54	204
Ps_044824	Pisumsativumchloroplastcompletegeome	98.83	256	2	1	63	317	93357	93612	3e-130	455
Ps_124743	Pisumsativumchloroplastcompletegeome	100	482	0	0	119	600	23163	23644	0	891
Ps_124744	Pisumsativumchloroplastcompletegeome	99.89	919	1	0	1	919	21963	22881	0	1692
Ps_124700	Pisumsativumchloroplastcompletegeome	100	3114	0	0	2411	5524	109814	112927	0	5751
Ps_124701	Pisumsativumchloroplastcompletegeome	100	1975	0	0	2411	4385	109814	111788	0	3648
Ps_069738	Pisumsativumchloroplastcompletegeome	99.78	1835	4	0	1	1835	52273	50439	0	3367
Ps_124708	Pisumsativumchloroplastcompletegeome	99.95	2090	1	0	1	2090	109701	111790	0	3855
Ps_124758	Pisumsativumchloroplastcompletegeome	100	129	0	0	1	129	64728	64856	4e-65	239
Ps_124704	Pisumsativumchloroplastcompletegeome	100	3114	0	0	3110	6223	109814	112927	0	5751
Ps_069739	Pisumsativumchloroplastcompletegeome	99.36	786	5	0	1	786	52273	51488	0	1424
Ps_124705	Pisumsativumchloroplastcompletegeome	99.03	3196	7	17	1	3188	113069	116248	0	5709
Ps_124702	Pisumsativumchloroplastcompletegeome	99.95	1977	1	0	2411	4387	109814	111790	0	3646
Ps_124709	Pisumsativumchloroplastcompletegeome	100	2088	0	0	1	2088	109701	111788	0	3856
Ps_069740	Pisumsativumchloroplastcompletegeome	100	1179	0	0	747	1925	111749	112927	0	2178
Ps_124703	Pisumsativumchloroplastcompletegeome	99.8	1984	1	3	1	1982	113069	115051	0	3639
Ps_124710	Pisumsativumchloroplastcompletegeome	100	2011	0	0	1	2011	109701	111711	0	3714
Ps_124706	Pisumsativumchloroplastcompletegeome	99.03	3196	7	17	1	3188	113069	116248	0	5709
Ps_124707	Pisumsativumchloroplastcompletegeome	99.03	3196	7	17	1	3188	113069	116248	0	5709
Ps_124711	Pisumsativumchloroplastcompletegeome	100	3227	0	0	1	3227	109701	112927	0	5960
Ps_124745	Pisumsativumchloroplastcompletegeome	91.93	223	16	2	17	238	26487	26266	7e-87	311
Ps_045537	Pisumsativumchloroplastcompletegeome	100	415	0	0	1	415	89145	88731	0	767
Ps_124723	Pisumsativumchloroplastcompletegeome	99.67	605	1	1	18	621	87709	87105	0	1105
Ps_045540	Pisumsativumchloroplastcompletegeome	96.24	186	3	1	17	202	88986	88805	3e-84	302
Ps_124719	Pisumsativumchloroplastcompletegeome	99.12	454	4	0	1	454	89783	90236	0	817
Ps_095740	Pisumsativumchloroplastcompletegeome	95.68	162	6	1	153	314	90076	90236	6e-71	259
Ps_124724	Pisumsativumchloroplastcompletegeome	99.66	290	1	0	37	326	89196	89485	6e-153	531
Ps_118486	Pisumsativumchloroplastcompletegeome	99.67	305	1	0	1	305	90594	90898	2e-160	558
Ps_046194	Pisumsativumchloroplastcompletegeome	100	349	0	0	1	349	101689	101341	0	645
Ps_124720	Pisumsativumchloroplastcompletegeome	99.76	416	1	0	1	416	90202	90617	0	763
Ps_126127	Pisumsativumchloroplastcompletegeome	99.51	203	1	0	20	222	42048	42250	1e-104	370
Ps_061341	Pisumsativumchloroplastcompletegeome	100	226	0	0	1	226	42071	41846	3e-119	418
Ps_071648	Pisumsativumchloroplastcompletegeome	99.73	745	1	1	1	745	1381	2124	0	1363
Ps_124137	Pisumsativumchloroplastcompletegeome	99.34	305	1	1	145	448	1	305	7e-159	551
Ps_071330	Pisumsativumchloroplastcompletegeome	100	263	0	0	1	263	579	317	9e-140	486
Ps_124696	Pisumsativumchloroplastcompletegeome	99.75	1199	2	1	10	1208	120607	121804	0	2196
Ps_062652	Pisumsativumchloroplastcompletegeome	100	228	0	0	1	228	122048	121821	2e-120	422
Ps_128438	Pisumsativumchloroplastcompletegeome	99.41	851	2	3	24	873	40429	41277	0	1541
Ps_127262	Pisumsativumchloroplastcompletegeome	99.69	638	2	0	1	638	40452	39815	0	1168
Ps_124717	Pisumsativumchloroplastcompletegeome	99.92	3550	2	1	1	3550	97163	93615	0	6538
Ps_124753	Pisumsativumchloroplastcompletegeome	100	1374	0	0	1	1374	15500	14127	0	2538
Ps_124754	Pisumsativumchloroplastcompletegeome	100	263	0	0	107	369	15546	15808	1e-139	486
Ps_063024	Pisumsativumchloroplastcompletegeome	100	400	0	0	1	400	21297	21696	0	739
Ps_124740	Pisumsativumchloroplastcompletegeome	99.76	834	2	0	1	834	55670	54837	0	1530
Ps_124746	Pisumsativumchloroplastcompletegeome	99.88	866	1	0	1	866	26481	27346	0	1594
Ps_124747	Pisumsativumchloroplastcompletegeome	100	467	0	0	1	467	27847	27381	0	863
Ps_124748	Pisumsativumchloroplastcompletegeome	100	552	0	0	1	552	25889	26440	0	1020
Ps_124749	Pisumsativumchloroplastcompletegeome	99.8	507	1	0	1	507	25194	25700	0	931
Ps_085689	Pisumsativumchloroplastcompletegeome	99.49	788	3	1	3	790	62814	62028	0	1432
Ps_124736	Pisumsativumchloroplastcompletegeome	99.93	1388	1	0	1	1388	60634	62021	0	2558
Ps_124735	Pisumsativumchloroplastcompletegeome	99.86	722	1	0	33	754	66088	65367	0	1328
Ps_069178	Pisumsativumchloroplastcompletegeome	99.93	1362	1	0	1	1362	17339	15978	0	2510
Ps_064293	Pisumsativumchloroplastcompletegeome	99.32	146	1	0	128	273	18174	18319	5e-73	265
Ps_069622	Pisumsativumchloroplastcompletegeome	100	422	0	0	1	422	19023	18602	0	780
Ps_124752	Pisumsativumchloroplastcompletegeome	99.83	1815	3	0	124	1938	19079	20893	0	3336
Ps_100127	Pisumsativumchloroplastcompletegeome	100	1005	0	0	1	1005	17315	18319	0	1857
Ps_095738	Pisumsativumchloroplastcompletegeome	99.84	607	1	0	1	607	39261	38655	0	1116
Ps_071993	Pisumsativumchloroplastcompletegeome	98.59	213	2	1	105	316	37888	37676	4e-106	375
Ps_124762	Pisumsativumchloroplastcompletegeome	99.29	565	4	0	106	670	38073	38637	0	1022
Ps_124763	Pisumsativumchloroplastcompletegeome	99.72	711	2	0	1	711	37969	38679	0	1303
Ps_072301	Pisumsativumchloroplastcompletegeome	99.74	773	1	1	1	772	5466	6238	0	1415
Ps_064880	Pisumsativumchloroplastcompletegeome	100	286	0	0	1	286	6519	6234	2e-152	529
Ps_128598	Pisumsativumchloroplastcompletegeome	99.86	2191	3	0	1	2191	6495	8685	0	4030
Ps_071857	Pisumsativumchloroplastcompletegeome	99.78	3125	3	4	1	3123	5490	2368	0	5729
Ps_124731	Pisumsativumchloroplastcompletegeome	100	1454	0	0	1	1454	86050	84597	0	2686
Ps_095894	Pisumsativumchloroplastcompletegeome	99.86	700	0	1	57	755	86040	86739	0	1286
Ps_095743	Pisumsativumchloroplastcompletegeome	99.84	1261	1	1	35	1295	78720	79979	0	2316
Ps_128362	Pisumsativumchloroplastcompletegeome	82.9	427	51	22	32	446	48311	48727	8e-103	364
Ps_107805	Pisumsativumchloroplastcompletegeome	79.29	560	68	44	870	1405	49275	48740	2e-97	348
Ps_107806	Pisumsativumchloroplastcompletegeome	97.78	765	13	4	619	1381	49502	48740	0	1315
Ps_107808	Pisumsativumchloroplastcompletegeome	97.55	2245	39	16	1	2237	46378	48614	0	3827
Ps_125868	Pisumsativumchloroplastcompletegeome	80.41	592	69	42	20	587	49308	48740	2e-115	407
Ps_069984	Pisumsativumchloroplastcompletegeome	99.83	1153	2	0	1	1153	49892	48740	0	2119
Ps_107791	Pisumsativumchloroplastcompletegeome	93.75	1665	60	33	582	2222	45535	43891	0	2459
Ps_124756	Pisumsativumchloroplastcompletegeome	100	1137	0	0	2	1138	10884	12020	0	2100
Ps_065929	Pisumsativumchloroplastcompletegeome	99.7	673	2	0	1	673	13085	13757	0	1232
Ps_085688	Pisumsativumchloroplastcompletegeome	99.32	881	3	3	36	913	12876	11996	0	1591
Ps_065930	Pisumsativumchloroplastcompletegeome	99.7	673	2	0	1	673	13085	13757	0	1232
Ps_065933	Pisumsativumchloroplastcompletegeome	99.7	673	2	0	1	673	13085	13757	0	1232
Ps_095736	Pisumsativumchloroplastcompletegeome	100	586	0	0	1	586	10856	10271	0	1083
Ps_066628	Pisumsativumchloroplastcompletegeome	100	189	0	0	86	274	35097	35285	1e-98	350
Ps_095883	Pisumsativumchloroplastcompletegeome	99.18	364	1	2	1	363	35508	35870	0	654
Ps_066633	Pisumsativumchloroplastcompletegeome	100	341	0	0	99	439	119271	118931	0	630
Ps_124757	Pisumsativumchloroplastcompletegeome	99.5	201	1	0	7	207	120586	120386	2e-103	366
Ps_066635	Pisumsativumchloroplastcompletegeome	100	330	0	0	1	330	119312	119641	6e-177	610
Ps_124697	Pisumsativumchloroplastcompletegeome	99.9	970	1	0	7	976	120586	119617	0	1786
Ps_124699	Pisumsativumchloroplastcompletegeome	98.41	1006	3	12	45	1050	117667	116675	0	1757
Ps_066764	Pisumsativumchloroplastcompletegeome	99.62	529	0	2	46	573	118195	118722	0	965
Ps_124733	Pisumsativumchloroplastcompletegeome	99.58	1908	7	1	25	1931	76794	74887	0	3478
Ps_072250	Pisumsativumchloroplastcompletegeome	94.01	217	10	1	25	241	76794	76581	3e-91	326
Ps_067725	Pisumsativumchloroplastcompletegeome	100	342	0	0	1	342	93253	92912	0	632
Ps_067726	Pisumsativumchloroplastcompletegeome	98.13	107	0	2	111	216	93387	93282	3e-49	185
Ps_124721	Pisumsativumchloroplastcompletegeome	99.36	787	5	0	1	787	91881	91095	0	1426
Ps_124722	Pisumsativumchloroplastcompletegeome	99.78	917	2	0	58	974	91877	92793	0	1683
Ps_124750	Pisumsativumchloroplastcompletegeome	99.61	1544	1	5	1	1542	25173	23633	0	2813
Ps_124751	Pisumsativumchloroplastcompletegeome	100	514	0	0	1	514	23131	23644	0	950
Ps_127649	Pisumsativumchloroplastcompletegeome	100	717	0	0	1	717	64180	63464	0	1325
Ps_067871	Pisumsativumchloroplastcompletegeome	99.81	515	1	0	1	515	63299	62785	0	946
Ps_067872	Pisumsativumchloroplastcompletegeome	99.53	214	1	0	1	214	63275	63488	6e-111	390
Ps_127650	Pisumsativumchloroplastcompletegeome	100	1189	0	0	312	1500	111739	112927	0	2196
Ps_096515	Pisumsativumchloroplastcompletegeome	99.82	541	1	0	1	541	64156	64696	0	994
Ps_127651	Pisumsativumchloroplastcompletegeome	100	1089	0	0	322	1410	51527	50439	0	2012
Ps_100125	Pisumsativumchloroplastcompletegeome	99.54	1746	8	0	99	1844	52299	54044	0	3181
Ps_124725	Pisumsativumchloroplastcompletegeome	100	250	0	0	366	615	88140	87891	4e-132	462
Ps_124726	Pisumsativumchloroplastcompletegeome	99.36	157	1	0	1	157	87681	87837	3e-79	285
Ps_124727	Pisumsativumchloroplastcompletegeome	100	250	0	0	366	615	88140	87891	4e-132	462
Ps_124728	Pisumsativumchloroplastcompletegeome	99.6	247	1	0	1	247	86857	87103	4e-129	451
Ps_095741	Pisumsativumchloroplastcompletegeome	100	194	0	0	145	338	89664	89471	3e-101	359
Ps_124729	Pisumsativumchloroplastcompletegeome	99.59	484	2	0	163	646	87588	87105	0	883
Ps_095742	Pisumsativumchloroplastcompletegeome	100	656	0	0	95	750	88546	87891	0	1212

## Sheet: Parafield pea chloroplast BLAST
Query	Subject	%_identity	alignment_length	mismatches	gap_openings	q_start	q_end	s_start	s_end	e_value	bit_score
Ps_140947	Pisumsativumchloroplastcompletegeome	99.41	339	2	0	277	615	117883	118221	3e-178	616
Ps_140948	Pisumsativumchloroplastcompletegeome	99.36	1417	3	5	1	1417	116811	118221	0	2562
Ps_143563	Pisumsativumchloroplastcompletegeome	99.9	2001	2	0	1	2001	60584	62584	0	3685
Ps_147206	Pisumsativumchloroplastcompletegeome	98.82	2033	21	3	340	2369	76898	74866	0	3618
Ps_147207	Pisumsativumchloroplastcompletegeome	99.01	2012	18	2	597	2606	76898	74887	0	3603
Ps_147208	Pisumsativumchloroplastcompletegeome	99.04	2075	18	2	340	2412	76898	74824	0	3720
Ps_147209	Pisumsativumchloroplastcompletegeome	100	1147	0	0	1	1147	73612	74758	0	2119
Ps_147210	Pisumsativumchloroplastcompletegeome	99.01	2012	18	2	340	2349	76898	74887	0	3603
Ps_148223	Pisumsativumchloroplastcompletegeome	98.53	7698	84	27	1	7687	50125	42446	0	13560
Ps_149036	Pisumsativumchloroplastcompletegeome	99.87	2341	1	2	1	2341	94761	97099	0	4305
Ps_149040	Pisumsativumchloroplastcompletegeome	99.94	1783	1	0	1	1783	88625	86843	0	3288
Ps_154075	Pisumsativumchloroplastcompletegeome	99.17	121	1	0	105	225	25807	25687	2e-58	219
Ps_154076	Pisumsativumchloroplastcompletegeome	100	1905	0	0	1	1905	25843	27747	0	3518
Ps_154077	Pisumsativumchloroplastcompletegeome	99.17	121	1	0	105	225	25807	25687	2e-58	219
Ps_154078	Pisumsativumchloroplastcompletegeome	99.75	405	0	1	24	427	27777	28181	0	741
Ps_158402	Pisumsativumchloroplastcompletegeome	99.34	913	0	3	1	908	36995	36084	0	1648
Ps_158403	Pisumsativumchloroplastcompletegeome	99.77	1710	2	2	82	1790	34947	33239	0	3134
Ps_158404	Pisumsativumchloroplastcompletegeome	100	553	0	0	1	553	35491	36043	0	1022
Ps_158405	Pisumsativumchloroplastcompletegeome	99.68	311	1	0	192	502	35433	35123	2e-164	569
Ps_158406	Pisumsativumchloroplastcompletegeome	97.61	2172	32	20	2075	4236	32945	30784	0	3705
Ps_158407	Pisumsativumchloroplastcompletegeome	96.43	84	3	0	819	902	34996	35079	1e-34	139
Ps_160539	Pisumsativumchloroplastcompletegeome	99.09	3738	26	7	1	3736	63836	67567	0	6708
Ps_160540	Pisumsativumchloroplastcompletegeome	99.76	2531	4	2	1	2530	70072	67543	0	4639
Ps_160892	Pisumsativumchloroplastcompletegeome	99.88	2482	3	0	1	2482	118995	121476	0	4567
Ps_160895	Pisumsativumchloroplastcompletegeome	99.69	959	3	0	554	1512	5561	6519	0	1755
Ps_160896	Pisumsativumchloroplastcompletegeome	100	117	0	0	1	117	121599	121483	1e-58	217
Ps_160897	Pisumsativumchloroplastcompletegeome	99.87	6206	4	4	1	6205	317	6519	0	11410
Ps_160898	Pisumsativumchloroplastcompletegeome	99.57	230	1	0	1	230	121575	121804	1e-119	420
Ps_160899	Pisumsativumchloroplastcompletegeome	99.83	5308	5	4	1	5307	317	5621	0	9749
Ps_160900	Pisumsativumchloroplastcompletegeome	100	371	0	0	451	821	122169	121799	0	686
Ps_160901	Pisumsativumchloroplastcompletegeome	100	1116	0	0	1	1116	16085	17200	0	2061
Ps_160902	Pisumsativumchloroplastcompletegeome	99.71	343	1	0	40	382	17668	17326	0	628
Ps_160903	Pisumsativumchloroplastcompletegeome	100	1266	0	0	1	1266	16085	17350	0	2338
Ps_160904	Pisumsativumchloroplastcompletegeome	99.74	382	1	0	1	382	17707	17326	0	701
Ps_160905	Pisumsativumchloroplastcompletegeome	98.7	921	8	3	1	921	17683	18599	0	1631
Ps_160906	Pisumsativumchloroplastcompletegeome	100	380	0	0	189	568	16971	17350	0	702
Ps_160907	Pisumsativumchloroplastcompletegeome	100	680	0	0	417	1096	17920	18599	0	1256
Ps_160908	Pisumsativumchloroplastcompletegeome	99.96	9022	1	3	221	9239	6787	15808	0	16640
Ps_163265	Pisumsativumchloroplastcompletegeome	99.3	142	0	1	1	141	25714	25573	3e-70	255
Ps_163266	Pisumsativumchloroplastcompletegeome	99.9	996	1	0	1	996	25180	24185	0	1834
Ps_163267	Pisumsativumchloroplastcompletegeome	99.73	365	0	1	48	411	25160	25524	0	667
Ps_163269	Pisumsativumchloroplastcompletegeome	99.5	600	3	0	1	600	23909	23310	0	1092
Ps_163270	Pisumsativumchloroplastcompletegeome	99.08	327	1	2	45	370	23884	24209	1e-169	586
Ps_172719	Pisumsativumchloroplastcompletegeome	99.95	4328	2	0	1	4328	101694	106021	0	7982
Ps_172720	Pisumsativumchloroplastcompletegeome	99.92	7438	3	1	1	7438	101694	109128	0	13700
Ps_199112	Pisumsativumchloroplastcompletegeome	100	195	0	0	93	287	97752	97558	6e-102	361
Ps_199113	Pisumsativumchloroplastcompletegeome	100	256	0	0	1	256	97327	97582	7e-136	473
Ps_199114	Pisumsativumchloroplastcompletegeome	99.87	3783	5	0	1	3783	101340	97558	0	6959
Ps_235051	Pisumsativumchloroplastcompletegeome	98.86	616	0	7	1	616	116835	116227	0	1092
Ps_235052	Pisumsativumchloroplastcompletegeome	98.7	615	8	0	452	1066	109756	109142	0	1092
Ps_235054	Pisumsativumchloroplastcompletegeome	98.33	539	2	7	149	682	118753	118217	0	939
Ps_235055	Pisumsativumchloroplastcompletegeome	99.27	1089	2	5	1	1089	116811	117893	0	1962
Ps_236061	Pisumsativumchloroplastcompletegeome	99.79	481	1	0	22	502	79958	79478	0	883
Ps_236062	Pisumsativumchloroplastcompletegeome	99.97	6913	1	1	1	6912	79954	86866	0	12750
Ps_236063	Pisumsativumchloroplastcompletegeome	94.79	192	9	1	1	191	76707	76898	3e-83	298
Ps_236064	Pisumsativumchloroplastcompletegeome	99.01	1623	15	1	1	1622	76707	78329	0	2907
Ps_236065	Pisumsativumchloroplastcompletegeome	99.36	2796	16	2	1	2794	76707	79502	0	5062
Ps_236179	Pisumsativumchloroplastcompletegeome	99.88	3301	1	3	1	3299	111752	115051	0	6071
Ps_236180	Pisumsativumchloroplastcompletegeome	99.31	4513	7	17	1	4505	111752	116248	0	8141
Ps_239590	Pisumsativumchloroplastcompletegeome	100	494	0	0	1	494	60608	60115	0	913
Ps_239591	Pisumsativumchloroplastcompletegeome	100	1140	0	0	301	1440	59000	60139	0	2106
Ps_239595	Pisumsativumchloroplastcompletegeome	99.75	1179	3	0	1	1179	63843	62665	0	2161
Ps_239596	Pisumsativumchloroplastcompletegeome	99.84	1284	2	0	1	1284	63843	62560	0	2361
Ps_244971	Pisumsativumchloroplastcompletegeome	100	252	0	0	1	252	73636	73385	1e-133	466
Ps_244972	Pisumsativumchloroplastcompletegeome	99.04	2075	18	2	288	2360	76898	74824	0	3720
Ps_244973	Pisumsativumchloroplastcompletegeome	98.82	2033	21	3	288	2317	76898	74866	0	3618
Ps_244974	Pisumsativumchloroplastcompletegeome	100	192	0	0	60	251	73576	73385	2e-100	355
Ps_244975	Pisumsativumchloroplastcompletegeome	98.82	2033	21	3	597	2626	76898	74866	0	3618
Ps_244977	Pisumsativumchloroplastcompletegeome	99.53	212	1	0	1	212	73636	73425	9e-110	387
Ps_244978	Pisumsativumchloroplastcompletegeome	99.34	152	1	0	60	211	73576	73425	2e-76	276
Ps_244979	Pisumsativumchloroplastcompletegeome	99.04	2075	18	2	597	2669	76898	74824	0	3720
Ps_244980	Pisumsativumchloroplastcompletegeome	99.01	2012	18	2	288	2297	76898	74887	0	3603
Ps_244981	Pisumsativumchloroplastcompletegeome	98.85	1826	3	7	1	1808	73219	71394	0	3240
Ps_246296	Pisumsativumchloroplastcompletegeome	99.94	3168	2	0	1260	4427	58070	54903	0	5840
Ps_246297	Pisumsativumchloroplastcompletegeome	99.82	551	1	0	1	551	54665	54115	0	1013
Ps_246298	Pisumsativumchloroplastcompletegeome	99.69	3535	11	0	1	3535	54008	50474	0	6468
Ps_247188	Pisumsativumchloroplastcompletegeome	99.82	559	1	0	1	559	94759	94201	0	1027
Ps_247190	Pisumsativumchloroplastcompletegeome	99.93	1534	1	0	1504	3037	88376	86843	0	2828
Ps_247191	Pisumsativumchloroplastcompletegeome	99.41	1194	6	1	412	1605	90236	89044	0	2165
Ps_247192	Pisumsativumchloroplastcompletegeome	99.92	2465	2	0	1	2465	91508	89044	0	4542
Ps_247193	Pisumsativumchloroplastcompletegeome	99.89	2725	3	0	19	2743	91501	94225	0	5016
Ps_247194	Pisumsativumchloroplastcompletegeome	100	86	0	0	81	166	89129	89044	2e-41	159
Ps_247195	Pisumsativumchloroplastcompletegeome	99.92	2365	2	0	1	2365	91508	89144	0	4357
Ps_253402	Pisumsativumchloroplastcompletegeome	99.78	4582	6	4	3	4583	41550	36972	0	8403
Ps_258240	Pisumsativumchloroplastcompletegeome	100	160	0	0	1	160	70929	70770	2e-82	296
Ps_258241	Pisumsativumchloroplastcompletegeome	100	261	0	0	1	261	70929	70669	1e-138	483
Ps_258242	Pisumsativumchloroplastcompletegeome	100	544	0	0	1	544	70048	70591	0	1005
Ps_258243	Pisumsativumchloroplastcompletegeome	100	538	0	0	1	538	70905	71442	0	994
Ps_258571	Pisumsativumchloroplastcompletegeome	99.62	2359	9	0	1093	3451	20933	18575	0	4307
Ps_258572	Pisumsativumchloroplastcompletegeome	99.92	1294	1	0	1	1294	23093	21800	0	2385
Ps_258573	Pisumsativumchloroplastcompletegeome	99.9	3122	2	1	1	3122	21695	18575	0	5747
Ps_258574	Pisumsativumchloroplastcompletegeome	96.01	301	12	0	1	301	23473	23173	8e-141	490
Ps_258575	Pisumsativumchloroplastcompletegeome	99.76	823	1	1	1	823	21695	20874	0	1507
Ps_258578	Pisumsativumchloroplastcompletegeome	100	304	0	0	7	310	6798	6495	2e-162	562
Ps_258579	Pisumsativumchloroplastcompletegeome	100	200	0	0	40	239	17722	17921	1e-104	370
Ps_258580	Pisumsativumchloroplastcompletegeome	100	239	0	0	1	239	17683	17921	3e-126	442
Ps_262261	Pisumsativumchloroplastcompletegeome	100	354	0	0	1	354	101694	101341	0	654
