# Supplementary material for: De novo assembly and characterisation of the field pea transcriptome using RNA-Seq
Source: BMC Genomics. 2015 Aug 16;16(1):611. doi: 10.1186/s12864-015-1815-7 (PMC4537571; doi:10.1186/s12864-015-1815-7)
Supplement: Additional file 5: — (A) Bioinformatic annotation (BLASTN) of Kaspa contigs against the chickpea, M. truncatula and soybean CDS. The information includes the BLASTN results obtained as a result of comparison of Kaspa contigs against the chickpea, M. truncatula and soybean CDSs at a threshold E value < 10−10. (B) Bioinformatic annotation (BLASTN) of Kaspa contigs against the chickpea, M. truncatula and soybean genome: The information includes the BLASTN results obtained as a result of comparison of Kaspa contigs against the chickpea, M. truncatula and soybean genomes at a threshold E value < 10−10. (C) Bioinformatic annotation (BLASTN) of Parafield contigs against the chickpea, M. truncatula and soybean CDS: The information includes the BLASTN results obtained as a result of comparison of Parafield contigs against the chickpea, M. truncatula and soybean CDSs at a threshold E value < 10−10. (D) Bioinformatic annotation (BLASTN) of Parafield contigs against the chickpea, M. truncatula and soybean genome: The information includes the BLASTN results obtained as a result of comparison of Parafield contigs against the chickpea, M. truncatula and soybean genomes at a threshold E value < 10−10. (ZIP 52127 kb) [file 12864_2015_1815_MOESM5_ESM.zip]

Archive with 4 entries (4 files):
- sup5A.xlsx
- sup5B.xlsx
- sup5C.xlsx
- sup5D.xlsx
