# Supplementary material for: De novo assembly and characterisation of the field pea transcriptome using RNA-Seq
Source: BMC Genomics. 2015 Aug 16;16(1):611. doi: 10.1186/s12864-015-1815-7 (PMC4537571; doi:10.1186/s12864-015-1815-7)
Supplement: Additional file 5: — (A) Bioinformatic annotation (BLASTN) of Kaspa contigs against the chickpea, M. truncatula and soybean CDS. The information includes the BLASTN results obtained as a result of comparison of Kaspa contigs against the chickpea, M. truncatula and soybean CDSs at a threshold E value < 10−10. (B) Bioinformatic annotation (BLASTN) of Kaspa contigs against the chickpea, M. truncatula and soybean genome: The information includes the BLASTN results obtained as a result of comparison of Kaspa contigs against the chickpea, M. truncatula and soybean genomes at a threshold E value < 10−10. (C) Bioinformatic annotation (BLASTN) of Parafield contigs against the chickpea, M. truncatula and soybean CDS: The information includes the BLASTN results obtained as a result of comparison of Parafield contigs against the chickpea, M. truncatula and soybean CDSs at a threshold E value < 10−10. (D) Bioinformatic annotation (BLASTN) of Parafield contigs against the chickpea, M. truncatula and soybean genome: The information includes the BLASTN results obtained as a result of comparison of Parafield contigs against the chickpea, M. truncatula and soybean genomes at a threshold E value < 10−10. (ZIP 52127 kb) [file 12864_2015_1815_MOESM5_ESM.zip › sup5A.xlsx]

## Sheet: Parafield-Chickpea CDS BLASTN
Query	Subject	%_identity	alignment_length	mismatches	gap_openings	q_start	q_end	s_start	s_end	e_value	bit_score
Ps_129291	Ca_04653	87.58	298	37	0	1	298	1888	1591	3e-80	297
Ps_129303	Ca_18276	87.58	306	38	0	3	308	818	1123	8e-83	305
Ps_129316	Ca_08341	95.74	141	6	0	16	156	4105	4245	8e-61	232
Ps_129321	Ca_07178	80.54	632	114	1	71	693	43	674	2e-76	285
Ps_129323	Ca_07586	94.64	56	3	0	198	253	395	450	3e-17	87.7
Ps_129326	Ca_11374	88.73	284	32	0	30	313	2024	2307	6e-84	309
Ps_129336	Ca_19289	91.91	136	11	0	75	210	1984	2119	6e-46	182
Ps_129346	Ca_16481	90.59	202	19	0	4	205	2233	2434	7e-66	250
Ps_129354	Ca_25620	88.98	354	37	2	93	445	155	507	4e-104	377
Ps_129357	Ca_05727	88.37	86	10	0	246	331	187	272	3e-18	91.7
Ps_129358	Ca_07796	86.76	136	15	2	78	210	2065	2200	9e-25	113
Ps_129361	Ca_01612	87.25	149	19	0	7	155	1237	1385	1e-34	145
Ps_129365	Ca_21826	96.48	142	5	0	1	142	60	201	2e-63	242
Ps_129367	Ca_02572	91.78	304	25	0	3	306	409	712	1e-112	404
Ps_129374	Ca_14741	92.38	210	16	0	26	235	1093	1302	6e-78	289
Ps_129375	Ca_00362	87.59	290	36	0	20	309	181	470	6e-78	289
Ps_129376	Ca_05181	87.38	214	24	1	1	214	1828	1618	4e-53	206
Ps_129377	Ca_00582	97.35	189	5	0	203	391	37	225	1e-91	335
Ps_129381	Ca_10668	86.35	520	68	1	14	530	1660	1141	3e-130	464
Ps_129384	Ca_02784	92.49	253	19	0	22	274	3074	3326	1e-96	351
Ps_129385	Ca_10630	92.36	144	11	0	1	144	483	626	2e-50	198
Ps_129385	Ca_10630	92.11	76	6	0	268	343	629	704	7e-22	103
Ps_129388	Ca_25244	92.09	139	11	0	18	156	502	364	1e-47	188
Ps_129393	Ca_14188	85.52	366	53	0	1	366	624	259	1e-82	305
Ps_129395	Ca_28216	82.19	247	44	0	15	261	251	497	2e-33	141
Ps_129403	Ca_03798	82.22	686	104	6	173	840	1	686	2e-101	369
Ps_129404	Ca_10738	94.44	72	4	0	208	279	147	218	3e-24	111
Ps_129405	Ca_15192	86.72	384	48	1	16	396	671	288	9e-97	353
Ps_129408	Ca_20521	87.43	366	46	0	314	679	657	292	4e-99	361
Ps_129408	Ca_20521	93.94	66	4	0	252	317	919	854	2e-20	99.6
Ps_129410	Ca_08338	82.69	387	67	0	27	413	844	1230	2e-61	236
Ps_129414	Ca_06087	93.24	340	23	0	353	692	1054	715	2e-138	492
Ps_129417	Ca_22066	91.01	267	24	0	962	1228	1983	1717	3e-92	339
Ps_129418	Ca_12433	87.97	989	116	1	382	1367	989	1	0	1013
Ps_129419	Ca_13309	89.52	1383	142	1	374	1753	1989	607	0	1588
Ps_129419	Ca_13309	81.72	372	53	1	1913	2269	372	1	8e-48	192
Ps_129419	Ca_13309	89.23	130	11	1	1756	1885	559	433	7e-33	143
Ps_129420	Ca_08867	93.72	1290	75	1	976	2259	427	1716	0	1917
Ps_129420	Ca_08867	93.31	986	66	0	2414	3399	1712	2697	0	1431
Ps_129420	Ca_08867	95.09	428	21	0	514	941	1	428	0	682
Ps_129421	Ca_15579	88.19	669	73	2	282	947	666	1	0	692
Ps_129422	Ca_26968	98.35	242	0	1	277	514	242	1	8e-125	446
Ps_129423	Ca_14615	94.18	1116	65	0	191	1306	1	1116	0	1697
Ps_129427	Ca_20512	89.16	932	83	4	1744	2666	1326	2248	0	1043
Ps_129427	Ca_20512	83.12	397	46	4	1071	1461	734	1115	2e-67	258
Ps_129427	Ca_20512	85.13	195	17	2	710	892	391	585	3e-38	161
Ps_129427	Ca_20512	85.71	112	16	0	507	618	191	302	2e-18	95.6
Ps_129428	Ca_00250	89.9	762	77	0	379	1140	978	217	0	900
Ps_129429	Ca_26119	94	50	3	0	1	50	86	37	2e-13	75.8
Ps_129430	Ca_04916	86.93	329	43	0	829	1157	338	10	6e-84	311
Ps_129433	Ca_07697	85.19	432	50	4	227	654	1	422	7e-92	337
Ps_129434	Ca_14409	90.98	2228	183	1	468	2677	2622	395	0	2815
Ps_129435	Ca_23747	87.47	1077	135	0	343	1419	1128	52	0	1065
Ps_129435	Ca_23747	97.87	47	1	0	1433	1479	1	47	7e-16	85.7
Ps_129436	Ca_23747	97.87	47	1	0	871	917	1	47	5e-16	85.7
Ps_129438	Ca_15072	85.5	269	27	2	708	964	269	1	9e-59	228
Ps_129442	Ca_01267	86.23	247	34	0	2	248	968	1214	3e-57	220
Ps_129444	Ca_17020	89.75	644	66	0	185	828	1	644	0	753
Ps_129446	Ca_19398	93.2	632	43	0	20	651	773	1404	0	912
Ps_129447	Ca_03783	89.88	603	49	3	826	1428	1390	1980	0	706
Ps_129447	Ca_03783	85.27	767	95	3	7	758	559	1322	8e-180	630
Ps_129448	Ca_06380	82.71	833	132	1	329	1149	833	1	1e-147	523
Ps_129449	Ca_27693	87.18	1193	114	9	884	2061	475	1643	0	1140
Ps_129449	Ca_27693	92.06	126	10	0	605	730	163	288	3e-41	170
Ps_129450	Ca_17620	90.86	722	63	1	165	886	1	719	0	904
Ps_129451	Ca_08354	91.49	329	28	0	486	814	2280	1952	9e-120	430
Ps_129451	Ca_08354	97.01	67	2	0	362	428	2416	2350	2e-25	117
Ps_129452	Ca_04747	84.91	159	24	0	20	178	180	22	2e-28	125
Ps_129453	Ca_13546	80.63	671	127	1	233	903	680	13	3e-79	295
Ps_129455	Ca_15359	89.52	1307	134	1	47	1353	2	1305	0	1467
Ps_129456	Ca_24565	83.4	753	110	3	95	838	1	747	2e-141	502
Ps_129459	Ca_20472	91.92	198	16	0	163	360	300	497	9e-71	266
Ps_129465	Ca_11985	89.55	67	7	0	223	289	39	105	3e-14	77.8
Ps_129467	Ca_02836	87.25	251	32	0	44	294	1	251	3e-64	244
Ps_129468	Ca_21230	88.48	356	35	2	372	721	756	401	2e-102	373
Ps_129468	Ca_21230	92.86	70	5	0	862	931	221	152	4e-20	99.6
Ps_129471	Ca_07355	92.54	1233	92	0	351	1583	1233	1	0	1715
Ps_129472	Ca_13527	84.24	1536	230	3	198	1721	1536	1	0	1120
Ps_129473	Ca_16053	92.89	253	18	0	8	260	2385	2637	5e-99	359
Ps_129474	Ca_23580	86.27	590	81	0	539	1128	608	19	6e-149	527
Ps_129477	Ca_00708	88.59	596	68	0	16	611	606	1201	0	642
Ps_129478	Ca_05381	94.43	521	29	0	488	1008	1010	490	0	803
Ps_129478	Ca_05381	93.1	174	12	0	1149	1322	364	191	3e-65	250
Ps_129479	Ca_05821	88.03	142	17	0	345	486	552	411	8e-35	147
Ps_129480	Ca_10327	85.98	927	130	0	305	1231	948	22	0	807
Ps_129481	Ca_14051	92.08	240	19	0	39	278	2148	2387	8e-89	325
Ps_129482	Ca_14019	88.61	641	73	0	17	657	842	202	0	692
Ps_129483	Ca_01680	92.26	297	23	0	6	302	1393	1689	6e-113	406
Ps_129485	Ca_26293	87.01	716	93	0	95	810	60	775	0	682
Ps_129489	Ca_06905	90.98	399	36	0	382	780	882	484	1e-142	505
Ps_129491	Ca_11760	85.37	82	12	0	694	775	834	753	1e-10	67.9
Ps_129492	Ca_02126	93.56	404	26	0	2	405	1847	1444	9e-170	595
Ps_129494	Ca_06755	86.26	757	86	3	326	1082	2319	1581	0	682
Ps_129495	Ca_09643	87.86	972	118	0	23	994	109	1080	0	991
Ps_129496	Ca_24487	90.06	332	33	0	84	415	1	332	7e-110	396
Ps_129497	Ca_00422	84.25	127	20	0	381	507	241	115	5e-18	93.7
Ps_129503	Ca_11929	93.71	2114	133	0	213	2326	3234	1121	0	3110
Ps_129504	Ca_00233	87.09	1146	145	1	134	1276	76	1221	0	1094
Ps_129505	Ca_10313	86.12	418	58	0	122	539	11	428	3e-101	369
Ps_129505	Ca_10313	80.73	327	48	2	748	1059	601	927	5e-38	159
Ps_129505	Ca_10313	93.44	61	4	0	628	688	472	532	4e-17	89.7
Ps_129506	Ca_06968	87.5	192	24	0	115	306	646	837	3e-48	190
Ps_129506	Ca_06968	90	60	6	0	10	69	541	600	2e-12	71.9
Ps_129507	Ca_04485	87.35	601	73	1	168	765	24	624	2e-166	585
Ps_129511	Ca_13901	84.79	434	66	0	2	435	661	1094	4e-92	337
Ps_129512	Ca_14923	91.55	71	6	0	343	413	149	219	8e-19	93.7
Ps_129514	Ca_10232	96.38	138	5	0	246	383	470	333	3e-61	234
Ps_129515	Ca_05044	84.38	352	49	1	236	587	406	61	1e-69	264
Ps_129517	Ca_16671	90.4	1812	171	1	67	1875	1	1812	0	2167
Ps_129517	Ca_16671	87.84	74	6	1	1923	1993	1860	1933	2e-11	71.9
Ps_129519	Ca_10278	87.53	481	54	1	1	481	803	329	4e-135	480
Ps_129521	Ca_25304	88.89	90	10	0	199	288	115	204	2e-15	81.8
Ps_129524	Ca_16861	91.24	651	57	0	130	780	1	651	0	839
Ps_129524	Ca_16861	87.79	172	18	1	875	1046	665	833	1e-41	170
Ps_129524	Ca_16861	85.71	126	15	1	922	1047	766	888	2e-21	103
Ps_129524	Ca_16861	84.25	127	17	1	915	1041	786	909	3e-17	89.7
Ps_129526	Ca_13735	86.62	269	29	3	508	775	12	274	3e-60	232
Ps_129527	Ca_15456	87.34	474	60	0	446	919	553	80	5e-130	464
Ps_129529	Ca_03553	91.77	838	69	0	24	861	635	1472	0	1114
Ps_129532	Ca_18391	93.09	188	13	0	897	1084	475	662	4e-71	270
Ps_129533	Ca_18391	93.09	188	13	0	897	1084	475	662	4e-71	270
Ps_129534	Ca_05977	89.57	278	29	0	266	543	1667	1390	3e-87	321
Ps_129538	Ca_22924	88.88	809	87	1	266	1074	825	20	0	886
Ps_129543	Ca_06286	89.74	78	8	0	349	426	314	391	3e-18	91.7
Ps_129544	Ca_10591	86.92	130	17	0	72	201	25	154	4e-28	123
Ps_129547	Ca_00508	87.32	749	95	0	35	783	637	1385	0	731
Ps_129548	Ca_18174	88.31	77	9	0	250	326	25	101	3e-15	81.8
Ps_129550	Ca_02891	92.89	1323	91	1	425	1747	165	1484	0	1873
Ps_129551	Ca_00534	84.42	199	31	0	82	280	1343	1541	2e-35	149
Ps_129553	Ca_18682	78.54	424	88	1	255	678	576	996	6e-25	115
Ps_129554	Ca_13262	89.18	194	21	0	90	283	378	185	1e-56	218
Ps_129556	Ca_04010	92.74	441	32	0	12	452	1241	1681	2e-177	620
Ps_129560	Ca_18392	87.23	94	12	0	68	161	15	108	4e-18	91.7
Ps_129561	Ca_18392	81.86	237	34	1	68	304	15	242	8e-32	137
Ps_129562	Ca_25059	87.79	344	42	0	29	372	67	410	8e-96	349
Ps_129563	Ca_17054	87.57	177	22	0	290	466	1	177	8e-44	176
Ps_129566	Ca_08828	93.7	381	24	0	134	514	563	943	2e-160	565
Ps_129566	Ca_08828	93.53	139	9	0	1	139	453	315	9e-52	204
Ps_129567	Ca_16051	94.65	355	19	0	37	391	1488	1842	7e-157	553
Ps_129568	Ca_02388	86.21	551	76	0	134	684	163	713	1e-137	490
Ps_129569	Ca_19769	86.96	552	66	2	191	736	1	552	4e-140	498
Ps_129571	Ca_17967	87.59	1015	105	4	128	1121	1	1015	0	1015
Ps_129571	Ca_17967	91.03	156	14	0	1232	1387	1114	1269	9e-50	198
Ps_129572	Ca_02160	85.79	197	28	0	65	261	1	197	1e-41	168
Ps_129573	Ca_07629	89.12	239	23	1	891	1126	1018	1256	2e-69	264
Ps_129573	Ca_07629	86.51	215	26	1	291	502	1	215	5e-48	192
Ps_129575	Ca_06107	92.36	1086	83	0	521	1606	1092	7	0	1495
Ps_129575	Ca_06107	91.14	79	4	1	349	424	1270	1192	2e-19	97.6
Ps_129579	Ca_12838	89.45	692	67	1	222	913	686	1	0	795
Ps_129582	Ca_00474	82.26	682	106	1	188	869	743	77	2e-114	412
Ps_129583	Ca_02508	91.69	3263	271	0	420	3682	3486	224	0	4320
Ps_129583	Ca_02508	91.3	92	8	0	3826	3917	92	1	1e-25	119
Ps_129584	Ca_04787	82.69	387	67	0	1	387	1515	1901	1e-61	236
Ps_129587	Ca_01636	91.63	717	60	0	406	1122	64	780	0	946
Ps_129591	Ca_23920	86.76	219	29	0	553	771	232	450	6e-52	204
Ps_129592	Ca_12936	90.16	945	93	0	601	1545	64	1008	0	1136
Ps_129594	Ca_03689	91.22	1344	115	1	99	1439	1	1344	0	1725
Ps_129596	Ca_00431	93.19	543	37	0	265	807	1622	1080	0	783
Ps_129597	Ca_06577	92.23	373	29	0	1	373	2465	2837	4e-144	509
Ps_129599	Ca_02271	94.59	1313	71	0	302	1614	1	1313	0	2040
Ps_129600	Ca_05235	89.45	398	42	0	209	606	398	1	1e-127	456
Ps_129601	Ca_03886	90.08	796	73	1	247	1036	192	987	0	954
Ps_129603	Ca_18013	84.23	355	56	0	400	754	1778	1424	1e-68	260
Ps_129605	Ca_25227	86.89	572	75	0	555	1126	594	23	2e-152	539
Ps_129606	Ca_08973	91.78	1314	108	0	97	1410	1	1314	0	1715
Ps_129607	Ca_07259	90.17	905	89	0	218	1122	1	905	0	1088
Ps_129607	Ca_07259	97.73	44	1	0	1117	1160	961	918	4e-14	79.8
Ps_129612	Ca_03985	91.11	765	68	0	744	1508	1929	1165	0	977
Ps_129612	Ca_03985	93.06	72	5	0	1503	1574	1050	1121	3e-21	103
Ps_129613	Ca_03985	86.94	513	61	2	495	1007	214	720	5e-134	478
Ps_129613	Ca_03985	93.57	311	20	0	1005	1315	746	1056	4e-128	458
Ps_129613	Ca_03985	91.23	57	5	0	353	409	105	161	3e-12	73.8
Ps_129614	Ca_03985	89.75	849	81	2	495	1343	214	1056	0	985
Ps_129614	Ca_03985	91.23	57	5	0	353	409	105	161	3e-12	73.8
Ps_129615	Ca_01782	84.59	688	106	0	39	726	971	1658	5e-148	523
Ps_129616	Ca_12822	91.12	653	58	0	5	657	697	1349	0	801
Ps_129617	Ca_00246	91.93	1573	127	0	608	2180	995	2567	0	2111
Ps_129617	Ca_00246	90.98	499	45	0	18	516	408	906	3e-180	632
Ps_129617	Ca_00246	91.14	158	14	0	2206	2363	2581	2738	8e-51	202
Ps_129618	Ca_01846	81.54	1143	203	4	169	1307	22	1160	2e-161	569
Ps_129619	Ca_23716	89.65	454	47	0	1	454	585	1038	2e-149	527
Ps_129621	Ca_18625	91.98	374	30	0	3	376	723	1096	2e-142	504
Ps_129622	Ca_19347	92.44	1416	95	1	366	1781	1	1404	0	1972
Ps_129622	Ca_19347	93.88	49	3	0	1848	1896	1404	1452	5e-12	73.8
Ps_129627	Ca_07445	91.47	293	25	0	339	631	1	293	1e-105	383
Ps_129628	Ca_18145	90.07	1239	120	1	480	1715	1239	1	0	1477
Ps_129628	Ca_18145	92.86	56	4	0	321	376	1293	1238	6e-14	79.8
Ps_129629	Ca_01694	84.91	464	67	1	510	970	1	464	1e-98	361
Ps_129629	Ca_01694	86.27	306	39	1	1095	1400	568	870	3e-71	270
Ps_129631	Ca_22014	91.02	668	60	0	1	668	1438	2105	0	848
Ps_129632	Ca_21709	90.9	1330	118	1	258	1584	219	1548	0	1673
Ps_129635	Ca_22196	90.84	3132	281	2	119	3244	1	3132	0	3925
Ps_129636	Ca_15266	89.3	374	31	1	132	496	55	428	1e-120	432
Ps_129638	Ca_04057	83.58	731	108	2	40	770	149	867	3e-141	502
Ps_129639	Ca_14166	87.18	577	74	0	83	659	1512	936	3e-158	557
Ps_129640	Ca_02957	85.14	370	49	2	276	645	433	796	1e-77	289
Ps_129640	Ca_02957	92.98	57	4	0	649	705	854	798	5e-15	81.8
Ps_129643	Ca_20321	92.78	651	47	0	403	1053	2045	1395	0	918
Ps_129643	Ca_20321	95.45	66	3	0	1050	1115	1332	1397	2e-22	107
Ps_129644	Ca_08426	86.32	95	13	0	955	1049	907	1001	6e-16	85.7
Ps_129645	Ca_14207	82.31	260	40	3	1352	1605	1312	1053	5e-30	133
Ps_129646	Ca_05936	91.46	246	21	0	2	247	811	1056	2e-87	321
Ps_129647	Ca_03230	84.18	196	31	0	176	371	689	884	9e-34	143
Ps_129648	Ca_06462	88.64	1593	181	0	416	2008	1593	1	0	1681
Ps_129649	Ca_17786	85.62	299	43	0	4	302	25	323	1e-66	252
Ps_129654	Ca_09653	91.23	57	5	0	117	173	403	459	6e-13	73.8
Ps_129655	Ca_03296	84.81	599	88	1	16	611	202	800	2e-129	462
Ps_129657	Ca_16682	89.97	399	40	0	87	485	765	367	3e-133	474
Ps_129660	Ca_16060	93.25	1466	96	1	380	1845	1463	1	0	2117
Ps_129661	Ca_09074	93.05	1252	87	0	354	1605	1404	153	0	1792
Ps_129663	Ca_17555	89.54	746	66	2	61	803	46	782	0	864
Ps_129665	Ca_02592	83.64	165	27	0	129	293	1	165	2e-24	113
Ps_129666	Ca_19710	88.11	471	56	0	8	478	2074	2544	4e-138	490
Ps_129669	Ca_16160	80.41	296	46	2	284	579	154	437	9e-30	131
Ps_129670	Ca_06035	89.17	803	64	2	153	955	1	780	0	928
Ps_129674	Ca_21345	90.2	755	74	0	205	959	801	47	0	910
Ps_129675	Ca_03673	89.26	903	97	0	395	1297	10	912	0	1021
Ps_129676	Ca_09970	94.87	156	8	0	153	308	1767	1612	7e-65	246
Ps_129677	Ca_01585	91.4	965	80	1	13	977	1786	2747	0	1251
Ps_129678	Ca_18453	88.04	92	11	0	653	744	1	92	4e-19	95.6
Ps_129679	Ca_15321	89.47	1482	126	3	212	1693	148	1599	0	1548
Ps_129679	Ca_15321	88.89	63	7	0	65	127	1	63	6e-11	69.9
Ps_129680	Ca_23333	87.95	614	74	0	263	876	1	614	7e-180	630
Ps_129680	Ca_23333	89.93	278	25	1	1136	1410	625	902	6e-88	325
Ps_129681	Ca_23333	87.95	614	74	0	263	876	1	614	7e-180	630
Ps_129681	Ca_23333	89.93	278	25	1	1136	1410	625	902	5e-88	325
Ps_129682	Ca_17141	87.93	116	14	0	423	538	112	227	2e-26	119
Ps_129683	Ca_03348	78.5	414	87	2	209	621	142	554	3e-20	99.6
Ps_129684	Ca_04247	88.76	169	19	0	180	348	519	351	7e-46	184
Ps_129684	Ca_04247	83.73	166	27	0	463	628	236	71	5e-25	115
Ps_129685	Ca_04960	89.58	144	15	0	20	163	1051	1194	1e-40	167
Ps_129686	Ca_02267	92.08	101	8	0	1	101	1178	1278	6e-32	137
Ps_129687	Ca_02003	93.47	1976	129	0	271	2246	1	1976	0	2853
Ps_129688	Ca_07220	88.59	368	39	1	7	371	115	482	6e-109	392
Ps_129689	Ca_19843	92.51	774	58	0	425	1198	1548	775	0	1074
Ps_129689	Ca_19843	90.52	791	60	3	1220	2010	776	1	0	940
Ps_129690	Ca_09679	79.92	533	107	0	398	930	557	25	5e-53	208
Ps_129691	Ca_09549	87.13	342	44	0	273	614	2172	2513	2e-89	329
Ps_129691	Ca_09549	98	100	2	0	8	107	1844	1745	3e-45	182
Ps_129691	Ca_09549	87.5	96	12	0	100	195	1927	2022	5e-19	95.6
Ps_129692	Ca_15062	83.61	366	54	2	405	767	39	401	5e-63	242
Ps_129692	Ca_15062	88.54	192	22	0	1162	1353	787	978	3e-52	206
Ps_129692	Ca_15062	91.86	86	7	0	939	1024	576	661	8e-25	115
Ps_129692	Ca_15062	92.42	66	5	0	1350	1415	1042	977	1e-17	91.7
Ps_129693	Ca_06775	91.26	206	18	0	309	514	1475	1270	1e-70	266
Ps_129694	Ca_11879	85.99	1506	211	0	449	1954	1506	1	0	1312
Ps_129695	Ca_00053	89.39	66	7	0	1	66	4345	4280	2e-13	75.8
Ps_129701	Ca_07719	86.88	160	21	0	13	172	391	232	2e-36	151
Ps_129702	Ca_22294	84.27	267	42	0	274	540	28	294	1e-49	196
Ps_129714	Ca_15429	90.59	85	8	0	94	178	48	132	2e-22	105
Ps_129715	Ca_08007	83.39	289	48	0	347	635	1982	2270	2e-48	192
Ps_129715	Ca_08007	85.71	119	17	0	1	119	1858	1976	5e-21	101
Ps_129730	Ca_08414	93.14	102	7	0	155	256	5349	5450	6e-35	147
Ps_129733	Ca_21000	91.18	170	15	0	108	277	1	170	2e-46	184
Ps_129735	Ca_10331	91.78	450	37	0	247	696	1	450	1e-170	599
Ps_129736	Ca_11680	93.98	83	5	0	186	268	383	301	1e-28	125
Ps_129736	Ca_11680	86.78	121	16	0	1	121	121	1	6e-25	113
Ps_129741	Ca_17795	92.21	244	19	0	312	555	1	244	7e-91	333
Ps_129743	Ca_25955	86.2	906	125	0	226	1131	70	975	0	805
Ps_129745	Ca_17816	89.01	182	20	0	183	364	542	723	1e-51	202
Ps_129745	Ca_17816	81.34	134	25	0	40	173	878	745	4e-11	67.9
Ps_129751	Ca_16737	90	160	16	0	586	745	382	541	9e-48	190
Ps_129751	Ca_16737	86.15	130	18	0	8	137	230	359	4e-25	115
Ps_129756	Ca_26687	90.31	196	19	0	163	358	2613	2808	2e-62	238
Ps_129764	Ca_11554	88.35	309	36	0	22	330	133	441	3e-89	327
Ps_129766	Ca_03117	92.72	426	31	0	3	428	1086	661	6e-171	599
Ps_129768	Ca_02870	88.61	202	23	0	1	202	552	753	2e-56	218
Ps_129769	Ca_05959	88.83	358	37	1	10	367	957	1311	9e-108	389
Ps_129770	Ca_02696	88.15	287	25	2	1	284	836	556	2e-80	297
Ps_129771	Ca_13460	85.71	245	32	1	17	261	758	999	2e-52	204
Ps_129786	Ca_25031	87.78	450	55	0	24	473	784	1233	6e-128	456
Ps_129786	Ca_25031	79.25	400	83	0	68	467	2463	2862	3e-31	135
Ps_129789	Ca_10914	88.25	332	39	0	40	371	581	912	8e-96	349
Ps_129794	Ca_04014	88.21	407	48	0	44	450	92	498	5e-119	426
Ps_129802	Ca_08643	88.59	149	17	0	56	204	1	149	2e-39	161
Ps_129805	Ca_01905	91.06	123	11	0	77	199	420	298	5e-38	157
Ps_129812	Ca_02341	83.33	324	54	0	1	324	380	57	3e-55	214
Ps_129813	Ca_12069	85.76	288	41	0	73	360	1167	1454	1e-64	246
Ps_129813	Ca_12069	84.18	158	25	0	388	545	1297	1454	3e-25	115
Ps_129824	Ca_18035	89.13	92	10	0	156	247	88	179	6e-22	103
Ps_129827	Ca_06760	83.42	193	32	0	1	193	259	451	1e-29	129
Ps_129828	Ca_26089	87.26	463	59	0	19	481	1	463	5e-126	450
Ps_129830	Ca_16538	91.21	239	21	0	1	239	688	450	2e-83	307
Ps_129831	Ca_04190	91.08	426	38	0	1	426	422	847	3e-154	543
Ps_129834	Ca_27227	89.14	267	29	0	8	274	2164	2430	6e-81	299
Ps_129839	Ca_08042	90.2	245	24	0	5	249	851	607	7e-80	295
Ps_129841	Ca_05517	85.78	232	33	0	38	269	1021	1252	2e-50	198
Ps_129842	Ca_02489	85.11	94	14	0	123	216	164	257	2e-13	75.8
Ps_129844	Ca_25835	79.19	394	82	0	104	497	2505	2112	6e-30	131
Ps_129847	Ca_06140	89.17	277	30	0	44	320	2	278	1e-84	311
Ps_129848	Ca_11635	95.09	774	38	0	223	996	1	774	0	1233
Ps_129851	Ca_22944	88.91	442	46	1	72	513	210	648	4e-136	484
Ps_129853	Ca_26840	87.65	170	21	0	132	301	1	170	3e-42	170
Ps_129856	Ca_16448	90.91	110	10	0	221	330	466	575	2e-32	139
Ps_129861	Ca_25722	83.33	132	22	0	267	398	69	200	5e-17	87.7
Ps_129866	Ca_00277	88.66	291	33	0	5	295	1948	2238	4e-80	297
Ps_129869	Ca_02136	90.19	428	42	0	1	428	396	823	7e-146	515
Ps_129875	Ca_10335	95.88	194	8	0	1	194	1654	1847	1e-87	321
Ps_129875	Ca_10335	95.65	115	5	0	196	310	2006	1892	1e-47	188
Ps_129879	Ca_19452	90.58	531	50	0	259	789	12	542	1e-176	618
Ps_129880	Ca_12377	91.71	193	16	0	35	227	1	193	5e-68	256
Ps_129882	Ca_01203	89.8	598	52	1	38	626	1154	1751	0	710
Ps_129885	Ca_07398	86.59	179	24	0	150	328	902	1080	2e-40	165
Ps_129886	Ca_18188	88.17	93	11	0	223	315	118	210	8e-20	97.6
Ps_129891	Ca_14892	93.15	321	22	0	1	321	1187	1507	7e-130	462
Ps_129893	Ca_06843	83.33	432	68	1	291	718	624	193	7e-76	283
Ps_129896	Ca_01593	92.65	653	48	0	538	1190	1	653	0	872
Ps_129896	Ca_01593	89.4	651	48	3	1230	1865	876	1520	0	714
Ps_129899	Ca_16820	83.86	254	18	2	1	231	1085	1338	2e-52	204
Ps_129901	Ca_26813	87.39	579	73	0	1	579	1161	1739	7e-162	569
Ps_129901	Ca_26813	80.88	502	96	0	38	539	1	502	5e-61	234
Ps_129907	Ca_00671	92.49	426	32	0	2	427	717	1142	1e-168	591
Ps_129908	Ca_00086	85.47	172	25	0	38	209	517	688	6e-34	143
Ps_129909	Ca_04982	88.55	227	26	0	65	291	1048	1274	3e-64	244
Ps_129910	Ca_17293	85.71	581	83	0	91	671	418	998	4e-139	494
Ps_129911	Ca_20058	93.48	905	59	0	377	1281	1627	723	0	1326
Ps_129911	Ca_20058	91.29	689	60	0	1343	2031	709	21	0	890
Ps_129914	Ca_10158	88.62	369	42	0	42	410	141	509	1e-110	398
Ps_129922	Ca_20247	87.76	237	25	1	7	243	2963	3195	3e-62	238
Ps_129926	Ca_13521	93.86	293	18	0	22	314	397	689	9e-123	438
Ps_129927	Ca_04456	89.57	422	44	0	69	490	1647	2068	3e-137	488
Ps_129927	Ca_04456	94	50	3	0	734	783	2381	2332	4e-13	75.8
Ps_129928	Ca_06294	88.46	312	36	0	1	312	1582	1893	4e-91	333
Ps_129931	Ca_11928	94.93	296	15	0	1	296	1393	1688	1e-131	468
Ps_129932	Ca_06255	89.88	168	14	1	68	232	373	206	2e-49	194
Ps_129934	Ca_08769	91.29	333	29	0	1	333	768	1100	2e-120	430
Ps_129938	Ca_05257	95.45	154	7	0	271	424	452	605	6e-66	250
Ps_129938	Ca_05257	98.51	67	1	0	11	77	287	221	2e-28	125
Ps_129938	Ca_05257	89.22	102	11	0	74	175	294	395	2e-25	115
Ps_129941	Ca_02101	91.94	546	44	0	5	550	917	1462	0	733
Ps_129952	Ca_13899	89.92	119	12	0	321	439	5	123	5e-33	141
Ps_129954	Ca_23748	91.13	124	11	0	215	338	23	146	1e-38	159
Ps_129962	Ca_08389	87.56	209	26	0	6	214	121	329	1e-53	208
Ps_129966	Ca_17130	88.11	412	49	0	52	463	436	847	1e-119	428
Ps_129970	Ca_03012	92.75	193	14	0	1	193	1835	2027	1e-72	272
Ps_129971	Ca_18889	96.61	59	2	0	331	389	2521	2579	4e-21	101
Ps_129978	Ca_07585	90.48	420	40	0	1	420	1330	911	7e-146	515
Ps_129980	Ca_07418	95.53	649	29	0	5	653	1287	1935	0	1057
Ps_129982	Ca_08669	87.62	1753	211	2	274	2023	56	1805	0	1746
Ps_129982	Ca_08669	85.23	237	32	2	2034	2270	1900	2133	1e-43	178
Ps_129983	Ca_26018	82.79	523	90	0	61	583	43	565	9e-88	323
Ps_129986	Ca_00821	89.71	204	21	0	204	407	1	204	2e-62	238
Ps_129987	Ca_25769	85.29	102	15	0	147	248	1	102	5e-16	83.8
Ps_129988	Ca_11123	86.26	917	126	0	550	1466	175	1091	0	759
Ps_129989	Ca_26027	88.06	67	8	0	289	355	547	613	1e-11	69.9
Ps_129991	Ca_07170	92.93	1047	74	0	519	1565	329	1375	0	1489
Ps_129991	Ca_07170	93.78	225	11	1	296	520	58	279	1e-89	331
Ps_129999	Ca_13318	86.97	913	113	1	1	913	1034	1940	0	868
Ps_130000	Ca_10651	92.02	526	36	1	1	526	221	740	0	712
Ps_130000	Ca_10651	97.67	86	2	0	560	645	655	740	4e-37	155
Ps_130001	Ca_03882	95.4	174	8	0	52	225	2142	1969	1e-75	281
Ps_130002	Ca_20127	89.72	282	26	1	65	346	23	301	3e-88	325
Ps_130002	Ca_20127	88.19	144	17	0	481	624	439	582	1e-35	151
Ps_130003	Ca_14616	90.97	753	68	0	802	1554	1	753	0	954
Ps_130006	Ca_02478	83.06	301	45	2	1207	1504	1096	1393	1e-45	184
Ps_130006	Ca_02478	83.94	193	31	0	911	1103	866	1058	3e-31	137
Ps_130006	Ca_02478	84.29	140	22	0	925	1064	781	920	4e-21	103
Ps_130006	Ca_02478	87.84	74	9	0	748	821	769	842	9e-13	75.8
Ps_130007	Ca_12501	90.48	620	59	0	28	647	374	993	0	761
Ps_130008	Ca_11665	94.44	665	37	0	1043	1707	925	1589	0	983
Ps_130008	Ca_11665	91.99	699	56	0	205	903	105	803	0	908
Ps_130008	Ca_11665	95.52	67	3	0	969	1035	800	866	7e-23	109
Ps_130009	Ca_09804	92.62	583	43	0	184	766	635	53	0	815
Ps_130012	Ca_25888	91.63	203	17	0	62	264	2194	2396	4e-71	268
Ps_130013	Ca_09275	90.75	1308	115	2	477	1784	5878	7179	0	1626
Ps_130013	Ca_09275	89.73	185	19	0	259	443	5690	5874	5e-55	216
Ps_130014	Ca_15506	91.61	286	24	0	333	618	208	493	9e-104	377
Ps_130016	Ca_13394	100	35	0	0	299	333	98	132	2e-11	69.9
Ps_130017	Ca_24862	82.93	492	84	0	470	961	597	106	2e-83	309
Ps_130021	Ca_07141	86.31	548	75	0	65	612	19	566	5e-126	450
Ps_130022	Ca_06600	85.02	414	59	1	7	420	1135	1545	2e-88	325
Ps_130024	Ca_21890	86.67	75	10	0	15	89	1888	1962	1e-11	69.9
Ps_130026	Ca_22342	89.26	484	52	0	3	486	96	579	3e-155	547
Ps_130027	Ca_08257	85.88	758	101	2	729	1483	755	1	6e-175	615
Ps_130027	Ca_08257	85.25	122	18	0	474	595	989	868	8e-20	99.6
Ps_130029	Ca_03956	89.72	399	41	0	1	399	633	1031	5e-131	466
Ps_130030	Ca_01833	88.3	1017	107	3	90	1103	5	1012	0	1066
Ps_130030	Ca_01833	86.11	749	80	3	1198	1928	1029	1771	0	678
Ps_130031	Ca_06894	86.64	524	67	1	362	885	558	38	9e-135	480
Ps_130032	Ca_02380	83.56	146	24	0	137	282	259	404	2e-20	99.6
Ps_130033	Ca_21198	89.44	502	53	0	120	621	203	704	1e-163	575
Ps_130034	Ca_19197	92.89	380	27	0	506	885	417	38	1e-152	539
Ps_130035	Ca_08201	89.88	257	26	0	384	640	1761	1505	7e-82	303
Ps_130036	Ca_04550	91.26	618	54	0	199	816	1	618	0	797
Ps_130037	Ca_05686	92.44	119	9	0	267	385	863	745	3e-40	165
Ps_130039	Ca_08793	86.84	1018	134	0	74	1091	66	1083	0	955
Ps_130040	Ca_15673	89.55	1081	101	2	73	1147	825	1899	0	1251
Ps_130041	Ca_11259	84.53	265	41	0	777	1041	392	128	2e-50	200
Ps_130042	Ca_22726	82.65	1026	178	0	220	1245	120	1145	2e-177	622
Ps_130042	Ca_22726	84.62	104	16	0	1832	1935	1546	1649	8e-14	79.8
Ps_130042	Ca_22726	85.56	90	13	0	2150	2239	1840	1929	1e-12	75.8
Ps_130046	Ca_09886	87.45	701	85	1	21	718	1140	1840	0	656
Ps_130048	Ca_15377	93.57	591	35	1	248	835	1	591	0	866
Ps_130050	Ca_11456	83.57	1059	129	8	356	1381	232	1278	0	729
Ps_130050	Ca_11456	84.58	201	25	1	105	299	5	205	1e-36	155
Ps_130051	Ca_22534	81.32	621	86	5	120	725	1	606	3e-74	280
Ps_130052	Ca_07909	90.91	55	5	0	392	446	322	268	1e-11	69.9
Ps_130061	Ca_04839	92.22	1619	126	0	425	2043	276	1894	0	2210
Ps_130061	Ca_04839	93.22	177	12	0	2132	2308	1900	2076	7e-67	256
Ps_130061	Ca_04839	89.47	114	12	0	279	392	136	249	3e-29	131
Ps_130063	Ca_01293	88.5	713	79	1	358	1070	23	732	0	759
Ps_130063	Ca_01293	89.89	465	35	3	1086	1550	778	1230	1e-153	543
Ps_130064	Ca_03714	91.04	67	6	0	170	236	84	150	2e-16	85.7
Ps_130068	Ca_19792	84.96	552	80	1	195	746	1	549	1e-120	432
Ps_130069	Ca_05600	89.74	984	98	1	188	1171	1	981	0	1146
Ps_130071	Ca_02855	83.3	581	97	0	344	924	1112	532	1e-105	383
Ps_130074	Ca_10251	91.31	1059	92	0	1439	2497	1	1059	0	1370
Ps_130075	Ca_07148	92.08	303	21	1	2	301	303	1	7e-113	406
Ps_130076	Ca_25887	87.45	829	78	6	633	1449	850	36	0	811
Ps_130076	Ca_25887	91.04	357	32	0	278	634	1412	1056	1e-126	454
Ps_130077	Ca_06267	90.43	94	9	0	42	135	1829	1736	1e-25	115
Ps_130081	Ca_03343	88.78	98	11	0	8	105	98	1	4e-23	107
Ps_130082	Ca_21535	92.78	277	20	0	20	296	681	957	4e-108	391
Ps_130083	Ca_02433	89.92	1588	160	0	361	1948	1760	173	0	1832
Ps_130089	Ca_03529	88.12	101	12	0	388	488	1274	1174	3e-22	105
Ps_130093	Ca_03733	91.84	282	23	0	2	283	851	570	3e-104	377
Ps_130096	Ca_13758	89.64	251	23	1	361	611	93	340	6e-77	287
Ps_130096	Ca_13758	95.45	66	3	0	610	675	423	488	1e-22	107
Ps_130097	Ca_00765	86.16	542	75	0	20	561	782	1323	1e-134	480
Ps_130099	Ca_06789	84.62	247	29	1	62	299	1672	1918	1e-49	196
Ps_130099	Ca_06789	96.49	57	2	0	1	57	1636	1580	9e-20	97.6
Ps_130101	Ca_04832	92.06	806	61	1	54	856	335	1140	0	1086
Ps_130102	Ca_02448	89.8	402	41	0	92	493	10	411	2e-132	472
Ps_130105	Ca_01627	88.24	85	10	0	306	390	233	317	1e-17	89.7
Ps_130105	Ca_01627	88.16	76	9	0	242	317	142	217	1e-14	79.8
Ps_130106	Ca_01025	88.16	152	18	0	117	268	1	152	1e-38	159
Ps_130107	Ca_15836	90.77	596	55	0	148	743	596	1	0	745
Ps_130109	Ca_04567	83.01	206	30	3	518	722	1	202	6e-24	111
Ps_130111	Ca_00560	85.22	582	84	2	195	775	16	596	1e-127	456
Ps_130113	Ca_02785	94.48	145	8	0	1	145	116	260	5e-58	224
Ps_130113	Ca_02785	88.39	155	18	0	260	414	299	453	4e-40	165
Ps_130117	Ca_16173	85.15	229	34	0	466	694	341	113	5e-46	184
Ps_130119	Ca_09822	96.55	116	4	0	146	261	1	116	1e-50	198
Ps_130125	Ca_02453	88.8	125	14	0	422	546	110	234	1e-31	137
Ps_130125	Ca_02453	88.24	102	12	0	66	167	1	102	1e-22	107
Ps_130126	Ca_02376	91.76	777	64	0	1	777	913	1689	0	1033
Ps_130129	Ca_22942	88.55	131	15	0	167	297	1	131	3e-33	141
Ps_130130	Ca_11755	92.82	404	29	0	365	768	404	1	3e-162	571
Ps_130131	Ca_04634	90.4	885	85	0	42	926	18	902	0	1080
Ps_130135	Ca_25265	86.29	124	17	0	16	139	1545	1668	5e-24	111
Ps_130136	Ca_24250	89.8	294	30	0	138	431	103	396	1e-94	345
Ps_130137	Ca_10625	85.27	421	62	0	399	819	17	437	1e-93	343
Ps_130138	Ca_19284	97.01	67	2	0	245	311	13	79	6e-26	117
Ps_130140	Ca_16528	91.23	342	30	0	135	476	625	966	7e-123	440
Ps_130140	Ca_16528	88.24	119	11	1	516	634	970	1085	9e-27	121
Ps_130140	Ca_16528	90.54	74	7	0	33	106	551	624	8e-18	91.7
Ps_130141	Ca_09688	92.26	155	12	0	417	571	1	155	3e-54	212
Ps_130142	Ca_01256	88.94	398	38	2	18	409	974	1371	4e-115	414
Ps_130142	Ca_01256	91.18	136	12	0	1	136	801	936	7e-43	174
Ps_130142	Ca_01256	86.08	79	11	0	484	562	1500	1578	3e-11	69.9
Ps_130143	Ca_17597	84.16	486	56	3	1	483	480	13	2e-100	365
Ps_130144	Ca_09992	80.4	944	176	2	76	1010	1430	2373	2e-111	402
Ps_130152	Ca_05228	93.04	316	22	0	411	726	2269	1954	1e-126	452
Ps_130155	Ca_17447	92.67	2673	172	4	352	3006	1321	3987	0	3753
Ps_130157	Ca_24347	95.32	171	8	0	1	171	4	174	3e-73	276
Ps_130158	Ca_21036	86.76	1888	241	3	239	2117	635	2522	0	1748
Ps_130161	Ca_12717	92.94	1998	138	1	352	2346	2139	142	0	2805
Ps_130161	Ca_12717	87.14	140	18	0	2375	2514	140	1	2e-30	135
Ps_130164	Ca_13331	87.32	213	21	1	127	339	1	207	3e-46	184
Ps_130165	Ca_03250	86.29	175	24	0	419	593	2708	2534	1e-37	157
Ps_130166	Ca_17595	95.19	748	36	0	376	1123	1	748	0	1197
Ps_130167	Ca_17595	95.55	921	41	0	376	1296	1	921	0	1501
Ps_130169	Ca_11990	85.71	434	62	0	347	780	223	656	2e-101	369
Ps_130169	Ca_11990	93.26	89	6	0	194	282	67	155	3e-29	129
Ps_130171	Ca_09099	89.96	737	74	0	227	963	13	749	0	841
Ps_130175	Ca_19179	87.23	783	100	0	560	1342	1	783	0	718
Ps_130177	Ca_17765	89.9	594	60	0	373	966	732	139	0	702
Ps_130179	Ca_11064	91.78	1022	66	1	208	1229	1	1004	0	1386
Ps_130179	Ca_11064	96.15	52	2	0	1317	1368	1092	1143	2e-16	87.7
Ps_130183	Ca_02548	89.29	336	33	1	34	366	70	405	4e-104	377
Ps_130186	Ca_17533	90.22	225	22	0	140	364	2	226	6e-60	230
Ps_130188	Ca_01992	88.44	493	42	2	410	887	612	1104	2e-151	535
Ps_130188	Ca_01992	90.35	114	11	0	228	341	409	522	5e-32	139
Ps_130189	Ca_01992	88.44	493	42	2	548	1025	612	1104	2e-151	535
Ps_130189	Ca_01992	90	100	10	0	380	479	423	522	5e-26	119
Ps_130190	Ca_04982	86.59	649	69	4	251	896	1770	2403	1e-168	593
Ps_130190	Ca_04982	81.64	305	56	0	1	305	1382	1686	1e-38	161
Ps_130191	Ca_17567	86	757	94	2	353	1109	192	936	0	664
Ps_130191	Ca_17567	91.62	489	41	0	1272	1760	1120	1608	0	644
Ps_130191	Ca_17567	89.81	108	11	0	1192	1299	1004	1111	3e-28	127
Ps_130191	Ca_17567	84.46	148	23	0	197	344	12	159	2e-23	111
Ps_130192	Ca_09544	93.86	342	21	0	43	384	10	351	3e-144	511
Ps_130192	Ca_09544	86.73	339	45	0	477	815	351	689	4e-85	315
Ps_130195	Ca_09920	85	900	132	1	229	1128	957	61	0	710
Ps_130198	Ca_07684	89.12	781	85	0	655	1435	785	5	0	874
Ps_130198	Ca_07684	83.64	495	81	0	7	501	1454	960	4e-92	339
Ps_130199	Ca_07684	89.12	781	85	0	655	1435	785	5	0	874
Ps_130199	Ca_07684	83.64	495	81	0	7	501	1454	960	4e-92	339
Ps_130200	Ca_01959	93.03	244	17	0	1	244	826	583	5e-96	349
Ps_130201	Ca_08144	90.19	469	46	0	186	654	206	674	3e-146	517
Ps_130202	Ca_03336	92.16	1186	93	0	50	1235	156	1341	0	1614
Ps_130204	Ca_13846	90.35	1327	123	3	190	1515	1	1323	0	1596
Ps_130208	Ca_03354	92.1	1038	82	0	190	1227	31	1068	0	1407
Ps_130208	Ca_03354	89.27	205	22	0	1228	1432	1330	1534	5e-60	232
Ps_130209	Ca_04986	92.8	805	58	0	698	1502	465	1269	0	1136
Ps_130209	Ca_04986	84.03	288	43	1	198	485	1	285	1e-40	168
Ps_130210	Ca_00070	85.32	395	58	0	585	979	1	395	1e-87	323
Ps_130211	Ca_18817	86.39	1058	118	4	150	1185	1080	27	0	967
Ps_130212	Ca_18339	89.68	155	16	0	55	209	2283	2129	3e-45	180
Ps_130213	Ca_07347	88.96	335	37	0	249	583	114	448	5e-102	371
Ps_130214	Ca_12679	86.05	129	18	0	496	624	1	129	1e-24	113
Ps_130216	Ca_09614	85.46	454	63	1	120	573	1247	1697	1e-102	373
Ps_130216	Ca_09614	85.88	85	12	0	1	85	1200	1284	1e-12	73.8
Ps_130217	Ca_03334	81.79	1296	209	6	10	1287	652	1938	0	692
Ps_130217	Ca_03334	87.4	254	29	1	1777	2027	2440	2693	6e-64	246
Ps_130218	Ca_01926	91.67	408	34	0	1	408	2277	2684	8e-153	539
Ps_130219	Ca_00127	86.92	956	119	2	361	1310	1635	680	0	896
Ps_130219	Ca_00127	87.22	626	62	3	1680	2296	658	42	3e-174	613
Ps_130222	Ca_00383	84.08	377	60	0	88	464	71	447	3e-72	272
Ps_130223	Ca_01034	93.86	114	7	0	317	430	4008	4121	5e-42	170
Ps_130224	Ca_01252	82.94	170	29	0	5	174	1477	1646	7e-23	107
Ps_130225	Ca_00418	92.23	476	37	0	1042	1517	90	565	0	650
Ps_130228	Ca_00930	91.81	293	24	0	237	529	1	293	5e-108	391
Ps_130229	Ca_11473	90.45	335	23	2	475	809	707	382	2e-113	408
Ps_130230	Ca_06284	100	185	0	0	793	977	1455	1639	9e-101	367
Ps_130233	Ca_16921	90.95	409	37	0	38	446	590	998	6e-134	476
Ps_130238	Ca_25223	88.75	80	9	0	158	237	2269	2348	5e-17	87.7
Ps_130239	Ca_19440	92.76	580	42	0	10	589	1944	2523	0	817
Ps_130241	Ca_02171	85.78	204	29	0	142	345	938	735	2e-43	174
Ps_130242	Ca_23750	91.01	89	8	0	20	108	1399	1487	9e-25	113
Ps_130243	Ca_02176	86.16	679	91	1	5	680	409	1087	4e-170	597
Ps_130248	Ca_01857	83.76	505	79	1	215	716	39	543	4e-87	321
Ps_130251	Ca_17259	82.19	494	86	2	114	606	38	530	2e-70	266
Ps_130252	Ca_18567	87.5	152	19	0	22	173	208	359	3e-36	151
Ps_130252	Ca_18567	83.96	106	17	0	232	337	334	439	2e-13	75.8
Ps_130254	Ca_01852	90	250	25	0	4	253	2789	2540	4e-80	297
Ps_130254	Ca_01852	89.45	237	25	0	321	557	2472	2236	2e-72	272
Ps_130256	Ca_20588	84.42	565	78	2	17	571	12	576	1e-117	422
Ps_130262	Ca_12491	85.45	220	32	0	17	236	824	1043	7e-46	182
Ps_130263	Ca_05911	91.1	281	25	0	3	283	1082	802	8e-99	359
Ps_130265	Ca_17362	86.81	91	12	0	19	109	1429	1519	1e-16	85.7
Ps_130267	Ca_05059	90.97	155	14	0	381	535	115	269	4e-37	155
Ps_130269	Ca_21465	92.79	222	16	0	17	238	1	222	5e-85	313
Ps_130269	Ca_21465	90.22	184	18	0	263	446	223	406	1e-57	222
Ps_130270	Ca_12212	86.84	266	35	0	95	360	1	266	9e-66	250
Ps_130270	Ca_12212	91.49	94	8	0	463	556	297	390	1e-27	123
Ps_130271	Ca_22343	83.16	190	26	1	350	539	876	693	3e-28	125
Ps_130280	Ca_07683	90.74	54	5	0	197	250	131	184	3e-11	67.9
Ps_130286	Ca_24524	94.2	69	4	0	434	502	150	218	3e-22	105
Ps_130290	Ca_09543	90.2	347	34	0	3	349	454	800	9e-117	418
Ps_130292	Ca_05438	87.34	387	49	0	256	642	46	432	2e-104	379
Ps_130294	Ca_23155	88.25	502	56	1	50	551	935	437	4e-136	484
Ps_130297	Ca_06257	86.49	222	27	1	241	462	240	22	3e-50	198
Ps_130301	Ca_19863	86.29	394	45	1	220	613	1	385	3e-99	361
Ps_130302	Ca_04580	85.93	398	56	0	40	437	448	845	1e-94	345
Ps_130303	Ca_22801	85.34	805	112	3	377	1181	13	811	0	642
Ps_130304	Ca_14518	90.94	254	23	0	208	461	1882	1629	2e-87	321
Ps_130307	Ca_10393	89.47	114	10	2	383	495	2013	2125	3e-25	115
Ps_130309	Ca_18441	90.78	1290	107	1	447	1724	1	1290	0	1628
Ps_130310	Ca_07612	88.12	362	34	3	1	359	565	210	2e-100	365
Ps_130312	Ca_23135	87.5	288	36	0	139	426	2923	2636	1e-76	285
Ps_130313	Ca_04501	89.57	738	77	0	256	993	1	738	0	852
Ps_130314	Ca_23246	91.57	178	15	0	318	495	163	340	4e-61	234
Ps_130314	Ca_23246	93.55	62	4	0	120	181	1	62	4e-18	91.7
Ps_130318	Ca_06456	87.22	399	45	1	16	414	207	599	1e-107	389
Ps_130319	Ca_09545	89.33	225	21	1	192	413	16	240	1e-66	252
Ps_130320	Ca_05436	82.29	559	99	0	9	567	371	929	8e-88	323
Ps_130325	Ca_21561	91.47	211	18	0	20	230	1541	1751	7e-74	276
Ps_130328	Ca_14331	88.01	317	35	1	25	338	110	426	7e-78	289
Ps_130329	Ca_14331	88.52	392	42	1	25	413	110	501	1e-105	383
Ps_130330	Ca_02996	88.82	1100	123	0	877	1976	1121	22	0	1205
Ps_130330	Ca_02996	89.16	876	95	0	309	1184	2007	1132	0	983
Ps_130333	Ca_07020	87.55	233	29	0	1	233	2347	2579	1e-60	232
Ps_130334	Ca_05306	89.3	271	29	0	75	345	73	343	2e-83	307
Ps_130335	Ca_27441	91.72	314	26	0	2	315	373	686	3e-116	416
Ps_130340	Ca_18368	88.56	271	31	0	1	271	813	543	1e-78	291
Ps_130344	Ca_02536	87.68	284	35	0	61	344	1	284	9e-77	285
Ps_130345	Ca_06509	88.44	173	20	0	102	274	1322	1150	2e-46	184
Ps_130351	Ca_14051	92.1	481	38	0	1	481	1651	2131	7e-177	618
Ps_130352	Ca_12272	93.07	433	30	0	5	437	1507	1939	2e-177	620
Ps_130364	Ca_02391	82.65	415	55	5	30	434	259	666	9e-62	236
Ps_130366	Ca_12926	91.58	1389	114	1	205	1590	28	1416	0	1822
Ps_130368	Ca_16005	87.91	703	82	1	18	720	41	740	0	716
Ps_130369	Ca_02404	90.67	504	47	0	323	826	538	1041	5e-179	626
Ps_130369	Ca_02404	89.67	213	22	0	13	225	324	536	5e-65	248
Ps_130371	Ca_02613	84.77	151	23	0	174	324	1603	1753	4e-26	117
Ps_130372	Ca_23911	89.8	549	56	0	22	570	1615	2163	0	644
Ps_130380	Ca_17269	80.54	185	36	0	603	787	516	700	6e-15	81.8
Ps_130381	Ca_07770	81.4	344	64	0	1	344	619	962	2e-43	174
Ps_130385	Ca_23299	86.49	111	15	0	32	142	277	387	3e-21	101
Ps_130386	Ca_12899	87.79	598	73	0	169	766	28	625	4e-173	607
Ps_130390	Ca_02754	92.49	253	19	0	4	256	1669	1921	2e-96	351
Ps_130392	Ca_18947	97.18	71	2	0	1	71	627	557	2e-28	125
Ps_130392	Ca_18947	82.66	173	24	1	108	280	550	384	5e-23	107
Ps_130394	Ca_16701	86.36	154	21	0	93	246	55	208	9e-33	139
Ps_130395	Ca_05783	94.12	306	18	0	15	320	1986	2291	2e-130	464
Ps_130400	Ca_09042	86.46	384	52	0	86	469	1015	632	1e-95	349
Ps_130401	Ca_18140	86.23	501	69	0	299	799	147	647	1e-114	412
Ps_130407	Ca_02993	85.15	202	30	0	69	270	723	924	7e-40	163
Ps_130410	Ca_13961	83.05	472	56	6	52	514	629	173	9e-78	289
Ps_130418	Ca_20772	91.61	155	13	0	1	155	1849	2003	3e-52	204
Ps_130418	Ca_20772	95.24	84	4	0	171	254	1720	1803	2e-31	135
Ps_130418	Ca_20772	92.86	70	5	0	340	409	1800	1869	1e-20	99.6
Ps_130421	Ca_05146	88.66	97	11	0	370	466	1	97	2e-22	105
Ps_130423	Ca_19837	89.44	142	15	0	126	267	1	142	7e-40	163
Ps_130426	Ca_14998	83.49	212	32	1	101	309	1	212	3e-32	139
Ps_130427	Ca_18884	93.55	62	4	0	1	62	1335	1396	3e-18	91.7
Ps_130432	Ca_00896	88.72	390	44	0	23	412	1375	1764	2e-118	424
Ps_130433	Ca_16208	90.1	202	20	0	3	204	113	314	1e-63	242
Ps_130433	Ca_16208	92.96	71	5	0	203	273	441	371	2e-21	101
Ps_130438	Ca_21129	88.51	87	10	0	411	497	19	105	1e-18	93.7
Ps_130441	Ca_01427	88.54	419	48	0	2	420	256	674	3e-126	450
Ps_130457	Ca_05746	88.26	409	39	2	60	468	1	400	1e-119	428
Ps_130458	Ca_20884	90.96	387	35	0	24	410	508	894	5e-128	456
Ps_130466	Ca_18357	87.4	127	16	0	128	254	757	883	1e-28	125
Ps_130471	Ca_12688	85.15	404	60	0	199	602	1681	1278	2e-88	325
Ps_130473	Ca_17708	88.7	1018	106	2	97	1114	8	1016	0	1063
Ps_130478	Ca_08900	86.84	228	30	0	33	260	718	945	5e-55	214
Ps_130484	Ca_10064	87.57	708	85	1	1	708	4514	5218	0	702
Ps_130491	Ca_16064	87.56	209	26	0	478	686	902	694	3e-53	208
Ps_130492	Ca_16064	87.23	321	38	1	409	729	399	716	5e-83	307
Ps_130493	Ca_18625	90.08	353	35	0	1	353	2151	2503	6e-118	422
Ps_130498	Ca_11853	92.45	265	20	0	59	323	1385	1649	4e-101	367
Ps_130498	Ca_11853	95	60	3	0	1	60	1351	1292	2e-19	95.6
Ps_130499	Ca_05457	84.95	412	62	0	4	415	1933	1522	1e-88	325
Ps_130503	Ca_00304	84	150	24	0	31	180	210	61	3e-23	107
Ps_130507	Ca_07724	94.33	194	11	0	211	404	422	615	3e-80	297
Ps_130507	Ca_07724	91.01	189	17	0	15	203	199	387	6e-63	240
Ps_130508	Ca_16028	94.76	839	44	0	710	1548	322	1160	0	1314
Ps_130508	Ca_16028	92.16	268	21	0	257	524	1	268	7e-100	365
Ps_130511	Ca_26535	92.04	314	25	0	1	314	2290	2603	1e-118	424
Ps_130517	Ca_01001	88.99	327	36	0	18	344	1700	2026	5e-100	363
Ps_130520	Ca_11895	89.52	124	13	0	29	152	1470	1593	5e-34	143
Ps_130522	Ca_24592	80.74	353	56	1	3	343	2053	2405	2e-43	174
Ps_130527	Ca_14543	82.26	124	22	0	321	444	1010	887	5e-12	71.9
Ps_130529	Ca_05012	85.94	192	27	0	274	465	567	376	8e-41	167
Ps_130530	Ca_27852	92.23	412	32	0	24	435	275	686	3e-160	563
Ps_130531	Ca_27852	94.71	170	9	0	74	243	517	686	6e-71	266
Ps_130538	Ca_17632	91.16	328	29	0	77	404	2898	3225	3e-117	420
Ps_130538	Ca_17632	93.75	48	3	0	1	48	2796	2749	3e-12	71.9
Ps_130541	Ca_09460	90.75	1092	89	4	897	1976	1	1092	0	1348
Ps_130545	Ca_07398	91.86	344	28	0	12	355	40	383	3e-129	460
Ps_130554	Ca_04061	82.73	330	51	2	153	482	51	374	8e-49	194
Ps_130558	Ca_03174	90.36	249	24	0	34	282	618	866	3e-82	303
Ps_130559	Ca_18542	82.5	200	35	0	82	281	1418	1219	1e-26	119
Ps_130559	Ca_18542	82.5	200	35	0	82	281	1766	1567	1e-26	119
Ps_130559	Ca_18542	82.7	185	32	0	82	266	2114	1930	6e-25	113
Ps_130563	Ca_01765	92.53	455	34	0	1	455	1678	2132	0	632
Ps_130563	Ca_01765	92.51	374	28	0	452	825	1916	2289	1e-136	486
Ps_130566	Ca_23030	84.95	206	31	0	197	402	1192	987	2e-39	163
Ps_130566	Ca_23030	83.09	136	23	0	631	766	937	802	1e-16	87.7
Ps_130566	Ca_23030	89.66	58	6	0	476	533	937	880	9e-11	67.9
Ps_130567	Ca_12794	89.28	373	40	0	14	386	48	420	7e-118	422
Ps_130568	Ca_15432	97.14	70	2	0	38	107	103	34	7e-28	123
Ps_130571	Ca_18373	88.93	298	33	0	18	315	1412	1709	8e-90	329
Ps_130571	Ca_18373	92.98	57	4	0	361	417	1843	1787	3e-15	81.8
Ps_130571	Ca_18373	92.59	54	4	0	310	363	1957	1904	2e-13	75.8
Ps_130574	Ca_10922	84.62	377	52	1	16	386	1120	1496	6e-78	289
Ps_130575	Ca_00475	95.03	362	18	0	18	379	931	1292	1e-163	575
Ps_130577	Ca_13656	87.71	407	50	0	1	407	37	443	3e-114	410
Ps_130578	Ca_09932	92.68	123	9	0	212	334	620	498	1e-42	172
Ps_130578	Ca_09932	100	43	0	0	330	372	443	485	2e-16	85.7
Ps_130594	Ca_19103	85.64	195	22	1	119	307	1	195	5e-41	167
Ps_130595	Ca_08557	92.96	71	5	0	401	471	1	71	4e-21	101
Ps_130596	Ca_14243	93.56	233	15	0	293	525	480	248	1e-93	343
Ps_130596	Ca_14243	92.34	209	16	0	567	775	1	209	5e-77	287
Ps_130597	Ca_00820	94.24	451	26	0	1	451	720	1170	0	688
Ps_130598	Ca_04275	92.72	151	11	0	366	516	1439	1289	2e-54	212
Ps_130599	Ca_00721	88.89	369	41	0	1	369	577	945	4e-113	406
Ps_130604	Ca_27727	92.56	336	25	0	19	354	3457	3792	2e-131	468
Ps_130606	Ca_14010	88.24	340	40	0	1	340	502	841	4e-98	357
Ps_130607	Ca_13287	87.58	298	37	0	268	565	1	298	4e-80	297
Ps_130611	Ca_15754	85.26	156	23	0	1	156	457	612	6e-29	127
Ps_130614	Ca_26013	92.57	202	15	0	1	202	1516	1315	3e-75	281
Ps_130614	Ca_26013	89.11	101	11	0	203	303	1517	1617	2e-24	113
Ps_130615	Ca_12621	92.26	155	12	0	231	385	68	222	1e-54	212
Ps_130617	Ca_26128	87.23	141	18	0	1105	1245	195	335	2e-31	137
Ps_130619	Ca_15027	93.22	767	52	0	159	925	1	767	0	1108
Ps_130620	Ca_05723	89.73	623	64	0	14	636	506	1128	0	728
Ps_130620	Ca_05723	89.83	59	6	0	14	72	452	510	2e-11	69.9
Ps_130621	Ca_05723	91.72	338	18	1	2	339	1209	1536	1e-128	458
Ps_130622	Ca_25223	83.09	278	47	0	21	298	1756	2033	2e-44	178
Ps_130627	Ca_07217	92.39	92	7	0	33	124	156	247	1e-28	127
Ps_130634	Ca_01075	91.2	500	44	0	835	1334	428	927	0	642
Ps_130634	Ca_01075	89.41	321	34	0	264	584	111	431	2e-90	333
Ps_130639	Ca_05153	87.84	74	9	0	174	247	142	215	1e-13	75.8
Ps_130641	Ca_23017	85.71	126	18	0	279	404	188	63	7e-23	107
Ps_130644	Ca_24151	90.2	357	35	0	3	359	824	1180	3e-120	430
Ps_130647	Ca_19533	88.79	437	43	1	16	452	1206	1636	4e-135	480
Ps_130649	Ca_01892	94.44	54	3	0	252	305	179	232	7e-16	83.8
Ps_130654	Ca_06968	86.82	258	34	0	98	355	136	393	1e-63	242
Ps_130656	Ca_22275	86.73	226	30	0	23	248	152	377	3e-54	210
Ps_130662	Ca_04409	88.57	140	16	0	92	231	1	140	2e-36	151
Ps_130664	Ca_08249	91.54	272	23	0	710	981	612	883	1e-97	357
Ps_130664	Ca_08249	93.23	133	9	0	482	614	357	489	4e-48	192
Ps_130664	Ca_08249	92.73	55	4	0	47	101	302	356	2e-13	77.8
Ps_130665	Ca_12586	89.04	593	55	1	71	653	1	593	0	670
Ps_130666	Ca_05153	91.99	462	37	0	1	462	409	870	7e-178	622
Ps_130668	Ca_22364	88.14	295	35	0	10	304	8	302	2e-83	307
Ps_130673	Ca_09179	88.97	136	12	1	6	141	1630	1762	8e-35	147
Ps_130675	Ca_11169	90.93	364	33	0	92	455	84	447	7e-129	460
Ps_130675	Ca_11169	94.62	186	10	0	480	665	448	633	1e-77	289
Ps_130678	Ca_04698	88.43	484	56	0	98	581	882	1365	9e-146	515
Ps_130679	Ca_07055	82.17	460	82	0	1	460	275	734	6e-57	220
Ps_130682	Ca_05387	91.28	963	81	1	1	963	952	1911	0	1239
Ps_130684	Ca_02236	86.55	617	83	0	26	642	667	1283	2e-160	565
Ps_130685	Ca_12551	88.35	747	84	1	186	929	120	866	0	787
Ps_130686	Ca_03314	91.86	528	43	0	28	555	1	528	0	706
Ps_130688	Ca_06024	87.13	101	13	0	399	499	269	169	6e-20	97.6
Ps_130689	Ca_26073	90.66	664	62	0	32	695	82	745	0	825
Ps_130690	Ca_16775	89.73	263	27	0	19	281	209	471	3e-83	307
Ps_130690	Ca_16775	93.6	125	8	0	283	407	509	633	3e-46	184
Ps_130695	Ca_15382	90.63	160	15	0	43	202	1	160	3e-50	198
Ps_130696	Ca_09132	89.55	67	7	0	78	144	715	781	5e-14	77.8
Ps_130697	Ca_06735	83.18	559	94	0	1740	2298	1042	1600	4e-99	363
Ps_130697	Ca_06735	80.66	424	82	0	496	919	8	431	3e-47	190
Ps_130697	Ca_06735	82.59	270	47	0	1383	1652	679	948	7e-39	163
Ps_130697	Ca_06735	85.95	185	26	0	2456	2640	1788	1972	3e-38	161
Ps_130702	Ca_17860	83.4	235	39	0	20	254	809	1043	8e-38	157
Ps_130705	Ca_26350	86.89	488	64	0	66	553	1	488	5e-129	460
Ps_130706	Ca_21450	79.32	556	112	1	93	648	29	581	2e-46	186
Ps_130707	Ca_05324	92.72	879	64	0	14	892	355	1233	0	1235
Ps_130714	Ca_01235	89.8	343	35	0	47	389	421	79	9e-112	402
Ps_130715	Ca_12215	91.25	160	14	0	3	162	430	271	5e-53	206
Ps_130715	Ca_12215	91.34	127	11	0	146	272	96	222	2e-40	165
Ps_130716	Ca_12215	91.44	222	19	0	37	258	1	222	4e-78	289
Ps_130719	Ca_09963	92.68	164	12	0	143	306	921	758	4e-60	230
Ps_130719	Ca_09963	94.41	143	8	0	1	143	769	627	4e-57	220
Ps_130722	Ca_00187	89	818	90	0	332	1149	775	1592	0	908
Ps_130723	Ca_05957	93.89	507	31	0	105	611	224	730	0	759
Ps_130724	Ca_01732	84.3	618	88	2	464	1072	127	744	8e-127	454
Ps_130727	Ca_15242	87.59	951	118	0	6	956	720	1670	0	950
Ps_130728	Ca_00241	91.4	1140	98	0	285	1424	16	1155	0	1483
Ps_130730	Ca_07547	89.33	328	32	1	33	357	31	358	1e-101	369
Ps_130731	Ca_03440	88.7	177	20	0	438	614	366	190	2e-48	192
Ps_130732	Ca_12224	88.14	413	46	1	1	410	836	1248	5e-119	426
Ps_130736	Ca_26938	87.28	1219	146	2	186	1398	1	1216	0	1185
Ps_130742	Ca_08736	89.58	1391	133	2	86	1467	1	1388	0	1612
Ps_130744	Ca_25552	95.95	74	3	0	15	88	287	360	9e-28	123
Ps_130744	Ca_25552	90.91	77	7	0	344	420	742	818	5e-20	97.6
Ps_130749	Ca_27472	87.89	669	81	0	1	669	1504	2172	0	684
Ps_130751	Ca_11771	96.05	152	6	0	1	152	174	23	3e-67	254
Ps_130752	Ca_11771	87.96	681	82	0	5	685	157	837	0	700
Ps_130756	Ca_05451	89.29	140	15	0	1	140	202	341	1e-38	159
Ps_130757	Ca_05914	89.75	849	72	1	212	1060	1	834	0	1013
Ps_130758	Ca_05914	91.06	414	37	0	212	625	1	414	7e-149	527
Ps_130758	Ca_05914	88.71	434	34	1	760	1193	416	834	4e-138	492
Ps_130759	Ca_20242	92.42	132	10	0	63	194	153	22	1e-45	182
Ps_130761	Ca_19234	89.09	761	83	0	33	793	47	807	0	809
Ps_130762	Ca_20475	93.26	267	18	0	611	877	267	1	9e-107	387
Ps_130762	Ca_20475	92.2	282	22	0	238	519	282	1	4e-106	385
Ps_130767	Ca_22079	85.98	428	60	0	1	428	1378	1805	7e-103	373
Ps_130768	Ca_10227	92.46	836	63	0	264	1099	1	836	0	1158
Ps_130768	Ca_10227	94.59	148	8	0	1131	1278	689	836	2e-59	230
Ps_130769	Ca_10227	92.46	836	63	0	264	1099	1	836	0	1158
Ps_130773	Ca_16992	93.59	499	32	0	32	530	205	703	0	666
Ps_130775	Ca_02264	88.02	192	23	0	1	192	463	654	2e-50	198
Ps_130775	Ca_02264	83.11	148	25	0	355	502	790	937	3e-19	95.6
Ps_130776	Ca_20366	83.07	378	64	0	413	790	134	511	3e-63	242
Ps_130778	Ca_12024	86.03	315	35	3	163	471	23	334	4e-70	264
Ps_130779	Ca_23737	92.41	382	29	0	14	395	2025	2406	3e-149	527
Ps_130780	Ca_16683	88.51	235	27	0	10	244	88	322	1e-66	252
Ps_130781	Ca_14147	86.67	135	18	0	183	317	136	270	3e-28	125
Ps_130783	Ca_11239	90.53	898	85	0	1	898	903	6	0	1106
Ps_130786	Ca_13666	93.6	609	39	0	54	662	2413	3021	0	898
Ps_130786	Ca_13666	93.75	64	4	0	1	64	2404	2341	3e-19	95.6
Ps_130789	Ca_04978	82.57	350	61	0	19	368	1522	1871	5e-54	210
Ps_130791	Ca_02437	84.36	275	40	1	357	631	499	770	8e-51	200
Ps_130791	Ca_02437	84.76	105	16	0	253	357	362	466	5e-15	81.8
Ps_130797	Ca_14195	81.25	352	48	3	123	468	342	3	5e-45	180
Ps_130799	Ca_19154	93.29	745	50	0	1	745	210	954	0	1080
Ps_130801	Ca_13081	93.88	49	3	0	316	364	5	53	7e-13	73.8
Ps_130808	Ca_07292	89.83	118	12	0	171	288	1181	1064	1e-32	139
Ps_130808	Ca_07292	90.41	73	7	0	302	374	956	1028	1e-17	89.7
Ps_130809	Ca_15634	90.07	272	27	0	1	272	1503	1774	2e-88	325
Ps_130810	Ca_10153	80.34	407	80	0	82	488	92	498	1e-42	172
Ps_130811	Ca_07571	84.44	270	42	0	1	270	1223	1492	2e-51	202
Ps_130818	Ca_21969	91.67	108	9	0	388	495	527	420	1e-33	143
Ps_130819	Ca_21969	88.28	128	15	0	221	348	128	1	2e-31	135
Ps_130819	Ca_21969	88.46	78	9	0	1	78	414	337	7e-16	83.8
Ps_130820	Ca_24592	86.75	566	75	0	15	580	486	1051	2e-149	527
Ps_130823	Ca_01225	86.76	219	29	0	337	555	305	523	1e-51	204
Ps_130823	Ca_01225	93.98	83	5	0	642	724	601	683	8e-28	125
Ps_130823	Ca_01225	89.13	92	10	0	37	128	2	93	3e-21	103
Ps_130823	Ca_01225	92.96	71	5	0	906	976	856	926	1e-20	101
Ps_130823	Ca_01225	84.43	122	16	1	181	299	134	255	2e-16	87.7
Ps_130826	Ca_16033	87.37	467	59	0	61	527	1	467	2e-128	458
Ps_130827	Ca_26220	92.31	338	26	0	1	338	336	673	2e-130	464
Ps_130831	Ca_19013	88.89	108	12	0	90	197	1606	1713	2e-26	119
Ps_130832	Ca_15688	85.67	356	48	1	24	379	368	16	4e-80	297
Ps_130833	Ca_22779	85.55	623	90	0	1	623	219	841	2e-147	521
Ps_130836	Ca_07427	89.68	775	80	0	237	1011	901	1675	0	902
Ps_130838	Ca_14784	89.49	371	39	0	117	487	1	371	5e-119	426
Ps_130842	Ca_10867	88.28	418	49	0	29	446	612	1029	3e-123	440
Ps_130844	Ca_05323	84.89	139	21	0	404	542	112	250	2e-23	109
Ps_130844	Ca_05323	88.71	62	7	0	339	400	2	63	7e-11	67.9
Ps_130847	Ca_10374	88.41	138	16	0	282	419	993	1130	6e-35	147
Ps_130848	Ca_16052	93.03	445	31	0	172	616	1	445	0	636
Ps_130850	Ca_19875	96.23	53	2	0	17	69	407	459	1e-17	89.7
Ps_130851	Ca_07299	87.68	203	25	0	58	260	313	515	2e-52	204
Ps_130852	Ca_11268	88.42	285	30	1	516	797	249	533	2e-80	299
Ps_130854	Ca_01933	82.37	539	92	1	25	563	154	689	3e-84	311
Ps_130855	Ca_25948	92.32	534	41	0	10	543	28	561	0	733
Ps_130856	Ca_07476	91.46	82	7	0	190	271	2357	2276	5e-23	107
Ps_130856	Ca_07476	89.71	68	7	0	277	344	2161	2228	1e-14	79.8
Ps_130858	Ca_26473	90.3	165	10	1	528	692	1463	1305	2e-51	202
Ps_130858	Ca_26473	85.39	178	26	0	237	414	1655	1478	1e-34	147
Ps_130860	Ca_08335	86.49	148	20	0	1	148	829	976	2e-31	135
Ps_130861	Ca_03927	89.94	1113	112	0	42	1154	3	1115	0	1318
Ps_130863	Ca_05269	91.32	1302	113	0	293	1594	338	1639	0	1685
Ps_130864	Ca_00142	89.33	1200	128	0	289	1488	289	1488	0	1364
Ps_130866	Ca_12484	87.01	739	93	1	1	739	997	262	0	700
Ps_130869	Ca_15593	90.68	236	22	0	137	372	1	236	4e-79	293
Ps_130870	Ca_19958	81.48	216	40	0	14	229	1278	1493	4e-24	111
Ps_130871	Ca_23716	91.71	217	18	0	1	217	1956	2172	3e-77	287
Ps_130873	Ca_11912	84.52	155	24	0	262	416	79	233	6e-26	117
Ps_130874	Ca_19177	90.49	263	25	0	521	783	527	789	1e-87	323
Ps_130875	Ca_19177	93.79	161	10	0	556	716	488	328	1e-62	240
Ps_130880	Ca_05671	96.58	117	4	0	1	117	1377	1493	2e-51	200
Ps_130881	Ca_00250	89.27	233	25	0	76	308	1	233	3e-70	264
Ps_130883	Ca_00500	91.56	474	40	0	1	474	1191	1664	4e-178	622
Ps_130890	Ca_21799	85.9	688	88	3	245	929	74	755	1e-165	583
Ps_130891	Ca_01490	88.54	192	22	0	322	513	438	629	2e-52	206
Ps_130894	Ca_02257	81.98	405	73	0	17	421	465	869	4e-58	224
Ps_130895	Ca_19691	83.17	309	46	1	28	330	744	436	1e-51	202
Ps_130896	Ca_22937	83.21	268	45	0	24	291	1582	1849	4e-43	174
Ps_130897	Ca_01500	86.42	427	58	0	1	427	2472	2898	7e-107	387
Ps_130897	Ca_01500	89.52	105	8	1	597	698	3248	3352	1e-25	117
Ps_130897	Ca_01500	84.51	142	22	0	429	570	3023	3164	9e-23	107
Ps_130898	Ca_05696	87.06	479	56	2	1	473	47	525	4e-126	450
Ps_130900	Ca_00590	90.28	72	7	0	303	374	28	99	5e-17	87.7
Ps_130902	Ca_07816	82.3	356	60	1	271	626	437	85	2e-51	202
Ps_130903	Ca_12647	89.17	794	86	0	746	1539	52	845	0	892
Ps_130908	Ca_02639	90.23	563	55	0	547	1109	773	1335	0	680
Ps_130908	Ca_02639	90.69	505	44	1	42	546	115	616	4e-178	624
Ps_130910	Ca_04841	91.88	468	38	0	81	548	1014	547	4e-179	626
Ps_130911	Ca_19958	88.62	457	52	0	64	520	1	457	1e-126	452
Ps_130912	Ca_19958	89.77	665	68	0	64	728	1	665	0	737
Ps_130916	Ca_01002	88.39	224	26	0	3	226	154	377	1e-62	238
Ps_130917	Ca_10213	88.32	1002	90	5	100	1089	1	987	0	1013
Ps_130919	Ca_23907	89.72	642	54	2	79	720	1	630	0	753
Ps_130920	Ca_20986	91.31	426	37	0	227	652	639	214	2e-156	551
Ps_130922	Ca_16550	88.84	475	53	0	114	588	1001	1475	2e-147	521
Ps_130924	Ca_00019	86.46	96	13	0	43	138	278	373	3e-17	87.7
Ps_130925	Ca_04222	92.83	293	21	0	3	295	1288	1580	2e-115	414
Ps_130926	Ca_14381	91.3	483	42	0	1	483	1367	885	1e-178	624
Ps_130926	Ca_14381	96.51	86	3	0	484	569	799	884	9e-35	147
Ps_130929	Ca_09298	92.22	257	20	0	1	257	1624	1880	2e-96	351
Ps_130933	Ca_12326	86.47	133	18	0	25	157	2198	2330	4e-27	121
Ps_130937	Ca_14039	84.96	113	17	0	4	116	1024	1136	6e-18	89.7
Ps_130941	Ca_10471	87.58	467	58	0	1	467	863	1329	6e-131	466
Ps_130946	Ca_07446	94.23	468	27	0	8	475	744	1211	0	714
Ps_130946	Ca_07446	94.96	377	19	0	8	384	270	646	3e-170	597
Ps_130947	Ca_02541	92.89	197	14	0	2	198	197	1	8e-75	280
Ps_130948	Ca_03413	85.64	202	27	2	258	458	1	201	3e-37	155
Ps_130949	Ca_16370	85.68	475	65	1	22	496	365	836	3e-105	381
Ps_130950	Ca_01333	90.58	191	18	0	64	254	1	191	5e-62	236
Ps_130952	Ca_03909	92.14	229	18	0	78	306	1	229	1e-84	311
Ps_130956	Ca_04167	93.9	82	5	0	210	291	498	579	9e-28	123
Ps_130959	Ca_09100	90.41	146	14	0	64	209	2481	2336	9e-45	178
Ps_130961	Ca_09165	92.62	149	11	0	484	632	1	149	3e-53	208
Ps_130962	Ca_00046	91.35	347	30	0	25	371	1	347	3e-126	450
Ps_130963	Ca_00832	90.97	1085	92	1	19	1097	32	1116	0	1376
Ps_130966	Ca_09685	92.09	392	31	0	1	392	292	683	1e-150	531
Ps_130967	Ca_01168	91.78	426	32	1	69	491	80	505	4e-160	563
Ps_130968	Ca_11862	88.99	109	12	0	76	184	66	174	2e-27	121
Ps_130970	Ca_20408	85.46	502	70	1	1	502	499	1	1e-114	412
Ps_130972	Ca_12174	89.32	365	35	1	20	384	219	579	8e-115	412
Ps_130972	Ca_12174	94.52	73	4	0	399	471	646	574	1e-24	113
Ps_130973	Ca_08514	90.08	242	24	0	18	259	340	581	7e-78	289
Ps_130973	Ca_08514	91.57	178	15	0	269	446	160	337	4e-61	234
Ps_130974	Ca_08514	87.99	583	49	1	18	579	340	922	0	632
Ps_130977	Ca_04820	90.65	781	73	0	16	796	1656	2436	0	969
Ps_130978	Ca_21312	83.55	304	50	0	20	323	2416	2113	9e-53	206
Ps_130980	Ca_19710	90.57	106	10	0	2	107	325	430	4e-30	131
Ps_130983	Ca_13030	85.94	313	44	0	331	643	318	6	3e-72	272
Ps_130985	Ca_13363	85.51	138	20	0	1	138	237	100	3e-25	115
Ps_130988	Ca_08341	90.65	246	23	0	7	252	659	904	8e-83	305
Ps_130991	Ca_20558	85.6	250	33	1	139	385	37	286	8e-53	206
Ps_130993	Ca_04480	91.23	171	15	0	3	173	3055	3225	9e-57	220
Ps_130997	Ca_12521	91.59	333	28	0	17	349	1153	1485	1e-122	438
Ps_130999	Ca_00323	86.15	231	32	0	22	252	329	559	4e-52	204
Ps_131004	Ca_05849	87.2	211	27	0	23	233	694	484	2e-52	204
Ps_131006	Ca_21644	85.48	310	39	2	16	322	2070	1764	7e-66	250
Ps_131006	Ca_21644	89	100	11	0	323	422	1475	1574	4e-24	111
Ps_131007	Ca_28087	91.21	239	21	0	104	342	1	239	2e-83	307
Ps_131010	Ca_17314	92.75	345	25	0	1	345	1965	2309	5e-137	486
Ps_131012	Ca_21004	88.4	181	21	0	21	201	233	413	5e-36	151
Ps_131012	Ca_21004	81.54	195	36	0	344	538	484	678	4e-21	101
Ps_131013	Ca_10464	92.55	94	7	0	423	516	769	862	5e-30	131
Ps_131014	Ca_08824	90.72	377	35	0	36	412	381	5	5e-132	470
Ps_131018	Ca_03231	91.43	385	33	0	4	388	2245	2629	9e-142	502
Ps_131020	Ca_02404	92.96	639	45	0	23	661	2206	2844	0	910
Ps_131022	Ca_21608	94.64	728	39	0	997	1724	1	728	0	1134
Ps_131022	Ca_21608	90.34	580	50	1	1725	2298	939	1518	0	708
Ps_131023	Ca_21608	94.64	728	39	0	1084	1811	1	728	0	1134
Ps_131023	Ca_21608	90.34	580	50	1	1812	2385	939	1518	0	708
Ps_131025	Ca_00106	85.97	221	31	0	2	222	263	43	9e-49	192
Ps_131028	Ca_09461	78.32	429	90	1	213	641	1099	1524	2e-23	109
Ps_131030	Ca_02374	83.33	588	92	2	1	585	1059	475	3e-105	381
Ps_131031	Ca_01098	86.49	74	10	0	37	110	1410	1483	6e-11	67.9
Ps_131037	Ca_20971	84.64	280	43	0	34	313	806	1085	2e-55	214
Ps_131038	Ca_20971	86.47	377	51	0	14	390	709	1085	5e-94	343
Ps_131039	Ca_12599	88.84	233	26	0	17	249	252	20	8e-68	256
Ps_131040	Ca_14736	86.92	650	73	4	19	656	200	849	9e-171	599
Ps_131041	Ca_10063	90.43	585	53	1	18	599	1071	1655	0	712
Ps_131042	Ca_20618	90.27	298	29	0	635	932	436	733	5e-99	361
Ps_131042	Ca_20618	82.26	372	63	1	178	546	12	383	1e-53	210
Ps_131044	Ca_05881	88.46	78	6	1	617	694	663	589	3e-14	79.8
Ps_131045	Ca_05881	89.74	78	5	1	590	667	663	589	1e-16	87.7
Ps_131046	Ca_05232	91.7	1494	118	2	601	2088	1904	411	0	1970
Ps_131046	Ca_05232	88.57	140	16	0	2084	2223	298	437	2e-35	151
Ps_131049	Ca_09718	86.32	424	53	3	246	668	428	9	5e-99	361
Ps_131051	Ca_01687	87.18	78	10	0	4	81	1050	1127	2e-13	75.8
Ps_131053	Ca_03328	90.54	391	37	0	1	391	495	885	1e-135	482
Ps_131054	Ca_08882	85.12	168	22	2	313	477	1240	1407	6e-27	121
Ps_131054	Ca_08882	86.78	121	16	0	26	146	839	959	1e-24	113
Ps_131054	Ca_08882	89.11	101	11	0	178	278	961	1061	1e-24	113
Ps_131055	Ca_00254	87.16	335	43	0	37	371	190	524	5e-88	323
Ps_131056	Ca_17166	91.97	299	24	0	22	320	2081	2379	5e-112	402
Ps_131057	Ca_27593	82.17	157	25	1	70	226	727	880	2e-16	85.7
Ps_131059	Ca_23842	88.8	250	28	0	1	250	967	718	2e-73	274
Ps_131060	Ca_02011	90.23	1157	98	5	225	1378	1510	366	0	1378
Ps_131060	Ca_02011	89.32	281	27	1	1466	1746	278	1	6e-85	315
Ps_131062	Ca_03545	86.6	97	13	0	58	154	927	1023	1e-17	89.7
Ps_131063	Ca_05751	87.29	118	15	0	412	529	1611	1494	3e-25	115
Ps_131063	Ca_05751	94.55	55	3	0	522	576	1417	1471	3e-16	85.7
Ps_131064	Ca_10045	88.81	411	46	0	33	443	1441	1851	3e-126	450
Ps_131065	Ca_22360	86.15	1971	258	3	417	2387	2226	271	0	1742
Ps_131067	Ca_12177	89.23	195	21	0	98	292	717	911	6e-57	220
Ps_131069	Ca_09571	94	1768	106	0	1	1768	12	1779	0	2664
Ps_131070	Ca_12605	91.36	301	26	0	1	301	872	572	2e-108	391
Ps_131072	Ca_19216	90.37	945	88	1	103	1047	1	942	0	1148
Ps_131073	Ca_19216	90.66	782	73	0	103	884	1	782	0	971
Ps_131077	Ca_25380	90.48	105	10	0	168	272	544	648	1e-29	129
Ps_131078	Ca_12213	92.39	92	7	0	19	110	109	18	6e-29	127
Ps_131082	Ca_00736	91.99	312	25	0	1	312	346	657	6e-117	420
Ps_131083	Ca_19599	92.25	1691	128	1	490	2180	238	1925	0	2309
Ps_131084	Ca_21232	91.73	399	33	0	13	411	1	399	7e-150	529
Ps_131085	Ca_09895	88.56	787	69	3	284	1058	3147	2370	0	858
Ps_131085	Ca_09895	90.54	74	7	0	1051	1124	2289	2362	9e-18	91.7
Ps_131088	Ca_25375	89.24	381	41	0	3	383	2201	2581	5e-120	430
Ps_131089	Ca_25375	90	820	82	0	98	917	2126	1307	0	942
Ps_131089	Ca_25375	89.36	94	10	0	3	96	2201	2294	1e-22	107
Ps_131091	Ca_04082	88.81	134	15	0	158	291	479	612	5e-35	147
Ps_131091	Ca_04082	94.92	59	3	0	9	67	411	469	7e-19	93.7
Ps_131092	Ca_05303	91.25	537	44	1	49	582	566	1102	0	688
Ps_131093	Ca_10159	88.35	103	12	0	327	429	1202	1100	2e-23	109
Ps_131094	Ca_10159	87.92	298	36	0	2	299	427	724	8e-83	305
Ps_131099	Ca_03468	94.28	332	19	0	32	363	1855	2186	1e-143	507
Ps_131100	Ca_20493	91.01	556	50	0	65	620	1	556	0	706
Ps_131102	Ca_12235	87.46	1029	129	0	89	1117	1	1029	0	1017
Ps_131106	Ca_21053	83.26	215	36	0	172	386	1547	1761	6e-33	141
Ps_131110	Ca_22983	88.41	69	8	0	352	420	86	18	9e-13	73.8
Ps_131111	Ca_20494	78.63	524	112	0	1	524	850	1373	5e-36	151
Ps_131112	Ca_18352	84.44	180	24	2	207	384	386	209	1e-27	123
Ps_131112	Ca_18352	84.43	122	19	0	432	553	185	64	5e-18	91.7
Ps_131113	Ca_01092	91.96	672	54	0	252	923	1137	466	0	904
Ps_131120	Ca_09237	92.85	657	47	0	179	835	1	657	0	930
Ps_131121	Ca_22885	90.46	262	25	0	7	268	280	541	2e-87	321
Ps_131125	Ca_02174	88.02	1511	169	3	370	1880	1499	1	0	1554
Ps_131126	Ca_21970	84.5	258	40	0	1	258	780	1037	3e-49	194
Ps_131129	Ca_13760	86.48	488	63	1	30	517	115	599	4e-123	440
Ps_131134	Ca_01884	87.02	393	42	1	9	392	1147	1539	9e-106	383
Ps_131134	Ca_01884	91.24	137	12	0	447	583	1546	1682	1e-43	176
Ps_131136	Ca_01376	90.32	981	80	4	460	1434	430	1401	0	1181
Ps_131136	Ca_01376	87.5	72	9	0	263	334	59	130	1e-11	71.9
Ps_131142	Ca_17676	91.06	358	32	0	12	369	2564	2921	5e-128	456
Ps_131143	Ca_17676	89.16	166	18	0	189	354	2756	2921	6e-47	186
Ps_131143	Ca_17676	89.24	158	17	0	26	183	2764	2921	2e-44	178
Ps_131144	Ca_14104	87.94	929	112	0	221	1149	29	957	0	954
Ps_131147	Ca_17274	92.38	328	25	0	389	716	366	693	2e-126	452
Ps_131147	Ca_17274	93.68	285	18	0	18	302	1	285	2e-117	422
Ps_131148	Ca_26949	94.07	472	28	0	85	556	5	476	0	714
Ps_131149	Ca_02766	84.71	399	52	2	15	413	2262	2651	1e-82	305
Ps_131150	Ca_04792	92.73	55	4	0	1	55	132	186	6e-14	77.8
Ps_131152	Ca_06122	92.81	501	36	0	124	624	1	501	0	708
Ps_131155	Ca_11732	81.94	299	54	0	1	299	1687	1985	5e-35	147
Ps_131157	Ca_10383	88.93	280	31	0	47	326	200	479	6e-84	309
Ps_131164	Ca_18049	94.54	1686	92	0	24	1709	511	2196	0	2613
Ps_131166	Ca_08002	93.44	930	61	0	338	1267	1248	319	0	1360
Ps_131166	Ca_08002	95.29	255	12	0	1268	1522	255	1	1e-113	410
Ps_131167	Ca_00371	83.12	705	101	2	163	849	21	725	8e-132	470
Ps_131171	Ca_02118	93.91	706	43	0	463	1168	129	834	0	1059
Ps_131171	Ca_02118	96.43	56	2	0	327	382	5	60	8e-19	95.6
Ps_131172	Ca_11999	88.5	374	43	0	351	724	168	541	1e-110	400
Ps_131173	Ca_03229	89.88	425	43	0	73	497	190	614	3e-141	502
Ps_131173	Ca_03229	83.33	270	42	1	651	917	615	884	9e-43	174
Ps_131173	Ca_03229	83.52	176	29	0	76	251	1	176	5e-26	119
Ps_131174	Ca_09467	87.5	88	11	0	72	159	37	124	3e-17	87.7
Ps_131182	Ca_11848	90.78	477	44	0	1	477	302	778	3e-170	597
Ps_131185	Ca_21593	86.23	414	57	0	17	430	321	734	1e-101	369
Ps_131190	Ca_05770	92.98	726	51	0	443	1168	730	5	0	1035
Ps_131193	Ca_16726	90.49	368	35	0	74	441	1	368	2e-126	452
Ps_131195	Ca_20781	89.58	259	27	0	558	816	15	273	2e-80	299
Ps_131196	Ca_07771	86.65	517	69	0	20	536	1303	1819	2e-134	478
Ps_131198	Ca_18155	88.65	555	63	0	22	576	192	746	2e-171	601
Ps_131200	Ca_05466	89.22	733	67	3	94	823	724	1	0	821
Ps_131201	Ca_02982	92.39	92	7	0	87	178	182	91	4e-29	127
Ps_131203	Ca_06630	88.77	988	111	0	381	1368	1015	28	0	1078
Ps_131204	Ca_06630	88.76	1014	114	0	407	1420	1041	28	0	1106
Ps_131206	Ca_20223	88.08	1586	189	0	324	1909	41	1626	0	1645
Ps_131207	Ca_03860	87.29	291	37	0	101	391	34	324	4e-76	283
Ps_131211	Ca_05668	91	200	18	0	48	247	108	307	2e-67	254
Ps_131215	Ca_13007	92.79	319	23	0	518	836	319	1	7e-126	450
Ps_131217	Ca_08388	93.94	66	4	0	1	66	66	1	1e-20	99.6
Ps_131218	Ca_00276	86.37	932	124	1	2007	2935	993	62	0	837
Ps_131218	Ca_00276	82.76	551	80	3	438	979	2631	2087	6e-92	339
Ps_131218	Ca_00276	87.88	330	40	0	1599	1928	1410	1081	2e-91	337
Ps_131218	Ca_00276	82.16	482	75	4	1058	1532	1978	1501	7e-67	256
Ps_131219	Ca_04423	86.67	255	34	0	454	708	1	255	2e-61	236
Ps_131220	Ca_06872	82.35	187	30	1	21	207	1774	1957	2e-22	105
Ps_131221	Ca_10052	90.47	1647	133	2	233	1879	1	1623	0	2048
Ps_131222	Ca_13702	91.64	335	28	0	14	348	779	1113	1e-123	442
Ps_131225	Ca_24310	93.45	1145	75	0	639	1783	5	1149	0	1675
Ps_131226	Ca_08716	92.89	422	30	0	94	515	1	422	1e-170	599
Ps_131228	Ca_26348	85.9	227	26	2	510	733	1529	1752	4e-47	188
Ps_131228	Ca_26348	84.19	215	28	1	182	396	1192	1400	3e-38	159
Ps_131235	Ca_04224	94.9	98	5	0	9	106	596	499	1e-37	155
Ps_131235	Ca_04224	93.33	45	3	0	123	167	419	375	9e-11	65.9
Ps_131238	Ca_15567	92.31	1040	71	2	116	1155	3665	4695	0	1425
Ps_131239	Ca_17656	95.68	440	19	0	60	499	4211	3772	0	722
Ps_131239	Ca_17656	91.8	61	5	0	1	61	4201	4261	4e-15	81.8
Ps_131245	Ca_06525	84.75	446	68	0	15	460	27	472	2e-94	345
Ps_131246	Ca_07639	83.86	347	53	1	38	381	1714	2060	6e-63	240
Ps_131248	Ca_06463	93.07	649	45	0	17	665	999	1647	0	930
Ps_131249	Ca_06427	91.29	1779	134	3	437	2200	1	1773	0	2309
Ps_131250	Ca_10299	90.13	152	15	0	157	308	1289	1440	1e-45	182
Ps_131253	Ca_12020	88.99	1335	144	1	285	1616	73	1407	0	1477
Ps_131254	Ca_12020	88.67	1086	123	0	540	1625	322	1407	0	1178
Ps_131255	Ca_14062	86.57	1080	127	3	528	1592	337	1413	0	997
Ps_131255	Ca_14062	92.86	126	9	0	198	323	1	126	9e-44	178
Ps_131256	Ca_14062	86.57	1422	164	5	198	1601	1	1413	0	1308
Ps_131257	Ca_11205	87.57	724	73	5	203	925	1	708	0	680
Ps_131260	Ca_15781	91.06	761	68	0	372	1132	1	761	0	969
Ps_131262	Ca_00963	88.89	396	44	0	233	628	900	505	1e-121	436
Ps_131262	Ca_00963	82.08	240	40	1	909	1148	245	9	1e-29	131
Ps_131263	Ca_07861	90.39	333	29	1	51	380	1878	2210	7e-112	402
Ps_131265	Ca_23154	91.57	427	36	0	32	458	705	279	1e-159	561
Ps_131271	Ca_04489	89.25	530	57	0	5	534	2758	3287	7e-171	599
Ps_131272	Ca_09489	86.84	190	25	0	16	205	274	85	2e-44	178
Ps_131275	Ca_05473	85.42	487	62	1	1	478	557	1043	5e-114	410
Ps_131276	Ca_16841	87.63	1269	157	0	677	1945	1506	238	0	1271
Ps_131281	Ca_01873	86.44	236	23	3	125	360	109	335	2e-51	202
Ps_131284	Ca_06203	87.91	488	59	0	21	508	1489	1976	6e-141	500
Ps_131286	Ca_15024	83.28	299	47	1	312	607	162	460	2e-48	192
Ps_131286	Ca_15024	92.65	68	5	0	613	680	588	521	4e-19	95.6
Ps_131286	Ca_15024	83.96	106	17	0	190	295	1	106	3e-13	75.8
Ps_131287	Ca_15024	83.78	370	57	1	161	527	162	531	5e-67	254
Ps_131287	Ca_15024	83.96	106	17	0	39	144	1	106	3e-13	75.8
Ps_131288	Ca_03023	85.35	471	63	1	75	539	1	471	2e-107	389
Ps_131289	Ca_11501	90.15	782	77	0	256	1037	900	119	0	940
Ps_131292	Ca_17813	86.65	1041	139	0	754	1794	36	1076	0	961
Ps_131292	Ca_17813	86.08	273	38	0	1868	2140	1156	1428	4e-62	240
Ps_131293	Ca_21880	86.93	375	49	0	294	668	383	9	6e-97	355
Ps_131293	Ca_21880	89.3	243	26	0	7	249	706	464	4e-73	276
Ps_131295	Ca_00310	90.91	77	7	0	296	372	366	290	7e-20	97.6
Ps_131296	Ca_15253	89.83	698	71	0	127	824	1160	463	0	821
Ps_131297	Ca_04978	92.65	68	5	0	374	441	554	487	2e-19	95.6
Ps_131299	Ca_03301	91.98	424	34	0	226	649	1236	813	2e-162	571
Ps_131299	Ca_03301	95.6	182	8	0	1	182	1416	1235	4e-80	297
Ps_131301	Ca_18433	88.52	1934	222	0	585	2518	2833	900	0	2074
Ps_131304	Ca_06174	88.81	2521	261	5	927	3432	1	2515	0	2753
Ps_131304	Ca_06174	92.54	563	42	0	3444	4006	2557	3119	0	783
Ps_131305	Ca_06509	90.05	422	42	0	12	433	184	605	3e-142	504
Ps_131306	Ca_13295	87.55	1197	143	2	1001	2191	670	1866	0	1183
Ps_131306	Ca_13295	87.66	235	29	0	564	798	149	383	6e-61	236
Ps_131308	Ca_15787	85.42	487	65	2	82	565	163	646	2e-109	394
Ps_131309	Ca_00528	87.37	594	75	0	1180	1773	624	31	2e-165	583
Ps_131310	Ca_11480	85.64	919	120	1	264	1182	110	1016	0	789
Ps_131313	Ca_16982	82.14	728	95	10	47	752	877	1591	2e-105	383
Ps_131313	Ca_16982	82.14	700	90	10	42	719	188	874	1e-100	367
Ps_131314	Ca_12584	90.16	122	12	0	1	122	2801	2922	8e-35	147
Ps_131315	Ca_06875	83.59	262	37	1	105	360	1	262	5e-45	180
Ps_131321	Ca_22616	92.51	574	43	0	18	591	543	1116	0	797
Ps_131327	Ca_12378	88.93	262	29	0	259	520	2536	2797	9e-78	289
Ps_131329	Ca_14030	88.85	287	32	0	15	301	306	20	1e-85	315
Ps_131330	Ca_10272	84.96	512	70	2	90	594	1	512	2e-110	398
Ps_131330	Ca_10272	92.16	51	4	0	636	686	739	789	2e-11	69.9
Ps_131331	Ca_04090	90.65	1037	97	0	46	1082	1	1037	0	1287
Ps_131332	Ca_06494	88.1	563	67	0	308	870	1396	1958	3e-166	585
Ps_131332	Ca_06494	89.31	159	17	0	1	159	1098	1256	2e-44	180
Ps_131333	Ca_09179	88.82	313	32	1	1	313	460	151	1e-92	339
Ps_131336	Ca_01034	84.06	251	37	2	93	343	1	248	6e-41	167
Ps_131338	Ca_02989	86.55	1777	209	7	6	1767	1952	191	0	1576
Ps_131339	Ca_13038	89.1	156	17	0	324	479	1590	1435	4e-43	174
Ps_131342	Ca_04186	87.08	387	44	1	1	381	327	713	6e-103	373
Ps_131344	Ca_07568	91.76	1371	110	1	1	1371	2012	645	0	1818
Ps_131344	Ca_07568	88.08	663	61	1	1134	1796	645	1	0	714
Ps_131345	Ca_03327	93.98	2208	130	1	297	2504	1	2205	0	3277
Ps_131346	Ca_06963	82.58	534	87	1	372	899	17	550	2e-87	323
Ps_131347	Ca_03650	90.35	508	48	1	2	509	2596	3102	3e-174	611
Ps_131348	Ca_14198	92.21	398	31	0	405	802	518	121	6e-154	543
Ps_131350	Ca_08657	84.22	412	44	1	578	968	412	1	2e-80	299
Ps_131352	Ca_18382	93.65	63	4	0	879	941	91	29	3e-18	93.7
Ps_131352	Ca_18382	88.57	70	8	0	458	527	530	461	6e-13	75.8
Ps_131355	Ca_05654	90.91	66	6	0	530	595	71	6	1e-15	83.8
Ps_131357	Ca_23046	92.66	218	16	0	1	218	863	1080	1e-82	305
Ps_131357	Ca_23046	93.48	184	12	0	1	184	509	692	8e-72	270
Ps_131358	Ca_21027	92.66	286	21	0	5	290	523	808	2e-111	400
Ps_131359	Ca_10893	84.34	198	28	1	762	959	154	348	2e-33	143
Ps_131359	Ca_10893	86.87	99	13	0	450	548	1	99	2e-18	93.7
Ps_131360	Ca_07790	93.58	483	31	0	1	483	372	854	0	712
Ps_131361	Ca_07790	90.56	392	34	1	5	393	392	1	6e-135	480
Ps_131362	Ca_07790	93.58	483	31	0	1	483	372	854	0	712
Ps_131365	Ca_28026	83.17	202	34	0	55	256	866	1067	3e-30	131
Ps_131367	Ca_00509	90.2	449	44	0	91	539	1	449	2e-153	541
Ps_131368	Ca_00509	90.2	449	44	0	91	539	1	449	2e-153	541
Ps_131370	Ca_13738	82.59	270	38	2	174	440	6370	6107	5e-39	161
Ps_131371	Ca_13738	84.47	425	54	3	22	440	6525	6107	5e-85	313
Ps_131372	Ca_20625	93.91	230	14	0	450	679	307	536	2e-94	345
Ps_131372	Ca_20625	89.08	238	26	0	156	393	1	238	2e-70	266
Ps_131374	Ca_05331	86.57	469	63	0	23	491	305	773	4e-120	430
Ps_131382	Ca_19171	88.43	3007	330	2	218	3224	71	3059	0	3217
Ps_131388	Ca_26885	90.14	1004	99	0	279	1282	175	1178	0	1205
Ps_131395	Ca_16716	89.02	528	58	0	1	528	9	536	3e-167	587
Ps_131396	Ca_05011	89.67	426	44	0	50	475	1813	1388	7e-140	496
Ps_131397	Ca_22179	86.71	331	44	0	51	381	1	331	3e-83	307
Ps_131400	Ca_20889	87.31	1363	158	2	127	1489	32	1379	0	1340
Ps_131403	Ca_18128	82.85	344	59	0	65	408	779	436	3e-55	214
Ps_131407	Ca_11302	88.17	93	11	0	171	263	21	113	3e-20	97.6
Ps_131408	Ca_22519	89.71	311	32	0	1937	2247	381	71	3e-99	363
Ps_131408	Ca_22519	84.27	267	27	1	836	1087	2055	1789	5e-55	216
Ps_131408	Ca_22519	82.08	318	54	1	1554	1871	1205	891	2e-42	174
Ps_131408	Ca_22519	85.71	154	22	0	1441	1594	1117	964	2e-29	131
Ps_131408	Ca_22519	95.06	81	4	0	1390	1470	1525	1445	8e-29	129
Ps_131408	Ca_22519	80.43	235	43	1	1642	1876	1219	988	3e-19	97.6
Ps_131408	Ca_22519	89.29	84	9	0	1534	1617	1357	1274	1e-18	95.6
Ps_131408	Ca_22519	89.33	75	8	0	1695	1769	533	459	1e-15	85.7
Ps_131408	Ca_22519	97.87	47	1	0	1390	1436	760	714	1e-15	85.7
Ps_131408	Ca_22519	84.76	105	16	0	478	582	2326	2222	2e-14	81.8
Ps_131408	Ca_22519	86.75	83	11	0	1642	1724	1351	1269	3e-13	77.8
Ps_131408	Ca_22519	88.73	71	8	0	1149	1219	1910	1840	3e-13	77.8
Ps_131408	Ca_22519	97.62	42	1	0	1846	1887	436	395	1e-12	75.8
Ps_131408	Ca_22519	82.31	130	23	0	1738	1867	1225	1096	1e-12	75.8
Ps_131408	Ca_22519	85.88	85	12	0	1738	1822	1357	1273	4e-12	73.8
Ps_131408	Ca_22519	86.67	75	10	0	1797	1871	533	459	7e-11	69.9
Ps_131409	Ca_11652	89.07	732	77	2	113	841	1	732	0	803
Ps_131412	Ca_18552	93.08	318	22	0	129	446	36	353	6e-128	456
Ps_131413	Ca_22792	95.24	336	16	0	148	483	579	244	5e-153	539
Ps_131415	Ca_06337	87.1	558	57	2	240	782	1	558	1e-154	545
Ps_131416	Ca_02009	90.23	512	50	0	4	515	41	552	8e-177	618
Ps_131417	Ca_03940	85.6	250	36	0	2	251	387	636	3e-54	210
Ps_131418	Ca_19887	90.34	1242	108	2	59	1297	1	1233	0	1515
Ps_131420	Ca_11539	91.11	1237	110	0	343	1579	41	1277	0	1580
Ps_131421	Ca_26248	84.35	115	18	0	44	158	115	1	1e-16	85.7
Ps_131424	Ca_07636	90.61	181	17	0	1	181	1218	1398	4e-58	224
Ps_131425	Ca_02560	93.42	2052	135	0	36	2087	127	2178	0	2997
Ps_131426	Ca_13509	95.07	284	14	0	329	612	284	1	1e-126	452
Ps_131428	Ca_00021	80.08	241	48	0	4	244	1480	1720	3e-20	97.6
Ps_131431	Ca_03530	92.15	2166	170	0	479	2644	2166	1	0	2946
Ps_131432	Ca_03530	92.16	842	66	0	185	1026	842	1	0	1146
Ps_131434	Ca_03974	87.07	526	65	1	40	565	1	523	7e-141	500
Ps_131434	Ca_03974	90	70	7	0	614	683	454	523	1e-15	83.8
Ps_131436	Ca_02160	85.54	83	12	0	528	610	2109	2191	2e-11	69.9
Ps_131437	Ca_26535	88.58	718	79	1	122	839	3575	4289	0	769
Ps_131437	Ca_26535	91.04	67	6	0	15	81	3495	3561	4e-16	85.7
Ps_131438	Ca_26535	89.2	398	43	0	122	519	3575	3972	2e-125	448
Ps_131438	Ca_26535	91.04	67	6	0	15	81	3495	3561	3e-16	85.7
Ps_131439	Ca_00435	88.8	259	29	0	40	298	727	469	3e-76	283
Ps_131440	Ca_00435	91.53	59	5	0	10	68	751	809	4e-14	77.8
Ps_131442	Ca_06875	92.15	739	58	0	16	754	280	1018	0	938
Ps_131442	Ca_06875	90.94	309	28	0	807	1115	1098	1406	1e-107	391
Ps_131443	Ca_15577	90.83	240	22	0	2	241	391	630	2e-81	301
Ps_131447	Ca_26396	92.53	415	31	0	1	415	909	1323	2e-164	577
Ps_131451	Ca_24621	82.55	470	76	2	1	467	1904	2370	6e-73	274
Ps_131453	Ca_14753	93	100	7	0	1	100	454	355	9e-34	143
Ps_131453	Ca_14753	91.23	57	5	0	316	372	1	57	7e-13	73.8
Ps_131454	Ca_15707	92.13	864	68	0	1	864	1271	408	0	1132
Ps_131455	Ca_11206	87.16	405	49	1	4	405	516	920	4e-107	387
Ps_131458	Ca_19341	90.32	155	15	0	232	386	55	209	2e-47	188
Ps_131461	Ca_13096	78.96	328	69	0	128	455	458	785	1e-21	103
Ps_131464	Ca_24449	90.85	896	82	0	631	1526	17	912	0	1126
Ps_131465	Ca_15069	90.4	250	24	0	10	259	2236	2485	7e-83	305
Ps_131467	Ca_02106	89.11	597	59	1	49	645	1495	2085	0	670
Ps_131467	Ca_02106	93.48	46	3	0	1	46	1471	1426	1e-10	67.9
Ps_131468	Ca_03406	89.55	641	67	0	84	724	1	641	0	739
Ps_131470	Ca_04386	91.27	378	33	0	218	595	97	474	1e-136	488
Ps_131470	Ca_04386	85.51	414	55	3	1482	1891	977	1389	8e-88	325
Ps_131470	Ca_04386	86.03	315	44	0	986	1300	586	900	7e-73	276
Ps_131473	Ca_18922	91.03	234	21	0	24	257	618	851	2e-80	297
Ps_131474	Ca_09509	89.74	312	29	1	18	329	789	481	2e-99	361
Ps_131475	Ca_09509	92.01	388	31	0	16	403	919	1306	3e-148	523
Ps_131476	Ca_03621	84.36	243	32	2	429	668	469	708	2e-42	172
Ps_131476	Ca_03621	85.26	190	28	0	21	210	118	307	6e-37	155
Ps_131478	Ca_01658	85.11	141	18	1	23	163	1056	919	2e-23	109
Ps_131478	Ca_01658	82.52	143	25	0	380	522	795	653	3e-16	85.7
Ps_131479	Ca_05968	83.75	437	64	3	56	487	7	441	3e-77	287
Ps_131481	Ca_20173	94.31	422	24	0	23	444	2629	3050	0	646
Ps_131483	Ca_12192	92.18	179	14	0	286	464	65	243	4e-64	244
Ps_131487	Ca_02954	90.59	1349	118	2	439	1784	17	1359	0	1665
Ps_131489	Ca_06943	85.98	1755	228	4	882	2636	1737	1	0	1524
Ps_131492	Ca_16774	90.37	187	18	0	1	187	1224	1410	3e-59	228
Ps_131492	Ca_16774	81.7	306	53	1	220	525	1554	1856	2e-38	159
Ps_131493	Ca_22695	90.13	1013	78	2	142	1145	1	1000	0	1239
Ps_131500	Ca_11192	92.39	1906	142	1	286	2191	154	2056	0	2625
Ps_131500	Ca_11192	88.1	84	10	0	136	219	1	84	4e-16	87.7
Ps_131502	Ca_14579	85.4	986	123	3	48	1015	500	1482	0	825
Ps_131504	Ca_20939	92.04	113	9	0	273	385	1	113	1e-36	153
Ps_131507	Ca_11636	90.54	222	21	0	142	363	52	273	4e-73	274
Ps_131509	Ca_17618	90.5	516	49	0	4	519	402	917	0	634
Ps_131510	Ca_16381	88.07	176	21	0	1	176	188	13	9e-46	182
Ps_131511	Ca_26807	81.51	568	102	1	133	700	434	998	1e-77	289
Ps_131512	Ca_04349	89.6	346	36	0	178	523	377	722	6e-111	400
Ps_131512	Ca_04349	92.52	214	16	0	178	391	101	314	6e-80	297
Ps_131513	Ca_01222	93.04	905	63	0	98	1002	1	905	0	1294
Ps_131514	Ca_04453	85.68	1187	149	7	15	1180	131	1317	0	977
Ps_131516	Ca_08471	88.2	1246	132	4	402	1638	12	1251	0	1294
Ps_131516	Ca_08471	87.92	207	21	1	1801	2007	1295	1497	3e-53	210
Ps_131517	Ca_20793	81.31	781	146	0	505	1285	74	854	8e-108	391
Ps_131518	Ca_15672	95.35	43	2	0	536	578	197	239	2e-11	69.9
Ps_131519	Ca_08531	91.35	393	31	1	425	814	1378	1770	1e-142	505
Ps_131519	Ca_08531	94.93	138	7	0	131	268	1238	1375	4e-56	218
Ps_131520	Ca_11387	84.43	533	83	0	35	567	1259	1791	2e-110	398
Ps_131521	Ca_11387	81.97	549	83	1	35	583	1259	1791	2e-88	325
Ps_131522	Ca_11387	84.2	696	110	0	35	730	1259	1954	3e-143	507
Ps_131526	Ca_27499	91.67	1153	93	1	350	1499	1468	316	0	1495
Ps_131526	Ca_27499	83.85	192	28	1	1537	1728	242	54	2e-29	131
Ps_131531	Ca_06161	88.66	194	22	0	57	250	1	194	4e-54	210
Ps_131532	Ca_07771	80.79	151	29	0	103	253	860	1010	1e-11	69.9
Ps_131533	Ca_07771	83.93	392	60	1	1	389	7	398	6e-73	274
Ps_131535	Ca_08438	86.12	209	29	0	1	209	787	995	4e-46	184
Ps_131536	Ca_22888	91	100	9	0	284	383	45	144	5e-29	127
Ps_131537	Ca_09112	90.04	251	25	0	209	459	1	251	8e-81	299
Ps_131538	Ca_05248	90.74	54	5	0	209	262	932	985	6e-11	67.9
Ps_131539	Ca_03535	85.6	125	18	0	2	126	370	494	3e-22	105
Ps_131540	Ca_06153	89.37	461	49	0	6	466	590	1050	1e-148	525
Ps_131541	Ca_04925	91.85	626	45	2	1	623	78	700	0	829
Ps_131544	Ca_10112	94.58	572	31	0	871	1442	1295	1866	0	888
Ps_131544	Ca_10112	94.31	422	24	0	1	422	473	894	0	646
Ps_131544	Ca_10112	93.64	346	22	0	511	856	896	1241	5e-144	511
Ps_131545	Ca_10112	95.07	487	24	0	1	487	497	11	0	775
Ps_131547	Ca_03200	85.28	265	39	0	67	331	282	546	8e-56	216
Ps_131548	Ca_09480	89.77	430	44	0	513	942	85	514	1e-141	504
Ps_131548	Ca_09480	90.91	187	17	0	1185	1371	514	700	4e-61	236
Ps_131548	Ca_09480	93.33	90	6	0	1431	1520	709	798	2e-29	131
Ps_131551	Ca_08444	84.98	1065	127	6	1	1041	614	1669	0	848
Ps_131552	Ca_17141	89.24	353	38	0	1	353	1324	1676	9e-111	398
Ps_131553	Ca_17141	93.12	436	30	0	83	518	1307	872	3e-179	626
Ps_131553	Ca_17141	92.65	68	5	0	1	68	1324	1391	3e-19	95.6
Ps_131554	Ca_02552	81.69	213	37	2	846	1057	62	273	1e-19	97.6
Ps_131556	Ca_08331	89.58	192	20	0	212	403	124	315	1e-57	222
Ps_131558	Ca_05504	85.06	308	46	0	287	594	1	308	1e-64	246
Ps_131560	Ca_15242	84.66	189	23	2	228	416	302	484	7e-32	137
Ps_131560	Ca_15242	89.62	106	11	0	53	158	100	205	1e-27	123
Ps_131561	Ca_19165	83.9	205	33	0	1	205	3438	3642	4e-34	145
Ps_131562	Ca_16051	93.51	185	12	0	114	298	1	185	1e-72	272
Ps_131563	Ca_27662	93.63	1571	100	0	755	2325	317	1887	0	2280
Ps_131563	Ca_27662	84.44	315	46	2	391	705	1	312	9e-57	222
Ps_131563	Ca_27662	86.67	90	12	0	2410	2499	1963	2052	5e-15	83.8
Ps_131564	Ca_06895	84.59	811	116	3	1963	2764	1918	2728	9e-172	605
Ps_131564	Ca_06895	91.87	332	27	0	175	506	1	332	2e-123	444
Ps_131564	Ca_06895	90.63	331	31	0	563	893	434	764	3e-113	410
Ps_131564	Ca_06895	82.98	429	73	0	1533	1961	1437	1865	2e-71	272
Ps_131564	Ca_06895	86.93	283	37	0	1197	1479	1140	1422	2e-70	268
Ps_131564	Ca_06895	87.3	252	23	3	895	1140	811	1059	3e-60	234
Ps_131564	Ca_06895	87.22	180	14	1	3198	3368	3141	3320	1e-44	182
Ps_131567	Ca_27090	93.75	208	3	2	90	292	203	1	8e-84	309
Ps_131569	Ca_06673	91.1	146	10	1	36	178	307	452	2e-45	182
Ps_131569	Ca_06673	96.72	61	2	0	253	313	515	575	3e-22	105
Ps_131570	Ca_11157	87.76	98	12	0	258	355	9	106	1e-20	99.6
Ps_131571	Ca_20919	93.63	157	10	0	26	182	1323	1479	2e-60	232
Ps_131572	Ca_04222	93.42	441	29	0	588	1028	291	731	0	644
Ps_131572	Ca_04222	93.23	266	18	0	231	496	26	291	4e-106	385
Ps_131573	Ca_04222	93.34	706	47	0	231	936	26	731	0	1027
Ps_131578	Ca_12572	90.44	366	32	1	4	369	1764	1402	2e-124	444
Ps_131580	Ca_00664	89.51	610	64	0	348	957	648	1257	0	668
Ps_131580	Ca_00664	84.85	198	30	0	1	198	438	635	6e-37	155
Ps_131581	Ca_07916	87.2	289	37	0	503	791	1679	1391	1e-74	280
Ps_131582	Ca_12212	91.27	962	84	0	1	962	1197	2158	0	1241
Ps_131583	Ca_14211	89.51	1582	166	0	2298	3879	448	2029	0	1820
Ps_131584	Ca_09816	92.95	539	38	0	1	539	1562	2100	0	767
Ps_131585	Ca_10445	80.75	239	45	1	1	238	2234	1996	3e-21	101
Ps_131590	Ca_11443	86.42	405	52	1	326	727	2865	2461	1e-99	363
Ps_131591	Ca_07405	88.98	490	54	0	144	633	59	548	1e-148	525
Ps_131592	Ca_08169	89.59	317	33	0	16	332	238	554	1e-100	367
Ps_131593	Ca_08169	88.99	345	38	0	16	360	238	582	2e-105	383
Ps_131594	Ca_24111	92.78	1523	110	0	411	1933	1	1523	0	2147
Ps_131596	Ca_04301	87.44	677	82	1	186	859	13	689	0	664
Ps_131602	Ca_22581	92.66	545	40	0	1	545	6867	7411	0	763
Ps_131605	Ca_05605	93.68	253	16	0	11	263	130	382	3e-103	375
Ps_131609	Ca_03955	86.64	479	64	0	12	490	404	882	1e-123	442
Ps_131612	Ca_10014	90.46	346	33	0	23	368	37	382	2e-118	424
Ps_131612	Ca_10014	87.38	103	10	1	411	510	464	566	7e-20	97.6
Ps_131613	Ca_12509	85.02	207	31	0	66	272	314	520	2e-40	165
Ps_131613	Ca_12509	95.89	73	3	0	1	73	276	204	2e-27	121
Ps_131614	Ca_12509	91.67	276	23	0	1	276	276	1	1e-100	365
Ps_131615	Ca_16746	92.9	324	20	1	8	328	291	614	5e-128	456
Ps_131621	Ca_03300	83.41	422	70	0	226	647	115	536	3e-75	281
Ps_131629	Ca_01965	89.16	203	22	0	5	207	1	203	1e-59	228
Ps_131630	Ca_05550	89.94	1173	118	0	439	1611	1173	1	0	1390
Ps_131634	Ca_12330	91.78	535	44	0	18	552	797	1331	0	712
Ps_131635	Ca_12985	87.84	477	52	1	88	564	1	471	4e-137	488
Ps_131636	Ca_04824	82.74	394	68	0	4	397	526	919	1e-63	242
Ps_131639	Ca_01363	81.68	786	144	0	119	904	86	871	1e-115	416
Ps_131642	Ca_19401	87.36	269	31	1	27	292	98	366	7e-69	260
Ps_131652	Ca_11443	88.18	677	80	0	3	679	1765	2441	0	708
Ps_131654	Ca_18899	83.4	976	111	11	189	1140	264	1212	0	642
Ps_131654	Ca_18899	92.04	113	9	0	14	126	110	222	4e-36	153
Ps_131655	Ca_18899	97.67	129	3	0	133	261	1084	1212	2e-60	232
Ps_131656	Ca_18995	89.52	649	68	0	1	649	1283	1931	0	747
Ps_131658	Ca_23428	83.88	428	66	1	361	785	154	581	7e-80	297
Ps_131659	Ca_01401	94.59	462	25	0	331	792	677	1138	0	718
Ps_131659	Ca_01401	88.74	151	17	0	24	174	391	541	5e-40	165
Ps_131659	Ca_01401	97.37	76	2	0	211	286	539	614	5e-31	135
Ps_131661	Ca_08341	94.99	839	42	0	1	839	2838	2000	0	1330
Ps_131662	Ca_14084	82.45	245	40	1	7	248	1168	1412	5e-33	141
Ps_131663	Ca_14084	86.83	615	80	1	5	618	72	686	8e-162	569
Ps_131666	Ca_20036	86.74	460	61	0	323	782	210	669	2e-119	428
Ps_131666	Ca_20036	92.86	56	4	0	117	172	1	56	2e-14	79.8
Ps_131666	Ca_20036	95.83	48	2	0	243	290	115	162	2e-14	79.8
Ps_131671	Ca_11926	84.57	363	56	0	288	650	31	393	3e-73	276
Ps_131675	Ca_03270	89.51	448	47	0	214	661	589	142	1e-145	515
Ps_131677	Ca_05477	88.13	219	20	2	95	310	1	216	4e-57	220
Ps_131679	Ca_09055	92.22	450	35	0	3	452	586	1035	2e-175	615
Ps_131680	Ca_07953	89.78	450	46	0	157	606	1236	787	3e-149	527
Ps_131684	Ca_24249	87.08	271	33	2	250	519	1263	1532	7e-64	244
Ps_131684	Ca_24249	85.58	104	15	0	248	351	2617	2720	1e-16	87.7
Ps_131684	Ca_24249	86.17	94	13	0	35	128	2524	2617	2e-15	83.8
Ps_131684	Ca_24249	84.44	90	14	0	39	128	1172	1261	9e-11	67.9
Ps_131688	Ca_14614	83.51	382	54	2	329	701	799	418	2e-67	256
Ps_131690	Ca_03806	84.96	226	34	0	22	247	1041	816	1e-44	178
Ps_131691	Ca_03806	90.27	113	11	0	45	157	1043	1155	6e-32	137
Ps_131695	Ca_03777	89.73	594	61	0	11	604	3064	3657	0	660
Ps_131696	Ca_09817	91.51	530	45	0	189	718	2010	1481	0	694
Ps_131699	Ca_05332	87.89	454	55	0	5	458	1234	781	5e-120	430
Ps_131699	Ca_05332	88.57	175	20	0	513	687	996	822	3e-47	188
Ps_131701	Ca_04941	88.24	102	12	0	369	470	910	1011	1e-22	107
Ps_131702	Ca_15646	90.96	188	17	0	45	232	305	492	3e-62	238
Ps_131707	Ca_00169	88.77	285	32	0	4	288	1387	1671	2e-84	311
Ps_131708	Ca_12422	84.77	197	27	1	88	284	5	198	1e-35	149
Ps_131710	Ca_20882	80.59	644	113	3	288	922	1	641	2e-74	280
Ps_131710	Ca_20882	94.9	98	5	0	996	1093	736	833	1e-36	155
Ps_131713	Ca_11914	90.16	122	12	0	247	368	128	249	7e-35	147
Ps_131714	Ca_04372	94.91	688	35	0	9	696	1	688	0	1086
Ps_131714	Ca_04372	91.3	644	56	0	856	1499	692	1335	0	833
Ps_131715	Ca_04372	93.03	1335	93	0	9	1343	1	1335	0	1909
Ps_131717	Ca_25988	92.27	207	16	0	230	436	179	385	4e-76	283
Ps_131718	Ca_25988	94.59	111	6	0	615	725	498	388	2e-42	172
Ps_131718	Ca_25988	98.55	69	1	0	724	792	317	385	3e-29	129
Ps_131719	Ca_10627	94.05	454	27	0	32	485	3002	3455	0	686
Ps_131721	Ca_19576	89.91	823	68	2	122	929	2053	1231	0	983
Ps_131723	Ca_04519	92.02	1003	80	0	455	1457	463	1465	0	1354
Ps_131723	Ca_04519	92.54	335	25	0	83	417	91	425	3e-130	466
Ps_131725	Ca_25730	84.87	707	107	0	5	711	903	1609	7e-157	553
Ps_131727	Ca_17347	87.14	809	92	2	1	800	1181	1986	0	783
Ps_131729	Ca_09012	86.76	1269	162	1	186	1454	1521	259	0	1185
Ps_131729	Ca_09012	87.9	157	19	0	1520	1676	157	1	2e-38	161
Ps_131730	Ca_05403	91.63	657	55	0	372	1028	1	657	0	866
Ps_131732	Ca_05108	82.64	363	51	2	443	793	363	1	7e-58	224
Ps_131733	Ca_05108	82.64	363	51	2	410	760	363	1	7e-58	224
Ps_131734	Ca_06266	89.74	507	52	0	4	510	904	1410	4e-169	593
Ps_131736	Ca_10862	89.41	170	18	0	196	365	1	170	3e-49	194
Ps_131737	Ca_17091	83.59	128	21	0	534	661	1494	1621	9e-17	87.7
Ps_131738	Ca_02943	86.69	293	39	0	20	312	2252	2544	3e-72	272
Ps_131742	Ca_03628	94.95	1188	60	0	23	1210	842	2029	0	1879
Ps_131743	Ca_17554	86.15	491	68	0	4	494	139	629	3e-121	434
Ps_131744	Ca_08540	89.55	641	52	1	439	1079	626	1	0	759
Ps_131745	Ca_25108	91.95	87	7	0	72	158	943	1029	5e-26	117
Ps_131748	Ca_13796	83.82	309	47	1	392	700	325	630	4e-54	212
Ps_131748	Ca_13796	88.46	78	9	0	16	93	18	95	2e-15	83.8
Ps_131750	Ca_24965	86.49	422	57	0	162	583	491	912	3e-106	385
Ps_131751	Ca_04000	96.49	57	2	0	226	282	2610	2554	4e-20	97.6
Ps_131751	Ca_04000	90.54	74	7	0	274	347	2484	2557	3e-18	91.7
Ps_131752	Ca_04000	92.73	2557	186	0	153	2709	1	2557	0	3594
Ps_131754	Ca_00282	87.18	273	35	0	107	379	876	1148	6e-70	264
Ps_131755	Ca_20561	91.15	486	43	0	17	502	1998	2483	5e-178	622
Ps_131759	Ca_10601	88.51	644	74	0	83	726	1	644	0	650
Ps_131760	Ca_21091	89.83	413	42	0	63	475	481	69	7e-137	486
Ps_131761	Ca_21091	92	75	6	0	171	245	143	69	2e-21	101
Ps_131762	Ca_28031	90.71	818	70	2	546	1360	1	815	0	1011
Ps_131767	Ca_19688	88.2	339	37	1	148	483	634	972	3e-96	351
Ps_131767	Ca_19688	91.11	90	8	0	57	146	1044	955	3e-25	115
Ps_131768	Ca_09470	83.28	879	138	2	10	888	673	1542	2e-163	575
Ps_131769	Ca_20472	88.88	881	98	0	16	896	1475	2355	0	936
Ps_131770	Ca_22561	83.24	173	24	1	775	942	549	721	2e-24	113
Ps_131773	Ca_17867	89.78	362	37	0	92	453	418	779	2e-118	424
Ps_131776	Ca_05604	90.17	590	58	0	482	1071	590	1	0	710
Ps_131778	Ca_01060	89.75	488	50	0	1	488	1052	565	1e-162	571
Ps_131779	Ca_11008	90.37	270	26	0	17	286	396	665	5e-90	329
Ps_131780	Ca_09660	89.19	259	28	0	151	409	1	259	2e-78	291
Ps_131783	Ca_03443	86.75	83	11	0	173	255	122	204	6e-14	77.8
Ps_131787	Ca_13645	86.41	1361	152	6	124	1478	1	1334	0	1237
Ps_131787	Ca_13645	89.38	160	17	0	1557	1716	1593	1752	6e-45	182
Ps_131787	Ca_13645	92	75	6	0	1464	1538	1482	1556	2e-20	101
Ps_131789	Ca_27125	84.29	401	63	0	20	420	730	1130	1e-79	295
Ps_131791	Ca_09555	97.66	128	3	0	471	598	1348	1475	8e-60	230
Ps_131792	Ca_17120	93.94	66	4	0	78	143	98	163	2e-20	99.6
Ps_131794	Ca_03066	90.76	606	56	0	16	621	396	1001	0	757
Ps_131797	Ca_03448	91.29	287	25	0	178	464	777	1063	1e-89	329
Ps_131799	Ca_13665	94.85	796	41	0	1	796	1046	1841	0	1253
Ps_131800	Ca_02061	91.24	194	17	0	88	281	2	195	6e-66	250
Ps_131800	Ca_02061	90.53	95	9	0	327	421	226	320	6e-26	117
Ps_131804	Ca_08453	93	300	21	0	633	932	244	543	4e-119	428
Ps_131804	Ca_08453	88.26	247	26	1	240	486	1	244	4e-67	256
Ps_131805	Ca_22809	90.12	658	65	0	42	699	1357	2014	0	789
Ps_131808	Ca_04404	87	100	13	0	817	916	2447	2348	7e-19	95.6
Ps_131809	Ca_04404	87	100	13	0	805	904	2447	2348	7e-19	95.6
Ps_131810	Ca_04404	87	100	13	0	723	822	2447	2348	6e-19	95.6
Ps_131812	Ca_09278	89.11	395	43	0	16	410	713	1107	3e-111	400
Ps_131813	Ca_02149	86.97	1044	130	2	2	1042	118	1158	0	983
Ps_131814	Ca_09242	87.88	363	44	0	267	629	2298	1936	4e-102	371
Ps_131815	Ca_06029	91.54	591	50	0	103	693	1	591	0	775
Ps_131816	Ca_09047	93.13	422	29	0	2	423	901	1322	3e-173	607
Ps_131817	Ca_23335	92.08	480	38	0	20	499	34	513	0	650
Ps_131819	Ca_25605	83.53	334	53	2	109	441	12	344	5e-54	210
Ps_131822	Ca_16363	86.8	447	59	0	2	448	530	84	1e-116	418
Ps_131823	Ca_16363	88	350	42	0	18	367	550	899	2e-99	361
Ps_131825	Ca_24184	91.04	815	73	0	4	818	395	1209	0	1037
Ps_131828	Ca_14897	94.92	59	3	0	268	326	250	192	1e-18	93.7
Ps_131838	Ca_06758	93.9	377	23	0	1	377	99	475	2e-160	565
Ps_131838	Ca_06758	89.82	442	45	0	488	929	473	914	1e-146	519
Ps_131840	Ca_24863	84.98	333	50	0	329	661	7	339	9e-70	264
Ps_131841	Ca_14009	92.53	549	41	0	474	1022	100	648	0	763
Ps_131842	Ca_14009	93	457	32	0	474	930	100	556	0	652
Ps_131842	Ca_14009	90.43	94	9	0	1013	1106	555	648	8e-25	115
Ps_131843	Ca_20654	88.57	315	36	0	37	351	129	443	1e-92	339
Ps_131843	Ca_20654	86.02	236	33	0	349	584	763	998	1e-52	206
Ps_131844	Ca_05306	89.13	138	15	0	173	310	393	530	2e-37	155
Ps_131844	Ca_05306	83.67	147	24	0	19	165	517	663	3e-21	101
Ps_131848	Ca_01697	79.79	282	57	0	1	282	501	782	7e-23	107
Ps_131851	Ca_15952	87.56	868	108	0	67	934	1	868	0	864
Ps_131852	Ca_18022	89.44	445	47	0	30	474	1169	725	5e-144	509
Ps_131853	Ca_00712	86.92	749	95	1	12	757	1014	1762	0	704
Ps_131854	Ca_02908	90.73	1079	100	0	196	1274	70	1148	0	1346
Ps_131855	Ca_04860	89.53	468	49	0	22	489	2092	2559	9e-153	539
Ps_131857	Ca_12811	80.79	354	68	0	762	1115	369	722	4e-39	163
Ps_131857	Ca_12811	87.23	94	12	0	1262	1355	860	953	1e-17	91.7
Ps_131859	Ca_07301	83.7	687	103	1	35	721	981	304	2e-135	482
Ps_131860	Ca_15767	86.69	759	98	1	64	819	1	759	0	700
Ps_131864	Ca_00711	86.65	367	49	0	41	407	1511	1877	8e-93	339
Ps_131864	Ca_00711	85.53	394	57	0	14	407	662	1055	8e-90	329
Ps_131866	Ca_04004	86.2	1971	257	4	288	2258	1	1956	0	1707
Ps_131867	Ca_05180	89.06	320	35	0	185	504	286	605	4e-98	357
Ps_131869	Ca_12860	89.64	888	92	0	498	1385	177	1064	0	1031
Ps_131869	Ca_12860	88.14	177	21	0	189	365	1	177	1e-45	184
Ps_131870	Ca_09388	89.53	879	92	0	498	1376	177	1055	0	1013
Ps_131870	Ca_09388	85.88	177	25	0	189	365	1	177	5e-36	153
Ps_131870	Ca_09388	90.32	62	6	0	1445	1506	1124	1185	9e-13	75.8
Ps_131871	Ca_11927	91.2	773	68	0	652	1424	592	1364	0	993
Ps_131872	Ca_05876	90.08	121	12	0	61	181	2810	2690	1e-34	145
Ps_131872	Ca_05876	92.16	51	4	0	4	54	2848	2898	6e-12	69.9
Ps_131873	Ca_03733	94.51	164	9	0	1	164	1871	1708	2e-67	254
Ps_131875	Ca_16746	90.81	794	73	0	4	797	1285	2078	0	995
Ps_131877	Ca_21263	86.64	232	31	0	435	666	15	246	1e-54	214
Ps_131877	Ca_21263	85.71	154	22	0	1189	1342	787	940	1e-29	131
Ps_131879	Ca_00815	83.77	191	31	0	178	368	1	191	3e-30	133
Ps_131881	Ca_03582	91.14	3373	299	0	323	3695	3373	1	0	4316
Ps_131883	Ca_19938	95.16	62	3	0	409	470	11	72	2e-20	99.6
Ps_131885	Ca_17266	79.68	438	87	2	39	475	721	1157	1e-34	147
Ps_131887	Ca_07632	91.34	1467	124	1	204	1667	85	1551	0	1897
Ps_131888	Ca_07632	89.27	1463	154	1	204	1663	85	1547	0	1651
Ps_131889	Ca_06315	86.1	374	52	0	513	886	547	920	2e-89	329
Ps_131891	Ca_25017	88.99	318	35	0	255	572	51	368	8e-97	353
Ps_131892	Ca_19962	86.18	304	42	0	205	508	1	304	8e-72	270
Ps_131893	Ca_14638	85.77	471	67	0	218	688	5	475	1e-111	402
Ps_131894	Ca_14638	85.11	403	60	0	218	620	5	407	1e-87	323
Ps_131895	Ca_14638	86.71	429	51	1	32	460	1284	862	3e-103	375
Ps_131896	Ca_15550	87.8	328	40	0	318	645	2	329	8e-91	333
Ps_131897	Ca_16825	83.55	310	51	0	26	335	196	505	4e-54	210
Ps_131899	Ca_19931	89.92	1191	120	0	1	1191	296	1486	0	1409
Ps_131900	Ca_12874	90.82	610	56	0	804	1413	889	1498	0	710
Ps_131900	Ca_12874	88.13	674	77	1	130	800	11	684	0	698
Ps_131900	Ca_12874	92.04	201	16	0	884	1084	687	887	7e-72	272
Ps_131902	Ca_04287	89.25	186	20	0	481	666	181	366	8e-54	210
Ps_131902	Ca_04287	89.76	166	17	0	317	482	203	368	5e-49	194
Ps_131905	Ca_19211	90.36	985	95	0	1	985	1767	2751	0	1199
Ps_131907	Ca_19211	90.41	344	33	0	163	506	2408	2751	6e-117	420
Ps_131908	Ca_09383	93.94	132	8	0	1	132	2343	2474	3e-50	198
Ps_131909	Ca_09629	93.14	846	58	0	2	847	1063	1908	0	1176
Ps_131910	Ca_10836	84.33	689	101	5	55	741	15	698	5e-133	474
Ps_131912	Ca_17234	93.85	667	41	0	76	742	1	667	0	997
Ps_131913	Ca_04067	93.22	487	33	0	501	987	74	560	0	704
Ps_131913	Ca_04067	86.49	111	9	1	1213	1323	675	779	3e-21	103
Ps_131914	Ca_04067	94.61	482	26	0	501	982	74	555	0	749
Ps_131914	Ca_04067	86.49	111	9	1	1144	1254	675	779	3e-21	103
Ps_131915	Ca_11912	83.68	435	71	0	7	441	358	792	8e-81	299
Ps_131918	Ca_13273	83.74	203	21	3	31	233	506	696	3e-31	135
Ps_131920	Ca_07379	88.26	264	31	0	1	264	1854	2117	5e-74	278
Ps_131921	Ca_06230	90.07	594	59	0	38	631	336	929	0	710
Ps_131922	Ca_11344	87.8	295	36	0	18	312	6	300	7e-73	274
Ps_131924	Ca_00477	83.16	392	63	1	173	561	53	444	8e-66	250
Ps_131925	Ca_07228	90.11	536	53	0	106	641	1	536	0	642
Ps_131927	Ca_00118	92.23	283	22	0	33	315	953	1235	5e-107	387
Ps_131929	Ca_10320	86.14	1378	188	1	389	1766	1375	1	0	1213
Ps_131932	Ca_06987	92.56	605	45	0	96	700	701	97	0	842
Ps_131932	Ca_06987	91.53	59	5	0	762	820	59	1	1e-13	77.8
Ps_131933	Ca_06141	89.65	734	70	2	854	1581	1	734	0	844
Ps_131934	Ca_19095	81.4	285	53	0	8	292	424	708	3e-34	145
Ps_131936	Ca_11733	82.71	376	62	1	1	376	510	882	8e-59	226
Ps_131939	Ca_02225	93.99	1630	95	1	231	1857	1	1630	0	2450
Ps_131939	Ca_02225	94.81	77	4	0	1944	2020	1699	1775	2e-26	121
Ps_131941	Ca_13368	85.33	225	33	0	2	226	823	1047	2e-46	184
Ps_131942	Ca_08065	91.15	407	36	0	22	428	658	1064	1e-147	521
Ps_131947	Ca_20205	82.81	192	33	0	304	495	1138	1329	3e-26	119
Ps_131948	Ca_20205	86.98	192	25	0	224	415	1138	1329	2e-45	182
Ps_131950	Ca_08313	83.58	816	134	0	21	836	1020	1835	4e-147	521
Ps_131950	Ca_08313	89.56	182	19	0	916	1097	1957	2138	2e-53	210
Ps_131952	Ca_02226	88.63	475	54	0	204	678	987	1461	6e-145	513
Ps_131952	Ca_02226	86.9	145	19	0	17	161	827	971	1e-31	137
Ps_131953	Ca_07660	88.76	267	15	3	120	383	2047	2301	2e-78	291
Ps_131957	Ca_17884	89.15	553	60	0	1	553	1258	706	3e-177	620
Ps_131961	Ca_12756	85.49	1323	186	2	942	2258	5406	6728	0	1092
Ps_131961	Ca_12756	89.14	617	64	1	2	615	4486	5102	0	688
Ps_131961	Ca_12756	89.42	274	29	0	621	894	5135	5408	3e-84	313
Ps_131966	Ca_13060	88.21	195	23	0	4	198	1138	1332	3e-52	204
Ps_131967	Ca_13060	89.87	701	65	1	96	790	7	707	0	829
Ps_131969	Ca_05595	85.14	148	22	0	20	167	858	1005	1e-26	119
Ps_131970	Ca_11276	87.96	299	33	1	470	765	12	310	1e-81	303
Ps_131972	Ca_17520	93.75	48	3	0	1	48	312	265	2e-12	71.9
Ps_131974	Ca_01734	91.79	682	56	0	306	987	30	711	0	908
Ps_131975	Ca_07100	89.01	182	20	0	49	230	1683	1864	8e-52	202
Ps_131976	Ca_14724	92.23	206	16	0	105	310	36	241	2e-75	281
Ps_131977	Ca_16051	94.13	341	20	0	1	341	294	634	2e-146	517
Ps_131977	Ca_16051	94.44	72	4	0	345	416	710	639	4e-24	111
Ps_131978	Ca_03203	91.26	309	27	0	206	514	1	309	2e-110	398
Ps_131984	Ca_12192	91.31	886	75	2	671	1555	865	1749	0	1130
Ps_131984	Ca_12192	93.53	618	40	0	1	618	246	863	0	908
Ps_131985	Ca_15397	89.58	307	32	0	581	887	358	52	6e-97	355
Ps_131986	Ca_12273	91.74	884	73	0	108	991	1058	175	0	1174
Ps_131987	Ca_12273	91.54	319	27	0	142	460	1057	1375	1e-116	418
Ps_131988	Ca_15783	81.76	998	182	0	83	1080	4	1001	2e-151	535
Ps_131989	Ca_16679	93.44	381	25	0	1	381	1140	760	2e-158	557
Ps_131989	Ca_16679	95.65	69	3	0	382	450	687	755	1e-24	113
Ps_131990	Ca_16679	94.48	743	41	0	34	776	13	755	0	1148
Ps_131993	Ca_23026	82.42	563	99	0	31	593	202	764	3e-90	331
Ps_131998	Ca_12688	89.71	408	42	0	314	721	577	984	1e-133	476
Ps_132002	Ca_01962	86.21	725	100	0	144	868	5	729	0	644
Ps_132003	Ca_25823	84.08	245	39	0	259	503	178	422	9e-44	176
Ps_132004	Ca_04212	93.77	337	21	0	173	509	123	459	2e-141	502
Ps_132004	Ca_04212	91.67	264	22	0	595	858	464	727	2e-95	349
Ps_132005	Ca_16472	86.39	911	124	0	126	1036	73	983	0	823
Ps_132006	Ca_09391	94.71	586	31	0	1	586	125	710	0	916
Ps_132007	Ca_21526	86.67	300	37	1	49	345	140	439	9e-73	274
Ps_132008	Ca_04156	84.47	367	57	0	5	371	1427	1061	1e-73	276
Ps_132010	Ca_20982	88.84	663	74	0	500	1162	1	663	0	728
Ps_132010	Ca_20982	92.06	126	10	0	1433	1558	670	795	2e-41	170
Ps_132011	Ca_25605	83.77	154	25	0	95	248	12	165	4e-23	107
Ps_132011	Ca_25605	95.74	47	2	0	285	331	270	224	4e-14	77.8
Ps_132017	Ca_02976	90.24	369	36	0	21	389	352	720	8e-125	446
Ps_132020	Ca_11572	90.3	361	35	0	53	413	915	555	1e-122	438
Ps_132021	Ca_03409	88.15	135	16	0	21	155	615	749	4e-33	141
Ps_132022	Ca_20674	92.7	794	58	0	23	816	1970	2763	0	1114
Ps_132031	Ca_13286	93.9	213	13	0	1	213	165	377	2e-86	319
Ps_132031	Ca_13286	89.44	142	12	1	643	784	867	1005	4e-38	159
Ps_132032	Ca_01187	89.47	769	81	0	1	769	784	16	0	882
Ps_132033	Ca_07082	82.74	226	39	0	383	608	280	505	2e-32	139
Ps_132033	Ca_07082	91.55	71	6	0	230	300	127	197	1e-18	93.7
Ps_132036	Ca_00218	88.84	421	47	0	558	978	2562	2142	3e-129	462
Ps_132038	Ca_18230	91.43	350	30	0	1	350	466	117	4e-128	456
Ps_132039	Ca_11654	84.82	336	51	0	81	416	10	345	2e-69	262
Ps_132041	Ca_08950	97.44	39	1	0	205	243	2466	2428	7e-12	69.9
Ps_132043	Ca_13700	89.58	624	62	1	461	1084	3558	2938	0	718
Ps_132051	Ca_14184	92.07	227	18	0	143	369	16	242	3e-83	307
Ps_132052	Ca_20159	88.14	194	23	0	3	196	1325	1518	2e-51	202
Ps_132057	Ca_17166	91.5	247	21	0	102	348	1535	1289	4e-88	323
Ps_132057	Ca_17166	92.16	102	8	0	1	102	1572	1673	1e-32	139
Ps_132058	Ca_12935	90.64	299	22	1	34	326	1009	1307	5e-103	373
Ps_132060	Ca_19588	90.63	160	15	0	10	169	330	489	2e-50	198
Ps_132061	Ca_13305	86.85	441	58	0	289	729	418	858	3e-115	414
Ps_132061	Ca_13305	89.6	202	21	0	34	235	169	370	6e-61	234
Ps_132064	Ca_16808	88.99	1117	117	1	119	1235	47	1157	0	1241
Ps_132069	Ca_22246	93.12	494	34	0	1	494	2338	1845	0	710
Ps_132070	Ca_23999	91.57	1543	124	1	146	1688	59	1595	0	1982
Ps_132071	Ca_06940	87.04	162	21	0	32	193	1249	1410	4e-37	155
Ps_132071	Ca_06940	89.42	104	11	0	246	349	1463	1566	2e-26	119
Ps_132072	Ca_06938	90.37	135	13	0	16	150	1221	1355	4e-40	165
Ps_132073	Ca_20965	81.9	221	40	0	93	313	615	835	3e-27	121
Ps_132075	Ca_07998	91.15	949	78	2	106	1051	20	965	0	1207
Ps_132076	Ca_07998	91.02	668	54	2	106	770	20	684	0	841
Ps_132079	Ca_11355	92.39	854	62	1	133	986	851	1	0	1140
Ps_132082	Ca_09372	88.7	814	83	2	468	1281	810	6	0	882
Ps_132084	Ca_22996	88.63	255	29	0	1	255	72	326	8e-74	276
Ps_132085	Ca_01742	85.96	171	24	0	34	204	1590	1760	8e-36	149
Ps_132087	Ca_14732	89.54	306	32	0	6	311	581	886	4e-97	353
Ps_132088	Ca_01481	78.5	400	73	3	303	693	1830	1435	1e-22	107
Ps_132091	Ca_05080	93.79	660	41	0	448	1107	538	1197	0	983
Ps_132091	Ca_05080	91.35	416	36	0	1	416	112	527	2e-152	539
Ps_132098	Ca_10847	91.74	787	65	0	1	787	1070	284	0	1045
Ps_132099	Ca_07204	91.58	475	40	0	18	492	86	560	2e-164	577
Ps_132100	Ca_26912	95.33	107	3	1	241	347	314	210	1e-40	167
Ps_132102	Ca_24401	87.76	523	64	0	348	870	2029	1507	9e-150	529
Ps_132105	Ca_08977	85.65	467	67	0	29	495	1118	1584	2e-109	394
Ps_132105	Ca_08977	88.73	71	8	0	499	569	1744	1814	7e-14	77.8
Ps_132106	Ca_09101	86.32	117	16	0	141	257	214	330	3e-22	105
Ps_132107	Ca_05312	90.1	414	41	0	277	690	1	414	3e-139	496
Ps_132107	Ca_05312	93.22	339	23	0	920	1258	414	752	2e-137	490
Ps_132108	Ca_02920	91.23	661	46	1	191	839	15	675	0	864
Ps_132109	Ca_14684	83.17	505	61	5	226	715	1650	1155	2e-88	325
Ps_132110	Ca_15850	87.43	191	24	0	410	600	95	285	3e-47	188
Ps_132111	Ca_13100	90.81	653	60	0	22	674	412	1064	0	819
Ps_132113	Ca_04375	83.92	566	91	0	515	1080	716	151	9e-111	400
Ps_132116	Ca_12272	94.12	153	9	0	609	761	4599	4447	3e-60	232
Ps_132117	Ca_11533	87.84	444	54	0	23	466	1901	2344	1e-126	452
Ps_132118	Ca_20335	96.51	458	16	0	7	464	1013	556	0	781
Ps_132119	Ca_20335	96.53	346	12	0	7	352	1013	668	2e-168	591
Ps_132119	Ca_20335	94.21	121	7	0	347	467	457	577	3e-46	184
Ps_132121	Ca_21044	80.69	321	62	0	27	347	719	1039	5e-34	145
Ps_132122	Ca_02002	91.86	221	18	0	5	225	1541	1761	1e-79	295
Ps_132123	Ca_13342	84.21	247	18	1	146	371	121	367	2e-54	212
Ps_132125	Ca_08198	91.49	646	55	0	1	646	701	56	0	844
Ps_132126	Ca_08198	90.41	1241	119	0	1	1241	677	1917	0	1516
Ps_132127	Ca_08198	87.4	127	16	0	1	127	677	803	2e-28	125
Ps_132128	Ca_14459	87.37	2003	247	3	8	2010	217	2213	0	1947
Ps_132129	Ca_00786	89.85	1034	100	2	55	1084	1	1033	0	1207
Ps_132130	Ca_00786	89.85	1034	100	2	55	1084	1	1033	0	1207
Ps_132132	Ca_07213	88.11	286	34	0	25	310	383	668	2e-80	297
Ps_132134	Ca_16954	87.5	184	23	0	258	441	3212	3029	1e-45	182
Ps_132135	Ca_09941	88.01	417	47	1	206	622	1572	1159	7e-119	426
Ps_132136	Ca_06143	93.08	925	64	0	435	1359	129	1053	0	1326
Ps_132138	Ca_01036	91.79	280	20	1	1	277	1293	1014	7e-102	369
Ps_132139	Ca_06752	90.38	208	20	0	305	512	4011	3804	6e-67	254
Ps_132142	Ca_13283	88.71	691	78	0	6	696	447	1137	0	751
Ps_132143	Ca_24394	86.52	89	12	0	286	374	6232	6144	3e-15	81.8
Ps_132144	Ca_04204	93.23	133	9	0	1	133	1782	1914	9e-49	192
Ps_132145	Ca_11925	92.93	283	20	0	20	302	1961	2243	5e-112	402
Ps_132147	Ca_13514	89.63	164	14	1	135	298	19	179	6e-47	186
Ps_132148	Ca_13514	86.91	191	25	0	115	305	382	572	3e-45	180
Ps_132148	Ca_13514	95.38	65	3	0	1	65	318	382	2e-22	105
Ps_132149	Ca_20932	91.23	57	5	0	502	558	4	60	1e-12	73.8
Ps_132153	Ca_19119	89.5	181	19	0	142	322	455	635	2e-53	208
Ps_132154	Ca_07255	90.04	2330	222	4	375	2702	2322	1	0	2759
Ps_132155	Ca_07255	91.23	1892	159	3	375	2264	2322	436	0	2418
Ps_132155	Ca_07255	85.09	436	62	1	2444	2879	433	1	1e-93	345
Ps_132157	Ca_25587	87.97	740	89	0	12	751	803	1542	0	761
Ps_132158	Ca_12727	88.12	101	12	0	4	104	288	188	2e-22	105
Ps_132158	Ca_12727	90	60	6	0	141	200	178	119	3e-12	71.9
Ps_132159	Ca_08437	83.69	331	45	1	6	327	1784	2114	2e-61	236
Ps_132160	Ca_18678	91.78	1010	83	0	307	1316	182	1191	0	1344
Ps_132160	Ca_18678	88.51	87	10	0	117	203	1	87	3e-18	93.7
Ps_132161	Ca_27770	87.83	1307	140	3	809	2100	433	1735	0	1338
Ps_132161	Ca_27770	88.04	301	36	0	383	683	91	391	1e-83	311
Ps_132162	Ca_27770	87.75	1649	180	4	383	2013	91	1735	0	1671
Ps_132164	Ca_00392	88.54	192	22	0	160	351	88	279	2e-52	206
Ps_132172	Ca_05601	85.05	321	45	1	251	571	1457	1140	3e-56	218
Ps_132173	Ca_24226	87.5	152	19	0	87	238	409	560	3e-36	151
Ps_132173	Ca_24226	89.19	74	8	0	2	75	619	546	5e-16	83.8
Ps_132174	Ca_04110	82.84	612	94	4	20	630	296	897	9e-100	363
Ps_132175	Ca_04636	87.02	131	17	0	2	132	647	517	1e-28	125
Ps_132175	Ca_04636	82.81	192	33	0	1	192	420	229	9e-27	119
Ps_132175	Ca_04636	81.68	191	35	0	2	192	191	1	2e-21	101
Ps_132175	Ca_04636	79.58	191	39	0	2	192	875	685	8e-12	69.9
Ps_132178	Ca_22015	84.78	92	14	0	204	295	1801	1892	2e-12	71.9
Ps_132182	Ca_06211	88.37	215	25	0	20	234	487	701	1e-59	228
Ps_132185	Ca_20017	92.93	594	42	0	22	615	954	361	0	844
Ps_132189	Ca_13311	90.17	234	23	0	138	371	1	234	1e-75	281
Ps_132190	Ca_19806	90.48	252	24	0	25	276	1117	1368	7e-84	309
Ps_132194	Ca_08633	89.15	212	23	0	15	226	1307	1518	3e-62	238
Ps_132195	Ca_05695	92	50	4	0	199	248	493	542	5e-11	67.9
Ps_132196	Ca_03611	91.07	459	41	0	2	460	1351	1809	3e-156	551
Ps_132198	Ca_14396	91.85	491	37	1	141	628	113	603	0	652
Ps_132199	Ca_14396	92.26	491	35	1	141	628	113	603	0	668
Ps_132200	Ca_14396	92.26	491	35	1	141	628	113	603	0	668
Ps_132203	Ca_00983	89.62	106	11	0	1	106	106	1	7e-28	123
Ps_132205	Ca_09308	90.21	981	93	1	574	1551	1301	2281	0	1179
Ps_132205	Ca_09308	79.71	478	71	5	48	506	787	1257	7e-32	139
Ps_132208	Ca_13155	89.77	518	53	0	12	529	62	579	3e-173	607
Ps_132210	Ca_09886	92.03	552	44	0	2	553	2058	2609	0	706
Ps_132211	Ca_09520	81.97	488	85	2	308	795	20	504	2e-67	256
Ps_132212	Ca_12302	88.13	1188	115	2	10	1171	1693	2880	0	1269
Ps_132215	Ca_19334	90.38	208	20	0	282	489	1	208	5e-67	254
Ps_132216	Ca_09701	83.57	213	35	0	90	302	921	709	4e-34	145
Ps_132216	Ca_09701	86.36	88	12	0	375	462	642	555	2e-14	79.8
Ps_132217	Ca_23528	90.28	391	38	0	24	414	252	642	3e-133	474
Ps_132218	Ca_23528	86.31	263	27	1	1	263	254	1	5e-64	244
Ps_132221	Ca_03955	81.28	187	35	0	182	368	3024	3210	1e-18	93.7
Ps_132222	Ca_03955	81.28	187	35	0	182	368	3024	3210	1e-18	93.7
Ps_132224	Ca_02300	87.68	641	79	0	15	655	442	1082	0	644
Ps_132226	Ca_07868	90.19	377	37	0	43	419	1	377	3e-120	430
Ps_132228	Ca_22377	91.62	179	15	0	136	314	46	224	7e-62	236
Ps_132229	Ca_22377	91.4	93	8	0	85	177	46	138	3e-27	121
Ps_132229	Ca_22377	92.13	89	7	0	268	356	136	224	3e-27	121
Ps_132230	Ca_09769	88.93	515	57	0	10	524	241	755	3e-149	527
Ps_132232	Ca_09049	91.56	545	43	1	444	985	275	819	0	712
Ps_132232	Ca_09049	83.21	280	44	1	87	366	1	277	6e-44	178
Ps_132233	Ca_12464	90.27	329	32	0	93	421	43	371	1e-110	398
Ps_132234	Ca_01126	86.56	1094	122	6	169	1248	3	1085	0	993
Ps_132238	Ca_15961	87.31	260	33	0	352	611	1	260	9e-67	254
Ps_132238	Ca_15961	86.14	166	23	0	736	901	319	484	2e-34	147
Ps_132240	Ca_11520	88.26	894	105	0	243	1136	894	1	0	940
Ps_132241	Ca_13456	91.72	604	50	0	146	749	1590	987	0	801
Ps_132241	Ca_13456	97.14	70	2	0	744	813	908	977	2e-27	123
Ps_132245	Ca_01884	86.79	318	42	0	1	318	2552	2235	3e-80	297
Ps_132246	Ca_01884	86.23	385	53	0	1	385	2552	2168	5e-94	343
Ps_132248	Ca_14002	86.69	308	41	0	127	434	1168	1475	1e-76	285
Ps_132249	Ca_12768	88.11	286	34	0	324	609	1	286	4e-80	297
Ps_132252	Ca_07536	81.47	313	58	0	415	727	363	675	1e-38	161
Ps_132252	Ca_07536	88.06	67	8	0	156	222	107	173	3e-11	69.9
Ps_132254	Ca_13047	90.15	335	33	0	125	459	635	969	1e-111	402
Ps_132255	Ca_02345	90.89	439	34	1	117	555	905	1337	1e-157	555
Ps_132255	Ca_02345	92.25	129	10	0	1	129	759	887	1e-43	176
Ps_132257	Ca_17928	89.6	404	42	0	5	408	869	466	1e-131	468
Ps_132258	Ca_01698	88.02	743	89	0	97	839	18	760	0	767
Ps_132260	Ca_01623	84.32	338	53	0	96	433	923	1260	9e-66	250
Ps_132262	Ca_09627	88.72	257	29	0	160	416	653	909	7e-75	280
Ps_132262	Ca_09627	91.4	93	8	0	53	145	510	602	4e-27	121
Ps_132263	Ca_08414	86.1	374	49	1	179	549	2013	2386	2e-88	325
Ps_132263	Ca_08414	98.31	59	1	0	1	59	1835	1893	2e-23	109
Ps_132264	Ca_02251	86.6	373	50	0	919	1291	304	676	2e-93	343
Ps_132265	Ca_00962	88.28	290	34	0	132	421	188	477	2e-82	305
Ps_132266	Ca_00962	89.16	286	31	0	132	417	188	473	3e-87	321
Ps_132267	Ca_17166	87.67	227	28	0	186	412	3731	3505	2e-59	228
Ps_132268	Ca_25769	89.99	1799	180	0	1577	3375	79	1877	0	2139
Ps_132270	Ca_06946	90.08	1300	117	3	314	1610	1	1291	0	1548
Ps_132271	Ca_06946	92.03	953	76	0	314	1266	1	953	0	1287
Ps_132271	Ca_06946	84.97	346	40	3	1344	1686	955	1291	1e-70	268
Ps_132272	Ca_12503	91.67	300	25	0	43	342	1	300	5e-110	396
Ps_132272	Ca_12503	91.67	120	10	0	341	460	397	516	2e-38	159
Ps_132274	Ca_15023	89.43	123	10	1	2	124	1689	1808	5e-32	137
Ps_132276	Ca_10601	85.35	157	23	0	39	195	675	831	7e-30	129
Ps_132278	Ca_17094	87.65	81	10	0	58	138	1077	1157	3e-15	81.8
Ps_132279	Ca_21750	90.76	422	39	0	25	446	1382	1803	3e-149	527
Ps_132280	Ca_03222	90.08	504	50	0	471	974	1	504	2e-171	603
Ps_132280	Ca_03222	88.22	297	35	0	1084	1380	569	865	9e-84	311
Ps_132281	Ca_07358	86.7	767	102	0	113	879	1	767	0	712
Ps_132282	Ca_07358	85.68	768	110	0	113	880	1	768	0	650
Ps_132283	Ca_02135	84.29	452	71	0	356	807	385	836	1e-90	333
Ps_132283	Ca_02135	88.67	256	29	0	14	269	70	325	5e-74	278
Ps_132284	Ca_16868	91.89	950	77	0	13	962	672	1621	0	1273
Ps_132284	Ca_16868	91.36	428	37	0	13	440	213	640	2e-157	555
Ps_132289	Ca_23291	83.27	251	42	0	552	802	352	602	9e-40	165
Ps_132289	Ca_23291	90.1	101	10	0	855	955	640	740	1e-26	121
Ps_132294	Ca_15369	88.11	143	17	0	35	177	266	124	2e-35	149
Ps_132295	Ca_15371	85.09	114	17	0	304	417	114	1	4e-18	91.7
Ps_132297	Ca_15370	85.34	266	39	0	35	300	266	1	2e-56	218
Ps_132298	Ca_09893	88.91	1226	130	2	395	1617	1	1223	0	1344
Ps_132300	Ca_13766	93.19	279	19	0	93	371	1	279	1e-111	402
Ps_132305	Ca_05081	88.89	360	34	1	199	552	399	40	2e-110	398
Ps_132310	Ca_01196	90.91	341	31	0	30	370	1	341	3e-120	430
Ps_132311	Ca_13006	87.57	169	21	0	29	197	1094	1262	1e-41	168
Ps_132317	Ca_11838	84.07	270	34	2	634	900	351	88	3e-48	192
Ps_132318	Ca_11838	84.31	357	44	3	455	805	351	1	6e-68	258
Ps_132319	Ca_11838	84.31	357	44	3	634	984	351	1	7e-68	258
Ps_132320	Ca_11838	82.04	501	69	6	471	965	486	1	4e-69	262
Ps_132321	Ca_11838	81.4	414	59	5	471	881	486	88	2e-49	196
Ps_132322	Ca_08874	88.41	69	8	0	538	606	93	25	1e-12	73.8
Ps_132324	Ca_10201	85.85	431	55	2	139	566	1	428	8e-100	363
Ps_132327	Ca_07364	86.51	430	54	2	137	566	973	1398	6e-105	381
Ps_132329	Ca_23478	92.91	127	9	0	64	190	1	127	4e-45	180
Ps_132331	Ca_06149	91.76	1044	86	0	537	1580	1	1044	0	1388
Ps_132332	Ca_03497	90.93	518	47	0	1	518	87	604	0	654
Ps_132336	Ca_11791	92.75	345	25	0	6	350	1036	1380	5e-137	486
Ps_132337	Ca_18980	87.9	372	45	0	7	378	1603	1974	2e-105	381
Ps_132339	Ca_03796	81.65	1161	204	2	479	1639	220	1371	7e-174	611
Ps_132340	Ca_17534	87.53	465	55	1	13	477	1014	553	2e-128	458
Ps_132342	Ca_03552	90.36	280	24	2	969	1245	298	19	1e-88	327
Ps_132348	Ca_19797	92.06	214	17	0	1224	1437	223	436	3e-77	289
Ps_132349	Ca_13425	88.37	258	27	1	212	469	1	255	1e-71	270
Ps_132349	Ca_13425	91.79	134	11	0	508	641	122	255	3e-44	178
Ps_132350	Ca_08454	91.36	301	23	1	11	311	917	620	7e-107	387
Ps_132353	Ca_27079	81.73	624	66	9	5	613	244	834	1e-92	339
Ps_132356	Ca_20605	94.44	360	20	0	17	376	960	1319	7e-158	555
Ps_132357	Ca_10538	92.71	398	29	0	9	406	741	344	1e-158	559
Ps_132357	Ca_10538	90.84	273	19	2	460	726	281	9	3e-91	335
Ps_132359	Ca_06195	89.8	706	72	0	92	797	1	706	0	829
Ps_132360	Ca_06193	93.18	807	55	0	62	868	1	807	0	1164
Ps_132361	Ca_19513	87.76	882	99	1	241	1113	1	882	0	900
Ps_132362	Ca_12353	88.04	1212	133	4	250	1449	1	1212	0	1237
Ps_132363	Ca_12354	87.45	1219	147	2	214	1426	3	1221	0	1170
Ps_132366	Ca_10074	90.61	245	23	0	1	245	667	423	3e-82	303
Ps_132367	Ca_10074	87.14	140	15	1	148	287	1	137	3e-30	131
Ps_132368	Ca_01775	80.57	350	53	3	256	605	163	497	4e-37	155
Ps_132368	Ca_01775	88.46	78	9	0	103	180	1	78	1e-15	83.8
Ps_132370	Ca_06437	90.83	120	11	0	311	430	475	594	9e-36	151
Ps_132370	Ca_06437	93.62	47	3	0	5	51	49	95	3e-11	69.9
Ps_132371	Ca_07594	89.39	396	42	0	26	421	473	868	8e-127	452
Ps_132372	Ca_08249	92.06	63	5	0	323	385	60	122	3e-16	85.7
Ps_132372	Ca_08249	84.88	86	13	0	407	492	147	232	6e-11	67.9
Ps_132373	Ca_02602	94.41	931	52	0	320	1250	368	1298	0	1400
Ps_132373	Ca_02602	92.52	321	24	0	268	588	49	369	3e-114	412
Ps_132374	Ca_11556	88.46	104	12	0	213	316	1461	1564	3e-24	111
Ps_132374	Ca_11556	87.62	105	13	0	1	105	1166	1270	2e-22	105
Ps_132375	Ca_25422	84.21	285	45	0	235	519	1	285	3e-53	208
Ps_132376	Ca_25422	84.62	195	30	0	235	429	1	195	3e-35	149
Ps_132379	Ca_05677	86.82	402	53	0	5	406	145	546	6e-104	377
Ps_132379	Ca_05677	87.5	168	18	1	448	612	564	731	2e-39	163
Ps_132380	Ca_22934	91.45	339	29	0	445	783	339	1	2e-123	442
Ps_132381	Ca_25113	91.98	748	55	1	15	757	4991	5738	0	981
Ps_132383	Ca_10610	88.84	1801	198	1	329	2126	1	1801	0	1972
Ps_132385	Ca_09669	81.78	269	46	1	606	874	1416	1151	8e-33	141
Ps_132385	Ca_09669	86.52	141	19	0	378	518	1755	1615	3e-29	129
Ps_132387	Ca_01034	91.89	493	37	1	11	500	1673	2165	0	656
Ps_132389	Ca_06687	86.35	769	77	4	10	773	73	818	0	668
Ps_132391	Ca_14900	87.76	286	35	0	2	287	431	146	6e-78	289
Ps_132394	Ca_09354	92.55	631	47	0	82	712	788	1418	0	878
Ps_132398	Ca_08526	85.16	182	27	0	163	344	565	746	5e-27	121
Ps_132399	Ca_25715	87.2	461	59	0	1	461	1825	2285	9e-125	446
Ps_132400	Ca_09661	88.13	396	47	0	11	406	1133	1528	1e-107	389
Ps_132400	Ca_09661	87.6	121	9	1	445	559	1564	1684	1e-27	123
Ps_132402	Ca_23110	89.95	378	38	0	291	668	789	412	2e-125	448
Ps_132406	Ca_23227	92.07	227	18	0	1	227	938	1164	3e-83	307
Ps_132408	Ca_24490	86.07	201	28	0	4	204	201	1	5e-44	176
Ps_132414	Ca_22903	86.78	832	107	1	390	1221	2025	1197	0	773
Ps_132414	Ca_22903	94	50	3	0	1212	1261	1129	1178	6e-13	75.8
Ps_132415	Ca_15398	88.13	1230	146	0	10	1239	93	1322	0	1281
Ps_132416	Ca_15398	88.51	1271	146	0	10	1280	93	1363	0	1362
Ps_132417	Ca_22951	89.81	108	11	0	146	253	1135	1242	4e-29	127
Ps_132418	Ca_01519	90.99	555	49	1	243	796	2119	2673	0	696
Ps_132418	Ca_01519	96.4	111	4	0	23	133	2009	2119	4e-47	188
Ps_132420	Ca_12275	84.16	202	32	0	282	483	294	93	4e-27	121
Ps_132421	Ca_20026	82.29	175	31	0	3	177	191	17	3e-21	101
Ps_132422	Ca_11844	91.39	639	55	0	1	639	562	1200	0	831
Ps_132423	Ca_11844	91.39	639	55	0	1	639	562	1200	0	831
Ps_132424	Ca_17165	84	275	35	2	1	272	269	1	3e-49	194
Ps_132425	Ca_07109	83.87	1345	215	2	259	1602	52	1395	0	930
Ps_132426	Ca_07110	87.07	789	84	2	2236	3021	1500	727	0	771
Ps_132426	Ca_07110	95.65	46	2	0	2109	2154	1551	1506	1e-12	75.8
Ps_132427	Ca_06593	87.55	257	29	1	359	612	257	1	2e-66	252
Ps_132429	Ca_04509	90.48	378	33	1	77	454	1042	1416	6e-129	460
Ps_132429	Ca_04509	89.23	65	7	0	1	65	1049	985	1e-12	73.8
Ps_132430	Ca_16872	86.43	221	30	0	76	296	1	221	3e-51	200
Ps_132433	Ca_04894	86.18	246	31	1	20	265	793	1035	5e-55	214
Ps_132436	Ca_01966	83.73	467	64	3	101	564	20	477	7e-86	317
Ps_132439	Ca_05431	94.4	714	40	0	160	873	1	714	0	1098
Ps_132440	Ca_04087	79.5	322	45	1	1	322	366	666	7e-35	147
Ps_132440	Ca_04087	87.85	107	10	1	373	476	657	763	3e-22	105
Ps_132442	Ca_13848	91.74	593	49	0	2	594	3145	3737	0	787
Ps_132443	Ca_20765	83.48	460	67	3	116	575	1	451	9e-70	264
Ps_132444	Ca_05733	88.16	321	38	0	111	431	891	571	2e-91	335
Ps_132444	Ca_05733	82.95	176	30	0	514	689	569	394	6e-24	111
Ps_132445	Ca_14303	84.69	196	30	0	67	262	12	207	6e-26	117
Ps_132446	Ca_10648	90	450	45	0	20	469	21	470	8e-152	535
Ps_132447	Ca_09786	90.45	471	39	2	1	465	341	811	6e-162	569
Ps_132449	Ca_14758	83.51	279	46	0	662	940	443	165	5e-47	188
Ps_132449	Ca_14758	87.37	95	12	0	1010	1104	95	1	2e-18	93.7
Ps_132450	Ca_08343	90	140	14	0	1	140	812	951	4e-41	167
Ps_132450	Ca_08343	86.05	86	12	0	175	260	449	534	1e-13	75.8
Ps_132452	Ca_17974	90.95	221	20	0	173	393	572	792	2e-64	246
Ps_132454	Ca_00924	91.67	60	5	0	385	444	221	162	2e-14	79.8
Ps_132455	Ca_00924	92.42	66	5	0	246	311	226	161	4e-18	91.7
Ps_132456	Ca_00924	92.42	66	5	0	246	311	226	161	4e-18	91.7
Ps_132457	Ca_00924	91.8	61	5	0	385	445	221	161	5e-15	81.8
Ps_132459	Ca_17325	92.27	220	17	0	508	727	956	1175	3e-81	301
Ps_132459	Ca_17325	92.82	181	13	0	125	305	577	757	2e-67	256
Ps_132459	Ca_17325	96	125	5	0	305	429	835	959	4e-53	208
Ps_132460	Ca_17325	93.55	341	22	0	305	645	835	1175	2e-141	502
Ps_132460	Ca_17325	92.82	181	13	0	125	305	577	757	2e-67	256
Ps_132461	Ca_17325	91.92	99	8	0	32	130	1420	1518	1e-30	133
Ps_132464	Ca_11303	86.44	959	130	0	86	1044	1	959	0	870
Ps_132470	Ca_05896	90.2	245	24	0	199	443	1	245	1e-79	295
Ps_132472	Ca_12991	80.86	972	175	5	687	1654	1	965	1e-117	424
Ps_132473	Ca_12991	84.55	440	65	1	687	1126	1	437	4e-89	329
Ps_132475	Ca_22606	94.12	51	3	0	117	167	4702	4652	5e-14	77.8
Ps_132476	Ca_09125	89.65	879	88	1	859	1734	284	1162	0	1017
Ps_132476	Ca_09125	91.9	432	35	0	2259	2690	1159	1590	4e-164	579
Ps_132476	Ca_09125	85.92	284	37	1	432	712	1	284	1e-62	242
Ps_132477	Ca_17199	83.3	587	98	0	70	656	20	606	6e-107	387
Ps_132478	Ca_17199	80.84	428	82	0	14	441	179	606	2e-50	198
Ps_132480	Ca_08268	94.25	226	13	0	399	624	2661	2886	4e-94	345
Ps_132480	Ca_08268	92.37	249	16	1	30	278	2373	2618	2e-92	339
Ps_132481	Ca_16325	88.89	135	15	0	39	173	1777	1911	2e-35	149
Ps_132483	Ca_02341	89.44	502	53	0	5	506	643	1144	1e-163	575
Ps_132486	Ca_17899	88.46	182	21	0	485	666	432	613	5e-49	194
Ps_132486	Ca_17899	84.44	135	21	0	92	226	36	170	6e-21	101
Ps_132487	Ca_19422	86.37	609	80	1	723	1331	606	1	3e-154	545
Ps_132487	Ca_19422	95	80	4	0	580	659	686	607	2e-28	127
Ps_132488	Ca_06566	90.12	344	34	0	72	415	609	952	7e-115	412
Ps_132488	Ca_06566	88.37	86	10	0	330	415	996	1081	3e-18	91.7
Ps_132489	Ca_09604	89.19	1406	140	1	542	1947	2250	857	0	1596
Ps_132490	Ca_04543	89.89	455	46	0	75	529	574	120	2e-152	537
Ps_132491	Ca_01114	91.18	1293	111	1	163	1455	1	1290	0	1614
Ps_132492	Ca_03641	89.64	1226	127	0	163	1388	1	1226	0	1382
Ps_132493	Ca_10567	85.52	939	130	2	771	1709	147	1079	0	775
Ps_132494	Ca_10567	85.52	939	130	2	771	1709	147	1079	0	775
Ps_132495	Ca_17971	90.52	1413	122	1	393	1793	1	1413	0	1711
Ps_132498	Ca_03920	86.19	210	29	0	1	210	723	514	7e-47	186
Ps_132503	Ca_06352	88.02	334	40	0	22	355	957	1290	1e-94	345
Ps_132504	Ca_02996	83.33	330	55	0	222	551	2022	1693	3e-56	218
Ps_132504	Ca_02996	89.16	83	9	0	555	637	1585	1667	1e-18	93.7
Ps_132505	Ca_02573	93.18	88	6	0	1	88	1038	1125	7e-29	127
Ps_132517	Ca_00223	92.41	369	28	0	660	1028	365	733	1e-143	509
Ps_132517	Ca_00223	95.97	149	6	0	284	432	139	287	7e-65	248
Ps_132519	Ca_17376	89.81	569	55	1	1	569	217	782	0	664
Ps_132520	Ca_16841	94.2	810	47	0	1	810	711	1520	0	1233
Ps_132521	Ca_11508	84.68	666	102	0	105	770	2	667	3e-144	511
Ps_132523	Ca_28260	86.57	201	27	0	203	403	944	744	3e-46	184
Ps_132524	Ca_24530	83.02	159	21	2	114	266	1	159	1e-18	93.7
Ps_132524	Ca_24530	89.33	75	8	0	461	535	357	431	3e-16	85.7
Ps_132526	Ca_05292	89.16	203	22	0	232	434	821	1023	4e-59	228
Ps_132526	Ca_05292	87.63	186	23	0	1	186	575	760	1e-46	186
Ps_132528	Ca_16601	90.32	1064	103	0	439	1502	1	1064	0	1292
Ps_132530	Ca_21495	89.32	543	58	0	17	559	124	666	5e-176	617
Ps_132531	Ca_16115	84.21	1317	208	0	23	1339	100	1416	0	961
Ps_132533	Ca_13115	84.32	185	26	3	557	739	2709	2526	2e-24	113
Ps_132534	Ca_13115	84.32	185	26	3	667	849	2709	2526	2e-24	113
Ps_132535	Ca_09776	86.3	146	17	1	250	392	106	251	6e-29	127
Ps_132537	Ca_23906	88.27	196	23	0	386	581	1247	1052	1e-52	206
Ps_132538	Ca_23906	86.49	570	77	0	24	593	504	1073	6e-147	519
Ps_132539	Ca_08865	89.07	961	96	2	213	1167	30	987	0	1070
Ps_132540	Ca_11381	92.02	188	15	0	182	369	464	277	6e-67	254
Ps_132540	Ca_11381	89.77	88	9	0	1	88	555	468	1e-21	103
Ps_132540	Ca_11381	94.55	55	3	0	540	594	273	219	3e-16	85.7
Ps_132543	Ca_22371	88.1	311	37	0	6	316	616	926	5e-88	323
Ps_132546	Ca_10016	86.81	455	57	1	1	452	250	704	8e-118	422
Ps_132547	Ca_03811	84.52	168	26	0	324	491	76	243	1e-28	127
Ps_132547	Ca_03811	86.14	101	14	0	591	691	343	443	3e-17	89.7
Ps_132548	Ca_19333	94.13	1584	93	0	194	1777	1	1584	0	2403
Ps_132549	Ca_24581	89.53	86	9	0	17	102	1131	1216	1e-20	99.6
Ps_132550	Ca_24781	92.71	1427	104	0	197	1623	11	1437	0	2004
Ps_132551	Ca_22083	89.81	216	22	0	315	530	1	216	1e-66	254
Ps_132551	Ca_22083	90.71	183	17	0	521	703	183	1	5e-59	228
Ps_132552	Ca_08876	89.14	175	19	0	1	175	1867	2041	9e-50	196
Ps_132553	Ca_01139	90.52	728	69	0	178	905	10	737	0	896
Ps_132554	Ca_03123	77.61	1063	235	1	290	1349	1531	469	4e-55	216
Ps_132558	Ca_02321	88.07	805	87	2	331	1129	300	1101	0	833
Ps_132558	Ca_02321	97.41	116	3	0	163	278	186	301	3e-52	206
Ps_132558	Ca_02321	91.92	99	8	0	1	99	24	122	4e-30	133
Ps_132562	Ca_11905	91.51	471	40	0	59	529	31	501	3e-176	617
Ps_132567	Ca_04308	89.74	1482	131	4	383	1861	237	1700	0	1693
Ps_132567	Ca_04308	84.56	149	20	1	165	313	22	167	8e-23	109
Ps_132568	Ca_06525	83.08	396	55	2	151	540	671	1060	3e-68	258
Ps_132569	Ca_23109	89.25	1795	193	0	192	1986	1	1795	0	2028
Ps_132570	Ca_09784	85.89	319	45	0	17	335	3048	3366	8e-74	276
Ps_132571	Ca_06901	91.14	79	4	1	73	151	636	711	1e-19	97.6
Ps_132571	Ca_06901	87.06	85	8	1	349	433	894	975	1e-13	77.8
Ps_132572	Ca_08280	85.53	152	22	0	441	592	637	486	1e-28	127
Ps_132575	Ca_07737	92.11	887	67	1	192	1078	1	884	0	1199
Ps_132577	Ca_15942	94.74	76	4	0	37	112	351	426	9e-27	119
Ps_132579	Ca_03728	93.36	241	16	0	70	310	406	166	2e-96	351
Ps_132580	Ca_21163	88.87	755	84	0	427	1181	179	933	0	831
Ps_132583	Ca_23686	87.39	468	59	0	30	497	2269	2736	6e-129	460
Ps_132586	Ca_07289	86.47	133	18	0	83	215	370	502	5e-27	121
Ps_132587	Ca_14784	88.2	627	65	3	81	704	1497	877	0	644
Ps_132587	Ca_14784	90.48	63	6	0	16	78	1595	1533	8e-14	77.8
Ps_132588	Ca_08233	97.97	148	3	0	118	265	531	384	5e-72	270
Ps_132588	Ca_08233	92.21	77	6	0	269	345	295	371	2e-22	105
Ps_132589	Ca_08233	91.91	371	30	0	28	398	1	371	1e-140	498
Ps_132591	Ca_08336	83.33	258	41	1	168	425	28	283	6e-40	165
Ps_132592	Ca_06461	87.84	296	36	0	289	584	220	515	4e-81	301
Ps_132593	Ca_22555	90.09	1251	115	1	121	1362	1	1251	0	1487
Ps_132594	Ca_05666	88.61	834	92	1	778	1611	1080	250	0	896
Ps_132597	Ca_09703	92.39	1248	89	1	1	1242	756	2003	0	1689
Ps_132598	Ca_09888	90.2	102	10	0	218	319	1126	1227	8e-28	123
Ps_132598	Ca_09888	92.41	79	6	0	15	93	923	1001	1e-23	109
Ps_132599	Ca_13961	87.63	194	24	0	24	217	194	1	3e-49	194
Ps_132600	Ca_18359	86.34	161	16	1	343	497	1	161	9e-35	147
Ps_132601	Ca_05833	87.5	104	13	0	39	142	1513	1616	7e-22	103
Ps_132602	Ca_04546	91.3	736	64	0	18	753	11	746	0	952
Ps_132604	Ca_16968	85.27	319	47	0	1	319	612	930	1e-68	260
Ps_132605	Ca_04223	92.21	1284	82	4	168	1436	46	1326	0	1748
Ps_132608	Ca_12795	93.45	718	47	0	21	738	158	875	0	1051
Ps_132611	Ca_16388	94.56	294	16	0	1	294	746	1039	9e-128	456
Ps_132612	Ca_16388	95.58	294	13	0	1	294	746	1039	6e-135	480
Ps_132613	Ca_03301	89.24	288	31	0	24	311	120	407	1e-88	325
Ps_132614	Ca_20667	86.93	375	49	0	396	770	871	1245	3e-97	355
Ps_132614	Ca_20667	81.69	366	57	1	1	356	9	374	6e-52	204
Ps_132615	Ca_04757	89.45	531	56	0	562	1092	3099	2569	7e-151	533
Ps_132619	Ca_09259	94.2	69	4	0	1	69	2277	2345	2e-22	105
Ps_132626	Ca_04368	90.88	296	27	0	444	739	38	333	1e-102	373
Ps_132626	Ca_04368	100	37	0	0	296	332	1	37	1e-12	73.8
Ps_132627	Ca_04127	79.63	324	64	2	222	544	71	393	1e-21	103
Ps_132628	Ca_10166	84.07	747	119	0	110	856	13	759	4e-152	537
Ps_132630	Ca_08351	90.24	584	57	0	16	599	3712	4295	0	706
Ps_132631	Ca_10045	89.94	318	29	1	233	547	4959	5276	8e-103	373
Ps_132631	Ca_10045	93.3	194	13	0	7	200	4763	4956	2e-75	281
Ps_132632	Ca_17110	89.25	93	7	1	77	166	6187	6279	6e-21	101
Ps_132636	Ca_22033	86.78	454	60	0	55	508	1597	1144	7e-118	424
Ps_132636	Ca_22033	82.35	238	39	1	891	1125	896	659	1e-30	135
Ps_132636	Ca_22033	82.32	164	26	1	570	730	938	775	1e-17	91.7
Ps_132637	Ca_11715	94.92	118	6	0	530	647	2541	2424	1e-46	186
Ps_132638	Ca_05923	84.8	684	71	5	21	704	460	1110	3e-155	547
Ps_132639	Ca_12961	90.88	1305	119	0	338	1642	225	1529	0	1643
Ps_132639	Ca_12961	85.94	128	12	1	159	286	40	161	4e-24	113
Ps_132640	Ca_12961	90.95	807	73	0	338	1144	225	1031	0	1021
Ps_132640	Ca_12961	90.76	498	46	0	1230	1727	1032	1529	2e-177	622
Ps_132640	Ca_12961	85.94	128	12	1	159	286	40	161	5e-24	113
Ps_132641	Ca_03496	94.6	1686	89	2	189	1873	1	1685	0	2605
Ps_132642	Ca_22592	87.51	841	105	0	354	1194	883	1723	0	835
Ps_132642	Ca_22592	85.31	143	21	0	45	187	586	728	2e-25	117
Ps_132642	Ca_22592	100	39	0	0	1348	1386	1916	1954	2e-13	77.8
Ps_132642	Ca_22592	89.06	64	7	0	1242	1305	1810	1873	1e-11	71.9
Ps_132643	Ca_22592	87.51	841	105	0	354	1194	883	1723	0	835
Ps_132643	Ca_22592	85.31	143	21	0	45	187	586	728	2e-25	117
Ps_132643	Ca_22592	100	39	0	0	1348	1386	1916	1954	2e-13	77.8
Ps_132643	Ca_22592	89.06	64	7	0	1242	1305	1810	1873	1e-11	71.9
Ps_132644	Ca_02404	90.93	441	40	0	5	445	3111	3551	2e-158	557
Ps_132644	Ca_02404	89.33	75	8	0	442	516	3596	3670	3e-16	85.7
Ps_132645	Ca_19477	92.73	55	1	1	594	645	1	55	2e-12	73.8
Ps_132646	Ca_18864	97.09	103	3	0	92	194	638	740	6e-45	180
Ps_132646	Ca_18864	87.91	91	11	0	1	91	596	506	1e-18	93.7
Ps_132647	Ca_18864	92.04	339	27	0	1	339	596	258	1e-128	458
Ps_132650	Ca_08315	92.09	645	51	0	1	645	3402	4046	0	874
Ps_132650	Ca_08315	93.63	157	10	0	686	842	4087	4243	3e-60	232
Ps_132653	Ca_15775	91.43	595	45	1	1	595	3586	4174	0	777
Ps_132653	Ca_15775	91.43	595	45	1	1	595	4402	4990	0	777
Ps_132655	Ca_02604	88.08	193	23	0	12	204	136	328	5e-51	200
Ps_132658	Ca_15096	93.38	287	19	0	49	335	621	907	2e-116	418
Ps_132661	Ca_04190	97.02	302	9	0	3	304	3262	3563	1e-149	527
Ps_132662	Ca_06648	93.2	412	28	0	128	539	1	412	2e-169	595
Ps_132663	Ca_15131	84.95	1050	158	0	444	1493	1083	34	0	811
Ps_132665	Ca_03229	91.23	57	5	0	712	768	1541	1485	1e-12	73.8
Ps_132666	Ca_15209	88.62	246	22	1	67	312	240	1	3e-71	268
Ps_132666	Ca_15209	96.55	58	2	0	12	69	251	308	2e-20	99.6
Ps_132667	Ca_15209	94.92	59	3	0	1	59	896	838	1e-18	93.7
Ps_132667	Ca_15209	90.67	75	7	0	56	130	889	963	1e-18	93.7
Ps_132669	Ca_17679	89.18	647	67	1	75	718	1	647	0	724
Ps_132671	Ca_02878	90.81	283	26	0	261	543	513	231	3e-97	355
Ps_132671	Ca_02878	86.21	87	12	0	671	757	78	164	9e-14	77.8
Ps_132672	Ca_04671	92.89	225	16	0	25	249	1193	1417	1e-86	319
Ps_132672	Ca_04671	89.76	254	26	0	304	557	1435	1688	4e-80	297
Ps_132676	Ca_06814	89.09	165	18	0	5	169	1457	1293	5e-36	151
Ps_132676	Ca_06814	82.55	235	41	0	217	451	1314	1080	5e-33	141
Ps_132677	Ca_12010	90.8	696	61	1	189	881	1112	417	0	868
Ps_132677	Ca_12010	89.73	146	10	3	1	145	1267	1126	9e-36	151
Ps_132678	Ca_12010	93.62	345	22	0	492	836	761	417	8e-144	509
Ps_132678	Ca_12010	88.96	299	30	1	189	484	1112	814	7e-89	327
Ps_132678	Ca_12010	89.73	146	10	3	1	145	1267	1126	8e-36	151
Ps_132679	Ca_11067	90.36	197	19	0	1	197	542	346	3e-63	240
Ps_132680	Ca_00543	92.76	304	22	0	63	366	2655	2958	1e-119	428
[truncated: 76,904 more rows]

## Sheet: Parafield-Soybean CDS BLASTN
Query	Subject	%_identity	alignment_length	mismatches	gap_openings	q_start	q_end	s_start	s_end	e_value	bit_score
Ps_129291	Glyma20g27720.1	81.88	298	54	0	1	298	1948	1651	2e-39	163
Ps_129303	Glyma08g45970.1	86.35	293	40	0	11	303	595	887	6e-70	264
Ps_129316	Glyma10g33860.1	91.49	141	12	0	16	156	538	678	4e-46	184
Ps_129321	Glyma07g15450.1	82.16	185	33	0	416	600	373	557	8e-22	105
Ps_129321	Glyma07g15450.1	81.21	149	28	0	62	210	40	188	3e-12	73.8
Ps_129326	Glyma18g00700.1	83.16	285	45	1	33	314	2030	2314	7e-45	180
Ps_129336	Glyma15g19980.1	85.42	192	28	0	19	210	2774	2965	2e-38	159
Ps_129346	Glyma12g09390.1	86.59	179	24	0	1	179	2233	2411	7e-40	165
Ps_129354	Glyma19g31110.1	83.76	197	32	0	115	311	201	397	1e-31	137
Ps_129358	Glyma02g16240.2	88.5	113	10	2	79	188	1937	2049	1e-22	107
Ps_129361	Glyma04g05100.1	86.34	161	22	0	4	164	1324	1484	2e-34	145
Ps_129367	Glyma13g40510.1	90.53	243	23	0	1	243	614	856	1e-80	299
Ps_129374	Glyma09g04890.1	86.19	210	29	0	26	235	1294	1503	1e-46	186
Ps_129375	Glyma13g30660.1	82.5	280	49	0	18	297	68	347	1e-40	167
Ps_129377	Glyma15g10900.1	91.05	190	17	0	202	391	36	225	3e-63	242
Ps_129381	Glyma01g35700.1	81.41	511	89	1	14	518	1285	775	4e-69	262
Ps_129384	Glyma13g43100.1	88.14	253	30	0	22	274	5222	5474	5e-70	264
Ps_129385	Glyma09g34850.1	88.89	144	16	0	1	144	309	452	3e-38	159
Ps_129385	Glyma09g34850.1	88.31	77	9	0	268	344	455	531	5e-15	81.8
Ps_129388	Glyma05g35240.1	92.54	134	10	0	20	153	500	367	1e-46	186
Ps_129395	Glyma02g45680.1	84.04	94	15	0	156	249	392	485	6e-11	67.9
Ps_129399	Glyma04g08140.1	89.39	66	7	0	199	264	272	337	2e-13	75.8
Ps_129403	Glyma20g36460.1	97.62	42	1	0	250	291	60	101	9e-13	75.8
Ps_129404	Glyma01g36420.1	85.71	105	15	0	207	311	26	130	2e-17	89.7
Ps_129405	Glyma11g18270.1	82.92	404	69	0	4	407	1289	886	1e-66	254
Ps_129408	Glyma04g12530.1	84.26	108	17	0	568	675	442	335	4e-14	79.8
Ps_129408	Glyma04g12530.1	87.67	73	9	0	350	422	585	513	3e-12	73.8
Ps_129410	Glyma10g33790.1	83.06	431	73	0	15	445	838	1268	5e-73	276
Ps_129414	Glyma18g48100.1	90.43	345	33	0	339	683	1053	709	3e-117	422
Ps_129417	Glyma12g01050.1	87.46	351	44	0	154	504	1	351	2e-94	347
Ps_129418	Glyma02g42840.1	83.55	997	164	0	371	1367	997	1	0	676
Ps_129419	Glyma11g34050.2	82.73	1349	221	2	345	1681	2015	667	0	831
Ps_129420	Glyma15g17640.1	89.56	2892	296	2	514	3399	1	2892	0	3330
Ps_129421	Glyma18g07850.1	90.1	404	40	0	286	689	659	256	2e-135	484
Ps_129423	Glyma11g15700.1	89.34	1116	119	0	191	1306	1	1116	0	1269
Ps_129427	Glyma06g47920.1	86.91	596	75	1	2117	2709	1489	2084	8e-158	559
Ps_129428	Glyma15g07400.1	85.58	763	110	0	379	1141	978	216	0	640
Ps_129429	Glyma11g20470.3	84.23	317	48	2	1	316	377	62	1e-55	216
Ps_129430	Glyma06g03150.1	86.52	319	43	0	845	1163	319	1	1e-77	291
Ps_129433	Glyma13g19170.1	92.27	194	15	0	449	642	178	371	4e-70	266
Ps_129434	Glyma05g35010.1	88.25	1430	159	1	568	1988	1568	139	0	1509
Ps_129435	Glyma06g47200.1	83.07	1087	181	1	339	1425	1726	643	0	692
Ps_129436	Glyma06g47200.1	82.32	164	29	0	739	902	466	629	1e-18	95.6
Ps_129438	Glyma01g44040.1	86.78	121	16	0	717	837	266	146	7e-24	113
Ps_129442	Glyma13g32860.1	85.84	113	16	0	121	233	982	1094	6e-20	97.6
Ps_129443	Glyma05g01670.2	83.8	142	23	0	651	792	1	142	5e-20	99.6
Ps_129444	Glyma08g45920.1	84.24	609	96	0	191	799	7	615	3e-124	446
Ps_129446	Glyma16g06780.1	89.4	632	67	0	20	651	725	1356	0	722
Ps_129447	Glyma10g30850.1	83.79	586	77	3	832	1417	1606	2173	2e-114	414
Ps_129447	Glyma10g30850.1	86.38	257	35	0	115	371	910	1166	1e-59	232
Ps_129448	Glyma07g32600.1	80.04	476	95	0	990	1465	484	9	4e-47	190
Ps_129448	Glyma07g32600.1	83.49	109	18	0	486	594	1021	913	6e-12	73.8
Ps_129449	Glyma11g11790.1	84.85	812	105	4	1196	1995	64	869	2e-179	630
Ps_129450	Glyma07g05900.1	87.52	689	77	2	165	847	1	686	0	682
Ps_129450	Glyma07g05900.1	90	60	6	0	797	856	684	743	2e-11	71.9
Ps_129451	Glyma20g33580.1	87.2	461	59	0	354	814	636	176	3e-124	446
Ps_129453	Glyma15g40610.1	80.36	667	130	1	233	899	670	5	5e-73	276
Ps_129455	Glyma17g10780.1	84.7	1072	161	1	47	1118	2	1070	0	821
Ps_129456	Glyma03g15880.1	83.47	611	95	1	212	822	139	743	4e-114	412
Ps_129459	Glyma08g10880.1	87.18	195	25	0	163	357	294	488	3e-47	188
Ps_129467	Glyma15g01690.1	87.78	221	27	0	44	264	1	221	5e-58	224
Ps_129468	Glyma04g12240.1	84.47	206	29	1	372	574	777	572	2e-35	151
Ps_129471	Glyma19g33590.1	88.94	1148	127	0	355	1502	1229	82	0	1269
Ps_129472	Glyma01g31900.1	82.6	684	112	3	199	877	1394	713	4e-109	396
Ps_129473	Glyma11g07300.1	85.86	191	27	0	70	260	2567	2757	3e-40	165
Ps_129474	Glyma11g08750.1	84.64	521	80	0	602	1122	545	25	7e-110	398
Ps_129477	Glyma03g34180.1	82.52	206	36	0	24	229	530	735	3e-27	123
Ps_129477	Glyma03g34180.1	85.84	113	16	0	398	510	817	929	2e-19	97.6
Ps_129478	Glyma20g23790.1	88.81	536	42	1	473	1008	1007	490	3e-174	613
Ps_129478	Glyma20g23790.1	94.16	137	8	0	1154	1290	350	214	2e-52	208
Ps_129479	Glyma05g36920.1	89.61	77	8	0	370	446	527	451	3e-17	89.7
Ps_129480	Glyma08g06100.1	84.07	923	147	0	305	1227	948	26	0	664
Ps_129481	Glyma13g19960.1	91.49	235	20	0	46	280	2161	2395	4e-83	307
Ps_129482	Glyma20g39350.1	82.75	626	108	0	17	642	854	229	7e-106	385
Ps_129483	Glyma07g14860.1	86.42	302	41	0	1	302	1388	1689	1e-72	274
Ps_129485	Glyma13g02680.1	81.31	578	108	0	99	676	1	578	4e-77	289
Ps_129489	Glyma12g34910.1	84.71	399	61	0	382	780	888	490	1e-82	307
Ps_129492	Glyma11g06200.1	90.37	405	39	0	1	405	1833	1429	5e-139	494
Ps_129494	Glyma13g22490.1	86.11	324	33	2	702	1025	2006	1695	4e-77	289
Ps_129494	Glyma13g22490.1	86.96	161	21	0	326	486	2289	2129	6e-36	153
Ps_129495	Glyma05g32130.1	83.84	959	152	1	39	994	125	1083	0	668
Ps_129496	Glyma19g06460.2	88.45	303	35	0	114	416	31	333	2e-87	323
Ps_129497	Glyma15g43200.2	88.56	1023	117	0	952	1974	1	1023	0	1100
Ps_129503	Glyma01g45650.1	90.08	2107	206	1	213	2319	2457	354	0	2490
Ps_129504	Glyma15g07240.1	82.14	1103	194	1	158	1257	73	1175	1e-176	620
Ps_129505	Glyma18g03390.1	83.66	404	66	0	124	527	13	416	2e-73	278
Ps_129506	Glyma13g36420.1	90	110	11	0	163	272	655	764	6e-30	131
Ps_129507	Glyma20g29640.1	80.61	588	111	1	181	765	28	615	1e-67	258
Ps_129511	Glyma05g07390.1	84.2	386	61	0	50	435	700	1085	4e-75	281
Ps_129514	Glyma14g04500.1	90.44	136	13	0	248	383	468	333	1e-40	167
Ps_129517	Glyma06g18080.1	84.85	1677	254	0	199	1875	133	1809	0	1269
Ps_129519	Glyma02g43860.1	92.42	211	16	0	1	211	1130	920	4e-78	291
Ps_129521	Glyma20g20880.1	95.24	42	2	0	247	288	163	204	7e-11	67.9
Ps_129524	Glyma14g02170.1	86.27	918	123	1	130	1047	1	915	0	817
Ps_129524	Glyma14g02170.1	88.54	96	11	0	952	1047	874	969	5e-21	103
Ps_129524	Glyma14g02170.1	83.67	147	21	1	901	1047	799	942	3e-19	97.6
Ps_129524	Glyma14g02170.1	85.34	116	14	1	922	1037	874	986	2e-17	91.7
Ps_129527	Glyma10g00620.1	83.72	430	61	3	496	919	515	89	6e-76	285
Ps_129529	Glyma10g27770.1	87.7	813	100	0	26	838	637	1449	0	819
Ps_129531	Glyma06g15150.1	79.39	330	56	1	786	1115	772	1089	1e-28	129
Ps_129532	Glyma14g09950.1	87.36	1250	158	0	540	1789	385	1634	0	1225
Ps_129533	Glyma14g09950.1	87.36	1250	158	0	540	1789	385	1634	0	1225
Ps_129534	Glyma07g12450.1	83.81	278	45	0	266	543	1649	1372	9e-49	194
Ps_129538	Glyma07g02730.2	82.11	816	143	1	259	1074	832	20	3e-127	456
Ps_129539	Glyma13g29580.1	79.61	1177	229	4	2	1177	433	1599	6e-114	412
Ps_129543	Glyma19g35350.1	92.39	92	7	0	333	424	268	359	1e-28	127
Ps_129547	Glyma15g10180.1	81.17	754	139	1	33	783	650	1403	6e-100	365
Ps_129550	Glyma15g00950.1	88.86	1275	139	1	477	1751	211	1482	0	1398
Ps_129551	Glyma17g02580.1	84.89	311	47	0	57	367	1291	1601	1e-63	244
Ps_129552	Glyma20g08070.2	87.32	71	9	0	253	323	630	700	2e-11	69.9
Ps_129553	Glyma04g34420.1	82.82	163	28	0	255	417	627	789	2e-20	101
Ps_129554	Glyma02g40840.1	90.16	193	19	0	91	283	683	491	2e-60	232
Ps_129556	Glyma04g41120.1	89.45	436	46	0	17	452	1321	1756	9e-141	500
Ps_129559	Glyma16g02310.5	86.02	93	13	0	616	708	475	383	1e-14	81.8
Ps_129562	Glyma02g26840.2	85.76	344	49	0	32	375	61	404	8e-79	293
Ps_129563	Glyma08g45700.1	83.87	155	25	0	311	465	88	242	3e-23	109
Ps_129566	Glyma17g09410.1	90.93	364	33	0	151	514	568	931	2e-128	460
Ps_129566	Glyma17g09410.1	86.15	130	18	0	6	135	436	307	1e-24	115
Ps_129567	Glyma02g06400.1	91.22	353	31	0	38	390	1552	1904	1e-126	454
Ps_129568	Glyma01g42270.1	80.29	416	82	0	303	718	311	726	2e-42	174
Ps_129569	Glyma16g31990.1	84.98	546	76	2	191	736	1	540	2e-112	406
Ps_129571	Glyma13g26150.3	86.69	1255	152	3	128	1382	1	1240	0	1164
Ps_129573	Glyma13g11090.1	85.25	122	15	1	324	445	37	155	2e-18	95.6
Ps_129575	Glyma09g38410.2	88.75	1040	117	0	521	1560	1095	56	0	1134
Ps_129579	Glyma17g16510.1	87.06	595	74	2	218	809	693	99	4e-157	555
Ps_129582	Glyma15g09850.1	81.98	616	111	0	181	796	756	141	1e-92	341
Ps_129583	Glyma15g05020.2	87.28	2752	348	2	408	3158	3117	367	0	2664
Ps_129587	Glyma06g05490.1	81.28	689	126	1	436	1121	82	770	5e-92	339
Ps_129592	Glyma12g36200.1	82.41	955	166	2	593	1546	122	1075	7e-154	545
Ps_129594	Glyma20g37700.1	86.79	1340	174	1	99	1435	1	1340	0	1249
Ps_129596	Glyma13g29730.1	89.75	527	54	0	271	797	1616	1090	1e-175	617
Ps_129597	Glyma20g03250.1	87.94	373	45	0	1	373	2195	2567	1e-105	383
Ps_129599	Glyma11g04600.1	92.63	1317	97	0	302	1618	1	1317	0	1842
Ps_129600	Glyma05g24740.1	85.31	211	31	0	366	576	370	160	4e-42	172
Ps_129600	Glyma05g24740.1	85.29	102	15	0	202	303	567	466	3e-15	83.8
Ps_129601	Glyma04g09200.1	86.59	522	70	0	515	1036	466	987	2e-134	480
Ps_129601	Glyma04g09200.1	85.09	114	17	0	226	339	147	260	2e-17	91.7
Ps_129603	Glyma05g33560.1	84.21	741	96	2	32	754	1903	1166	1e-159	563
Ps_129605	Glyma13g02890.1	83.04	572	88	2	555	1126	648	86	4e-99	363
Ps_129606	Glyma11g29760.1	90.01	951	95	0	460	1410	361	1311	0	1098
Ps_129607	Glyma03g29470.3	87.01	839	109	0	218	1056	1	839	0	799
Ps_129612	Glyma04g41370.1	86.52	764	88	2	744	1507	1878	1130	0	708
Ps_129612	Glyma04g41370.1	90.28	72	7	0	1504	1575	1015	1086	4e-16	87.7
Ps_129613	Glyma06g13480.1	91.64	311	26	0	1005	1315	779	1089	2e-113	410
Ps_129613	Glyma06g13480.1	82.72	353	61	0	655	1007	401	753	6e-55	216
Ps_129614	Glyma04g41370.1	87.95	689	83	0	655	1343	332	1020	0	708
Ps_129615	Glyma04g07380.1	78.59	668	141	2	44	710	943	1609	1e-42	174
Ps_129616	Glyma17g16240.1	86.96	644	84	0	14	657	709	1352	3e-166	585
Ps_129617	Glyma13g31940.1	87.65	1546	191	0	628	2173	202	1747	0	1550
Ps_129617	Glyma13g31940.1	87.5	160	17	1	2203	2362	1771	1927	4e-36	155
Ps_129617	Glyma13g31940.1	91.14	79	7	0	436	514	1	79	5e-20	101
Ps_129618	Glyma04g08070.1	87.41	143	18	0	169	311	22	164	3e-32	141
Ps_129618	Glyma04g08070.1	82.91	199	34	0	1070	1268	932	1130	2e-27	125
Ps_129619	Glyma07g16510.1	84.75	459	61	1	1	450	285	743	1e-99	363
Ps_129621	Glyma20g23200.1	88.56	376	40	1	1	376	715	1087	5e-111	400
Ps_129622	Glyma18g43020.1	89.15	1530	166	0	366	1895	1	1530	0	1717
Ps_129627	Glyma06g18700.1	89.76	625	64	0	7	631	716	1340	0	731
Ps_129628	Glyma02g04250.3	86.69	1187	158	0	321	1507	1386	200	0	1100
Ps_129628	Glyma02g04250.3	89.84	128	13	0	1568	1695	148	21	4e-35	151
Ps_129629	Glyma04g06240.1	81.93	249	45	0	510	758	1	249	6e-31	137
Ps_129629	Glyma04g06240.1	86.61	112	15	0	1237	1348	770	881	8e-21	103
Ps_129631	Glyma08g06500.1	85.97	663	93	0	6	668	1428	2090	7e-164	577
Ps_129632	Glyma10g12410.1	87.42	1224	148	1	346	1563	280	1503	0	1207
Ps_129635	Glyma13g37420.1	87.26	1915	238	1	599	2513	487	2395	0	1863
Ps_129635	Glyma13g37420.1	87.76	670	82	0	2575	3244	2436	3105	0	678
Ps_129636	Glyma14g03090.1	83.37	469	69	2	51	519	1	460	3e-83	309
Ps_129638	Glyma04g40620.1	86.36	154	21	0	525	678	631	784	1e-31	139
Ps_129638	Glyma04g40620.1	85.23	88	13	0	355	442	446	533	2e-11	71.9
Ps_129639	Glyma17g31390.1	88.66	194	20	1	405	596	1286	1093	1e-51	204
Ps_129640	Glyma17g03010.2	84.66	163	25	0	440	602	711	873	8e-28	125
Ps_129643	Glyma08g47890.1	88.3	658	77	0	381	1038	2178	1521	0	694
Ps_129643	Glyma08g47890.1	88.89	63	7	0	1050	1112	1443	1505	7e-11	69.9
Ps_129644	Glyma06g39040.1	88.31	77	9	0	629	705	47	123	2e-14	81.8
Ps_129646	Glyma11g01360.1	83.68	239	39	0	1	239	1248	1486	5e-40	165
Ps_129648	Glyma02g11420.2	83.4	1530	245	2	416	1936	1599	70	0	991
Ps_129649	Glyma07g06640.2	82.93	287	49	0	16	302	502	788	7e-45	180
Ps_129655	Glyma13g01600.1	79.54	562	115	0	54	615	279	840	6e-51	202
Ps_129657	Glyma11g14800.2	85.43	398	58	0	88	485	653	256	2e-89	329
Ps_129660	Glyma16g25310.1	87.4	1437	178	1	379	1815	1455	22	0	1409
Ps_129661	Glyma17g33050.4	89.24	1245	134	0	354	1598	1392	148	0	1405
Ps_129663	Glyma06g19990.1	85.03	668	97	1	139	803	103	770	1e-148	527
Ps_129665	Glyma15g04640.1	84.38	160	23	1	137	296	9	166	3e-24	113
Ps_129666	Glyma17g18260.1	82.12	453	81	0	13	465	2088	2540	2e-67	256
Ps_129670	Glyma13g25690.2	88.49	747	83	1	153	899	1	744	0	795
Ps_129674	Glyma12g36070.1	83.01	518	88	0	231	748	547	30	5e-89	329
Ps_129675	Glyma10g29320.1	82.35	714	126	0	584	1297	418	1131	4e-115	416
Ps_129676	Glyma02g05430.1	91.67	156	13	0	153	308	1629	1474	1e-52	206
Ps_129677	Glyma04g04740.1	86.59	962	114	3	13	971	1729	2678	0	884
Ps_129679	Glyma17g10370.1	84.14	1520	187	7	195	1693	131	1617	0	973
Ps_129679	Glyma17g10370.1	90.32	62	6	0	65	126	1	62	2e-12	75.8
Ps_129680	Glyma18g38120.1	84.78	230	35	0	704	933	469	698	2e-43	178
Ps_129680	Glyma18g38120.1	88.39	155	18	0	1098	1252	869	1023	2e-39	165
Ps_129680	Glyma18g38120.1	88.35	103	12	0	1295	1397	1048	1150	1e-22	109
Ps_129680	Glyma18g38120.1	85.32	109	16	0	417	525	158	266	1e-16	89.7
Ps_129681	Glyma18g38120.1	84.78	230	35	0	704	933	469	698	2e-43	178
Ps_129681	Glyma18g38120.1	88.39	155	18	0	1098	1252	869	1023	2e-39	165
Ps_129681	Glyma18g38120.1	88.35	103	12	0	1295	1397	1048	1150	1e-22	109
Ps_129681	Glyma18g38120.1	85.32	109	16	0	417	525	158	266	1e-16	89.7
Ps_129683	Glyma15g26590.1	85.09	114	17	0	509	622	442	555	1e-17	91.7
Ps_129684	Glyma06g16660.2	84.16	221	35	0	421	641	281	61	2e-38	161
Ps_129684	Glyma06g16660.2	85.12	168	22	1	184	348	521	354	2e-29	131
Ps_129686	Glyma11g04650.1	84	100	16	0	1	100	1178	1277	6e-12	71.9
Ps_129687	Glyma01g37580.1	89.46	1964	204	1	271	2231	1	1964	0	2206
Ps_129688	Glyma03g28990.1	84.78	276	42	0	10	285	52	327	6e-55	214
Ps_129689	Glyma02g33070.1	90.2	755	74	0	444	1198	1550	796	0	910
Ps_129689	Glyma02g33070.1	90.28	607	59	0	1220	1826	797	191	0	694
Ps_129690	Glyma14g26690.1	89.74	643	66	0	321	963	643	1	0	751
Ps_129691	Glyma09g05240.1	87.2	164	21	0	362	525	2339	2502	8e-38	159
Ps_129691	Glyma09g05240.1	92.52	107	8	0	1	107	1887	1781	7e-35	149
Ps_129691	Glyma09g05240.1	95.56	45	2	0	99	143	1962	2006	3e-12	73.8
Ps_129692	Glyma11g01660.1	85.5	476	66	1	82	554	1	476	6e-98	359
Ps_129692	Glyma11g01660.1	87.02	131	17	0	1222	1352	1144	1274	2e-27	125
Ps_129692	Glyma11g01660.1	85.39	89	13	0	1005	1093	927	1015	6e-12	73.8
Ps_129693	Glyma17g02060.1	87.38	206	26	0	309	514	1661	1456	3e-51	202
Ps_129694	Glyma01g44930.1	81.62	1496	275	0	459	1954	1496	1	0	785
Ps_129696	Glyma09g28240.1	83.62	287	47	0	170	456	104	390	2e-49	196
Ps_129702	Glyma19g39210.3	87.01	177	23	0	364	540	118	294	5e-41	168
Ps_129714	Glyma11g11750.2	85.42	96	14	0	47	142	1	96	2e-14	79.8
Ps_129715	Glyma09g02920.1	78.08	365	80	0	1	365	1633	1997	4e-17	89.7
Ps_129733	Glyma03g42340.1	93.62	94	6	0	185	278	33	126	3e-32	139
Ps_129735	Glyma08g06040.1	84.17	480	76	0	22	501	838	1317	3e-95	349
Ps_129736	Glyma02g12470.1	91.57	83	7	0	186	268	389	307	2e-23	109
Ps_129741	Glyma20g29350.1	85.84	226	29	1	330	555	19	241	1e-47	190
Ps_129743	Glyma12g37060.1	83.48	563	93	0	222	784	69	631	7e-104	379
Ps_129751	Glyma08g13390.1	80.89	403	77	0	332	734	386	788	7e-47	188
Ps_129751	Glyma08g13390.1	84.11	107	17	0	29	135	260	366	2e-13	77.8
Ps_129764	Glyma01g02620.1	84.42	276	43	0	58	333	154	429	1e-52	206
Ps_129766	Glyma13g17440.1	89.52	420	44	0	9	428	1089	670	5e-136	484
Ps_129768	Glyma07g03570.1	91.34	127	11	0	9	135	50	176	4e-40	165
Ps_129769	Glyma05g35600.1	83.57	347	51	2	10	353	951	1294	4e-59	228
Ps_129771	Glyma08g22340.1	89.89	89	9	0	31	119	778	866	3e-22	105
Ps_129786	Glyma06g46910.1	84.06	433	69	0	41	473	900	1332	4e-84	311
Ps_129794	Glyma04g41070.2	82.69	387	67	0	60	446	102	488	2e-61	236
Ps_129805	Glyma04g08880.1	84.03	119	19	0	77	195	846	728	3e-16	85.7
Ps_129813	Glyma20g34360.1	82.27	361	64	0	20	380	1141	1501	6e-53	208
Ps_129813	Glyma20g34360.1	83.71	178	29	0	388	565	1324	1501	3e-27	123
Ps_129824	Glyma09g29720.1	93.88	49	3	0	241	289	224	272	1e-12	73.8
Ps_129827	Glyma13g22460.1	87.75	204	25	0	1	204	271	474	1e-52	206
Ps_129828	Glyma09g28800.1	83.48	448	74	0	36	483	21	468	6e-81	301
Ps_129830	Glyma18g51090.1	86.44	236	32	0	4	239	685	450	4e-55	214
Ps_129831	Glyma04g39120.1	85.06	435	47	2	3	419	403	837	1e-99	363
Ps_129834	Glyma08g16140.1	85.23	264	39	0	8	271	2086	2349	6e-55	214
Ps_129839	Glyma09g03370.1	82.72	243	42	0	4	246	855	613	2e-35	149
Ps_129841	Glyma20g25240.1	83.48	230	38	0	38	267	946	1175	5e-37	155
Ps_129844	Glyma12g31910.1	84.38	365	57	0	99	463	2606	2242	5e-72	272
Ps_129847	Glyma18g47630.1	87.04	216	28	0	44	259	2	217	1e-52	206
Ps_129848	Glyma01g07070.1	92.44	780	59	0	223	1002	1	780	0	1078
Ps_129851	Glyma18g53970.1	84.65	417	64	0	73	489	217	633	3e-86	319
Ps_129853	Glyma12g01230.1	85.85	205	29	0	97	301	23	227	1e-43	176
Ps_129856	Glyma12g09020.1	86.9	84	11	0	221	304	511	594	4e-14	79.8
Ps_129861	Glyma10g08210.1	91.53	59	5	0	340	398	205	263	1e-13	77.8
Ps_129866	Glyma13g31610.1	92.06	126	10	0	159	284	1631	1756	1e-41	170
Ps_129866	Glyma13g31610.1	92.93	99	7	0	14	112	1483	1581	1e-32	141
Ps_129869	Glyma11g06080.1	88.26	426	50	0	3	428	461	886	3e-125	448
Ps_129875	Glyma08g06000.1	94	150	9	0	51	200	1272	1421	1e-58	226
Ps_129875	Glyma08g06000.1	87.61	113	14	0	196	308	1574	1462	1e-24	113
Ps_129879	Glyma04g32080.1	86.92	260	34	0	530	789	304	563	4e-64	246
Ps_129880	Glyma09g34030.1	85.53	159	23	0	29	187	610	768	1e-30	133
Ps_129882	Glyma19g42930.1	84.62	611	85	1	22	623	1120	1730	7e-133	474
Ps_129885	Glyma02g16430.1	93.85	179	11	0	150	328	1007	1185	4e-71	268
Ps_129891	Glyma17g26540.2	85.12	336	50	0	1	336	206	541	1e-71	270
Ps_129893	Glyma07g37870.1	80.98	184	35	0	359	542	1107	924	2e-16	87.7
Ps_129896	Glyma04g04830.1	84.59	1350	193	1	538	1872	1	1350	0	979
Ps_129899	Glyma09g30900.1	91.8	61	5	0	121	181	319	379	4e-15	81.8
Ps_129899	Glyma09g30900.1	93.48	46	3	0	12	57	187	232	6e-11	67.9
Ps_129901	Glyma15g35440.1	84.62	494	73	1	2	495	232	722	2e-102	373
Ps_129908	Glyma15g05350.1	86.84	76	10	0	91	166	579	654	4e-12	71.9
Ps_129910	Glyma06g19240.1	83.94	710	105	1	20	720	326	1035	4e-144	511
Ps_129911	Glyma18g12920.1	89.8	971	99	0	318	1288	1776	806	0	1140
Ps_129911	Glyma18g12920.1	89.68	591	61	0	1343	1933	718	128	0	688
Ps_129914	Glyma14g03620.2	84.28	369	58	0	42	410	141	509	3e-72	272
Ps_129922	Glyma07g39920.1	81.2	234	40	1	13	246	2774	3003	3e-24	113
Ps_129926	Glyma03g05190.1	89	291	32	0	24	314	396	686	8e-88	323
Ps_129927	Glyma10g37860.1	88.07	394	44	1	102	492	1710	2103	7e-112	404
Ps_129927	Glyma10g37860.1	87.5	80	10	0	579	658	2205	2284	5e-14	79.8
Ps_129928	Glyma07g31440.1	87.5	304	38	0	9	312	1509	1812	3e-81	301
Ps_129930	Glyma10g38320.1	87.84	633	77	0	30	662	1222	1854	0	644
Ps_129931	Glyma01g45590.1	89.9	208	21	0	1	208	1444	1651	1e-64	246
Ps_129932	Glyma18g46230.1	84.44	135	18	1	101	232	343	209	6e-20	97.6
Ps_129934	Glyma04g37020.1	88.6	342	39	0	1	342	498	839	2e-101	369
Ps_129938	Glyma05g24400.2	89.74	351	36	0	74	424	291	641	6e-114	410
Ps_129941	Glyma01g38730.1	86.08	546	76	0	5	550	1166	1711	1e-134	480
Ps_129954	Glyma04g14840.1	83.85	130	21	0	215	344	23	152	6e-18	91.7
Ps_129962	Glyma20g33200.1	85.12	215	32	0	8	222	441	655	1e-42	172
Ps_129966	Glyma13g20300.1	82.78	151	26	0	313	463	787	937	2e-18	93.7
Ps_129970	Glyma17g03660.1	86.11	180	25	0	1	180	1709	1888	2e-38	159
Ps_129971	Glyma01g42800.1	91.06	179	16	0	275	453	2441	2619	5e-59	228
Ps_129971	Glyma01g42800.1	88.6	114	13	0	17	130	2319	2432	2e-27	123
Ps_129978	Glyma18g49710.1	85	420	63	0	1	420	1300	881	1e-90	333
Ps_129980	Glyma04g36560.1	91.83	649	53	0	5	653	1293	1941	0	866
Ps_129982	Glyma05g30020.2	83.22	2044	316	7	219	2256	1	2023	0	1316
Ps_129983	Glyma0022s00480.1	82.69	520	90	0	64	583	415	934	1e-85	317
Ps_129984	Glyma10g37890.1	86.71	143	19	0	188	330	361	503	2e-30	133
Ps_129986	Glyma19g38280.1	88.73	204	23	0	204	407	1	204	3e-57	222
Ps_129988	Glyma11g10310.1	79.18	735	153	0	549	1283	198	932	5e-50	200
Ps_129991	Glyma03g28320.2	87.47	1237	143	3	335	1565	100	1330	0	1217
Ps_129999	Glyma18g04090.1	81.3	524	98	0	390	913	1273	1796	1e-68	262
Ps_130000	Glyma09g35080.2	87.79	524	58	1	1	524	221	738	9e-151	533
Ps_130000	Glyma09g35080.2	96.55	87	3	0	557	643	652	738	5e-35	149
Ps_130001	Glyma06g12320.1	92.7	178	13	0	52	229	1728	1551	7e-66	250
Ps_130002	Glyma13g21570.1	83.92	143	23	0	472	614	430	572	2e-20	101
Ps_130003	Glyma11g15680.5	86.51	756	96	2	802	1554	1	753	0	682
Ps_130006	Glyma13g36780.1	89.06	64	7	0	1337	1400	1232	1295	3e-11	71.9
Ps_130007	Glyma02g42230.1	89.95	627	63	0	21	647	373	999	0	743
Ps_130008	Glyma08g05190.1	89.82	1464	149	0	248	1711	187	1650	0	1679
Ps_130009	Glyma02g47820.2	86.79	560	74	0	183	742	639	80	1e-147	523
Ps_130012	Glyma02g02590.1	85.71	238	34	0	88	325	1866	2103	4e-51	202
Ps_130013	Glyma17g20080.1	88.23	1147	124	3	259	1404	965	2101	0	1195
Ps_130013	Glyma17g20080.1	82.67	202	23	2	1584	1782	2248	2440	7e-28	127
Ps_130014	Glyma08g47990.2	87.55	233	29	0	375	607	229	461	7e-60	232
Ps_130017	Glyma09g36640.1	80.51	195	38	0	583	777	505	311	1e-15	85.7
Ps_130021	Glyma13g38300.1	83.4	518	86	0	95	612	55	572	2e-86	319
Ps_130022	Glyma17g13230.1	85.4	411	60	0	4	414	1312	1722	3e-92	339
Ps_130026	Glyma08g23200.1	83.84	489	69	4	6	486	204	690	2e-87	323
Ps_130027	Glyma02g43770.1	83.08	668	101	2	1573	2240	568	1223	9e-120	432
Ps_130029	Glyma06g13170.1	86.36	352	48	0	48	399	425	776	6e-86	317
Ps_130030	Glyma04g07930.1	78.82	609	111	2	1106	1696	4	612	7e-50	200
Ps_130031	Glyma12g35030.1	82.82	524	87	1	362	885	558	38	1e-86	321
Ps_130032	Glyma05g04010.1	88.74	231	26	0	60	290	182	412	5e-66	252
Ps_130033	Glyma18g41330.1	88.89	360	40	0	214	573	336	695	1e-109	396
Ps_130034	Glyma08g22620.2	85.83	381	45	1	506	877	483	103	9e-91	335
Ps_130035	Glyma16g04100.1	85.41	233	34	0	384	616	1617	1385	4e-48	192
Ps_130036	Glyma10g38880.1	86.05	631	88	0	186	816	3	633	2e-156	553
Ps_130037	Glyma05g38480.1	87.79	131	16	0	255	385	1070	940	2e-30	133
Ps_130039	Glyma17g13530.1	83.86	923	149	0	117	1039	109	1031	0	648
Ps_130040	Glyma02g40340.1	86.03	988	138	0	138	1125	953	1940	0	864
Ps_130041	Glyma12g33320.1	85.93	135	19	0	891	1025	332	198	4e-25	117
Ps_130042	Glyma08g04390.1	77.99	359	79	0	221	579	196	554	3e-15	85.7
Ps_130042	Glyma08g04390.1	87.01	77	10	0	2150	2226	2050	2126	1e-11	73.8
Ps_130046	Glyma09g32970.1	81.98	677	119	1	45	718	675	1351	3e-92	339
Ps_130048	Glyma04g01360.1	83.62	519	85	0	317	835	73	591	9e-97	355
Ps_130050	Glyma01g01750.1	82.62	673	114	1	697	1369	933	1602	6e-111	402
Ps_130051	Glyma06g35710.1	83.78	185	30	0	171	355	61	245	9e-21	103
Ps_130061	Glyma06g02080.1	83.01	977	166	0	1062	2038	856	1832	2e-176	620
Ps_130061	Glyma06g02080.1	92.7	178	13	0	2130	2307	1841	2018	9e-65	250
Ps_130061	Glyma06g02080.1	87.97	241	29	0	427	667	293	533	3e-64	248
Ps_130063	Glyma19g44190.1	89.36	780	83	0	285	1064	1	780	0	888
Ps_130063	Glyma19g44190.1	87.55	466	49	2	1085	1550	822	1278	8e-129	462
Ps_130068	Glyma01g32390.4	78.25	538	111	2	208	742	14	548	1e-29	131
Ps_130069	Glyma13g33280.1	85.32	763	108	2	188	950	1	759	3e-174	613
Ps_130071	Glyma15g01370.1	81.64	572	105	0	350	921	1112	541	9e-81	301
Ps_130074	Glyma14g05020.1	88.01	1076	129	0	1418	2493	616	1691	0	1110
Ps_130074	Glyma14g05020.1	84.5	258	40	0	890	1147	88	345	5e-48	194
Ps_130075	Glyma03g27960.2	89.63	299	31	0	3	301	299	1	1e-94	347
Ps_130076	Glyma02g02600.1	85.6	618	75	2	296	913	1154	551	2e-148	527
Ps_130081	Glyma02g36350.1	83.09	136	11	2	1	136	183	60	5e-18	91.7
Ps_130082	Glyma16g07140.1	86.13	274	38	0	20	293	699	972	4e-63	242
Ps_130083	Glyma11g02560.1	81.3	1374	251	2	533	1906	1567	200	0	638
Ps_130093	Glyma10g30100.2	89.89	89	9	0	119	207	749	661	3e-22	105
Ps_130096	Glyma07g07730.1	88.07	218	26	0	368	585	106	323	4e-58	226
Ps_130097	Glyma03g34930.1	87.91	91	11	0	130	220	892	982	6e-18	93.7
Ps_130097	Glyma03g34930.1	87.32	71	9	0	635	705	1397	1467	8e-11	69.9
Ps_130099	Glyma16g21590.2	91.67	168	14	0	60	227	1463	1630	5e-57	222
Ps_130099	Glyma16g21590.2	92.98	57	4	0	1	57	1429	1373	1e-14	81.8
Ps_130100	Glyma13g24840.1	89.83	59	6	0	54	112	624	682	3e-11	69.9
Ps_130101	Glyma04g01870.1	87.36	823	104	0	2	824	250	1072	0	807
Ps_130102	Glyma13g37050.1	83.15	368	62	0	113	480	34	401	1e-61	238
Ps_130105	Glyma14g10620.4	87.14	140	18	0	251	390	133	272	5e-31	135
Ps_130106	Glyma03g38020.1	85.16	128	16	1	117	244	1	125	2e-20	99.6
Ps_130107	Glyma16g18370.1	85.07	596	89	0	148	743	596	1	2e-133	476
Ps_130111	Glyma13g28350.1	78.57	504	108	0	243	746	79	582	6e-33	143
Ps_130113	Glyma13g43110.1	91.72	145	12	0	1	145	56	200	3e-48	192
Ps_130113	Glyma13g43110.1	82.26	124	22	0	232	355	211	334	8e-12	71.9
Ps_130119	Glyma14g00610.1	90.52	116	11	0	146	261	1	116	1e-33	143
Ps_130125	Glyma12g33440.1	91.6	119	10	0	424	542	115	233	3e-37	157
Ps_130125	Glyma12g33440.1	89.9	99	10	0	69	167	7	105	3e-25	117
Ps_130126	Glyma11g03230.1	84.68	777	119	0	1	777	1216	1992	1e-169	597
Ps_130129	Glyma08g47690.1	88.24	119	14	0	176	294	4	122	3e-28	125
Ps_130130	Glyma16g08960.3	85.9	390	55	0	359	748	410	21	1e-91	337
Ps_130131	Glyma20g27970.1	84.56	803	124	0	124	926	100	902	3e-173	609
Ps_130136	Glyma12g05790.1	84.42	231	36	0	189	419	169	399	2e-42	172
Ps_130138	Glyma17g05200.3	97.62	42	1	0	254	295	25	66	4e-13	75.8
Ps_130140	Glyma18g51140.1	85.16	519	77	0	135	653	625	1143	6e-116	418
Ps_130140	Glyma18g51140.1	90.54	74	7	0	33	106	551	624	2e-17	91.7
Ps_130141	Glyma08g00320.1	83.12	154	23	1	466	619	53	203	9e-19	95.6
Ps_130142	Glyma03g41040.2	88.64	352	40	0	2	353	598	949	1e-104	381
Ps_130143	Glyma02g03020.1	83.7	276	45	0	1	276	474	199	2e-47	190
Ps_130143	Glyma02g03020.1	91.07	56	5	0	428	483	62	7	1e-11	71.9
Ps_130144	Glyma16g24410.1	78.77	457	95	2	484	939	1199	1654	3e-26	121
Ps_130144	Glyma16g24410.1	87.37	95	12	0	224	318	942	1036	6e-18	93.7
Ps_130149	Glyma12g06300.3	81.63	430	79	0	169	598	89	518	6e-58	226
Ps_130150	Glyma12g06300.1	82.53	704	123	0	169	872	89	792	2e-116	420
Ps_130152	Glyma08g07990.1	90.03	311	31	0	418	728	2241	1931	9e-102	371
Ps_130154	Glyma06g46630.1	85.03	147	22	0	141	287	1068	1214	2e-25	117
Ps_130155	Glyma11g19660.1	89	2754	285	3	265	3003	118	2868	0	3063
Ps_130157	Glyma04g14770.1	89.21	380	41	0	1	380	3079	3458	6e-119	428
Ps_130158	Glyma02g08300.1	80.32	1799	345	2	332	2124	5	1800	0	757
Ps_130160	Glyma08g09260.3	88.76	507	57	0	416	922	687	181	2e-156	553
Ps_130161	Glyma18g01850.1	87.11	2142	261	3	376	2514	2130	1	0	2024
Ps_130164	Glyma18g03890.2	86.25	80	11	0	203	282	65	144	6e-12	71.9
Ps_130165	Glyma17g07110.1	87.16	109	14	0	485	593	1580	1472	6e-22	105
Ps_130166	Glyma02g02990.1	92.11	748	59	0	376	1123	1	748	0	1015
Ps_130167	Glyma02g02990.1	92.29	921	71	0	376	1296	1	921	0	1263
Ps_130169	Glyma03g33220.1	82.79	215	37	0	350	564	235	449	4e-30	133
Ps_130169	Glyma03g33220.1	91.94	62	5	0	215	276	100	161	3e-15	83.8
Ps_130171	Glyma17g33940.2	83.22	566	95	0	241	806	120	685	6e-101	369
Ps_130175	Glyma07g03350.1	84.15	549	85	2	719	1266	148	695	2e-92	341
Ps_130177	Glyma07g06830.1	85.67	593	85	0	373	965	867	275	6e-141	502
Ps_130179	Glyma11g11060.1	86.2	1000	117	2	208	1207	1	979	0	910
Ps_130183	Glyma16g07140.1	82.41	199	35	0	164	362	218	416	1e-25	117
Ps_130186	Glyma07g02400.1	83.62	116	19	0	244	359	106	221	3e-14	79.8
Ps_130188	Glyma02g05710.1	84.29	210	33	0	661	870	650	859	2e-36	155
Ps_130189	Glyma02g05710.1	84.29	210	33	0	799	1008	650	859	2e-36	155
Ps_130190	Glyma14g36400.1	87.5	96	12	0	801	896	1942	2037	1e-18	95.6
Ps_130191	Glyma02g02660.1	85.22	460	68	0	1285	1744	923	1382	6e-102	373
Ps_130191	Glyma02g02660.1	82.17	129	23	0	943	1071	593	721	8e-12	73.8
Ps_130192	Glyma08g14210.1	86.5	800	108	0	43	842	10	809	0	729
Ps_130195	Glyma02g04820.2	81.6	799	133	5	316	1107	876	85	2e-109	396
Ps_130198	Glyma13g19320.1	84.15	1199	181	1	10	1199	1442	244	0	878
Ps_130199	Glyma13g19320.1	84.15	1199	181	1	10	1199	1442	244	0	878
Ps_130200	Glyma01g37000.1	89.75	244	25	0	1	244	886	643	1e-76	285
Ps_130201	Glyma19g30220.1	87.96	457	55	0	198	654	38	494	6e-115	414
Ps_130202	Glyma02g36460.1	88.85	1121	125	0	115	1235	206	1326	0	1231
Ps_130204	Glyma07g29670.1	85.09	1194	178	0	320	1513	143	1336	0	955
Ps_130208	Glyma07g38770.1	88.71	1240	140	0	193	1432	19	1258	0	1348
Ps_130209	Glyma06g09560.1	86.5	726	98	0	777	1502	520	1245	0	662
Ps_130210	Glyma15g05180.1	80.36	392	77	0	585	976	1	392	4e-40	167
Ps_130211	Glyma02g10730.1	87.91	786	95	0	150	935	1077	292	0	805
Ps_130211	Glyma02g10730.1	85.26	95	14	0	957	1051	243	149	3e-13	77.8
Ps_130212	Glyma15g20120.1	89.31	131	14	0	82	212	2091	1961	3e-35	149
Ps_130213	Glyma03g30610.1	90.21	439	43	0	338	776	278	716	2e-149	529
Ps_130214	Glyma18g02260.1	85.84	346	49	0	265	610	100	445	9e-80	297
Ps_130216	Glyma11g01280.1	88.46	104	9	1	140	243	322	422	2e-22	107
Ps_130217	Glyma17g08200.1	83.39	572	95	0	22	593	682	1253	3e-104	381
Ps_130217	Glyma17g08200.1	82.56	258	45	0	1770	2027	2394	2651	4e-36	155
Ps_130218	Glyma01g36680.1	87.01	408	53	0	1	408	2196	2603	4e-107	389
Ps_130219	Glyma08g19150.1	82.35	850	144	2	517	1363	1605	759	3e-136	488
Ps_130219	Glyma08g19150.1	82.94	504	83	1	1548	2051	550	50	9e-84	313
Ps_130222	Glyma13g30380.1	84.43	167	26	0	298	464	275	441	1e-27	125
Ps_130224	Glyma20g37000.1	85.42	144	21	0	1	144	1449	1592	4e-26	119
Ps_130225	Glyma13g29910.1	85.3	1408	207	0	111	1518	494	1901	0	1150
Ps_130228	Glyma19g39480.2	85.02	287	43	0	237	523	1	287	9e-59	228
Ps_130233	Glyma05g33080.1	82.8	250	43	0	197	446	707	956	6e-37	155
Ps_130238	Glyma10g42140.1	83.93	361	58	0	8	368	2119	2479	2e-67	256
Ps_130239	Glyma06g22750.1	92.51	574	43	0	16	589	708	1281	0	797
Ps_130241	Glyma01g39560.1	83.26	227	38	0	108	334	903	677	3e-35	149
Ps_130243	Glyma01g39630.1	79.97	659	123	2	20	678	1	650	8e-68	258
Ps_130247	Glyma11g11940.1	82.97	728	116	4	1	721	649	1375	2e-121	436
Ps_130248	Glyma04g08210.1	82.86	385	66	0	332	716	147	531	2e-54	214
Ps_130254	Glyma04g08140.1	88.71	248	28	0	1	248	1523	1276	2e-71	270
Ps_130254	Glyma04g08140.1	84.52	239	37	0	319	557	1205	967	1e-44	180
Ps_130256	Glyma07g08050.1	82.66	248	43	0	42	289	37	284	1e-35	151
Ps_130262	Glyma02g42350.1	81	221	42	0	16	236	1195	1415	3e-22	105
Ps_130263	Glyma08g03570.1	88.64	273	31	0	8	280	1077	805	2e-79	295
Ps_130269	Glyma01g03660.1	87.1	248	32	0	7	254	84	331	5e-62	238
Ps_130269	Glyma01g03660.1	84.55	123	19	0	324	446	410	532	2e-18	93.7
Ps_130270	Glyma19g34580.1	86.09	266	37	0	95	360	1	266	1e-60	234
Ps_130270	Glyma19g34580.1	87.67	73	9	0	484	556	351	423	2e-12	73.8
Ps_130271	Glyma07g02880.1	93.22	59	1	1	350	405	681	623	9e-15	81.8
Ps_130273	Glyma20g31280.1	83.93	336	51	1	201	533	879	544	1e-60	234
Ps_130286	Glyma13g07480.1	92.96	71	5	0	57	127	94	164	1e-20	101
Ps_130290	Glyma08g14200.1	80.41	296	58	0	54	349	472	767	1e-28	127
Ps_130292	Glyma20g24470.1	80.98	368	70	0	259	626	13	380	9e-43	174
Ps_130294	Glyma12g12190.3	84.3	484	73	1	62	545	911	431	7e-87	321
Ps_130295	Glyma14g25840.1	84.31	306	48	0	21	326	1992	2297	2e-58	226
Ps_130301	Glyma12g14400.1	84.77	348	53	0	266	613	65	412	2e-71	270
Ps_130302	Glyma10g39240.1	80.51	390	76	0	40	429	436	825	1e-41	170
Ps_130304	Glyma08g39990.1	87.7	122	15	0	279	400	1253	1132	2e-27	123
Ps_130309	Glyma15g39830.1	86.13	1283	169	1	447	1720	1	1283	0	1140
Ps_130310	Glyma20g16140.1	84.75	223	34	0	103	325	418	196	4e-42	172
Ps_130312	Glyma01g32120.1	86.01	193	27	0	234	426	524	332	4e-41	168
Ps_130313	Glyma10g38410.1	82.38	982	161	3	22	991	166	1147	3e-161	569
Ps_130314	Glyma18g38560.1	93.26	89	6	0	405	493	262	350	4e-29	129
Ps_130318	Glyma07g33590.1	97.56	41	1	0	39	79	383	423	2e-12	73.8
Ps_130320	Glyma10g42590.1	78.71	512	109	0	7	518	369	880	1e-35	151
Ps_130325	Glyma08g41690.1	88.46	208	24	0	24	231	1758	1965	2e-57	222
Ps_130328	Glyma14g39430.1	87.55	273	34	0	66	338	151	423	2e-64	246
Ps_130329	Glyma14g39430.1	87.61	339	42	0	66	404	151	489	2e-84	313
Ps_130330	Glyma07g37100.1	85.46	1658	241	0	319	1976	1682	25	0	1376
Ps_130333	Glyma12g30530.1	81.94	216	39	0	1	216	2128	2343	2e-26	119
Ps_130334	Glyma07g30270.1	89.19	148	16	0	84	231	25	172	1e-40	167
Ps_130335	Glyma11g01850.1	83.49	315	52	0	1	315	429	743	2e-54	212
Ps_130337	Glyma05g26310.1	86.13	173	24	0	32	204	874	1046	1e-36	153
Ps_130340	Glyma0092s00210.1	84.87	271	41	0	1	271	831	561	2e-54	212
Ps_130345	Glyma20g02220.1	86.08	158	22	0	96	253	1325	1168	2e-32	139
Ps_130351	Glyma13g19960.1	88.63	475	54	0	7	481	1663	2137	2e-132	472
Ps_130352	Glyma03g32500.1	89.38	433	46	0	1	433	1452	1884	5e-139	494
Ps_130354	Glyma08g03440.1	82.09	201	36	0	9	209	493	693	1e-16	87.7
Ps_130362	Glyma05g26310.1	86.73	113	15	0	46	158	1747	1859	3e-22	105
Ps_130364	Glyma01g42300.1	78.85	279	44	3	165	434	484	756	4e-16	85.7
Ps_130366	Glyma12g36080.1	89.59	903	94	0	688	1590	526	1428	0	1045
Ps_130366	Glyma12g36080.1	81.08	185	35	0	190	374	13	197	1e-16	89.7
Ps_130366	Glyma12g36080.1	84.48	116	18	0	406	521	238	353	5e-16	87.7
Ps_130368	Glyma02g14200.1	84.2	595	94	0	18	612	272	866	7e-121	434
Ps_130369	Glyma01g42480.1	84.81	803	122	0	17	819	307	1109	4e-178	624
Ps_130371	Glyma15g04320.1	84.44	90	14	0	228	317	1369	1458	8e-11	67.9
Ps_130372	Glyma19g17460.2	84.7	549	84	0	22	570	880	1428	2e-117	422
Ps_130386	Glyma13g34460.1	82.27	406	72	0	361	766	232	637	1e-60	234
Ps_130388	Glyma20g27760.1	86.42	81	11	0	219	299	3181	3261	1e-12	73.8
Ps_130390	Glyma15g02710.1	86.68	428	54	1	4	428	1660	2087	1e-108	392
Ps_130392	Glyma07g14570.1	93.75	64	4	0	12	75	511	448	4e-19	95.6
Ps_130394	Glyma12g07020.2	83.58	134	22	0	111	244	145	278	4e-18	91.7
Ps_130395	Glyma08g02170.1	91.03	223	17	1	15	234	1950	2172	1e-74	280
Ps_130400	Glyma14g37330.1	83.24	340	57	0	97	436	1004	665	3e-57	222
Ps_130401	Glyma01g03310.1	82.79	122	21	0	384	505	337	458	8e-13	75.8
Ps_130407	Glyma17g03430.1	85.71	217	31	0	54	270	747	963	4e-46	184
Ps_130418	Glyma14g39910.3	89.68	155	16	0	1	155	1957	2111	9e-45	180
Ps_130418	Glyma14g39910.3	94.05	84	5	0	171	254	1828	1911	1e-28	127
Ps_130418	Glyma14g39910.3	87.14	70	9	0	340	409	1908	1977	1e-10	67.9
Ps_130421	Glyma08g09100.1	82.05	156	28	0	184	339	7	162	1e-16	87.7
Ps_130426	Glyma02g37570.1	82.04	323	55	1	194	513	70	392	3e-43	176
Ps_130427	Glyma12g06130.1	93.1	87	6	0	1	87	1347	1433	4e-28	125
Ps_130432	Glyma03g36430.1	86.98	315	41	0	22	336	1389	1703	1e-80	299
Ps_130433	Glyma08g25420.1	88.89	198	22	0	9	206	140	337	3e-56	218
Ps_130433	Glyma08g25420.1	89.86	69	7	0	203	271	462	394	4e-15	81.8
Ps_130441	Glyma06g17710.1	79.6	299	61	0	2	300	262	560	3e-23	109
Ps_130443	Glyma08g25710.1	89.69	97	10	0	112	208	2514	2610	9e-25	113
Ps_130457	Glyma08g01780.1	80.3	406	59	3	67	460	8	404	3e-45	182
Ps_130458	Glyma10g08560.1	84.82	369	56	0	41	409	609	977	2e-64	246
Ps_130460	Glyma02g06200.1	80.46	261	51	0	34	294	539	799	1e-24	113
Ps_130461	Glyma07g38920.2	89.61	308	32	0	14	321	328	635	6e-98	357
Ps_130471	Glyma08g14560.1	84.44	257	40	0	288	544	1469	1213	4e-48	192
Ps_130473	Glyma03g07770.1	85.69	552	79	0	565	1116	458	1009	3e-118	426
Ps_130473	Glyma03g07770.1	87.74	318	39	0	114	431	25	342	1e-86	321
Ps_130478	Glyma11g31550.1	82.02	228	41	0	33	260	727	954	2e-28	127
Ps_130480	Glyma19g02820.1	78.06	433	95	0	120	552	2854	2422	6e-22	105
Ps_130484	Glyma07g00990.1	78.68	380	81	0	18	397	2278	2657	1e-23	111
Ps_130485	Glyma19g41880.2	87.4	365	46	0	6	370	10	374	2e-98	359
Ps_130487	Glyma02g29450.1	89.6	250	26	0	1	250	1514	1763	2e-77	289
Ps_130491	Glyma02g06180.1	85.86	191	27	0	285	475	449	639	9e-40	165
Ps_130491	Glyma02g06180.1	85.71	133	19	0	478	610	1079	947	3e-24	113
Ps_130492	Glyma02g06180.1	86	443	62	0	285	727	449	891	1e-106	387
Ps_130493	Glyma20g23200.1	91.5	353	30	0	1	353	2142	2494	1e-129	462
Ps_130498	Glyma11g00970.1	86.12	281	39	0	52	332	1495	1775	5e-65	248
Ps_130498	Glyma11g00970.1	91.38	58	5	0	3	60	1466	1409	4e-13	75.8
Ps_130507	Glyma08g20740.1	83.08	396	67	0	30	425	211	606	8e-67	254
Ps_130508	Glyma02g06710.1	89.26	1015	109	0	534	1548	851	1865	0	1148
Ps_130508	Glyma02g06710.1	89.94	328	33	0	198	525	5	332	1e-106	389
Ps_130511	Glyma12g35580.1	91.32	311	27	0	4	314	1711	2021	1e-111	402
Ps_130517	Glyma19g40350.1	85.15	330	49	0	15	344	1625	1954	2e-70	266
Ps_130520	Glyma20g27660.1	87.13	171	19	1	63	233	1465	1632	5e-39	161
Ps_130522	Glyma04g29220.2	81.88	149	27	0	183	331	2170	2318	6e-15	81.8
Ps_130527	Glyma03g35240.1	82.95	129	22	0	321	449	629	501	1e-14	81.8
Ps_130530	Glyma13g26890.2	87.62	412	51	0	24	435	275	686	1e-114	412
Ps_130531	Glyma13g26890.2	91.52	165	14	0	79	243	522	686	1e-55	216
Ps_130538	Glyma16g02620.1	82.43	239	39	1	138	376	2836	3071	1e-31	137
Ps_130541	Glyma19g35780.1	87.85	897	109	0	1080	1976	184	1080	0	914
Ps_130542	Glyma02g38880.1	84.97	153	23	0	27	179	153	1	6e-27	121
Ps_130545	Glyma19g34110.1	84.95	299	39	1	63	355	85	383	4e-62	238
Ps_130554	Glyma04g40570.1	83.02	159	27	0	323	481	194	352	2e-20	101
Ps_130558	Glyma17g06070.1	86.36	242	30	1	44	282	676	917	5e-55	214
Ps_130563	Glyma04g07150.1	89.57	441	46	0	10	450	1690	2130	2e-143	509
Ps_130563	Glyma04g07150.1	91.06	358	32	0	452	809	1919	2276	3e-117	422
Ps_130566	Glyma02g06020.1	85.92	213	30	0	190	402	1220	1008	1e-45	184
Ps_130567	Glyma17g15800.1	82.37	346	55	2	27	366	10	355	6e-49	194
Ps_130571	Glyma14g09840.1	84.55	233	36	0	31	263	1428	1660	1e-43	176
Ps_130574	Glyma06g07480.1	81.51	292	48	1	101	386	1223	1514	2e-36	153
Ps_130575	Glyma15g09860.1	90.02	441	44	0	18	458	814	1254	2e-148	525
Ps_130577	Glyma12g05140.1	86.72	399	53	0	10	408	43	441	5e-102	371
Ps_130578	Glyma16g22910.1	90	100	10	0	212	311	620	521	3e-26	119
Ps_130578	Glyma16g22910.1	97.67	43	1	0	330	372	443	485	9e-14	77.8
Ps_130581	Glyma13g30740.1	87.45	231	29	0	18	248	172	402	3e-59	228
Ps_130591	Glyma06g14460.1	95.8	119	5	0	300	418	501	619	2e-49	196
Ps_130594	Glyma06g32720.2	89.39	66	7	0	242	307	136	201	3e-13	75.8
Ps_130595	Glyma10g26750.1	83.92	454	73	0	18	471	137	590	4e-75	281
Ps_130596	Glyma14g37010.1	86.19	181	25	0	293	473	555	375	2e-38	161
Ps_130596	Glyma14g37010.1	86.96	115	15	0	657	771	166	280	5e-23	109
Ps_130597	Glyma03g35630.1	90.97	454	38	1	1	451	717	1170	3e-162	571
Ps_130598	Glyma06g17070.2	90.44	136	13	0	381	516	1040	905	2e-40	167
Ps_130599	Glyma03g31500.2	85.92	348	49	0	5	352	572	919	3e-81	301
Ps_130603	Glyma10g01410.1	95.56	45	2	0	106	150	1121	1077	2e-12	73.8
Ps_130604	Glyma17g04610.1	89.84	315	32	0	17	331	3341	3655	6e-102	371
Ps_130606	Glyma20g39260.1	90.23	133	13	0	208	340	607	739	9e-39	161
Ps_130607	Glyma14g39510.1	83.95	380	61	0	166	545	1	380	2e-71	270
Ps_130611	Glyma18g50030.1	85.56	90	13	0	1	90	364	453	4e-13	75.8
Ps_130614	Glyma02g45410.1	82.61	207	36	0	6	212	1460	1254	9e-28	125
Ps_130617	Glyma18g45070.1	88.89	81	9	0	247	327	153	233	8e-17	89.7
Ps_130619	Glyma01g43380.1	87.26	785	97	1	144	925	205	989	0	759
Ps_130619	Glyma01g43380.1	86.29	124	17	0	24	147	148	25	2e-23	111
Ps_130620	Glyma08g01540.1	84.68	248	38	0	385	632	712	959	2e-47	190
Ps_130621	Glyma08g01540.1	88.82	322	26	1	18	339	1060	1371	1e-99	363
Ps_130622	Glyma10g42140.1	86.8	341	45	0	15	355	1750	2090	1e-86	319
Ps_130627	Glyma14g05320.1	86.96	92	12	0	337	428	520	611	2e-16	87.7
Ps_130634	Glyma03g38720.1	88.31	496	52	1	835	1330	422	911	6e-148	525
Ps_130634	Glyma03g38720.1	86.21	319	44	0	266	584	107	425	1e-62	242
Ps_130644	Glyma19g25830.1	84.12	359	57	0	1	359	909	1267	1e-68	260
Ps_130647	Glyma08g40500.1	83.69	423	66	1	16	435	1050	1472	7e-77	287
Ps_130656	Glyma02g31430.1	86.26	131	18	0	118	248	250	380	7e-26	117
Ps_130662	Glyma10g37220.1	89.71	68	7	0	146	213	55	122	1e-14	79.8
Ps_130664	Glyma19g28660.1	86.95	498	62	1	482	979	363	857	1e-130	468
Ps_130665	Glyma05g08810.5	85.3	415	51	1	245	649	211	625	4e-95	349
Ps_130666	Glyma08g08970.1	86.41	434	59	0	1	434	397	830	2e-108	392
Ps_130673	Glyma17g34780.1	86.96	138	15	1	6	143	1648	1782	2e-28	127
Ps_130675	Glyma06g11260.1	86.9	542	71	0	126	667	241	782	4e-144	511
Ps_130679	Glyma12g30970.1	83.26	460	77	0	1	460	362	821	2e-73	276
Ps_130682	Glyma20g23880.1	84.71	942	141	1	1	942	955	1893	0	722
Ps_130684	Glyma11g05020.1	81.91	481	87	0	23	503	721	1201	2e-69	264
Ps_130685	Glyma13g23810.1	79.64	388	79	0	329	716	257	644	6e-33	143
Ps_130685	Glyma13g23810.1	90.77	65	6	0	865	929	796	860	2e-14	81.8
Ps_130686	Glyma17g07970.2	86.74	528	70	0	28	555	1	528	3e-138	492
Ps_130688	Glyma18g53300.1	85.57	97	14	0	404	500	255	159	8e-15	81.8
Ps_130689	Glyma01g21510.1	86.43	663	90	0	33	695	71	733	5e-171	601
Ps_130690	Glyma08g13950.1	82.99	388	57	1	20	407	210	588	8e-67	254
Ps_130695	Glyma13g08400.1	89.22	102	11	0	314	415	85	186	6e-25	115
Ps_130697	Glyma09g12000.1	86.04	974	127	2	1341	2305	760	1733	0	850
Ps_130697	Glyma09g12000.1	81.68	546	100	0	375	920	1	546	9e-77	289
Ps_130697	Glyma09g12000.1	84.54	291	39	1	2350	2640	1808	2092	2e-56	222
Ps_130702	Glyma01g01050.1	81.55	233	43	0	22	254	697	929	9e-27	121
Ps_130705	Glyma03g25160.1	79.41	476	95	1	78	550	1	476	3e-39	163
Ps_130706	Glyma20g36320.1	81.07	634	120	0	95	728	31	664	6e-82	305
Ps_130707	Glyma07g30470.2	90.7	925	80	2	14	935	271	1192	0	1144
Ps_130714	Glyma19g43430.1	85.96	228	32	0	101	328	367	140	5e-50	198
Ps_130715	Glyma03g31870.1	90.74	162	15	0	1	162	432	271	2e-51	202
Ps_130715	Glyma03g31870.1	87.8	123	15	0	150	272	100	222	3e-28	125
Ps_130716	Glyma10g04070.1	88.74	222	25	0	37	258	1	222	2e-63	242
Ps_130719	Glyma02g05310.2	90.84	131	12	0	3	133	641	511	4e-40	165
Ps_130719	Glyma02g05310.2	85.14	148	19	1	159	306	776	632	3e-25	115
Ps_130722	Glyma13g32640.1	84.7	183	28	0	332	514	424	606	3e-32	141
Ps_130722	Glyma13g32640.1	81.55	206	38	0	719	924	811	1016	4e-22	107
Ps_130723	Glyma14g40480.1	89.35	507	54	0	105	611	221	727	6e-164	577
Ps_130724	Glyma06g06880.1	80.69	466	81	2	603	1059	254	719	2e-52	208
Ps_130727	Glyma14g03390.1	82.77	952	164	0	6	957	462	1413	2e-166	587
Ps_130728	Glyma15g07340.1	86.58	1453	192	1	288	1737	13	1465	0	1330
Ps_130730	Glyma20g10350.1	84.62	325	50	0	129	453	238	562	5e-65	248
Ps_130731	Glyma02g17310.1	86.39	191	26	0	421	611	374	184	3e-42	172
Ps_130732	Glyma19g34730.3	86.67	315	39	1	99	410	805	1119	6e-77	287
Ps_130736	Glyma20g20280.1	85.18	857	127	0	459	1315	220	1076	0	692
Ps_130736	Glyma20g20280.1	85.86	99	11	1	210	308	19	114	3e-14	81.8
Ps_130742	Glyma17g14070.1	85.14	1218	169	2	269	1477	178	1392	0	983
Ps_130744	Glyma04g32700.1	90.74	54	5	0	15	68	506	559	1e-10	67.9
Ps_130749	Glyma01g24510.2	86.89	595	78	0	19	613	1501	2095	6e-159	561
Ps_130751	Glyma03g23740.1	92.37	131	10	0	1	131	174	44	7e-45	180
Ps_130752	Glyma03g23760.1	86.26	364	50	0	322	685	474	837	4e-88	325
Ps_130752	Glyma03g23760.1	85.1	208	31	0	1	208	153	360	2e-40	167
Ps_130753	Glyma06g40570.1	79.53	215	44	0	74	288	4144	4358	9e-14	77.8
Ps_130756	Glyma20g18290.1	84.07	270	43	0	6	275	207	476	5e-49	194
Ps_130756	Glyma20g18290.1	92.59	54	4	0	301	354	583	530	3e-13	75.8
Ps_130757	Glyma05g36020.2	86.93	849	111	0	212	1060	1	849	0	803
Ps_130758	Glyma08g03600.1	88.14	430	51	0	762	1191	418	847	1e-124	448
Ps_130758	Glyma08g03600.1	85.99	414	58	0	212	625	1	414	2e-98	361
Ps_130759	Glyma17g00900.1	88.55	131	15	0	63	193	153	23	7e-33	141
Ps_130761	Glyma20g06680.1	82.23	743	132	0	42	784	236	978	6e-113	408
Ps_130762	Glyma08g10900.1	86.67	255	34	0	623	877	255	1	4e-61	236
Ps_130762	Glyma08g10900.1	86.27	255	35	0	265	519	255	1	1e-58	228
Ps_130763	Glyma06g07300.1	86.72	128	17	0	408	535	140	13	5e-26	119
Ps_130767	Glyma09g37000.1	83.61	421	69	0	4	424	1330	1750	7e-77	287
Ps_130768	Glyma14g04470.1	89.47	769	81	0	331	1099	83	851	0	882
Ps_130768	Glyma14g04470.1	92.96	142	10	0	1137	1278	710	851	8e-51	202
Ps_130769	Glyma14g04470.1	89.47	769	81	0	331	1099	83	851	0	882
Ps_130773	Glyma18g53570.1	94.12	136	8	0	35	170	721	856	2e-52	206
Ps_130775	Glyma01g40620.1	89.78	137	14	0	4	140	361	497	1e-38	161
Ps_130775	Glyma01g40620.1	82.28	158	28	0	345	502	681	838	8e-18	91.7
Ps_130777	Glyma10g16410.1	92.86	98	7	0	5	102	1547	1644	4e-32	139
Ps_130778	Glyma13g20130.1	88.41	69	5	1	276	344	127	192	3e-11	69.9
Ps_130779	Glyma02g19110.1	86.56	372	50	0	24	395	1876	2247	7e-93	341
Ps_130781	Glyma13g38170.1	81.57	331	55	1	109	439	59	383	7e-43	174
Ps_130783	Glyma12g12770.1	86.06	861	117	1	4	864	897	40	0	751
Ps_130787	Glyma18g10440.1	80.11	186	37	0	126	311	72	257	7e-13	75.8
Ps_130791	Glyma01g43000.1	89.7	165	14	1	365	529	135	296	6e-47	188
Ps_130799	Glyma02g07910.1	88.31	744	87	0	1	744	210	953	0	785
Ps_130808	Glyma19g32710.1	82.07	290	52	0	15	304	1013	724	2e-39	163
Ps_130808	Glyma19g32710.1	88	75	9	0	302	376	632	706	9e-14	77.8
Ps_130809	Glyma02g39980.1	88.27	196	23	0	36	231	1022	1217	2e-52	206
Ps_130810	Glyma14g03540.1	80.34	290	57	0	95	384	123	412	2e-27	123
Ps_130811	Glyma20g11270.5	85.88	85	12	0	6	90	751	835	2e-12	73.8
Ps_130820	Glyma04g29220.2	80.24	506	98	2	76	580	457	961	9e-49	194
Ps_130823	Glyma03g40630.1	88.44	173	20	0	357	529	301	473	2e-45	184
Ps_130826	Glyma01g38520.1	86.14	101	14	0	52	152	193	293	3e-17	89.7
Ps_130826	Glyma01g38520.1	82.48	137	24	0	280	416	412	548	8e-15	81.8
Ps_130827	Glyma07g17440.1	87.69	333	41	0	1	333	297	629	2e-91	335
Ps_130832	Glyma02g40610.1	81.36	177	33	0	102	278	290	114	4e-17	89.7
Ps_130833	Glyma15g15200.1	82.29	497	88	0	8	504	415	911	9e-77	287
Ps_130836	Glyma04g36450.1	80	280	56	0	732	1011	1402	1681	2e-23	111
Ps_130838	Glyma09g04380.1	85.07	201	30	0	288	488	187	387	1e-38	161
Ps_130840	Glyma20g27760.1	89.47	76	8	0	214	289	3737	3812	1e-16	87.7
Ps_130842	Glyma11g16370.1	84.97	306	46	0	141	446	721	1026	3e-63	242
Ps_130846	Glyma20g23810.1	87.27	275	35	0	200	474	61	335	6e-71	268
Ps_130847	Glyma08g05530.1	85.23	176	26	0	169	344	925	1100	2e-33	143
Ps_130848	Glyma02g06380.1	87.89	446	52	2	172	616	1	445	1e-122	440
Ps_130850	Glyma06g43040.1	92.98	57	4	0	9	65	426	482	6e-15	81.8
Ps_130851	Glyma03g29900.1	86.38	213	29	0	54	266	369	581	2e-48	192
Ps_130852	Glyma06g44330.1	90.56	233	22	0	550	782	505	737	1e-76	287
Ps_130854	Glyma02g05000.2	83.4	518	86	0	46	563	1	518	4e-94	345
Ps_130855	Glyma02g18200.1	87.65	340	42	0	253	592	280	619	6e-93	341
Ps_130858	Glyma02g38530.1	83.41	440	73	0	249	688	1751	1312	2e-78	293
Ps_130861	Glyma06g12780.1	87.08	1130	146	0	37	1166	1	1130	0	1082
Ps_130863	Glyma08g18900.1	89.86	1223	124	0	286	1508	310	1532	0	1441
Ps_130864	Glyma08g18900.1	90.33	1199	116	0	286	1484	310	1508	0	1457
Ps_130866	Glyma02g42430.1	87.37	499	60	1	200	698	801	306	2e-136	486
Ps_130869	Glyma18g07510.1	84.32	236	37	0	137	372	1	236	5e-43	174
Ps_130870	Glyma06g47460.1	83.33	174	29	0	3	176	1330	1503	5e-25	115
Ps_130871	Glyma18g40770.1	85.25	217	32	0	1	217	1869	2085	1e-43	176
Ps_130874	Glyma15g00960.1	88.64	220	25	0	522	741	522	741	1e-61	238
Ps_130875	Glyma07g03320.4	92.74	124	9	0	556	679	482	359	1e-42	174
Ps_130880	Glyma08g00960.1	95.33	107	5	0	15	121	1373	1479	1e-42	172
Ps_130881	Glyma15g07400.1	84.62	104	16	0	174	277	99	202	2e-14	79.8
Ps_130883	Glyma15g10110.1	86.46	443	60	0	32	474	1216	1658	2e-111	402
Ps_130886	Glyma07g05010.1	85.83	247	35	0	212	458	217	463	5e-54	212
Ps_130890	Glyma20g05050.1	89.74	234	24	0	333	566	159	392	3e-72	274
Ps_130890	Glyma20g05050.1	88	100	12	0	689	788	503	602	6e-21	103
Ps_130891	Glyma02g37740.1	85.88	85	12	0	326	410	490	574	3e-12	73.8
Ps_130896	Glyma18g53850.1	83.33	234	37	2	24	256	1111	1343	4e-32	139
Ps_130897	Glyma06g09860.1	78.95	570	120	0	1	570	1665	2234	6e-44	178
Ps_130898	Glyma08g01280.1	83.55	389	61	1	1	386	47	435	2e-68	260
Ps_130899	Glyma03g09160.1	85.71	126	18	0	185	310	1	126	9e-23	107
Ps_130900	Glyma15g11000.1	80.16	252	41	1	123	374	1033	1275	7e-24	111
Ps_130902	Glyma02g16520.1	84.38	96	15	0	392	487	280	185	1e-11	71.9
Ps_130903	Glyma06g12120.1	86.34	1208	165	0	332	1539	184	1391	0	1086
Ps_130908	Glyma15g04000.1	84.44	1067	140	4	56	1115	255	1302	0	811
Ps_130910	Glyma04g02000.1	90.38	468	45	0	81	548	1038	571	4e-162	571
Ps_130911	Glyma06g47470.1	83.46	405	64	1	119	520	53	457	5e-63	242
Ps_130912	Glyma06g47470.1	84.18	613	94	1	119	728	53	665	2e-115	416
Ps_130916	Glyma19g40370.1	85.8	162	23	0	15	176	166	327	2e-32	139
Ps_130917	Glyma14g04340.3	86.39	764	95	3	100	857	1	761	0	678
Ps_130919	Glyma14g21130.1	86.19	601	74	1	87	687	9	600	6e-153	541
Ps_130920	Glyma07g05390.1	87.27	432	55	0	227	658	639	208	1e-116	420
Ps_130922	Glyma08g27960.1	87.79	475	58	0	114	588	992	1466	3e-135	482
Ps_130925	Glyma06g16280.1	86.2	297	41	0	1	297	1286	1582	8e-70	264
Ps_130926	Glyma02g40830.1	88.68	212	24	0	271	482	1283	1072	2e-59	230
Ps_130926	Glyma02g40830.1	86.79	212	28	0	13	224	1634	1423	6e-50	198
Ps_130926	Glyma02g40830.1	95.18	83	4	0	487	569	988	1070	3e-30	133
Ps_130929	Glyma05g15740.1	86.78	242	32	0	1	242	1612	1853	2e-58	226
Ps_130934	Glyma10g37890.1	85	100	15	0	72	171	548	449	2e-14	79.8
Ps_130937	Glyma19g36090.1	94	50	3	0	4	53	1015	1064	2e-13	75.8
Ps_130941	Glyma15g06000.1	85.44	467	68	0	1	467	848	1314	9e-107	387
Ps_130946	Glyma04g36240.1	92.55	443	33	0	30	472	196	638	6e-176	617
Ps_130948	Glyma17g01250.1	88.15	135	16	0	324	458	151	285	9e-33	141
Ps_130949	Glyma06g41150.1	83.39	283	47	0	75	357	445	727	3e-39	163
Ps_130950	Glyma03g42000.1	81.12	143	27	0	112	254	70	212	1e-11	69.9
Ps_130956	Glyma04g39350.3	86.42	81	11	0	211	291	769	849	2e-12	73.8
Ps_130959	Glyma17g33930.1	90.28	72	7	0	89	160	2228	2157	5e-17	87.7
Ps_130961	Glyma17g34650.1	94.35	124	7	0	509	632	26	149	2e-47	190
Ps_130962	Glyma08g20120.1	87.68	276	34	0	45	320	21	296	5e-74	278
Ps_130963	Glyma19g38410.1	87.09	1077	136	1	24	1097	193	1269	0	1029
Ps_130964	Glyma19g25000.1	84.65	391	52	1	160	550	1	383	4e-82	305
Ps_130966	Glyma04g38970.1	83.8	358	58	0	23	380	188	545	1e-65	250
Ps_130967	Glyma03g39800.1	88.97	399	44	0	93	491	527	925	2e-123	442
Ps_130970	Glyma18g45710.1	80.41	444	87	0	6	449	503	60	2e-47	190
Ps_130972	Glyma20g35710.1	82.46	342	56	1	43	384	242	579	1e-50	200
Ps_130972	Glyma20g35710.1	91.78	73	6	0	399	471	646	574	1e-19	97.6
Ps_130973	Glyma05g28150.1	85.71	231	33	0	29	259	354	584	2e-49	196
Ps_130973	Glyma05g28150.1	86.41	184	25	0	263	446	157	340	2e-40	167
Ps_130974	Glyma08g11130.1	87.86	552	67	0	23	574	348	899	9e-160	563
Ps_130977	Glyma06g01920.1	86.43	781	106	0	22	802	1665	2445	0	708
Ps_130978	Glyma20g21610.1	88.37	86	10	0	106	191	2168	2083	7e-18	91.7
Ps_130980	Glyma17g18260.1	84.25	127	20	0	296	422	169	43	2e-18	93.7
Ps_130983	Glyma06g14670.2	83.23	328	55	0	316	643	339	12	1e-54	214
Ps_130987	Glyma07g38800.1	87.38	214	27	0	404	617	683	896	3e-53	210
Ps_130988	Glyma10g33850.1	87.21	219	28	0	33	251	583	801	2e-54	212
Ps_130997	Glyma14g06850.1	87.5	320	40	0	17	336	976	1295	6e-86	317
Ps_130999	Glyma15g08310.1	82.77	238	38	1	20	254	303	540	3e-33	143
Ps_131003	Glyma18g01160.2	86.6	97	13	0	533	629	167	71	5e-17	89.7
Ps_131004	Glyma08g02890.1	81.14	175	33	0	61	235	650	476	2e-16	85.7
Ps_131005	Glyma18g01160.2	86.6	97	13	0	533	629	167	71	5e-17	89.7
Ps_131006	Glyma05g00410.1	86.43	140	16	1	28	167	1119	983	2e-27	123
Ps_131006	Glyma05g00410.1	100	35	0	0	350	384	548	582	3e-11	69.9
Ps_131007	Glyma15g43170.1	82.23	197	35	0	152	348	61	257	2e-24	113
Ps_131010	Glyma05g02000.1	88.6	342	39	0	6	347	1964	2305	2e-101	369
Ps_131012	Glyma07g05210.1	82.73	330	57	0	44	373	253	582	5e-41	168
Ps_131013	Glyma13g06080.1	95.6	91	4	0	418	508	659	749	4e-35	149
Ps_131014	Glyma17g09380.1	86.58	313	42	0	100	412	317	5	8e-77	287
Ps_131018	Glyma13g00770.1	84.88	377	57	0	4	380	2266	2642	2e-79	295
Ps_131019	Glyma11g21600.1	89.39	245	26	0	4	248	926	682	1e-74	280
Ps_131020	Glyma11g02920.1	86.21	551	73	1	23	570	2320	2870	2e-136	486
Ps_131022	Glyma20g38810.1	90.93	1301	106	1	799	2099	928	2216	0	1616
Ps_131022	Glyma20g38810.1	85.03	314	44	1	475	785	505	818	1e-63	246
Ps_131022	Glyma20g38810.1	79.31	435	75	2	1	426	58	486	2e-37	159
Ps_131023	Glyma10g44110.1	87.47	1843	207	3	323	2153	386	2216	0	1798
Ps_131023	Glyma10g44110.1	90.52	116	11	0	1	116	58	173	1e-32	143
Ps_131028	Glyma02g00790.1	80.94	635	118	1	7	641	695	1326	4e-79	295
Ps_131029	Glyma02g00790.1	85.63	167	24	0	40	206	414	580	5e-33	141
Ps_131030	Glyma11g03270.1	82.07	552	96	1	34	585	1080	532	3e-82	305
Ps_131037	Glyma08g28910.2	84.12	233	37	0	54	286	1009	1241	3e-41	168
Ps_131038	Glyma08g28910.2	84.57	350	54	0	14	363	892	1241	2e-70	266
Ps_131039	Glyma19g00420.1	90.22	92	9	0	63	154	212	121	6e-24	111
Ps_131040	Glyma09g04940.1	83.28	299	50	0	351	649	1171	1469	3e-49	196
Ps_131041	Glyma08g20330.1	85.81	585	80	1	18	599	1071	1655	5e-140	498
Ps_131042	Glyma17g06220.1	86.14	166	23	0	633	798	428	593	3e-34	147
Ps_131046	Glyma08g07970.1	87.68	1493	175	3	594	2080	1920	431	0	1489
Ps_131047	Glyma20g27760.1	84.35	262	39	1	107	366	3565	3826	3e-47	188
Ps_131049	Glyma02g46960.1	82.39	301	48	3	334	633	325	29	3e-37	157
Ps_131053	Glyma02g36540.1	87.98	391	47	0	1	391	543	933	2e-111	402
Ps_131055	Glyma15g07450.1	84.93	345	52	0	36	380	405	749	3e-72	272
Ps_131056	Glyma10g06220.1	88.93	289	32	0	25	313	2165	2453	1e-86	319
Ps_131059	Glyma16g33650.1	87.6	250	31	0	1	250	1039	790	7e-66	250
Ps_131060	Glyma01g37670.1	81.59	891	158	2	370	1257	1368	481	1e-127	458
Ps_131060	Glyma01g37670.1	84.44	225	35	0	1507	1731	234	10	2e-40	168
Ps_131063	Glyma08g01820.2	96.49	57	2	0	520	576	1409	1465	2e-19	97.6
Ps_131064	Glyma16g00630.1	78.76	419	89	0	18	436	172	590	5e-28	125
Ps_131065	Glyma09g08120.1	79.46	891	177	1	840	1730	1884	1000	4e-85	317
Ps_131065	Glyma09g08120.1	89.61	77	8	0	418	494	2303	2227	2e-16	89.7
Ps_131067	Glyma16g33310.1	95.56	45	2	0	98	142	720	764	2e-12	73.8
Ps_131069	Glyma08g14500.1	90.87	1873	162	1	1	1864	12	1884	0	2365
Ps_131070	Glyma19g00410.1	85.92	142	19	1	122	262	770	629	3e-25	115
Ps_131072	Glyma14g05390.1	85.77	773	110	0	112	884	10	782	0	660
Ps_131072	Glyma14g05390.1	86.46	96	13	0	919	1014	829	924	3e-16	87.7
Ps_131073	Glyma14g05390.1	85.36	915	134	0	112	1026	10	924	0	726
Ps_131077	Glyma13g12070.1	90.48	105	10	0	168	272	1120	1224	2e-29	129
Ps_131077	Glyma13g12070.1	90.48	105	10	0	168	272	4066	4170	2e-29	129
Ps_131077	Glyma13g12070.1	90.48	105	10	0	168	272	10087	10191	2e-29	129
Ps_131077	Glyma13g12070.1	90.48	105	10	0	168	272	13690	13794	2e-29	129
Ps_131077	Glyma13g12070.1	90.48	105	10	0	168	272	17131	17235	2e-29	129
Ps_131077	Glyma13g12070.1	90.48	105	10	0	168	272	19816	19920	2e-29	129
Ps_131077	Glyma13g12070.1	90.48	105	10	0	168	272	23074	23178	2e-29	129
Ps_131077	Glyma13g12070.1	90.48	105	10	0	168	272	26563	26667	2e-29	129
Ps_131077	Glyma13g12070.1	90.48	105	10	0	168	272	30022	30126	2e-29	129
Ps_131077	Glyma13g12070.1	90.48	105	10	0	168	272	33319	33423	2e-29	129
Ps_131077	Glyma13g12070.1	88.35	103	10	2	168	270	7273	7373	1e-18	93.7
Ps_131078	Glyma19g34590.1	88.64	88	10	0	19	106	124	37	4e-19	95.6
Ps_131082	Glyma03g34540.1	88.16	304	36	0	1	304	355	658	1e-85	317
Ps_131083	Glyma01g34520.1	88.29	410	42	2	1096	1502	268	674	2e-117	424
Ps_131083	Glyma01g34520.1	83.08	455	59	4	1741	2180	886	1337	4e-76	287
Ps_131084	Glyma04g12300.1	85.58	312	45	0	100	411	4	315	5e-69	262
Ps_131085	Glyma16g22050.1	82.98	746	103	4	318	1051	2957	2224	2e-134	480
Ps_131085	Glyma16g22050.1	88.46	78	9	0	1051	1128	2136	2213	5e-15	83.8
Ps_131088	Glyma18g12730.1	88.22	348	41	0	1	348	2100	2447	5e-100	365
Ps_131089	Glyma18g12730.1	83.96	823	126	2	98	917	2027	1208	6e-156	551
Ps_131089	Glyma18g12730.1	90.63	96	9	0	1	96	2100	2195	7e-26	119
Ps_131091	Glyma06g14450.1	87.22	133	17	0	158	290	476	608	2e-29	129
Ps_131091	Glyma06g14450.1	95.45	66	3	0	9	74	408	473	9e-23	107
Ps_131092	Glyma07g30260.1	86.24	785	108	0	65	849	822	1606	0	700
Ps_131093	Glyma14g03710.1	85.59	118	17	0	312	429	1211	1094	4e-20	99.6
Ps_131094	Glyma18g14640.1	86.91	298	39	0	2	299	415	712	2e-75	281
Ps_131099	Glyma10g02230.1	92.46	358	27	0	9	366	1748	2105	1e-139	496
Ps_131100	Glyma05g27690.1	83.76	548	89	0	65	612	1	548	8e-105	381
Ps_131102	Glyma19g34860.1	82.24	918	163	0	200	1117	112	1029	1e-148	527
Ps_131105	Glyma14g09070.1	77.24	892	189	1	807	1698	1289	412	7e-43	176
Ps_131106	Glyma16g28900.1	83.5	200	33	0	174	373	1516	1715	7e-31	135
Ps_131111	Glyma16g27600.1	86.14	101	14	0	1	101	511	611	3e-17	89.7
Ps_131113	Glyma03g38930.1	88.01	667	80	0	254	920	1135	469	0	688
Ps_131120	Glyma17g21590.1	87.98	657	79	0	179	835	1	657	0	676
Ps_131121	Glyma03g03990.1	83.9	205	33	0	19	223	421	625	6e-34	145
Ps_131125	Glyma16g16280.1	81.58	1015	178	3	545	1559	1342	337	2e-145	517
Ps_131125	Glyma16g16280.1	92.73	55	4	0	381	435	1500	1446	6e-13	77.8
Ps_131126	Glyma14g02160.1	86.36	264	36	0	1	264	786	1049	5e-62	238
Ps_131128	Glyma15g17810.1	86.43	140	19	0	152	291	97	236	8e-29	127
Ps_131129	Glyma03g01190.1	80.63	320	62	0	102	421	187	506	3e-33	143
Ps_131134	Glyma17g26240.1	83.67	349	51	2	227	572	1488	1833	4e-60	232
Ps_131136	Glyma19g45320.1	88.02	960	106	1	477	1436	453	1403	0	999
Ps_131136	Glyma19g45320.1	89.19	74	8	0	261	334	66	139	7e-15	83.8
Ps_131142	Glyma08g44620.1	86.44	354	48	0	17	370	2824	3177	4e-87	321
Ps_131143	Glyma08g44620.1	86.23	167	23	0	189	355	3011	3177	3e-35	149
Ps_131143	Glyma08g44620.1	86.34	161	22	0	24	184	3017	3177	4e-34	145
Ps_131144	Glyma01g09900.1	79.76	899	182	0	220	1118	31	929	6e-92	339
Ps_131147	Glyma14g38030.1	87.65	340	42	0	376	715	359	698	1e-92	341
Ps_131147	Glyma14g38030.1	89.08	284	31	0	18	301	1	284	2e-85	317
Ps_131148	Glyma19g13070.1	92.18	422	33	0	135	556	55	476	2e-163	575
Ps_131149	Glyma13g42910.1	81.34	284	51	2	11	293	2078	2360	1e-28	127
Ps_131150	Glyma09g34810.1	94.55	55	3	0	1	55	132	186	5e-16	85.7
Ps_131152	Glyma09g38560.1	89.82	501	51	0	124	624	1	501	3e-167	589
Ps_131157	Glyma09g31080.1	84.96	266	40	0	47	312	197	462	8e-54	210
Ps_131159	Glyma15g43260.1	93.68	95	6	0	55	149	2303	2209	5e-33	141
Ps_131164	Glyma09g29470.1	88.78	1586	178	0	117	1702	598	2183	0	1733
Ps_131165	Glyma04g39280.1	83.82	136	22	0	26	161	637	772	6e-19	95.6
Ps_131166	Glyma15g13830.1	89.27	1184	125	2	340	1522	1183	1	0	1324
Ps_131167	Glyma15g08700.1	80.46	701	119	2	167	849	25	725	4e-86	319
Ps_131171	Glyma08g17290.1	90.6	670	63	0	483	1152	158	827	0	829
Ps_131172	Glyma19g36050.1	84.98	333	50	0	351	683	186	518	4e-69	264
Ps_131173	Glyma13g00680.1	84	869	131	3	76	943	1	862	2e-172	607
Ps_131174	Glyma09g41450.1	82.29	175	31	0	71	245	114	288	4e-21	101
Ps_131178	Glyma16g10270.1	85.19	162	24	0	89	250	1156	1317	5e-30	131
Ps_131182	Glyma01g44560.1	85.62	445	64	0	28	472	335	779	4e-103	375
Ps_131185	Glyma01g33690.1	83.82	414	67	0	17	430	423	836	1e-77	289
Ps_131190	Glyma08g01990.1	89.71	612	63	0	525	1136	648	37	0	714
Ps_131193	Glyma15g04730.1	83.84	365	59	0	74	438	1	365	4e-67	256
Ps_131195	Glyma16g32070.1	86.6	194	26	0	14	207	263	70	1e-43	178
Ps_131196	Glyma13g18100.1	90.11	273	27	0	57	329	1550	1822	9e-89	327
Ps_131198	Glyma17g00840.1	87.36	530	67	0	35	564	205	734	1e-146	519
Ps_131200	Glyma20g24730.1	86.58	708	80	4	125	826	810	112	0	640
Ps_131201	Glyma07g37300.1	89.13	92	10	0	87	178	194	103	1e-21	103
Ps_131203	Glyma17g12840.1	83.67	251	41	0	1061	1311	353	103	1e-41	172
Ps_131204	Glyma17g12840.1	83.67	251	41	0	1113	1363	353	103	1e-41	172
Ps_131206	Glyma17g01150.1	82.79	1447	241	4	472	1911	189	1634	0	870
Ps_131211	Glyma05g33380.1	84.18	158	25	0	64	221	115	272	3e-25	115
Ps_131215	Glyma13g33410.1	83.62	287	47	0	550	836	287	1	4e-49	196
Ps_131218	Glyma13g31620.1	87.23	329	42	0	2236	2564	695	367	1e-85	319
Ps_131218	Glyma13g31620.1	85.9	305	37	2	1606	1907	1355	1054	1e-66	256
Ps_131218	Glyma13g31620.1	84.67	274	42	0	2653	2926	350	77	8e-53	210
Ps_131218	Glyma13g31620.1	85	120	18	0	433	552	2483	2364	3e-18	95.6
Ps_131218	Glyma13g31620.1	88.1	84	4	1	2007	2090	933	856	2e-16	89.7
Ps_131218	Glyma13g31620.1	82.71	133	23	0	691	823	2198	2066	5e-14	81.8
Ps_131219	Glyma10g37460.1	86.35	293	40	0	406	698	400	692	1e-69	264
Ps_131219	Glyma10g37460.1	87.13	101	13	0	96	196	126	226	2e-19	97.6
Ps_131220	Glyma12g24550.1	85.11	94	14	0	32	125	735	828	4e-13	75.8
Ps_131221	Glyma16g00590.1	90.53	1320	119	2	563	1879	328	1644	0	1618
Ps_131222	Glyma11g13710.1	89.5	238	25	0	14	251	374	611	1e-72	274
Ps_131225	Glyma02g08180.1	88.94	1392	154	0	355	1746	72	1463	0	1538
Ps_131226	Glyma17g14370.1	89.69	456	47	0	94	549	1	456	5e-150	531
Ps_131228	Glyma05g24940.1	87.22	133	17	0	514	646	1542	1674	6e-29	129
Ps_131238	Glyma08g44960.1	90.26	1140	108	1	16	1155	4090	5226	0	1376
Ps_131239	Glyma18g07950.1	91.82	440	36	0	60	499	4076	3637	5e-167	587
Ps_131239	Glyma18g07950.1	96.72	61	2	0	1	61	4066	4126	6e-22	105
Ps_131248	Glyma02g11430.1	90.88	603	55	0	17	619	999	1601	0	759
Ps_131249	Glyma07g33260.1	89.64	1563	156	1	655	2211	228	1790	0	1816
Ps_131250	Glyma18g03610.1	89.81	157	16	0	155	311	978	1134	5e-46	184
Ps_131253	Glyma19g36270.2	84.08	1074	150	4	502	1569	326	1384	0	775
Ps_131253	Glyma19g36270.2	84.62	117	18	0	198	314	1	117	1e-16	89.7
Ps_131254	Glyma19g36270.2	81.99	1033	165	4	552	1578	367	1384	8e-163	575
Ps_131254	Glyma19g36270.2	82.91	158	27	0	198	355	1	158	1e-19	99.6
Ps_131255	Glyma19g36270.2	87.96	515	62	0	502	1016	326	840	4e-149	529
Ps_131255	Glyma19g36270.2	84.49	245	38	0	1306	1550	1145	1389	3e-45	184
Ps_131255	Glyma19g36270.2	84.62	117	18	0	198	314	1	117	1e-16	89.7
Ps_131255	Glyma19g36270.2	86.25	80	11	0	1074	1153	910	989	3e-11	71.9
Ps_131256	Glyma10g05720.2	82.86	811	127	2	215	1025	21	819	4e-143	509
Ps_131256	Glyma10g05720.2	86.41	287	39	0	1315	1601	1139	1425	6e-68	260
Ps_131257	Glyma11g09810.1	84.91	570	83	1	359	925	133	702	1e-123	444
Ps_131260	Glyma12g00500.1	89.91	545	52	1	372	913	1	545	0	640
Ps_131262	Glyma03g37230.1	83.84	99	16	0	233	331	984	886	7e-11	69.9
Ps_131263	Glyma20g34060.1	88.32	394	46	0	51	444	1875	2268	1e-115	416
Ps_131265	Glyma06g45080.1	90.48	420	37	1	39	458	695	279	2e-144	511
Ps_131271	Glyma20g29600.1	86.17	528	73	0	16	543	2220	2747	4e-131	468
Ps_131272	Glyma18g44610.2	81.25	336	63	0	11	346	798	463	2e-40	167
Ps_131275	Glyma20g24780.1	80.81	370	62	2	78	438	544	913	6e-41	168
Ps_131276	Glyma08g05570.1	88.42	1356	154	1	670	2022	1507	152	0	1439
Ps_131281	Glyma04g08390.1	84.5	129	20	0	233	361	214	342	2e-19	97.6
Ps_131284	Glyma18g01940.1	81.52	487	90	0	21	507	1687	2173	5e-66	252
Ps_131286	Glyma11g02110.1	83.45	145	24	0	413	557	266	410	2e-19	97.6
Ps_131286	Glyma11g02110.1	89.19	74	8	0	613	686	588	515	3e-15	83.8
Ps_131287	Glyma11g02110.1	82.12	274	49	0	262	535	266	539	7e-37	155
Ps_131288	Glyma07g36700.1	85.71	84	12	0	221	304	117	200	1e-11	71.9
Ps_131289	Glyma09g33820.1	84.59	772	119	0	266	1037	890	119	1e-166	587
Ps_131292	Glyma02g43640.1	82.12	923	165	0	776	1698	49	971	1e-146	521
Ps_131292	Glyma02g43640.1	80.68	264	51	0	1850	2113	1129	1392	2e-25	119
Ps_131293	Glyma16g29450.2	82.61	368	64	0	301	668	376	9	1e-56	222
Ps_131293	Glyma16g29450.2	83.46	266	44	0	2	267	714	449	2e-43	178
Ps_131296	Glyma02g45510.1	85.69	671	96	0	127	797	986	316	2e-161	569
Ps_131297	Glyma04g09620.1	94	50	3	0	392	441	542	493	4e-13	75.8
Ps_131299	Glyma17g07760.2	89.39	424	45	0	226	649	999	576	7e-136	484
Ps_131299	Glyma17g07760.2	86.94	222	29	0	1	222	1419	1198	2e-53	210
Ps_131301	Glyma09g28620.1	82.56	2058	359	0	589	2646	2061	4	0	1233
Ps_131304	Glyma09g39120.1	81.6	1152	200	2	1919	3061	954	2102	5e-172	607
Ps_131304	Glyma09g39120.1	82.56	625	91	3	1218	1824	325	949	5e-104	381
Ps_131304	Glyma09g39120.1	84.77	302	37	2	3710	4002	2457	2758	3e-59	232
Ps_131304	Glyma09g39120.1	85.17	209	28	1	3444	3652	2230	2435	6e-39	165
Ps_131304	Glyma09g39120.1	86.84	114	15	0	953	1066	27	140	1e-21	107
Ps_131305	Glyma20g02220.1	84.99	433	65	0	1	433	170	602	1e-93	343
Ps_131306	Glyma11g33720.1	80.8	896	169	1	1283	2178	862	1754	2e-112	408
Ps_131308	Glyma12g00530.1	83.83	334	54	0	237	570	303	636	1e-60	234
Ps_131308	Glyma12g00530.1	83.81	105	17	0	82	186	172	276	2e-12	73.8
Ps_131309	Glyma09g15680.2	88.82	483	54	0	1180	1662	615	133	4e-149	529
Ps_131310	Glyma01g01910.1	85.37	574	84	0	612	1185	494	1067	5e-132	472
Ps_131313	Glyma19g06280.1	87.67	227	28	0	47	273	193	419	1e-58	228
Ps_131314	Glyma19g00280.1	89.08	119	13	0	1	119	2717	2835	2e-30	133
Ps_131324	Glyma13g12200.1	87.65	81	10	0	348	428	321	241	9e-15	81.8
Ps_131327	Glyma16g13370.1	83.3	455	76	0	36	490	609	1063	2e-80	299
Ps_131329	Glyma13g19780.1	82	150	27	0	80	229	244	95	2e-15	83.8
Ps_131330	Glyma02g43910.2	86.02	379	53	0	88	466	5	383	7e-90	331
Ps_131331	Glyma04g40240.1	86.12	915	127	0	166	1080	121	1035	0	807
Ps_131332	Glyma20g01760.2	87.15	576	74	0	299	874	1420	1995	6e-157	555
Ps_131332	Glyma20g01760.2	87.06	85	11	0	74	158	1219	1303	2e-14	81.8
Ps_131333	Glyma17g34780.1	91.22	205	18	0	1	205	478	274	1e-69	264
Ps_131338	Glyma07g37220.1	82.68	1773	279	10	1	1756	2014	253	0	995
Ps_131339	Glyma09g31160.2	87.66	154	19	0	326	479	1225	1072	7e-37	155
Ps_131342	Glyma04g39150.1	83.74	369	54	1	1	363	327	695	5e-68	258
Ps_131344	Glyma10g15980.1	86.14	1768	245	0	1	1768	1796	29	0	1562
Ps_131345	Glyma17g08120.1	88.44	2171	233	3	327	2497	28	2180	0	2278
Ps_131346	Glyma13g36340.1	82.81	128	22	0	402	529	47	174	8e-14	79.8
Ps_131347	Glyma20g38200.1	88.21	509	59	1	1	509	2892	3399	3e-148	525
Ps_131348	Glyma02g30800.1	87.41	397	50	0	406	802	1156	760	1e-107	391
Ps_131350	Glyma15g13140.1	88.93	253	28	0	737	989	253	1	4e-74	280
Ps_131355	Glyma01g45310.1	86.96	115	15	0	121	235	519	405	4e-23	109
Ps_131355	Glyma01g45310.1	91.3	69	6	0	527	595	74	6	4e-17	89.7
Ps_131355	Glyma01g45310.1	95.83	48	2	0	412	459	198	151	4e-14	79.8
Ps_131357	Glyma02g05780.1	88.15	211	25	0	4	214	881	1091	1e-56	220
Ps_131358	Glyma18g52640.1	85.99	257	36	0	5	261	325	581	5e-58	224
Ps_131359	Glyma04g17330.1	80.19	212	42	0	264	475	181	392	2e-16	87.7
Ps_131360	Glyma10g03690.1	89.78	489	47	1	1	489	366	851	3e-161	569
Ps_131361	Glyma10g03690.1	84.58	201	31	0	1	201	390	190	4e-36	153
Ps_131362	Glyma10g03690.1	89.78	489	47	1	1	489	366	851	3e-161	569
Ps_131365	Glyma09g27850.1	82.66	248	40	1	54	301	1528	1772	1e-34	147
Ps_131367	Glyma13g28840.1	89.26	447	48	0	96	542	3	449	3e-142	505
Ps_131368	Glyma13g28840.1	89.26	447	48	0	96	542	3	449	3e-142	505
Ps_131371	Glyma16g03950.1	91.55	71	6	0	27	97	6463	6393	2e-18	93.7
Ps_131372	Glyma15g18500.1	87.92	530	61	1	156	685	1	527	2e-152	539
Ps_131382	Glyma08g22850.1	88.25	1191	137	1	2037	3224	1749	2939	0	1247
Ps_131382	Glyma08g22850.1	82.08	1172	186	4	845	1992	497	1668	0	666
Ps_131382	Glyma08g22850.1	90.17	234	23	0	222	455	75	308	3e-74	281
Ps_131388	Glyma06g24470.1	87	946	123	0	337	1282	215	1160	0	900
Ps_131395	Glyma15g04700.2	79.85	263	53	0	98	360	280	542	9e-21	101
Ps_131396	Glyma04g09160.1	86.16	224	31	0	226	449	2588	2365	5e-50	198
Ps_131397	Glyma16g34560.3	82.58	155	27	0	51	205	1	155	2e-18	93.7
Ps_131400	Glyma02g36330.1	83.25	800	128	1	696	1489	577	1376	6e-148	525
Ps_131400	Glyma02g36330.1	81.43	237	44	0	150	386	55	291	4e-26	121
Ps_131403	Glyma01g03120.2	83.22	304	51	0	104	407	914	611	4e-50	198
Ps_131408	Glyma13g35100.1	85.54	249	36	0	1922	2170	252	4	2e-52	208
Ps_131409	Glyma02g12690.1	88.29	615	72	0	227	841	118	732	0	648
Ps_131412	Glyma02g13270.1	86	350	49	0	92	441	14	363	3e-82	305
Ps_131413	Glyma07g08240.1	90.56	339	32	0	148	486	600	262	3e-116	418
Ps_131415	Glyma07g32120.1	84.2	557	76	2	240	784	1	557	1e-113	410
Ps_131416	Glyma01g37640.1	86.91	512	67	0	4	515	17	528	6e-136	484
Ps_131417	Glyma04g41860.1	83.04	171	29	0	81	251	463	633	2e-23	109
Ps_131418	Glyma06g42860.1	91.38	731	63	0	552	1282	455	1185	0	950
Ps_131420	Glyma09g33490.1	87.98	1215	146	0	363	1577	268	1482	0	1251
Ps_131424	Glyma20g06750.1	87.6	129	16	0	24	152	1514	1642	4e-29	129
Ps_131425	Glyma12g30060.1	91.25	2046	179	0	42	2087	136	2181	0	2637
Ps_131426	Glyma08g21960.1	88.54	288	33	0	325	612	288	1	3e-83	309
Ps_131431	Glyma02g01390.1	88.84	2169	239	1	479	2644	2169	1	0	2377
Ps_131432	Glyma02g01390.3	87.22	845	105	1	185	1026	845	1	0	815
Ps_131434	Glyma04g41490.2	78.88	483	84	2	100	567	55	534	1e-39	165
Ps_131437	Glyma13g34850.1	82.58	660	109	2	178	837	3253	3906	4e-107	389
Ps_131438	Glyma13g34850.1	85.5	331	48	0	178	508	3253	3583	3e-73	276
Ps_131439	Glyma15g09370.1	86.76	272	36	0	27	298	731	460	6e-67	254
Ps_131441	Glyma03g34160.1	89.19	74	8	0	193	266	185	112	2e-15	83.8
Ps_131442	Glyma13g35290.1	84.23	1154	167	3	28	1172	295	1442	0	769
Ps_131443	Glyma18g07860.1	91.87	246	20	0	2	247	439	684	1e-89	329
Ps_131447	Glyma16g03500.1	82.2	410	73	0	1	410	447	856	7e-61	234
Ps_131451	Glyma07g08780.1	83.76	234	38	0	1	234	1817	2050	3e-39	163
Ps_131453	Glyma15g16130.1	89.47	95	10	0	9	103	449	355	3e-23	109
Ps_131454	Glyma08g24360.1	86.2	355	49	0	497	851	727	373	3e-77	289
Ps_131454	Glyma08g24360.1	82.68	179	31	0	316	494	989	811	6e-23	109
Ps_131455	Glyma11g09800.1	83.7	411	64	2	4	411	393	803	1e-71	270
Ps_131458	Glyma18g42920.1	86.99	146	13	1	232	377	1	140	8e-33	141
Ps_131464	Glyma06g46300.1	83.76	1127	183	0	400	1526	218	1344	0	783
Ps_131465	Glyma11g01570.1	86.61	239	32	0	10	248	2176	2414	7e-57	220
Ps_131467	Glyma01g38920.1	88.86	341	38	0	47	387	1490	1830	6e-103	375
Ps_131468	Glyma17g01270.1	88.5	635	73	0	90	724	121	755	0	680
Ps_131470	Glyma20g30640.1	83.22	298	50	0	261	558	155	452	4e-48	194
Ps_131470	Glyma20g30640.1	83.85	260	42	0	986	1245	856	1115	2e-44	182
Ps_131470	Glyma20g30640.1	80.97	247	47	0	1614	1860	1370	1616	8e-25	117
Ps_131473	Glyma06g03000.1	83.82	173	28	0	86	258	680	852	5e-27	121
Ps_131474	Glyma09g40910.2	86.17	282	39	0	18	299	609	328	1e-65	250
Ps_131475	Glyma18g44910.1	88.56	376	43	0	28	403	748	1123	4e-112	404
Ps_131479	Glyma13g03940.1	84.82	191	29	0	260	450	193	383	4e-35	149
Ps_131481	Glyma02g18230.1	87.98	416	50	0	23	438	2638	3053	3e-119	428
Ps_131483	Glyma02g16130.1	87.65	162	20	0	303	464	25	186	2e-39	163
Ps_131487	Glyma09g05010.2	84.38	768	120	0	999	1766	571	1338	1e-161	571
Ps_131488	Glyma13g05530.1	84.73	131	20	0	105	235	26	156	8e-21	101
Ps_131489	Glyma13g36120.1	86.48	1117	151	0	883	1999	1730	614	0	1017
Ps_131492	Glyma08g13940.1	85.79	183	26	0	1	183	1125	1307	2e-37	157
Ps_131493	Glyma02g10150.1	87.22	939	98	2	211	1140	70	995	0	934
Ps_131500	Glyma11g09890.1	87.59	1909	232	3	286	2193	160	2064	0	1885
Ps_131502	Glyma01g34960.1	82.77	296	51	0	720	1015	1007	1302	6e-45	182
Ps_131502	Glyma01g34960.1	83.27	245	41	0	294	538	671	915	2e-38	161
Ps_131507	Glyma01g07040.1	83.16	196	33	0	165	360	96	291	1e-28	127
Ps_131509	Glyma16g02480.1	87.09	519	67	0	4	522	711	1229	4e-140	498
Ps_131510	Glyma11g34170.1	90.91	55	5	0	68	122	121	67	2e-11	69.9
Ps_131511	Glyma03g03670.1	82.57	304	53	0	254	557	1017	1320	5e-45	182
Ps_131512	Glyma20g31090.1	82.28	333	59	0	177	509	193	525	5e-48	192
Ps_131513	Glyma03g40590.1	90.15	721	71	0	279	999	182	902	0	866
Ps_131514	Glyma20g30020.1	85.21	676	100	0	496	1171	642	1317	1e-154	547
Ps_131514	Glyma20g30020.1	81.6	288	44	1	155	442	316	594	1e-37	159
Ps_131516	Glyma20g32260.1	84.6	1442	213	5	460	1895	85	1523	0	1066
Ps_131517	Glyma08g44210.1	78.02	514	113	0	547	1060	92	605	6e-27	123
Ps_131518	Glyma11g31410.1	95.35	43	2	0	536	578	197	239	3e-11	69.9
Ps_131519	Glyma05g28390.1	88.03	785	78	1	25	809	1285	2053	0	833
Ps_131520	Glyma05g28390.1	90.42	543	52	0	25	567	1285	1827	0	664
Ps_131521	Glyma05g28390.1	87.84	559	52	1	25	583	1285	1827	5e-168	591
Ps_131522	Glyma05g28390.1	89.86	769	78	0	25	793	1285	2053	0	906
Ps_131524	Glyma15g09430.1	80.59	407	79	0	1	407	622	216	9e-45	180
Ps_131526	Glyma09g00440.2	85.18	1336	192	2	113	1442	1339	4	0	1070
Ps_131531	Glyma16g03400.1	89.19	74	8	0	57	130	1	74	1e-15	83.8
Ps_131533	Glyma13g18100.1	78.79	264	53	1	257	520	506	766	6e-13	75.8
Ps_131535	Glyma10g34720.1	84.5	129	20	0	50	178	797	925	1e-19	97.6
Ps_131536	Glyma14g36740.1	84.13	126	20	0	258	383	10	135	6e-18	91.7
Ps_131537	Glyma17g33670.1	83.27	263	41	1	197	459	1	260	4e-41	168
Ps_131539	Glyma10g01340.1	87.37	95	12	0	1	95	366	460	3e-18	93.7
Ps_131539	Glyma10g01340.1	87.67	73	9	0	397	469	777	849	2e-12	73.8
Ps_131540	Glyma09g38830.1	88.27	358	42	0	19	376	1092	1449	1e-103	377
Ps_131541	Glyma06g03280.1	89.94	626	60	1	1	623	66	691	0	737
Ps_131544	Glyma07g01510.1	89.75	1434	147	0	1	1434	473	1906	0	1677
Ps_131545	Glyma08g20930.2	88.91	487	54	0	1	487	497	11	9e-152	537
Ps_131547	Glyma13g00310.1	84.23	260	41	0	74	333	274	533	1e-47	190
Ps_131548	Glyma09g41240.1	88.81	813	82	2	711	1520	1	807	0	888
Ps_131551	Glyma01g22680.2	79.9	597	105	3	447	1031	1117	1710	1e-59	232
Ps_131551	Glyma01g22680.2	92.31	52	4	0	1	52	626	677	3e-11	71.9
Ps_131552	Glyma10g06120.1	86.59	246	33	0	31	276	1102	1347	2e-58	226
Ps_131553	Glyma13g20420.1	87.78	401	49	0	89	489	1025	625	1e-112	406
Ps_131554	Glyma12g29920.1	84.51	213	31	2	846	1057	1244	1455	1e-33	145
Ps_131556	Glyma20g33890.1	81.82	187	34	0	219	405	713	899	7e-21	101
Ps_131558	Glyma10g41920.2	83.57	280	46	0	314	593	28	307	1e-47	190
Ps_131560	Glyma18g13290.1	90.28	72	7	0	317	388	385	456	1e-16	87.7
Ps_131561	Glyma13g44470.1	83.93	168	27	0	1	168	3693	3860	4e-26	119
Ps_131562	Glyma01g38200.2	85.5	131	19	0	169	299	65	195	2e-23	109
Ps_131563	Glyma02g10590.1	89.93	1757	177	0	563	2319	167	1923	0	2038
Ps_131564	Glyma12g35020.1	87.38	325	41	0	569	893	443	767	2e-85	319
Ps_131564	Glyma12g35020.1	82.4	551	94	1	1323	1873	1158	1705	2e-85	319
Ps_131564	Glyma12g35020.1	86.12	317	44	0	191	507	17	333	1e-73	280
Ps_131564	Glyma12g35020.1	80.8	427	67	1	2386	2797	2260	2686	2e-54	216
Ps_131564	Glyma12g35020.1	82.74	226	39	0	1988	2213	1961	2186	3e-31	139
Ps_131564	Glyma12g35020.1	84.71	170	23	1	970	1139	850	1016	1e-27	127
Ps_131569	Glyma17g12330.1	85.29	136	20	0	13	148	290	425	1e-23	111
Ps_131571	Glyma20g29360.1	88.19	144	17	0	39	182	1819	1962	1e-35	151
Ps_131572	Glyma06g16280.1	89.58	451	47	0	588	1038	291	741	6e-147	521
Ps_131572	Glyma06g16280.1	91.35	266	23	0	231	496	26	291	7e-94	345
Ps_131573	Glyma06g16280.1	90.22	716	70	0	231	946	26	741	0	864
Ps_131578	Glyma12g02020.1	86.29	372	45	2	4	369	1695	1324	2e-88	325
Ps_131580	Glyma15g11780.1	87.95	365	44	0	571	935	187	551	7e-103	375
Ps_131580	Glyma15g11780.1	87.84	74	9	0	126	199	95	168	9e-13	75.8
Ps_131581	Glyma09g01770.1	80.88	251	48	0	530	780	1637	1387	2e-25	117
Ps_131582	Glyma03g31820.1	87.69	934	115	0	11	944	1219	2152	0	940
Ps_131583	Glyma10g11910.1	86.75	1532	200	1	2319	3850	469	1997	0	1423
Ps_131584	Glyma14g00660.1	87.59	540	67	0	1	540	1079	1618	1e-152	539
Ps_131585	Glyma16g10020.1	83.93	224	36	0	9	232	2208	1985	3e-38	159
Ps_131585	Glyma16g10020.1	87.5	104	13	0	258	361	2235	2132	2e-21	103
Ps_131587	Glyma09g42070.1	79.1	354	68	2	229	579	915	565	2e-22	107
Ps_131590	Glyma01g01400.1	83.27	263	44	0	465	727	2666	2404	4e-42	172
Ps_131591	Glyma06g18140.4	83.77	308	50	0	297	604	266	573	1e-54	214
Ps_131592	Glyma19g29760.2	81.7	317	58	0	16	332	256	572	1e-40	168
Ps_131593	Glyma19g29760.2	82.07	463	80	2	16	478	256	715	7e-54	212
Ps_131594	Glyma04g31250.1	89.13	1224	133	0	707	1930	252	1475	0	1372
Ps_131596	Glyma10g35950.4	87.09	488	63	0	372	859	364	851	6e-131	468
Ps_131602	Glyma06g45740.1	90.64	545	51	0	1	545	6189	6733	0	676
Ps_131605	Glyma10g40850.1	87.82	238	29	0	26	263	145	382	5e-63	242
Ps_131609	Glyma06g13160.1	87.8	82	10	0	285	366	599	680	2e-15	83.8
Ps_131612	Glyma16g00920.1	88.66	335	38	0	26	360	28	362	1e-99	363
Ps_131613	Glyma18g03400.1	88.81	134	15	0	66	199	314	447	8e-35	147
Ps_131613	Glyma18g03400.1	92.98	57	4	0	7	63	270	214	4e-15	81.8
Ps_131614	Glyma18g03400.1	84.07	270	43	0	7	276	270	1	5e-49	194
Ps_131615	Glyma05g30460.1	90	320	32	0	9	328	331	650	4e-105	381
Ps_131621	Glyma02g37010.1	83.52	437	72	0	214	650	157	593	4e-79	295
Ps_131629	Glyma01g37080.1	86.72	128	17	0	5	132	1	128	2e-26	119
Ps_131630	Glyma20g25790.1	86.58	1073	144	0	440	1512	1166	94	0	985
Ps_131634	Glyma18g29390.1	84.37	531	83	0	18	548	773	1303	5e-109	394
Ps_131635	Glyma07g09790.1	84.33	268	42	0	293	560	200	467	1e-49	198
Ps_131636	Glyma06g01950.1	80.37	326	64	0	4	329	523	848	3e-32	139
Ps_131639	Glyma19g45000.1	81.89	254	46	0	646	899	613	866	7e-32	139
Ps_131642	Glyma16g07380.1	84.58	214	33	0	47	260	109	322	2e-39	163
Ps_131652	Glyma01g01400.1	84.05	677	99	1	3	679	1717	2384	8e-139	494
Ps_131654	Glyma12g05930.1	88.89	270	30	0	908	1177	845	1114	2e-79	297
Ps_131654	Glyma12g05930.1	84.94	166	25	0	369	534	303	468	3e-29	131
Ps_131655	Glyma12g05930.1	89.76	166	17	0	133	298	949	1114	9e-49	194
Ps_131656	Glyma07g18180.1	85.93	654	87	2	1	650	1607	2259	6e-158	557
Ps_131658	Glyma01g19200.2	85.99	421	59	0	371	791	167	587	2e-100	367
Ps_131659	Glyma04g37700.1	87.02	755	98	0	24	778	178	932	0	720
Ps_131661	Glyma10g33850.1	87.43	350	44	0	488	837	1916	1567	6e-94	345
Ps_131663	Glyma12g33090.1	81.97	416	74	1	177	591	40	455	4e-57	222
Ps_131666	Glyma01g04090.2	88.46	78	9	0	705	782	580	657	3e-15	83.8
Ps_131671	Glyma01g45560.1	83.65	367	60	0	288	654	22	388	1e-65	252
Ps_131675	Glyma13g01250.1	81.84	446	81	0	201	646	596	151	5e-63	242
Ps_131679	Glyma14g14360.1	86.73	452	60	0	1	452	587	1038	1e-116	420
Ps_131680	Glyma15g13070.1	87.6	250	31	0	150	399	1294	1045	2e-65	250
Ps_131680	Glyma15g13070.1	90.48	168	16	0	443	610	995	828	2e-52	206
Ps_131684	Glyma15g03610.1	85.39	89	13	0	325	413	1011	1099	3e-12	73.8
Ps_131690	Glyma20g36380.1	85.06	174	26	0	74	247	1163	990	2e-32	139
Ps_131691	Glyma19g43900.1	91.43	70	6	0	86	155	1180	1249	6e-18	91.7
Ps_131695	Glyma20g37020.1	88.22	594	70	0	11	604	2158	2751	3e-167	589
Ps_131696	Glyma02g47940.1	87.38	515	65	0	208	722	2093	1579	2e-142	505
Ps_131699	Glyma07g30580.1	86.27	204	28	0	76	279	1214	1011	6e-35	149
Ps_131701	Glyma06g03380.1	90.65	107	10	0	369	475	712	818	5e-30	133
Ps_131702	Glyma10g27080.1	86.83	167	22	0	66	232	215	381	2e-37	157
Ps_131707	Glyma15g06450.1	84.72	288	44	0	1	288	1375	1662	3e-57	222
Ps_131708	Glyma14g05840.1	86.36	132	18	0	153	284	109	240	2e-26	119
Ps_131710	Glyma10g08540.1	84.62	91	14	0	402	492	121	211	9e-11	69.9
Ps_131711	Glyma08g07070.1	81.44	264	49	0	78	341	1313	1050	4e-31	135
Ps_131714	Glyma20g30820.1	89.78	685	67	1	9	693	1	682	0	799
Ps_131714	Glyma20g30820.1	87.58	636	79	0	864	1499	697	1332	1e-180	634
Ps_131715	Glyma20g30820.1	88.46	1335	151	1	9	1343	1	1332	0	1421
Ps_131717	Glyma19g01350.3	90.1	202	20	0	235	436	1	202	3e-63	242
Ps_131718	Glyma13g23940.1	91.67	108	9	0	615	722	318	211	4e-33	143
Ps_131718	Glyma13g23940.1	88.06	67	8	0	726	792	136	202	5e-11	69.9
Ps_131719	Glyma09g34830.1	89.87	454	46	0	32	485	2666	3119	2e-151	535
Ps_131721	Glyma07g09060.1	82	489	85	1	213	698	1809	1321	1e-70	268
Ps_131721	Glyma07g09060.1	83.22	149	19	1	775	917	1271	1123	6e-20	99.6
Ps_131723	Glyma12g10680.1	91.07	941	84	0	456	1396	509	1449	0	1199
Ps_131723	Glyma12g10680.1	86.88	320	42	0	98	417	151	470	2e-80	301
Ps_131725	Glyma04g33940.1	90.16	61	6	0	627	687	793	853	4e-12	73.8
Ps_131727	Glyma09g06170.1	83.4	729	109	3	44	763	1221	1946	1e-134	480
Ps_131729	Glyma11g28990.1	82.19	1269	220	2	186	1451	1527	262	0	716
Ps_131730	Glyma20g24080.1	85.61	688	87	1	340	1027	167	842	2e-168	593
Ps_131732	Glyma08g09470.2	88.06	134	16	0	660	793	134	1	7e-32	139
Ps_131733	Glyma08g09470.2	88.06	134	16	0	627	760	134	1	7e-32	139
Ps_131734	Glyma09g40110.2	85.6	507	70	1	4	510	913	1416	2e-117	422
Ps_131737	Glyma01g45170.4	87.17	382	49	0	341	722	944	1325	3e-101	369
Ps_131738	Glyma15g00360.1	82.03	306	49	1	20	319	2933	3238	4e-42	172
Ps_131742	Glyma10g28840.1	93.31	1166	78	0	23	1188	824	1989	0	1693
Ps_131743	Glyma06g19980.1	83.69	325	53	0	1	325	136	460	1e-57	224
Ps_131744	Glyma11g35450.4	86.74	641	85	0	439	1079	641	1	1e-169	597
Ps_131745	Glyma15g00290.1	88.72	257	29	0	32	288	1445	1701	1e-74	280
Ps_131746	Glyma07g35480.1	82.81	128	22	0	169	296	4943	4816	2e-14	79.8
Ps_131748	Glyma07g08050.1	81.78	807	141	2	1	807	3	803	3e-118	426
Ps_131750	Glyma03g04020.1	80.93	514	98	0	25	538	2367	2880	5e-63	242
Ps_131751	Glyma06g13620.1	94.74	57	3	0	226	282	2616	2560	2e-17	89.7
Ps_131751	Glyma06g13620.1	87.84	74	9	0	274	347	2490	2563	3e-13	75.8
Ps_131752	Glyma06g13620.1	89.53	2559	268	0	151	2709	5	2563	0	2948
Ps_131754	Glyma13g31460.1	85.11	188	28	0	177	364	976	1163	1e-35	151
Ps_131755	Glyma16g06320.1	87.74	359	44	0	45	403	1522	1880	2e-99	363
Ps_131759	Glyma09g34530.1	83.1	639	108	0	83	721	1	639	4e-104	379
Ps_131760	Glyma18g50250.1	89.67	368	38	0	108	475	436	69	3e-119	428
Ps_131761	Glyma18g50250.1	90.7	86	8	0	160	245	154	69	7e-23	107
Ps_131762	Glyma06g13340.1	82.96	587	97	1	771	1357	217	800	3e-100	367
Ps_131767	Glyma05g13880.1	82.51	343	57	1	144	483	660	1002	1e-50	200
Ps_131767	Glyma05g13880.1	92.22	90	7	0	57	146	1074	985	2e-27	123
Ps_131768	Glyma18g44410.1	79.39	427	85	1	382	808	835	1258	1e-33	145
Ps_131768	Glyma18g44410.1	82.19	146	26	0	67	212	544	689	4e-15	83.8
Ps_131769	Glyma08g10880.1	85.42	871	127	0	16	886	1424	2294	0	686
Ps_131770	Glyma08g10490.1	82.72	486	76	3	620	1100	364	846	2e-75	283
Ps_131771	Glyma15g23470.1	98	50	1	0	1	50	1345	1394	6e-18	91.7
Ps_131773	Glyma01g01130.1	84.83	402	46	1	1	387	576	977	1e-90	333
Ps_131776	Glyma10g40840.1	86.18	456	63	0	581	1036	491	36	1e-111	404
Ps_131778	Glyma03g38500.1	88.32	488	57	0	1	488	830	343	2e-145	515
Ps_131780	Glyma05g32310.1	84.03	263	42	0	151	413	1	263	5e-47	188
Ps_131787	Glyma12g05030.1	86.25	851	111	1	301	1145	166	1016	0	761
Ps_131787	Glyma12g05030.1	82.13	263	47	0	1265	1527	1124	1386	2e-34	149
Ps_131787	Glyma12g05030.1	94.05	84	5	0	1626	1709	1497	1580	6e-28	127
Ps_131791	Glyma03g29010.1	83.4	536	86	1	66	598	1561	2096	2e-96	353
Ps_131792	Glyma13g20140.1	89.71	68	4	1	78	142	149	216	6e-13	75.8
Ps_131794	Glyma17g04300.1	88.46	208	24	0	25	232	273	480	4e-57	222
Ps_131794	Glyma17g04300.1	90	80	8	0	383	462	511	590	7e-19	95.6
Ps_131794	Glyma17g04300.1	90.32	62	6	0	560	621	595	656	6e-13	75.8
Ps_131797	Glyma02g17420.1	88.11	244	29	0	178	421	777	1020	3e-54	212
Ps_131800	Glyma01g38090.1	85.23	176	26	0	88	263	2	177	2e-33	143
Ps_131800	Glyma01g38090.1	84.78	92	14	0	330	421	214	305	6e-12	71.9
Ps_131804	Glyma20g32530.4	85.75	702	88	3	240	932	1	699	3e-168	593
Ps_131805	Glyma18g12870.1	84.38	685	107	0	1	685	1484	2168	1e-143	509
Ps_131808	Glyma20g30490.1	87	100	13	0	817	916	2393	2294	1e-18	95.6
Ps_131809	Glyma20g30490.1	87	100	13	0	805	904	2393	2294	1e-18	95.6
Ps_131810	Glyma20g30490.1	87	100	13	0	723	822	2393	2294	1e-18	95.6
Ps_131812	Glyma11g05980.1	85.16	128	19	0	283	410	947	1074	2e-21	103
Ps_131813	Glyma11g05980.1	87.75	302	37	0	738	1039	854	1155	7e-82	305
Ps_131813	Glyma11g05980.1	77.91	489	108	0	49	537	183	671	5e-24	113
Ps_131814	Glyma17g21200.1	84.06	414	66	0	216	629	2127	1714	9e-80	297
Ps_131815	Glyma18g53290.1	83.6	433	71	0	263	695	2	434	4e-79	295
Ps_131816	Glyma06g07280.2	91.24	491	43	0	5	495	793	1283	1e-180	632
Ps_131817	Glyma08g47070.1	85.75	435	62	0	65	499	1	435	6e-102	371
Ps_131822	Glyma12g17080.1	87.13	101	13	0	5	105	518	418	1e-19	97.6
Ps_131822	Glyma12g17080.1	82.21	163	29	0	284	446	221	59	2e-18	93.7
Ps_131823	Glyma12g17080.1	81.14	334	63	0	28	361	551	884	2e-39	163
Ps_131825	Glyma08g25390.5	84.3	809	124	1	4	812	161	966	2e-168	593
Ps_131828	Glyma17g26600.3	87.05	139	18	0	268	406	250	112	2e-30	133
Ps_131834	Glyma10g00380.1	84.68	470	72	0	72	541	1	470	7e-99	361
Ps_131834	Glyma10g00380.1	92.31	78	6	0	535	612	599	676	2e-22	107
Ps_131836	Glyma02g04540.3	81.7	153	28	0	78	230	30	182	4e-15	81.8
Ps_131838	Glyma15g24710.1	82.43	461	81	0	488	948	464	924	8e-72	272
Ps_131838	Glyma15g24710.1	82.01	378	66	2	1	377	90	466	1e-48	194
Ps_131841	Glyma10g44480.1	86.69	849	105	3	180	1021	1	848	0	773
Ps_131842	Glyma10g44480.1	86.15	758	97	3	180	930	1	757	0	656
Ps_131842	Glyma10g44480.1	91.4	93	8	0	1013	1105	756	848	3e-26	121
Ps_131843	Glyma18g50870.1	84.23	279	44	0	66	344	242	520	1e-51	204
Ps_131843	Glyma18g50870.1	79.55	220	45	0	349	568	847	1066	5e-14	79.8
Ps_131844	Glyma08g06970.1	85.25	122	18	0	44	165	497	618	2e-20	99.6
Ps_131844	Glyma08g06970.1	89.61	77	8	0	210	286	385	461	2e-17	89.7
Ps_131848	Glyma14g12180.1	82.46	285	50	0	1	285	570	854	5e-41	168
Ps_131851	Glyma12g36870.1	84.77	1175	179	0	122	1296	56	1230	0	910
Ps_131852	Glyma16g34420.1	87.95	440	53	0	26	465	1107	668	2e-126	452
Ps_131853	Glyma19g36940.1	78.74	635	135	0	19	653	937	1571	1e-46	188
Ps_131854	Glyma15g00780.2	86.05	1025	143	0	250	1274	127	1151	0	898
Ps_131855	Glyma04g02250.1	84.52	465	72	0	21	485	2136	2600	9e-96	351
Ps_131857	Glyma17g16110.1	79.65	339	69	0	770	1108	464	802	2e-27	125
Ps_131857	Glyma17g16110.1	85.5	131	19	0	1248	1378	942	1072	1e-22	109
Ps_131860	Glyma12g00430.1	82.56	430	72	1	394	820	325	754	2e-66	254
Ps_131864	Glyma13g20850.1	84.64	345	53	0	31	375	820	1164	8e-70	264
Ps_131866	Glyma06g13660.1	85.17	1254	174	3	1011	2261	706	1950	0	1005
Ps_131866	Glyma06g13660.1	89.02	82	9	0	401	482	96	177	4e-17	91.7
Ps_131867	Glyma08g08620.1	85.27	319	47	0	183	501	428	746	2e-68	260
Ps_131869	Glyma01g29420.1	87.74	889	109	0	498	1386	177	1065	0	898
Ps_131869	Glyma01g29420.1	86.06	165	23	0	201	365	13	177	3e-33	145
Ps_131870	Glyma18g43390.1	87.16	880	113	0	497	1376	176	1055	0	848
Ps_131870	Glyma18g43390.1	83.77	154	25	0	210	363	22	175	5e-22	107
Ps_131871	Glyma07g00220.1	86.73	776	100	1	649	1424	610	1382	0	718
Ps_131872	Glyma07g15640.2	86.92	130	17	0	52	181	2696	2567	1e-27	123
Ps_131873	Glyma10g30100.2	89.63	164	17	0	1	164	1814	1651	5e-48	190
Ps_131875	Glyma08g13590.1	86.63	800	107	0	4	803	1297	2096	0	737
Ps_131879	Glyma08g17870.1	95.91	464	19	0	178	641	1	464	0	769
Ps_131881	Glyma20g22160.1	85.48	3362	483	3	323	3683	3370	13	0	2775
Ps_131884	Glyma09g32070.1	91.58	95	8	0	1	95	1111	1205	8e-28	125
Ps_131887	Glyma02g47460.1	89.04	1350	148	0	318	1667	199	1548	0	1503
Ps_131888	Glyma02g47460.1	89	1346	148	0	318	1663	199	1544	0	1495
Ps_131889	Glyma13g24720.1	82.8	372	62	2	513	883	505	875	2e-54	214
Ps_131891	Glyma06g47520.1	82.02	317	57	0	256	572	52	368	2e-43	176
Ps_131892	Glyma04g16350.2	81.94	227	41	0	256	482	52	278	6e-28	125
Ps_131893	Glyma11g15440.1	78.33	443	96	0	289	731	211	653	2e-25	117
Ps_131894	Glyma11g15440.1	79.67	305	62	0	289	593	211	515	4e-24	113
Ps_131895	Glyma15g04760.1	83.99	281	45	0	174	454	1271	991	1e-42	174
Ps_131896	Glyma06g42340.1	86.36	308	39	1	338	645	1102	1406	1e-72	274
Ps_131897	Glyma09g30740.1	87.01	77	10	0	71	147	502	578	1e-12	73.8
Ps_131899	Glyma12g00910.1	83.55	760	125	0	433	1192	695	1454	6e-145	515
Ps_131900	Glyma12g35750.1	84.46	1139	174	1	274	1409	146	1284	0	795
Ps_131902	Glyma20g31780.1	90.79	152	14	0	328	479	199	350	2e-47	190
Ps_131902	Glyma20g31780.1	90.79	152	14	0	514	665	199	350	2e-47	190
Ps_131905	Glyma13g11750.1	85.45	962	134	2	8	969	1735	2690	0	789
Ps_131907	Glyma13g11750.1	84.74	308	47	0	183	490	2383	2690	9e-62	238
Ps_131908	Glyma01g29470.2	89.68	126	13	0	11	136	2413	2538	2e-34	147
Ps_131909	Glyma08g15220.1	90.43	846	81	0	2	847	1114	1959	0	993
Ps_131910	Glyma14g08390.1	80.16	368	67	1	374	741	316	677	5e-36	153
Ps_131911	Glyma04g04240.1	86.67	75	10	0	33	107	906	832	2e-11	69.9
Ps_131912	Glyma18g33140.1	90.55	667	63	0	76	742	1	667	0	823
Ps_131913	Glyma02g38750.2	87.58	499	62	0	501	999	146	644	1e-139	498
Ps_131914	Glyma02g38750.2	87.94	481	58	0	501	981	146	626	2e-138	494
Ps_131915	Glyma01g45410.1	81.88	149	27	0	256	404	583	731	7e-15	81.8
Ps_131918	Glyma18g04810.1	89.39	66	7	0	48	113	562	627	4e-13	75.8
Ps_131920	Glyma19g33880.1	83.97	262	42	0	5	266	1774	2035	3e-46	186
Ps_131921	Glyma09g39760.1	86.57	603	79	2	30	631	469	1070	6e-152	537
Ps_131922	Glyma11g37130.1	91.57	83	7	0	70	152	46	128	5e-23	109
Ps_131925	Glyma03g29070.1	82.73	521	72	1	121	641	16	518	4e-94	345
Ps_131927	Glyma08g19250.1	89.64	280	29	0	36	315	1055	1334	3e-88	325
Ps_131929	Glyma11g35050.1	81.31	963	171	2	405	1364	1344	388	4e-134	480
Ps_131929	Glyma11g35050.1	87.5	80	10	0	1687	1766	80	1	2e-13	79.8
Ps_131932	Glyma12g33950.2	88.04	535	64	0	96	630	686	152	1e-156	553
Ps_131933	Glyma18g47620.1	83.18	743	116	1	854	1587	1	743	3e-137	490
Ps_131933	Glyma18g47620.1	87.06	85	11	0	1582	1666	817	733	3e-14	81.8
Ps_131936	Glyma0765s00200.1	84.91	106	16	0	1	106	531	636	1e-15	83.8
Ps_131939	Glyma01g40170.1	88.01	1802	195	5	231	2020	1	1793	0	1852
Ps_131940	Glyma09g30670.1	85.58	992	143	0	261	1252	1016	25	0	833
Ps_131942	Glyma09g03630.1	88.24	408	48	0	21	428	690	1097	3e-119	428
Ps_131950	Glyma02g16940.1	89.93	149	15	0	916	1064	2170	2318	5e-43	176
Ps_131950	Glyma02g16940.1	82.09	201	36	0	56	256	1283	1483	6e-24	113
Ps_131952	Glyma01g40180.1	81.94	432	77	1	250	680	997	1428	3e-59	230
Ps_131953	Glyma10g05240.1	87.88	165	20	0	219	383	1840	2004	3e-41	168
Ps_131957	Glyma01g34990.1	86.74	641	85	0	1	641	1174	534	9e-170	597
Ps_131961	Glyma05g04730.1	83.74	578	91	1	2	576	2185	2762	6e-109	396
Ps_131961	Glyma05g04730.1	78.88	909	186	2	1022	1927	3185	4090	2e-71	272
Ps_131961	Glyma05g04730.1	82.19	247	44	0	624	870	2831	3077	6e-32	141
Ps_131961	Glyma05g04730.1	83.69	141	23	0	2118	2258	4287	4427	7e-19	97.6
Ps_131966	Glyma02g11160.1	88.29	111	13	0	4	114	895	1005	1e-25	117
Ps_131967	Glyma19g11360.1	86.08	395	55	0	396	790	361	755	1e-94	347
Ps_131969	Glyma20g26220.1	83.67	147	24	0	21	167	1948	2094	5e-21	101
Ps_131970	Glyma13g36950.1	88.12	101	12	0	663	763	421	521	1e-21	105
Ps_131971	Glyma06g40930.1	89.23	65	7	0	231	295	373	437	1e-12	73.8
Ps_131972	Glyma08g23740.2	93.75	48	3	0	1	48	279	232	5e-12	71.9
Ps_131974	Glyma02g29250.1	83.33	426	71	0	551	976	257	682	9e-75	281
Ps_131974	Glyma02g29250.1	84.05	163	26	0	310	472	22	184	3e-25	117
Ps_131975	Glyma12g31660.1	86.36	132	18	0	77	208	952	1083	2e-26	119
Ps_131976	Glyma15g15780.1	84.08	201	32	0	109	309	1	201	7e-34	145
Ps_131977	Glyma02g06400.1	93.04	345	24	0	5	349	319	663	5e-139	494
Ps_131977	Glyma02g06400.1	90.54	74	7	0	343	416	733	660	7e-18	91.7
Ps_131978	Glyma17g06410.2	85.11	309	46	0	206	514	1	309	1e-64	248
Ps_131984	Glyma02g16130.1	84.31	988	155	0	438	1425	1019	2006	0	729
Ps_131984	Glyma02g16130.1	86.82	220	29	0	5	224	193	412	8e-52	206
Ps_131984	Glyma02g16130.1	86.76	136	11	1	223	358	591	719	4e-29	131
Ps_131985	Glyma12g04440.1	82.62	305	53	0	611	915	328	24	3e-45	184
Ps_131986	Glyma03g32510.2	87.1	884	114	0	108	991	1085	202	0	848
Ps_131987	Glyma03g32510.2	84.28	318	50	0	142	459	1084	1401	8e-61	234
Ps_131988	Glyma09g36850.1	78.33	946	205	0	135	1080	116	1061	4e-65	250
Ps_131989	Glyma12g06690.1	92.57	377	28	0	5	381	1115	739	2e-148	525
Ps_131989	Glyma12g06690.1	94.2	69	4	0	382	450	666	734	5e-22	105
Ps_131990	Glyma12g06690.1	91.05	637	57	0	140	776	98	734	0	811
Ps_131993	Glyma14g40200.1	83.15	647	106	1	31	674	235	881	6e-115	414
Ps_131994	Glyma01g00420.1	86.56	320	43	0	150	469	1968	2287	1e-78	293
Ps_131998	Glyma18g02150.1	83.42	404	67	0	314	717	484	887	2e-71	270
Ps_132002	Glyma01g37020.1	79.84	367	74	0	192	558	53	419	2e-32	141
Ps_132002	Glyma01g37020.1	83.33	186	31	0	689	874	550	735	5e-27	123
Ps_132003	Glyma12g05380.1	85.88	85	12	0	364	448	283	367	2e-12	73.8
Ps_132004	Glyma04g38800.1	88.79	856	96	0	3	858	193	1048	0	936
Ps_132005	Glyma11g19110.1	87.94	141	17	0	891	1031	40	180	1e-33	145
Ps_132006	Glyma07g18530.1	92.21	578	45	0	9	586	1486	2063	0	789
Ps_132007	Glyma18g38620.1	85.58	326	47	0	24	349	106	431	2e-72	274
Ps_132010	Glyma16g01970.1	86.65	629	84	0	534	1162	26	654	1e-164	581
Ps_132010	Glyma16g01970.1	85.71	126	18	0	1433	1558	661	786	4e-22	107
Ps_132012	Glyma16g23680.1	92.86	56	4	0	196	251	80	25	3e-14	79.8
Ps_132017	Glyma07g37370.1	86.72	369	49	0	21	389	355	723	2e-93	343
Ps_132020	Glyma09g07520.1	85.43	357	43	1	57	413	875	528	9e-82	303
Ps_132021	Glyma07g39490.1	84.76	105	16	0	20	124	593	697	7e-15	81.8
Ps_132022	Glyma09g39400.1	87.85	790	96	0	23	812	1181	1970	0	805
Ps_132030	Glyma15g13470.2	91.04	67	6	0	252	318	106	172	3e-16	85.7
Ps_132031	Glyma02g41180.1	90	200	20	0	5	204	169	368	1e-61	238
Ps_132032	Glyma19g42640.1	84.84	475	72	0	7	481	757	283	1e-101	371
Ps_132033	Glyma13g38990.1	91.76	85	7	0	231	315	152	236	3e-24	113
Ps_132036	Glyma15g07080.1	85.04	234	35	0	37	270	2436	2203	5e-46	186
Ps_132038	Glyma06g21060.1	89.61	154	16	0	98	251	636	483	3e-44	178
Ps_132039	Glyma01g06730.1	87.88	132	16	0	285	416	211	342	5e-31	135
Ps_132043	Glyma11g13690.1	83.23	626	93	4	463	1085	3589	2973	4e-108	392
Ps_132051	Glyma09g17040.1	90.21	235	23	0	128	362	1	235	8e-76	283
Ps_132052	Glyma02g19430.1	89.42	104	11	0	53	156	1186	1289	5e-26	119
Ps_132057	Glyma13g20530.1	90.73	248	23	0	102	349	1610	1363	1e-83	309
Ps_132057	Glyma13g20530.1	90	100	10	0	6	105	1652	1751	3e-26	119
Ps_132058	Glyma12g36190.1	83.56	292	45	1	34	325	1072	1360	5e-49	194
Ps_132060	Glyma03g02500.1	86.88	160	21	0	13	172	369	528	1e-35	151
Ps_132061	Glyma11g33950.1	85.54	332	48	0	359	690	473	804	1e-73	278
Ps_132061	Glyma11g33950.1	88.42	95	8	1	152	246	284	375	2e-19	97.6
Ps_132064	Glyma09g30520.1	82.93	949	162	0	107	1055	35	983	2e-169	597
Ps_132069	Glyma02g10370.1	89.34	469	47	1	26	494	2325	1860	1e-149	529
Ps_132070	Glyma10g06800.1	88.16	2416	262	2	146	2561	59	2450	0	2510
Ps_132071	Glyma13g36070.1	85.19	162	24	0	32	193	1234	1395	1e-29	131
Ps_132072	Glyma13g36070.1	85.19	162	24	0	35	196	1234	1395	1e-29	131
Ps_132075	Glyma15g13700.1	88.3	974	108	2	84	1051	1	974	0	1019
Ps_132076	Glyma15g13700.1	88.74	693	72	2	84	770	1	693	0	747
Ps_132079	Glyma11g36990.1	86.89	854	109	1	133	986	851	1	0	767
Ps_132082	Glyma05g23170.1	82.81	803	129	1	468	1270	843	50	5e-142	505
Ps_132084	Glyma19g06280.1	83.26	239	40	0	26	264	97	335	1e-37	157
Ps_132085	Glyma06g07030.1	88.31	77	9	0	47	123	1528	1604	3e-15	81.8
Ps_132087	Glyma15g15870.1	82.94	170	29	0	137	306	1159	1328	8e-23	107
Ps_132091	Glyma08g09810.1	86.72	1107	141	2	1	1107	358	1458	0	987
Ps_132094	Glyma13g29070.1	82.35	153	27	0	310	462	294	142	5e-17	89.7
Ps_132098	Glyma14g08500.3	89.04	794	84	1	1	791	1076	283	0	880
Ps_132099	Glyma18g44500.1	87	200	26	0	293	492	352	551	1e-47	190
Ps_132099	Glyma18g44500.1	86.59	179	24	0	18	196	80	258	7e-40	165
Ps_132105	Glyma18g06400.1	80.4	347	68	0	43	389	1105	1451	5e-35	149
Ps_132106	Glyma14g11960.1	87.08	240	31	0	96	335	358	597	1e-59	230
Ps_132106	Glyma14g11960.1	96.36	55	2	0	450	504	736	790	2e-18	93.7
Ps_132107	Glyma08g06920.2	86.85	464	58	1	302	765	26	486	7e-120	432
Ps_132107	Glyma08g06920.2	86.67	90	12	0	922	1011	488	577	7e-15	83.8
Ps_132108	Glyma08g23220.1	84.72	661	86	2	189	837	13	670	2e-146	519
Ps_132109	Glyma05g06360.1	87.64	275	31	1	443	714	275	1	6e-72	272
Ps_132110	Glyma08g32750.1	89.19	185	20	0	415	599	370	554	6e-53	208
Ps_132111	Glyma13g09210.1	87.25	604	75	2	72	674	492	1094	4e-162	571
Ps_132113	Glyma10g36820.1	84.93	272	41	0	499	770	546	275	2e-54	214
Ps_132116	Glyma19g35230.1	86.54	156	21	0	609	764	3948	3793	4e-33	143
Ps_132117	Glyma09g33580.1	83.17	410	69	0	23	432	1877	2286	4e-70	266
Ps_132118	Glyma06g47380.1	94	467	28	0	1	467	1001	535	0	704
Ps_132119	Glyma06g47380.1	94.03	352	21	0	1	352	1001	650	3e-150	531
Ps_132119	Glyma06g47380.1	93.39	121	8	0	347	467	439	559	2e-43	176
Ps_132122	Glyma01g37560.4	86.43	221	30	0	5	225	476	696	1e-50	200
Ps_132123	Glyma06g11720.1	87.36	277	35	0	159	435	122	398	5e-72	272
Ps_132125	Glyma19g29440.1	88.66	635	72	0	10	644	698	64	0	688
Ps_132126	Glyma16g04050.1	85.91	1242	173	2	1	1241	683	1923	0	1059
Ps_132127	Glyma19g29440.1	88.98	127	14	0	1	127	683	809	6e-33	141
Ps_132128	Glyma02g35010.1	82.64	1279	210	2	392	1670	625	1891	0	779
Ps_132128	Glyma02g35010.1	86.74	181	18	1	1832	2006	2002	2182	6e-41	170
Ps_132128	Glyma02g35010.1	86.21	174	24	0	73	246	294	467	3e-36	155
Ps_132129	Glyma11g05750.1	86.59	984	124	3	105	1081	51	1033	0	890
Ps_132130	Glyma11g05750.1	86.59	984	124	3	105	1081	51	1033	0	890
Ps_132132	Glyma19g31620.1	84.01	269	43	0	42	310	403	671	2e-48	192
Ps_132135	Glyma02g05050.1	86.94	314	38	1	312	622	1469	1156	1e-78	293
Ps_132136	Glyma18g47600.1	91.72	906	75	0	454	1359	133	1038	0	1201
Ps_132138	Glyma10g01210.1	85.66	279	37	1	2	277	1355	1077	2e-60	232
Ps_132139	Glyma17g11350.1	85.14	148	22	0	371	518	3774	3627	5e-26	119
Ps_132142	Glyma11g33580.1	88.58	692	79	0	5	696	401	1092	0	745
Ps_132143	Glyma09g41880.1	85.88	85	12	0	286	370	2044	1960	2e-12	73.8
Ps_132144	Glyma06g16010.1	94.05	84	5	0	16	99	1740	1823	9e-29	127
Ps_132145	Glyma01g45540.1	82.33	232	35	1	23	254	2186	2411	9e-32	137
Ps_132147	Glyma07g02250.1	86.26	182	22	1	117	295	1	182	3e-38	159
Ps_132148	Glyma08g21910.1	87.43	183	23	0	111	293	123	305	7e-45	180
Ps_132148	Glyma08g21910.1	95.24	63	3	0	1	63	63	125	5e-21	101
Ps_132149	Glyma05g10890.1	94.74	57	3	0	502	558	4	60	4e-17	89.7
Ps_132154	Glyma03g29440.1	87.86	1870	218	3	647	2513	2050	187	0	1895
Ps_132154	Glyma03g29440.1	82.78	151	26	0	371	521	2251	2101	1e-17	93.7
Ps_132155	Glyma03g29440.1	88.5	1617	177	3	647	2260	2050	440	0	1719
Ps_132155	Glyma03g29440.1	84.21	247	39	0	2444	2690	433	187	7e-44	180
Ps_132155	Glyma03g29440.1	82.78	151	26	0	371	521	2251	2101	1e-17	93.7
Ps_132157	Glyma02g36300.1	86.54	728	98	0	24	751	1040	1767	0	666
Ps_132159	Glyma20g32720.1	79.69	320	56	1	6	316	1499	1818	2e-28	127
Ps_132160	Glyma20g08930.1	87.52	1002	125	0	289	1290	164	1165	0	995
Ps_132161	Glyma15g37980.2	81.14	859	153	3	1403	2252	910	1768	6e-112	406
Ps_132161	Glyma15g37980.2	89.52	124	10	1	895	1015	399	522	2e-31	139
Ps_132161	Glyma15g37980.2	87.18	117	15	0	359	475	1	117	1e-23	113
Ps_132162	Glyma15g37980.2	81.14	859	153	3	1316	2165	910	1768	6e-112	406
Ps_132162	Glyma15g37980.2	89.52	124	10	1	808	928	399	522	2e-31	139
Ps_132162	Glyma15g37980.2	87.18	117	15	0	359	475	1	117	1e-23	113
Ps_132164	Glyma15g08860.1	88.24	187	22	0	171	357	99	285	3e-49	196
Ps_132172	Glyma10g40780.1	80.99	242	43	1	275	516	1823	1585	2e-13	77.8
Ps_132173	Glyma15g16400.1	97.5	40	1	0	239	278	340	379	4e-12	71.9
Ps_132174	Glyma06g14860.1	80.72	332	64	0	301	632	562	893	1e-35	151
Ps_132175	Glyma02g04090.1	85.86	191	27	0	2	192	191	1	4e-40	165
Ps_132178	Glyma13g37980.1	83.98	231	37	0	96	326	1558	1788	4e-40	165
Ps_132179	Glyma06g47210.1	89.22	2105	227	0	766	2870	2105	1	0	2339
Ps_132179	Glyma06g47210.1	88.48	356	38	1	346	701	2522	2170	1e-102	377
Ps_132180	Glyma06g47210.1	89.22	2105	227	0	766	2870	2105	1	0	2339
Ps_132180	Glyma06g47210.1	88.48	356	38	1	346	701	2522	2170	1e-102	377
Ps_132181	Glyma06g47210.1	89.22	2105	227	0	766	2870	2105	1	0	2339
Ps_132181	Glyma06g47210.1	88.48	356	38	1	346	701	2522	2170	1e-102	377
Ps_132182	Glyma18g46610.1	86.14	202	28	0	33	234	500	701	2e-44	178
Ps_132185	Glyma09g42190.1	85.35	594	87	0	22	615	942	349	5e-137	488
Ps_132189	Glyma11g34070.1	88.89	234	26	0	138	371	1	234	4e-68	258
Ps_132190	Glyma01g32690.1	85.88	255	36	0	22	276	1312	1566	1e-56	220
Ps_132194	Glyma08g12670.1	80.51	195	38	0	54	248	500	694	5e-16	85.7
Ps_132196	Glyma10g28640.1	90.77	401	37	0	8	408	1504	1904	4e-141	502
Ps_132198	Glyma11g33100.3	90.02	491	46	1	141	628	113	603	7e-165	581
Ps_132199	Glyma11g33100.3	89.82	491	47	1	141	628	113	603	2e-162	573
Ps_132200	Glyma11g33100.3	89.82	491	47	1	141	628	113	603	2e-162	573
Ps_132203	Glyma03g37470.1	83.96	106	17	0	1	106	106	1	3e-13	75.8
Ps_132205	Glyma17g18350.1	84.65	860	132	0	669	1528	1378	2237	0	658
Ps_132208	Glyma17g10900.1	84.42	520	81	0	10	529	54	573	3e-107	389
Ps_132210	Glyma09g32970.1	85.64	550	79	0	4	553	1571	2120	5e-118	424
Ps_132212	Glyma18g20850.1	83.82	859	118	6	320	1163	1997	2849	3e-165	583
Ps_132212	Glyma18g20850.1	84.71	157	21	1	13	169	1591	1744	5e-25	117
Ps_132216	Glyma02g46760.1	85.38	212	25	4	91	299	830	622	2e-34	147
Ps_132217	Glyma08g17480.1	88.24	374	44	0	37	410	274	647	2e-108	392
Ps_132218	Glyma15g41650.1	84.96	266	37	1	1	263	266	1	2e-52	206
Ps_132224	Glyma11g04210.1	84.19	626	97	2	1	625	584	1208	1e-122	440
Ps_132226	Glyma11g04350.1	85.71	119	14	1	296	414	281	396	5e-13	75.8
Ps_132228	Glyma19g02810.1	86.21	145	20	0	178	322	133	277	2e-29	129
Ps_132229	Glyma19g02810.1	85.57	97	14	0	268	364	181	277	6e-15	81.8
Ps_132230	Glyma02g47490.1	85.78	408	58	0	10	417	469	876	1e-82	307
Ps_132232	Glyma04g07160.1	88.02	242	29	0	488	729	286	527	4e-65	250
Ps_132233	Glyma14g06270.1	82.52	326	57	0	93	418	1	326	9e-49	194
Ps_132234	Glyma03g39300.2	83.86	638	94	1	611	1248	436	1064	4e-127	456
Ps_132234	Glyma03g39300.2	88.28	290	34	0	252	541	83	372	9e-82	305
Ps_132238	Glyma02g13860.3	86.49	148	20	0	745	892	280	427	1e-30	135
Ps_132238	Glyma02g13860.3	93.33	60	4	0	504	563	114	173	3e-16	87.7
Ps_132240	Glyma01g02300.1	84.45	894	139	0	243	1136	894	1	0	670
Ps_132241	Glyma08g22400.1	91.67	528	44	0	207	734	1577	1050	0	698
Ps_132241	Glyma08g22400.1	100	70	0	0	744	813	956	1025	6e-32	139
Ps_132245	Glyma06g08660.1	84.15	246	39	0	72	317	2721	2476	4e-44	178
Ps_132246	Glyma06g08660.1	84.23	279	44	0	72	350	2721	2443	6e-52	204
Ps_132248	Glyma10g44320.1	83.45	411	66	2	29	438	1154	1563	1e-68	260
Ps_132249	Glyma17g15370.2	88.75	80	9	0	345	424	28	107	2e-16	87.7
Ps_132254	Glyma09g31050.1	86.14	303	42	0	149	451	668	970	9e-71	268
Ps_132255	Glyma01g41800.1	86.36	418	57	0	1	418	666	1083	1e-103	377
Ps_132257	Glyma15g43020.1	84.66	365	56	0	1	365	918	554	2e-74	280
Ps_132258	Glyma06g06350.1	83.73	627	102	0	170	796	175	801	8e-121	434
Ps_132259	Glyma15g07250.1	86.67	285	38	0	73	357	130	414	1e-69	264
Ps_132262	Glyma05g31900.1	85.45	213	31	0	219	431	685	897	2e-43	176
Ps_132262	Glyma05g31900.1	91.23	57	5	0	78	134	541	597	2e-12	73.8
Ps_132263	Glyma10g34600.1	87.04	162	21	0	386	547	480	641	7e-37	155
Ps_132264	Glyma01g40450.1	84.7	379	55	1	911	1289	380	755	2e-76	287
Ps_132265	Glyma02g17470.6	90.32	186	18	0	236	421	295	480	3e-58	226
Ps_132266	Glyma02g17470.6	91.76	182	15	0	236	417	295	476	5e-63	242
Ps_132267	Glyma10g06220.1	85.84	233	33	0	182	414	3813	3581	1e-50	200
Ps_132268	Glyma02g28000.1	88.05	1673	200	0	1703	3375	214	1886	0	1731
Ps_132269	Glyma10g00380.1	89.47	627	66	0	1	627	720	1346	0	720
Ps_132270	Glyma12g34410.2	87.08	1169	148	1	314	1479	1	1169	0	1116
Ps_132271	Glyma13g36140.3	87.3	953	118	1	314	1263	1	953	0	926
Ps_132271	Glyma13g36140.3	81.92	343	56	1	1344	1686	958	1294	5e-47	190
Ps_132272	Glyma14g06690.1	86.69	308	41	0	31	338	4	311	2e-76	285
Ps_132272	Glyma14g06690.1	91.84	98	8	0	363	460	434	531	9e-30	131
Ps_132278	Glyma12g32440.1	82.66	323	56	0	59	381	2221	2543	2e-49	196
Ps_132279	Glyma0024s00260.1	86.84	380	50	0	67	446	1442	1821	1e-97	357
Ps_132280	Glyma06g17280.2	86.16	990	128	1	471	1451	1	990	0	884
Ps_132281	Glyma16g04630.1	86.93	153	20	0	124	276	36	188	2e-33	145
Ps_132281	Glyma16g04630.1	80.69	290	56	0	590	879	508	797	2e-29	131
Ps_132282	Glyma16g04630.1	86.93	153	20	0	124	276	36	188	1e-33	145
Ps_132282	Glyma16g04630.1	80.07	291	58	0	590	880	508	798	3e-25	117
Ps_132284	Glyma14g02430.1	87.15	934	120	0	29	962	241	1174	0	900
Ps_132289	Glyma12g12810.1	87.18	78	10	0	179	256	21	98	1e-12	75.8
Ps_132297	Glyma18g50150.1	90	60	6	0	131	190	266	207	5e-12	71.9
Ps_132298	Glyma16g21430.1	84.18	1346	200	7	395	1735	1	1338	0	936
Ps_132300	Glyma07g13290.1	92.06	277	22	0	93	369	1	277	5e-103	375
Ps_132305	Glyma08g09800.1	87.42	159	17	1	199	357	399	244	4e-36	153
Ps_132305	Glyma08g09800.1	88.29	111	13	0	436	546	156	46	2e-25	117
Ps_132310	Glyma03g40200.1	85.76	337	48	0	30	366	1	337	6e-77	287
Ps_132311	Glyma13g33430.1	88.97	136	15	0	29	164	1355	1490	7e-36	151
Ps_132317	Glyma01g44450.2	83.54	243	32	3	634	875	318	83	2e-35	151
Ps_132318	Glyma01g44450.2	82.56	258	39	1	455	712	318	67	3e-37	157
Ps_132319	Glyma01g44450.2	82.56	258	39	1	634	891	318	67	4e-37	157
Ps_132320	Glyma01g44450.2	81.98	344	53	2	529	872	401	67	1e-46	188
Ps_132321	Glyma01g44450.2	82.67	329	46	4	529	856	401	83	7e-45	182
Ps_132322	Glyma11g31890.1	85.71	98	11	1	419	516	263	169	4e-14	79.8
Ps_132324	Glyma14g04110.1	85.21	311	40	2	148	458	88	392	1e-63	244
Ps_132327	Glyma19g33660.1	88.59	149	17	0	401	549	1213	1361	2e-38	161
Ps_132329	Glyma09g28090.1	88.79	107	12	0	64	170	1	107	9e-26	117
Ps_132331	Glyma18g47520.1	86.88	1044	137	0	537	1580	1	1044	0	983
Ps_132332	Glyma02g01760.1	85.63	515	65	2	3	517	89	594	2e-120	432
Ps_132333	Glyma12g32660.1	85	100	15	0	118	217	170	269	2e-14	79.8
Ps_132336	Glyma03g24170.1	93.75	64	4	0	240	303	21	84	4e-19	95.6
Ps_132337	Glyma20g08080.1	84.79	388	59	0	1	388	1720	2107	4e-81	301
Ps_132339	Glyma10g30990.1	82.29	175	31	0	1266	1440	956	1130	4e-20	101
Ps_132340	Glyma08g23600.1	85.43	446	63	2	13	457	819	375	1e-96	353
Ps_132342	Glyma03g38250.1	82.32	181	32	0	1043	1223	206	26	1e-21	105
Ps_132348	Glyma09g41280.1	87.1	217	28	0	1224	1440	697	913	2e-52	208
Ps_132349	Glyma18g03200.1	90.91	55	5	0	250	304	51	105	4e-11	69.9
Ps_132350	Glyma10g35040.1	88.14	295	29	1	12	306	1360	1072	3e-83	309
Ps_132353	Glyma13g01740.1	84.98	233	26	2	206	435	427	653	4e-45	182
Ps_132353	Glyma13g01740.1	94.74	76	4	0	2	77	241	316	5e-26	119
Ps_132353	Glyma13g01740.1	90.8	87	8	0	521	607	742	828	5e-23	109
Ps_132356	Glyma14g33340.1	89.39	358	38	0	17	374	501	858	2e-113	408
Ps_132357	Glyma17g16870.1	87.47	391	49	0	19	409	1205	815	2e-106	387
Ps_132357	Glyma17g16870.1	80.42	480	91	1	516	995	492	16	6e-51	202
Ps_132359	Glyma18g46830.1	89.1	734	80	0	92	825	1	734	0	821
Ps_132360	Glyma18g46840.1	86.01	629	88	0	62	690	43	671	2e-155	549
Ps_132361	Glyma08g40620.1	86.02	279	39	0	816	1094	1194	1472	3e-63	244
Ps_132361	Glyma08g40620.1	80.53	452	88	0	241	692	604	1055	2e-49	198
Ps_132362	Glyma08g36700.1	84.09	1213	175	4	250	1447	1	1210	0	870
Ps_132363	Glyma01g12340.2	83.47	1210	191	3	218	1424	7	1210	0	767
Ps_132366	Glyma08g20510.1	88.24	238	28	0	1	238	640	403	8e-66	250
Ps_132368	Glyma04g07270.1	82.04	284	41	4	94	377	29	302	5e-32	139
Ps_132368	Glyma04g07270.1	87.29	118	15	0	464	581	371	488	8e-25	115
Ps_132370	Glyma07g33360.1	90.8	87	8	0	344	430	478	564	7e-23	109
Ps_132371	Glyma20g14630.1	84.08	245	39	0	175	419	607	851	1e-43	176
Ps_132372	Glyma19g28660.1	84.73	131	20	0	246	376	1	131	9e-21	101
Ps_132373	Glyma12g06980.3	90.73	982	91	0	269	1250	26	1007	0	1183
Ps_132374	Glyma01g02640.2	86.92	214	28	0	103	316	1555	1768	2e-51	202
Ps_132374	Glyma01g02640.2	86.84	76	10	0	1	76	1178	1253	5e-12	71.9
Ps_132375	Glyma20g03910.1	86.32	95	13	0	254	348	314	408	6e-16	85.7
Ps_132376	Glyma20g03910.1	86.32	95	13	0	254	348	314	408	7e-16	85.7
Ps_132379	Glyma08g01050.1	83.28	293	49	0	86	378	52	344	4e-48	192
Ps_132379	Glyma08g01050.1	92.59	54	4	0	486	539	362	415	7e-13	75.8
Ps_132380	Glyma18g06110.1	88.08	344	41	0	364	707	411	68	2e-97	357
Ps_132381	Glyma15g00300.1	89.48	599	58	1	152	745	2551	3149	0	688
Ps_132381	Glyma15g00300.1	87.5	112	14	0	8	119	2389	2500	1e-23	111
Ps_132383	Glyma01g35220.4	84.98	1624	244	0	480	2103	146	1769	0	1285
Ps_132385	Glyma08g16590.1	91.67	60	5	0	579	638	1512	1453	6e-14	79.8
Ps_132385	Glyma08g16590.1	92.16	51	4	0	378	428	1776	1726	5e-11	69.9
Ps_132387	Glyma19g40800.1	85.78	464	63	1	12	472	1110	1573	2e-108	392
Ps_132389	Glyma13g22660.1	86.26	342	47	0	1	342	64	405	2e-72	274
Ps_132389	Glyma13g22660.1	80.67	238	43	1	524	761	581	815	3e-21	103
Ps_132391	Glyma14g21790.1	86.44	177	24	0	2	178	491	315	8e-39	161
Ps_132392	Glyma10g11000.2	92.31	52	4	0	41	92	314	365	9e-12	71.9
Ps_132394	Glyma17g17380.1	87.5	616	77	0	82	697	959	1574	6e-174	611
Ps_132399	Glyma08g24160.2	84.45	463	72	0	1	463	688	1150	1e-94	347
Ps_132400	Glyma08g15600.1	83.01	306	37	1	7	312	871	1161	1e-54	214
Ps_132402	Glyma15g40180.1	83.51	370	61	0	293	662	859	490	2e-65	250
Ps_132406	Glyma19g08720.1	87.5	224	28	0	4	227	941	1164	3e-57	222
Ps_132414	Glyma02g38650.1	81.61	805	145	1	400	1204	2021	1220	7e-116	418
Ps_132415	Glyma11g12200.1	87.96	1229	148	0	11	1239	94	1322	0	1263
Ps_132416	Glyma11g12200.1	87.85	1235	150	0	11	1245	94	1328	0	1259
Ps_132418	Glyma06g03980.1	89.43	473	50	0	275	747	2343	2815	5e-153	541
Ps_132418	Glyma06g03980.1	93.3	179	12	0	27	205	2133	2311	3e-68	260
Ps_132422	Glyma11g01020.1	87.13	505	65	0	135	639	666	1170	3e-136	486
Ps_132422	Glyma11g01020.1	89.83	59	6	0	1	59	511	569	6e-11	69.9
Ps_132423	Glyma11g01020.1	87.13	505	65	0	135	639	666	1170	3e-136	486
Ps_132423	Glyma11g01020.1	89.83	59	6	0	1	59	511	569	5e-11	69.9
Ps_132424	Glyma13g20540.1	86.39	147	20	0	4	150	281	135	2e-30	133
Ps_132425	Glyma12g31780.1	84.06	621	99	0	2205	2825	1900	1280	8e-124	446
Ps_132425	Glyma12g31780.1	90.09	111	11	0	2986	3096	1110	1000	2e-29	133
Ps_132425	Glyma12g31780.1	86.6	97	13	0	3145	3241	996	900	2e-16	89.7
Ps_132425	Glyma12g31780.1	81.62	136	25	0	1907	2042	2192	2057	5e-11	71.9
Ps_132426	Glyma12g31780.1	84.06	621	99	0	2013	2633	1900	1280	8e-124	446
Ps_132426	Glyma12g31780.1	90.09	111	11	0	2794	2904	1110	1000	2e-29	133
Ps_132426	Glyma12g31780.1	86.6	97	13	0	2953	3049	996	900	2e-16	89.7
Ps_132426	Glyma12g31780.1	81.62	136	25	0	1715	1850	2192	2057	5e-11	71.9
Ps_132427	Glyma06g21290.2	87.61	218	27	0	356	573	254	37	7e-56	218
Ps_132429	Glyma10g38490.1	87.7	382	44	1	73	454	1416	1794	9e-105	381
Ps_132436	Glyma01g37090.1	85.56	187	27	0	328	514	232	418	3e-37	157
Ps_132439	Glyma20g24380.1	92.02	714	57	0	160	873	1	714	0	963
Ps_132440	Glyma06g14520.1	89.06	64	7	0	408	471	797	860	7e-12	71.9
Ps_132442	Glyma08g43730.1	87.14	591	76	0	2	592	3562	4152	2e-161	569
Ps_132443	Glyma14g39980.1	88.89	63	7	0	304	366	150	212	6e-11	69.9
Ps_132444	Glyma05g37930.2	85.16	519	77	0	114	632	969	451	4e-116	418
Ps_132445	Glyma14g37520.2	82.89	152	26	0	118	269	63	214	5e-19	95.6
Ps_132446	Glyma09g35050.5	86.62	396	53	0	80	475	75	470	3e-100	365
Ps_132447	Glyma14g01020.1	86.41	434	59	0	32	465	366	799	1e-108	392
Ps_132449	Glyma07g37410.1	82.94	170	29	0	677	846	212	43	3e-22	107
Ps_132452	Glyma13g26300.1	89.14	221	24	0	173	393	566	786	1e-54	214
Ps_132454	Glyma03g36750.1	87.84	74	9	0	416	489	251	178	6e-13	75.8
Ps_132455	Glyma03g36750.1	87.5	96	12	0	257	352	276	181	6e-19	95.6
Ps_132456	Glyma03g36750.1	87.5	96	12	0	257	352	276	181	6e-19	95.6
Ps_132457	Glyma03g36750.1	91.55	71	6	0	416	486	251	181	3e-18	93.7
Ps_132459	Glyma17g10060.1	88.82	322	36	0	125	446	637	958	2e-96	353
Ps_132459	Glyma17g10060.1	85.11	94	14	0	589	682	1013	1106	7e-13	75.8
Ps_132460	Glyma05g01830.1	89.44	521	55	0	125	645	634	1154	7e-170	597
Ps_132461	Glyma17g10060.1	86.93	306	31	2	35	331	1432	1737	7e-77	287
Ps_132462	Glyma19g16660.1	84.4	109	15	1	95	203	371	477	5e-13	75.8
Ps_132464	Glyma11g37560.1	84.44	855	133	0	194	1048	109	963	0	640
Ps_132470	Glyma08g03410.1	88.61	158	18	0	290	447	92	249	1e-41	170
Ps_132472	Glyma09g31930.1	79.53	469	93	1	660	1128	487	952	3e-39	165
Ps_132473	Glyma09g31930.1	79.74	469	92	1	660	1128	487	952	1e-41	172
Ps_132476	Glyma14g12570.2	86.21	1262	165	3	494	1752	66	1321	0	1110
Ps_132480	Glyma16g04880.1	88.13	598	71	0	27	624	2346	2943	2e-177	622
Ps_132483	Glyma11g03620.1	82.6	454	76	1	54	504	698	1151	2e-71	270
Ps_132486	Glyma07g09230.1	84.62	182	28	0	485	666	429	610	5e-32	139
Ps_132487	Glyma19g14000.1	87.58	499	62	0	577	1075	779	281	1e-139	498
Ps_132488	Glyma02g12960.2	83.79	327	53	0	85	411	418	744	5e-59	228
Ps_132489	Glyma08g14920.1	89.67	1404	145	0	542	1945	2274	871	0	1633
Ps_132490	Glyma10g38830.1	87	454	59	0	75	528	574	121	2e-120	432
Ps_132491	Glyma03g39210.1	86.7	1293	172	0	163	1455	1	1293	0	1158
Ps_132492	Glyma10g29000.1	88.48	1198	138	0	190	1387	28	1225	0	1239
Ps_132493	Glyma13g04770.1	85.37	451	63	1	1253	1703	608	1055	7e-100	367
Ps_132493	Glyma13g04770.1	90.14	71	7	0	1024	1094	391	461	4e-15	85.7
Ps_132494	Glyma13g04770.1	85.37	451	63	1	1253	1703	608	1055	6e-100	367
Ps_132494	Glyma13g04770.1	90.14	71	7	0	1024	1094	391	461	3e-15	85.7
Ps_132495	Glyma13g26280.1	86.09	1323	166	4	472	1791	101	1408	0	1126
Ps_132498	Glyma04g42090.1	87.44	199	25	0	5	203	899	701	1e-49	196
Ps_132503	Glyma13g24240.1	83.23	334	56	0	22	355	933	1266	4e-56	218
Ps_132504	Glyma07g37100.1	82.62	305	53	0	247	551	1682	1378	9e-46	184
Ps_132504	Glyma07g37100.1	90.14	71	7	0	567	637	1282	1352	6e-16	85.7
Ps_132505	Glyma13g40520.2	94.37	71	4	0	17	87	1054	1124	3e-23	109
Ps_132507	Glyma19g31980.1	86.71	158	21	0	148	305	373	530	2e-34	147
Ps_132514	Glyma04g28970.2	90.7	355	27	2	1	349	3037	3391	7e-121	434
Ps_132515	Glyma04g28970.2	90.7	355	27	2	1	349	3037	3391	7e-121	434
Ps_132516	Glyma04g28970.2	90.7	355	27	2	1	349	3037	3391	6e-121	434
Ps_132517	Glyma15g07130.2	89.74	770	79	0	251	1020	133	902	0	858
Ps_132519	Glyma09g05540.1	81.79	560	99	1	10	569	226	782	8e-80	297
Ps_132520	Glyma05g34120.4	87.81	796	97	0	5	800	709	1504	0	809
Ps_132521	Glyma01g02190.2	88.42	95	10	1	676	770	595	688	6e-18	93.7
Ps_132524	Glyma18g51570.1	87.67	73	9	0	114	186	1	73	2e-12	73.8
Ps_132526	Glyma07g30140.1	89.01	182	17	1	253	434	890	1068	7e-50	198
Ps_132526	Glyma07g30140.1	90.73	151	14	0	1	151	623	773	7e-47	188
Ps_132528	Glyma20g18890.2	87.28	1046	133	0	439	1484	1	1046	0	1019
Ps_132530	Glyma08g29460.1	87.55	554	69	0	14	567	121	674	5e-156	551
Ps_132531	Glyma14g07290.1	83.51	564	93	0	703	1266	789	1352	2e-104	381
Ps_132535	Glyma14g01160.1	86.81	91	12	0	253	343	121	211	4e-16	85.7
Ps_132537	Glyma14g21120.1	86.36	154	21	0	428	581	1220	1067	5e-32	139
Ps_132538	Glyma14g21120.1	83.39	289	48	0	24	312	516	804	4e-48	192
Ps_132538	Glyma14g21120.1	86.36	132	18	0	465	596	960	1091	4e-26	119
Ps_132539	Glyma15g17690.1	86.76	695	89	2	213	904	33	727	0	634
Ps_132540	Glyma11g36730.1	89.56	182	19	0	182	363	467	286	2e-53	210
Ps_132540	Glyma11g36730.1	87.5	88	11	0	1	88	558	471	2e-16	87.7
Ps_132543	Glyma18g49610.1	82.85	309	53	0	7	315	1241	1549	3e-48	192
Ps_132548	Glyma12g09250.1	90.47	1584	151	0	194	1777	1	1584	0	1943
Ps_132549	Glyma12g09250.1	92	75	6	0	28	102	1085	1159	7e-21	101
Ps_132550	Glyma11g21530.2	89.08	1419	155	0	197	1615	11	1429	0	1584
Ps_132551	Glyma19g03090.1	90.55	201	19	0	330	530	16	216	1e-64	248
Ps_132551	Glyma19g03090.1	89.88	168	17	0	521	688	183	16	1e-49	198
Ps_132552	Glyma11g31870.1	83.83	167	27	0	10	176	1717	1883	1e-25	117
Ps_132553	Glyma03g39440.1	86.4	669	91	0	235	903	70	738	4e-172	605
Ps_132554	Glyma13g17340.1	79.33	1069	221	0	290	1358	1495	427	3e-100	367
Ps_132558	Glyma01g41460.1	84.49	1199	177	2	14	1206	37	1232	0	900
Ps_132562	Glyma11g00410.2	88.91	460	51	0	70	529	33	492	4e-143	507
Ps_132567	Glyma10g36030.1	84.33	1436	192	6	459	1861	283	1718	0	1035
Ps_132569	Glyma15g40170.1	83.9	1286	192	4	627	1912	460	1730	0	898
Ps_132569	Glyma15g40170.1	81.2	266	50	0	264	529	79	344	5e-29	131
Ps_132570	Glyma02g47610.1	87.5	216	27	0	120	335	2770	2985	5e-55	214
Ps_132572	Glyma19g28180.1	86.05	129	18	0	464	592	587	459	4e-24	113
Ps_132575	Glyma13g18660.1	89.53	707	74	0	285	991	115	821	0	815
Ps_132577	Glyma17g37310.1	90.79	76	7	0	37	112	417	492	3e-19	95.6
Ps_132579	Glyma03g40360.1	86.19	239	33	0	72	310	404	166	2e-54	212
Ps_132580	Glyma18g11620.1	83.78	715	116	0	467	1181	216	930	1e-139	498
Ps_132586	Glyma18g48420.1	83.33	108	18	0	98	205	385	492	8e-12	71.9
Ps_132587	Glyma09g04380.1	81.43	614	99	4	97	704	1361	757	2e-81	303
Ps_132587	Glyma09g04380.1	92.31	65	5	0	14	78	1477	1413	5e-17	89.7
Ps_132588	Glyma16g04420.1	91.25	160	14	0	118	277	531	372	1e-52	206
Ps_132588	Glyma16g04420.1	90.91	77	7	0	269	345	295	371	9e-20	97.6
Ps_132589	Glyma19g28990.1	90.3	371	36	0	28	398	1	371	6e-126	450
Ps_132591	Glyma10g33760.1	85.11	94	14	0	373	466	278	371	9e-13	75.8
Ps_132592	Glyma07g33640.1	84.69	307	47	0	278	584	212	518	4e-61	236
Ps_132593	Glyma06g35580.1	85.94	1124	158	0	226	1349	142	1265	0	950
Ps_132594	Glyma05g33410.1	86.65	869	113	1	753	1621	1099	234	0	799
Ps_132597	Glyma02g46780.1	88.95	1231	133	1	1	1231	762	1989	0	1316
Ps_132600	Glyma17g35480.1	94.83	58	3	0	517	574	923	980	9e-18	91.7
Ps_132601	Glyma01g43580.1	88.84	233	26	0	12	244	1354	1586	2e-67	256
Ps_132602	Glyma20g28930.1	87.31	741	94	0	18	758	11	751	0	724
Ps_132604	Glyma13g25700.1	80.56	319	62	0	1	319	666	984	1e-32	141
Ps_132605	Glyma06g16300.1	88.13	1179	140	0	183	1361	55	1233	0	1227
Ps_132608	Glyma05g05490.1	87.92	720	87	0	21	740	146	865	0	737
Ps_132611	Glyma07g08370.1	90.93	419	38	0	3	421	874	1292	2e-149	529
Ps_132612	Glyma07g08370.1	91.65	419	35	0	3	421	874	1292	1e-156	553
Ps_132613	Glyma17g07760.1	86.64	232	31	0	89	320	176	407	5e-55	214
Ps_132614	Glyma18g50460.1	80.94	278	53	0	375	652	835	1112	2e-29	131
Ps_132615	Glyma04g01110.1	87.33	663	84	0	426	1088	3157	2495	4e-160	565
Ps_132619	Glyma01g39110.1	84.14	353	53	1	1	350	3393	3745	5e-46	184
Ps_132621	Glyma11g21600.1	89.46	977	97	1	146	1122	3229	2259	0	1122
Ps_132621	Glyma11g21600.1	90.1	303	30	0	1128	1430	2333	2031	4e-99	363
Ps_132624	Glyma03g39370.1	88.62	413	47	0	334	746	146	558	3e-124	446
Ps_132626	Glyma10g36730.1	83.01	459	63	1	296	739	1	459	7e-84	311
Ps_132628	Glyma08g41460.2	79.71	631	128	0	225	855	128	758	4e-61	236
Ps_132630	Glyma10g33980.1	86.99	584	76	0	16	599	580	1163	2e-157	555
Ps_132631	Glyma07g03980.1	84.62	546	58	4	3	547	4678	5198	3e-119	428
Ps_132636	Glyma02g13520.1	85.1	349	49	1	56	404	1488	1143	9e-73	276
Ps_132637	Glyma07g13040.1	94.03	201	12	0	437	637	3483	3283	2e-81	303
Ps_132638	Glyma07g14910.1	91.3	69	6	0	636	704	961	1029	5e-17	89.7
Ps_132638	Glyma07g14910.1	88.57	70	8	0	20	89	402	471	7e-13	75.8
Ps_132639	Glyma07g09430.1	88.98	1189	131	0	456	1644	355	1543	0	1318
Ps_132640	Glyma07g09430.2	88.97	689	76	0	456	1144	355	1043	0	763
Ps_132640	Glyma07g09430.2	91.6	119	10	0	1231	1349	1045	1163	7e-37	157
Ps_132640	Glyma07g09430.2	88	150	18	0	1544	1693	1165	1314	3e-36	155
Ps_132641	Glyma10g01840.1	90.42	1639	157	0	204	1842	16	1654	0	2004
Ps_132642	Glyma12g11240.1	83.83	1008	148	2	202	1194	752	1759	0	716
Ps_132643	Glyma12g11240.1	83.83	1008	148	2	202	1194	752	1759	0	716
Ps_132644	Glyma01g42480.1	83.99	456	73	0	45	500	3241	3696	3e-88	325
Ps_132646	Glyma08g23800.1	93.1	58	4	0	92	149	803	860	2e-15	83.8
Ps_132646	Glyma08g23800.1	86.05	86	12	0	16	101	746	661	5e-13	75.8
Ps_132647	Glyma08g23800.1	84.64	319	49	0	16	334	746	428	7e-64	244
Ps_132653	Glyma12g00450.1	90.29	587	57	0	1	587	3625	4211	0	712
Ps_132655	Glyma02g04990.1	88.17	262	31	0	9	270	574	835	8e-73	274
Ps_132658	Glyma09g20260.1	88.64	308	35	0	63	370	635	942	2e-80	299
Ps_132661	Glyma04g39120.1	91.72	302	25	0	3	304	3247	3548	4e-111	400
Ps_132662	Glyma06g24770.1	86.8	394	52	0	128	521	1	394	4e-101	369
Ps_132663	Glyma07g25390.1	81.54	428	79	0	445	872	1190	763	3e-51	204
Ps_132665	Glyma17g06820.1	84.73	131	20	0	412	542	932	802	1e-20	101
Ps_132665	Glyma17g06820.1	83.69	141	23	0	628	768	704	564	2e-19	97.6
Ps_132666	Glyma11g17900.1	86.99	146	19	0	95	240	209	64	4e-32	139
Ps_132666	Glyma11g17900.1	94.44	54	3	0	1	54	231	284	2e-15	83.8
Ps_132667	Glyma12g10170.1	91.55	71	6	0	56	126	751	821	3e-18	93.7
Ps_132669	Glyma18g08210.1	88.66	494	53	1	203	693	135	628	6e-150	531
Ps_132671	Glyma15g01180.1	86.38	279	38	0	265	543	335	57	6e-66	252
Ps_132672	Glyma10g40110.2	87.88	231	28	0	25	255	1196	1426	3e-61	236
Ps_132676	Glyma17g02520.1	92.45	53	4	0	1	53	1407	1355	2e-12	73.8
Ps_132677	Glyma19g36200.1	84.8	829	120	2	59	881	1197	369	0	636
Ps_132678	Glyma19g36200.1	89.18	342	37	0	495	836	710	369	7e-106	385
Ps_132678	Glyma19g36200.1	81.48	432	74	2	59	484	1197	766	1e-54	214
Ps_132679	Glyma12g03220.1	87.23	188	24	0	1	188	554	367	1e-45	182
Ps_132680	Glyma13g28550.2	89.09	275	30	0	92	366	2183	2457	7e-83	307
Ps_132681	Glyma15g10570.1	88.95	733	81	0	88	820	1840	2572	0	811
Ps_132682	Glyma08g09460.1	81.75	904	165	0	76	979	543	1446	2e-135	484
Ps_132686	Glyma13g12070.3	84.11	107	17	0	266	372	140	246	2e-13	77.8
Ps_132690	Glyma01g07680.1	84.97	1071	137	4	2615	3676	2140	3195	0	854
Ps_132690	Glyma01g07680.1	86.39	169	23	0	22	190	396	564	2e-35	153
Ps_132690	Glyma01g07680.1	83.89	149	24	0	511	659	714	862	4e-21	105
Ps_132690	Glyma01g07680.1	82.02	178	32	0	2097	2274	1586	1763	3e-19	99.6
Ps_132691	Glyma01g07680.1	84.97	1071	137	4	2681	3742	2140	3195	0	854
Ps_132691	Glyma01g07680.1	86.39	169	23	0	22	190	396	564	2e-35	153
Ps_132691	Glyma01g07680.1	83.89	149	24	0	511	659	714	862	5e-21	105
Ps_132691	Glyma01g07680.1	82.02	178	32	0	2163	2340	1586	1763	3e-19	99.6
Ps_132692	Glyma13g34900.2	92.48	133	10	0	1267	1399	1617	1749	3e-45	184
Ps_132692	Glyma13g34900.2	79.23	260	48	2	399	658	989	1242	1e-13	79.8
Ps_132693	Glyma13g19960.1	86.67	105	14	0	55	159	2569	2673	7e-20	97.6
Ps_132697	Glyma06g12780.3	87.1	217	28	0	1	217	207	423	2e-53	208
Ps_132703	Glyma06g15180.2	90.33	1107	107	0	225	1331	1	1107	0	1346
Ps_132704	Glyma16g00880.1	91.56	865	73	0	556	1420	326	1190	0	1136
Ps_132705	Glyma14g01480.1	87.34	387	49	0	38	424	429	43	6e-99	361
Ps_132709	Glyma12g01100.1	84.03	119	19	0	252	370	166	284	2e-15	85.7
Ps_132709	Glyma12g01100.1	85.71	91	13	0	472	562	356	446	4e-13	77.8
Ps_132711	Glyma09g35040.1	87.22	133	17	0	411	543	973	1105	4e-29	129
Ps_132712	Glyma09g35040.1	84.33	1021	157	1	80	1100	88	1105	0	751
Ps_132713	Glyma14g04820.1	95.95	74	3	0	12	85	2455	2528	3e-27	123
Ps_132716	Glyma06g44410.1	83.25	209	34	1	224	431	2008	2216	7e-29	129
Ps_132717	Glyma09g07510.1	94.44	180	10	0	359	538	196	17	7e-74	278
Ps_132721	Glyma12g05330.2	88.56	472	42	1	508	979	728	269	5e-147	521
Ps_132731	Glyma19g05640.1	86.32	446	61	0	16	461	1737	2182	6e-111	400
Ps_132732	Glyma08g16680.1	88.35	395	46	0	219	613	1	395	3e-116	418
Ps_132733	Glyma06g16330.1	87.65	251	28	1	71	318	1114	1364	4e-65	248
Ps_132734	Glyma13g44250.2	80.93	540	103	0	201	740	65	604	2e-66	254
Ps_132737	Glyma18g31330.1	81.38	1160	207	2	166	1316	1386	227	7e-166	585
Ps_132738	Glyma08g12770.1	84.94	166	25	0	267	432	1827	1662	1e-29	131
Ps_132739	Glyma04g41070.1	86.4	603	82	0	5	607	469	1071	9e-154	545
Ps_132742	Glyma08g00560.3	84.67	1520	218	3	229	1736	85	1601	0	1166
Ps_132746	Glyma17g11010.1	80.26	380	75	0	14	393	160	539	5e-31	135
Ps_132747	Glyma16g09320.1	86.09	1423	193	3	147	1565	76	1497	0	1231
Ps_132748	Glyma01g04050.1	83.55	304	50	0	139	442	65	368	2e-52	206
Ps_132749	Glyma14g23850.1	87.5	72	9	0	146	217	109	180	9e-12	71.9
Ps_132752	Glyma04g07150.1	84.34	396	60	2	5	399	60	454	6e-74	278
Ps_132754	Glyma02g12290.1	84.33	485	76	0	284	768	20	504	5e-98	359
Ps_132755	Glyma07g17420.1	91.36	405	35	0	6	410	1417	1013	1e-148	525
Ps_132757	Glyma03g39720.1	91.94	186	15	0	1	186	4961	5146	7e-66	250
Ps_132757	Glyma03g39720.1	89.19	74	8	0	183	256	4807	4880	1e-15	83.8
Ps_132760	Glyma04g06960.1	84.88	258	39	0	94	351	139	396	4e-51	202
Ps_132761	Glyma10g30090.1	83.63	342	56	0	454	795	466	807	1e-60	234
Ps_132764	Glyma10g02870.1	90.06	362	36	0	131	492	1	362	3e-110	398
Ps_132770	Glyma11g09900.1	81.38	843	133	3	13	837	228	1064	8e-124	444
Ps_132772	Glyma08g13290.1	86.92	1246	163	0	233	1478	1425	180	0	1178
Ps_132773	Glyma10g10200.1	83.39	289	48	0	708	996	565	853	9e-48	192
Ps_132775	Glyma10g41310.1	83.95	754	121	0	324	1077	131	884	5e-151	535
Ps_132777	Glyma06g42370.1	88.47	616	71	0	8	623	1028	413	4e-168	591
Ps_132780	Glyma11g03910.1	86.6	97	13	0	14	110	542	638	5e-17	89.7
Ps_132781	Glyma09g04290.1	87.8	582	71	0	209	790	1	582	7e-168	591
Ps_132782	Glyma07g37080.1	87.02	362	47	0	317	678	109	470	5e-94	345
Ps_132783	Glyma04g02860.1	80.18	661	122	2	64	724	850	199	3e-71	270
Ps_132784	Glyma03g14640.1	92.42	66	5	0	1045	1110	492	557	3e-17	91.7
Ps_132785	Glyma01g37730.1	82.05	195	32	1	226	420	1	192	5e-22	105
Ps_132786	Glyma07g04050.4	88.73	71	8	0	175	245	58	128	2e-13	77.8
Ps_132789	Glyma17g04840.4	87.5	200	25	0	686	885	38	237	1e-49	198
Ps_132790	Glyma13g17650.1	84.42	462	72	0	345	806	130	591	8e-94	345
Ps_132791	Glyma13g17650.1	83.15	540	91	0	212	751	52	591	5e-95	349
Ps_132792	Glyma17g04840.4	87.5	200	25	0	631	830	38	237	1e-49	198
Ps_132794	Glyma13g22760.1	87.89	1759	205	4	321	2075	187	1941	0	1774
Ps_132795	Glyma15g02640.1	89	100	11	0	112	211	1259	1160	4e-24	111
Ps_132797	Glyma17g36280.1	84.16	562	86	1	7	565	1284	1845	5e-112	404
Ps_132798	Glyma17g20430.1	82.03	551	99	0	101	651	319	869	1e-82	307
Ps_132799	Glyma17g20430.1	83.08	201	34	0	12	212	233	33	3e-29	129
Ps_132800	Glyma13g41900.2	87.97	615	74	0	15	629	2079	2693	1e-180	632
Ps_132804	Glyma12g35680.1	84.52	659	91	1	128	786	1	648	2e-143	509
Ps_132806	Glyma06g01780.1	89.67	213	22	0	330	542	504	292	1e-64	248
Ps_132806	Glyma06g01780.1	80.98	205	39	0	658	862	206	2	2e-19	97.6
Ps_132808	Glyma10g33160.1	90.8	87	8	0	43	129	1617	1703	4e-23	109
Ps_132809	Glyma19g42770.1	85.48	551	80	0	525	1075	316	866	1e-127	458
Ps_132810	Glyma18g01120.2	89.01	282	31	0	272	553	282	1	2e-84	313
Ps_132814	Glyma16g33680.1	83.78	185	30	0	108	292	412	596	3e-29	129
Ps_132816	Glyma20g27720.1	90.18	489	48	0	518	1006	1035	1523	3e-167	589
Ps_132816	Glyma20g27720.1	92.55	94	7	0	351	444	958	1051	2e-29	131
Ps_132816	Glyma20g27720.1	87.34	79	10	0	52	130	668	746	3e-13	77.8
Ps_132817	Glyma20g27720.2	92.14	229	18	0	518	746	1035	1263	1e-83	311
Ps_132817	Glyma20g27720.2	92.55	94	7	0	351	444	958	1051	2e-29	131
Ps_132817	Glyma20g27720.2	89.86	69	7	0	825	893	1313	1381	2e-14	81.8
Ps_132817	Glyma20g27720.2	87.34	79	10	0	52	130	668	746	3e-13	77.8
Ps_132819	Glyma16g28520.1	85.24	210	31	0	183	392	2084	1875	9e-42	170
Ps_132819	Glyma16g28520.1	91.18	68	6	0	2	69	2074	2141	1e-16	87.7
Ps_132820	Glyma13g02740.1	82.38	806	142	0	304	1109	1001	196	6e-132	472
Ps_132821	Glyma11g10890.1	83.83	167	27	0	42	208	510	344	1e-25	117
Ps_132822	Glyma02g39060.1	82.61	207	30	1	343	549	899	699	2e-28	127
Ps_132823	Glyma11g26480.1	83.93	112	12	1	342	453	297	192	9e-15	81.8
Ps_132827	Glyma16g05430.1	82.96	358	61	0	144	501	586	943	2e-58	226
Ps_132829	Glyma17g14590.1	84.97	692	104	0	443	1134	178	869	2e-154	547
Ps_132830	Glyma08g03780.1	87.65	510	63	0	211	720	220	729	6e-144	511
Ps_132831	Glyma08g03780.1	88.46	936	108	0	211	1146	220	1155	0	999
Ps_132832	Glyma08g03780.1	88.35	618	72	0	211	828	220	837	0	654
Ps_132834	Glyma05g15170.1	87.07	263	34	0	1	263	1021	1283	3e-66	252
Ps_132838	Glyma07g17720.1	80.36	275	54	0	37	311	1093	1367	9e-26	117
Ps_132839	Glyma13g43590.1	81.01	179	34	0	168	346	1	179	4e-16	85.7
Ps_132841	Glyma06g30850.1	85.79	197	28	0	11	207	2749	2945	4e-41	168
Ps_132846	Glyma11g03480.2	89.39	66	7	0	2	67	71	6	2e-13	75.8
Ps_132849	Glyma07g12030.1	84.32	695	103	2	2	690	181	875	2e-142	505
Ps_132850	Glyma09g30190.4	86.67	180	24	0	9	188	196	17	1e-40	167
Ps_132851	Glyma04g04650.1	85.71	98	14	0	23	120	419	516	2e-15	83.8
Ps_132852	Glyma13g22950.1	85.78	225	32	0	84	308	675	451	2e-48	192
Ps_132853	Glyma02g01070.1	82.73	747	129	0	82	828	528	1274	8e-128	458
Ps_132854	Glyma14g39540.1	89.91	555	56	0	214	768	1	555	0	656
Ps_132855	Glyma07g00350.1	91.07	2352	210	0	356	2707	55	2406	0	2997
Ps_132856	Glyma20g24350.1	82.59	247	43	0	248	494	53	299	4e-35	149
Ps_132858	Glyma15g07360.1	84.31	784	123	0	100	883	16	799	1e-156	553
Ps_132862	Glyma09g07670.1	82.67	479	77	1	207	679	178	656	2e-78	293
Ps_132871	Glyma03g40680.1	79.29	560	113	1	1	560	21	577	2e-46	186
Ps_132872	Glyma11g10520.1	87.83	230	28	0	366	595	239	468	1e-60	234
Ps_132873	Glyma17g37950.1	79.81	515	98	2	736	1247	680	1191	2e-46	188
Ps_132873	Glyma17g37950.1	85.12	121	18	0	621	741	535	655	5e-19	97.6
Ps_132875	Glyma06g02980.1	81.57	613	110	1	32	641	1514	2126	4e-85	315
Ps_132877	Glyma03g03360.1	80.5	400	78	0	128	527	1061	662	1e-42	174
Ps_132878	Glyma09g29760.1	85.21	629	84	1	86	714	1	620	2e-133	476
Ps_132879	Glyma06g45160.1	89.2	685	74	0	387	1071	235	919	0	737
Ps_132879	Glyma06g45160.1	89.61	77	8	0	303	379	49	125	9e-17	89.7
Ps_132880	Glyma06g45160.1	88.17	871	103	0	1109	1979	49	919	0	876
Ps_132881	Glyma02g11450.2	86.31	358	43	1	8	365	253	604	9e-88	323
Ps_132883	Glyma14g09130.3	91	1122	101	0	73	1194	115	1236	0	1423
Ps_132887	Glyma17g29540.1	88.48	165	19	0	1	165	106	270	1e-43	176
Ps_132888	Glyma20g32200.2	89.57	623	62	1	8	630	203	822	0	716
Ps_132889	Glyma11g00580.1	80.53	673	128	1	685	1357	703	1372	2e-77	291
Ps_132889	Glyma11g00580.1	80.9	466	89	0	44	509	213	678	2e-55	218
Ps_132890	Glyma11g00580.1	80.9	466	89	0	44	509	213	678	1e-55	218
Ps_132890	Glyma11g00580.1	81.85	314	57	0	685	998	703	1016	3e-41	170
Ps_132892	Glyma01g27490.1	81.34	552	97	2	30	578	622	1170	2e-71	270
Ps_132893	Glyma07g37370.1	85.86	403	57	0	188	590	293	695	2e-94	347
Ps_132894	Glyma08g05940.1	83.07	437	74	0	662	1098	346	782	5e-74	280
Ps_132894	Glyma08g05940.1	83.49	218	36	0	359	576	124	341	5e-34	147
Ps_132895	Glyma08g05940.1	83.59	256	42	0	999	1254	527	782	2e-42	174
Ps_132895	Glyma08g05940.1	83.49	218	36	0	445	662	124	341	5e-34	147
Ps_132895	Glyma08g05940.1	83.24	179	30	0	748	926	346	524	5e-25	117
Ps_132896	Glyma08g05940.1	83.59	256	42	0	913	1168	527	782	2e-42	174
Ps_132896	Glyma08g05940.1	83.49	218	36	0	359	576	124	341	5e-34	147
Ps_132896	Glyma08g05940.1	83.24	179	30	0	662	840	346	524	4e-25	117
Ps_132897	Glyma08g05940.1	83.07	437	74	0	748	1184	346	782	5e-74	280
Ps_132897	Glyma08g05940.1	83.49	218	36	0	445	662	124	341	5e-34	147
Ps_132898	Glyma06g05290.1	85.35	703	103	0	130	832	60	762	9e-164	577
Ps_132899	Glyma06g45610.1	87.36	87	11	0	202	288	480	566	4e-16	85.7
Ps_132900	Glyma06g45610.1	89.04	73	8	0	221	293	82	10	1e-14	81.8
Ps_132901	Glyma19g44330.1	88.3	342	40	0	1	342	2068	2409	5e-99	361
Ps_132903	Glyma07g02690.1	81.34	536	100	0	3	538	581	46	2e-71	270
Ps_132905	Glyma19g44010.1	84.82	738	112	0	66	803	700	1437	5e-163	575
Ps_132905	Glyma19g44010.1	90.48	63	6	0	2	64	690	628	3e-13	77.8
Ps_132906	Glyma19g44010.1	86.47	133	17	1	36	167	707	575	4e-24	113
Ps_132907	Glyma12g32590.1	82.29	175	31	0	32	206	654	828	1e-20	101
Ps_132909	Glyma18g38350.1	88.91	532	59	0	386	917	267	798	2e-156	553
Ps_132914	Glyma10g05630.1	83.55	1058	169	2	1360	2413	904	1960	0	708
Ps_132914	Glyma10g05630.1	83.14	261	44	0	961	1221	592	852	2e-40	168
Ps_132914	Glyma10g05630.1	83.51	194	32	0	481	674	109	302	5e-29	131
Ps_132916	Glyma13g33990.1	86.46	325	44	0	111	435	175	499	3e-79	295
Ps_132917	Glyma16g29220.1	85.71	84	12	0	1	84	820	903	5e-12	71.9
Ps_132918	Glyma16g29220.1	85.71	84	12	0	1	84	820	903	4e-12	71.9
Ps_132919	Glyma13g07780.1	88.87	1078	120	0	82	1159	545	1622	0	1185
Ps_132919	Glyma13g07780.1	91.86	86	7	0	3	88	530	445	2e-24	115
Ps_132920	Glyma03g27220.1	86.25	80	11	0	190	269	303	382	8e-12	71.9
Ps_132921	Glyma20g28620.1	82.81	128	22	0	407	534	1182	1055	1e-13	79.8
Ps_132922	Glyma12g01040.1	91.18	68	6	0	210	277	1	68	1e-16	87.7
Ps_132923	Glyma18g07510.1	94.31	510	29	0	6	515	1072	1581	0	781
Ps_132929	Glyma15g37760.1	85.94	498	70	0	79	576	731	234	2e-120	432
Ps_132930	Glyma17g23770.1	84.64	293	45	0	444	736	145	437	1e-57	224
Ps_132930	Glyma17g23770.1	91.18	68	6	0	299	366	6	73	2e-16	87.7
Ps_132931	Glyma20g36970.1	88.76	178	15	3	65	238	3771	3947	1e-42	174
Ps_132932	Glyma03g40950.1	89.46	389	41	0	8	396	3488	3876	1e-124	446
Ps_132933	Glyma09g03480.2	85.74	561	75	3	405	964	1442	886	1e-127	458
Ps_132933	Glyma09g03480.2	89.13	92	10	0	1809	1900	92	1	9e-21	103
Ps_132933	Glyma09g03480.2	87.01	77	10	0	1629	1705	254	178	8e-12	73.8
Ps_132934	Glyma09g03480.2	85.74	561	75	3	405	964	1442	886	1e-127	458
Ps_132934	Glyma09g03480.2	96.23	53	2	0	1809	1861	92	40	1e-16	89.7
Ps_132934	Glyma09g03480.2	87.01	77	10	0	1629	1705	254	178	8e-12	73.8
Ps_132935	Glyma02g46350.2	92.95	397	28	0	21	417	538	934	2e-160	565
Ps_132938	Glyma02g13910.1	83.49	212	32	1	103	311	1112	901	3e-32	139
Ps_132944	Glyma02g48060.1	89.16	535	52	1	3	537	375	903	1e-171	603
Ps_132945	Glyma02g48060.1	88.31	419	43	1	3	421	375	787	5e-124	444
Ps_132945	Glyma02g48060.1	85	120	18	0	418	537	998	879	6e-19	95.6
Ps_132948	Glyma14g05380.1	85.84	113	16	0	38	150	1315	1427	9e-20	97.6
Ps_132950	Glyma19g28110.1	82.52	658	115	0	1	658	608	1265	7e-108	392
Ps_132950	Glyma19g28110.1	82.03	629	113	0	745	1373	1273	1901	2e-95	351
Ps_132950	Glyma19g28110.1	87.31	197	25	0	1627	1823	2158	2354	1e-47	192
Ps_132951	Glyma19g28110.1	82.15	1294	231	0	1	1294	608	1901	0	733
Ps_132951	Glyma19g28110.1	87.31	197	25	0	1548	1744	2158	2354	1e-47	192
Ps_132952	Glyma02g10880.1	87.5	672	69	2	20	679	1398	2066	0	676
Ps_132952	Glyma02g10880.1	86.36	110	15	0	978	1087	2524	2633	1e-19	99.6
Ps_132953	Glyma09g39390.1	88.93	994	110	0	175	1168	113	1106	0	1098
Ps_132956	Glyma09g36660.1	82.85	694	119	0	204	897	419	1112	3e-120	432
Ps_132957	Glyma03g29550.1	86.77	257	34	0	20	276	517	773	2e-41	168
Ps_132958	Glyma08g42910.2	88.36	146	17	0	645	790	490	635	2e-36	155
Ps_132959	Glyma11g07360.1	84.12	170	27	0	822	991	808	977	6e-27	123
Ps_132959	Glyma11g07360.1	85.29	102	15	0	417	518	370	471	5e-15	83.8
Ps_132960	Glyma19g45290.1	86.62	157	21	0	12	168	286	130	5e-34	145
Ps_132961	Glyma13g29310.1	87.96	490	59	0	203	692	885	1374	2e-141	504
Ps_132961	Glyma13g29310.1	86.13	137	19	0	787	923	1418	1554	3e-26	121
Ps_132962	Glyma13g29310.1	87.55	474	59	0	308	781	901	1374	7e-132	472
Ps_132962	Glyma13g29310.1	86.13	137	19	0	876	1012	1418	1554	3e-26	121
Ps_132963	Glyma17g14820.1	80.71	560	90	4	343	899	1	545	3e-65	250
Ps_132965	Glyma19g34270.1	83.06	242	41	0	27	268	247	488	4e-37	155
Ps_132967	Glyma01g07040.1	83.94	355	57	0	250	604	1469	1115	5e-66	252
Ps_132970	Glyma01g14480.1	79.76	415	69	2	141	540	290	704	3e-40	167
Ps_132971	Glyma02g45040.1	88.19	974	112	1	342	1312	126	1099	0	1015
Ps_132973	Glyma01g04610.2	87.89	256	25	1	427	676	786	531	1e-69	264
Ps_132974	Glyma10g38140.1	83.12	877	148	0	293	1169	898	22	5e-160	565
Ps_132975	Glyma13g05340.1	88.28	478	56	0	403	880	623	1100	1e-141	504
Ps_132975	Glyma13g05340.1	89.41	387	41	0	17	403	426	812	3e-123	442
Ps_132979	Glyma06g45920.1	85.66	279	40	0	8	286	652	930	2e-61	236
Ps_132984	Glyma16g31860.1	89.86	207	21	0	24	230	553	759	5e-56	218
Ps_132984	Glyma16g31860.1	83.64	165	27	0	269	433	837	1001	2e-24	113
Ps_132986	Glyma12g29710.1	86.7	2143	273	3	271	2413	1	2131	0	1951
Ps_132986	Glyma12g29710.1	81.98	222	40	0	2614	2835	2341	2562	2e-26	123
Ps_132987	Glyma07g40340.4	78.85	383	81	0	288	670	105	487	3e-25	117
Ps_132987	Glyma07g40340.4	87.61	113	14	0	746	858	487	599	4e-24	113
Ps_132988	Glyma07g40340.4	80.81	495	95	0	288	782	105	599	1e-58	228
Ps_132994	Glyma02g06360.1	86.61	112	15	0	130	241	138	249	2e-21	103
Ps_132995	Glyma12g07690.2	81.32	380	71	0	294	673	190	569	2e-47	190
Ps_132996	Glyma12g07690.2	81.82	330	51	3	284	607	1848	1522	5e-40	167
Ps_132996	Glyma12g07690.2	78.85	468	99	0	711	1178	1418	951	7e-33	143
Ps_132998	Glyma02g26670.1	89.16	286	31	0	11	296	896	1181	3e-87	321
Ps_133001	Glyma12g03300.1	86.96	575	75	0	42	616	835	1409	3e-154	545
Ps_133002	Glyma14g08630.1	86.54	208	28	0	611	818	313	106	2e-47	190
Ps_133003	Glyma06g19780.1	88.94	226	25	0	56	281	464	239	8e-66	250
Ps_133005	Glyma17g06090.1	84.71	471	72	0	1	471	198	668	1e-99	363
Ps_133008	Glyma13g00980.1	88.36	1100	128	0	67	1166	1	1100	0	1166
Ps_133009	Glyma17g34510.1	89.66	532	55	0	22	553	120	651	3e-176	618
Ps_133010	Glyma13g32750.5	85.48	310	45	0	1224	1533	950	1259	4e-67	258
Ps_133010	Glyma13g32750.5	85.8	169	24	0	279	447	14	182	5e-33	145
Ps_133010	Glyma13g32750.5	81.67	180	33	0	751	930	510	689	4e-18	95.6
Ps_133013	Glyma05g03320.1	89.9	693	70	0	16	708	1144	1836	0	785
Ps_133014	Glyma10g39560.1	81.97	366	54	2	100	453	408	773	3e-52	206
Ps_133015	Glyma10g39560.1	81.82	363	54	2	100	450	408	770	2e-50	200
Ps_133019	Glyma08g25030.1	89.23	297	32	0	1	297	216	512	2e-91	335
Ps_133025	Glyma19g44430.1	84.23	539	82	1	2	540	1615	2150	1e-107	391
Ps_133029	Glyma20g37580.1	88.44	519	57	1	16	534	421	936	1e-155	549
Ps_133032	Glyma14g33160.1	86.3	219	30	0	172	390	1	219	1e-49	196
Ps_133033	Glyma08g02890.1	84.11	107	17	0	190	296	200	94	1e-13	77.8
Ps_133035	Glyma15g02010.1	80.8	1479	279	3	150	1624	233	1710	0	660
Ps_133036	Glyma12g13180.1	93.81	210	13	0	1	210	985	776	7e-85	313
Ps_133036	Glyma12g13180.1	89.42	104	11	0	211	314	601	704	2e-26	119
Ps_133038	Glyma10g40430.1	85.19	162	24	0	155	316	232	71	1e-29	131
Ps_133040	Glyma15g11000.1	86.11	108	15	0	364	471	2909	2802	5e-19	95.6
Ps_133041	Glyma11g37350.1	83.29	365	61	0	3	367	737	1101	2e-62	240
Ps_133041	Glyma11g37350.1	85.82	134	16	1	502	632	1221	1354	1e-23	111
Ps_133042	Glyma20g20930.1	87.64	89	11	0	92	180	1099	1187	3e-17	89.7
Ps_133044	Glyma02g04800.1	78.95	494	104	0	210	703	238	731	1e-36	155
Ps_133045	Glyma08g47960.2	83.28	293	49	0	536	828	446	154	7e-48	192
Ps_133049	Glyma01g03320.1	88.29	350	41	0	12	361	717	1066	2e-101	369
Ps_133051	Glyma06g47610.1	82.21	281	50	0	48	328	850	1130	7e-39	161
Ps_133052	Glyma18g43910.1	83.1	509	84	2	341	848	1110	1617	1e-83	311
Ps_133052	Glyma18g43910.1	86.85	251	33	0	19	269	845	1095	6e-61	236
Ps_133053	Glyma13g37040.2	82.39	159	28	0	62	220	133	291	2e-18	93.7
Ps_133054	Glyma20g20300.1	87.32	71	9	0	19	89	82	152	2e-11	69.9
Ps_133055	Glyma01g37160.1	85.81	472	67	0	12	483	154	625	1e-111	404
Ps_133056	Glyma05g32210.1	84.7	183	28	0	63	245	52	234	5e-33	141
Ps_133057	Glyma08g11220.1	84.29	280	44	0	1	280	2936	3215	2e-52	206
Ps_133058	Glyma09g28560.1	86.49	148	20	0	138	285	109	256	8e-31	135
Ps_133064	Glyma07g06730.2	82.12	425	67	2	637	1052	145	569	1e-61	238
Ps_133068	Glyma13g26610.1	83.38	343	57	0	267	609	1	343	7e-59	228
Ps_133069	Glyma15g37490.3	86	200	28	0	47	246	549	350	4e-43	174
Ps_133069	Glyma15g37490.3	89.06	64	7	0	245	308	280	343	5e-12	71.9
Ps_133071	Glyma19g42010.1	83.14	261	44	0	2	262	766	1026	3e-41	168
Ps_133072	Glyma07g17420.1	86.33	256	35	0	416	671	2034	1779	2e-59	230
Ps_133073	Glyma07g17420.1	87.67	146	18	0	416	561	2034	1889	3e-34	147
Ps_133073	Glyma07g17420.1	86.67	105	14	0	650	754	1883	1779	2e-19	97.6
Ps_133074	Glyma15g41280.1	87.07	116	15	0	20	135	799	914	7e-24	111
Ps_133075	Glyma12g03440.1	83.17	511	86	0	14	524	389	899	5e-90	331
Ps_133076	Glyma18g07510.1	83.55	620	81	4	30	637	229	839	2e-117	422
Ps_133077	Glyma18g07510.1	82.47	485	67	3	30	502	229	707	1e-78	293
Ps_133078	Glyma11g32920.1	81.77	203	31	2	439	638	1869	1670	1e-20	101
[truncated: 65,073 more rows]

## Sheet: Parafield-Medicago CDS BLASTN
Query	Subject	%_identity	alignment_length	mismatches	gap_openings	q_start	q_end	s_start	s_end	e_value	bit_score
Ps_129291	AC235006_14.1	89.93	298	30	0	1	298	1999	1702	7e-97	353
Ps_129299	Medtr5g092990.1	86.9	229	30	0	3	231	618	846	6e-56	216
Ps_129316	Medtr1g090320.1	94.66	131	7	0	16	146	4333	4463	2e-52	204
Ps_129321	Medtr6g092520.1	86.56	662	80	1	41	693	1	662	2e-175	615
Ps_129323	Medtr3g080240.1	94.74	57	3	0	197	253	397	453	1e-17	89.7
Ps_129326	Medtr3g084790.1	92.25	284	22	0	31	314	2043	2326	1e-107	389
Ps_129336	Medtr4g124900.1	82.65	196	31	1	18	210	2794	2989	1e-25	115
Ps_129342	Medtr1g006180.1	98.99	99	1	0	78	176	219	121	1e-47	188
Ps_129346	Medtr4g053530.1	91.09	202	18	0	4	205	2242	2443	4e-68	258
Ps_129347	Medtr1g006280.1	97.75	89	2	0	1	89	233	145	7e-39	161
Ps_129354	Medtr1g050740.1	86.7	451	49	4	1	441	51	500	4e-111	400
Ps_129357	Medtr8g098650.1	82.5	160	28	0	169	328	98	257	2e-19	95.6
Ps_129358	Medtr3g069120.1	83.68	190	28	2	24	210	1984	2173	7e-26	117
Ps_129367	Medtr2g095830.1	91.21	307	27	0	1	307	629	935	2e-109	394
Ps_129375	Medtr2g015270.1	89.38	292	31	0	18	309	362	653	5e-91	333
Ps_129375	Medtr2g015270.1	89.02	173	19	0	23	195	3073	3245	1e-48	192
Ps_129381	Medtr5g025580.1	91	511	46	0	14	524	1921	1411	0	648
Ps_129383	AC233668_43.1	89.26	242	26	0	27	268	503	744	3e-73	274
Ps_129384	Medtr2g100870.1	95.26	232	11	0	22	253	3080	3311	5e-103	373
Ps_129385	Medtr5g026610.1	92.86	140	10	0	5	144	505	644	2e-50	198
Ps_129385	Medtr5g026610.1	94.81	77	4	0	268	344	647	723	4e-27	121
Ps_129388	Medtr8g103870.1	96.64	119	4	0	18	136	460	342	3e-52	204
Ps_129393	Medtr7g093200.1	84.38	96	15	0	263	358	509	414	4e-12	71.9
Ps_129395	Medtr5g091760.1	87.04	247	32	0	15	261	377	623	7e-62	236
Ps_129399	Medtr3g109100.1	92.54	67	5	0	198	264	265	331	7e-19	93.7
Ps_129399	Medtr3g109100.1	92.16	51	4	0	24	74	109	159	9e-12	69.9
Ps_129403	Medtr1g079810.1	85.53	698	89	3	173	861	1	695	6e-164	577
Ps_129404	Medtr5g023810.1	86.67	120	16	0	202	321	33	152	4e-24	111
Ps_129408	Medtr3g009890.1	84.9	351	44	1	335	676	648	298	9e-76	283
Ps_129408	Medtr3g009890.1	92.42	66	5	0	252	317	793	728	7e-18	91.7
Ps_129410	Medtr4g059380.1	89.77	440	45	0	13	452	569	1008	2e-145	515
Ps_129410	Medtr4g059380.1	88.89	72	8	0	501	572	1057	1128	4e-14	79.8
Ps_129414	Medtr7g080750.1	92.39	381	29	0	309	689	1059	679	1e-148	525
Ps_129417	Medtr3g031030.1	83.84	198	32	0	990	1187	2318	2121	6e-32	139
Ps_129418	Medtr5g083720.1	87.87	907	107	1	372	1275	975	69	0	922
Ps_129419	Medtr5g080010.1	88.58	254	29	0	417	670	1784	1531	3e-72	274
Ps_129419	Medtr5g080010.1	81.17	239	45	0	981	1219	1196	958	5e-25	117
Ps_129420	Medtr2g036860.1	94.53	2833	152	1	570	3399	114	2946	0	4383
Ps_129420	Medtr2g036860.1	94.64	56	3	0	514	569	1	56	7e-16	87.7
Ps_129421	Medtr3g061630.1	89.72	652	61	1	302	947	652	1	0	763
Ps_129422	Medtr1g006730.1	99.51	204	1	0	311	514	204	1	9e-110	396
Ps_129423	Medtr4g061130.1	93.69	666	42	0	191	856	1	666	0	987
Ps_129423	Medtr4g061130.1	92.59	405	30	0	902	1306	667	1071	4e-160	565
Ps_129428	Medtr2g012420.1	91.29	746	65	0	389	1134	968	223	0	963
Ps_129430	Medtr1g023140.1	79.23	260	54	0	898	1157	269	10	2e-16	87.7
Ps_129433	Medtr7g099390.1	85.79	190	27	0	453	642	209	398	3e-39	163
Ps_129434	Medtr5g091860.1	93.69	333	21	0	864	1196	369	37	2e-138	494
Ps_129435	Medtr3g010770.1	89.12	1094	116	1	335	1425	1733	640	0	1221
Ps_129435	Medtr3g010770.1	93.1	58	4	0	1419	1476	581	638	4e-15	83.8
Ps_129436	Medtr3g010770.1	87.73	383	41	1	538	914	256	638	3e-107	389
Ps_129436	Medtr3g010770.1	89.71	68	7	0	301	368	1	68	4e-14	79.8
Ps_129436	Medtr3g010770.1	84	100	16	0	377	476	95	194	9e-12	71.9
Ps_129438	Medtr5g008210.1	82.07	396	47	5	581	964	384	1	3e-56	220
Ps_129442	Medtr7g116130.1	83.48	230	38	0	4	233	961	1190	2e-37	155
Ps_129444	Medtr7g051940.1	89.53	611	64	0	194	804	13	623	0	704
Ps_129445	Medtr8g070680.1	98.51	67	1	0	89	155	11	77	3e-28	125
Ps_129447	Medtr1g080310.1	90.4	594	51	2	826	1419	1303	1890	0	718
Ps_129447	Medtr1g080310.1	86.9	626	73	1	7	632	559	1175	3e-170	599
Ps_129448	Medtr4g087810.1	83.08	1176	182	4	314	1473	1202	28	0	747
Ps_129449	Medtr4g072090.1	91.95	745	57	1	1211	1955	712	1453	0	997
Ps_129449	Medtr4g072090.1	83.04	289	31	2	868	1156	417	687	4e-50	200
Ps_129449	Medtr4g072090.1	81.82	132	12	1	611	730	139	270	2e-15	85.7
Ps_129449	Medtr4g072090.1	88.73	71	8	0	1991	2061	1450	1520	4e-13	77.8
Ps_129450	Medtr8g027190.1	92.73	674	46	1	165	835	1	674	0	944
Ps_129450	Medtr8g027190.1	85.27	129	15	2	918	1043	738	865	3e-18	93.7
Ps_129450	Medtr8g027190.1	94.34	53	3	0	804	856	667	719	1e-14	81.8
Ps_129451	Medtr1g090630.1	88.03	518	62	0	370	887	518	1	3e-151	535
Ps_129452	Medtr3g117560.1	86.16	159	22	0	20	178	180	22	3e-33	141
Ps_129453	Medtr7g076360.1	90	150	14	1	209	357	519	370	1e-41	170
Ps_129453	Medtr7g076360.1	86.92	107	14	0	470	576	362	256	1e-20	101
Ps_129453	Medtr7g076360.1	94.64	56	3	0	850	905	66	11	2e-16	87.7
Ps_129455	Medtr4g108590.1	90.8	848	76	2	501	1346	403	1250	0	1021
Ps_129455	Medtr4g108590.1	89.34	366	33	1	47	412	2	361	6e-116	418
Ps_129465	Medtr7g100430.1	93.75	48	3	0	235	282	42	89	3e-12	71.9
Ps_129471	Medtr1g072650.1	85.05	1104	165	0	358	1461	1238	135	0	880
Ps_129472	Medtr7g070530.1	86.69	278	37	0	199	476	1502	1225	2e-67	258
Ps_129472	Medtr7g070530.1	82.16	269	48	0	616	884	1085	817	7e-36	153
Ps_129473	Medtr8g077680.1	93.36	256	17	0	1	256	2507	2762	5e-103	373
Ps_129474	Medtr5g023210.1	86.48	599	81	0	539	1137	608	10	3e-154	545
Ps_129477	Medtr7g102280.1	90.48	252	24	0	16	267	534	785	1e-83	309
Ps_129477	Medtr7g102280.1	85.21	257	38	0	355	611	786	1042	4e-53	208
Ps_129478	Medtr1g114240.1	93.57	498	32	0	473	970	1019	522	0	733
Ps_129478	Medtr1g114240.1	93.65	189	12	0	1137	1325	358	170	4e-74	280
Ps_129480	Medtr8g107640.1	87.45	932	117	0	305	1236	948	17	0	920
Ps_129481	Medtr7g100630.1	86.45	251	34	0	22	272	2248	2498	2e-59	228
Ps_129483	Medtr3g105440.1	91.5	153	13	0	1	153	1391	1543	9e-51	200
Ps_129483	Medtr3g105440.1	89.29	140	15	0	152	291	1593	1732	3e-38	159
Ps_129485	Medtr5g059200.1	89.61	799	83	0	10	808	14	812	0	926
Ps_129491	AC225519_12.1	84.21	114	18	0	384	497	382	269	2e-15	83.8
Ps_129492	Medtr5g017890.1	95.56	405	18	0	1	405	1932	1528	0	660
Ps_129494	Medtr4g116570.1	87.37	760	78	3	326	1082	2430	1686	0	751
Ps_129495	Medtr8g092630.1	88.75	969	109	0	26	994	283	1251	0	1057
Ps_129496	Medtr1g100960.2	85.25	305	42	1	114	415	139	443	7e-64	244
Ps_129497	Medtr3g032530.1	93.34	1021	68	0	952	1972	1	1021	0	1485
Ps_129503	AC151525_26.1	93.99	2113	127	0	214	2326	3374	1262	0	3156
Ps_129505	Medtr3g070170.1	90.46	283	27	0	148	430	37	319	1e-94	347
Ps_129505	Medtr3g070170.1	87.44	215	27	0	820	1034	715	929	5e-54	212
Ps_129506	Medtr2g083210.1	87.58	153	19	0	121	273	694	846	1e-36	153
Ps_129511	Medtr2g093230.1	87.32	418	53	0	18	435	668	1085	2e-113	408
Ps_129514	Medtr5g087960.1	92.02	163	13	0	221	383	495	333	6e-57	220
Ps_129515	Medtr4g121810.1	83.33	108	18	0	480	587	174	67	1e-11	71.9
Ps_129519	Medtr5g086130.1	87.11	481	56	1	1	481	1100	626	3e-130	464
Ps_129521	Medtr1g045980.1	100	35	0	0	250	284	310	344	1e-11	69.9
Ps_129524	Medtr5g093880.1	89.43	899	92	1	139	1037	7	902	0	1025
Ps_129524	Medtr5g093880.1	88.12	101	12	0	946	1046	784	884	7e-22	105
Ps_129524	Medtr5g093880.1	86.52	89	12	0	959	1047	770	858	1e-14	81.8
Ps_129524	Medtr5g093880.1	85.71	98	11	1	946	1043	838	932	4e-14	79.8
Ps_129526	Medtr1g006220.1	99.45	182	1	0	182	363	594	775	1e-96	353
Ps_129526	Medtr1g006220.1	100	125	0	0	651	775	773	897	6e-65	248
Ps_129529	Medtr1g086170.1	92.61	812	60	0	31	842	654	1465	0	1134
Ps_129531	Medtr3g094850.1	81.8	901	152	2	227	1115	171	1071	2e-137	490
Ps_129532	Medtr1g017870.1	90.51	1634	155	0	156	1789	1	1634	0	2010
Ps_129532	Medtr1g017870.1	92.86	84	6	0	1794	1877	1726	1809	1e-25	119
Ps_129533	Medtr1g017870.1	90.51	1634	155	0	156	1789	1	1634	0	2010
Ps_129533	Medtr1g017870.1	93.59	78	5	0	1794	1871	1726	1803	2e-24	115
Ps_129534	Medtr7g083660.1	92.62	298	22	0	246	543	1690	1393	8e-116	416
Ps_129538	Medtr4g006800.1	87.35	814	97	1	257	1070	834	27	0	799
Ps_129539	Medtr2g017730.1	88.53	1194	137	0	1	1194	615	1808	0	1281
Ps_129543	Medtr7g099060.1	89.71	136	14	0	291	426	184	319	2e-38	159
Ps_129545	Medtr4g127120.1	80.77	182	35	0	109	290	841	1022	1e-15	83.8
Ps_129547	Medtr2g019640.1	86.46	746	101	0	35	780	637	1382	0	678
Ps_129547	Medtr2g019640.1	90.32	62	6	0	777	838	1439	1378	5e-13	75.8
Ps_129550	Medtr2g104030.1	93.41	1321	84	1	431	1751	174	1491	0	1925
Ps_129551	Medtr4g118780.1	88.71	381	43	0	17	397	1272	1652	3e-115	414
Ps_129552	Medtr2g031050.1	89.16	83	9	0	242	324	718	800	8e-19	93.7
Ps_129554	Medtr5g077090.1	90.72	194	18	0	90	283	684	491	1e-63	242
Ps_129556	Medtr3g091940.1	94.56	441	24	0	12	452	1229	1669	0	684
Ps_129560	Medtr1g017760.1	86.99	123	16	0	168	290	45	167	9e-26	117
Ps_129561	Medtr1g017760.1	86.01	143	20	0	162	304	25	167	4e-28	125
Ps_129562	AC235488_29.1	82.25	338	57	1	35	372	73	407	5e-48	190
Ps_129563	Medtr7g051210.1	90.4	177	17	0	290	466	1	177	1e-55	216
Ps_129566	Medtr3g077320.1	85.93	199	28	0	155	353	587	785	4e-42	172
Ps_129567	Medtr5g020050.1	87.04	355	44	2	38	391	1528	1881	2e-87	323
Ps_129568	Medtr5g011420.1	85.03	735	110	0	129	863	209	943	4e-166	585
Ps_129569	AC225458_41.1	89.33	506	54	0	191	696	1	506	3e-163	575
Ps_129571	Medtr8g040550.1	90.97	1263	96	3	128	1387	1	1248	0	1606
Ps_129572	Medtr5g017070.1	89.83	59	6	0	209	267	142	200	1e-11	69.9
Ps_129573	Medtr3g082100.2	92.44	238	18	0	883	1120	293	56	4e-89	329
Ps_129575	Medtr7g080370.1	92.92	1088	77	0	521	1608	1092	5	0	1546
Ps_129575	Medtr7g080370.1	95	80	4	0	351	430	1262	1183	3e-28	127
Ps_129579	Medtr4g098620.1	91.62	692	52	1	222	913	686	1	0	914
Ps_129583	Medtr2g093280.1	91.14	3274	290	0	408	3681	3501	228	0	4191
Ps_129583	Medtr2g093280.1	93.42	76	5	0	3838	3913	80	5	5e-23	111
Ps_129584	Medtr3g116450.1	81.42	366	64	2	29	391	1603	1967	6e-43	174
Ps_129587	Medtr3g104460.1	91.77	717	56	1	406	1122	70	783	0	950
Ps_129592	Medtr3g035830.1	91.23	57	5	0	1054	1110	559	615	4e-12	73.8
Ps_129594	Medtr1g082850.1	85.83	1313	183	1	126	1435	28	1340	0	1124
Ps_129596	Medtr2g017940.1	93.19	543	37	0	265	807	1373	831	0	783
Ps_129597	Medtr4g082960.1	91.93	223	18	0	151	373	5	227	8e-81	299
Ps_129599	Medtr5g014330.1	95.52	1317	59	0	302	1618	1	1317	0	2143
Ps_129600	Medtr2g008540.1	83.22	149	25	0	404	552	341	193	1e-19	97.6
Ps_129603	Medtr6g075050.1	83.91	230	37	0	505	734	251	22	3e-39	163
Ps_129605	Medtr5g058140.1	86.88	648	73	3	555	1199	639	1	4e-172	605
Ps_129605	Medtr5g058140.1	88.61	79	6	1	1225	1300	79	1	1e-14	81.8
Ps_129606	Medtr3g031280.1	89.64	1197	109	2	229	1410	151	1347	0	1366
Ps_129607	Medtr7g092020.1	91.16	905	80	0	218	1122	1	905	0	1160
Ps_129612	Medtr3g091570.1	92.41	764	58	0	746	1509	1966	1203	0	1055
Ps_129612	Medtr3g091570.1	97.26	73	2	0	1503	1575	1089	1161	7e-29	129
Ps_129613	Medtr3g091570.1	94.86	311	16	0	1005	1315	785	1095	2e-137	490
Ps_129613	Medtr3g091570.1	86.86	388	51	0	596	983	348	735	6e-100	365
Ps_129613	Medtr3g091570.1	88.89	72	8	0	1310	1381	1208	1137	5e-14	79.8
Ps_129614	Medtr3g091570.1	90.11	748	74	0	596	1343	348	1095	0	896
Ps_129614	Medtr3g091570.1	88.89	72	8	0	1338	1409	1208	1137	6e-14	79.8
Ps_129615	Medtr3g107720.1	86.44	686	93	0	41	726	1162	1847	9e-178	622
Ps_129617	Medtr2g012310.1	91.76	1529	126	0	652	2180	1075	2603	0	2032
Ps_129617	Medtr2g012310.1	89.78	499	51	0	18	516	411	909	7e-166	585
Ps_129617	Medtr2g012310.1	89.87	158	13	1	2206	2363	2617	2771	1e-44	182
Ps_129618	Medtr3g109010.1	82.07	1121	195	2	190	1307	46	1163	8e-177	620
Ps_129619	Medtr4g020450.3	81.44	388	72	0	1	388	732	1119	3e-50	198
Ps_129621	Medtr7g023770.1	83.78	370	60	0	7	376	724	1093	3e-68	258
Ps_129623	AC235756_36.1	93.9	82	4	1	256	337	81	1	8e-25	115
Ps_129627	Medtr3g076930.1	93.44	625	41	0	7	631	755	1379	0	914
Ps_129628	Medtr5g033590.1	90.07	1410	125	2	321	1715	1410	1	0	1695
Ps_129629	Medtr4g034640.1	83.67	894	122	4	510	1400	1	873	2e-177	622
Ps_129631	Medtr4g091600.1	91.8	671	52	1	1	668	1453	2123	0	890
Ps_129632	Medtr7g092340.1	84.78	92	14	0	2017	2108	150	59	2e-11	71.9
Ps_129635	Medtr1g011710.1	85.06	2135	307	2	1066	3197	543	2668	0	1707
Ps_129635	Medtr1g011710.1	82.25	169	27	1	803	968	334	502	1e-17	93.7
Ps_129636	Medtr5g091800.1	90.51	474	45	0	51	524	1	474	8e-166	583
Ps_129638	Medtr3g092810.1	87.23	642	79	1	129	770	244	882	2e-176	618
Ps_129640	Medtr4g119970.1	86.45	332	45	0	314	645	555	886	4e-81	301
Ps_129640	Medtr4g119970.1	94.74	57	3	0	649	705	944	888	3e-17	89.7
Ps_129644	Medtr1g092740.1	79.92	528	106	0	181	708	118	645	3e-52	206
Ps_129644	Medtr1g092740.1	86.62	142	19	0	927	1068	879	1020	1e-29	131
Ps_129646	Medtr8g102710.1	90.28	247	24	0	1	247	1317	1563	8e-81	299
Ps_129647	Medtr4g097090.1	87.24	196	25	0	176	371	674	869	5e-48	190
Ps_129648	Medtr4g085820.1	88.85	951	98	4	429	1375	1466	520	0	981
Ps_129648	Medtr4g085820.1	90.99	444	40	0	1523	1966	486	43	2e-159	563
Ps_129649	AC233577_14.1	86.76	287	35	1	4	287	487	773	4e-70	264
Ps_129657	Medtr2g097180.1	87.5	160	20	0	327	486	534	375	2e-39	163
Ps_129660	Medtr8g077310.2	92.64	1467	102	2	379	1845	1461	1	0	2044
Ps_129661	Medtr4g014910.1	94.7	151	8	0	596	746	172	22	5e-61	236
Ps_129665	Medtr2g096370.1	87.5	168	21	0	129	296	1	168	1e-40	167
Ps_129669	Medtr8g022020.1	85.05	107	16	0	473	579	352	458	6e-16	85.7
Ps_129669	Medtr8g022020.1	85.71	84	12	0	308	391	190	273	9e-12	71.9
Ps_129674	Medtr4g098150.1	89.86	710	69	1	312	1018	712	3	0	833
Ps_129675	Medtr1g083230.1	86.79	1158	153	0	140	1297	1	1158	0	1082
Ps_129676	Medtr8g075810.1	96.23	159	6	0	153	311	1770	1612	3e-71	268
Ps_129679	Medtr7g036840.1	89.92	635	64	0	240	874	59	693	0	751
Ps_129680	Medtr7g059040.1	89.65	1150	110	3	263	1412	1	1141	0	1324
Ps_129681	Medtr7g059040.1	89.65	1150	110	3	263	1412	1	1141	0	1324
Ps_129682	Medtr1g064240.1	85.79	197	28	0	342	538	28	224	3e-41	168
Ps_129683	Medtr4g131390.1	79.95	414	83	0	208	621	141	554	3e-39	163
Ps_129686	Medtr5g014410.1	91.09	101	9	0	1	101	1181	1281	2e-29	129
Ps_129687	Medtr5g021150.1	92.44	1125	82	1	271	1392	1	1125	0	1511
Ps_129687	Medtr5g021150.1	94.32	845	48	0	1402	2246	1384	2228	0	1294
Ps_129688	Medtr2g012890.1	84.86	350	53	0	5	354	563	912	5e-73	274
Ps_129690	Medtr8g093740.1	80.63	506	98	0	398	903	557	52	3e-58	226
Ps_129692	Medtr5g008680.1	83.96	692	99	3	82	767	1	686	9e-124	444
Ps_129692	Medtr5g008680.1	93.62	188	12	0	1158	1345	1074	1261	1e-73	278
Ps_129692	Medtr5g008680.1	85.87	92	13	0	1005	1096	921	1012	6e-14	79.8
Ps_129692	Medtr5g008680.1	90	60	6	0	1350	1409	1333	1274	1e-11	71.9
Ps_129694	Medtr5g006070.1	85.36	1455	211	2	450	1903	1502	49	0	1179
Ps_129696	Medtr6g059920.1	91.81	293	24	0	170	462	8	300	5e-108	391
Ps_129714	Medtr4g072040.1	85.29	136	17	1	47	179	1	136	5e-23	107
Ps_129715	Medtr2g030490.1	83.07	632	107	0	1	632	1987	2618	3e-112	404
Ps_129733	Medtr8g023610.1	94.83	116	6	0	169	284	62	177	1e-45	182
Ps_129735	Medtr4g027040.1	85.67	698	97	1	13	707	739	1436	5e-167	587
Ps_129736	Medtr5g042910.1	85.95	121	17	0	1	121	121	1	2e-22	105
Ps_129736	Medtr5g042910.1	92.98	57	4	0	186	242	380	324	3e-15	81.8
Ps_129737	Medtr8g076740.1	85.51	138	20	0	18	155	717	854	2e-25	115
Ps_129741	Medtr4g007160.1	90.16	244	24	0	312	555	226	469	8e-79	293
Ps_129743	Medtr4g031140.1	86.36	953	124	1	176	1128	41	987	0	860
Ps_129745	Medtr5g085340.1	90.67	193	18	0	183	375	500	692	7e-63	240
Ps_129746	Medtr5g066730.1	86.84	76	10	0	232	307	250	175	3e-12	71.9
Ps_129751	Medtr8g088750.1	88.09	470	56	0	307	776	367	836	4e-137	488
Ps_129751	Medtr8g088750.1	88.28	128	15	0	8	135	245	372	6e-31	135
Ps_129764	Medtr5g031470.1	84.85	330	50	0	4	333	118	447	2e-68	258
Ps_129766	Medtr4g124650.1	88.92	415	40	1	14	428	1993	1585	4e-129	460
Ps_129768	Medtr2g103430.1	89.8	196	20	0	1	196	687	882	5e-60	230
Ps_129769	Medtr8g103190.1	91.21	364	26	1	10	367	210	573	4e-132	470
Ps_129771	Medtr2g102730.1	86.84	76	10	0	47	122	782	857	2e-12	71.9
Ps_129785	Medtr8g045000.1	94.55	55	3	0	1	55	1117	1063	3e-16	85.7
Ps_129786	Medtr8g041910.1	90.67	450	42	0	24	473	1075	1524	7e-159	559
Ps_129789	Medtr1g012020.1	87.34	237	30	0	19	255	572	808	2e-60	232
Ps_129789	Medtr1g012020.1	92.68	123	9	0	249	371	859	981	1e-42	172
Ps_129794	Medtr3g092050.1	87.97	424	51	0	25	448	34	457	7e-122	436
Ps_129802	Medtr8g087940.1	89.04	146	16	0	56	201	1	146	6e-40	163
Ps_129808	Medtr1g005210.1	99.47	189	1	0	86	274	192	4	3e-101	367
Ps_129812	Medtr5g012660.1	83.71	313	51	0	9	321	372	60	9e-56	216
Ps_129828	Medtr3g064900.1	83.76	117	19	0	303	419	285	401	6e-15	81.8
Ps_129830	Medtr7g017330.1	91.03	234	21	0	6	239	683	450	2e-80	297
Ps_129831	Medtr3g096200.1	94.6	426	23	0	1	426	176	601	0	662
Ps_129834	Medtr3g027150.1	90.15	274	27	0	1	274	2196	2469	8e-90	329
Ps_129841	Medtr1g110160.1	87.39	230	29	0	40	269	984	1213	1e-58	226
Ps_129842	Medtr2g093010.1	89.6	298	31	0	117	414	503	800	2e-94	345
Ps_129844	Medtr4g049500.1	83.76	197	32	0	301	497	2431	2235	1e-31	137
Ps_129845	Medtr5g060880.1	89.66	58	6	0	246	303	1109	1166	7e-11	67.9
Ps_129847	Medtr7g079720.1	93.86	277	17	0	44	320	2	278	2e-115	414
Ps_129848	Medtr5g044160.1	94.62	780	42	0	223	1002	1	780	0	1213
Ps_129851	Medtr7g005400.1	89.82	442	42	1	72	513	225	663	1e-145	515
Ps_129855	Medtr2g005880.1	86.9	84	11	0	364	447	463	546	2e-14	79.8
Ps_129856	Medtr4g055410.1	89.58	144	15	0	195	338	401	544	1e-40	167
Ps_129865	Medtr1g088830.1	98.08	104	2	0	1	104	596	699	7e-48	190
Ps_129866	Medtr2g013000.1	92.13	127	10	0	169	295	1782	1908	2e-42	172
Ps_129866	Medtr2g013000.1	90.91	88	8	0	17	104	1636	1723	6e-24	111
Ps_129869	Medtr5g017700.1	90.89	428	39	0	1	428	462	889	6e-153	539
Ps_129871	Medtr3g069210.1	87.36	87	11	0	1	87	2443	2529	2e-16	85.7
Ps_129875	Medtr8g107450.1	94.92	197	10	0	4	200	1663	1859	2e-84	311
Ps_129875	Medtr8g107450.1	93.91	115	7	0	196	310	2012	1898	1e-42	172
Ps_129879	Medtr5g046030.1	81.45	523	97	0	267	789	29	551	6e-62	238
Ps_129880	Medtr8g066310.1	91.87	209	17	0	15	223	491	699	5e-75	280
Ps_129882	Medtr7g114260.1	90.8	587	51	1	37	620	1120	1706	0	731
Ps_129885	Medtr1g071680.1	90.91	176	16	0	149	324	922	1097	1e-57	222
Ps_129891	Medtr1g007460.1	91.95	348	28	0	1	348	1292	1639	1e-131	468
Ps_129893	Medtr4g119550.1	90.91	55	5	0	664	718	835	781	3e-11	69.9
Ps_129899	AC233685_1.1	92.68	123	9	0	109	231	1120	1242	9e-43	172
Ps_129899	AC233685_1.1	91.25	80	7	0	7	86	995	1074	7e-22	103
Ps_129901	Medtr8g062990.1	85.24	271	38	2	132	401	446	715	6e-52	204
Ps_129908	Medtr2g007790.1	82.1	229	38	1	50	275	553	781	2e-28	125
Ps_129909	Medtr3g111210.1	88.16	228	27	0	65	292	1081	1308	2e-62	238
Ps_129910	Medtr3g077630.1	92.02	476	38	0	245	720	584	1059	0	642
Ps_129914	Medtr5g090290.1	87.73	375	46	0	42	416	138	512	1e-104	379
Ps_129922	AC233669_17.1	90.46	241	19	1	12	252	2878	3114	9e-79	293
Ps_129927	Medtr1g100970.1	86.25	538	65	2	40	568	1603	2140	3e-134	478
Ps_129927	Medtr1g100970.1	85	160	24	0	566	725	2183	2342	1e-28	127
Ps_129928	AC233672_2.1	90.06	312	31	0	1	312	1639	1950	6e-103	373
Ps_129930	Medtr1g101340.1	90.43	658	63	0	16	673	1211	1868	0	805
Ps_129931	AC151525_22.1	95	300	15	0	1	300	1492	1791	5e-134	476
Ps_129932	Medtr7g076290.1	91.07	168	12	1	68	232	373	206	4e-54	210
Ps_129934	Medtr4g103770.1	89.8	343	35	0	1	343	951	1293	7e-112	402
Ps_129941	Medtr5g018690.1	89.93	546	55	0	5	550	1289	1834	0	646
Ps_129954	Medtr3g010660.1	89.74	156	16	0	190	345	1	156	1e-45	182
Ps_129961	Medtr5g091650.1	88.66	194	22	0	210	403	583	776	8e-54	210
Ps_129970	Medtr4g121980.1	93.96	149	9	0	45	193	52	200	3e-58	224
Ps_129971	Medtr8g079300.1	92.06	189	15	0	265	453	1402	1590	1e-67	256
Ps_129971	Medtr8g079300.1	93.81	113	7	0	18	130	1291	1403	3e-41	168
Ps_129978	AC225458_4.1	91.19	420	37	0	1	420	1330	911	6e-153	539
Ps_129980	AC235753_16.1	92.4	329	25	0	321	649	1951	2279	8e-127	454
Ps_129980	AC235753_16.1	95.52	201	9	0	120	320	1657	1857	1e-88	327
Ps_129980	AC235753_16.1	93.59	78	5	0	42	119	1408	1485	8e-25	115
Ps_129982	Medtr8g088390.1	86.29	2064	227	12	226	2270	8	2034	0	1840
Ps_129983	Medtr8g066040.1	85.51	207	30	0	64	270	409	615	3e-42	172
Ps_129983	Medtr8g066040.1	83.21	262	44	0	322	583	718	979	1e-41	170
Ps_129984	Medtr5g037350.1	83.22	143	24	0	188	330	1780	1922	1e-18	93.7
Ps_129991	Medtr7g089800.2	92.95	1049	74	0	519	1567	140	1188	0	1493
Ps_129991	Medtr7g089800.2	98.89	90	1	0	431	520	1	90	3e-41	170
Ps_130000	Medtr5g026030.1	93.09	550	38	0	1	550	221	770	0	789
Ps_130000	Medtr5g026030.1	92.98	114	8	0	556	669	657	770	2e-39	163
Ps_130003	Medtr4g061140.1	92.16	753	59	0	802	1554	1	753	0	1025
Ps_130007	Medtr5g082110.1	93.94	396	24	0	21	416	373	768	3e-169	595
Ps_130007	Medtr5g082110.1	90.79	228	21	0	420	647	799	1026	4e-76	285
Ps_130008	Medtr5g055940.1	90.59	1498	141	0	205	1702	129	1626	0	1776
Ps_130008	Medtr5g055940.1	95.71	70	3	0	98	167	1	70	2e-24	115
Ps_130009	Medtr5g098250.2	91.38	580	50	0	183	762	642	63	0	753
Ps_130012	Medtr5g038440.1	92.92	325	23	0	10	334	2094	2418	8e-116	416
Ps_130013	CU571152_1012.1	90.25	882	80	2	903	1784	6220	7095	0	1059
Ps_130013	CU571152_1012.1	93.65	614	39	0	259	872	5594	6207	0	908
Ps_130014	Medtr6g090520.1	91.58	297	25	0	327	623	190	486	7e-108	391
Ps_130016	Medtr3g071510.1	91.36	81	7	0	443	523	242	322	4e-22	105
Ps_130020	Medtr5g080450.1	90.16	61	6	0	113	173	43	103	5e-13	73.8
Ps_130021	Medtr2g088770.1	87.04	548	71	0	65	612	100	647	2e-135	482
Ps_130022	Medtr4g112340.1	90.66	407	38	0	7	413	1339	1745	1e-142	505
Ps_130026	Medtr4g006560.1	89.54	478	50	0	5	482	233	710	3e-156	551
Ps_130027	Medtr5g085870.1	90.18	713	70	0	1525	2237	550	1262	0	858
Ps_130029	Medtr3g091010.1	87.72	399	49	0	1	399	633	1031	8e-112	402
Ps_130030	Medtr3g108780.1	85.84	1865	216	8	90	1948	5	1827	0	1620
Ps_130032	Medtr4g102010.1	87.9	248	30	0	45	292	167	414	8e-67	254
Ps_130033	Medtr7g065220.1	88.56	402	46	0	214	615	549	950	2e-120	432
Ps_130034	Medtr4g010330.2	90.46	482	43	1	506	987	825	347	9e-167	587
Ps_130035	Medtr7g086460.1	90.27	257	25	0	384	640	1536	1280	4e-84	311
Ps_130037	Medtr8g099910.1	93.6	125	8	0	261	385	1064	940	3e-46	184
Ps_130039	Medtr4g104190.1	86.98	622	81	0	254	875	843	1464	6e-168	591
Ps_130039	Medtr4g104190.1	90.71	140	13	0	930	1069	1465	1604	1e-42	174
Ps_130040	Medtr5g075630.1	90.8	1120	103	0	28	1147	837	1956	0	1403
Ps_130041	Medtr4g078660.1	86.78	734	82	4	449	1173	729	2	0	676
Ps_130042	Medtr8g103700.1	82.53	990	173	0	254	1243	124	1113	1e-167	591
Ps_130042	Medtr8g103700.1	90.32	93	9	0	2145	2237	2045	2137	7e-24	113
Ps_130042	Medtr8g103700.1	83.22	149	25	0	1671	1819	1547	1695	4e-19	97.6
Ps_130046	Medtr8g073190.1	90.05	563	53	1	159	718	1206	1768	1e-179	628
Ps_130047	Medtr1g042610.1	85.96	114	16	0	16	129	784	897	1e-20	99.6
Ps_130048	Medtr4g070400.1	89.94	527	47	2	305	825	58	584	1e-175	617
Ps_130050	Medtr5g029070.1	87.77	752	92	0	616	1367	1224	1975	0	761
Ps_130050	Medtr5g029070.1	86.27	204	28	0	324	527	770	973	6e-45	182
Ps_130050	Medtr5g029070.1	83.33	204	31	1	99	299	236	439	2e-29	131
Ps_130050	Medtr5g029070.1	86.52	89	12	0	324	412	728	816	2e-14	81.8
Ps_130052	Medtr2g026760.1	95.45	44	2	0	403	446	371	328	4e-12	71.9
Ps_130062	Medtr7g091410.1	85.45	110	9	2	17	125	1768	1871	2e-16	85.7
Ps_130062	Medtr7g091410.1	95.65	46	2	0	248	293	2272	2317	2e-13	75.8
Ps_130063	Medtr7g116890.1	91.2	773	59	1	300	1072	16	779	0	1001
Ps_130063	Medtr7g116890.1	91.2	466	32	2	1085	1550	822	1278	1e-169	597
Ps_130064	Medtr1g082320.1	83.62	116	19	0	158	273	882	997	2e-14	79.8
Ps_130069	Medtr8g008730.1	88.14	936	108	1	188	1123	1	933	0	971
Ps_130071	Medtr2g103170.1	89.88	583	59	0	344	926	1112	530	0	688
Ps_130073	Medtr1g006100.1	95	240	6	1	71	304	1	240	6e-106	383
Ps_130074	Medtr5g087550.1	90.73	1230	114	0	1268	2497	469	1698	0	1534
Ps_130074	Medtr5g087550.1	84.24	368	55	1	782	1149	1	365	9e-70	266
Ps_130075	Medtr7g089090.1	94	300	18	0	2	301	300	1	2e-126	452
Ps_130076	Medtr5g038420.1	86.89	1121	109	6	277	1379	1185	85	0	1072
Ps_130077	Medtr7g076080.1	88.67	150	17	0	1	150	1723	1574	7e-40	163
Ps_130077	Medtr7g076080.1	89.61	77	8	0	153	229	1444	1520	9e-18	89.7
Ps_130081	Medtr4g131270.1	92.59	135	10	0	1	135	195	61	2e-47	188
Ps_130083	Medtr5g010190.1	90.45	1602	153	0	345	1946	1791	190	0	1915
Ps_130083	Medtr5g010190.1	90.54	74	7	0	2056	2129	74	1	2e-17	91.7
Ps_130089	Medtr1g086650.1	82.03	128	23	0	376	503	1580	1453	5e-12	71.9
Ps_130093	Medtr1g081700.1	93.39	227	15	0	65	291	662	436	2e-90	331
Ps_130093	Medtr1g081700.1	95.24	63	3	0	2	64	899	837	3e-21	101
Ps_130094	Medtr8g008810.1	91.3	69	6	0	341	409	1714	1782	2e-17	89.7
Ps_130097	Medtr7g103870.1	83.76	665	99	5	34	692	805	1466	1e-119	430
Ps_130101	Medtr4g133920.1	79.28	584	103	1	2	567	118	701	1e-57	224
Ps_130105	Medtr3g104120.2	86.7	203	18	1	197	390	76	278	9e-50	196
Ps_130106	Medtr7g109870.1	89.68	155	13	1	117	268	1	155	6e-44	176
Ps_130111	Medtr2g020850.1	87.37	578	73	0	199	776	20	597	7e-161	567
Ps_130113	Medtr2g100880.1	90.26	195	19	0	220	414	259	453	2e-61	236
Ps_130113	Medtr2g100880.1	94.48	145	8	0	1	145	116	260	6e-58	224
Ps_130117	Medtr8g022440.1	87.59	266	33	0	447	712	366	101	2e-70	266
Ps_130119	Medtr5g098850.1	92.04	113	9	0	146	258	1	113	9e-37	153
Ps_130126	Medtr5g011790.1	89.73	565	37	1	1	544	1213	1777	0	692
Ps_130126	Medtr5g011790.1	92.86	182	13	0	596	777	1994	2175	8e-68	258
Ps_130129	Medtr7g005370.1	85.5	131	19	0	167	297	502	632	1e-23	109
Ps_130130	AC225519_10.1	91.02	401	36	0	368	768	401	1	1e-143	509
Ps_130135	Medtr6g052330.1	88.89	99	11	0	63	161	1940	2038	3e-23	109
Ps_130136	Medtr6g078330.1	87.82	312	38	0	120	431	37	348	4e-86	317
Ps_130137	Medtr5g026680.1	84.43	424	61	3	383	802	1	423	8e-80	297
Ps_130140	Medtr7g017430.1	90.78	510	47	0	144	653	634	1143	0	638
Ps_130140	Medtr7g017430.1	90.54	74	7	0	33	106	551	624	1e-17	91.7
Ps_130141	Medtr8g093880.1	85.16	155	20	1	417	571	1	152	1e-26	121
Ps_130142	Medtr1g080330.1	85.24	332	49	0	1	332	582	913	2e-71	270
Ps_130143	Medtr5g037080.1	90.36	332	32	0	5	336	497	166	4e-112	404
Ps_130144	Medtr8g076470.1	82.45	866	137	3	120	976	1333	2192	4e-144	511
Ps_130148	Medtr7g065050.1	87.68	138	17	0	148	285	28	165	2e-32	139
Ps_130151	Medtr2g008770.1	82.35	119	21	0	20	138	720	602	1e-11	69.9
Ps_130157	Medtr5g026650.1	96.58	380	13	0	1	380	3292	3671	0	650
Ps_130161	Medtr3g086840.1	92.47	2166	157	2	352	2514	2163	1	0	2952
Ps_130164	Medtr3g068990.1	88.94	199	22	0	127	325	1	199	9e-47	186
Ps_130165	Medtr4g128240.1	86.05	172	24	0	422	593	2057	1886	8e-36	151
Ps_130166	Medtr5g037200.1	94.39	748	42	0	376	1123	1	748	0	1150
Ps_130167	Medtr5g037200.1	95.01	921	46	0	376	1296	1	921	0	1461
Ps_130169	Medtr7g100360.1	89.33	431	46	0	350	780	241	671	9e-138	490
Ps_130169	Medtr7g100360.1	91.58	95	8	0	188	282	67	161	6e-28	125
Ps_130171	Medtr1g013820.1	88.71	815	89	1	159	973	11	822	0	848
Ps_130175	Medtr4g010120.1	88.66	670	76	0	691	1360	144	813	0	684
Ps_130188	Medtr5g021340.1	83.79	512	65	5	407	900	624	1135	2e-93	343
Ps_130188	Medtr5g021340.1	85.16	155	23	0	150	304	376	530	9e-28	125
Ps_130189	Medtr5g021340.1	83.79	512	65	5	545	1038	624	1135	2e-93	343
Ps_130189	Medtr5g021340.1	92.06	63	5	0	380	442	468	530	9e-16	85.7
Ps_130189	Medtr5g021340.1	91.67	60	5	0	38	97	246	305	5e-14	79.8
Ps_130190	Medtr3g111210.1	86.34	886	100	4	14	896	1428	2295	0	799
Ps_130190	Medtr3g111210.1	92	75	6	0	970	1044	2294	2368	1e-20	101
Ps_130191	Medtr5g038210.1	92.22	463	36	0	1298	1760	1179	1641	3e-180	632
Ps_130191	Medtr5g038210.1	80.95	966	139	3	350	1294	165	1106	4e-145	515
Ps_130192	Medtr5g064540.1	83.17	517	85	2	123	638	90	605	3e-86	319
Ps_130195	Medtr8g074330.1	86.97	898	114	1	234	1128	958	61	0	848
Ps_130195	Medtr8g074330.1	85.18	452	58	2	698	1140	1460	1009	2e-99	363
Ps_130195	Medtr8g074330.1	85.54	408	59	0	229	636	1890	1483	8e-93	341
Ps_130200	Medtr5g022400.1	92.21	244	19	0	1	244	910	667	4e-91	333
Ps_130201	Medtr7g088070.1	93.87	359	22	0	296	654	115	473	4e-152	537
Ps_130202	Medtr4g130980.1	92.91	1199	85	0	33	1231	139	1337	0	1703
Ps_130204	Medtr4g022430.1	90.7	1237	115	0	275	1511	68	1304	0	1540
Ps_130208	Medtr4g131690.1	94.05	1261	75	0	181	1441	31	1291	0	1905
Ps_130209	Medtr3g111060.1	92.76	815	59	0	688	1502	512	1326	0	1148
Ps_130209	Medtr3g111060.1	87.2	211	27	0	276	486	85	295	3e-41	170
Ps_130210	Medtr2g007190.1	85.57	395	57	0	585	979	1	395	7e-90	331
Ps_130211	Medtr7g022390.1	86.52	1046	126	4	152	1182	1078	33	0	946
Ps_130214	Medtr3g087760.1	87.21	391	50	0	220	610	55	445	2e-104	379
Ps_130216	Medtr8g091830.1	83.78	561	67	3	120	659	1385	1942	3e-106	385
Ps_130216	Medtr8g091830.1	88.07	109	13	0	8	116	1345	1453	2e-24	113
Ps_130217	Medtr4g130940.1	83.1	1201	191	2	10	1210	652	1840	0	775
Ps_130217	Medtr4g130940.1	87.96	216	26	0	1815	2030	2292	2507	1e-56	222
Ps_130218	Medtr5g023050.1	91.91	408	33	0	1	408	2295	2702	4e-155	547
Ps_130219	Medtr2g008750.1	87.5	1912	218	5	361	2260	1935	33	0	1887
Ps_130220	Medtr4g016920.1	87.38	206	26	0	26	231	1263	1468	9e-52	202
Ps_130221	Medtr4g090970.1	95.92	49	2	0	16	64	1842	1890	4e-15	81.8
Ps_130222	Medtr2g015790.1	85.52	366	50	1	99	464	73	435	5e-81	301
Ps_130223	Medtr7g110290.1	94.12	119	7	0	312	430	718	836	6e-45	180
Ps_130224	Medtr1g080660.1	95.56	180	8	0	5	184	2311	2490	7e-79	293
Ps_130228	Medtr7g108200.1	90.76	303	28	0	237	539	1	303	2e-104	379
Ps_130229	Medtr5g029470.1	95	340	17	0	471	810	1209	870	1e-152	539
Ps_130229	Medtr5g029470.1	97.78	45	1	0	806	850	811	855	8e-15	81.8
Ps_130233	Medtr8g095110.1	88.46	442	51	0	8	449	566	1007	2e-122	438
Ps_130238	AC233660_28.1	89.62	366	38	0	9	374	530	895	2e-118	424
Ps_130241	Medtr5g016680.1	89.8	245	25	0	99	343	1023	779	3e-77	287
Ps_130242	Medtr3g062180.1	90.2	102	10	0	1	102	1689	1790	1e-27	123
Ps_130243	Medtr5g016570.1	92.31	676	52	0	5	680	403	1078	0	928
Ps_130247	Medtr4g071560.1	87.11	698	87	1	4	701	916	1610	0	666
Ps_130248	Medtr3g109200.1	87.68	487	60	0	230	716	81	567	1e-127	456
Ps_130251	Medtr5g073920.1	83.78	481	69	1	111	591	35	506	1e-93	343
Ps_130252	Medtr5g045480.1	82.97	182	22	3	20	198	110	285	9e-22	103
Ps_130252	Medtr5g045480.1	87.88	99	12	0	232	330	235	333	3e-21	101
Ps_130254	Medtr3g109100.1	92.49	253	19	0	1	253	1565	1313	4e-96	351
Ps_130254	Medtr3g109100.1	91.42	233	20	0	319	551	1247	1015	8e-82	303
Ps_130256	Medtr5g062280.1	85.2	561	73	2	21	571	16	576	4e-127	454
Ps_130263	Medtr8g102190.2	88.46	286	30	1	1	283	730	445	2e-81	301
Ps_130267	Medtr4g086440.1	83.94	411	66	0	267	677	1	411	5e-68	258
Ps_130269	Medtr5g034180.1	89.01	446	43	1	7	446	990	1435	2e-140	498
Ps_130271	Medtr4g006600.1	84.02	219	29	1	356	574	669	457	3e-38	159
Ps_130273	Medtr3g101640.1	86.39	551	66	2	9	553	2808	2261	1e-139	496
Ps_130273	Medtr3g101640.1	86.21	551	70	2	9	553	1179	629	2e-135	482
Ps_130275	Medtr7g098390.1	86.42	81	11	0	137	217	535	615	1e-12	73.8
Ps_130275	Medtr7g098390.1	86.25	80	11	0	36	115	422	501	4e-12	71.9
Ps_130283	Medtr5g038930.1	87.13	101	12	1	255	354	273	173	2e-17	89.7
Ps_130286	AC233140_70.1	92.55	94	7	0	30	123	430	523	7e-30	131
Ps_130295	Medtr1g007600.1	90.41	417	39	1	1	416	2065	2481	2e-141	502
Ps_130297	Medtr7g076270.1	81.56	347	61	1	245	591	470	127	1e-43	176
Ps_130300	Medtr4g118660.1	100	72	0	0	79	150	2910	2839	1e-33	143
Ps_130301	Medtr4g079760.1	84.94	352	50	1	265	613	55	406	8e-73	274
Ps_130303	Medtr8g039530.1	86.71	828	107	1	361	1185	417	1244	0	765
Ps_130304	Medtr8g063450.1	89.8	255	26	0	204	458	2030	1776	1e-80	299
Ps_130307	Medtr8g106090.1	89.05	137	15	0	359	495	2033	2169	2e-36	153
Ps_130309	Medtr7g032010.1	89.31	262	28	0	1433	1694	6	267	2e-79	297
Ps_130312	Medtr4g029340.1	92.07	290	23	0	137	426	1314	1025	8e-109	392
Ps_130313	Medtr1g101540.1	91.06	973	87	0	19	991	160	1132	0	1239
Ps_130314	Medtr4g022370.1	89.77	176	18	0	318	493	175	350	1e-52	206
Ps_130314	Medtr4g022370.1	96.88	64	2	0	120	183	1	64	5e-24	111
Ps_130318	Medtr4g085990.3	86.58	395	47	1	20	414	358	746	2e-100	365
Ps_130325	Medtr1g014340.1	92.27	233	18	0	20	252	1793	2025	6e-87	319
Ps_130328	Medtr5g078020.1	87.82	312	32	1	27	338	112	417	1e-76	285
Ps_130329	Medtr5g078020.1	88.77	472	44	2	27	498	112	574	7e-135	480
Ps_130330	Medtr4g121600.1	89.68	1657	171	0	308	1964	1687	31	0	1929
Ps_130334	Medtr4g092970.2	89.3	271	29	0	75	345	82	352	3e-83	307
Ps_130335	Medtr5g009080.1	92.06	315	25	0	1	315	441	755	4e-119	426
Ps_130340	Medtr1g018050.1	89.3	271	29	0	1	271	813	543	2e-83	307
Ps_130344	Medtr2g094430.1	85.02	287	40	1	61	344	1	287	4e-58	224
Ps_130345	Medtr4g084270.1	90.96	177	16	0	102	278	1325	1149	3e-58	224
Ps_130350	Medtr5g028090.1	80.83	339	53	3	23	352	447	782	5e-36	151
Ps_130351	Medtr7g100630.1	85.1	416	62	0	64	479	1831	2246	8e-91	333
Ps_130352	Medtr7g098690.1	94.14	239	14	0	1	239	1497	1735	8e-100	363
Ps_130352	Medtr7g098690.1	95.39	152	7	0	294	445	1742	1893	1e-64	246
Ps_130353	AC151525_26.1	88.41	69	8	0	151	219	1060	1128	5e-13	73.8
Ps_130366	Medtr2g075340.1	89.74	1404	132	2	187	1590	4	1395	0	1645
Ps_130369	Medtr5g011000.1	90.58	828	63	1	14	826	1003	1830	0	1043
Ps_130372	Medtr1g008230.1	91.01	534	48	0	22	555	2380	2913	0	678
Ps_130386	Medtr2g076140.1	87.37	499	63	0	268	766	124	622	9e-138	490
Ps_130390	AC225507_48.1	91.09	460	38	1	4	460	1513	1972	5e-166	583
Ps_130392	Medtr8g006370.1	94.67	75	4	0	1	75	591	517	7e-26	117
Ps_130392	Medtr8g006370.1	80.75	187	30	1	104	290	518	338	6e-17	87.7
Ps_130394	Medtr4g063560.1	92.75	138	10	0	102	239	61	198	2e-49	194
Ps_130397	Medtr5g088510.1	90.63	64	6	0	21	84	2658	2721	1e-14	79.8
Ps_130400	Medtr1g075980.1	86.44	376	51	0	93	468	1020	645	3e-93	341
Ps_130401	Medtr5g033470.1	86.07	438	61	0	354	791	298	735	1e-93	343
Ps_130407	Medtr4g121440.1	86.92	237	31	0	22	258	787	1023	3e-58	224
Ps_130410	Medtr2g062300.1	93.48	92	6	0	421	512	260	169	4e-31	135
Ps_130410	Medtr2g062300.1	90.74	54	5	0	139	192	503	450	8e-11	67.9
Ps_130421	Medtr4g096900.1	87.35	253	32	0	211	463	1	253	3e-65	248
Ps_130426	Medtr5g065860.1	87.9	372	42	1	161	529	70	441	1e-103	377
Ps_130438	Medtr7g061540.1	89.89	89	9	0	409	497	17	105	3e-22	105
Ps_130441	Medtr3g099090.1	87.62	420	52	0	5	424	256	675	4e-117	420
Ps_130457	Medtr8g098260.1	87.2	461	53	2	47	504	1659	2116	2e-122	438
Ps_130460	Medtr8g077480.1	81.52	211	39	0	84	294	670	880	1e-23	109
Ps_130461	Medtr4g131930.1	93.04	316	22	0	7	322	510	825	8e-127	452
Ps_130466	Medtr1g018650.1	83.93	112	18	0	141	252	152	263	1e-14	79.8
Ps_130471	Medtr3g087480.1	90.64	406	38	0	197	602	1734	1329	5e-142	504
Ps_130473	AC235756_11.1	89.87	1027	95	2	90	1116	1	1018	0	1168
Ps_130478	Medtr3g062840.1	88.76	249	28	0	12	260	688	936	3e-72	272
Ps_130484	Medtr5g086690.1	80.9	597	109	3	53	645	2361	2956	1e-68	260
Ps_130485	Medtr7g112530.1	89.89	366	37	0	9	374	13	378	9e-121	432
Ps_130487	Medtr1g059280.1	92.96	270	19	0	3	272	2254	2523	2e-106	385
Ps_130491	Medtr8g077680.1	87.2	125	16	0	351	475	3482	3606	8e-27	121
Ps_130492	Medtr8g077680.1	85.97	221	28	1	351	568	3482	3702	4e-47	188
Ps_130493	Medtr7g023770.1	85.27	353	52	0	1	353	2199	2551	3e-77	287
Ps_130498	Medtr5g006660.1	89.53	296	31	0	59	354	1418	1713	3e-93	341
Ps_130498	Medtr5g006660.1	95	60	3	0	1	60	1384	1325	3e-19	95.6
Ps_130508	Medtr8g078370.1	92.27	1359	93	1	194	1552	1	1347	0	1875
Ps_130517	Medtr7g109470.1	91.25	320	28	0	25	344	1653	1972	7e-115	412
Ps_130520	AC235006_3.1	91.11	180	16	0	28	207	1391	1570	4e-60	230
Ps_130522	Medtr3g015560.1	87.19	203	26	0	153	355	2227	2429	8e-50	196
Ps_130522	Medtr3g015560.1	88.51	87	10	0	29	115	2079	2165	9e-19	93.7
Ps_130527	AC233685_66.1	83.59	128	21	0	321	448	1037	910	1e-16	87.7
Ps_130529	Medtr3g110430.1	87.21	219	28	0	257	475	737	519	2e-54	212
Ps_130530	Medtr3g017590.1	92.21	398	31	0	38	435	289	686	4e-154	543
Ps_130531	Medtr3g017590.1	94.71	170	9	0	74	243	517	686	7e-71	266
Ps_130541	Medtr7g072350.1	90.04	281	22	2	1511	1785	339	619	2e-88	327
Ps_130541	Medtr7g072350.1	89.95	219	22	0	1113	1331	64	282	4e-68	260
Ps_130542	Medtr7g078420.1	87.32	213	27	0	32	244	241	29	2e-53	208
Ps_130545	Medtr1g071680.1	87.37	95	12	0	261	355	316	410	9e-19	93.7
Ps_130554	Medtr3g092930.1	87.64	178	22	0	305	482	209	386	6e-44	178
Ps_130559	Medtr6g068790.1	89.11	202	22	0	80	281	1459	1258	7e-59	226
Ps_130562	Medtr2g029720.1	89.83	59	6	0	263	321	70	12	1e-11	69.9
Ps_130563	Medtr3g107390.1	92.09	455	36	0	1	455	2032	2486	6e-176	617
Ps_130563	Medtr3g107390.1	92.8	389	28	0	452	840	2270	2658	2e-145	515
Ps_130566	Medtr8g076920.1	84.95	392	59	0	11	402	1411	1020	2e-83	309
Ps_130566	Medtr8g076920.1	88.27	162	19	0	605	766	990	829	1e-41	170
Ps_130566	Medtr8g076920.1	88.89	126	14	0	450	575	990	865	4e-32	139
Ps_130568	Medtr4g072070.1	88.13	160	16	1	30	186	567	408	1e-39	163
Ps_130571	Medtr1g018250.1	87.76	286	35	0	30	315	1424	1709	9e-78	289
Ps_130571	Medtr1g018250.1	89.81	108	11	0	310	417	1894	1787	8e-29	127
Ps_130574	Medtr1g011840.1	86.67	150	20	0	237	386	1239	1388	2e-32	139
Ps_130574	Medtr1g011840.1	85.38	130	19	0	32	161	1091	1220	7e-23	107
Ps_130578	Medtr8g074720.1	95.12	123	6	0	212	334	695	573	9e-50	196
Ps_130578	Medtr8g074720.1	95.35	43	2	0	330	372	518	560	1e-11	69.9
Ps_130581	Medtr2g014820.1	88.94	226	25	0	24	249	2107	2332	4e-66	250
Ps_130591	Medtr3g093440.1	86.67	300	40	0	1	300	413	712	4e-74	278
Ps_130591	Medtr3g093440.1	94.81	135	7	0	302	436	749	883	2e-54	212
Ps_130594	Medtr8g058730.1	84.07	182	18	3	127	307	9	180	9e-28	123
Ps_130595	Medtr8g085480.1	91.03	435	39	0	37	471	636	1070	4e-145	513
Ps_130596	Medtr5g069660.1	92.58	229	17	0	297	525	479	251	2e-86	319
Ps_130596	Medtr5g069660.1	88.4	181	21	0	595	775	32	212	3e-48	192
Ps_130598	Medtr3g098460.1	95.48	155	7	0	362	516	1452	1298	2e-66	252
Ps_130604	Medtr4g124050.1	94.08	338	20	0	17	354	3602	3939	2e-144	511
Ps_130605	Medtr4g026430.1	88.51	87	10	0	34	120	94	180	1e-18	93.7
Ps_130607	Medtr3g065460.1	89.29	392	42	0	166	557	1	392	3e-124	444
Ps_130611	Medtr7g013120.1	83.5	297	46	1	1	294	466	762	1e-49	196
Ps_130614	Medtr8g066250.1	91.9	210	17	0	1	210	1693	1484	4e-75	281
Ps_130614	Medtr8g066250.1	95.6	91	4	0	203	293	1694	1784	4e-35	149
Ps_130615	Medtr7g082650.1	87.34	79	10	0	231	309	29	107	6e-14	77.8
Ps_130617	Medtr8g062520.1	80.64	816	150	4	266	1077	955	1766	5e-85	315
Ps_130617	Medtr8g062520.1	86.49	148	20	0	1109	1256	1825	1972	1e-30	135
Ps_130619	Medtr5g009500.1	95.34	536	25	0	390	925	628	1163	0	864
Ps_130619	Medtr5g009500.1	91.47	258	13	1	144	392	256	513	5e-94	345
Ps_130619	Medtr5g009500.1	88.73	142	16	0	6	147	217	76	1e-36	155
Ps_130622	AC233660_42.1	85.54	249	36	0	102	350	844	1092	2e-53	208
Ps_130627	Medtr7g090660.1	91.35	474	38	1	178	651	634	1104	3e-174	611
Ps_130627	Medtr7g090660.1	89.76	166	17	0	7	172	307	472	6e-49	194
Ps_130634	Medtr7g111520.1	90.96	575	52	0	760	1334	791	1365	0	728
Ps_130634	Medtr7g111520.1	91.75	315	26	0	268	582	478	792	2e-103	377
Ps_130639	Medtr4g096770.1	88.17	93	11	0	155	247	78	170	4e-20	97.6
Ps_130641	Medtr1g025490.1	82.91	117	20	0	288	404	179	63	1e-12	73.8
Ps_130644	Medtr7g058380.1	86.21	116	16	0	118	233	174	289	1e-21	103
Ps_130647	Medtr8g062130.1	90.16	437	43	0	16	452	1215	1651	1e-148	525
Ps_130649	AC225507_42.1	88.39	112	13	0	56	167	1	112	2e-26	119
Ps_130654	Medtr2g083210.1	87.08	240	31	0	145	384	195	434	7e-60	230
Ps_130656	Medtr7g092020.1	81.15	244	46	0	9	252	138	381	1e-26	119
Ps_130662	Medtr1g099370.1	85.4	137	20	0	92	228	1	137	6e-25	113
Ps_130664	Medtr7g085420.1	90.44	502	48	0	482	983	315	816	4e-175	615
Ps_130664	Medtr7g085420.1	94.55	55	3	0	47	101	260	314	9e-16	85.7
Ps_130665	Medtr6g005390.2	90.05	603	50	1	71	663	1	603	0	729
Ps_130666	Medtr4g096770.1	91.13	462	41	0	1	462	364	825	3e-168	591
Ps_130673	Medtr1g016450.1	89.13	138	12	1	6	143	1834	1968	7e-36	151
Ps_130678	Medtr3g118160.1	91.91	519	42	0	63	581	1120	1638	0	696
Ps_130679	Medtr2g086300.1	90.65	460	43	0	1	460	362	821	6e-150	529
Ps_130682	Medtr1g114010.1	91.89	900	73	0	7	906	961	1860	0	1205
Ps_130684	Medtr5g015260.1	82.26	620	110	0	23	642	712	1331	1e-97	357
Ps_130686	Medtr4g130410.1	92.8	528	38	0	28	555	1	528	0	745
Ps_130688	Medtr7g082260.1	85.22	115	17	0	385	499	286	172	1e-18	93.7
Ps_130689	Medtr5g054730.1	92.47	664	50	0	32	695	76	739	0	920
Ps_130690	Medtr2g006770.1	84.78	138	21	0	270	407	460	597	7e-23	107
Ps_130695	Medtr4g070430.1	87.65	170	21	0	43	212	1	170	7e-42	170
Ps_130696	Medtr1g015050.1	89.09	110	12	0	78	187	1978	2087	1e-27	123
Ps_130702	Medtr8g102430.1	87.27	267	34	0	20	286	1070	1336	1e-68	260
Ps_130705	Medtr8g009000.1	86.89	488	64	0	66	553	1	488	6e-129	460
Ps_130706	Medtr1g079490.1	87.54	634	79	0	95	728	31	664	5e-180	630
Ps_130707	Medtr4g092610.1	91.99	924	74	0	14	937	355	1278	0	1245
Ps_130714	Medtr1g087050.1	87.59	137	14	1	42	178	411	278	2e-30	133
Ps_130719	Medtr8g075480.1	91.46	164	14	0	143	306	927	764	3e-55	214
Ps_130719	Medtr8g075480.1	94.78	134	7	0	1	134	775	642	5e-54	210
Ps_130722	Medtr2g010460.1	89.59	807	79	3	332	1134	421	1226	0	914
Ps_130723	Medtr8g103200.1	91.12	507	45	0	105	611	233	739	0	648
Ps_130724	Medtr3g106340.1	86.44	627	70	3	464	1081	118	738	2e-161	569
Ps_130727	Medtr5g091130.1	89.46	939	99	0	6	944	720	1658	0	1076
Ps_130730	Medtr3g079290.1	88.86	395	44	0	58	452	47	441	3e-121	434
Ps_130734	Medtr5g045480.1	84.68	111	17	0	16	126	670	780	2e-16	85.7
Ps_130754	Medtr4g023260.1	92.86	70	5	0	159	228	25	94	9e-21	99.6
Ps_130756	AC233577_41.1	93.09	304	21	0	1	304	202	505	5e-122	436
Ps_130756	AC233577_41.1	95.65	46	2	0	309	354	575	530	2e-13	75.8
Ps_130757	Medtr8g102250.1	90.48	630	60	0	212	841	1	630	0	773
Ps_130757	Medtr8g102250.1	88.85	260	29	0	801	1060	671	930	5e-76	285
Ps_130758	Medtr8g102250.1	90.1	414	41	0	212	625	1	414	3e-139	496
Ps_130758	Medtr8g102250.1	88.85	260	29	0	934	1193	671	930	6e-76	285
Ps_130758	Medtr8g102250.1	91.63	215	18	0	760	974	416	630	2e-75	283
Ps_130759	AC233669_6.1	92.48	133	10	0	63	195	144	12	3e-46	184
Ps_130761	Medtr4g027160.1	89.81	775	76	1	37	811	231	1002	0	864
Ps_130762	Medtr3g085510.1	85.59	236	34	0	642	877	236	1	6e-50	198
Ps_130762	Medtr3g085510.1	85.59	236	34	0	284	519	236	1	6e-50	198
Ps_130763	Medtr3g107500.1	89.42	293	25	2	290	579	456	167	6e-89	327
Ps_130767	Medtr7g011330.1	86.11	432	60	0	1	432	1429	1860	4e-105	381
Ps_130768	Medtr5g088270.1	94.74	742	39	0	358	1099	86	827	0	1162
Ps_130768	Medtr5g088270.1	95.1	143	7	0	1136	1278	685	827	9e-59	228
Ps_130769	Medtr5g088270.1	94.74	742	39	0	358	1099	86	827	0	1162
Ps_130775	Medtr5g014520.1	87.43	191	24	0	1	191	472	662	3e-47	188
Ps_130775	Medtr5g014520.1	85.71	203	29	0	298	500	751	953	2e-42	172
Ps_130776	Medtr1g041250.1	83.28	305	51	0	422	726	194	498	1e-50	200
Ps_130778	Medtr7g100830.1	88.27	196	17	2	163	355	26	218	3e-50	198
Ps_130778	Medtr7g100830.1	94	50	3	0	422	471	258	307	3e-13	75.8
Ps_130779	Medtr1g087640.1	82.85	239	41	0	157	395	2144	2382	3e-35	149
Ps_130781	Medtr2g088980.1	85.67	342	49	0	105	446	55	396	1e-77	289
Ps_130783	Medtr4g078230.1	91.44	900	74	1	1	900	897	1	0	1170
Ps_130784	Medtr5g009910.1	85	160	24	0	427	586	349	190	1e-28	127
Ps_130786	Medtr4g068580.1	92.94	609	43	0	54	662	2410	3018	0	866
Ps_130786	Medtr4g068580.1	93.44	61	4	0	4	64	2398	2338	3e-17	89.7
Ps_130789	Medtr3g111350.1	79.77	341	69	0	19	359	1594	1934	2e-29	129
Ps_130791	Medtr5g010120.1	89.1	156	17	0	384	539	490	645	6e-43	174
Ps_130799	Medtr6g032870.1	91.53	744	51	3	2	745	133	864	0	969
Ps_130801	Medtr7g100920.1	84.55	110	14	1	258	364	1	110	1e-14	79.8
Ps_130808	Medtr7g092750.2	92.34	274	21	0	15	288	1316	1043	4e-104	377
Ps_130809	Medtr5g074640.1	93.29	283	19	0	1	283	1224	1506	4e-114	410
Ps_130810	Medtr5g090430.1	86.65	397	51	2	114	509	139	534	3e-96	351
Ps_130820	Medtr3g015560.1	89.05	566	62	0	15	580	486	1051	3e-180	630
Ps_130821	Medtr4g037330.1	90.41	73	7	0	13	85	1507	1579	2e-17	89.7
Ps_130823	Medtr7g114870.1	86.03	408	42	3	172	570	134	535	2e-97	357
Ps_130823	Medtr7g114870.1	86.69	263	32	2	882	1144	880	1139	2e-59	230
Ps_130823	Medtr7g114870.1	91.74	109	9	0	37	145	2	110	1e-33	145
Ps_130823	Medtr7g114870.1	90.29	103	10	0	643	745	602	704	1e-27	125
Ps_130826	Medtr8g078240.1	81.48	486	78	2	45	530	171	644	6e-67	254
Ps_130831	AC229695_2.1	86.24	189	23	1	12	197	1516	1704	6e-40	165
Ps_130832	Medtr5g076220.1	80.59	371	69	1	24	394	368	1	7e-39	161
Ps_130833	Medtr2g034480.1	89.29	616	66	0	8	623	322	937	0	698
Ps_130836	Medtr8g092950.1	80.49	164	32	0	596	759	126	289	1e-11	71.9
Ps_130838	Medtr2g034810.1	91.11	371	30	1	117	487	1	368	5e-132	470
Ps_130840	Medtr4g121870.1	88.57	70	8	0	216	285	937	1006	3e-13	75.8
Ps_130842	Medtr7g045370.1	88.76	418	47	0	29	446	615	1032	7e-128	456
Ps_130844	Medtr4g092620.1	85.71	140	20	0	403	542	111	250	3e-26	119
Ps_130844	Medtr4g092620.1	90.16	61	6	0	339	399	2	62	1e-12	73.8
Ps_130846	Medtr1g114220.1	91.17	351	31	0	140	490	1	351	5e-126	450
Ps_130847	Medtr8g106670.1	86.67	405	54	0	17	421	866	1270	2e-103	375
Ps_130848	Medtr8g077700.1	92.36	445	34	0	172	616	85	529	7e-175	613
Ps_130850	Medtr4g079930.1	88.54	96	8	1	9	101	414	509	2e-20	99.6
Ps_130851	Medtr7g092930.1	90.43	209	20	0	58	266	343	551	8e-68	256
Ps_130852	Medtr4g079040.1	88.97	390	37	2	454	840	409	795	5e-118	424
Ps_130852	Medtr4g079040.1	81.78	225	26	3	161	376	68	286	1e-26	121
Ps_130854	Medtr8g074900.1	82.47	542	74	1	22	563	142	662	1e-96	353
Ps_130856	Medtr3g077550.1	88.94	235	26	0	37	271	2654	2420	6e-69	260
Ps_130856	Medtr3g077550.1	97.5	80	2	0	265	344	2293	2372	1e-33	143
Ps_130858	Medtr5g068710.1	88.02	484	52	2	215	692	1755	1272	2e-138	492
Ps_130860	Medtr1g090240.1	84.06	251	40	0	1	251	772	1022	4e-45	180
Ps_130861	Medtr3g089970.2	91.35	1121	97	0	46	1166	7	1127	0	1453
Ps_130863	Medtr4g094130.1	91.22	1253	110	0	293	1545	308	1560	0	1612
Ps_130864	Medtr2g009270.1	92.4	1237	94	0	252	1488	288	1524	0	1707
Ps_130864	Medtr2g009270.1	82.95	176	30	0	48	223	63	238	2e-23	111
Ps_130866	Medtr5g082620.1	88.9	739	82	0	1	739	1000	262	0	815
Ps_130870	Medtr3g008160.1	91.8	244	20	0	3	246	1258	1501	2e-88	325
Ps_130871	Medtr4g020450.1	84.57	175	27	0	1	175	2085	2259	1e-30	133
Ps_130873	Medtr5g005160.1	88.36	189	22	0	225	413	12	200	6e-51	200
Ps_130874	Medtr4g010100.1	93.92	263	16	0	521	783	533	795	6e-109	394
Ps_130875	Medtr4g010100.1	93.79	161	10	0	556	716	494	334	1e-62	240
Ps_130880	Medtr3g098460.1	90.82	98	9	0	5	102	1336	1433	6e-28	123
Ps_130881	Medtr2g012420.1	90.13	233	23	0	76	308	1	233	6e-75	280
Ps_130886	Medtr8g022950.1	90.86	350	32	0	101	450	1	350	7e-123	440
Ps_130891	Medtr3g100330.1	87.44	207	26	0	322	528	441	647	8e-52	204
Ps_130894	Medtr5g014720.1	83.54	413	68	0	22	434	578	990	9e-75	280
Ps_130895	Medtr6g026870.1	82.46	325	54	1	3	327	808	487	2e-47	188
Ps_130896	Medtr7g005930.1	85.29	272	40	0	24	295	1627	1898	2e-57	222
Ps_130897	Medtr3g100580.1	85.79	570	75	1	1	570	1719	2282	8e-138	490
Ps_130897	Medtr3g100580.1	91.18	102	9	0	597	698	2369	2470	8e-30	131
Ps_130898	Medtr8g099750.1	88.69	495	50	2	1	492	47	538	7e-150	529
Ps_130899	Medtr4g112010.1	90.74	54	5	0	257	310	487	540	5e-11	67.9
Ps_130900	Medtr2g021710.1	83.33	348	55	1	27	374	43	387	1e-58	226
Ps_130903	Medtr3g088590.1	90.55	1334	123	1	206	1539	94	1424	0	1641
Ps_130908	Medtr2g097780.1	91.14	1072	95	0	42	1113	244	1315	0	1372
Ps_130911	Medtr3g008170.1	89.93	457	46	0	64	520	1	457	3e-143	507
Ps_130912	Medtr3g008170.1	90.53	665	63	0	64	728	1	665	0	785
Ps_130916	Medtr7g109480.1	89.29	224	24	0	3	226	154	377	3e-67	254
Ps_130917	Medtr5g088720.1	91.07	750	64	1	99	848	138	884	0	952
Ps_130917	Medtr5g088720.1	85.8	169	12	2	926	1088	941	1103	7e-35	149
Ps_130919	Medtr1g008350.1	91.01	645	55	1	79	720	1	645	0	815
Ps_130920	AC233685_102.1	92.72	426	31	0	227	652	714	289	1e-170	599
Ps_130922	Medtr7g016960.1	90.11	475	47	0	114	588	980	1454	9e-162	569
Ps_130924	Medtr2g005570.2	84.95	93	14	0	46	138	284	376	5e-13	73.8
Ps_130925	Medtr3g096760.1	92.12	292	23	0	1	292	1289	1580	5e-110	396
Ps_130926	Medtr5g077080.1	93.17	483	33	0	1	483	1430	948	0	696
Ps_130926	Medtr5g077080.1	94.19	86	5	0	484	569	862	947	7e-30	131
Ps_130934	Medtr7g091430.1	85.05	107	15	1	90	195	842	736	6e-14	77.8
Ps_130941	Medtr6g014150.1	89.42	463	49	0	5	467	858	1320	6e-150	529
Ps_130944	Medtr7g045520.1	92.73	55	4	0	37	91	23	77	7e-14	77.8
Ps_130946	Medtr3g076930.1	94.93	473	24	0	8	480	297	769	0	747
Ps_130947	Medtr2g094570.1	89.43	331	29	2	1	325	366	36	3e-102	371
Ps_130948	Medtr4g133060.1	84.8	204	28	1	258	458	1	204	4e-37	155
Ps_130949	Medtr4g081750.1	90.34	414	37	1	22	435	368	778	2e-128	458
Ps_130950	Medtr7g117870.1	91.1	191	17	0	64	254	103	293	3e-64	244
Ps_130952	Medtr8g075460.1	91.24	194	17	0	93	286	16	209	6e-66	250
Ps_130956	Medtr3g095620.1	92.68	82	6	0	210	291	531	612	3e-25	115
Ps_130956	Medtr3g095620.1	90.77	65	6	0	28	92	453	517	4e-15	81.8
Ps_130959	Medtr1g013800.1	85.64	202	23	1	8	209	2678	2483	7e-43	172
Ps_130961	Medtr1g019620.1	95.3	149	7	0	484	632	1	149	1e-62	240
Ps_130962	Medtr2g006280.1	92.01	338	27	0	41	378	17	354	6e-128	456
Ps_130964	Medtr7g031370.1	90.97	554	42	1	1	554	322	867	0	708
Ps_130966	Medtr8g093840.1	93.37	392	26	0	1	392	277	668	2e-162	571
Ps_130967	Medtr7g113540.1	92.72	412	27	1	83	491	496	907	1e-163	575
Ps_130968	Medtr5g006520.1	84.77	256	39	0	9	264	5150	5405	2e-50	198
Ps_130970	Medtr7g075770.1	86.46	421	57	0	27	447	476	56	2e-105	383
Ps_130972	Medtr7g035070.1	89.86	365	33	1	20	384	219	579	2e-119	428
Ps_130972	Medtr7g035070.1	96.77	62	2	0	410	471	635	574	8e-23	107
Ps_130973	Medtr8g097160.1	92.95	241	17	0	11	251	333	573	7e-94	343
Ps_130973	Medtr8g097160.1	90.22	184	18	0	263	446	154	337	2e-57	222
Ps_130974	Medtr8g097160.1	92.62	569	42	0	11	579	333	901	0	795
Ps_130978	Medtr1g044480.1	89.2	250	27	0	74	323	2368	2119	2e-75	281
Ps_130985	Medtr3g072110.1	85.14	175	26	0	2	176	686	512	7e-33	141
Ps_130985	Medtr3g072110.1	82.35	153	27	0	7	159	231	79	2e-17	89.7
Ps_130988	Medtr1g090320.1	95.41	283	13	0	1	283	659	941	1e-128	458
Ps_130991	Medtr5g026260.1	93.07	101	7	0	157	257	94	194	3e-34	145
Ps_130997	Medtr5g081630.1	91.79	329	27	0	17	345	1405	1733	1e-122	438
Ps_130999	Medtr2g014250.1	85.14	249	34	1	20	265	363	611	1e-49	196
Ps_131003	Medtr3g085600.1	84.4	109	17	0	533	641	167	59	8e-15	81.8
Ps_131004	Medtr3g080990.1	80.47	169	33	0	67	235	644	476	5e-13	73.8
Ps_131005	Medtr3g085600.1	84.4	109	17	0	533	641	167	59	8e-15	81.8
Ps_131006	Medtr3g025870.1	92.9	183	13	0	20	202	1991	1809	9e-69	260
Ps_131006	Medtr3g025870.1	82.61	161	28	0	319	479	1456	1616	8e-20	97.6
Ps_131007	Medtr3g031040.1	90.56	233	22	0	104	336	1	233	3e-77	287
Ps_131010	Medtr4g107080.1	90.43	345	33	0	1	345	660	1004	8e-118	422
Ps_131012	Medtr8g023500.1	85.08	382	57	0	158	539	472	853	2e-82	305
Ps_131012	Medtr8g023500.1	88.36	146	17	0	2	147	220	365	2e-24	113
Ps_131013	Medtr6g015020.1	92.16	102	8	0	415	516	662	763	2e-32	139
Ps_131013	Medtr6g015020.1	94	50	3	0	371	420	837	788	3e-13	75.8
Ps_131014	Medtr3g077240.1	85.96	342	45	1	82	423	602	264	8e-79	293
Ps_131018	Medtr4g127660.1	92.49	386	29	0	4	389	2182	2567	8e-152	535
Ps_131019	Medtr3g017390.1	92.52	254	19	0	1	254	941	688	5e-97	353
Ps_131019	Medtr3g017390.1	95.56	45	2	0	249	293	633	677	7e-13	73.8
Ps_131020	Medtr5g011000.1	92.15	599	47	0	23	621	3004	3602	0	815
Ps_131022	Medtr1g116310.1	94.44	1314	67	1	990	2297	1137	2450	0	2028
Ps_131022	Medtr1g116310.1	86.96	322	33	1	478	790	463	784	4e-84	313
Ps_131022	Medtr1g116310.1	96.52	201	7	0	790	990	871	1071	2e-80	301
Ps_131022	Medtr1g116310.1	87.32	142	18	0	284	425	302	443	1e-31	139
Ps_131022	Medtr1g116310.1	87.05	139	18	0	1	139	22	160	8e-30	133
Ps_131023	Medtr1g116310.1	94.44	1314	67	1	1077	2384	1137	2450	0	2028
Ps_131023	Medtr1g116310.1	90.8	609	47	1	478	1077	463	1071	0	729
Ps_131023	Medtr1g116310.1	87.32	142	18	0	284	425	302	443	1e-31	139
Ps_131023	Medtr1g116310.1	87.05	139	18	0	1	139	22	160	8e-30	133
Ps_131025	Medtr2g008130.1	86.31	263	36	0	2	264	263	1	9e-62	236
Ps_131028	Medtr1g042800.1	86.36	645	82	1	7	645	896	1540	7e-166	583
Ps_131029	Medtr1g042800.1	86.62	269	33	1	9	274	530	798	3e-64	244
Ps_131030	Medtr5g011840.1	87.76	588	66	2	1	585	1059	475	4e-167	587
Ps_131037	Medtr7g021130.1	86.12	281	39	0	34	314	983	1263	2e-65	248
Ps_131038	Medtr7g021130.1	86.51	378	51	0	14	391	886	1263	2e-94	345
Ps_131039	Medtr8g094170.1	88.59	184	21	0	30	213	248	65	2e-50	198
Ps_131040	Medtr7g110590.1	86.9	336	44	0	189	524	226	561	6e-86	317
Ps_131040	Medtr7g110590.1	86.67	105	14	0	20	124	117	221	1e-19	97.6
Ps_131041	Medtr8g018290.1	90.56	519	46	1	84	599	1062	1580	0	636
Ps_131042	Medtr2g039410.1	92.16	306	24	0	627	932	446	751	1e-115	416
Ps_131042	Medtr2g039410.1	81.94	360	50	2	178	537	12	356	6e-53	208
Ps_131044	Medtr8g101480.1	92.73	55	4	0	772	826	466	412	1e-13	77.8
Ps_131044	Medtr8g101480.1	87.34	79	7	1	617	695	624	549	2e-12	73.8
Ps_131045	Medtr8g101480.1	88.61	79	6	1	590	668	624	549	8e-15	81.8
Ps_131045	Medtr8g101480.1	92.73	55	4	0	745	799	466	412	1e-13	77.8
Ps_131047	Medtr4g050520.1	81.52	211	37	1	156	364	548	758	1e-21	103
Ps_131049	Medtr5g095700.1	84.88	430	59	2	242	668	435	9	2e-89	329
Ps_131051	Medtr3g105580.1	89.7	165	17	0	4	168	963	1127	2e-48	192
Ps_131053	Medtr4g130830.1	91.58	380	32	0	5	384	118	497	6e-141	500
Ps_131055	Medtr2g012510.1	90.41	344	33	0	37	380	409	752	3e-117	420
Ps_131059	Medtr6g077430.1	90	250	25	0	1	250	1033	784	2e-80	297
Ps_131060	Medtr5g020980.1	89.57	1160	106	5	251	1404	1553	403	0	1320
Ps_131060	Medtr5g020980.1	93.33	270	18	0	1466	1735	341	72	4e-108	392
Ps_131060	Medtr5g020980.1	86.81	91	8	2	490	580	1716	1630	5e-12	73.8
Ps_131062	Medtr1g086330.1	84.38	96	15	0	58	153	912	1007	4e-12	71.9
Ps_131064	Medtr8g018890.1	92.22	424	33	0	20	443	207	630	7e-165	579
Ps_131065	Medtr2g042130.1	85.54	1971	270	2	417	2387	2325	370	0	1657
Ps_131067	Medtr7g035140.1	88.83	206	23	0	87	292	697	902	1e-58	226
Ps_131070	Medtr6g005020.1	91.36	301	26	0	1	301	962	662	2e-108	391
Ps_131071	Medtr4g077590.1	93.75	80	5	0	1038	1117	1922	2001	7e-26	119
Ps_131072	Medtr3g083370.1	91.01	945	82	1	103	1047	1	942	0	1195
Ps_131073	Medtr3g083370.1	90.44	795	76	0	103	897	1	795	0	973
Ps_131073	Medtr3g083370.1	83.49	109	18	0	931	1039	817	925	4e-12	73.8
Ps_131077	Medtr8g037100.1	90.48	105	10	0	168	272	2293	2397	1e-29	129
Ps_131082	Medtr7g102780.3	92.31	312	24	0	1	312	115	426	3e-119	428
Ps_131083	AC233684_2.1	90.27	473	37	2	1708	2180	1	464	1e-161	571
Ps_131084	Medtr4g037130.1	89.67	368	38	0	13	380	1	368	2e-119	428
Ps_131085	Medtr5g024210.1	84.36	211	30	1	415	625	3250	3043	4e-36	153
Ps_131085	Medtr5g024210.1	83.78	185	30	0	867	1051	2783	2599	5e-29	129
Ps_131085	Medtr5g024210.1	87.18	78	10	0	1051	1128	2511	2588	7e-13	75.8
Ps_131088	Medtr8g100160.1	89.06	64	7	0	101	164	2575	2638	6e-12	71.9
Ps_131091	Medtr3g093430.1	89.74	156	16	0	158	313	521	676	2e-35	149
Ps_131091	Medtr3g093430.1	96.83	63	2	0	9	71	453	515	1e-23	109
Ps_131092	Medtr4g093410.1	91.47	856	70	1	1	853	848	1703	0	1114
Ps_131093	Medtr5g090160.1	87.27	220	28	0	188	407	1341	1122	5e-55	214
Ps_131093	Medtr5g090160.1	87.18	117	15	0	421	537	927	1043	1e-24	113
Ps_131094	Medtr5g090160.1	89.26	298	32	0	2	299	427	724	3e-92	337
Ps_131099	Medtr1g088410.1	94.69	358	19	0	6	363	1937	2294	5e-159	559
Ps_131105	Medtr1g019540.2	88.42	1624	171	2	302	1925	1632	26	0	1709
Ps_131106	Medtr1g099280.1	82.88	146	25	0	234	379	1657	1802	6e-18	91.7
Ps_131110	Medtr5g061610.1	87.78	90	11	0	348	437	90	1	5e-18	91.7
Ps_131111	Medtr1g091210.1	89.58	240	25	0	289	528	1117	1356	4e-74	278
Ps_131111	Medtr1g091210.1	84.16	101	16	0	1	101	874	974	1e-12	73.8
Ps_131112	Medtr1g018750.1	86.76	272	36	0	120	391	587	316	7e-67	254
Ps_131113	Medtr4g133340.1	89.86	69	7	0	444	512	1065	997	9e-15	81.8
Ps_131120	Medtr8g079240.1	91.57	581	49	0	179	759	1	581	0	763
Ps_131121	Medtr4g028450.1	83.33	210	35	0	16	225	415	624	2e-32	139
Ps_131125	Medtr5g016600.1	85.93	1436	190	3	368	1794	1513	81	0	1239
Ps_131126	Medtr3g052700.1	90.57	297	28	0	1	297	795	1091	5e-101	367
Ps_131128	Medtr2g037790.1	89.02	164	18	0	128	291	34	197	1e-45	182
Ps_131129	Medtr7g077670.1	87.88	132	16	0	102	233	187	318	4e-31	135
Ps_131133	Medtr4g085850.1	98.13	107	2	0	19	125	983	1089	1e-49	196
Ps_131134	AC225518_13.1	89.3	383	41	0	201	583	1372	1754	3e-121	434
Ps_131134	AC225518_13.1	92.65	68	5	0	9	76	1213	1280	4e-19	95.6
Ps_131142	Medtr3g060880.1	90.83	360	33	0	15	374	3023	3382	9e-127	452
Ps_131143	Medtr3g060880.1	90.06	171	17	0	189	359	3212	3382	3e-52	204
Ps_131143	Medtr3g060880.1	89.94	169	17	0	24	192	3218	3386	5e-51	200
Ps_131147	Medtr5g074430.1	95.09	285	14	0	18	302	1	285	6e-127	454
Ps_131147	Medtr5g074430.1	89.83	344	32	1	376	716	359	702	8e-111	400
Ps_131149	Medtr2g100450.1	85.76	295	42	0	11	305	2345	2639	2e-66	252
Ps_131150	Medtr3g116310.1	96.08	51	2	0	5	55	136	186	3e-16	85.7
Ps_131152	Medtr7g080040.1	93.01	501	35	0	124	624	1	501	0	716
Ps_131155	Medtr7g013560.1	88.33	300	35	0	5	304	1004	1303	7e-81	299
Ps_131157	Medtr8g106560.1	90.69	290	27	0	47	336	200	489	2e-99	361
Ps_131164	Medtr6g077750.1	93	1686	118	0	24	1709	499	2184	0	2407
Ps_131165	Medtr3g095800.1	87.21	172	19	1	1	169	783	954	2e-39	163
Ps_131166	Medtr2g030370.1	94.62	930	50	0	338	1267	1215	286	0	1447
Ps_131166	Medtr2g030370.1	96.11	257	10	0	1266	1522	257	1	2e-119	430
Ps_131167	Medtr2g015510.1	84.79	710	96	1	152	849	16	725	2e-160	565
Ps_131172	Medtr7g100260.1	85.29	537	67	3	235	759	55	591	5e-120	432
Ps_131173	Medtr4g127640.1	90.25	882	77	2	76	954	1	876	0	1065
Ps_131174	Medtr7g072480.1	87.36	174	22	0	71	244	36	209	3e-42	170
Ps_131178	Medtr8g012200.1	87.8	246	30	0	5	250	1240	1485	4e-66	250
Ps_131182	Medtr5g006890.1	92.94	453	32	0	25	477	326	778	0	644
Ps_131185	Medtr4g024860.1	88.92	415	46	0	17	431	558	972	2e-128	458
Ps_131186	Medtr7g065580.1	100	104	0	0	164	267	1	104	6e-53	206
Ps_131193	Medtr4g072410.1	87.03	347	45	0	92	438	13	359	5e-90	331
Ps_131195	Medtr3g005050.1	91.12	259	23	0	558	816	18	276	7e-90	331
Ps_131196	Medtr5g078300.1	84.44	90	14	0	155	244	1963	2052	8e-11	67.9
Ps_131198	AC233669_19.1	90.94	563	51	0	22	584	192	754	0	712
Ps_131201	Medtr4g120750.1	91.73	133	11	0	46	178	409	277	6e-44	176
Ps_131203	Medtr4g113270.1	87.17	998	122	1	375	1372	1018	27	0	965
Ps_131204	Medtr4g113270.1	87.17	998	122	1	427	1424	1018	27	0	965
Ps_131206	Medtr4g133660.1	88.65	1586	180	0	325	1910	42	1627	0	1717
Ps_131215	Medtr6g084520.1	85.17	290	43	0	547	836	290	1	1e-60	234
Ps_131218	Medtr2g012990.1	88.13	1887	206	4	1050	2933	1935	64	0	1961
Ps_131218	Medtr2g012990.1	83.19	565	86	3	417	981	2574	2019	1e-96	355
Ps_131218	Medtr2g012990.1	88	75	9	0	345	419	2673	2599	5e-13	77.8
Ps_131219	Medtr1g099950.1	86.81	667	61	4	66	708	111	774	0	638
Ps_131220	Medtr1g092460.1	82.51	223	34	2	21	241	1036	1255	1e-27	123
Ps_131221	Medtr8g018770.1	92.33	1656	103	3	233	1879	1	1641	0	2294
Ps_131222	Medtr2g098660.1	83.05	236	40	0	20	255	665	900	9e-36	151
Ps_131226	Medtr4g102170.1	91.67	456	38	0	94	549	1	456	1e-171	603
Ps_131227	Medtr4g078740.1	84.21	114	18	0	66	179	241	354	8e-16	83.8
Ps_131228	Medtr8g008860.1	84.84	475	66	2	260	731	1294	1765	1e-99	363
Ps_131228	Medtr8g008860.1	94.12	68	4	0	2	69	1045	1112	2e-21	103
Ps_131234	Medtr4g131300.1	85.2	392	58	0	89	480	1	392	5e-86	317
Ps_131235	Medtr3g096790.1	91.74	121	10	0	1	121	457	337	3e-39	161
Ps_131245	Medtr4g084080.1	82.68	433	75	0	28	460	43	475	6e-70	264
Ps_131248	Medtr4g085810.1	93.22	649	44	0	17	665	1368	2016	0	938
Ps_131249	Medtr4g086660.1	91.01	1791	143	4	437	2221	1	1779	0	2270
Ps_131250	Medtr3g069590.1	95.54	157	7	0	155	311	1272	1428	1e-67	256
Ps_131253	Medtr7g100790.1	89.15	1337	140	3	284	1616	72	1407	0	1481
Ps_131254	Medtr7g100790.1	87.94	1086	131	0	540	1625	322	1407	0	1114
Ps_131255	Medtr7g100790.1	88.54	733	79	3	284	1012	72	803	0	767
Ps_131255	Medtr7g100790.1	79.51	244	44	1	1308	1545	1117	1360	8e-17	89.7
Ps_131256	Medtr7g100790.1	85.48	482	70	0	540	1021	322	803	2e-110	400
Ps_131256	Medtr7g100790.1	79.51	244	44	1	1317	1554	1117	1360	8e-17	89.7
Ps_131257	Medtr4g077610.1	89.03	547	45	2	361	895	168	711	2e-176	618
Ps_131259	AC225528_33.1	81.82	231	42	0	16	246	2601	2371	2e-28	125
Ps_131260	Medtr4g035310.2	92.32	807	59	1	372	1178	1	804	0	1104
Ps_131262	Medtr8g058520.1	89.87	464	47	0	233	696	915	452	7e-155	547
Ps_131262	Medtr8g058520.1	83.87	248	37	1	909	1156	245	1	2e-41	170
Ps_131263	Medtr1g073100.1	92.64	394	29	0	51	444	2271	2664	2e-156	551
Ps_131272	Medtr7g073280.1	85.41	473	63	2	32	498	849	377	1e-105	383
Ps_131275	AC233660_26.1	89.55	488	42	1	1	479	539	1026	3e-162	571
Ps_131276	Medtr8g106700.1	93.98	1363	82	0	662	2024	1494	132	0	2052
Ps_131276	Medtr8g106700.1	85.33	184	18	1	2023	2206	175	1	1e-37	159
Ps_131281	Medtr3g109430.1	82.64	242	33	2	111	352	104	336	5e-34	145
Ps_131284	Medtr3g083970.1	91.15	531	47	0	20	550	1626	2156	0	680
Ps_131284	Medtr3g083970.1	89.55	67	7	0	550	616	2090	2156	1e-13	77.8
Ps_131286	Medtr5g009530.1	85.56	90	13	0	483	572	219	308	4e-13	75.8
Ps_131286	Medtr5g009530.1	89.06	64	7	0	190	253	1	64	6e-12	71.9
Ps_131287	Medtr5g009530.1	84.06	207	30	1	332	535	219	425	4e-34	145
Ps_131287	Medtr5g009530.1	89.06	64	7	0	39	102	1	64	5e-12	71.9
Ps_131288	Medtr4g122480.1	83.54	492	72	2	75	557	1	492	6e-90	331
Ps_131289	Medtr5g029990.1	92.65	789	55	1	256	1044	897	112	0	1100
Ps_131289	Medtr5g029990.1	95.71	70	3	0	1037	1106	43	112	8e-25	115
Ps_131292	Medtr5g085580.1	83.38	987	164	0	787	1773	72	1058	0	656
Ps_131292	Medtr5g085580.1	87.5	296	37	0	1841	2136	1114	1409	4e-78	293
Ps_131293	Medtr6g060930.1	89.78	137	14	0	18	154	284	148	2e-38	161
Ps_131295	Medtr2g013780.1	81.74	230	36	2	144	373	503	280	4e-25	115
Ps_131297	Medtr3g111350.1	83.79	438	71	0	1	438	930	493	2e-82	305
Ps_131301	Medtr6g065650.1	89.03	1495	164	0	583	2077	2436	942	0	1663
Ps_131301	Medtr6g065650.1	90.29	865	84	0	2076	2940	865	1	0	1049
Ps_131304	Medtr7g078820.1	90.34	2535	218	7	936	3446	10	2541	0	3067
Ps_131304	Medtr7g078820.1	93.43	563	37	0	3444	4006	2566	3128	0	823
Ps_131305	Medtr4g084270.1	91.71	422	35	0	12	433	187	608	6e-159	559
Ps_131307	Medtr4g061780.1	84.98	273	36	3	167	435	13	284	1e-49	196
Ps_131308	Medtr4g035490.1	91.58	202	17	0	372	573	486	687	2e-70	266
Ps_131308	Medtr4g035490.1	85.55	263	26	3	82	338	163	419	6e-55	214
Ps_131309	AC235488_13.1	86.53	490	66	0	1180	1669	747	258	7e-125	448
Ps_131310	Medtr5g029590.1	90.24	635	62	0	548	1182	388	1022	0	767
Ps_131310	Medtr5g029590.1	86.05	86	12	0	269	354	115	200	8e-13	75.8
Ps_131313	Medtr6g018270.1	80.53	226	44	0	44	269	190	415	5e-20	99.6
Ps_131314	Medtr6g005460.1	83.47	121	20	0	1	121	3197	3317	5e-15	81.8
Ps_131321	Medtr7g057180.1	93.55	574	37	0	18	591	555	1128	0	844
Ps_131324	Medtr8g037100.1	87.65	81	10	0	348	428	1797	1717	6e-15	81.8
Ps_131327	Medtr8g066290.1	91.56	474	40	0	36	509	2820	3293	6e-178	622
Ps_131330	Medtr5g086610.1	87.82	509	55	2	90	591	1	509	2e-144	511
Ps_131331	Medtr2g048090.1	88.51	87	10	0	994	1080	850	936	4e-18	93.7
Ps_131332	Medtr4g127100.1	92.39	92	7	0	524	615	1528	1619	3e-28	127
Ps_131333	Medtr1g016450.1	85.99	157	10	1	1	157	664	520	7e-36	151
Ps_131333	Medtr1g016450.1	85.94	128	12	2	158	279	324	197	2e-21	103
Ps_131336	Medtr7g110220.1	89.55	220	23	0	129	348	13	232	4e-67	254
Ps_131338	Medtr2g034960.1	80.66	579	104	3	1179	1756	824	253	7e-54	212
Ps_131339	Medtr6g082630.1	89.44	142	15	0	338	479	1510	1369	2e-39	163
Ps_131341	Medtr8g066440.1	82.38	227	40	0	122	348	22	248	1e-30	133
Ps_131342	Medtr3g096110.1	83.56	298	37	2	1	292	591	882	1e-52	206
Ps_131344	Medtr3g079750.1	92.81	1793	129	0	4	1796	1793	1	0	2531
Ps_131345	Medtr4g130820.1	92.89	2208	145	2	297	2504	1	2196	0	3094
Ps_131346	Medtr2g082990.1	87.78	90	11	0	773	862	442	531	1e-17	91.7
Ps_131347	Medtr1g083620.1	89.76	508	51	1	2	509	2839	3345	6e-167	587
Ps_131348	Medtr7g093030.1	81.89	359	62	1	447	802	989	631	3e-48	192
Ps_131350	Medtr2g028670.1	92.23	412	32	0	578	989	412	1	4e-147	521
Ps_131353	AC225528_33.1	85.29	170	24	1	49	217	2749	2580	2e-30	131
Ps_131355	Medtr5g005230.1	91.06	302	21	3	82	380	558	260	7e-101	367
Ps_131355	Medtr5g005230.1	81	200	17	4	405	586	211	15	1e-19	97.6
Ps_131357	Medtr8g076520.1	92.66	218	16	0	1	218	326	543	2e-82	305
Ps_131358	Medtr7g024560.1	90.21	286	28	0	5	290	523	808	1e-94	345
Ps_131359	Medtr3g014280.1	89.47	304	32	0	250	553	89	392	3e-95	349
Ps_131359	Medtr3g014280.1	87.6	242	30	0	718	959	509	750	4e-63	242
Ps_131360	Medtr1g070870.1	94.29	490	28	0	1	490	369	858	0	749
Ps_131361	Medtr1g070870.2	87.24	392	35	2	1	389	384	5	5e-108	391
Ps_131362	Medtr1g070870.1	94.29	490	28	0	1	490	369	858	0	749
Ps_131365	Medtr6g057750.1	89.76	254	26	0	48	301	1939	2192	3e-80	297
Ps_131367	Medtr2g019670.1	91.32	507	44	0	33	539	84	590	0	656
Ps_131368	Medtr2g019670.1	91.32	507	44	0	33	539	84	590	0	656
Ps_131370	Medtr8g030550.1	87.36	277	35	0	168	444	6373	6097	2e-72	272
Ps_131371	Medtr8g030550.1	87.27	432	46	3	22	444	6528	6097	1e-113	408
Ps_131372	Medtr7g023540.1	89.3	542	46	3	156	685	1	542	1e-173	609
Ps_131374	Medtr4g092290.1	88.52	479	55	0	13	491	316	794	4e-145	513
Ps_131380	Medtr3g071870.1	90.63	96	9	0	1	96	621	526	1e-26	119
Ps_131382	Medtr4g009960.2	90.26	3008	284	3	223	3224	76	3080	0	3628
Ps_131388	Medtr2g054130.1	90.14	1004	99	0	279	1282	142	1145	0	1205
Ps_131395	Medtr2g096290.1	81.1	455	86	0	66	520	737	1191	9e-57	220
Ps_131396	Medtr3g110450.1	90.45	440	42	0	36	475	2976	2537	7e-153	539
Ps_131397	Medtr4g072350.1	84.96	266	40	0	79	344	29	294	6e-54	210
Ps_131403	Medtr5g032870.1	85.71	322	46	0	87	408	1009	688	5e-73	274
Ps_131407	Medtr3g086220.1	87.39	111	14	0	151	261	1	111	1e-23	109
Ps_131409	Medtr5g043640.1	90.8	685	60	1	156	837	56	740	0	854
Ps_131412	Medtr5g044980.1	91.22	353	31	0	94	446	1	353	3e-127	454
Ps_131413	Medtr8g032340.3	91.55	343	29	0	147	489	592	250	5e-126	450
Ps_131416	Medtr5g021050.1	92.38	512	39	0	4	515	41	552	0	706
Ps_131417	Medtr3g090480.1	88.4	250	29	0	2	251	390	639	7e-71	266
Ps_131418	Medtr4g080120.1	90.89	955	87	0	341	1295	268	1222	0	1203
Ps_131418	Medtr4g080120.1	94.62	93	5	0	59	151	1	93	1e-33	145
Ps_131419	Medtr3g086650.1	82.1	257	37	1	519	766	565	309	3e-36	153
Ps_131420	Medtr5g030940.1	92.49	1159	87	0	421	1579	380	1538	0	1608
Ps_131420	Medtr5g030940.1	83.64	214	26	3	67	274	26	236	1e-30	135
Ps_131424	Medtr3g082330.1	89.44	180	19	0	2	181	1495	1674	1e-52	206
Ps_131425	AC235487_5.1	92.29	2061	159	0	27	2087	127	2187	0	2825
Ps_131426	Medtr4g012910.1	94.44	288	16	0	325	612	288	1	4e-124	444
Ps_131428	Medtr2g005810.1	86.46	229	31	0	16	244	1492	1720	1e-53	208
Ps_131431	Medtr1g086640.1	92.89	2166	154	0	479	2644	2166	1	0	3073
Ps_131432	Medtr1g086640.1	91.81	842	69	0	185	1026	842	1	0	1122
Ps_131434	Medtr3g091340.1	88.87	575	61	1	40	611	1	575	1e-179	628
Ps_131434	Medtr3g091340.1	88.1	126	12	1	604	726	447	572	1e-28	127
Ps_131436	Medtr5g017070.1	88.64	88	10	0	523	610	2089	2176	5e-19	95.6
Ps_131439	Medtr2g017610.1	88.73	275	31	0	27	301	740	466	7e-81	299
Ps_131440	Medtr2g017610.1	89.74	78	8	0	4	81	745	822	4e-18	91.7
Ps_131441	Medtr7g102240.1	86.08	158	22	0	190	347	158	1	2e-32	139
Ps_131443	Medtr3g061590.1	91.87	246	20	0	2	247	433	678	9e-90	329
Ps_131443	Medtr3g061590.1	97.44	39	1	0	324	362	780	742	1e-11	69.9
Ps_131447	Medtr7g037880.1	90.36	415	37	1	1	415	951	1362	1e-141	502
Ps_131451	Medtr7g058530.1	87.76	482	59	0	1	482	1889	2370	3e-137	488
Ps_131454	Medtr8g043970.1	92.01	864	69	0	1	864	1283	420	0	1124
Ps_131455	Medtr4g077620.1	88.21	407	48	0	5	411	526	932	6e-119	426
Ps_131457	Medtr3g032340.1	95.65	46	2	0	197	242	3864	3909	4e-13	75.8
Ps_131458	Medtr4g015600.1	90.3	134	13	0	232	365	16	149	1e-39	163
Ps_131461	Medtr3g090100.1	84.12	617	98	0	6	622	303	919	1e-124	446
Ps_131465	Medtr5g008300.1	92.83	251	18	0	10	260	2377	2627	1e-97	355
Ps_131467	Medtr5g018570.1	90.82	599	55	0	47	645	1505	2103	0	751
Ps_131467	Medtr5g018570.1	95.56	45	2	0	1	45	1483	1439	2e-12	73.8
Ps_131468	Medtr4g132890.1	88.84	636	71	0	86	721	6	641	0	698
Ps_131470	Medtr1g098900.1	90.41	469	45	0	833	1301	670	1138	3e-162	573
Ps_131470	Medtr1g098900.1	91.53	366	31	0	215	580	85	450	3e-134	480
Ps_131470	Medtr1g098900.1	87.76	384	44	1	1620	2000	1361	1744	1e-105	385
Ps_131470	Medtr1g098900.1	94.34	53	3	0	2103	2155	1862	1914	3e-14	81.8
Ps_131471	Medtr5g094400.1	89.55	67	7	0	456	522	1843	1777	8e-14	77.8
Ps_131473	Medtr8g005010.1	91.74	230	19	0	28	257	643	872	9e-83	305
Ps_131474	Medtr7g073980.1	88.14	312	37	0	18	329	987	676	1e-88	325
Ps_131475	Medtr7g073980.1	93.3	388	26	0	16	403	1117	1504	4e-160	563
Ps_131476	Medtr5g080030.1	89.18	194	21	0	24	217	211	404	6e-56	218
Ps_131476	Medtr5g080030.1	80.45	220	43	0	377	596	564	783	6e-19	95.6
Ps_131478	Medtr3g104880.1	88.65	141	16	0	379	519	820	680	2e-36	153
Ps_131478	Medtr3g104880.1	82.38	210	31	2	19	228	1117	914	4e-25	115
Ps_131479	Medtr8g103490.1	88.42	259	30	0	229	487	195	453	2e-73	276
Ps_131479	Medtr8g103490.1	86.72	128	17	0	50	177	1	128	2e-26	119
Ps_131483	Medtr8g030400.1	87.08	178	23	0	287	464	60	237	6e-42	170
Ps_131487	Medtr4g119880.1	91.35	1352	108	3	439	1784	17	1365	0	1740
Ps_131488	Medtr6g012640.1	88.89	153	17	0	74	226	55	207	3e-41	168
Ps_131489	Medtr2g082090.1	88.15	1755	193	3	882	2636	1740	1	0	1830
Ps_131492	Medtr3g086550.2	85.5	131	19	0	2	132	1129	1259	2e-23	109
Ps_131493	Medtr7g026260.1	91.12	1002	76	1	142	1143	1	989	0	1296
Ps_131503	Medtr1g006280.1	94.41	143	3	2	5	143	1	142	2e-53	210
Ps_131507	Medtr5g044120.1	87.45	271	31	1	89	356	5	275	5e-70	264
Ps_131509	Medtr8g027150.1	92.12	292	23	0	225	516	1052	1343	7e-110	396
Ps_131509	Medtr8g027150.1	92.63	217	16	0	4	220	699	915	7e-82	303
Ps_131510	Medtr4g082150.1	86.7	188	25	0	1	188	188	1	3e-43	174
Ps_131511	Medtr5g045770.1	85.32	545	80	0	133	677	887	1431	1e-124	446
Ps_131513	Medtr7g114810.1	93.59	905	58	0	98	1002	1	905	0	1334
Ps_131514	Medtr1g100880.1	86.29	715	92	2	15	726	197	908	2e-180	632
Ps_131514	Medtr1g100880.1	87.5	456	54	1	728	1180	952	1407	5e-125	448
Ps_131516	Medtr1g094620.1	89.66	1277	120	3	388	1655	1	1274	0	1479
Ps_131516	Medtr1g094620.1	90.34	352	34	0	1656	2007	1302	1653	8e-119	428
Ps_131517	Medtr5g098420.1	83.96	106	17	0	700	805	281	386	8e-13	75.8
Ps_131518	Medtr3g062450.2	95.65	46	2	0	536	581	197	242	3e-13	75.8
Ps_131519	Medtr8g083170.1	90.08	786	59	2	25	807	1411	2180	0	957
Ps_131520	Medtr8g083170.1	93.19	543	37	0	25	567	1411	1953	0	783
Ps_131521	Medtr8g083170.1	90.52	559	37	1	25	583	1411	1953	0	710
Ps_131522	Medtr8g083170.1	91.95	770	59	1	25	791	1411	2180	0	1031
Ps_131523	Medtr2g103160.1	91.4	93	8	0	182	274	1	93	3e-27	121
Ps_131524	Medtr2g017730.1	88.94	407	45	0	1	407	622	216	4e-126	450
Ps_131526	Medtr4g030960.2	90.54	1406	121	3	107	1506	1660	261	0	1693
Ps_131526	Medtr4g030960.2	85.63	174	23	2	1551	1723	180	8	2e-29	131
Ps_131531	Medtr7g079200.1	81.46	205	32	1	57	261	1	199	5e-23	107
Ps_131535	Medtr1g093720.1	88.04	276	33	0	1	276	775	1050	2e-76	285
Ps_131536	Medtr5g068690.1	86.31	168	23	0	216	383	10	177	5e-36	151
Ps_131537	Medtr1g013360.1	95.06	263	13	0	197	459	1	263	2e-116	418
Ps_131539	Medtr1g086530.1	84.86	469	66	3	2	469	373	837	6e-95	347
Ps_131540	Medtr7g079430.1	90.81	381	35	0	86	466	1651	2031	3e-134	478
Ps_131540	Medtr7g079430.1	91.36	81	7	0	6	86	1535	1615	4e-22	105
Ps_131541	Medtr5g066050.1	78.5	521	109	1	65	582	142	662	8e-33	141
Ps_131546	Medtr8g061240.1	93.65	63	4	0	203	265	9	71	8e-19	93.7
Ps_131547	Medtr4g126900.1	86.89	267	35	0	67	333	252	518	2e-66	252
Ps_131548	Medtr7g072710.1	92.29	1012	75	1	509	1520	84	1092	0	1384
Ps_131551	Medtr1g093860.1	89.68	1037	107	0	5	1041	768	1804	0	1207
Ps_131552	Medtr1g064240.1	91.22	353	31	0	1	353	1495	1847	2e-127	454
Ps_131553	Medtr1g064240.1	91.89	444	36	0	75	518	1486	1043	1e-169	595
Ps_131553	Medtr1g064240.1	92.65	68	5	0	1	68	1495	1562	3e-19	95.6
Ps_131554	Medtr4g058650.1	91.51	259	22	0	805	1063	255	513	3e-92	339
Ps_131554	Medtr4g058650.1	95.89	73	3	0	728	800	115	187	1e-26	121
Ps_131556	Medtr1g090170.1	90.21	194	19	0	212	405	760	953	4e-61	234
Ps_131558	Medtr1g110430.1	87.21	305	39	0	287	591	1	305	2e-79	295
Ps_131560	Medtr5g091130.1	92.14	140	11	0	45	184	86	225	7e-48	190
Ps_131560	Medtr5g091130.1	87.36	174	19	1	208	381	267	437	1e-40	167
Ps_131560	Medtr5g091130.1	95.24	42	2	0	7	48	66	25	7e-11	67.9
Ps_131561	Medtr4g009740.1	89.16	203	22	0	3	205	3626	3828	4e-59	228
Ps_131562	Medtr5g020050.1	87.32	71	9	0	228	298	112	182	1e-11	69.9
Ps_131563	Medtr7g022870.1	92.97	1893	130	1	610	2499	1696	3588	0	2652
Ps_131564	AC146630_9.1	85	180	18	1	3198	3368	585	764	5e-35	151
Ps_131569	Medtr4g114570.1	83.57	359	41	2	28	386	305	645	1e-68	260
Ps_131570	Medtr4g076990.1	83.87	124	11	2	232	355	10	124	2e-16	85.7
Ps_131571	Medtr6g089580.1	92.16	153	12	0	26	178	1731	1883	3e-53	208
Ps_131572	Medtr3g096760.1	93.13	451	31	0	588	1038	294	744	0	648
Ps_131572	Medtr3g096760.1	94.1	271	16	0	222	492	20	290	9e-114	410
Ps_131573	Medtr3g096760.1	93.38	725	48	0	222	946	20	744	0	1057
Ps_131578	Medtr6g005760.1	92.91	381	24	1	4	381	1872	1492	2e-152	537
Ps_131581	Medtr2g027130.1	86.67	300	40	0	504	803	1672	1373	7e-74	278
Ps_131583	Medtr7g092770.1	85.4	1562	222	2	2298	3853	445	2006	0	1281
Ps_131584	Medtr5g098710.1	92.02	539	43	0	1	539	1616	2154	0	728
Ps_131585	Medtr8g011910.1	89.29	224	24	0	9	232	672	449	4e-67	254
Ps_131585	Medtr8g011910.1	91.37	139	12	0	241	379	716	578	5e-45	180
Ps_131587	Medtr8g091100.1	90.69	419	39	0	176	594	968	550	2e-147	521
Ps_131590	Medtr5g027860.1	88.53	401	46	0	326	726	2835	2435	7e-120	430
Ps_131592	Medtr7g087140.1	88.01	317	38	0	16	332	238	554	1e-88	327
Ps_131593	Medtr7g087140.1	85.22	460	68	0	16	475	238	697	1e-94	347
Ps_131594	Medtr2g059350.1	92.04	1532	110	1	411	1930	1	1532	0	2083
Ps_131602	Medtr2g089080.1	83.4	512	85	0	5	516	7006	7517	5e-93	341
Ps_131609	Medtr3g090990.1	87.03	401	52	0	1	401	372	772	1e-105	383
Ps_131612	Medtr8g020490.1	87.83	526	43	3	8	518	1	520	3e-155	547
Ps_131613	Medtr5g081910.2	87.92	207	25	0	66	272	92	298	1e-54	212
Ps_131614	Medtr5g081910.1	90.33	269	26	0	8	276	269	1	3e-89	327
Ps_131615	Medtr8g089230.1	91.67	348	29	0	8	355	312	659	4e-129	460
Ps_131629	Medtr5g022240.1	88.67	203	23	0	5	207	1	203	4e-57	220
Ps_131629	Medtr5g022240.1	94.34	53	3	0	203	255	279	227	2e-15	81.8
Ps_131630	AC235678_12.1	84.88	430	55	4	1188	1611	426	1	2e-85	317
Ps_131634	Medtr5g031870.1	85.35	314	46	0	80	393	751	1064	4e-68	258
Ps_131635	Medtr6g086680.1	82.14	308	55	0	232	539	58	365	9e-43	174
Ps_131639	Medtr7g118300.1	84.57	784	121	0	121	904	100	883	2e-169	595
Ps_131642	Medtr7g033080.1	88.52	270	31	0	23	292	85	354	9e-78	289
Ps_131643	Medtr8g020430.1	87.05	139	18	0	257	395	10	148	1e-30	133
Ps_131645	Medtr2g012480.1	89.86	69	7	0	9	77	85	153	3e-15	81.8
Ps_131652	Medtr5g027860.1	91.29	677	59	0	3	679	1738	2414	0	874
Ps_131654	Medtr1g105280.1	86.7	902	99	4	286	1181	400	1286	0	839
Ps_131654	Medtr1g105280.1	87.34	158	14	1	14	165	113	270	3e-37	157
Ps_131655	Medtr1g105280.1	94.71	170	9	0	133	302	1117	1286	2e-70	266
Ps_131658	Medtr5g056390.1	88.26	622	70	1	185	803	2	623	0	650
Ps_131659	Medtr8g099900.1	85.54	581	84	0	201	781	646	1226	1e-136	486
Ps_131661	Medtr1g090320.1	93.59	842	54	0	1	842	3060	2219	0	1241
Ps_131666	Medtr5g035060.1	81.09	513	88	2	279	782	163	675	2e-64	246
Ps_131671	AC151525_8.1	87.26	369	47	0	282	650	13	381	4e-98	359
Ps_131671	AC151525_8.1	85.44	103	6	3	734	830	489	588	3e-12	73.8
Ps_131675	Medtr4g128770.1	89.86	483	49	0	214	696	601	119	1e-161	569
Ps_131678	Medtr2g063480.1	86.08	79	11	0	156	234	1221	1299	2e-11	69.9
Ps_131679	Medtr1g012590.1	89.74	458	41	3	1	452	584	1041	4e-146	517
Ps_131680	Medtr2g028470.1	92.17	447	35	0	160	606	1236	790	1e-173	609
Ps_131680	Medtr2g028470.1	90.76	119	11	0	1	119	1509	1391	3e-35	149
Ps_131684	Medtr6g078380.1	83.11	296	44	1	261	550	1280	1575	3e-48	192
Ps_131685	Medtr6g078330.1	89.38	160	17	0	1	160	1333	1492	8e-46	182
Ps_131686	AC158498_5.1	84.42	597	73	4	44	633	133	716	1e-124	446
Ps_131687	Medtr1g088590.1	84.4	141	22	0	1	141	141	1	1e-22	105
Ps_131688	Medtr4g061110.1	87.3	126	10	1	327	452	810	691	5e-28	125
Ps_131688	Medtr4g061110.1	85.14	148	22	0	108	255	996	849	3e-26	119
Ps_131688	Medtr4g061110.1	80.57	211	41	0	507	717	663	453	2e-18	93.7
Ps_131688	Medtr4g061110.1	88.89	63	7	0	18	80	1218	1156	3e-11	69.9
Ps_131689	Medtr6g082190.1	93.18	132	9	0	110	241	10	141	1e-47	190
Ps_131689	Medtr6g082190.1	94.34	53	3	0	476	528	376	428	7e-15	81.8
Ps_131690	Medtr1g079730.1	88.5	226	26	0	22	247	1242	1017	1e-63	242
Ps_131691	Medtr1g079730.1	90.91	99	9	0	59	157	1258	1356	3e-28	125
Ps_131695	Medtr1g080560.1	91.75	594	49	0	11	604	3073	3666	0	755
Ps_131696	Medtr5g098720.1	90.79	532	49	0	191	722	2125	1594	0	666
Ps_131700	Medtr1g005000.1	99.07	215	2	0	1	215	220	6	6e-114	410
Ps_131702	Medtr5g075160.1	86.73	211	28	0	22	232	123	333	1e-49	196
Ps_131706	Medtr7g025250.1	89.25	186	20	0	61	246	1684	1869	7e-54	210
Ps_131706	Medtr7g025250.1	89.19	74	8	0	375	448	1884	1957	1e-15	83.8
Ps_131707	Medtr2g009800.1	89.86	286	29	0	1	286	1381	1666	4e-92	337
Ps_131708	Medtr5g083860.1	87.76	237	29	0	48	284	1	237	5e-63	240
Ps_131711	Medtr4g093470.1	88.02	334	40	0	6	339	1373	1040	1e-94	345
Ps_131713	Medtr5g005180.1	85.95	299	36	2	72	367	1	296	2e-66	252
Ps_131714	Medtr1g098530.1	93.86	668	38	1	15	682	7	671	0	995
Ps_131714	Medtr1g098530.1	92.55	644	48	0	856	1499	689	1332	0	896
Ps_131715	Medtr1g098530.1	92.85	1329	92	1	15	1343	7	1332	0	1877
Ps_131719	Medtr5g026650.1	95.37	454	21	0	29	482	2831	3284	0	733
Ps_131721	Medtr8g035560.1	91.44	818	61	1	123	931	2055	1238	0	1074
Ps_131723	Medtr1g101990.2	91.29	987	86	0	479	1465	304	1290	0	1275
Ps_131723	Medtr1g101990.2	92.44	238	18	0	180	417	50	287	5e-89	329
Ps_131727	Medtr2g036380.1	86.77	809	95	3	1	800	1175	1980	0	749
Ps_131734	Medtr7g076150.1	89.94	507	51	0	4	510	886	1392	2e-171	601
Ps_131736	Medtr1g021070.1	91.96	199	16	0	196	394	1	199	3e-71	268
Ps_131737	Medtr5g005520.1	91.13	699	62	0	23	721	938	1636	0	894
Ps_131742	Medtr1g084020.1	95.17	1200	58	0	25	1224	1471	2670	0	1919
Ps_131743	Medtr7g036980.1	86.02	186	26	0	106	291	241	426	2e-39	163
Ps_131744	Medtr2g086500.1	93.45	641	42	0	439	1079	641	1	0	938
Ps_131746	Medtr4g050820.1	86.21	87	12	0	229	315	95	9	5e-14	77.8
Ps_131748	Medtr5g062280.1	83.59	262	43	0	22	283	24	285	7e-44	178
Ps_131750	Medtr4g028090.1	87.46	566	71	0	18	583	2036	2601	1e-158	559
Ps_131754	Medtr2g013110.1	85.87	375	50	1	12	383	802	1176	2e-86	319
Ps_131755	Medtr8g071970.1	89.51	410	43	0	16	425	1961	2370	2e-132	472
Ps_131759	Medtr5g027180.1	90.37	644	62	0	83	726	1	644	0	745
Ps_131762	Medtr1g008220.1	91.5	812	69	0	546	1357	1	812	0	1063
Ps_131767	Medtr6g026730.1	88.92	343	35	1	144	483	768	1110	2e-103	375
Ps_131767	Medtr6g026730.1	97.78	90	2	0	57	146	1182	1093	2e-39	163
Ps_131768	Medtr7g072550.1	84.46	869	126	2	10	878	697	1556	0	650
Ps_131771	Medtr2g049770.1	94	50	3	0	1	50	1312	1361	2e-13	75.8
Ps_131773	Medtr8g102500.1	85.42	384	56	0	1	384	648	1031	5e-86	317
Ps_131778	Medtr7g111020.1	90.37	488	47	0	1	488	1082	595	1e-169	595
Ps_131779	Medtr1g009180.1	88.64	273	31	0	17	289	309	581	1e-79	295
Ps_131780	Medtr8g093310.1	91.54	260	22	0	151	410	1	260	3e-93	341
Ps_131789	Medtr2g007250.1	89.53	401	42	0	20	420	1483	1883	1e-129	462
Ps_131791	Medtr8g045070.1	86.25	80	11	0	72	151	1387	1466	6e-12	71.9
Ps_131794	Medtr4g123730.1	91.58	606	50	1	16	621	478	1082	0	789
Ps_131797	Medtr1g088720.1	91.99	287	23	0	178	464	777	1063	2e-94	345
Ps_131798	AC225528_33.1	81.03	253	48	0	36	288	2417	2669	3e-27	121
Ps_131799	Medtr4g068580.1	93.59	796	51	0	1	796	6554	7349	0	1174
Ps_131800	AC225458_56.1	90.37	187	18	0	88	274	2	188	3e-59	228
Ps_131800	AC225458_56.1	93.68	95	6	0	321	415	217	311	5e-33	141
Ps_131805	Medtr3g047390.1	89.27	699	75	0	1	699	1502	2200	0	791
Ps_131808	Medtr1g099280.1	86.73	98	13	0	817	914	2522	2425	1e-17	91.7
Ps_131809	Medtr1g099280.1	86.73	98	13	0	805	902	2522	2425	1e-17	91.7
Ps_131810	Medtr1g099280.1	86.73	98	13	0	723	820	2522	2425	1e-17	91.7
Ps_131812	CU571152_1018.1	91.53	248	21	0	155	402	864	1111	2e-78	291
Ps_131813	Medtr5g017410.1	87.07	1036	131	1	2	1034	145	1180	0	987
Ps_131814	Medtr8g079490.1	88.69	389	44	0	232	620	2486	2098	1e-117	422
Ps_131815	Medtr7g082160.1	92.52	695	52	0	9	703	381	1075	0	965
Ps_131816	Medtr1g012420.2	94.3	491	28	0	2	492	541	1031	0	751
Ps_131817	Medtr7g059010.1	91.38	499	43	0	1	499	6	504	0	648
Ps_131819	Medtr7g103990.1	87.61	347	40	1	98	441	1	347	7e-94	343
Ps_131822	Medtr2g081930.1	83.24	179	30	0	2	180	512	334	8e-26	117
Ps_131823	Medtr2g081930.1	79.72	286	58	0	25	310	539	824	7e-23	107
Ps_131825	Medtr6g092100.1	81.08	518	92	1	4	521	257	768	5e-66	252
Ps_131828	Medtr1g007360.1	83.57	140	23	0	268	407	250	111	3e-19	95.6
Ps_131834	Medtr2g005300.1	87.79	344	42	0	198	541	166	509	2e-95	349
Ps_131834	Medtr2g005300.1	93.42	76	5	0	537	612	640	715	7e-24	111
Ps_131835	Medtr7g032690.3	86.8	303	37	1	243	545	632	333	1e-74	280
Ps_131835	Medtr7g032690.3	87.1	93	12	0	88	180	767	675	2e-17	89.7
Ps_131836	Medtr5g032660.1	90	170	17	0	67	236	16	185	9e-52	202
Ps_131838	Medtr4g116790.1	93.71	461	29	0	488	948	464	924	0	684
Ps_131838	Medtr4g116790.1	91.25	377	33	0	1	377	90	466	2e-136	486
Ps_131841	Medtr1g116810.1	89.21	658	71	0	369	1026	178	835	0	741
Ps_131841	Medtr1g116810.1	94.19	86	5	0	186	271	10	95	2e-29	131
Ps_131842	Medtr1g116810.1	88.97	562	62	0	369	930	178	739	2e-177	622
Ps_131842	Medtr1g116810.1	94.19	86	5	0	186	271	10	95	2e-29	131
Ps_131842	Medtr1g116810.1	90.82	98	9	0	1013	1110	738	835	4e-27	123
Ps_131844	Medtr4g092970.2	87.07	147	19	0	19	165	526	672	4e-33	141
Ps_131844	Medtr4g092970.2	88.52	122	14	0	189	310	418	539	4e-30	131
Ps_131845	Medtr2g019780.1	82.96	223	38	0	122	344	393	615	7e-33	141
Ps_131848	Medtr3g105780.1	82.14	280	50	0	1	280	495	774	3e-38	159
Ps_131851	Medtr4g023000.1	87.42	1216	153	0	83	1298	20	1235	0	1197
Ps_131852	Medtr5g007630.1	78.44	385	77	1	36	414	1094	710	8e-23	107
Ps_131853	AC233660_6.1	87.04	108	14	0	319	426	1327	1434	3e-21	103
Ps_131854	Medtr2g104610.1	92	1025	82	0	250	1274	118	1142	0	1382
Ps_131855	Medtr3g114840.1	90.48	462	44	0	21	482	2088	2549	5e-161	567
Ps_131859	Medtr7g093000.1	86.83	714	91	1	9	722	1232	522	0	666
Ps_131860	Medtr4g036260.1	84.7	791	112	3	64	845	1	791	6e-170	597
Ps_131864	Medtr7g102360.1	88.04	368	44	0	14	381	554	921	3e-105	381
Ps_131866	Medtr1g007740.1	81.24	938	176	0	1038	1975	757	1694	2e-129	464
Ps_131869	Medtr7g069390.1	85.81	888	126	0	498	1385	177	1064	0	761
Ps_131869	Medtr7g069390.1	87.01	177	23	0	189	365	1	177	1e-40	168
Ps_131870	Medtr7g069390.1	89.99	879	88	0	498	1376	177	1055	0	1045
Ps_131870	Medtr7g069390.1	87.01	177	23	0	189	365	1	177	1e-40	168
Ps_131871	AC151525_18.1	91.64	801	67	0	616	1416	136	936	0	1057
Ps_131872	Medtr8g101360.1	88.89	126	14	0	56	181	2836	2711	1e-32	139
Ps_131872	Medtr8g101360.1	98	50	1	0	179	228	2655	2704	2e-18	91.7
Ps_131873	Medtr1g081700.1	95.65	161	7	0	1	161	1937	1777	3e-70	264
Ps_131875	Medtr8g089230.1	91.91	803	65	0	1	803	1300	2102	0	1076
Ps_131879	Medtr5g092700.1	92.78	457	33	0	178	634	1	457	0	644
Ps_131881	Medtr1g085160.1	91.76	3385	279	0	323	3707	3514	130	0	4498
Ps_131884	Medtr6g086060.1	90.54	74	7	0	1	74	1111	1184	7e-18	91.7
Ps_131885	Medtr3g036750.1	85.11	141	21	0	188	328	1176	1316	2e-24	113
Ps_131887	Medtr3g082150.1	92.54	1474	110	0	194	1667	72	1545	0	2050
Ps_131888	Medtr3g082150.1	90.75	1470	136	0	194	1663	72	1541	0	1836
Ps_131889	Medtr5g047890.1	81.54	195	36	0	513	707	646	840	1e-20	101
Ps_131891	Medtr8g046300.1	87.7	317	39	0	259	575	331	647	1e-86	319
Ps_131892	Medtr3g008250.1	89.8	255	26	0	254	508	47	301	1e-80	299
Ps_131893	Medtr4g062170.1	86.91	634	83	0	98	731	20	653	1e-170	599
Ps_131894	Medtr4g062170.1	87	523	68	0	98	620	20	542	4e-140	498
Ps_131894	Medtr4g062170.1	87.32	71	9	0	653	723	755	685	3e-11	69.9
Ps_131895	Medtr4g062170.1	84.6	708	100	2	68	775	1383	685	2e-139	496
Ps_131896	Medtr6g092820.1	86.67	90	12	0	5	94	676	765	2e-15	83.8
Ps_131897	Medtr6g069300.1	83.07	319	54	0	17	335	454	772	3e-52	204
Ps_131902	Medtr1g095850.1	90.32	186	18	0	481	666	175	360	2e-58	226
Ps_131902	Medtr1g095850.1	92.02	163	13	0	328	490	208	370	1e-56	220
Ps_131903	Medtr8g104270.1	82.39	176	31	0	115	290	263	438	7e-22	103
Ps_131905	Medtr3g083260.1	89.58	518	54	0	428	945	43	560	2e-170	599
Ps_131907	Medtr3g083260.1	89.61	308	32	0	159	466	253	560	9e-98	357
Ps_131908	Medtr4g016980.1	90.2	102	10	0	1	102	2373	2474	2e-27	123
Ps_131909	Medtr8g092170.1	94.21	846	49	0	2	847	1093	1938	0	1247
Ps_131911	Medtr3g101960.1	89.41	236	22	1	31	266	1061	829	8e-71	266
Ps_131912	Medtr7g055650.1	92.95	667	47	0	76	742	1	667	0	950
Ps_131913	Medtr3g093020.1	89.1	587	58	1	413	999	7	587	0	658
Ps_131913	Medtr3g093020.1	88.65	141	13	1	1186	1323	711	851	7e-35	149
Ps_131914	Medtr3g093020.1	90.18	570	50	1	413	982	7	570	0	688
Ps_131914	Medtr3g093020.1	88.65	141	13	1	1117	1254	711	851	7e-35	149
Ps_131915	Medtr5g005160.1	84.42	443	69	0	1	443	322	764	3e-90	331
Ps_131918	Medtr3g065020.1	91.3	207	12	2	27	233	517	717	8e-69	260
Ps_131921	Medtr7g076710.1	91.07	605	54	0	27	631	2620	3224	0	771
Ps_131922	Medtr3g085430.1	86.32	351	45	1	57	407	84	431	1e-71	270
Ps_131924	Medtr2g018950.1	83.25	394	66	0	176	569	47	440	4e-68	258
Ps_131925	Medtr7g091230.1	87.13	536	69	0	106	641	1	536	1e-145	515
Ps_131927	Medtr2g008430.1	94.08	287	17	0	33	319	1037	1323	3e-121	434
Ps_131929	Medtr3g070230.1	84.33	1378	213	1	389	1766	1375	1	0	1015
Ps_131932	Medtr2g083940.1	91.25	606	53	0	96	701	710	105	0	781
Ps_131933	Medtr7g079680.1	92.41	395	30	0	1193	1587	385	779	4e-154	545
Ps_131933	Medtr7g079680.1	87.98	341	41	0	854	1194	1	341	1e-95	351
Ps_131933	Medtr7g079680.1	91.86	86	7	0	1582	1667	853	768	1e-24	115
Ps_131934	Medtr1g007180.1	85.62	153	22	0	1	153	1068	1220	2e-29	129
Ps_131936	Medtr5g095910.1	85.9	376	53	0	1	376	612	987	1e-88	325
Ps_131939	Medtr5g015500.1	93.02	1404	86	4	618	2021	421	1812	0	1990
Ps_131939	Medtr5g015500.1	93.56	388	25	0	231	618	1	388	9e-162	571
Ps_131940	Medtr6g069720.1	89.39	1018	108	0	259	1276	1018	1	0	1162
Ps_131941	Medtr3g071990.1	84.21	209	33	0	6	214	971	1179	9e-37	153
Ps_131942	Medtr2g033000.1	93.67	411	26	0	22	432	580	990	8e-174	609
Ps_131947	Medtr8g041770.1	80.83	193	37	0	304	496	1120	1312	3e-17	89.7
Ps_131948	Medtr8g041770.1	84.1	195	31	0	224	418	1120	1314	1e-32	141
Ps_131950	Medtr1g089740.1	88.41	207	24	0	9	215	1032	1238	2e-56	220
Ps_131952	Medtr5g015490.1	85.95	662	78	1	17	678	830	1476	3e-169	595
Ps_131957	AC235664_13.1	89.5	600	60	1	1	600	1081	485	0	686
Ps_131961	Medtr4g100800.1	85.86	1337	182	4	940	2270	5596	6931	0	1126
Ps_131961	Medtr4g100800.1	90.61	618	55	1	2	616	4663	5280	0	761
Ps_131961	Medtr4g100800.1	87.23	274	35	0	621	894	5312	5585	9e-70	266
Ps_131967	Medtr6g044960.1	87.21	86	11	0	573	658	856	941	2e-15	83.8
Ps_131970	Medtr4g079110.1	87.58	467	55	1	297	763	1	464	2e-129	462
Ps_131974	Medtr3g106410.1	89.39	707	75	0	277	983	1	707	0	807
Ps_131975	Medtr2g087710.1	91.21	182	16	0	49	230	1674	1855	3e-61	234
Ps_131976	Medtr4g119820.1	82.93	205	35	0	105	309	219	423	3e-29	129
Ps_131977	Medtr5g020050.1	89.15	341	37	0	1	341	291	631	8e-106	383
Ps_131977	Medtr5g020050.1	89.19	74	8	0	343	416	709	636	1e-15	83.8
Ps_131978	Medtr4g126790.1	92.23	309	24	0	206	514	1	309	2e-117	422
Ps_131984	Medtr1g070940.1	81.5	1422	263	0	1	1422	240	1661	0	733
Ps_131985	Medtr4g070860.1	91.34	335	29	0	581	915	358	24	1e-120	434
Ps_131986	Medtr7g098730.1	93.33	884	59	0	108	991	1136	253	0	1285
Ps_131987	Medtr7g098700.1	90.6	319	30	0	142	460	1213	1531	2e-109	394
Ps_131988	Medtr4g035360.1	83.07	1057	179	0	61	1117	1944	3000	0	676
Ps_131989	Medtr4g064110.2	94.75	381	20	0	1	381	759	379	3e-170	597
Ps_131989	Medtr4g064110.2	94.2	69	4	0	382	450	306	374	3e-22	105
Ps_131990	Medtr4g064110.1	94.46	740	41	0	37	776	16	755	0	1142
Ps_131992	Medtr3g069150.1	90.24	123	12	0	20	142	1089	1211	2e-35	149
Ps_131993	Medtr1g025780.1	89.6	654	66	2	22	674	223	875	0	741
Ps_131998	Medtr3g087480.1	93.05	417	29	0	305	721	619	1035	5e-170	597
Ps_131998	Medtr3g087480.1	92.86	140	10	0	108	247	413	552	4e-50	198
Ps_132002	Medtr5g022350.1	85.81	740	102	1	156	895	17	753	5e-180	630
Ps_132003	Medtr4g068140.1	85.21	257	38	0	247	503	166	422	3e-53	208
Ps_132005	Medtr4g053660.1	84.88	926	140	0	129	1054	61	986	0	726
Ps_132006	Medtr7g069460.1	94.32	317	18	0	270	586	2533	2849	1e-136	486
Ps_132006	Medtr7g069460.1	95.31	213	10	0	3	215	1915	2127	1e-93	343
Ps_132006	Medtr7g069460.1	94.55	55	3	0	213	267	2452	2506	4e-16	85.7
Ps_132007	Medtr6g069830.1	93.75	48	3	0	50	97	60	107	8e-12	71.9
Ps_132008	Medtr3g095410.1	85.48	420	61	0	1	420	1740	1321	1e-95	349
Ps_132008	Medtr3g095410.1	85.34	116	17	0	318	433	1252	1137	3e-19	95.6
Ps_132011	Medtr7g012000.1	81.5	200	37	0	84	283	1	200	9e-22	103
Ps_132011	Medtr7g012000.1	97.73	44	1	0	286	329	269	226	1e-14	79.8
Ps_132012	Medtr8g075550.1	83.69	325	47	1	16	334	332	8	1e-58	226
Ps_132020	Medtr2g039940.1	87.28	228	17	2	53	277	945	727	1e-58	226
Ps_132021	Medtr4g132970.1	88.89	135	15	0	21	155	660	794	2e-35	149
Ps_132022	Medtr7g009740.1	94.68	790	42	0	23	812	1226	2015	0	1233
Ps_132031	Medtr3g065440.1	83.53	607	60	11	2	579	166	761	8e-105	381
Ps_132031	Medtr3g065440.1	93.22	59	4	0	643	701	825	883	6e-16	85.7
Ps_132031	Medtr3g065440.1	97.87	47	1	0	738	784	890	936	6e-16	85.7
Ps_132032	Medtr7g113920.1	88.41	759	88	0	1	759	862	104	0	807
Ps_132036	Medtr2g011180.1	91.99	287	23	0	2	288	2489	2203	2e-106	387
Ps_132036	Medtr2g011180.1	85.56	90	13	0	751	840	2360	2271	9e-13	75.8
Ps_132039	Medtr5g043560.1	85.47	344	50	0	72	415	1	344	1e-76	285
Ps_132041	Medtr3g062420.1	95.24	42	2	0	198	239	2476	2435	3e-11	67.9
Ps_132050	Medtr2g097660.1	90.74	54	5	0	241	294	310	257	6e-11	67.9
Ps_132051	Medtr7g026230.1	87.6	242	30	0	128	369	1	242	2e-63	242
Ps_132057	Medtr7g102070.1	86.4	250	34	0	100	349	1840	1591	9e-59	226
Ps_132057	Medtr7g102070.1	87.5	104	13	0	2	105	1876	1979	9e-22	103
Ps_132060	Medtr8g035910.1	86.14	267	31	2	9	272	287	550	3e-59	228
Ps_132064	Medtr6g069810.1	87.29	1070	136	0	169	1238	88	1157	0	1043
Ps_132069	Medtr7g024190.1	94.94	494	25	0	1	494	2581	2088	0	781
Ps_132070	Medtr8g088930.1	86.05	86	12	0	1492	1577	1201	1286	2e-12	75.8
Ps_132071	Medtr2g081950.1	88.74	151	17	0	16	166	897	1047	5e-40	165
Ps_132071	Medtr2g081950.1	86.52	89	12	0	261	349	1142	1230	5e-15	81.8
Ps_132072	Medtr2g081950.1	89.61	154	16	0	16	169	894	1047	3e-44	178
Ps_132072	Medtr2g081950.1	87.64	89	11	0	264	352	1142	1230	2e-17	89.7
Ps_132073	Medtr7g118210.1	87.4	246	31	0	69	314	363	608	2e-63	242
Ps_132075	Medtr2g030230.1	92.86	966	66	1	83	1048	24	986	0	1364
Ps_132076	Medtr2g030230.1	93.17	688	44	1	83	770	24	708	0	987
Ps_132077	Medtr4g116180.1	85.54	332	45	2	241	569	103	434	7e-70	264
Ps_132079	Medtr3g085190.1	91.8	854	64	2	133	986	848	1	0	1088
Ps_132080	Medtr7g090660.1	89.19	472	48	1	2	470	3156	3627	3e-149	527
Ps_132082	Medtr4g097670.1	88.08	814	88	1	468	1281	876	72	0	852
Ps_132084	Medtr6g018270.1	89.77	264	27	0	1	264	72	335	7e-84	309
Ps_132085	Medtr3g106660.1	87.5	176	22	0	34	209	1548	1723	2e-43	174
Ps_132087	Medtr8g061970.1	89.22	306	33	0	6	311	1013	1318	1e-94	345
Ps_132088	Medtr3g100180.1	82.73	388	57	3	299	683	3241	2861	5e-59	228
Ps_132094	Medtr8g107300.1	86.49	148	17	1	312	456	265	118	8e-30	131
Ps_132097	Medtr3g107590.1	83.97	368	56	1	174	541	54	418	4e-68	258
Ps_132098	Medtr1g021670.1	94.24	573	33	0	1	573	1046	474	0	874
Ps_132098	Medtr1g021670.1	92.16	153	12	0	652	804	440	288	5e-53	208
Ps_132099	Medtr7g090600.1	92.21	475	37	0	18	492	86	560	4e-176	617
Ps_132100	Medtr1g006120.1	97.11	242	2	1	107	343	1572	1813	5e-108	391
Ps_132105	Medtr3g031170.1	88.29	461	54	0	11	471	1103	1563	1e-136	486
Ps_132105	Medtr3g031170.1	88.61	79	9	0	493	571	1741	1819	4e-16	85.7
Ps_132106	Medtr1g013760.1	90.48	483	37	1	22	504	302	775	2e-171	601
Ps_132107	Medtr4g092840.1	91.4	477	41	0	289	765	13	489	8e-177	620
Ps_132107	Medtr4g092840.1	92.86	364	26	0	920	1283	489	852	4e-145	515
Ps_132108	Medtr4g006570.1	85.85	530	75	0	306	835	421	950	2e-127	456
Ps_132110	Medtr8g070660.1	85.84	459	59	1	148	600	46	504	8e-110	396
Ps_132113	Medtr1g098590.1	89.69	291	30	0	499	789	732	442	4e-92	339
Ps_132116	Medtr7g098690.1	93.59	156	10	0	609	764	4623	4468	1e-59	230
Ps_132117	Medtr5g030860.1	87.02	447	58	0	23	469	1886	2332	1e-118	426
Ps_132118	Medtr3g007710.1	96.93	326	10	0	142	467	878	553	3e-161	567
Ps_132118	Medtr3g007710.1	96.88	128	4	0	13	140	1079	952	2e-57	222
Ps_132119	Medtr3g007710.1	96.68	211	7	0	142	352	878	668	8e-100	363
Ps_132119	Medtr3g007710.1	96.88	128	4	0	13	140	1079	952	2e-57	222
Ps_132119	Medtr3g007710.1	93.39	121	8	0	347	467	457	577	1e-43	176
Ps_132121	Medtr4g131920.1	79.94	319	64	0	29	347	838	1156	6e-28	125
Ps_132122	Medtr5g021170.1	92.31	221	17	0	5	225	485	705	7e-82	303
Ps_132123	Medtr3g072590.1	92.47	292	22	0	153	444	125	416	3e-112	404
Ps_132125	Medtr7g086510.2	92.59	661	49	0	1	661	695	35	0	922
Ps_132126	Medtr7g086510.1	90.33	1241	120	0	1	1241	671	1911	0	1509
Ps_132127	Medtr7g086510.2	89.76	127	13	0	1	127	671	797	2e-35	149
Ps_132128	Medtr1g056180.1	87.58	1989	230	5	19	2006	231	2203	0	1968
Ps_132129	Medtr7g104350.1	92	1025	82	0	55	1079	1	1025	0	1382
Ps_132130	Medtr7g104350.1	92	1025	82	0	55	1079	1	1025	0	1382
Ps_132131	Medtr3g087870.1	86.32	190	23	1	1	190	18	204	1e-30	133
Ps_132132	Medtr7g090920.1	91.29	287	25	0	24	310	382	668	2e-102	371
Ps_132134	Medtr8g094070.1	90.06	181	18	0	261	441	3281	3101	1e-55	216
Ps_132135	Medtr8g075010.1	88.49	417	48	0	206	622	1662	1246	1e-124	446
Ps_132136	Medtr7g079540.1	92.97	925	65	0	435	1359	117	1041	0	1318
Ps_132138	Medtr7g110320.1	93.57	280	15	1	1	277	1266	987	1e-113	408
Ps_132139	Medtr4g116700.1	86.45	214	23	1	305	512	4230	4017	1e-49	196
Ps_132142	Medtr3g065300.1	92.77	692	50	0	5	696	524	1215	0	975
Ps_132144	Medtr3g096410.1	94.74	133	7	0	1	133	1800	1932	2e-53	208
Ps_132145	AC151525_7.1	93.48	230	15	0	25	254	2251	2480	3e-92	337
Ps_132148	Medtr2g101830.1	83.15	184	31	0	122	305	380	563	1e-26	119
Ps_132148	Medtr2g101830.1	91.07	56	5	0	8	63	316	371	3e-12	71.9
Ps_132153	Medtr3g020620.1	84.3	293	46	0	51	343	3739	4031	9e-56	216
Ps_132154	Medtr4g115330.1	80.2	197	39	0	1249	1445	1361	1165	3e-14	81.8
Ps_132155	Medtr4g115330.1	80.2	197	39	0	1249	1445	1361	1165	3e-14	81.8
Ps_132156	Medtr4g100420.1	86.67	75	10	0	191	265	328	402	9e-12	69.9
Ps_132158	Medtr3g086640.1	86.31	168	23	0	148	315	168	1	5e-36	151
Ps_132158	Medtr3g086640.1	89.42	104	11	0	1	104	303	200	2e-26	119
Ps_132159	Medtr5g053610.1	94	50	3	0	20	69	1576	1625	4e-13	75.8
Ps_132175	Medtr5g033960.1	88.54	192	22	0	1	192	192	1	6e-53	206
Ps_132178	Medtr2g089290.1	89.04	228	25	0	96	323	2164	2391	4e-67	254
Ps_132179	Medtr3g010690.1	93.27	2111	139	1	763	2870	2111	1	0	3013
Ps_132179	Medtr3g010690.1	91.88	357	29	0	345	701	2529	2173	3e-133	478
Ps_132180	Medtr3g010690.1	93.27	2111	139	1	763	2870	2111	1	0	3013
Ps_132180	Medtr3g010690.1	91.88	357	29	0	345	701	2529	2173	2e-133	478
Ps_132181	Medtr3g010690.1	93.27	2111	139	1	763	2870	2111	1	0	3013
Ps_132181	Medtr3g010690.1	91.88	357	29	0	345	701	2529	2173	3e-133	478
Ps_132185	Medtr1g038850.1	93.94	594	36	0	22	615	960	367	0	892
Ps_132190	Medtr2g017740.1	84.78	92	14	0	22	113	1198	1289	3e-12	71.9
Ps_132194	Medtr8g087730.1	88.94	235	26	0	15	249	1499	1733	1e-68	260
Ps_132196	Medtr1g084610.1	91.54	461	37	2	1	460	1326	1785	2e-157	555
Ps_132198	Medtr5g076590.1	91.85	491	37	1	141	628	113	603	0	652
Ps_132199	Medtr5g076590.1	92.26	491	35	1	141	628	113	603	0	668
Ps_132200	Medtr5g076590.1	92.26	491	35	1	141	628	113	603	0	668
Ps_132203	Medtr7g109150.1	88.35	103	12	0	1	103	103	1	1e-23	109
Ps_132210	Medtr8g073190.1	91.45	550	44	1	2	548	2010	2559	0	674
Ps_132211	Medtr7g074240.1	86.57	484	65	0	298	781	31	514	6e-124	444
Ps_132212	Medtr8g069400.1	90.05	1136	84	5	1	1126	1621	2737	0	1364
Ps_132215	Medtr7g067540.1	86.06	208	29	0	282	489	1	208	2e-45	182
Ps_132216	Medtr5g094700.1	83.75	517	75	1	97	613	905	398	7e-101	367
Ps_132224	Medtr5g013640.1	90.23	665	65	0	1	665	563	1227	0	803
Ps_132226	Medtr1g073010.1	90.5	463	44	0	2	464	104	566	3e-152	537
Ps_132228	Medtr7g011060.2	92.59	189	14	0	134	322	2	190	4e-70	264
Ps_132229	Medtr7g011060.2	93.68	95	6	0	83	177	2	96	4e-33	141
Ps_132229	Medtr7g011060.2	91.75	97	8	0	268	364	94	190	2e-29	129
Ps_132230	Medtr5g097080.1	89.73	516	53	0	10	525	475	990	1e-161	569
Ps_132232	Medtr1g012440.1	92.48	545	38	1	444	985	281	825	0	751
Ps_132232	Medtr1g012440.1	88.69	283	29	1	87	366	1	283	2e-81	303
Ps_132233	Medtr5g083010.1	89.48	485	42	2	93	577	1	476	1e-157	555
Ps_132234	Medtr7g112490.1	88.88	1088	103	3	170	1245	1	1082	0	1203
Ps_132240	Medtr5g030530.1	91.4	895	77	0	243	1137	897	3	0	1164
Ps_132245	AC225518_13.1	86.92	321	39	1	1	318	2633	2313	1e-80	299
Ps_132245	AC225518_13.1	90	60	6	0	421	480	2312	2253	5e-12	71.9
Ps_132246	AC225518_13.1	87.4	381	45	1	1	378	2633	2253	3e-102	371
Ps_132248	Medtr1g116930.1	86.1	410	55	2	29	437	1103	1511	2e-94	345
Ps_132249	Medtr4g100570.1	88.63	211	21	1	343	553	20	227	7e-58	224
Ps_132251	Medtr4g065110.1	83.96	106	17	0	160	265	67	172	2e-13	75.8
Ps_132254	Medtr6g081850.2	93.43	335	22	0	125	459	344	678	8e-138	490
Ps_132255	Medtr5g012620.1	88.93	551	55	1	1	551	837	1381	3e-174	611
Ps_132255	Medtr5g012620.1	85.39	89	10	1	491	579	1564	1649	2e-11	69.9
Ps_132255	Medtr5g012620.1	87.88	66	8	0	491	556	1483	1548	9e-11	67.9
Ps_132256	Medtr1g088830.1	99.23	130	1	0	416	545	1	130	1e-65	250
Ps_132257	Medtr3g029510.1	90.87	427	39	0	1	427	879	453	2e-152	537
Ps_132258	Medtr3g105790.1	88.83	600	67	0	236	835	76	675	0	658
Ps_132260	Medtr3g104030.1	84.1	327	52	0	96	422	938	1264	2e-61	236
Ps_132264	Medtr5g014890.1	85.77	471	58	2	919	1389	340	801	1e-110	400
Ps_132264	Medtr5g014890.1	91.53	59	5	0	687	745	102	160	3e-13	77.8
Ps_132265	Medtr8g058620.1	87.15	288	37	0	134	421	202	489	6e-74	278
Ps_132266	Medtr8g058620.1	88.03	284	34	0	134	417	202	485	1e-78	293
Ps_132268	Medtr1g050720.1	90.55	1789	169	0	1587	3375	89	1877	0	2206
Ps_132269	Medtr2g005300.1	94.09	626	37	0	2	627	760	1385	0	948
Ps_132270	Medtr2g082430.1	92.94	1275	81	2	314	1588	1	1266	0	1812
Ps_132270	Medtr2g082430.1	97.44	39	1	0	1561	1599	1269	1307	7e-11	69.9
Ps_132271	Medtr2g082430.1	94.44	953	53	0	314	1266	1	953	0	1469
Ps_132271	Medtr2g082430.1	88.79	321	27	2	1344	1664	955	1266	5e-95	349
Ps_132271	Medtr2g082430.1	97.44	39	1	0	1637	1675	1269	1307	7e-11	69.9
Ps_132272	Medtr5g082000.1	91.67	300	25	0	43	342	1	300	6e-110	396
Ps_132272	Medtr5g082000.1	94.17	120	7	0	341	460	397	516	2e-45	182
Ps_132274	Medtr5g009600.1	88.99	109	12	0	6	114	1687	1795	4e-27	121
Ps_132276	Medtr5g027180.1	87.12	163	21	0	39	201	675	837	4e-38	157
Ps_132278	Medtr2g089290.1	85.03	354	53	0	59	412	2395	2748	2e-75	281
Ps_132280	Medtr1g083060.1	89.29	504	54	0	471	974	1	504	8e-162	571
Ps_132280	Medtr1g083060.1	87.78	450	46	1	975	1415	538	987	1e-129	464
Ps_132284	Medtr5g093570.1	91.23	946	83	0	17	962	208	1153	0	1217
Ps_132289	Medtr6g007370.1	83.74	246	40	0	556	801	323	568	2e-41	170
Ps_132289	Medtr6g007370.1	92.5	80	6	0	193	272	35	114	1e-23	111
Ps_132289	Medtr6g007370.1	87.5	112	14	0	855	966	610	721	1e-23	111
Ps_132294	Medtr4g070140.1	85.81	155	22	0	23	177	278	124	2e-30	133
Ps_132295	Medtr4g070080.2	92.17	115	9	0	291	405	121	7	9e-38	157
Ps_132297	Medtr4g070140.1	82.35	272	48	0	23	294	278	7	2e-38	159
Ps_132298	Medtr8g073250.1	88.28	973	102	2	395	1367	1	961	0	1029
Ps_132300	Medtr4g103340.1	87.41	278	35	0	93	370	1	278	9e-73	274
Ps_132310	Medtr7g114080.1	89.74	341	35	0	30	370	1	341	1e-110	398
Ps_132311	Medtr5g059000.1	94.06	101	6	0	15	115	12	112	1e-36	153
Ps_132317	Medtr5g007210.1	81.86	226	26	1	652	877	324	114	4e-33	143
Ps_132317	Medtr5g007210.1	84.11	151	18	2	468	615	484	337	1e-20	101
Ps_132318	Medtr5g007210.1	82.41	307	36	2	473	776	324	33	2e-49	196
Ps_132318	Medtr5g007210.1	86.73	98	13	0	339	436	434	337	1e-17	91.7
Ps_132319	Medtr5g007210.1	82.41	307	36	2	652	955	324	33	3e-49	196
Ps_132319	Medtr5g007210.1	84.11	151	18	2	468	615	484	337	1e-20	101
Ps_132320	Medtr5g007210.1	81.18	473	59	6	473	936	484	33	5e-60	232
Ps_132321	Medtr5g007210.1	80.61	392	49	5	473	858	484	114	6e-44	178
Ps_132322	Medtr3g063970.1	94.95	99	5	0	418	516	216	118	1e-37	157
Ps_132328	Medtr4g132300.1	90.14	71	7	0	342	412	127	197	3e-16	85.7
Ps_132328	Medtr4g132300.1	87.8	82	10	0	219	300	4	85	1e-15	83.8
Ps_132329	Medtr6g060660.1	94.27	157	9	0	64	220	1	157	6e-63	240
Ps_132331	Medtr7g079490.2	91.67	1044	87	0	537	1580	1	1044	0	1380
Ps_132332	Medtr1g087500.1	90.7	516	48	0	1	516	87	602	0	642
Ps_132333	Medtr2g089650.1	83.38	349	58	0	13	361	71	419	2e-60	232
Ps_132337	Medtr4g080580.1	88.49	391	45	0	1	391	1702	2092	1e-116	418
Ps_132339	Medtr1g079870.1	86.92	497	59	2	1142	1635	853	1346	5e-129	462
Ps_132339	Medtr1g079870.1	82.57	505	88	0	477	981	194	698	3e-81	303
Ps_132342	Medtr1g086180.1	90.91	275	25	0	971	1245	278	4	1e-94	347
Ps_132344	Medtr8g020430.1	83.05	177	30	0	101	277	106	282	9e-25	113
Ps_132348	Medtr7g072880.1	88.83	197	22	0	1233	1429	937	1133	4e-55	216
Ps_132349	Medtr3g070390.1	82.69	260	36	3	212	462	1	260	1e-34	147
Ps_132349	Medtr3g070390.1	86.05	129	18	0	506	634	132	260	2e-24	113
Ps_132353	Medtr5g064120.1	86.62	628	45	7	1	610	240	846	5e-167	587
Ps_132356	Medtr5g059260.1	94.12	357	21	0	18	374	973	1329	1e-153	541
Ps_132357	Medtr7g009370.1	82.53	458	75	3	538	994	470	17	1e-66	254
Ps_132357	Medtr7g009370.1	82.93	246	42	0	12	257	1011	766	8e-37	155
Ps_132359	Medtr7g077870.1	90.51	727	67	2	92	817	1	726	0	878
Ps_132360	Medtr7g077880.1	92.5	800	60	0	62	861	1	800	0	1110
Ps_132361	AC159090_16.1	91.89	111	6	1	642	749	774	884	1e-33	145
Ps_132361	AC159090_16.1	80.97	226	31	1	373	598	559	772	2e-26	121
Ps_132362	Medtr8g067210.1	87.52	1018	121	2	436	1447	241	1258	0	1003
Ps_132362	Medtr8g067210.1	91.01	189	17	0	250	438	1	189	3e-62	240
Ps_132363	Medtr8g067200.1	87.58	1232	126	6	214	1424	3	1228	0	1181
Ps_132366	Medtr8g017270.1	93.75	240	15	0	6	245	668	429	3e-98	357
Ps_132368	Medtr3g107610.1	87.25	510	57	3	103	605	1	509	2e-135	482
Ps_132370	Medtr4g086450.1	82.17	314	44	4	120	430	158	462	3e-39	163
Ps_132371	Medtr3g080550.1	87.6	371	46	0	49	419	487	857	3e-102	371
Ps_132373	Medtr2g096660.1	94	983	59	0	268	1250	52	1034	0	1447
Ps_132374	AC146711_32.1	89.45	218	20	1	102	316	486	703	9e-65	246
Ps_132379	Medtr8g100130.1	86.72	655	63	4	5	656	157	790	5e-176	617
Ps_132380	Medtr7g080740.1	91.43	420	36	0	364	783	420	1	5e-155	547
Ps_132383	Medtr5g026930.1	90.17	1800	174	1	329	2128	1	1797	0	2161
Ps_132385	Medtr8g093540.1	84.62	221	34	0	645	865	1470	1250	5e-41	168
Ps_132385	Medtr8g093540.1	87.13	101	13	0	378	478	1896	1796	1e-19	97.6
Ps_132386	Medtr7g090660.1	93.1	478	33	0	1	478	4091	4568	0	686
Ps_132387	Medtr7g110260.1	92.91	494	32	1	11	501	23	516	0	698
Ps_132389	Medtr4g114900.1	88.95	778	80	1	10	781	73	850	0	815
Ps_132391	Medtr1g007320.1	89.56	297	25	2	1	294	420	127	1e-91	335
Ps_132394	Medtr4g097120.1	91.83	661	54	0	82	742	1025	1685	0	882
Ps_132399	Medtr4g005190.1	88.98	463	51	0	1	463	1816	2278	6e-145	513
Ps_132400	Medtr8g093290.1	84.47	618	63	4	7	591	1204	1821	6e-126	450
Ps_132408	Medtr1g051150.1	91.67	204	17	0	1	204	204	1	6e-72	270
Ps_132414	Medtr5g068770.1	89.3	832	86	1	390	1221	2019	1191	0	940
Ps_132414	Medtr5g068770.1	92.16	51	4	0	1212	1262	1123	1173	5e-11	69.9
Ps_132415	Medtr5g010260.1	90.42	1273	122	0	10	1282	93	1365	0	1556
Ps_132416	Medtr4g070910.1	89.46	1290	136	0	10	1299	93	1382	0	1479
Ps_132417	Medtr7g030070.1	85.53	235	34	0	16	250	1032	1266	6e-50	196
Ps_132418	Medtr3g101230.1	90.03	582	39	2	243	805	2650	3231	0	712
Ps_132418	Medtr3g101230.1	96.7	182	6	0	24	205	2469	2650	1e-84	313
Ps_132420	Medtr7g098780.1	82.18	202	36	0	282	483	348	147	8e-20	97.6
Ps_132421	Medtr5g035310.1	87.01	77	10	0	101	177	99	23	9e-13	73.8
Ps_132422	Medtr5g006960.1	92.48	625	41	2	21	639	573	1197	0	858
Ps_132423	Medtr5g006960.1	92.48	625	41	2	21	639	573	1197	0	858
Ps_132425	Medtr2g087900.1	89.06	1334	137	3	1907	3234	2240	910	0	1475
Ps_132426	Medtr2g087900.1	89.06	1334	137	3	1715	3042	2240	910	0	1475
Ps_132427	Medtr4g112440.1	87.69	260	29	1	353	612	257	1	5e-68	258
Ps_132429	Medtr1g101790.1	93.7	381	21	1	74	454	1555	1932	3e-159	561
Ps_132429	Medtr1g101790.1	91.04	67	6	0	1	67	1565	1499	5e-16	85.7
Ps_132430	Medtr3g096700.1	85.26	190	28	0	66	255	3	192	2e-37	155
Ps_132433	Medtr3g113800.1	96.23	53	2	0	94	146	957	1009	2e-17	89.7
Ps_132436	Medtr5g022180.1	83.53	419	51	4	164	564	80	498	2e-74	280
Ps_132439	Medtr6g013300.1	87.46	295	37	0	577	871	715	1009	8e-78	291
Ps_132442	Medtr3g055970.1	91.58	594	50	0	1	594	3546	4139	0	781
Ps_132443	Medtr1g026210.1	82.89	298	51	0	277	574	78	375	1e-38	161
Ps_132444	Medtr8g098460.2	85.92	547	77	0	111	657	567	21	5e-133	474
Ps_132445	Medtr5g071840.1	83.72	258	42	0	63	320	8	265	8e-32	137
Ps_132446	Medtr5g042650.1	84.33	453	71	0	20	472	21	473	2e-91	335
Ps_132447	Medtr5g097480.1	91.61	465	39	0	1	465	332	796	5e-175	613
Ps_132449	Medtr3g017420.1	88.04	92	11	0	726	817	94	3	8e-19	95.6
Ps_132450	Medtr1g090340.1	92.94	85	6	0	175	259	359	443	3e-27	121
Ps_132450	Medtr1g090340.1	86.03	136	19	0	5	140	714	849	1e-26	119
Ps_132450	Medtr1g090340.1	97.37	38	1	0	144	181	535	498	4e-11	67.9
Ps_132452	Medtr8g040070.1	95.48	221	10	0	173	393	569	789	3e-88	325
Ps_132454	Medtr7g108080.1	91.3	115	10	0	387	501	229	115	3e-35	149
Ps_132455	Medtr7g108080.1	89.82	167	17	0	253	419	229	63	1e-49	196
Ps_132456	Medtr7g108080.1	90.54	148	14	0	253	400	229	82	2e-45	182
Ps_132457	Medtr7g108080.1	91.22	148	13	0	387	534	229	82	1e-47	190
Ps_132459	Medtr4g106370.1	93.29	298	20	0	132	429	641	938	2e-120	432
Ps_132459	Medtr4g106370.1	93.55	217	14	0	508	724	935	1151	2e-86	319
Ps_132460	Medtr4g106370.1	93.35	511	34	0	132	642	641	1151	0	743
Ps_132461	Medtr4g106370.1	87.62	315	33	1	32	340	1399	1713	5e-86	317
Ps_132464	Medtr3g086210.1	89.93	963	97	0	86	1048	1	963	0	1140
Ps_132470	Medtr8g101880.2	88.98	236	26	0	208	443	7	242	2e-69	262
Ps_132472	AC233660_19.1	86.75	83	11	0	1563	1645	673	755	3e-13	77.8
Ps_132480	Medtr7g084880.1	94	600	36	0	25	624	2833	3432	0	904
Ps_132481	Medtr4g080660.1	91.18	136	12	0	38	173	2526	2661	5e-43	174
Ps_132483	Medtr5g012660.1	89.64	502	52	0	5	506	640	1141	5e-166	583
Ps_132486	Medtr6g088010.1	88.62	246	28	0	420	665	370	615	2e-70	266
Ps_132488	Medtr4g083080.1	91.24	354	31	0	72	425	585	938	7e-128	456
Ps_132489	Medtr8g091710.1	90.75	1406	130	0	542	1947	2208	803	0	1756
Ps_132490	Medtr5g042180.1	87.84	148	18	0	382	529	258	111	7e-36	151
Ps_132491	Medtr7g112350.1	91.03	1293	116	0	163	1455	1	1293	0	1602
Ps_132492	Medtr7g112350.1	88.94	1230	134	2	163	1391	1	1229	0	1302
Ps_132493	Medtr4g071610.1	86.95	935	105	4	777	1710	153	1071	0	880
Ps_132493	Medtr4g071610.1	97.96	49	1	0	637	685	7	55	2e-16	89.7
Ps_132494	Medtr4g071620.1	89.3	1028	104	1	2091	3118	1116	95	0	1168
Ps_132495	Medtr8g040120.1	92.58	1401	104	0	393	1793	1	1401	0	1919
Ps_132503	Medtr2g014770.1	81.9	337	58	1	22	355	987	1323	5e-45	180
Ps_132504	Medtr4g121600.1	82.73	330	57	0	222	551	1701	1372	2e-51	202
Ps_132504	Medtr4g121600.1	88.73	71	8	0	567	637	1276	1346	1e-13	77.8
Ps_132505	Medtr2g095840.1	95.45	88	4	0	1	88	1026	1113	1e-33	143
Ps_132507	Medtr7g091450.1	85.41	466	65	1	143	605	686	1151	5e-105	381
Ps_132517	Medtr2g011420.1	92.71	741	54	0	284	1024	274	1014	0	999
Ps_132517	Medtr2g011420.1	85.44	158	23	0	128	285	1	158	1e-29	131
Ps_132519	Medtr2g035430.1	92.09	569	45	0	1	569	217	785	0	771
Ps_132520	Medtr8g106700.1	86.68	796	106	0	5	800	688	1483	0	737
Ps_132521	Medtr5g030210.1	82.91	702	87	7	93	770	2	694	2e-121	436
Ps_132526	Medtr4g093730.1	88.89	216	24	0	219	434	790	1005	5e-62	238
Ps_132526	Medtr4g093730.1	91.6	119	10	0	1	119	575	693	1e-37	157
Ps_132529	Medtr2g083520.1	78.75	273	55	1	5	277	3687	3418	4e-14	77.8
Ps_132530	Medtr5g055150.1	89.66	561	58	0	14	574	121	681	0	652
Ps_132531	Medtr5g080360.1	86.5	1296	175	0	16	1311	159	1454	0	1181
Ps_132535	Medtr5g097260.1	87.74	155	19	0	262	416	127	281	9e-38	157
Ps_132537	Medtr1g008360.1	90.16	193	19	0	389	581	1247	1055	3e-60	232
Ps_132538	Medtr1g008360.1	87.24	572	73	0	25	596	508	1079	1e-157	555
Ps_132539	Medtr2g036910.1	89.41	963	93	2	214	1167	31	993	0	1098
Ps_132540	Medtr3g084630.1	94.15	188	11	0	182	369	467	280	2e-76	285
Ps_132540	Medtr3g084630.1	91.23	57	5	0	1	57	558	502	1e-12	73.8
Ps_132541	AC235006_3.1	79.56	274	53	1	4	277	444	174	2e-19	95.6
Ps_132543	Medtr7g011100.1	90.58	308	29	0	6	313	1243	1550	3e-105	381
Ps_132546	Medtr8g020400.1	90.71	452	39	1	4	452	274	725	7e-159	559
Ps_132547	Medtr1g079470.1	88.16	152	18	0	340	491	110	261	5e-38	159
Ps_132547	Medtr1g079470.1	80.81	297	50	5	591	885	361	652	1e-20	101
Ps_132548	Medtr7g067470.1	94.32	1584	90	0	194	1777	1	1584	0	2426
Ps_132549	Medtr7g113470.1	91.86	86	7	0	17	102	1074	1159	3e-25	115
Ps_132550	Medtr1g025060.1	93.25	1437	97	0	187	1623	1	1437	0	2079
Ps_132551	Medtr7g011570.1	89.35	216	23	0	315	530	1	216	3e-64	246
Ps_132551	Medtr7g011570.1	87.98	183	22	0	521	703	183	1	6e-47	188
Ps_132552	Medtr5g091620.1	92	175	14	0	1	175	712	886	1e-61	236
Ps_132553	Medtr7g112870.1	90.48	725	69	0	181	905	1	725	0	890
Ps_132554	AC235749_3.1	88.13	876	104	0	680	1555	1240	365	0	912
Ps_132555	AC235673_50.1	86.52	141	16	1	37	177	1	138	3e-28	125
Ps_132558	Medtr5g013150.1	89.11	1267	129	2	1	1261	174	1437	0	1415
Ps_132562	Medtr5g005030.1	90.37	457	44	0	73	529	30	486	3e-158	557
Ps_132568	Medtr4g084080.1	80.99	484	68	4	66	540	640	1108	4e-62	238
Ps_132570	Medtr5g097410.1	90.91	319	29	0	17	335	3084	3402	7e-112	402
Ps_132572	Medtr7g084690.1	83.47	357	38	4	441	779	637	284	4e-63	242
Ps_132577	Medtr4g023500.2	96	75	3	0	38	112	118	192	2e-28	125
Ps_132579	Medtr7g114370.1	85.11	235	35	0	70	304	421	187	2e-47	188
Ps_132580	Medtr3g051220.1	86.8	803	106	0	371	1173	132	934	0	751
Ps_132586	Medtr7g092700.1	86.24	218	24	2	83	297	370	584	1e-46	186
Ps_132586	Medtr7g092700.1	91.03	78	7	0	4	81	309	232	2e-20	99.6
Ps_132587	Medtr2g034810.1	89.2	602	62	1	103	704	1445	847	0	674
Ps_132587	Medtr2g034810.1	97.18	71	2	0	8	78	1573	1503	5e-28	125
Ps_132588	Medtr7g085800.1	94.38	160	9	0	118	277	531	372	1e-64	246
Ps_132588	Medtr7g085800.1	91.89	74	6	0	272	345	298	371	1e-20	99.6
Ps_132589	Medtr7g085800.1	92.72	371	27	0	28	398	1	371	1e-147	521
Ps_132591	Medtr1g090250.1	83.8	432	70	0	104	535	15	446	5e-81	301
Ps_132592	Medtr4g085880.1	90.23	307	30	0	278	584	200	506	6e-102	371
Ps_132593	Medtr8g061360.1	90.75	1254	104	1	121	1362	1	1254	0	1554
Ps_132594	Medtr3g098490.1	83.87	217	35	0	16	232	319	535	5e-36	153
Ps_132596	Medtr8g079450.1	81.08	185	32	1	70	251	1	185	2e-16	85.7
Ps_132597	Medtr5g094740.1	93.53	1236	80	0	1	1236	774	2009	0	1782
Ps_132598	Medtr8g073340.1	92.22	90	7	0	15	104	884	973	1e-27	123
Ps_132599	Medtr2g062300.1	88.81	134	15	0	15	148	197	64	8e-35	147
Ps_132601	Medtr5g009120.1	91.53	236	20	0	4	239	1502	1737	8e-84	309
Ps_132602	AC233674_1.1	91.12	676	60	0	18	693	11	686	0	864
Ps_132604	Medtr7g006510.1	87.06	201	26	0	1	201	99	299	3e-48	192
Ps_132605	Medtr3g096780.1	93.48	1212	76	1	156	1367	34	1242	0	1772
Ps_132611	Medtr7g076160.1	88.63	422	48	0	1	422	863	1284	1e-127	456
Ps_132612	Medtr7g076160.1	88.39	422	49	0	1	422	863	1284	3e-125	448
Ps_132614	Medtr2g037290.1	82.64	144	25	0	564	707	88	231	1e-16	87.7
Ps_132615	Medtr3g117330.2	91.95	671	54	0	425	1095	1487	817	0	827
Ps_132619	Medtr5g017800.1	89.57	374	39	0	1	374	1260	1633	4e-98	357
Ps_132624	Medtr7g112600.1	91.11	506	42	1	244	746	44	549	5e-174	611
Ps_132626	Medtr1g098390.1	92.12	444	35	0	296	739	1	444	8e-172	603
Ps_132627	Medtr3g094710.1	84.5	129	20	0	355	483	189	317	9e-20	97.6
Ps_132628	Medtr5g090070.1	85.56	748	108	0	109	856	12	759	7e-179	626
Ps_132630	Medtr1g090540.1	91.27	584	51	0	16	599	823	1406	0	753
Ps_132631	Medtr8g018890.1	93	343	24	0	202	544	3836	4178	6e-138	490
Ps_132631	Medtr8g018890.1	94.95	198	10	0	3	200	3565	3762	8e-85	313
Ps_132632	AC233658_7.1	94.44	72	4	0	89	160	325	396	8e-24	111
Ps_132636	Medtr5g047140.1	88.15	675	77	1	39	710	1595	921	0	700
Ps_132636	Medtr5g047140.1	79.72	651	103	6	862	1502	925	294	7e-63	242
Ps_132638	Medtr8g102400.1	89.9	396	40	0	309	704	691	1086	3e-131	468
Ps_132638	Medtr8g102400.1	90.16	254	25	0	21	274	433	686	3e-82	305
Ps_132639	Medtr6g088500.1	92.36	1309	100	0	338	1646	237	1545	0	1802
Ps_132639	Medtr6g088500.1	88.64	176	17	1	114	286	1	176	5e-46	186
Ps_132640	Medtr6g088500.2	92.79	804	58	0	338	1141	237	1040	0	1134
Ps_132640	Medtr6g088500.2	88.64	176	17	1	114	286	1	176	5e-46	186
Ps_132640	Medtr6g088500.2	90.83	120	11	0	1230	1349	1044	1163	3e-35	151
Ps_132641	Medtr1g087440.1	93.55	1689	109	0	189	1877	1	1689	0	2484
Ps_132644	Medtr5g011000.1	92.48	505	38	0	12	516	3955	4459	0	700
Ps_132646	Medtr4g006200.1	97.2	107	3	0	92	198	842	948	3e-47	188
Ps_132646	Medtr4g006200.1	94.17	103	6	0	1	103	800	698	1e-37	157
Ps_132647	Medtr4g006200.1	94.4	339	19	0	1	339	800	462	1e-147	521
Ps_132647	Medtr4g006200.1	93.62	47	3	0	336	382	439	485	1e-11	69.9
Ps_132653	Medtr4g035100.1	93.59	593	38	0	1	593	1921	2513	0	874
Ps_132655	Medtr8g074890.1	91.98	262	21	0	9	270	550	811	7e-97	353
Ps_132658	Medtr1g031180.1	94.08	321	19	0	49	369	630	950	4e-124	444
Ps_132661	Medtr3g096200.1	96.05	304	12	0	1	304	3122	3425	2e-143	507
Ps_132662	Medtr4g113840.1	94.41	429	24	0	122	550	7	435	0	660
Ps_132663	AC233676_23.1	83.52	1074	174	1	444	1514	1113	40	0	696
Ps_132665	Medtr4g127630.1	81.52	368	62	3	401	768	931	570	3e-42	172
Ps_132666	Medtr4g050330.1	88.31	231	18	1	91	312	231	1	2e-66	252
Ps_132666	Medtr4g050330.1	96.97	66	2	0	4	69	252	317	3e-25	115
Ps_132667	Medtr4g050330.1	96.67	60	2	0	1	60	1178	1119	2e-21	103
Ps_132667	Medtr4g050330.1	91.78	73	6	0	56	128	1171	1243	1e-19	97.6
Ps_132669	Medtr3g060750.1	88.32	659	74	1	62	720	150	805	0	692
Ps_132671	Medtr2g103590.1	93.24	281	19	0	261	541	537	257	1e-112	406
Ps_132671	Medtr2g103590.1	91.23	57	5	0	702	758	133	189	2e-12	73.8
Ps_132676	Medtr4g118660.1	88.1	168	20	0	1	168	1407	1240	2e-30	133
Ps_132676	Medtr4g118660.1	87.01	77	10	0	341	417	1172	1096	1e-12	73.8
Ps_132677	Medtr7g100590.1	90.61	884	80	1	1	881	1297	414	0	1090
Ps_132678	Medtr7g100590.1	90.35	487	44	1	1	484	1297	811	1e-167	589
Ps_132678	Medtr7g100590.1	91.67	348	29	0	489	836	761	414	9e-129	460
Ps_132680	Medtr2g020440.1	92.09	316	25	0	51	366	2691	3006	2e-119	428
Ps_132681	Medtr2g020440.1	92.8	778	56	0	51	828	2691	3468	0	1098
Ps_132682	AC235671_19.1	89.83	59	6	0	710	768	1138	1196	5e-11	69.9
Ps_132684	Medtr7g078150.1	92.16	102	8	0	231	332	739	840	3e-32	139
Ps_132686	Medtr5g051160.1	81.21	165	31	0	266	430	491	655	6e-15	81.8
Ps_132694	AC233680_23.1	82.72	191	33	0	225	415	157	347	7e-26	117
Ps_132697	Medtr3g089940.3	91.45	234	20	0	1	234	204	437	8e-83	305
Ps_132700	Medtr8g093250.1	85.27	258	35	1	114	368	9	266	9e-53	206
Ps_132701	Medtr7g076320.1	90.7	344	32	0	1	344	465	122	1e-119	428
Ps_132703	Medtr3g094880.1	94.28	1101	63	0	229	1329	5	1105	0	1683
Ps_132704	Medtr8g020210.1	94.49	871	48	0	556	1426	227	1097	0	1346
Ps_132705	Medtr5g096660.1	88.91	469	49	1	1	466	469	1	5e-135	480
Ps_132708	Medtr4g114430.1	100	83	0	0	180	262	287	205	4e-40	165
Ps_132709	Medtr4g039650.1	81.66	1183	181	11	418	1573	440	1613	1e-166	587
Ps_132709	Medtr4g039650.1	84.81	237	30	2	138	368	55	291	4e-43	176
Ps_132711	Medtr5g026280.2	91.54	130	11	0	414	543	919	1048	7e-42	170
Ps_132712	Medtr5g026280.2	90.58	1019	96	0	82	1100	30	1048	0	1259
Ps_132716	Medtr4g031850.1	84.92	199	29	1	224	421	169	367	4e-35	149
Ps_132716	Medtr4g031850.1	89.61	77	8	0	681	757	391	467	4e-17	89.7
Ps_132717	Medtr2g039940.2	97.8	182	4	0	357	538	198	17	1e-89	329
Ps_132721	Medtr4g068210.2	90.28	494	30	1	486	979	669	194	3e-178	624
Ps_132723	Medtr1g005780.1	99.27	275	2	0	213	487	276	2	1e-149	529
Ps_132731	AC233572_1.1	94.17	446	26	0	16	461	1710	2155	0	678
Ps_132732	Medtr3g096350.1	91.13	372	33	0	243	614	22	393	1e-133	476
Ps_132733	Medtr3g096790.1	90	90	9	0	71	160	958	1047	5e-23	107
Ps_132734	Medtr2g103840.1	85.88	602	85	0	191	792	67	668	1e-146	519
Ps_132738	Medtr8g087940.1	87.16	296	35	1	180	475	2226	1934	3e-75	281
Ps_132738	Medtr8g087940.1	86.61	127	17	0	476	602	1876	1750	1e-25	117
Ps_132739	Medtr3g092050.1	91.54	603	51	0	5	607	436	1038	0	791
Ps_132742	Medtr8g094780.1	90.76	1591	135	2	158	1736	11	1601	0	1992
Ps_132747	Medtr8g011350.1	91.88	1454	118	0	112	1565	35	1488	0	1947
Ps_132748	Medtr5g034990.1	87.3	370	47	0	77	446	747	1116	4e-99	361
Ps_132749	Medtr1g030540.1	87.5	72	9	0	283	354	846	917	5e-12	71.9
Ps_132752	Medtr3g107390.1	84.9	437	66	0	20	456	429	865	7e-94	343
Ps_132754	Medtr2g087760.1	89.18	536	58	0	265	800	1	536	1e-171	603
Ps_132755	Medtr4g014920.3	85.64	404	58	0	1	404	1425	1022	3e-93	341
Ps_132757	Medtr7g113380.1	95.16	186	9	0	1	186	2270	2455	2e-80	297
Ps_132757	Medtr7g113380.1	97.33	75	2	0	182	256	2115	2189	7e-31	133
Ps_132760	Medtr3g106700.1	89.78	548	53	1	1	548	70	614	0	638
Ps_132769	Medtr4g077160.1	85.13	417	56	1	5	421	1080	1490	5e-92	337
Ps_132770	Medtr4g077160.1	89.16	830	78	1	7	836	261	1078	0	946
Ps_132772	Medtr8g088600.1	91.28	1296	104	2	252	1538	1418	123	0	1671
Ps_132773	Medtr1g056560.1	86.81	364	48	0	708	1071	577	940	1e-92	341
Ps_132775	Medtr1g108710.1	88.71	850	96	0	228	1077	305	1154	0	924
Ps_132775	Medtr1g108710.1	94.12	51	3	0	94	144	200	250	2e-13	77.8
Ps_132776	Medtr3g098060.1	88.89	72	8	0	196	267	112	183	2e-14	79.8
Ps_132777	Medtr4g081050.1	91.78	365	30	0	5	369	425	61	1e-136	486
Ps_132780	Medtr4g100380.1	85.25	122	18	0	1	122	535	656	3e-20	99.6
Ps_132781	Medtr2g034640.1	94.5	582	32	0	209	790	1	582	0	900
Ps_132782	Medtr4g121860.1	87.77	458	56	0	221	678	13	470	4e-130	464
Ps_132783	Medtr1g023660.1	91.68	685	54	1	64	748	856	175	0	902
Ps_132783	Medtr1g023660.1	93.55	62	4	0	1	62	856	917	8e-18	91.7
Ps_132785	Medtr5g020870.1	86.02	236	30	1	226	461	1	233	2e-51	202
Ps_132786	Medtr2g099490.2	88.22	484	48	2	145	622	25	505	1e-142	505
Ps_132787	Medtr2g082520.1	87.21	297	38	0	1	297	591	887	4e-77	287
Ps_132788	Medtr4g090620.1	89.19	185	20	0	104	288	3	187	2e-53	208
Ps_132789	Medtr7g030020.1	89.75	322	33	0	274	595	77	398	1e-103	377
Ps_132789	Medtr7g030020.1	86.16	224	31	0	686	909	404	627	7e-50	198
Ps_132790	Medtr7g030020.1	87.11	551	71	0	274	824	77	627	1e-149	529
Ps_132791	Medtr7g030020.1	88.02	551	66	0	219	769	77	627	2e-161	569
Ps_132792	Medtr7g030020.1	88.2	322	38	0	219	540	77	398	1e-91	337
Ps_132792	Medtr7g030020.1	86.16	224	31	0	631	854	404	627	7e-50	198
Ps_132794	Medtr4g115090.1	93.23	1122	76	0	980	2101	879	2000	0	1622
Ps_132794	Medtr4g115090.1	90.1	879	84	1	135	1010	1	879	0	1049
Ps_132795	AC225507_63.1	92	100	8	0	112	211	1442	1343	2e-31	135
Ps_132795	AC225507_63.1	94.34	53	3	0	207	259	1305	1357	2e-15	81.8
Ps_132798	Medtr8g079690.1	89.56	565	59	0	87	651	305	869	0	652
Ps_132799	Medtr8g079690.1	84.34	166	26	0	74	239	171	6	1e-27	123
Ps_132800	Medtr2g098850.1	90.74	637	56	1	7	643	2113	2746	0	791
Ps_132802	Medtr8g092060.1	85.26	95	13	1	314	407	1575	1669	5e-11	69.9
Ps_132803	Medtr8g092060.1	85.26	95	13	1	314	407	1575	1669	4e-11	69.9
Ps_132804	Medtr3g117270.1	80.34	295	58	0	311	605	193	487	7e-28	125
Ps_132806	Medtr3g115990.2	86.09	532	71	1	334	862	533	2	6e-130	464
Ps_132807	Medtr3g095800.1	85	360	54	0	110	469	52	411	2e-76	285
Ps_132809	Medtr7g114070.1	86.51	1053	109	4	51	1079	1	1044	0	987
Ps_132810	Medtr3g085510.1	93.62	282	18	0	272	553	282	1	1e-115	416
Ps_132814	Medtr6g075640.1	83.87	186	30	0	105	290	439	624	5e-30	131
Ps_132816	AC235006_14.1	91	489	44	0	518	1006	1086	1574	5e-177	620
Ps_132816	AC235006_14.1	82.95	434	53	1	32	444	669	1102	4e-82	305
Ps_132817	AC235006_14.1	90.73	259	24	0	820	1078	1316	1574	2e-87	323
Ps_132817	AC235006_14.1	82.95	434	53	1	32	444	669	1102	4e-82	305
Ps_132817	AC235006_14.1	91.63	227	19	0	518	744	1086	1312	2e-80	299
Ps_132819	Medtr5g095200.1	89.3	187	20	0	1	187	918	1104	2e-54	212
Ps_132819	Medtr5g095200.1	81.44	167	31	0	231	397	881	715	2e-16	85.7
Ps_132820	Medtr5g059130.1	86.04	1010	135	1	300	1303	1011	2	0	886
Ps_132821	Medtr4g074580.1	83.07	254	37	1	156	409	399	152	4e-40	165
Ps_132822	Medtr5g069980.1	90.24	164	16	0	389	552	274	111	3e-50	198
Ps_132827	Medtr7g083820.1	91	422	38	0	80	501	579	1000	1e-151	535
Ps_132829	Medtr4g101920.1	88.89	873	85	2	298	1158	51	923	0	965
Ps_132830	Medtr8g102550.1	89.8	510	52	0	211	720	268	777	2e-170	599
Ps_132831	Medtr8g102550.1	90.84	939	83	1	211	1146	268	1206	0	1176
Ps_132832	Medtr8g102550.1	90.78	618	57	0	211	828	268	885	0	773
Ps_132834	Medtr2g034600.1	87.61	331	41	0	1	331	1282	1612	3e-80	297
Ps_132838	Medtr7g067380.1	88.14	295	35	0	25	319	1078	1372	3e-83	307
Ps_132839	Medtr2g102050.1	88.41	164	19	0	168	331	1	164	3e-43	174
Ps_132841	Medtr8g063270.1	93.1	232	16	0	1	232	2715	2946	7e-91	333
Ps_132842	Medtr5g025760.1	90.11	91	9	0	253	343	113	203	1e-23	109
Ps_132846	Medtr5g012420.1	94.74	76	4	0	1	76	78	3	9e-27	119
Ps_132848	Medtr3g086670.1	85.44	316	46	0	238	553	6	321	3e-69	262
Ps_132849	Medtr8g107640.1	78.92	465	92	2	242	703	421	882	1e-31	137
Ps_132850	Medtr8g107640.1	88.16	152	18	0	29	180	176	25	2e-38	159
Ps_132851	Medtr1g018650.1	87.37	95	12	0	23	117	998	1092	1e-18	93.7
Ps_132852	Medtr4g115390.1	89.47	228	24	0	84	311	675	448	2e-69	262
Ps_132853	Medtr1g086070.1	86.42	891	115	1	17	901	463	1353	0	809
Ps_132854	Medtr5g078090.1	94.71	548	29	0	214	761	1	548	0	856
Ps_132856	Medtr1g034810.1	87.78	90	11	0	405	494	24	113	5e-18	91.7
Ps_132857	Medtr7g075060.1	92	75	6	0	124	198	17	91	2e-21	101
Ps_132858	Medtr2g012270.1	94.74	799	42	0	85	883	1	799	0	1209
Ps_132866	Medtr5g059430.1	84.31	102	16	0	329	430	198	97	6e-13	75.8
Ps_132868	Medtr8g030690.1	86.96	161	21	0	1	161	1107	947	1e-36	153
Ps_132868	Medtr8g030690.1	88.37	129	15	0	226	354	882	754	9e-32	137
Ps_132868	Medtr8g030690.1	89.81	108	11	0	362	469	868	761	9e-29	127
Ps_132871	Medtr7g114970.5	80.18	550	106	1	1	550	30	576	2e-57	222
Ps_132872	Medtr3g096190.1	91.88	271	22	0	340	610	213	483	1e-99	363
Ps_132873	Medtr1g025920.1	85.7	825	100	4	398	1216	540	1352	0	696
Ps_132875	Medtr3g113050.1	87.77	638	78	0	5	642	1901	2538	0	646
Ps_132878	Medtr3g064580.1	85.88	85	12	0	399	483	314	398	2e-12	73.8
Ps_132879	Medtr2g012560.2	85.59	111	16	0	924	1034	691	801	4e-18	93.7
Ps_132880	Medtr2g012560.2	85.59	111	16	0	1832	1942	691	801	6e-18	93.7
Ps_132881	Medtr4g085750.1	92.93	184	13	0	180	363	815	998	2e-69	262
Ps_132881	Medtr4g085750.1	92.44	172	13	0	8	179	568	739	3e-62	238
Ps_132883	Medtr1g019340.1	93.6	1219	78	0	20	1238	56	1274	0	1798
Ps_132886	Medtr7g026240.1	85.12	168	25	0	111	278	832	999	3e-31	135
Ps_132886	Medtr7g026240.1	86.67	90	12	0	18	107	715	804	1e-15	83.8
Ps_132887	Medtr3g091850.1	92.73	165	12	0	1	165	124	288	2e-60	232
Ps_132888	Medtr1g094680.1	93.65	661	42	0	12	672	207	867	0	977
Ps_132889	Medtr5g005670.1	89.06	695	76	0	662	1356	695	1389	0	775
Ps_132889	Medtr5g005670.1	88.31	479	56	0	32	510	216	694	3e-142	505
Ps_132890	Medtr5g005670.1	88.31	479	56	0	32	510	216	694	2e-142	505
Ps_132890	Medtr5g005670.1	88.45	433	50	0	662	1094	695	1127	3e-129	462
Ps_132891	Medtr4g129330.1	83.21	268	45	0	261	528	22	289	6e-43	174
Ps_132892	Medtr4g015080.1	90.27	555	51	1	27	578	622	1176	0	668
Ps_132894	Medtr8g107410.1	89.62	443	43	1	659	1098	325	767	2e-143	509
Ps_132894	Medtr8g107410.1	87.05	278	36	0	300	577	47	324	4e-70	266
Ps_132895	Medtr8g107410.1	90.63	256	24	0	999	1254	512	767	1e-85	317
Ps_132895	Medtr8g107410.1	87.05	278	36	0	386	663	47	324	5e-70	266
Ps_132895	Medtr8g107410.1	88.48	191	19	1	745	932	325	515	2e-50	200
Ps_132896	Medtr8g107410.1	90.63	256	24	0	913	1168	512	767	1e-85	317
Ps_132896	Medtr8g107410.1	87.05	278	36	0	300	577	47	324	5e-70	266
Ps_132896	Medtr8g107410.1	88.48	191	19	1	659	846	325	515	2e-50	200
Ps_132897	Medtr8g107410.1	89.62	443	43	1	745	1184	325	767	2e-143	509
Ps_132897	Medtr8g107410.1	87.05	278	36	0	386	663	47	324	5e-70	266
Ps_132898	Medtr3g103950.1	91.67	216	18	0	130	345	60	275	3e-76	285
Ps_132901	Medtr7g117150.1	90.52	348	33	0	1	348	2329	2676	2e-119	428
Ps_132903	Medtr4g006940.2	89.21	593	64	0	3	595	593	1	0	668
Ps_132905	Medtr7g116630.1	89.84	758	65	1	58	803	620	1377	0	906
Ps_132905	Medtr7g116630.1	96.61	59	2	0	6	64	614	556	1e-20	101
Ps_132906	Medtr7g116630.1	90.23	133	12	1	36	167	635	503	3e-36	153
Ps_132907	Medtr4g051000.1	88.34	283	33	0	11	293	609	891	1e-80	299
Ps_132908	Medtr8g076820.1	89.01	191	21	0	38	228	198	8	1e-54	212
Ps_132909	Medtr7g059150.1	86.27	561	65	1	366	914	244	804	4e-135	482
Ps_132919	Medtr7g082270.1	84.04	1078	172	0	82	1159	422	1499	0	773
Ps_132919	Medtr7g082270.1	89.47	76	8	0	15	90	395	320	2e-16	87.7
Ps_132921	Medtr8g046210.1	90.22	890	85	1	93	980	1484	595	0	1068
Ps_132921	Medtr8g046210.1	87.5	480	60	0	1026	1505	590	111	3e-133	476
Ps_132926	Medtr3g014390.1	82.02	356	58	3	198	547	1582	1227	8e-45	180
Ps_132928	Medtr8g055880.1	91.82	1003	82	0	113	1115	1	1003	0	1338
Ps_132929	Medtr8g038880.1	92.05	503	40	0	73	575	731	229	0	680
Ps_132930	Medtr5g081760.1	83.2	244	34	2	415	658	125	361	2e-36	153
Ps_132932	Medtr1g080610.1	86.21	116	12	1	182	293	578	693	4e-21	101
Ps_132933	Medtr8g078230.1	82.9	1117	149	11	401	1487	1509	405	0	674
Ps_132933	Medtr8g078230.1	88.06	134	13	1	1770	1900	134	1	1e-30	135
Ps_132933	Medtr8g078230.1	93.75	48	3	0	1508	1555	408	361	2e-11	71.9
Ps_132934	Medtr8g078230.1	82.9	1117	149	11	401	1487	1509	405	0	674
Ps_132934	Medtr8g078230.1	86.46	96	10	1	1770	1862	134	39	5e-15	83.8
Ps_132934	Medtr8g078230.1	90.16	61	6	0	1617	1677	290	230	5e-12	73.8
Ps_132934	Medtr8g078230.1	93.75	48	3	0	1508	1555	408	361	2e-11	71.9
Ps_132935	Medtr5g093720.1	96.22	397	15	0	21	417	538	934	0	668
Ps_132944	Medtr5g099020.2	96.07	535	21	0	3	537	699	1233	0	894
Ps_132945	Medtr5g099020.2	95.7	419	18	0	3	421	699	1117	0	688
Ps_132945	Medtr5g099020.2	91.87	123	10	0	415	537	1331	1209	5e-40	165
Ps_132948	Medtr5g085340.1	92.54	134	10	0	20	153	2116	2249	8e-47	186
Ps_132952	Medtr5g054690.1	87.85	395	42	2	282	670	478	872	8e-109	394
Ps_132952	Medtr5g054690.1	87.67	365	45	0	322	686	83	447	2e-100	367
Ps_132952	Medtr5g054690.1	88.89	72	8	0	1017	1088	1006	1077	6e-14	79.8
Ps_132953	Medtr7g078070.1	93.26	1023	69	0	162	1184	121	1143	0	1481
Ps_132956	Medtr3g008640.1	81.09	624	116	2	283	905	720	1342	3e-76	285
Ps_132957	Medtr7g092230.1	95.02	261	13	0	16	276	651	911	4e-94	343
Ps_132958	Medtr3g052330.2	90.3	165	16	0	626	790	252	416	2e-50	200
Ps_132958	Medtr3g052330.2	84.62	91	14	0	404	494	75	165	5e-11	69.9
Ps_132959	Medtr5g020510.1	93.55	186	12	0	817	1002	680	865	2e-72	274
Ps_132959	Medtr5g020510.1	93.14	175	12	0	398	572	264	438	6e-66	252
Ps_132959	Medtr5g020510.1	87.41	143	12	2	651	790	523	662	4e-30	133
Ps_132959	Medtr5g020510.1	98.21	56	1	0	189	244	4	59	3e-21	103
Ps_132961	Medtr2g018740.1	90.19	530	52	0	172	701	869	1398	0	638
Ps_132961	Medtr2g018740.1	95.89	146	6	0	781	926	1478	1623	6e-63	242
Ps_132962	Medtr2g018740.1	89.43	530	54	1	261	790	871	1398	7e-171	601
Ps_132962	Medtr2g018740.1	95.89	146	6	0	870	1015	1478	1623	7e-63	242
Ps_132967	Medtr5g044120.1	90.51	390	37	0	215	604	1498	1109	7e-135	480
Ps_132970	Medtr7g045270.1	84.94	445	52	3	121	553	255	696	5e-96	351
Ps_132970	Medtr7g045270.1	95.08	61	3	0	1	61	201	141	1e-19	97.6
Ps_132971	Medtr5g090130.1	91.26	1110	88	2	232	1338	1	1104	0	1429
Ps_132973	Medtr5g037250.1	90.23	256	19	1	427	676	711	456	4e-84	311
Ps_132979	Medtr2g088770.1	83.97	131	21	0	5	135	754	884	1e-18	93.7
Ps_132980	Medtr3g055380.1	84.87	238	36	0	56	293	778	1015	1e-46	186
Ps_132984	Medtr6g055360.1	90.07	413	41	0	24	436	547	959	1e-126	452
Ps_132985	Medtr8g023330.2	87.27	110	11	1	1	107	110	1	1e-21	103
Ps_132986	Medtr2g094550.1	94.49	581	32	0	604	1184	304	884	0	898
Ps_132986	Medtr2g094550.1	81.12	1637	300	1	1199	2835	998	2625	0	763
Ps_132986	Medtr2g094550.1	96.09	307	12	0	271	577	1	307	3e-144	513
Ps_132991	Medtr4g131940.1	88.89	72	8	0	138	209	34	105	1e-14	79.8
Ps_132994	Medtr8g077610.1	82.39	318	54	2	107	423	67	383	6e-42	170
Ps_132996	Medtr2g093260.1	93.22	59	4	0	287	345	1455	1397	9e-16	85.7
Ps_132996	Medtr2g093260.1	92.98	57	4	0	435	491	1283	1227	1e-14	81.8
Ps_132997	Medtr7g088220.1	83.7	362	42	4	101	446	250	610	5e-64	244
Ps_133002	Medtr1g021400.1	89.81	412	36	1	479	884	463	52	2e-136	486
Ps_133002	Medtr1g021400.1	90	60	6	0	192	251	627	568	9e-12	71.9
Ps_133005	Medtr2g040000.1	81.33	225	42	0	1	225	195	419	1e-24	113
Ps_133008	Medtr4g127970.1	92.1	1051	83	0	67	1117	1	1051	0	1425
Ps_133008	Medtr4g127970.1	93.33	60	4	0	1120	1179	1078	1137	2e-16	87.7
Ps_133009	Medtr1g015830.1	91.73	532	44	0	22	553	114	645	0	706
Ps_133010	Medtr4g092900.1	87.17	608	75	1	1256	1863	997	1601	4e-165	583
Ps_133012	Medtr7g037880.1	89.74	302	31	0	8	309	44	345	5e-97	353
Ps_133013	Medtr4g103520.2	92.78	693	50	0	16	708	961	1653	0	944
Ps_133014	Medtr1g104840.1	91.55	355	27	1	103	454	390	744	2e-129	462
Ps_133015	Medtr1g104840.1	92.26	336	26	0	103	438	390	725	8e-129	460
Ps_133016	Medtr1g079370.1	85.07	134	20	0	78	211	149	16	6e-23	107
Ps_133019	Medtr2g062770.1	88.55	297	34	0	1	297	216	512	7e-87	319
Ps_133021	Medtr4g012430.1	89.39	132	14	0	195	326	361	492	9e-36	151
Ps_133021	Medtr4g012430.1	90.28	72	7	0	20	91	210	281	1e-16	87.7
Ps_133022	Medtr4g012430.1	88.21	280	33	0	191	470	621	900	8e-79	293
Ps_133022	Medtr4g012430.1	90.36	83	8	0	101	183	674	756	6e-21	101
Ps_133025	Medtr7g117310.1	90.94	541	49	0	1	541	1617	2157	0	684
Ps_133027	Medtr2g087080.1	90.71	140	13	0	119	258	640	501	3e-43	174
Ps_133029	Medtr1g082580.1	94.61	519	28	0	16	534	751	1269	0	807
Ps_133031	Medtr8g019060.1	83.72	129	21	0	401	529	472	600	4e-17	89.7
Ps_133031	Medtr8g019060.1	90.91	55	5	0	207	261	299	353	4e-11	69.9
Ps_133032	Medtr5g059070.1	87.38	206	26	0	183	388	12	217	1e-51	202
Ps_133035	Medtr2g101640.1	86.75	1698	201	3	143	1834	220	1899	0	1600
Ps_133036	Medtr4g078460.1	95.71	210	9	0	1	210	1942	1733	1e-94	345
Ps_133036	Medtr4g078460.1	93.2	103	7	0	212	314	1556	1658	2e-35	149
Ps_133038	Medtr2g042550.1	89.18	305	30	1	6	310	810	509	2e-92	339
Ps_133040	Medtr2g021710.1	84.85	165	25	0	307	471	2078	1914	2e-29	129
Ps_133041	Medtr3g085830.1	86.39	632	86	0	1	632	762	1393	3e-162	571
Ps_133042	Medtr1g073210.1	90.91	88	8	0	119	206	1900	1987	5e-24	111
Ps_133044	Medtr8g074270.1	85.18	668	99	0	270	937	322	989	4e-122	438
Ps_133045	Medtr1g025570.1	90.93	474	34	1	445	918	525	61	8e-173	607
Ps_133046	Medtr4g081270.1	86.33	139	19	0	65	203	3229	3367	4e-28	125
Ps_133046	Medtr4g081270.1	85.85	106	15	0	128	233	3403	3508	6e-18	91.7
Ps_133049	Medtr5g033490.1	91.58	392	33	0	1	392	1237	1628	8e-146	515
Ps_133051	Medtr3g008470.1	91.1	281	25	0	49	329	1154	1434	9e-99	359
Ps_133051	Medtr3g008470.1	96	50	2	0	2	51	1160	1111	8e-16	83.8
Ps_133052	Medtr7g070420.1	91.31	852	74	0	24	875	1021	1872	0	1102
Ps_133054	Medtr1g099490.1	93.88	49	3	0	67	115	811	763	1e-12	73.8
Ps_133055	Medtr5g021980.1	87.76	474	58	0	9	482	325	798	1e-134	480
Ps_133056	Medtr8g092820.1	85.79	183	26	0	63	245	1	183	5e-38	157
Ps_133058	Medtr6g065090.1	90.95	199	18	0	87	285	1	199	3e-66	252
Ps_133064	AC233577_30.1	80.53	678	126	2	382	1056	529	1203	3e-77	289
Ps_133064	AC233577_30.1	86.67	195	17	1	109	303	16	201	8e-47	188
Ps_133064	AC233577_30.1	82.8	157	24	1	1107	1263	1245	1398	3e-18	93.7
Ps_133068	Medtr8g039290.1	90.38	343	33	0	267	609	1	343	2e-116	418
Ps_133069	Medtr8g039290.1	91.5	200	17	0	47	246	549	350	1e-69	262
Ps_133069	Medtr8g039290.1	98.18	55	1	0	254	308	289	343	3e-21	101
Ps_133071	Medtr7g112620.2	86.26	262	36	0	1	262	699	960	4e-61	234
Ps_133072	Medtr4g014920.2	85.53	228	33	0	444	671	1709	1482	1e-47	190
Ps_133073	Medtr4g014920.2	87.29	118	15	0	444	561	1709	1592	6e-25	115
Ps_133078	Medtr3g064190.1	91.22	262	23	0	381	642	2788	2527	7e-92	337
Ps_133079	Medtr3g064190.1	89.75	400	41	0	261	660	2788	2389	3e-131	468
Ps_133080	Medtr3g064190.1	91.22	262	23	0	261	522	2788	2527	6e-92	337
Ps_133081	Medtr3g064190.1	89.75	400	41	0	381	780	2788	2389	3e-131	468
Ps_133083	Medtr7g055600.1	90.79	152	14	0	541	692	24	175	1e-47	190
Ps_133084	Medtr7g055620.1	87.2	211	27	0	525	735	356	566	1e-51	204
Ps_133085	Medtr6g086270.1	95.62	434	19	0	5	438	1048	1481	0	710
Ps_133085	Medtr6g086270.1	92.55	255	19	0	470	724	1507	1761	3e-97	355
Ps_133091	Medtr5g044200.1	89.58	355	37	0	92	446	24	378	7e-114	410
Ps_133092	Medtr3g093380.1	86.08	740	97	2	142	878	37	773	0	642
Ps_133093	Medtr3g092230.1	89.86	69	7	0	214	282	1	69	4e-15	81.8
Ps_133095	Medtr1g086320.1	88.17	803	92	1	197	996	85	887	0	835
Ps_133099	Medtr4g010320.1	84.62	91	14	0	1	91	606	696	1e-11	69.9
Ps_133104	Medtr6g043010.1	95.86	145	1	1	477	616	298	154	1e-62	240
Ps_133112	Medtr8g072550.1	91.4	570	49	0	322	891	165	734	0	741
Ps_133112	Medtr8g072550.1	92.59	189	14	0	901	1089	825	1013	2e-69	264
Ps_133112	Medtr8g072550.1	91.58	190	15	1	1086	1274	1060	1249	7e-63	242
Ps_133114	Medtr5g089370.1	88.79	660	74	0	200	859	1	660	0	722
Ps_133121	Medtr1g007600.1	97.96	98	2	0	7	104	452	549	6e-44	178
Ps_133122	AC233070_1030.1	91.2	216	19	0	1118	1333	6	221	1e-73	278
Ps_133125	Medtr6g072100.1	88.25	604	71	0	20	623	173	776	0	634
Ps_133127	AC235006_3.1	88.11	185	22	0	187	371	851	1035	1e-48	192
Ps_133128	Medtr5g023020.1	94.42	3976	222	0	24	3999	1581	5556	0	6080
Ps_133132	Medtr1g110430.1	93.47	1209	79	0	34	1242	322	1530	0	1770
Ps_133132	Medtr1g110430.1	93.44	854	56	0	1240	2093	1558	2411	0	1249
Ps_133133	Medtr5g085980.2	86.31	336	43	1	60	392	1	336	3e-80	297
Ps_133134	Medtr3g034210.1	93.88	98	6	0	291	388	65	162	9e-35	147
Ps_133137	Medtr1g095360.1	95.07	284	14	0	5	288	154	437	7e-127	452
Ps_133140	Medtr4g082910.1	89.36	564	57	1	21	584	1	561	0	638
Ps_133147	AC233657_25.1	89.14	792	80	1	240	1025	53	844	0	890
Ps_133147	AC233657_25.1	93.96	182	11	0	1067	1248	886	1067	2e-72	274
Ps_133152	Medtr5g010720.1	86.18	557	74	1	1049	1602	583	1139	2e-125	450
Ps_133157	Medtr5g020990.1	85.76	1011	138	2	245	1249	7	1017	0	854
Ps_133157	Medtr5g020990.1	85.43	350	51	0	1322	1671	1063	1412	4e-77	289
Ps_133158	Medtr4g116130.1	87.46	606	76	0	305	910	1	606	2e-170	599
Ps_133162	Medtr8g105120.1	93.3	1044	45	2	139	1182	2	1020	0	1544
Ps_133166	Medtr5g091570.1	93.33	255	17	0	77	331	1046	1300	2e-102	371
Ps_133166	Medtr5g091570.1	94.83	58	3	0	18	75	927	984	3e-18	91.7
Ps_133167	Medtr1g018740.1	84.3	242	38	0	49	290	13	254	2e-44	178
Ps_133168	Medtr6g005330.1	88.78	392	44	0	74	465	1	392	2e-119	428
Ps_133170	Medtr3g113170.1	91.86	344	22	2	50	390	1711	2051	1e-126	452
Ps_133173	Medtr4g057230.1	84.53	375	43	4	500	865	288	656	1e-72	274
Ps_133174	Medtr4g050300.1	89.31	421	33	2	5	425	39	447	1e-135	482
Ps_133175	AC225458_54.1	89.69	320	33	0	1	320	1302	1621	2e-102	373
Ps_133177	Medtr8g039090.1	89.37	414	44	0	142	555	10	423	1e-132	472
Ps_133178	Medtr3g077860.1	94.91	334	17	0	70	403	4272	4605	5e-149	527
Ps_133178	Medtr3g077860.1	95.43	219	10	0	402	620	4724	4942	4e-97	355
Ps_133180	Medtr2g006620.1	91.41	1805	155	0	5	1809	2042	238	0	2349
Ps_133180	Medtr2g006620.1	89.07	183	20	0	1804	1986	1	183	2e-51	204
Ps_133185	Medtr6g044830.1	82	150	27	0	46	195	1540	1689	9e-16	83.8
Ps_133186	Medtr2g094600.1	81.57	217	40	0	781	997	612	828	4e-24	113
Ps_133189	Medtr2g087900.1	85.34	232	34	0	720	951	764	995	4e-47	190
Ps_133189	Medtr2g087900.1	87.84	74	9	0	2085	2158	2138	2211	2e-12	75.8
Ps_133190	Medtr1g056530.1	85.88	949	104	6	4	952	58	976	0	819
Ps_133193	Medtr2g017950.1	85.93	874	105	3	79	952	31	886	0	729
Ps_133194	Medtr5g089900.1	84.76	269	41	0	1	269	1245	1513	2e-53	208
Ps_133195	Medtr7g111260.1	95.8	262	11	0	577	838	1754	1493	2e-120	432
Ps_133196	Medtr4g093650.1	84.54	1080	152	2	5	1069	769	1848	0	827
Ps_133197	Medtr5g016330.1	86.8	250	33	0	67	316	16	265	8e-61	234
Ps_133198	Medtr2g075650.1	85.03	147	22	0	886	1032	219	73	3e-25	117
Ps_133201	Medtr7g108280.1	89.68	252	23	1	468	716	1155	904	2e-77	289
Ps_133202	Medtr5g035070.1	90.64	1228	112	1	156	1383	30	1254	0	1493
Ps_133203	Medtr5g075530.1	87.64	542	67	0	447	988	414	955	1e-153	543
Ps_133203	Medtr5g075530.1	89.55	67	7	0	192	258	144	210	2e-13	77.8
Ps_133205	Medtr5g027030.1	94.92	118	6	0	556	673	460	577	2e-46	186
Ps_133206	Medtr1g071260.1	94.33	2099	119	0	20	2118	8428	10526	0	3158
Ps_133207	Medtr7g088830.1	83.47	236	36	1	8	240	512	277	6e-37	155
[truncated: 65,835 more rows]
