# Supplementary material for: De novo assembly and characterisation of the field pea transcriptome using RNA-Seq
Source: BMC Genomics. 2015 Aug 16;16(1):611. doi: 10.1186/s12864-015-1815-7 (PMC4537571; doi:10.1186/s12864-015-1815-7)
Supplement: Additional file 5: — (A) Bioinformatic annotation (BLASTN) of Kaspa contigs against the chickpea, M. truncatula and soybean CDS. The information includes the BLASTN results obtained as a result of comparison of Kaspa contigs against the chickpea, M. truncatula and soybean CDSs at a threshold E value < 10−10. (B) Bioinformatic annotation (BLASTN) of Kaspa contigs against the chickpea, M. truncatula and soybean genome: The information includes the BLASTN results obtained as a result of comparison of Kaspa contigs against the chickpea, M. truncatula and soybean genomes at a threshold E value < 10−10. (C) Bioinformatic annotation (BLASTN) of Parafield contigs against the chickpea, M. truncatula and soybean CDS: The information includes the BLASTN results obtained as a result of comparison of Parafield contigs against the chickpea, M. truncatula and soybean CDSs at a threshold E value < 10−10. (D) Bioinformatic annotation (BLASTN) of Parafield contigs against the chickpea, M. truncatula and soybean genome: The information includes the BLASTN results obtained as a result of comparison of Parafield contigs against the chickpea, M. truncatula and soybean genomes at a threshold E value < 10−10. (ZIP 52127 kb) [file 12864_2015_1815_MOESM5_ESM.zip › sup5B.xlsx]

## Sheet: Parafield-Chickpea genome BLAST
Query	Subject	%_identity	alignment_length	mismatches	gap_openings	q_start	q_end	s_start	s_end	e_value	bit_score
Ps_129291	gi|442654313|gb|CM001767.1|	86.17	405	44	12	1	402	14202432	14202037	2e-118	427
Ps_129303	gi|442654314|gb|CM001766.1|	87.74	310	30	8	3	308	16629918	16629613	8e-97	355
Ps_129316	gi|442654313|gb|CM001767.1|	96.03	126	5	0	16	141	8500364	8500489	7e-52	206
Ps_129321	gi|442654314|gb|CM001766.1|	80.27	365	51	16	99	448	28721779	28722137	2e-66	255
Ps_129333	gi|442654314|gb|CM001766.1|	94.05	84	5	0	403	486	32734595	32734678	3e-28	128
Ps_129346	gi|442654311|gb|CM001769.1|	88.51	261	18	11	4	257	30863258	30863003	1e-81	305
Ps_129356	gi|442654309|gb|CM001771.1|	81.9	315	25	17	124	411	4259585	4259276	5e-61	237
Ps_129358	gi|442654313|gb|CM001767.1|	82.87	216	27	9	3	210	1694599	1694386	2e-45	185
Ps_129365	gi|442654312|gb|CM001768.1|	97.59	457	11	0	1	457	23670020	23670476	0	784
Ps_129367	gi|442654316|gb|CM001764.1|	97.18	71	2	0	106	176	11798937	11798867	3e-26	121
Ps_129374	gi|442654316|gb|CM001764.1|	88.78	294	25	7	26	315	18016601	18016890	4e-96	353
Ps_129376	gi|442654311|gb|CM001769.1|	87.38	214	24	2	1	214	14150205	14150415	5e-63	243
Ps_129377	gi|442654316|gb|CM001764.1|	97.17	106	3	0	285	390	4939330	4939435	7e-44	180
Ps_129381	gi|442654309|gb|CM001771.1|	86.64	524	59	10	14	530	7192310	7192829	5e-161	569
Ps_129383	gi|442654313|gb|CM001767.1|	87.84	255	27	4	22	274	34986466	34986214	5e-79	296
Ps_129384	gi|442654316|gb|CM001764.1|	90.7	86	6	2	167	251	10035663	10035579	5e-24	113
Ps_129388	gi|442654311|gb|CM001769.1|	96.49	57	2	0	33	89	3304123	3304067	2e-18	95.3
Ps_129393	gi|442654313|gb|CM001767.1|	85.45	378	47	7	1	374	30231559	30231932	4e-106	387
Ps_129403	gi|442654313|gb|CM001767.1|	81.79	747	93	28	173	884	4594618	4593880	8e-166	586
Ps_129408	gi|442654312|gb|CM001768.1|	90.7	129	12	0	551	679	10156025	10156153	2e-41	172
Ps_129410	gi|442654313|gb|CM001767.1|	81.31	567	86	20	15	571	8463057	8463613	2e-122	442
Ps_129414	gi|442654314|gb|CM001766.1|	91.5	400	30	4	295	692	24313842	24314239	3e-154	547
Ps_129418	gi|442654315|gb|CM001765.1|	91.6	119	5	5	931	1045	31305274	31305157	4e-37	159
Ps_129419	gi|442654311|gb|CM001769.1|	91.08	314	23	3	1444	1753	992502	992190	3e-115	420
Ps_129420	gi|442654316|gb|CM001764.1|	92.47	332	23	2	2752	3082	19539987	19539657	3e-131	473
Ps_129421	gi|442654312|gb|CM001768.1|	81.52	682	89	24	621	1281	24443735	24443070	7e-148	527
Ps_129422	gi|442654309|gb|CM001771.1|	98.14	322	3	3	365	685	5268674	5268993	1e-157	558
Ps_129423	gi|442654311|gb|CM001769.1|	84.34	613	54	22	1134	1729	27381011	27381598	3e-158	562
Ps_129427	gi|442654312|gb|CM001768.1|	80.34	1231	130	74	327	1507	10004234	10005402	0	830
Ps_129428	gi|442654316|gb|CM001764.1|	90.78	206	14	5	374	577	1992732	1992934	1e-70	270
Ps_129429	gi|442654311|gb|CM001769.1|	89.08	174	15	4	145	316	28261304	28261475	6e-54	213
Ps_129430	gi|442654312|gb|CM001768.1|	82.17	258	25	15	713	955	32148740	32148489	5e-50	202
Ps_129433	gi|442654313|gb|CM001767.1|	80.08	507	66	32	3	494	659636	660122	5e-93	344
Ps_129434	gi|442654313|gb|CM001767.1|	87.57	957	85	25	1769	2699	24055445	24056393	0	1077
Ps_129435	gi|442654312|gb|CM001768.1|	86.11	691	88	8	343	1029	11069414	11068728	0	737
Ps_129436	gi|442654312|gb|CM001768.1|	86.59	455	52	7	466	917	11065639	11066087	5e-138	494
Ps_129438	gi|442654309|gb|CM001771.1|	77.83	618	57	54	263	859	1110534	1109976	4e-82	309
Ps_129444	gi|442654314|gb|CM001766.1|	88.71	443	36	10	519	954	15205455	15205890	2e-148	529
Ps_129446	gi|442654314|gb|CM001766.1|	88.86	880	68	23	108	972	2095114	2095978	0	1055
Ps_129447	gi|442654313|gb|CM001767.1|	86.5	1037	106	24	7	1020	4729054	4730079	0	1109
Ps_129448	gi|442654311|gb|CM001769.1|	84.04	589	80	14	329	910	17630360	17629779	4e-156	555
Ps_129449	gi|442654313|gb|CM001767.1|	85.95	726	81	15	884	1597	19701	20417	0	756
Ps_129450	gi|442654310|gb|CM001770.1|	90.44	251	21	3	606	856	34876846	34877093	8e-88	327
Ps_129451	gi|442654313|gb|CM001767.1|	81.35	504	58	27	1	490	8608074	8607593	7e-103	377
Ps_129452	gi|442654312|gb|CM001768.1|	83.71	178	25	4	20	195	30557101	30557276	1e-39	165
Ps_129453	gi|442654316|gb|CM001764.1|	81.01	732	104	35	193	908	43821518	43820806	1e-154	549
Ps_129455	gi|442654310|gb|CM001770.1|	88.37	688	65	14	202	883	8582013	8582691	0	813
Ps_129459	gi|442654311|gb|CM001769.1|	96.52	115	4	0	154	268	11051053	11051167	3e-47	191
Ps_129468	gi|442654312|gb|CM001768.1|	81.82	396	28	21	125	505	10511172	10510806	3e-77	292
Ps_129471	gi|442654314|gb|CM001766.1|	86.77	741	74	23	1155	1885	30356727	30356001	0	804
Ps_129472	gi|442654311|gb|CM001769.1|	82.89	2052	264	66	27	2023	49331354	49333373	0	1764
Ps_129473	gi|442654310|gb|CM001770.1|	91.67	168	12	2	4	170	13758116	13758282	1e-59	231
Ps_129474	gi|442654309|gb|CM001771.1|	86.47	133	14	4	1023	1153	6309231	6309101	3e-32	143
Ps_129477	gi|442654314|gb|CM001766.1|	90.15	132	13	0	480	611	34320523	34320392	2e-41	172
Ps_129478	gi|442654313|gb|CM001767.1|	89.81	363	16	13	855	1214	17465376	17465032	3e-123	446
Ps_129479	gi|442654311|gb|CM001769.1|	88.36	146	15	2	342	486	4755166	4755310	4e-42	174
Ps_129481	gi|442654313|gb|CM001767.1|	94.16	137	8	0	102	238	19639081	19639217	6e-53	209
Ps_129482	gi|442654313|gb|CM001767.1|	81.98	516	83	10	319	829	19207146	19207656	2e-118	429
Ps_129483	gi|442654312|gb|CM001768.1|	93.55	155	8	2	152	305	35518199	35518352	1e-58	230
Ps_129489	gi|442654316|gb|CM001764.1|	85.03	628	65	26	162	780	16590454	16589847	1e-173	612
Ps_129492	gi|442654309|gb|CM001771.1|	95.38	130	4	2	180	308	4392377	4392505	1e-51	206
Ps_129494	gi|442654310|gb|CM001770.1|	86.68	773	77	17	322	1090	6035249	6035999	0	833
Ps_129495	gi|442654311|gb|CM001769.1|	88.74	515	54	4	126	638	7371824	7372336	8e-178	627
Ps_129496	gi|442654310|gb|CM001770.1|	91.63	203	15	2	185	386	7684404	7684605	1e-73	279
Ps_129497	gi|442654312|gb|CM001768.1|	96.61	118	4	0	1486	1603	17411652	17411535	4e-48	196
Ps_129503	gi|442654309|gb|CM001771.1|	94.65	411	19	3	1917	2326	145878	145470	8e-180	634
Ps_129504	gi|442654316|gb|CM001764.1|	87.34	379	46	2	643	1020	1858540	1858163	2e-119	433
Ps_129505	gi|442654311|gb|CM001769.1|	85.56	450	54	9	95	539	1869316	1869759	8e-128	460
Ps_129506	gi|442654316|gb|CM001764.1|	87.59	266	25	8	45	306	15789267	15789006	1e-80	302
Ps_129507	gi|442654313|gb|CM001767.1|	87.32	639	68	12	168	798	12617750	12618383	0	719
Ps_129511	gi|442654316|gb|CM001764.1|	84.91	411	54	8	2	408	40103947	40104353	9e-113	409
Ps_129514	gi|442654315|gb|CM001765.1|	90	130	8	5	199	326	32920941	32920815	7e-39	163
Ps_129515	gi|442654311|gb|CM001769.1|	79.45	545	68	34	416	947	12706985	12706472	2e-93	346
Ps_129517	gi|442654312|gb|CM001768.1|	85.7	804	88	23	9	795	29900914	29900121	0	822
Ps_129519	gi|442654315|gb|CM001765.1|	91	211	17	2	70	279	32416330	32416121	6e-75	283
Ps_129524	gi|442654315|gb|CM001765.1|	92.25	142	11	0	511	652	35102092	35102233	4e-50	202
Ps_129526	gi|442654310|gb|CM001770.1|	85.37	615	65	19	173	775	36344216	36343615	3e-174	614
Ps_129527	gi|442654313|gb|CM001767.1|	86.05	172	13	10	746	911	31962916	31962750	9e-42	174
Ps_129529	gi|442654313|gb|CM001767.1|	92.87	519	33	4	197	713	6871954	6872470	0	750
Ps_129531	gi|442654312|gb|CM001768.1|	86.09	1064	128	17	59	1115	46761706	46762756	0	1127
Ps_129532	gi|442654313|gb|CM001767.1|	100	50	0	0	1035	1084	45717013	45717062	6e-17	93.5
Ps_129533	gi|442654313|gb|CM001767.1|	100	50	0	0	1035	1084	45717013	45717062	6e-17	93.5
Ps_129538	gi|442654311|gb|CM001769.1|	86.2	1065	104	25	84	1117	53286891	53285839	0	1112
Ps_129539	gi|442654316|gb|CM001764.1|	87.19	1249	116	36	1	1235	3595755	3594537	0	1380
Ps_129543	gi|442654314|gb|CM001766.1|	78.42	366	34	30	98	424	31797837	31798196	8e-49	196
Ps_129547	gi|442654316|gb|CM001764.1|	87.39	761	80	16	31	783	4271173	4270421	0	859
Ps_129550	gi|442654316|gb|CM001764.1|	85.26	407	36	19	1705	2102	9058254	9057863	1e-108	398
Ps_129556	gi|442654312|gb|CM001768.1|	92.09	468	32	5	8	473	45640934	45641398	0	654
Ps_129563	gi|442654314|gb|CM001766.1|	86.01	243	30	4	226	466	15901107	15900867	4e-67	257
Ps_129567	gi|442654310|gb|CM001770.1|	97.54	122	3	0	129	250	13731147	13731268	2e-52	209
Ps_129571	gi|442654310|gb|CM001770.1|	83.49	969	94	46	918	1848	42238607	42239547	0	843
Ps_129572	gi|442654309|gb|CM001771.1|	85.86	198	26	2	65	261	4103082	4102886	6e-53	209
Ps_129573	gi|442654312|gb|CM001768.1|	87.81	279	23	10	855	1126	41104037	41104311	2e-84	316
Ps_129575	gi|442654314|gb|CM001766.1|	92.4	263	18	2	950	1211	24122199	24122460	1e-101	374
Ps_129579	gi|442654310|gb|CM001770.1|	90.28	535	49	3	212	744	10848090	10848623	0	697
Ps_129583	gi|442654316|gb|CM001764.1|	92.49	1531	105	10	397	1922	12434639	12433114	0	2182
Ps_129587	gi|442654312|gb|CM001768.1|	88.5	913	74	20	268	1164	35898194	35897297	0	1075
Ps_129590	gi|442654310|gb|CM001770.1|	82.41	108	8	10	59	161	40543428	40543529	3e-15	84.2
Ps_129592	gi|442654316|gb|CM001764.1|	90.76	184	16	1	915	1097	47102807	47102624	1e-62	244
Ps_129594	gi|442654316|gb|CM001764.1|	90.88	307	26	2	463	768	13182709	13183014	1e-112	411
Ps_129596	gi|442654316|gb|CM001764.1|	89.5	362	31	7	93	450	3544322	3544680	3e-125	451
Ps_129597	gi|442654311|gb|CM001769.1|	89.76	205	19	2	151	355	19707132	19706930	2e-68	261
Ps_129598	gi|442654316|gb|CM001764.1|	89.01	91	5	4	376	465	13427902	13427816	6e-22	108
Ps_129599	gi|442654309|gb|CM001771.1|	84.05	370	28	22	38	385	3082019	3081659	1e-87	327
Ps_129600	gi|442654311|gb|CM001769.1|	84.79	572	48	23	209	750	14653482	14654044	2e-151	538
Ps_129601	gi|442654312|gb|CM001768.1|	96.03	126	5	0	708	833	44385985	44386110	4e-51	206
Ps_129605	gi|442654315|gb|CM001765.1|	88.43	216	25	0	776	991	19416623	19416838	9e-68	261
Ps_129606	gi|442654312|gb|CM001768.1|	94.12	255	15	0	784	1038	26444231	26444485	5e-106	388
Ps_129607	gi|442654314|gb|CM001766.1|	90.71	366	32	2	528	892	29541648	29542012	1e-135	486
Ps_129612	gi|442654312|gb|CM001768.1|	91.74	218	18	0	683	900	45424335	45424118	2e-80	303
Ps_129613	gi|442654312|gb|CM001768.1|	86.76	370	38	10	567	932	45418195	45418557	5e-110	401
Ps_129614	gi|442654312|gb|CM001768.1|	86.76	370	38	10	567	932	45418195	45418557	5e-110	401
Ps_129616	gi|442654310|gb|CM001770.1|	89.61	231	20	4	366	594	10648391	10648163	5e-77	291
Ps_129617	gi|442654316|gb|CM001764.1|	90.24	1096	94	11	18	1108	1972481	1973568	0	1419
Ps_129618	gi|442654312|gb|CM001768.1|	81.85	1179	176	34	169	1328	34039176	34040335	0	957
Ps_129619	gi|442654314|gb|CM001766.1|	90.32	186	18	0	1	186	8711658	8711473	3e-63	244
Ps_129621	gi|442654313|gb|CM001767.1|	92.04	377	24	6	3	376	17875019	17875392	7e-148	525
Ps_129622	gi|442654314|gb|CM001766.1|	85.63	710	64	35	25	716	19522361	19523050	0	712
Ps_129623	gi|442654311|gb|CM001769.1|	97.04	338	5	1	168	505	45585751	45585419	5e-159	564
Ps_129627	gi|442654312|gb|CM001768.1|	88.17	262	27	3	496	756	38928031	38927773	2e-82	309
Ps_129628	gi|442654315|gb|CM001765.1|	90.52	443	34	8	612	1050	7955499	7955937	3e-163	579
Ps_129629	gi|442654312|gb|CM001768.1|	79.32	793	105	39	345	1097	35390384	35389611	6e-140	501
Ps_129631	gi|442654311|gb|CM001769.1|	91.36	671	52	6	1	668	15797376	15796709	0	913
Ps_129636	gi|442654315|gb|CM001765.1|	90.48	126	10	2	125	249	34379187	34379311	4e-39	165
Ps_129638	gi|442654312|gb|CM001768.1|	83.42	802	91	30	4	784	46090533	46089753	0	706
Ps_129639	gi|442654313|gb|CM001767.1|	90.42	167	14	2	382	547	29690082	29690247	3e-55	219
Ps_129643	gi|442654312|gb|CM001768.1|	92.94	411	29	0	611	1021	8573919	8574329	1e-169	599
Ps_129646	gi|442654311|gb|CM001769.1|	91.53	248	19	2	2	248	3695573	3695327	3e-92	340
Ps_129648	gi|442654311|gb|CM001769.1|	88.81	1653	159	26	396	2035	18476438	18474799	0	2004
Ps_129655	gi|442654310|gb|CM001770.1|	89.8	147	14	1	257	403	1706974	1707119	1e-45	187
Ps_129657	gi|442654311|gb|CM001769.1|	89.52	315	31	2	79	392	26407451	26407138	2e-109	398
Ps_129660	gi|442654310|gb|CM001770.1|	80.05	376	47	22	134	490	13830455	13830821	2e-65	254
Ps_129661	gi|442654313|gb|CM001767.1|	91.05	324	20	8	171	490	43976521	43976839	3e-118	429
Ps_129663	gi|442654315|gb|CM001765.1|	92.62	149	11	0	367	515	10940170	10940022	6e-54	215
Ps_129665	gi|442654316|gb|CM001764.1|	78.82	255	20	20	291	521	11566794	11566550	6e-32	141
Ps_129666	gi|442654315|gb|CM001765.1|	88.21	475	48	8	8	478	6091137	6091607	3e-158	560
Ps_129670	gi|442654314|gb|CM001766.1|	82.15	437	30	27	932	1334	24934648	24935070	7e-89	331
Ps_129674	gi|442654314|gb|CM001766.1|	89.24	790	65	19	84	861	3664227	3665008	0	970
Ps_129675	gi|442654313|gb|CM001767.1|	85.68	747	85	21	138	873	5774999	5775734	0	767
Ps_129676	gi|442654310|gb|CM001770.1|	93.87	163	9	1	153	314	14771487	14771325	2e-63	244
Ps_129677	gi|442654309|gb|CM001771.1|	89.66	261	20	7	551	809	10354232	10354487	5e-87	326
Ps_129678	gi|442654316|gb|CM001764.1|	81.01	574	65	38	193	744	40655553	40656104	1e-114	416
Ps_129679	gi|442654310|gb|CM001770.1|	91.14	542	37	3	930	1470	8938244	8938775	0	725
Ps_129680	gi|442654314|gb|CM001766.1|	88.37	748	75	12	263	1004	17575908	17575167	0	889
Ps_129681	gi|442654314|gb|CM001766.1|	88.37	748	75	12	263	1004	17575908	17575167	0	889
Ps_129684	gi|442654312|gb|CM001768.1|	89.28	401	33	9	33	429	47862022	47862416	5e-138	494
Ps_129687	gi|442654309|gb|CM001771.1|	93.42	365	22	2	1883	2246	5423293	5422930	2e-151	540
Ps_129688	gi|442654314|gb|CM001766.1|	88.38	327	32	6	7	330	29159481	29159158	1e-106	388
Ps_129690	gi|442654313|gb|CM001767.1|	95.42	131	6	0	433	563	38617135	38617265	2e-52	209
Ps_129691	gi|442654311|gb|CM001769.1|	87.01	177	22	1	479	654	8225010	8225186	5e-49	198
Ps_129692	gi|442654309|gb|CM001771.1|	88.41	138	14	2	405	541	1178506	1178642	7e-39	165
Ps_129693	gi|442654310|gb|CM001770.1|	91.3	207	16	2	309	514	5841555	5841350	2e-74	281
Ps_129694	gi|442654309|gb|CM001771.1|	86.41	633	80	6	449	1078	573415	574044	0	688
Ps_129696	gi|442654309|gb|CM001771.1|	89.55	220	21	2	252	470	10040630	10040848	4e-73	278
Ps_129726	gi|442654314|gb|CM001766.1|	82.8	93	7	8	51	136	29544380	29544470	4e-12	75
Ps_129730	gi|442654313|gb|CM001767.1|	84.82	415	34	15	4	405	9253612	9254010	3e-107	390
Ps_129733	gi|442654310|gb|CM001770.1|	85.21	284	26	12	4	277	34215108	34215385	2e-73	278
Ps_129735	gi|442654311|gb|CM001769.1|	88.57	700	70	10	13	707	2106359	2105665	0	841
Ps_129736	gi|442654315|gb|CM001765.1|	95.16	62	3	0	186	247	13290350	13290289	1e-19	99
Ps_129737	gi|442654310|gb|CM001770.1|	85.38	130	15	4	28	155	14216608	14216735	2e-29	132
Ps_129741	gi|442654310|gb|CM001770.1|	89.62	318	21	9	246	555	35912238	35912551	3e-108	394
Ps_129743	gi|442654311|gb|CM001769.1|	83.62	574	78	16	552	1117	21249151	21248586	3e-147	525
Ps_129746	gi|442654312|gb|CM001768.1|	81.32	91	14	3	232	320	43562671	43562582	4e-11	71.3
Ps_129751	gi|442654311|gb|CM001769.1|	86.46	480	57	8	302	777	9033309	9033784	7e-146	520
Ps_129764	gi|442654309|gb|CM001771.1|	88.49	278	30	2	54	330	9333450	9333174	1e-90	335
Ps_129766	gi|442654310|gb|CM001770.1|	91.5	200	17	0	16	215	3508063	3507864	1e-72	276
Ps_129767	gi|442654311|gb|CM001769.1|	83.94	548	58	23	1	537	32602806	32603334	2e-139	497
Ps_129769	gi|442654311|gb|CM001769.1|	90.58	191	15	2	177	367	3508634	3508447	5e-65	250
Ps_129770	gi|442654316|gb|CM001764.1|	88.89	288	21	6	1	284	10683630	10683350	2e-93	344
Ps_129786	gi|442654310|gb|CM001770.1|	91.4	221	13	6	139	356	43649019	43648802	2e-79	298
Ps_129789	gi|442654313|gb|CM001767.1|	93.5	123	8	0	249	371	42093236	42093114	5e-45	183
Ps_129794	gi|442654312|gb|CM001768.1|	84.95	299	43	2	24	321	45676962	45676665	2e-80	302
Ps_129809	gi|442654314|gb|CM001766.1|	92.8	125	8	1	3	126	15658386	15658262	9e-44	180
Ps_129827	gi|442654316|gb|CM001764.1|	94.74	57	3	0	36	92	27593018	27592962	1e-16	89.8
Ps_129830	gi|442654314|gb|CM001766.1|	91.49	235	16	4	7	239	7115130	7115362	2e-86	320
Ps_129831	gi|442654312|gb|CM001768.1|	96.52	115	4	0	85	199	47341167	47341053	4e-47	191
Ps_129839	gi|442654316|gb|CM001764.1|	88.85	269	26	4	1	267	7926224	7925958	2e-88	327
Ps_129840	gi|442654311|gb|CM001769.1|	95.84	409	2	4	1	394	21482463	21482055	0	647
Ps_129841	gi|442654313|gb|CM001767.1|	81.25	400	44	19	1	373	15905668	15906063	2e-78	294
Ps_129847	gi|442654314|gb|CM001766.1|	89.36	282	28	2	40	320	23847876	23848156	3e-96	353
Ps_129848	gi|442654315|gb|CM001765.1|	94.21	311	16	2	294	603	13884127	13884436	1e-131	473
Ps_129851	gi|442654314|gb|CM001766.1|	91.55	71	4	2	290	359	53923	53992	1e-18	97.1
Ps_129855	gi|442654316|gb|CM001764.1|	83.93	168	24	3	323	488	338198	338364	4e-37	158
Ps_129856	gi|442654311|gb|CM001769.1|	80.77	338	33	22	27	354	30397241	30396926	2e-60	235
Ps_129866	gi|442654316|gb|CM001764.1|	79.37	383	39	31	102	475	2218221	2218572	8e-60	233
Ps_129869	gi|442654309|gb|CM001771.1|	92.43	185	12	2	62	245	4305460	4305643	7e-69	263
Ps_129875	gi|442654311|gb|CM001769.1|	94.23	208	9	3	1	206	2124796	2124590	1e-84	315
Ps_129877	gi|442654311|gb|CM001769.1|	94.81	77	4	0	178	254	3275057	3275133	4e-26	121
Ps_129879	gi|442654316|gb|CM001764.1|	89.5	362	30	6	202	561	33651269	33650914	3e-125	451
Ps_129880	gi|442654310|gb|CM001770.1|	90.6	117	11	0	1	117	20120844	20120960	7e-37	156
Ps_129882	gi|442654314|gb|CM001766.1|	86.83	281	22	9	38	306	38494025	38493748	8e-80	300
Ps_129883	gi|442654310|gb|CM001770.1|	92.09	215	6	7	1	214	9024664	9024460	5e-78	292
Ps_129885	gi|442654313|gb|CM001767.1|	97.37	76	2	0	149	224	1923475	1923550	6e-29	130
Ps_129891	gi|442654313|gb|CM001767.1|	92.31	221	13	4	25	243	40316203	40315985	2e-83	311
Ps_129893	gi|442654310|gb|CM001770.1|	81.32	755	80	42	1	718	5277852	5277122	5e-157	556
Ps_129896	gi|442654312|gb|CM001768.1|	89.81	314	19	8	1228	1528	36311250	36310937	2e-106	390
Ps_129899	gi|442654309|gb|CM001771.1|	93.7	127	8	0	105	231	11406853	11406727	2e-47	191
Ps_129907	gi|442654316|gb|CM001764.1|	90.05	211	15	6	2	209	5805530	5805323	2e-70	268
Ps_129910	gi|442654310|gb|CM001770.1|	87.67	219	21	6	91	306	9629254	9629469	1e-64	250
Ps_129911	gi|442654312|gb|CM001768.1|	91.81	171	12	2	1458	1627	22834677	22834846	2e-60	237
Ps_129922	gi|442654310|gb|CM001770.1|	86.83	205	18	8	64	265	1818	1620	7e-56	220
Ps_129926	gi|442654311|gb|CM001769.1|	93.3	224	13	2	92	314	49408199	49407977	5e-89	329
Ps_129927	gi|442654313|gb|CM001767.1|	84.76	361	39	15	220	569	12316606	12316251	4e-94	348
Ps_129928	gi|442654311|gb|CM001769.1|	88.54	314	32	4	1	312	16643366	16643677	2e-103	377
Ps_129931	gi|442654309|gb|CM001771.1|	96.97	132	4	0	76	207	161214	161083	9e-57	222
Ps_129932	gi|442654314|gb|CM001766.1|	89.25	186	17	2	50	232	22582502	22582687	4e-59	230
Ps_129938	gi|442654311|gb|CM001769.1|	95.12	123	6	0	306	428	14841732	14841854	3e-48	195
Ps_129941	gi|442654309|gb|CM001771.1|	92	550	36	8	5	550	4570561	4571106	0	765
Ps_129942	gi|442654313|gb|CM001767.1|	83.16	190	17	10	1	185	1211967	1211788	9e-38	159
Ps_129949	gi|442654312|gb|CM001768.1|	87.65	81	4	4	100	176	37247628	37247706	8e-17	89.8
Ps_129952	gi|442654316|gb|CM001764.1|	80.6	397	50	19	55	439	40183720	40184101	2e-74	281
Ps_129961	gi|442654315|gb|CM001765.1|	79.17	360	37	30	87	415	34304714	34305066	3e-54	215
Ps_129962	gi|442654313|gb|CM001767.1|	94.05	84	5	0	87	170	8928515	8928432	1e-28	128
Ps_129964	gi|442654316|gb|CM001764.1|	85.09	114	4	11	53	160	7214147	7214041	2e-21	104
Ps_129966	gi|442654313|gb|CM001767.1|	88.19	415	43	6	52	463	19983122	19982711	3e-137	490
Ps_129969	gi|442654311|gb|CM001769.1|	80.75	187	10	13	221	402	28871847	28872012	1e-26	122
Ps_129970	gi|442654310|gb|CM001770.1|	90.18	163	15	1	43	204	4461636	4461798	2e-53	211
Ps_129978	gi|442654312|gb|CM001768.1|	90.5	421	38	2	1	420	40658895	40659314	1e-156	555
Ps_129980	gi|442654312|gb|CM001768.1|	83.61	482	36	25	422	888	38652740	38652287	2e-113	412
Ps_129982	gi|442654311|gb|CM001769.1|	84.07	841	105	26	138	967	39321358	39320536	0	784
Ps_129983	gi|442654315|gb|CM001765.1|	86.9	420	29	21	314	724	16723329	16722927	3e-124	448
Ps_129986	gi|442654314|gb|CM001766.1|	80.24	420	51	22	9	404	35396471	35396882	4e-76	287
Ps_129988	gi|442654311|gb|CM001769.1|	83.44	1304	151	47	241	1512	23362531	23361261	0	1151
Ps_129991	gi|442654314|gb|CM001766.1|	94.87	273	14	0	899	1171	28613425	28613153	1e-117	427
Ps_129999	gi|442654311|gb|CM001769.1|	86.71	963	102	21	1	953	1103412	1102466	0	1046
Ps_130000	gi|442654309|gb|CM001771.1|	90.13	152	13	2	401	551	7410938	7411088	1e-48	196
Ps_130001	gi|442654312|gb|CM001768.1|	93.91	230	12	2	1	229	44340840	44340612	4e-94	346
Ps_130002	gi|442654313|gb|CM001767.1|	80.99	710	81	35	39	717	22238233	22237547	4e-144	514
Ps_130003	gi|442654311|gb|CM001769.1|	91.03	301	27	0	361	661	10874984	10875284	2e-111	407
Ps_130007	gi|442654315|gb|CM001765.1|	84.63	488	43	26	485	956	30508938	30509409	8e-127	457
Ps_130008	gi|442654315|gb|CM001765.1|	90.61	490	44	2	205	693	13440824	13440336	0	649
Ps_130009	gi|442654315|gb|CM001765.1|	93.65	189	10	2	425	612	36231457	36231270	4e-74	281
Ps_130013	gi|442654310|gb|CM001770.1|	85.04	1056	105	40	1109	2140	12384364	12383338	0	1026
Ps_130014	gi|442654309|gb|CM001771.1|	84.6	474	32	28	337	803	15996789	15996350	1e-119	433
Ps_130016	gi|442654312|gb|CM001768.1|	80.7	114	10	9	299	403	28304275	28304165	4e-13	78.7
Ps_130017	gi|442654311|gb|CM001769.1|	81.35	622	74	33	470	1060	43682947	43682337	4e-130	468
Ps_130021	gi|442654316|gb|CM001764.1|	85.63	167	20	4	440	604	13880194	13880030	2e-41	172
Ps_130022	gi|442654310|gb|CM001770.1|	88.79	107	10	2	142	247	7599360	7599255	1e-28	130
Ps_130024	gi|442654315|gb|CM001765.1|	74.1	444	66	34	13	443	863818	863411	5e-31	137
Ps_130027	gi|442654315|gb|CM001765.1|	88.01	534	49	14	1848	2373	32274938	32274412	8e-175	617
Ps_130029	gi|442654312|gb|CM001768.1|	91.33	150	12	1	156	305	45124073	45123925	4e-51	204
Ps_130030	gi|442654312|gb|CM001768.1|	84.98	919	67	40	1586	2457	34148775	34147881	0	867
Ps_130031	gi|442654316|gb|CM001764.1|	86.96	253	24	7	352	601	16745514	16745268	2e-72	276
Ps_130033	gi|442654311|gb|CM001769.1|	91.98	162	12	1	332	492	54697470	54697631	2e-57	226
Ps_130034	gi|442654311|gb|CM001769.1|	88.21	263	26	3	716	974	50918942	50918681	3e-82	309
Ps_130035	gi|442654314|gb|CM001766.1|	83.77	456	44	19	191	640	27024453	27024022	2e-111	405
Ps_130036	gi|442654313|gb|CM001767.1|	90.78	206	19	0	184	389	13279577	13279372	3e-72	276
Ps_130037	gi|442654311|gb|CM001769.1|	84.12	170	16	9	60	226	6099306	6099467	4e-36	154
Ps_130040	gi|442654312|gb|CM001768.1|	83.15	647	93	16	528	1166	27334209	27333571	8e-163	577
Ps_130041	gi|442654311|gb|CM001769.1|	83.27	532	64	16	670	1192	21809012	21809527	2e-129	466
Ps_130042	gi|442654309|gb|CM001771.1|	82.22	1136	165	35	213	1331	13851757	13850642	0	944
Ps_130046	gi|442654310|gb|CM001770.1|	86.5	615	76	6	21	630	15870965	15870353	0	669
Ps_130047	gi|442654310|gb|CM001770.1|	90.2	347	30	4	1	345	14574723	14575067	4e-125	449
Ps_130048	gi|442654311|gb|CM001769.1|	93.07	375	21	3	233	603	58412715	58412342	8e-153	544
Ps_130050	gi|442654309|gb|CM001771.1|	81.41	1528	165	74	105	1576	8215055	8216519	0	1138
Ps_130051	gi|442654316|gb|CM001764.1|	81.65	921	101	47	52	932	41980982	41981874	0	702
Ps_130057	gi|442654316|gb|CM001764.1|	92.31	52	2	2	175	225	6104055	6104105	1e-11	73.1
Ps_130060	gi|442654313|gb|CM001767.1|	85.66	258	31	6	23	279	16752840	16753092	4e-70	267
Ps_130061	gi|442654312|gb|CM001768.1|	90.5	1769	136	29	132	1890	31374397	31372651	0	2307
Ps_130063	gi|442654314|gb|CM001766.1|	85.88	602	47	25	1297	1887	39313071	39313645	1e-171	606
Ps_130068	gi|442654311|gb|CM001769.1|	88.95	190	16	5	432	620	37625193	37625008	1e-58	230
Ps_130069	gi|442654316|gb|CM001764.1|	90.94	287	26	0	384	670	40502467	40502181	1e-105	387
Ps_130071	gi|442654316|gb|CM001764.1|	82.97	546	78	15	336	874	9406974	9407511	2e-133	479
Ps_130074	gi|442654315|gb|CM001765.1|	83.03	984	138	22	765	1727	32739550	32740525	0	865
Ps_130075	gi|442654314|gb|CM001766.1|	91.7	289	21	2	16	301	28322841	28323129	3e-109	398
Ps_130076	gi|442654315|gb|CM001765.1|	86.18	550	50	18	921	1453	11341732	11342272	6e-161	571
Ps_130082	gi|442654316|gb|CM001764.1|	93.26	178	10	2	20	196	46019539	46019363	4e-68	261
Ps_130083	gi|442654309|gb|CM001771.1|	88.82	769	72	14	1005	1766	1731236	1731997	0	931
Ps_130093	gi|442654313|gb|CM001767.1|	92.62	122	9	0	120	241	5207928	5207807	7e-43	176
Ps_130094	gi|442654309|gb|CM001771.1|	91.04	67	6	0	341	407	6712090	6712156	4e-17	91.6
Ps_130096	gi|442654310|gb|CM001770.1|	87.56	225	19	6	232	453	36727991	36727773	3e-65	252
Ps_130097	gi|442654314|gb|CM001766.1|	81.89	773	99	36	16	757	34876392	34877154	6e-174	614
Ps_130098	gi|442654311|gb|CM001769.1|	80.35	285	25	21	139	418	43795065	43795323	4e-46	187
Ps_130101	gi|442654312|gb|CM001768.1|	91.98	399	29	3	238	634	31263212	31263609	9e-157	556
Ps_130102	gi|442654316|gb|CM001764.1|	82.28	615	65	30	314	897	12975484	12974883	2e-137	492
Ps_130106	gi|442654313|gb|CM001767.1|	81.36	118	15	7	117	232	7038649	7038761	8e-17	89.8
Ps_130107	gi|442654310|gb|CM001770.1|	88.89	216	22	2	229	443	17799286	17799072	4e-69	265
Ps_130111	gi|442654316|gb|CM001764.1|	85.03	628	73	20	158	775	4766251	4766867	1e-175	619
Ps_130113	gi|442654316|gb|CM001764.1|	96.1	77	3	0	1	77	10032594	10032670	1e-27	126
Ps_130117	gi|442654310|gb|CM001770.1|	82.46	325	35	16	380	698	33538177	33538485	4e-69	265
Ps_130119	gi|442654315|gb|CM001765.1|	95.93	123	4	1	146	267	36347442	36347320	1e-49	198
Ps_130121	gi|442654310|gb|CM001770.1|	86.17	94	8	5	73	162	2970203	2970111	6e-19	97.1
Ps_130126	gi|442654309|gb|CM001771.1|	94.02	184	11	0	356	539	2185944	2185761	2e-73	279
Ps_130130	gi|442654310|gb|CM001770.1|	80.38	423	58	19	26	440	29684565	29684160	4e-79	298
Ps_130131	gi|442654313|gb|CM001767.1|	91.2	409	32	4	528	934	14074308	14074714	1e-155	553
Ps_130138	gi|442654316|gb|CM001764.1|	76.85	311	24	36	40	311	24220223	24220524	2e-29	132
Ps_130140	gi|442654314|gb|CM001766.1|	90.39	385	32	4	110	490	7343937	7344320	3e-140	501
Ps_130141	gi|442654311|gb|CM001769.1|	78.37	490	71	20	413	892	6957584	6957120	3e-75	285
Ps_130142	gi|442654314|gb|CM001766.1|	80.39	464	49	30	484	923	38954206	38954651	5e-84	315
Ps_130143	gi|442654315|gb|CM001765.1|	80.38	316	35	13	199	508	10253531	10253237	4e-54	215
Ps_130144	gi|442654310|gb|CM001770.1|	80.41	296	46	12	42	331	14470731	14471020	7e-54	215
Ps_130152	gi|442654311|gb|CM001769.1|	96.77	93	3	0	634	726	14590677	14590769	2e-36	156
Ps_130155	gi|442654311|gb|CM001769.1|	82.18	662	64	35	2579	3212	29331532	29330897	3e-145	520
Ps_130157	gi|442654309|gb|CM001771.1|	96	125	4	1	49	173	7598866	7598743	4e-50	202
Ps_130158	gi|442654313|gb|CM001767.1|	75.26	1665	277	115	321	1907	10932958	10931351	0	667
Ps_130160	gi|442654311|gb|CM001769.1|	92.93	99	7	0	735	833	13638330	13638232	7e-33	145
Ps_130161	gi|442654312|gb|CM001768.1|	85.35	792	87	24	35	808	43384275	43385055	0	793
Ps_130164	gi|442654311|gb|CM001769.1|	84.64	293	32	8	110	398	1263292	1263009	7e-74	279
Ps_130166	gi|442654315|gb|CM001765.1|	80.56	648	65	45	25	628	10280367	10280997	3e-122	442
Ps_130167	gi|442654315|gb|CM001765.1|	85.96	591	20	22	1120	1660	10284059	10284636	1e-161	573
Ps_130169	gi|442654314|gb|CM001766.1|	84.7	706	86	19	84	780	32619261	32619953	0	686
Ps_130171	gi|442654313|gb|CM001767.1|	84.66	313	24	17	738	1037	44249579	44249278	1e-76	291
Ps_130175	gi|442654311|gb|CM001769.1|	90.62	288	19	8	1059	1342	51196860	51196577	4e-102	375
Ps_130177	gi|442654310|gb|CM001770.1|	82.51	263	26	14	897	1155	35575875	35575629	2e-53	213
Ps_130179	gi|442654311|gb|CM001769.1|	91.22	376	33	0	326	701	23977060	23976685	3e-143	512
Ps_130183	gi|442654316|gb|CM001764.1|	87.69	390	35	12	20	403	46021981	46021599	9e-123	442
Ps_130185	gi|442654314|gb|CM001766.1|	95.28	212	3	3	22	226	28797406	28797195	6e-89	329
Ps_130186	gi|442654311|gb|CM001769.1|	86.3	292	33	5	138	427	52378437	52378723	3e-83	311
Ps_130188	gi|442654309|gb|CM001771.1|	84.52	691	61	27	238	887	5508675	5509360	0	641
Ps_130189	gi|442654309|gb|CM001771.1|	81.15	1029	95	57	57	1025	5508371	5509360	0	734
Ps_130190	gi|442654312|gb|CM001768.1|	84.47	876	96	28	83	942	32828496	32829347	0	828
Ps_130191	gi|442654315|gb|CM001765.1|	81.34	686	77	27	27	669	10743862	10744539	1e-142	510
Ps_130192	gi|442654311|gb|CM001769.1|	95.24	105	5	0	227	331	8262006	8261902	2e-39	167
Ps_130195	gi|442654310|gb|CM001770.1|	86.14	404	46	10	749	1147	15399304	15399702	7e-118	427
Ps_130198	gi|442654313|gb|CM001767.1|	84.43	1644	181	60	3	1601	518107	519720	0	1548
Ps_130199	gi|442654313|gb|CM001767.1|	84.21	1710	188	56	3	1660	524247	525926	0	1587
Ps_130200	gi|442654309|gb|CM001771.1|	93.42	76	5	0	134	209	5922213	5922138	4e-24	113
Ps_130201	gi|442654314|gb|CM001766.1|	90.09	222	20	2	152	372	27630341	27630561	7e-76	287
Ps_130202	gi|442654310|gb|CM001770.1|	87.13	342	25	18	1072	1403	1333851	1334183	2e-100	370
Ps_130204	gi|442654311|gb|CM001769.1|	91.24	137	12	0	919	1055	42663368	42663504	2e-45	187
Ps_130208	gi|442654310|gb|CM001770.1|	92.92	240	17	0	630	869	1185339	1185100	2e-94	350
Ps_130209	gi|442654312|gb|CM001768.1|	81.85	1008	108	52	90	1081	32878669	32877721	0	778
Ps_130211	gi|442654314|gb|CM001766.1|	90.65	246	23	0	358	603	10330875	10330630	7e-88	327
Ps_130212	gi|442654316|gb|CM001764.1|	89.55	201	17	4	42	240	24548104	24548302	1e-65	252
Ps_130213	gi|442654314|gb|CM001766.1|	92.45	212	16	0	372	583	30313888	30314099	1e-80	303
Ps_130214	gi|442654312|gb|CM001768.1|	83.47	617	67	25	20	624	43727348	43726755	1e-152	542
Ps_130217	gi|442654310|gb|CM001770.1|	80.24	658	97	28	480	1119	1347970	1348612	1e-128	464
Ps_130218	gi|442654309|gb|CM001771.1|	88.64	352	26	13	113	454	6206552	6206899	1e-114	416
Ps_130219	gi|442654316|gb|CM001764.1|	87.27	644	62	15	745	1374	1008574	1009211	0	717
Ps_130223	gi|442654314|gb|CM001766.1|	97.67	43	1	0	388	430	37081174	37081216	4e-12	75
Ps_130224	gi|442654313|gb|CM001767.1|	82.66	323	28	12	31	327	4846478	4846798	3e-68	261
Ps_130225	gi|442654316|gb|CM001764.1|	88.94	1031	88	17	22	1033	3442755	3443778	0	1249
Ps_130228	gi|442654314|gb|CM001766.1|	90.79	315	20	8	235	543	36234496	36234185	1e-113	412
Ps_130229	gi|442654309|gb|CM001771.1|	84.59	623	33	38	10	601	8422144	8421554	5e-158	560
Ps_130230	gi|442654311|gb|CM001769.1|	98.04	713	5	6	269	977	16547932	16547225	0	1230
Ps_130233	gi|442654311|gb|CM001769.1|	93.05	187	11	2	149	334	6608928	6608743	1e-71	272
Ps_130239	gi|442654316|gb|CM001764.1|	92.9	169	10	2	377	544	33194850	33195017	4e-63	244
Ps_130242	gi|442654312|gb|CM001768.1|	89.47	57	6	0	161	217	10827846	10827902	1e-11	73.1
Ps_130243	gi|442654309|gb|CM001771.1|	86.52	690	76	16	1	680	3943078	3942396	0	743
Ps_130251	gi|442654315|gb|CM001765.1|	79.96	529	87	18	74	591	26742402	26742922	2e-101	372
Ps_130254	gi|442654312|gb|CM001768.1|	88.73	417	39	8	43	455	33985875	33985463	5e-141	503
Ps_130263	gi|442654311|gb|CM001769.1|	90.97	288	24	2	16	302	3893855	3893569	3e-106	387
Ps_130269	gi|442654315|gb|CM001765.1|	93.37	196	13	0	66	261	8365947	8365752	4e-77	291
Ps_130290	gi|442654311|gb|CM001769.1|	90.35	311	28	2	3	312	8271040	8270731	3e-112	407
Ps_130291	gi|442654312|gb|CM001768.1|	81.13	408	38	25	2	386	42056621	42056230	3e-77	291
Ps_130292	gi|442654313|gb|CM001767.1|	89.8	245	21	4	400	642	16829043	16829285	4e-83	311
Ps_130294	gi|442654311|gb|CM001769.1|	85.2	250	30	6	45	292	41427694	41427938	1e-64	250
Ps_130297	gi|442654314|gb|CM001766.1|	83.56	365	33	16	223	581	22573587	22573244	8e-85	316
Ps_130300	gi|442654315|gb|CM001765.1|	96.39	83	2	1	70	151	2062459	2062377	1e-30	135
Ps_130302	gi|442654313|gb|CM001767.1|	88.82	152	17	0	218	369	13622631	13622782	5e-46	187
Ps_130303	gi|442654310|gb|CM001770.1|	85.44	838	97	24	361	1188	37696660	37695838	0	848
Ps_130304	gi|442654310|gb|CM001770.1|	84.63	397	38	11	69	461	21701381	21701758	4e-102	374
Ps_130309	gi|442654316|gb|CM001764.1|	86.74	965	91	30	1170	2122	40469964	40470903	0	1038
Ps_130310	gi|442654312|gb|CM001768.1|	88.14	236	25	1	1	233	40916582	40916347	4e-73	278
Ps_130311	gi|442654314|gb|CM001766.1|	93.33	60	4	0	441	500	13109124	13109183	2e-16	89.8
Ps_130313	gi|442654313|gb|CM001767.1|	88.01	317	31	5	727	1042	12833613	12833303	4e-100	368
Ps_130314	gi|442654311|gb|CM001769.1|	86.78	227	27	2	269	495	42716437	42716214	7e-65	250
Ps_130318	gi|442654311|gb|CM001769.1|	88.12	261	28	2	3	263	18401369	18401112	3e-82	307
Ps_130325	gi|442654312|gb|CM001768.1|	90.87	252	21	2	20	270	7081403	7081653	3e-91	337
Ps_130330	gi|442654310|gb|CM001770.1|	86.15	1112	110	37	98	1193	4568076	4566993	0	1160
Ps_130331	gi|442654311|gb|CM001769.1|	94.55	55	3	0	156	210	23973787	23973733	8e-16	86.1
Ps_130334	gi|442654311|gb|CM001769.1|	89.69	194	18	2	75	267	15240280	15240472	6e-64	246
Ps_130337	gi|442654311|gb|CM001769.1|	89.73	224	19	4	18	239	13665036	13664815	3e-75	283
Ps_130340	gi|442654313|gb|CM001767.1|	88.64	273	27	4	1	271	45919932	45919662	4e-89	329
Ps_130345	gi|442654311|gb|CM001769.1|	83.64	275	36	7	4	274	19031968	19032237	4e-65	250
Ps_130351	gi|442654313|gb|CM001767.1|	92.78	180	11	2	1	179	19638042	19638220	1e-67	259
Ps_130352	gi|442654314|gb|CM001766.1|	92.91	437	31	0	1	437	31701257	31700821	0	636
Ps_130362	gi|442654311|gb|CM001769.1|	91.6	262	19	3	24	282	13664171	13663910	6e-98	359
Ps_130366	gi|442654316|gb|CM001764.1|	89.75	566	46	11	173	730	47279261	47278700	0	713
Ps_130368	gi|442654315|gb|CM001765.1|	88.05	703	81	3	18	720	17508333	17509032	0	830
Ps_130369	gi|442654309|gb|CM001771.1|	90.73	507	45	2	321	826	1978276	1978781	0	675
Ps_130370	gi|442654312|gb|CM001768.1|	74.28	381	58	34	7	378	29317105	29316756	3e-27	124
Ps_130372	gi|442654313|gb|CM001767.1|	92.71	96	5	2	301	395	40719135	40719229	6e-31	137
Ps_130374	gi|442654315|gb|CM001765.1|	96.55	203	2	2	183	380	25732804	25733006	2e-89	331
Ps_130376	gi|442654313|gb|CM001767.1|	80.65	124	16	5	25	141	17210510	17210632	1e-16	89.8
Ps_130381	gi|442654313|gb|CM001767.1|	82.1	352	47	15	1	344	1418387	1418044	3e-76	287
Ps_130386	gi|442654316|gb|CM001764.1|	87.93	232	22	6	538	766	47726345	47726573	3e-70	268
Ps_130390	gi|442654316|gb|CM001764.1|	92.52	254	17	2	4	256	10283793	10284045	8e-99	363
Ps_130392	gi|442654310|gb|CM001770.1|	96.04	101	4	0	1	101	28606742	28606642	2e-39	165
Ps_130395	gi|442654311|gb|CM001769.1|	94.12	306	18	0	15	320	5120522	5120827	4e-130	466
Ps_130400	gi|442654312|gb|CM001768.1|	86.36	396	46	8	82	473	25399954	25399563	1e-117	425
Ps_130401	gi|442654315|gb|CM001765.1|	87.06	394	41	10	411	799	7913320	7912932	8e-121	436
Ps_130410	gi|442654316|gb|CM001764.1|	83.37	493	50	20	33	514	38505886	38505415	3e-118	427
Ps_130418	gi|442654313|gb|CM001767.1|	83.75	240	16	15	174	407	49023904	49024126	1e-51	206
Ps_130420	gi|442654313|gb|CM001767.1|	83.91	87	7	6	336	420	14449879	14449798	1e-12	76.8
Ps_130421	gi|442654311|gb|CM001769.1|	87.42	302	32	5	168	466	13826849	13827147	1e-92	342
Ps_130432	gi|442654314|gb|CM001766.1|	95.24	84	4	0	115	198	36005029	36005112	6e-30	134
Ps_130433	gi|442654310|gb|CM001770.1|	90.1	202	20	0	3	204	27867147	27867348	5e-69	263
Ps_130457	gi|442654311|gb|CM001769.1|	87.06	479	45	12	30	504	5537417	5536952	1e-147	525
Ps_130458	gi|442654314|gb|CM001766.1|	89.5	181	19	0	230	410	33900621	33900801	8e-59	230
Ps_130460	gi|442654310|gb|CM001770.1|	84.38	288	36	9	12	294	13895043	13895326	2e-72	274
Ps_130461	gi|442654310|gb|CM001770.1|	98.53	68	1	0	44	111	1107091	1107024	3e-26	121
Ps_130473	gi|442654311|gb|CM001769.1|	84.76	748	75	22	682	1407	47433159	47433889	0	713
Ps_130480	gi|442654312|gb|CM001768.1|	77.2	250	43	13	298	540	20974691	20974449	8e-30	134
Ps_130484	gi|442654310|gb|CM001770.1|	87.66	713	75	11	1	708	32053298	32052594	0	817
Ps_130485	gi|442654314|gb|CM001766.1|	92.31	156	8	4	253	405	37884930	37884776	2e-55	219
Ps_130487	gi|442654313|gb|CM001767.1|	92.06	315	21	4	1	313	31255903	31255591	4e-122	440
Ps_130491	gi|442654310|gb|CM001770.1|	87.62	210	24	2	478	686	13904131	13904339	2e-62	243
Ps_130492	gi|442654310|gb|CM001770.1|	87.44	207	21	5	217	421	13904923	13904720	1e-59	233
Ps_130493	gi|442654313|gb|CM001767.1|	89.4	217	23	0	1	217	17877208	17877424	3e-72	274
Ps_130498	gi|442654309|gb|CM001771.1|	91.35	104	6	3	48	149	720769	720667	1e-31	139
Ps_130499	gi|442654313|gb|CM001767.1|	85.02	414	58	4	4	415	16667609	16667198	1e-115	418
Ps_130507	gi|442654316|gb|CM001764.1|	95.5	111	5	0	201	311	24807014	24806904	3e-43	178
Ps_130508	gi|442654310|gb|CM001770.1|	87.04	648	51	17	1301	1937	13377807	13378432	0	701
Ps_130528	gi|442654310|gb|CM001770.1|	77.38	305	28	26	52	340	36606101	36605822	8e-33	143
Ps_130538	gi|442654310|gb|CM001770.1|	88.44	199	23	0	206	404	35045521	35045719	3e-62	241
Ps_130541	gi|442654314|gb|CM001766.1|	96.67	180	6	0	1461	1640	20862967	20862788	3e-79	300
Ps_130545	gi|442654314|gb|CM001766.1|	92.47	93	3	4	133	223	30765596	30765506	6e-29	130
Ps_130559	gi|442654309|gb|CM001771.1|	82.91	199	26	8	82	276	10998959	10999153	8e-42	172
Ps_130563	gi|442654312|gb|CM001768.1|	92.53	455	34	0	1	455	34766392	34766846	0	652
Ps_130567	gi|442654310|gb|CM001770.1|	89.69	97	10	0	260	356	10339085	10338989	3e-27	124
Ps_130568	gi|442654311|gb|CM001769.1|	83.07	189	20	10	2	184	58913257	58913439	2e-38	161
Ps_130570	gi|442654312|gb|CM001768.1|	89.36	94	5	5	395	486	11219482	11219572	1e-23	113
Ps_130571	gi|442654313|gb|CM001767.1|	88.78	294	26	7	12	302	45868912	45868623	4e-96	353
Ps_130574	gi|442654313|gb|CM001767.1|	86.09	266	27	8	129	386	41995724	41995987	2e-73	278
Ps_130575	gi|442654316|gb|CM001764.1|	93.42	471	31	0	18	488	3920030	3920500	0	699
Ps_130576	gi|442654316|gb|CM001764.1|	96.15	52	2	0	284	335	25814031	25814082	2e-15	86.1
Ps_130578	gi|442654310|gb|CM001770.1|	86.81	235	26	4	104	334	15214878	15214645	3e-67	257
Ps_130581	gi|442654316|gb|CM001764.1|	94.22	225	11	2	26	249	2854264	2854041	5e-93	342
Ps_130586	gi|442654311|gb|CM001769.1|	81.7	153	12	12	19	160	4352846	4352699	7e-24	113
Ps_130591	gi|442654312|gb|CM001768.1|	94.29	140	8	0	297	436	46289853	46289992	2e-54	215
Ps_130595	gi|442654311|gb|CM001769.1|	90.15	477	41	6	2	475	10315247	10314774	6e-175	616
Ps_130596	gi|442654315|gb|CM001765.1|	88.51	348	26	11	188	525	25107739	25108082	2e-112	409
Ps_130597	gi|442654314|gb|CM001766.1|	97.94	97	2	0	148	244	35393795	35393891	2e-40	169
Ps_130598	gi|442654312|gb|CM001768.1|	82.25	552	52	31	1	516	48136011	48136552	2e-120	435
Ps_130603	gi|442654313|gb|CM001767.1|	88.6	465	39	12	1	460	7068435	7068890	4e-156	553
Ps_130604	gi|442654310|gb|CM001770.1|	92.69	342	23	2	19	359	3817091	3816751	1e-137	492
Ps_130606	gi|442654313|gb|CM001767.1|	89.45	237	25	0	158	394	19091771	19092007	6e-80	300
Ps_130607	gi|442654311|gb|CM001769.1|	88.08	344	35	6	225	565	709976	710316	6e-111	403
Ps_130614	gi|442654310|gb|CM001770.1|	92.61	203	13	2	1	202	23621550	23621751	6e-77	291
Ps_130615	gi|442654315|gb|CM001765.1|	86.27	255	27	7	141	389	1667557	1667809	4e-71	270
Ps_130619	gi|442654309|gb|CM001771.1|	93.33	345	15	8	507	847	1465127	1465467	1e-140	503
Ps_130620	gi|442654311|gb|CM001769.1|	93.69	111	7	0	388	498	5704299	5704409	9e-40	167
Ps_130621	gi|442654311|gb|CM001769.1|	93.69	222	12	2	60	280	5705168	5705388	2e-89	331
Ps_130627	gi|442654314|gb|CM001766.1|	88.32	488	46	11	179	660	8677349	8677831	1e-162	575
Ps_130630	gi|442654315|gb|CM001765.1|	89.19	111	8	4	13	121	2248675	2248783	8e-31	135
Ps_130634	gi|442654314|gb|CM001766.1|	92.25	555	35	6	426	980	37438889	37439435	0	780
Ps_130647	gi|442654310|gb|CM001770.1|	88.75	391	34	7	16	404	22684632	22685014	5e-131	470
Ps_130654	gi|442654316|gb|CM001764.1|	84.42	308	45	2	80	384	15790427	15790120	5e-80	300
Ps_130656	gi|442654314|gb|CM001766.1|	90.28	72	5	2	182	252	29541648	29541718	6e-18	93.5
Ps_130657	gi|442654310|gb|CM001770.1|	79.34	213	21	16	39	229	9971464	9971253	3e-28	128
Ps_130662	gi|442654313|gb|CM001767.1|	100	38	0	0	194	231	11870638	11870675	2e-11	71.3
Ps_130664	gi|442654314|gb|CM001766.1|	82.61	253	28	15	1184	1425	26587825	26587578	3e-52	209
Ps_130665	gi|442654315|gb|CM001765.1|	91.26	103	9	0	364	466	1952173	1952275	8e-32	141
Ps_130666	gi|442654311|gb|CM001769.1|	92.05	151	12	0	1	151	13901624	13901474	1e-53	213
Ps_130668	gi|442654316|gb|CM001764.1|	88.69	283	28	4	2	282	23354836	23354556	6e-93	342
Ps_130678	gi|442654312|gb|CM001768.1|	92.11	152	12	0	430	581	30235519	30235368	3e-54	215
Ps_130679	gi|442654316|gb|CM001764.1|	93.15	73	5	0	388	460	14744757	14744685	4e-22	108
Ps_130682	gi|442654313|gb|CM001767.1|	91.35	994	72	12	1	988	17378844	17377859	0	1347
Ps_130685	gi|442654315|gb|CM001765.1|	85.41	425	41	16	45	453	2276271	2275852	4e-116	422
Ps_130686	gi|442654310|gb|CM001770.1|	92.06	126	8	2	98	222	1537506	1537630	1e-42	176
Ps_130689	gi|442654311|gb|CM001769.1|	91.93	384	27	4	135	516	25373820	25373439	2e-150	534
Ps_130690	gi|442654311|gb|CM001769.1|	92.25	129	9	1	279	407	8635270	8635397	2e-44	182
Ps_130691	gi|442654309|gb|CM001771.1|	84.43	167	21	5	236	399	2902428	2902592	1e-37	159
Ps_130695	gi|442654311|gb|CM001769.1|	90.06	181	18	0	34	214	58471169	58470989	2e-60	235
Ps_130697	gi|442654316|gb|CM001764.1|	86.46	1492	153	36	1135	2594	36574393	36575867	0	1591
Ps_130707	gi|442654311|gb|CM001769.1|	93.04	273	18	1	622	893	15384675	15384403	6e-109	398
Ps_130714	gi|442654314|gb|CM001766.1|	88.83	179	20	0	1	179	38766407	38766229	6e-56	220
Ps_130715	gi|442654314|gb|CM001766.1|	89.11	101	9	2	61	160	31189257	31189158	2e-27	124
Ps_130719	gi|442654310|gb|CM001770.1|	92.68	164	12	0	143	306	14864107	14864270	3e-61	237
Ps_130720	gi|442654310|gb|CM001770.1|	81.29	636	65	35	50	645	14863962	14863341	8e-130	466
Ps_130722	gi|442654316|gb|CM001764.1|	86.64	1070	114	26	275	1332	1546526	1547578	0	1157
Ps_130723	gi|442654311|gb|CM001769.1|	88.99	218	19	5	7	222	3525747	3525961	3e-69	265
Ps_130724	gi|442654312|gb|CM001768.1|	77.66	658	72	46	20	653	35042698	35042092	8e-89	331
Ps_130727	gi|442654315|gb|CM001765.1|	87.47	982	102	21	6	977	34192020	34192990	0	1112
Ps_130728	gi|442654316|gb|CM001764.1|	90.39	406	34	5	194	596	1931429	1931832	3e-148	529
Ps_130730	gi|442654312|gb|CM001768.1|	88.91	451	40	7	15	457	40216292	40216740	2e-154	547
Ps_130731	gi|442654313|gb|CM001767.1|	85.09	228	31	2	387	614	7948239	7948463	1e-58	230
Ps_130732	gi|442654314|gb|CM001766.1|	88.25	417	40	7	1	411	31281739	31282152	3e-137	490
Ps_130744	gi|442654312|gb|CM001768.1|	95.95	74	3	0	15	88	5145023	5144950	5e-26	121
Ps_130751	gi|442654310|gb|CM001770.1|	93.16	190	11	2	1	189	29474394	29474582	2e-73	278
Ps_130752	gi|442654310|gb|CM001770.1|	89.95	219	20	2	1	218	29467894	29467677	3e-74	281
Ps_130753	gi|442654313|gb|CM001767.1|	80.22	364	57	15	23	379	24424182	24423827	8e-68	259
Ps_130756	gi|442654313|gb|CM001767.1|	97.96	98	2	0	137	234	16753070	16753167	4e-41	171
Ps_130757	gi|442654311|gb|CM001769.1|	81.77	691	66	36	798	1467	3861958	3862609	1e-146	523
Ps_130758	gi|442654311|gb|CM001769.1|	81.77	691	66	36	931	1600	3861958	3862609	1e-146	523
Ps_130759	gi|442654310|gb|CM001770.1|	88.63	211	20	3	44	254	33908	34114	4e-66	254
Ps_130761	gi|442654310|gb|CM001770.1|	95.89	73	3	0	368	440	3373955	3374027	4e-25	119
Ps_130762	gi|442654311|gb|CM001769.1|	89.01	373	28	12	156	521	11086769	11086403	1e-124	449
Ps_130763	gi|442654312|gb|CM001768.1|	84.16	303	41	5	296	596	34699749	34699452	7e-76	287
Ps_130767	gi|442654314|gb|CM001766.1|	90.18	112	10	1	133	244	4553405	4553295	3e-33	145
Ps_130768	gi|442654315|gb|CM001765.1|	90.61	330	27	4	786	1113	32978573	32978900	5e-120	435
Ps_130769	gi|442654315|gb|CM001765.1|	86.01	579	50	25	786	1344	32978573	32979140	3e-167	592
Ps_130773	gi|442654315|gb|CM001765.1|	91.6	119	10	0	262	380	544025	543907	3e-39	165
Ps_130778	gi|442654314|gb|CM001766.1|	85.71	357	32	12	125	471	32878009	32878356	1e-97	359
Ps_130780	gi|442654311|gb|CM001769.1|	85.85	311	31	9	3	311	26421243	26421542	1e-85	318
Ps_130781	gi|442654316|gb|CM001764.1|	82.07	435	62	13	51	478	13810228	13809803	4e-97	357
Ps_130783	gi|442654311|gb|CM001769.1|	85.84	466	50	11	549	1002	22004577	22004116	5e-134	481
Ps_130786	gi|442654311|gb|CM001769.1|	93.63	612	33	6	54	662	57747702	57748310	0	909
Ps_130797	gi|442654313|gb|CM001767.1|	81.32	423	45	23	63	468	30380693	30381098	8e-84	313
Ps_130799	gi|442654315|gb|CM001765.1|	92.57	202	15	0	1	202	6754947	6755148	6e-77	291
Ps_130809	gi|442654315|gb|CM001765.1|	89.66	290	22	8	1	286	27029344	27029059	9e-99	363
Ps_130811	gi|442654312|gb|CM001768.1|	81.39	360	46	12	1	342	40505145	40504789	5e-72	274
Ps_130823	gi|442654314|gb|CM001766.1|	79.17	504	62	32	642	1122	38691544	38691061	3e-82	309
Ps_130826	gi|442654310|gb|CM001770.1|	87.65	510	54	9	30	534	13406190	13405685	2e-165	584
Ps_130831	gi|442654311|gb|CM001769.1|	79.3	256	25	16	90	319	55619251	55619504	8e-36	154
Ps_130832	gi|442654315|gb|CM001765.1|	85.56	367	43	8	20	383	27920735	27920376	1e-102	375
Ps_130836	gi|442654312|gb|CM001768.1|	87.34	924	100	13	92	1011	38774204	38773294	0	1042
Ps_130838	gi|442654316|gb|CM001764.1|	94.02	117	6	1	109	225	17493731	17493616	1e-42	176
Ps_130841	gi|442654313|gb|CM001767.1|	86.53	297	26	9	1	291	44733370	44733658	2e-84	315
Ps_130846	gi|442654313|gb|CM001767.1|	86.21	435	37	17	62	490	3877724	3878141	6e-125	449
Ps_130847	gi|442654311|gb|CM001769.1|	89.66	116	12	0	279	394	2418695	2418580	2e-34	148
Ps_130848	gi|442654310|gb|CM001770.1|	93.33	180	12	0	236	415	13739719	13739898	8e-70	267
Ps_130850	gi|442654311|gb|CM001769.1|	96.23	53	2	0	17	69	21290135	21290083	4e-16	87.9
Ps_130851	gi|442654314|gb|CM001766.1|	88.82	170	17	2	28	196	29896510	29896342	2e-52	207
Ps_130856	gi|442654312|gb|CM001768.1|	85.14	249	28	6	28	274	39351263	39351022	6e-64	246
Ps_130861	gi|442654312|gb|CM001768.1|	89.36	329	35	0	260	588	44831819	44832147	7e-114	414
Ps_130863	gi|442654311|gb|CM001769.1|	94.72	303	15	1	1040	1341	14954905	14955207	2e-130	470
Ps_130864	gi|442654316|gb|CM001764.1|	87.01	431	52	4	913	1341	1147580	1148008	2e-134	483
Ps_130866	gi|442654315|gb|CM001765.1|	89.95	199	20	0	497	695	30733689	30733491	6e-67	257
Ps_130867	gi|442654314|gb|CM001766.1|	84.76	105	6	8	385	481	20103262	20103160	9e-19	97.1
Ps_130869	gi|442654312|gb|CM001768.1|	83.52	261	26	11	15	271	24571675	24571428	2e-58	228
Ps_130871	gi|442654314|gb|CM001766.1|	96	75	3	0	63	137	8701462	8701388	1e-26	122
Ps_130872	gi|442654312|gb|CM001768.1|	93.55	124	7	1	265	388	39630962	39630840	5e-45	183
Ps_130874	gi|442654311|gb|CM001769.1|	80.46	517	72	27	195	696	51241945	51242447	4e-100	368
Ps_130875	gi|442654311|gb|CM001769.1|	93.83	162	8	2	556	716	51241661	51241501	2e-62	243
Ps_130879	gi|442654309|gb|CM001771.1|	85.95	185	19	5	94	273	8738267	8738085	3e-47	191
Ps_130880	gi|442654311|gb|CM001769.1|	89.2	213	10	9	1	201	6237483	6237272	2e-66	254
Ps_130882	gi|442654313|gb|CM001767.1|	88.96	163	14	4	1	160	9326351	9326512	2e-49	198
Ps_130883	gi|442654316|gb|CM001764.1|	91.58	475	38	2	1	474	4189627	4189154	0	654
Ps_130886	gi|442654310|gb|CM001770.1|	84.58	214	26	6	277	485	33706695	33706484	2e-51	206
Ps_130891	gi|442654312|gb|CM001768.1|	87.62	210	20	6	322	528	37289805	37290011	3e-61	239
Ps_130896	gi|442654314|gb|CM001766.1|	84.06	276	35	8	20	291	204462	204732	5e-67	257
Ps_130897	gi|442654312|gb|CM001768.1|	90.48	63	4	2	59	120	37177789	37177850	4e-14	82.4
Ps_130900	gi|442654316|gb|CM001764.1|	85.91	298	34	6	84	374	5037328	5037032	2e-83	311
Ps_130903	gi|442654312|gb|CM001768.1|	88.22	535	52	8	1178	1704	44101797	44101266	3e-178	628
Ps_130908	gi|442654316|gb|CM001764.1|	91.08	157	10	3	270	426	11186761	11186913	4e-52	209
Ps_130910	gi|442654312|gb|CM001768.1|	91.16	215	17	2	335	548	31388325	31388538	5e-77	291
Ps_130911	gi|442654312|gb|CM001768.1|	88.01	517	55	7	23	535	9029802	9030315	2e-171	604
Ps_130912	gi|442654312|gb|CM001768.1|	88.78	499	54	2	23	520	9029802	9030299	4e-173	610
Ps_130917	gi|442654315|gb|CM001765.1|	86.9	1267	110	34	96	1339	33093058	33094291	0	1369
Ps_130919	gi|442654313|gb|CM001767.1|	87.55	482	41	7	332	796	40747610	40748089	8e-152	540
Ps_130920	gi|442654310|gb|CM001770.1|	92.62	122	9	0	354	475	34350073	34350194	2e-42	176
Ps_130922	gi|442654314|gb|CM001766.1|	88.89	477	49	4	114	588	6842581	6842107	2e-165	584
Ps_130925	gi|442654312|gb|CM001768.1|	88.92	379	33	7	3	374	47619763	47620139	9e-128	459
Ps_130926	gi|442654315|gb|CM001765.1|	92.31	182	14	0	253	434	28219011	28218830	1e-67	259
Ps_130929	gi|442654310|gb|CM001770.1|	86.9	420	44	6	1	412	12067953	12068369	2e-128	460
Ps_130938	gi|442654313|gb|CM001767.1|	78.89	360	41	28	2	344	7211851	7212192	4e-53	211
Ps_130941	gi|442654315|gb|CM001765.1|	87.66	470	52	6	1	467	3865202	3864736	9e-153	542
Ps_130946	gi|442654312|gb|CM001768.1|	99.07	108	1	0	89	196	38936565	38936458	3e-48	195
Ps_130947	gi|442654316|gb|CM001764.1|	93.17	205	10	4	2	204	12146474	12146272	2e-79	298
Ps_130948	gi|442654310|gb|CM001770.1|	86.94	245	28	4	199	441	694051	694293	1e-71	272
Ps_130949	gi|442654311|gb|CM001769.1|	90.29	103	7	2	22	124	20642371	20642272	3e-29	132
Ps_130950	gi|442654314|gb|CM001766.1|	89.29	224	16	6	34	254	39587924	39587706	2e-72	274
Ps_130956	gi|442654312|gb|CM001768.1|	78.91	275	38	11	23	291	47090150	47090410	2e-40	169
Ps_130959	gi|442654313|gb|CM001767.1|	90.41	146	14	0	64	209	44260569	44260424	4e-48	193
Ps_130962	gi|442654316|gb|CM001764.1|	90.75	173	14	2	207	378	420935	421106	7e-59	230
Ps_130963	gi|442654314|gb|CM001766.1|	88.82	313	25	8	797	1101	35488287	35487977	3e-102	375
Ps_130966	gi|442654311|gb|CM001769.1|	91.92	396	32	0	1	396	6980482	6980087	1e-156	555
Ps_130967	gi|442654314|gb|CM001766.1|	91.84	429	26	7	69	491	38231682	38231257	3e-167	590
Ps_130968	gi|442654309|gb|CM001771.1|	82.56	195	22	10	7	194	669245	669056	2e-38	161
Ps_130970	gi|442654314|gb|CM001766.1|	85.89	319	38	6	1	315	22225049	22224734	1e-89	333
Ps_130972	gi|442654313|gb|CM001767.1|	88.61	202	21	2	184	384	3737013	3736813	3e-63	244
Ps_130974	gi|442654311|gb|CM001769.1|	95.6	91	2	2	211	300	10811600	10811689	4e-33	145
Ps_130977	gi|442654312|gb|CM001768.1|	89.24	1069	103	12	16	1081	31162362	31161303	0	1327
Ps_130978	gi|442654313|gb|CM001767.1|	84.06	320	42	9	14	328	27626407	27626092	6e-80	300
Ps_130983	gi|442654312|gb|CM001768.1|	84.8	125	17	2	331	454	46405516	46405639	6e-27	124
Ps_130987	gi|442654316|gb|CM001764.1|	91.83	208	17	0	468	675	5148041	5148248	1e-76	291
Ps_130988	gi|442654313|gb|CM001767.1|	88.85	278	24	7	7	282	8493029	8493301	1e-90	335
Ps_130991	gi|442654310|gb|CM001770.1|	87.5	184	17	6	215	395	16576233	16576053	3e-52	207
Ps_130997	gi|442654315|gb|CM001765.1|	91.47	340	26	3	17	354	30323425	30323763	2e-129	464
Ps_130999	gi|442654316|gb|CM001764.1|	81.89	541	53	33	22	533	2624976	2625500	2e-114	414
Ps_131001	gi|442654309|gb|CM001771.1|	91.38	58	3	2	14	70	6975877	6975821	3e-13	78.7
Ps_131006	gi|442654312|gb|CM001768.1|	86.2	326	31	13	4	322	15474994	15474676	4e-92	340
Ps_131007	gi|442654312|gb|CM001768.1|	88.33	317	28	5	37	349	17101337	17101026	9e-102	372
Ps_131010	gi|442654310|gb|CM001770.1|	92.77	346	23	2	1	345	9442644	9442988	4e-140	499
Ps_131011	gi|442654313|gb|CM001767.1|	81.22	245	24	17	1	237	18542682	18542912	2e-43	178
Ps_131012	gi|442654310|gb|CM001770.1|	96.08	51	2	0	152	202	34187512	34187562	8e-15	84.2
Ps_131013	gi|442654315|gb|CM001765.1|	92	75	6	0	427	501	3917002	3917076	2e-21	106
Ps_131018	gi|442654310|gb|CM001770.1|	90.94	331	24	6	61	388	2472825	2472498	3e-122	440
Ps_131020	gi|442654309|gb|CM001771.1|	92.94	609	38	5	23	629	1979946	1980551	0	881
Ps_131022	gi|442654313|gb|CM001767.1|	83.76	671	82	24	62	717	18585223	18585881	1e-172	610
Ps_131023	gi|442654313|gb|CM001767.1|	83.76	671	82	24	62	717	18585223	18585881	2e-172	610
Ps_131028	gi|442654313|gb|CM001767.1|	88.34	643	67	8	7	645	28432190	28431552	0	765
Ps_131029	gi|442654313|gb|CM001767.1|	87.59	274	30	4	4	275	28432558	28432287	1e-84	315
Ps_131030	gi|442654309|gb|CM001771.1|	81.98	383	41	24	1	369	2204338	2204706	8e-80	300
Ps_131039	gi|442654315|gb|CM001765.1|	85.39	89	11	2	6	93	1852001	1852088	3e-17	91.6
Ps_131040	gi|442654316|gb|CM001764.1|	86.06	545	54	15	19	546	18070459	18069920	8e-160	566
Ps_131041	gi|442654310|gb|CM001770.1|	90.82	588	45	8	18	599	32076970	32077554	0	778
Ps_131042	gi|442654316|gb|CM001764.1|	80.41	832	97	42	20	833	22623478	22624261	7e-162	573
Ps_131046	gi|442654311|gb|CM001769.1|	89.53	1919	143	36	198	2088	14606440	14608328	0	2377
Ps_131049	gi|442654315|gb|CM001765.1|	87.1	341	25	15	185	517	35540543	35540872	3e-100	368
Ps_131051	gi|442654312|gb|CM001768.1|	82.79	122	17	4	4	123	35476254	35476373	2e-21	106
Ps_131053	gi|442654310|gb|CM001770.1|	89.14	304	29	4	137	438	1398403	1398704	1e-102	375
Ps_131054	gi|442654312|gb|CM001768.1|	84.39	378	37	19	309	670	27695477	27695848	2e-95	351
Ps_131055	gi|442654316|gb|CM001764.1|	87.29	354	45	0	18	371	2019016	2019369	1e-111	405
Ps_131056	gi|442654313|gb|CM001767.1|	91.97	299	24	0	22	320	20697806	20697508	3e-116	420
Ps_131058	gi|442654314|gb|CM001766.1|	84.11	107	14	3	429	535	21295324	21295427	8e-20	100
Ps_131059	gi|442654309|gb|CM001771.1|	89.17	157	17	0	12	168	11963926	11963770	4e-49	196
Ps_131060	gi|442654309|gb|CM001771.1|	87.27	1186	117	29	745	1918	5372959	5371796	0	1323
Ps_131063	gi|442654311|gb|CM001769.1|	81.14	403	44	23	148	529	5500892	5500501	4e-78	294
Ps_131064	gi|442654310|gb|CM001770.1|	93.5	123	8	0	321	443	32278003	32278125	6e-45	183
Ps_131065	gi|442654316|gb|CM001764.1|	85.64	1323	155	26	1075	2387	23156372	23157669	0	1358
Ps_131069	gi|442654311|gb|CM001769.1|	94.06	960	57	0	1	960	8027264	8028223	0	1458
Ps_131070	gi|442654315|gb|CM001765.1|	90.83	120	11	0	1	120	1797955	1797836	2e-38	161
Ps_131072	gi|442654312|gb|CM001768.1|	88.04	443	39	10	767	1203	41657525	41657091	2e-143	512
Ps_131073	gi|442654312|gb|CM001768.1|	91.01	345	27	4	432	774	41658042	41657700	2e-128	462
Ps_131078	gi|442654314|gb|CM001766.1|	80.24	420	33	34	19	396	31166142	31165731	4e-71	270
Ps_131082	gi|442654314|gb|CM001766.1|	81.16	414	44	22	150	539	34642827	34643230	3e-80	302
Ps_131083	gi|442654310|gb|CM001770.1|	88.19	2481	186	78	135	2564	39544934	39542510	0	2859
Ps_131084	gi|442654312|gb|CM001768.1|	91.67	120	6	4	196	314	10408325	10408441	1e-38	163
Ps_131085	gi|442654310|gb|CM001770.1|	88.29	111	9	4	858	967	15753786	15753893	2e-28	130
Ps_131092	gi|442654311|gb|CM001769.1|	89.77	860	65	21	1	850	15209661	15208815	0	1079
Ps_131099	gi|442654313|gb|CM001767.1|	94.19	155	9	0	124	278	7741593	7741747	4e-61	237
Ps_131100	gi|442654311|gb|CM001769.1|	92.78	291	21	0	330	620	11302273	11301983	2e-116	422
Ps_131102	gi|442654314|gb|CM001766.1|	85.58	659	87	7	84	738	31354035	31354689	0	684
Ps_131104	gi|442654312|gb|CM001768.1|	92.78	194	5	5	498	684	23660827	23660636	2e-71	272
Ps_131105	gi|442654313|gb|CM001767.1|	83.6	1110	149	31	188	1274	46616799	46617898	0	1011
Ps_131111	gi|442654309|gb|CM001771.1|	78.23	542	82	35	1	524	10905574	10906097	3e-84	315
Ps_131112	gi|442654313|gb|CM001767.1|	78.12	480	65	26	117	588	46210061	46209614	2e-70	268
Ps_131113	gi|442654314|gb|CM001766.1|	95.56	225	10	0	635	859	37565116	37565340	6e-98	361
Ps_131120	gi|442654310|gb|CM001770.1|	95.27	169	6	2	428	596	12830318	12830484	1e-69	267
Ps_131125	gi|442654309|gb|CM001771.1|	87.36	720	77	11	1171	1886	3957657	3958366	0	813
Ps_131127	gi|442654315|gb|CM001765.1|	83.26	442	49	14	176	610	32658854	32658431	9e-105	383
Ps_131128	gi|442654316|gb|CM001764.1|	92.65	68	3	2	224	290	19861060	19860994	5e-19	97.1
Ps_131129	gi|442654310|gb|CM001770.1|	90.08	252	23	2	21	271	36744669	36744419	1e-87	326
Ps_131133	gi|442654311|gb|CM001769.1|	85.53	380	32	16	19	381	18465557	18465930	1e-102	375
Ps_131134	gi|442654312|gb|CM001768.1|	87.47	431	27	23	9	421	33705820	33705399	2e-131	472
Ps_131136	gi|442654314|gb|CM001766.1|	88.32	291	19	10	1188	1471	39916719	39917001	6e-90	335
Ps_131142	gi|442654312|gb|CM001768.1|	90.86	372	29	5	1	369	23731500	23731869	2e-138	494
Ps_131143	gi|442654312|gb|CM001768.1|	88.57	175	16	4	182	354	23731697	23731869	8e-53	209
Ps_131144	gi|442654316|gb|CM001764.1|	87.5	536	64	3	628	1162	13404328	13403795	2e-174	616
Ps_131147	gi|442654315|gb|CM001765.1|	89.31	393	26	11	441	827	26852003	26851621	2e-133	479
Ps_131148	gi|442654314|gb|CM001766.1|	96.36	110	4	0	257	366	28156397	28156506	3e-44	182
Ps_131149	gi|442654316|gb|CM001764.1|	85.37	417	48	10	11	425	10194517	10194112	4e-116	420
Ps_131152	gi|442654314|gb|CM001766.1|	92.41	540	39	2	114	652	23979953	23979415	0	769
Ps_131156	gi|442654311|gb|CM001769.1|	81.65	109	14	5	43	149	17339228	17339332	8e-16	86.1
Ps_131157	gi|442654311|gb|CM001769.1|	89.86	138	12	2	22	158	2508883	2509019	8e-43	176
Ps_131159	gi|442654310|gb|CM001770.1|	92.48	133	8	2	19	150	17057785	17057916	8e-47	189
Ps_131166	gi|442654316|gb|CM001764.1|	95.88	170	7	0	1266	1435	7488874	7488705	4e-72	276
Ps_131171	gi|442654314|gb|CM001766.1|	87.39	436	44	10	900	1330	3603357	3603786	1e-136	490
Ps_131172	gi|442654314|gb|CM001766.1|	81.52	341	31	24	1664	1982	32699981	32699651	8e-65	252
Ps_131173	gi|442654310|gb|CM001770.1|	86.41	184	23	2	811	993	2490597	2490779	2e-49	200
Ps_131174	gi|442654314|gb|CM001766.1|	84.09	220	25	9	29	243	20964543	20964757	2e-51	204
Ps_131182	gi|442654309|gb|CM001771.1|	90.7	473	40	4	1	471	769998	770468	3e-178	627
Ps_131185	gi|442654311|gb|CM001769.1|	86.27	415	55	2	17	430	40733988	40734401	5e-125	449
Ps_131190	gi|442654311|gb|CM001769.1|	92.67	232	17	0	443	674	5291088	5291319	5e-90	335
Ps_131192	gi|442654312|gb|CM001768.1|	82.25	338	42	14	166	497	46616173	46615848	1e-72	276
Ps_131193	gi|442654311|gb|CM001769.1|	91.5	153	9	4	214	364	26924805	26924955	7e-52	207
Ps_131195	gi|442654313|gb|CM001767.1|	91.55	142	8	4	677	816	49151609	49151748	3e-47	193
Ps_131196	gi|442654313|gb|CM001767.1|	86.76	521	61	8	20	536	1423101	1422585	4e-162	573
Ps_131198	gi|442654312|gb|CM001768.1|	88.41	345	36	4	22	364	10204	10546	1e-113	412
Ps_131200	gi|442654313|gb|CM001767.1|	90.08	504	38	8	326	826	16578579	16578085	0	643
Ps_131203	gi|442654310|gb|CM001770.1|	88.49	1025	100	16	381	1396	7286152	7285137	0	1223
Ps_131204	gi|442654310|gb|CM001770.1|	86.84	1208	120	34	253	1448	7286317	7285137	0	1314
Ps_131206	gi|442654310|gb|CM001770.1|	87.87	1715	159	46	324	2019	218321	220005	0	1969
Ps_131211	gi|442654311|gb|CM001769.1|	89.09	220	21	3	28	247	6250031	6250247	2e-71	270
Ps_131215	gi|442654309|gb|CM001771.1|	92.62	298	18	4	547	842	14601230	14600935	2e-117	425
Ps_131218	gi|442654316|gb|CM001764.1|	79.94	1431	194	67	1014	2378	2212620	2211217	0	966
Ps_131219	gi|442654313|gb|CM001767.1|	87.22	227	20	6	66	283	11997367	11997141	1e-64	250
Ps_131220	gi|442654310|gb|CM001770.1|	85.05	107	12	4	21	125	47840178	47840074	1e-21	106
Ps_131221	gi|442654310|gb|CM001770.1|	87.59	427	35	15	1808	2225	32222318	32222735	4e-133	479
Ps_131222	gi|442654311|gb|CM001769.1|	85.9	227	23	8	198	418	57403982	57403759	1e-59	233
Ps_131235	gi|442654312|gb|CM001768.1|	92.31	117	7	2	1	116	47640236	47640121	1e-39	165
Ps_131238	gi|442654312|gb|CM001768.1|	88.25	332	27	10	1112	1439	24091374	24091051	1e-105	387
Ps_131239	gi|442654312|gb|CM001768.1|	95.54	448	17	3	53	499	24233090	24233535	0	713
Ps_131246	gi|442654312|gb|CM001768.1|	86.55	238	26	6	38	272	41229857	41230091	3e-67	257
Ps_131248	gi|442654311|gb|CM001769.1|	88.94	678	51	18	116	777	18478072	18477403	0	815
Ps_131249	gi|442654311|gb|CM001769.1|	82.98	840	80	43	156	967	18088891	18089695	0	701
Ps_131250	gi|442654311|gb|CM001769.1|	85.16	182	19	5	175	355	1685180	1685006	6e-44	180
Ps_131253	gi|442654314|gb|CM001766.1|	88.71	983	91	17	915	1889	32845567	32844597	0	1182
Ps_131254	gi|442654314|gb|CM001766.1|	88.71	983	91	17	924	1898	32845567	32844597	0	1182
Ps_131255	gi|442654313|gb|CM001767.1|	87.67	754	65	18	915	1646	19738960	19738213	0	852
Ps_131256	gi|442654313|gb|CM001767.1|	87.67	754	65	18	924	1655	19738960	19738213	0	852
Ps_131257	gi|442654311|gb|CM001769.1|	91.75	97	8	0	192	288	22332000	22331904	5e-30	135
Ps_131260	gi|442654311|gb|CM001769.1|	81.55	1100	83	76	1502	2537	35338843	35339886	0	797
Ps_131262	gi|442654314|gb|CM001766.1|	84.21	570	65	23	119	676	36464202	36464758	5e-149	531
Ps_131263	gi|442654313|gb|CM001767.1|	95.76	118	5	0	51	168	2400602	2400719	4e-47	191
Ps_131265	gi|442654311|gb|CM001769.1|	90.85	142	9	4	1	140	41420447	41420308	5e-46	187
Ps_131274	gi|442654312|gb|CM001768.1|	95.67	254	10	1	20	272	26989153	26988900	2e-112	407
Ps_131275	gi|442654313|gb|CM001767.1|	85.8	493	49	15	1	478	16524551	16524065	7e-141	503
Ps_131276	gi|442654311|gb|CM001769.1|	95.57	158	7	0	1459	1616	2405056	2404899	3e-65	254
Ps_131281	gi|442654312|gb|CM001768.1|	83.71	356	31	23	14	360	33832044	33832381	4e-83	311
Ps_131284	gi|442654314|gb|CM001766.1|	85.2	196	25	4	111	304	23092963	23092770	3e-49	198
Ps_131287	gi|442654309|gb|CM001771.1|	84.03	382	50	10	161	535	1475559	1475936	4e-97	357
Ps_131288	gi|442654310|gb|CM001770.1|	85.07	489	61	6	59	539	4351789	4351305	3e-136	488
Ps_131289	gi|442654309|gb|CM001771.1|	89.77	342	31	4	338	677	8697325	8696986	4e-120	435
Ps_131292	gi|442654315|gb|CM001765.1|	85.38	1354	156	38	776	2105	32122149	32120814	0	1365
Ps_131295	gi|442654316|gb|CM001764.1|	79.31	319	42	22	107	421	2450339	2450041	2e-50	202
Ps_131296	gi|442654315|gb|CM001765.1|	89.62	559	54	4	268	824	34288158	34288714	0	708
Ps_131299	gi|442654310|gb|CM001770.1|	95.65	184	8	0	1	184	1659545	1659728	1e-78	296
Ps_131300	gi|442654316|gb|CM001764.1|	82.46	399	49	19	69	456	32177293	32177681	8e-89	329
Ps_131301	gi|442654309|gb|CM001771.1|	88.43	1141	107	25	681	1809	10449393	10450520	0	1352
Ps_131304	gi|442654314|gb|CM001766.1|	87.26	1578	136	45	2375	3900	23515933	23517497	0	1740
Ps_131305	gi|442654311|gb|CM001769.1|	89.53	363	38	0	12	374	19034061	19033699	2e-128	460
Ps_131306	gi|442654311|gb|CM001769.1|	82.16	1990	220	98	845	2773	789779	791694	0	1583
Ps_131309	gi|442654316|gb|CM001764.1|	85.76	295	23	12	497	779	19055404	19055117	1e-77	294
Ps_131310	gi|442654309|gb|CM001771.1|	92.31	273	17	4	912	1182	8482974	8483244	5e-105	385
Ps_131311	gi|442654309|gb|CM001771.1|	80.81	198	19	13	304	491	8483461	8483273	5e-31	137
Ps_131313	gi|442654315|gb|CM001765.1|	81.87	877	100	37	31	877	354616	355463	0	684
Ps_131314	gi|442654315|gb|CM001765.1|	82.02	178	28	4	19	194	1959351	1959176	3e-34	148
Ps_131327	gi|442654310|gb|CM001770.1|	89.04	228	20	5	39	263	20138351	20138126	3e-73	278
Ps_131329	gi|442654313|gb|CM001767.1|	87.97	316	38	0	15	330	19331299	19330984	4e-102	374
Ps_131330	gi|442654315|gb|CM001765.1|	87.35	324	37	4	83	404	32482172	32482493	3e-100	368
Ps_131331	gi|442654312|gb|CM001768.1|	89.68	339	31	4	44	380	46346631	46346295	2e-118	429
Ps_131332	gi|442654311|gb|CM001769.1|	87.36	182	20	1	1	182	18852728	18852550	4e-51	206
Ps_131333	gi|442654313|gb|CM001767.1|	93.62	47	3	0	157	203	45156594	45156548	7e-11	71.3
Ps_131338	gi|442654310|gb|CM001770.1|	84.83	1206	135	33	47	1225	4624727	4625911	0	1170
Ps_131342	gi|442654312|gb|CM001768.1|	87.66	389	38	7	1	381	47310955	47310569	2e-123	444
Ps_131344	gi|442654312|gb|CM001768.1|	90.77	401	31	6	1	398	40481464	40481067	9e-149	531
Ps_131345	gi|442654310|gb|CM001770.1|	94.01	701	39	1	1805	2505	1407918	1407221	0	1059
Ps_131347	gi|442654313|gb|CM001767.1|	89.53	258	24	3	257	513	5981159	5981414	7e-87	324
Ps_131350	gi|442654316|gb|CM001764.1|	89.96	478	26	16	257	721	6920711	6920243	5e-169	597
Ps_131357	gi|442654310|gb|CM001770.1|	93.13	131	7	2	13	142	14397192	14397063	4e-47	191
Ps_131358	gi|442654314|gb|CM001766.1|	95.28	106	5	0	86	191	12466812	12466917	1e-40	169
Ps_131359	gi|442654313|gb|CM001767.1|	76.52	792	112	46	22	766	42627746	42628510	5e-99	364
Ps_131360	gi|442654313|gb|CM001767.1|	82.81	576	56	27	258	817	1620259	1619711	3e-132	475
Ps_131361	gi|442654313|gb|CM001767.1|	89.91	337	31	3	99	433	1622764	1623099	3e-119	431
Ps_131362	gi|442654313|gb|CM001767.1|	81.35	772	70	44	258	1002	1620259	1619535	6e-158	560
Ps_131365	gi|442654311|gb|CM001769.1|	88.41	164	17	2	143	305	32894691	32894853	5e-49	196
Ps_131367	gi|442654311|gb|CM001769.1|	96.59	88	3	0	262	349	13882849	13882762	2e-33	147
Ps_131368	gi|442654311|gb|CM001769.1|	96.59	88	3	0	262	349	13882849	13882762	2e-33	147
Ps_131371	gi|442654310|gb|CM001770.1|	84.95	432	47	14	22	444	36409689	36410111	1e-116	422
Ps_131372	gi|442654316|gb|CM001764.1|	95.56	90	3	1	590	679	22440784	22440696	2e-32	143
Ps_131374	gi|442654311|gb|CM001769.1|	86.79	477	55	8	19	491	15472624	15473096	1e-147	525
Ps_131380	gi|442654312|gb|CM001768.1|	87.6	129	12	4	1	127	28471241	28471115	4e-34	147
Ps_131382	gi|442654311|gb|CM001769.1|	86.64	509	58	9	1016	1519	51338719	51339222	9e-156	555
Ps_131383	gi|442654312|gb|CM001768.1|	88.67	203	10	5	397	598	2189544	2189354	2e-60	235
Ps_131395	gi|442654311|gb|CM001769.1|	94.89	176	8	1	357	532	26851812	26851638	4e-72	274
Ps_131396	gi|442654312|gb|CM001768.1|	87.46	351	31	11	13	358	33192423	33192765	1e-107	392
Ps_131400	gi|442654314|gb|CM001766.1|	86.98	745	64	26	127	862	33973692	33972972	0	808
Ps_131408	gi|442654316|gb|CM001764.1|	77.81	766	81	52	824	1561	41795551	41796255	2e-106	390
Ps_131409	gi|442654315|gb|CM001765.1|	86.33	300	35	6	708	1005	13550341	13550046	3e-86	322
Ps_131412	gi|442654315|gb|CM001765.1|	94.04	285	15	2	163	446	15470055	15470338	2e-119	431
Ps_131413	gi|442654310|gb|CM001770.1|	94.44	108	6	0	318	425	37794484	37794591	7e-40	167
Ps_131415	gi|442654311|gb|CM001769.1|	88.34	283	23	7	534	814	17176042	17175768	4e-89	331
Ps_131416	gi|442654309|gb|CM001771.1|	94.98	219	9	2	298	515	5383530	5383747	1e-92	342
Ps_131418	gi|442654311|gb|CM001769.1|	86.36	594	57	20	57	641	21171295	21170717	9e-178	627
Ps_131420	gi|442654309|gb|CM001771.1|	92.34	235	18	0	934	1168	9156916	9156682	6e-90	335
Ps_131425	gi|442654316|gb|CM001764.1|	94.63	763	41	0	331	1093	11923191	11923953	0	1182
Ps_131426	gi|442654311|gb|CM001769.1|	97.87	141	3	0	470	610	49565688	49565828	4e-63	244
Ps_131428	gi|442654316|gb|CM001764.1|	80.89	246	37	8	4	244	242818	242578	9e-46	185
Ps_131431	gi|442654313|gb|CM001767.1|	92.95	1092	70	7	1087	2174	7068863	7069951	0	1583
Ps_131432	gi|442654313|gb|CM001767.1|	90.27	874	70	15	173	1038	16750473	16749607	0	1129
Ps_131434	gi|442654312|gb|CM001768.1|	85.19	466	52	16	150	608	45312820	45312365	1e-128	462
Ps_131442	gi|442654316|gb|CM001764.1|	90.67	268	21	4	850	1115	16950464	16950199	2e-95	353
Ps_131443	gi|442654312|gb|CM001768.1|	90.83	240	22	0	2	241	24431919	24431680	1e-86	322
Ps_131447	gi|442654314|gb|CM001766.1|	91.22	410	34	2	7	415	6276710	6276302	3e-157	556
Ps_131451	gi|442654314|gb|CM001766.1|	83.37	475	63	16	1	467	17211594	17211128	1e-117	425
Ps_131454	gi|442654310|gb|CM001770.1|	93.4	318	17	4	549	864	44851181	44850866	3e-130	468
Ps_131455	gi|442654311|gb|CM001769.1|	87.25	408	43	7	4	405	22307239	22306835	3e-127	457
Ps_131458	gi|442654314|gb|CM001766.1|	88.04	92	7	4	297	386	19428510	19428421	1e-21	106
Ps_131460	gi|442654313|gb|CM001767.1|	80.57	175	22	8	361	525	19733980	19733808	6e-27	124
Ps_131461	gi|442654313|gb|CM001767.1|	79.01	181	32	6	70	247	38771377	38771200	3e-25	119
Ps_131464	gi|442654311|gb|CM001769.1|	86.54	1939	187	57	42	1948	33167479	33169375	0	2067
Ps_131465	gi|442654309|gb|CM001771.1|	90.16	254	24	1	7	259	1124795	1125048	4e-89	329
Ps_131467	gi|442654309|gb|CM001771.1|	86.34	798	82	18	49	838	4556459	4557237	0	845
Ps_131468	gi|442654310|gb|CM001770.1|	91.13	124	11	0	407	530	748148	748271	4e-40	169
Ps_131470	gi|442654313|gb|CM001767.1|	78.09	1045	117	78	1438	2424	11574135	11573145	6e-157	558
Ps_131472	gi|442654312|gb|CM001768.1|	96.18	131	5	0	1	131	46471624	46471754	5e-54	215
Ps_131473	gi|442654310|gb|CM001770.1|	89.57	115	10	2	24	137	28360880	28360993	2e-33	145
Ps_131474	gi|442654314|gb|CM001766.1|	89.84	315	23	6	18	329	21531803	21532111	6e-109	396
Ps_131475	gi|442654314|gb|CM001766.1|	90.95	431	36	3	16	446	21531673	21531246	3e-163	577
Ps_131478	gi|442654312|gb|CM001768.1|	81.82	198	19	13	16	202	35709232	35709423	7e-35	150
Ps_131483	gi|442654314|gb|CM001766.1|	96.67	60	2	0	405	464	30944868	30944927	7e-20	100
Ps_131487	gi|442654310|gb|CM001770.1|	89.18	1544	132	27	274	1800	4901476	4899951	0	1893
Ps_131489	gi|442654316|gb|CM001764.1|	84.94	1972	225	57	687	2639	16082433	16080515	0	1930
Ps_131492	gi|442654311|gb|CM001769.1|	81.7	317	49	7	220	533	8643621	8643311	2e-66	255
Ps_131493	gi|442654314|gb|CM001766.1|	97.08	137	4	0	443	579	13398267	13398131	8e-59	231
Ps_131500	gi|442654311|gb|CM001769.1|	91.22	786	64	4	298	1082	22479576	22480357	0	1064
Ps_131502	gi|442654311|gb|CM001769.1|	85.74	1010	109	28	36	1020	27819622	27820621	0	1035
Ps_131503	gi|442654313|gb|CM001767.1|	87.08	240	17	7	494	724	30909854	30910088	2e-67	259
Ps_131504	gi|442654315|gb|CM001765.1|	90.32	155	12	3	249	402	6436963	6437115	6e-50	200
Ps_131507	gi|442654311|gb|CM001769.1|	87.99	283	28	3	81	363	29345862	29346138	6e-89	329
Ps_131509	gi|442654310|gb|CM001770.1|	90.6	298	26	2	223	519	34861688	34861984	3e-108	394
Ps_131510	gi|442654311|gb|CM001769.1|	85.84	219	26	5	1	217	20502083	20501868	2e-58	228
Ps_131511	gi|442654311|gb|CM001769.1|	81.66	616	88	25	130	733	39361926	39361324	2e-136	488
Ps_131512	gi|442654313|gb|CM001767.1|	83.28	640	69	17	178	786	11162441	11163073	2e-156	555
Ps_131513	gi|442654314|gb|CM001766.1|	86.79	280	26	7	835	1107	38670101	38669826	4e-80	302
Ps_131514	gi|442654313|gb|CM001767.1|	89.13	368	35	3	852	1215	12295185	12295551	1e-125	453
Ps_131516	gi|442654313|gb|CM001767.1|	92.13	216	15	2	862	1076	9975863	9976077	2e-80	303
Ps_131519	gi|442654311|gb|CM001769.1|	92.9	155	9	2	268	421	10654155	10654002	7e-57	224
Ps_131520	gi|442654311|gb|CM001769.1|	91.78	146	9	3	261	405	10654145	10654002	1e-49	200
Ps_131521	gi|442654311|gb|CM001769.1|	92.9	155	9	2	268	421	10654155	10654002	6e-57	224
Ps_131522	gi|442654311|gb|CM001769.1|	91.78	146	9	3	261	405	10654145	10654002	1e-49	200
Ps_131527	gi|442654312|gb|CM001768.1|	87.06	85	8	3	133	215	25704279	25704362	5e-18	93.5
Ps_131535	gi|442654313|gb|CM001767.1|	81.96	327	43	13	13	329	9533927	9534247	9e-69	263
Ps_131540	gi|442654314|gb|CM001766.1|	93.42	152	10	0	131	282	23756819	23756970	2e-57	226
Ps_131541	gi|442654312|gb|CM001768.1|	97	100	3	0	524	623	32263692	32263791	2e-40	169
Ps_131544	gi|442654310|gb|CM001770.1|	93.69	206	12	1	218	422	31461730	31461525	2e-81	307
Ps_131545	gi|442654310|gb|CM001770.1|	93.91	542	33	0	1	542	31462974	31463515	0	819
Ps_131548	gi|442654310|gb|CM001770.1|	84.6	513	35	30	1225	1722	48088093	48088576	2e-130	470
Ps_131551	gi|442654313|gb|CM001767.1|	83.96	555	38	31	1015	1538	9620509	9619975	6e-135	484
Ps_131552	gi|442654313|gb|CM001767.1|	89.3	355	34	4	1	353	20215548	20215196	7e-123	442
Ps_131553	gi|442654313|gb|CM001767.1|	91.56	237	20	0	145	381	20215698	20215934	3e-88	327
Ps_131554	gi|442654311|gb|CM001769.1|	96.15	104	4	0	809	912	28616296	28616193	1e-40	171
Ps_131562	gi|442654310|gb|CM001770.1|	93.88	98	6	0	201	298	13725467	13725564	1e-34	148
Ps_131564	gi|442654316|gb|CM001764.1|	83.25	585	55	23	930	1479	16733310	16733886	2e-138	497
Ps_131566	gi|442654316|gb|CM001764.1|	88.84	466	42	8	1	461	2273997	2274457	2e-159	564
Ps_131567	gi|442654315|gb|CM001765.1|	96.67	120	4	0	242	361	25712312	25712193	6e-50	200
Ps_131569	gi|442654310|gb|CM001770.1|	80.57	386	44	22	13	384	6934307	6934675	3e-70	268
Ps_131572	gi|442654312|gb|CM001768.1|	93.88	196	12	0	707	902	47617166	47617361	2e-78	296
Ps_131573	gi|442654312|gb|CM001768.1|	93.88	196	12	0	615	810	47617166	47617361	2e-78	296
Ps_131578	gi|442654315|gb|CM001765.1|	90.24	379	32	5	4	381	2080410	2080036	3e-137	490
Ps_131580	gi|442654316|gb|CM001764.1|	87.69	195	24	0	517	711	5720835	5720641	6e-58	228
Ps_131582	gi|442654314|gb|CM001766.1|	93.7	254	16	0	203	456	31157014	31157267	5e-104	381
Ps_131583	gi|442654313|gb|CM001767.1|	89.5	1600	146	21	2291	3879	30757270	30758858	0	2004
Ps_131584	gi|442654315|gb|CM001765.1|	92.71	192	12	2	349	539	36318838	36318648	1e-72	276
Ps_131585	gi|442654310|gb|CM001770.1|	84.5	200	20	7	53	243	29896022	29896219	4e-46	187
Ps_131587	gi|442654313|gb|CM001767.1|	86.3	467	47	13	116	574	35572299	35571842	1e-137	492
Ps_131590	gi|442654309|gb|CM001771.1|	86.73	407	47	6	326	727	8060650	8060246	1e-123	446
Ps_131591	gi|442654312|gb|CM001768.1|	88.24	323	34	4	368	688	38461751	38461431	9e-105	383
Ps_131594	gi|442654316|gb|CM001764.1|	94.9	294	15	0	1049	1342	35762950	35763243	1e-127	460
Ps_131596	gi|442654313|gb|CM001767.1|	91.09	101	7	2	760	859	10658467	10658368	3e-30	135
Ps_131602	gi|442654316|gb|CM001764.1|	95.38	65	3	0	1	65	13768433	13768497	9e-21	104
Ps_131605	gi|442654313|gb|CM001767.1|	85.42	487	51	16	112	585	14960273	14960752	2e-136	488
Ps_131609	gi|442654312|gb|CM001768.1|	88.6	114	10	3	12	124	45118054	45118165	2e-30	135
Ps_131612	gi|442654310|gb|CM001770.1|	91.96	112	9	0	19	130	32788872	32788983	4e-37	158
Ps_131613	gi|442654315|gb|CM001765.1|	97.78	45	1	0	1	45	30423056	30423100	2e-13	78.7
Ps_131614	gi|442654315|gb|CM001765.1|	89.19	111	9	2	200	307	30425329	30425439	1e-30	135
Ps_131615	gi|442654311|gb|CM001769.1|	89.96	269	20	5	103	366	8893815	8894081	3e-92	340
Ps_131618	gi|442654313|gb|CM001767.1|	83.85	161	12	8	127	281	18494042	18494194	2e-32	141
Ps_131628	gi|442654316|gb|CM001764.1|	83.25	406	41	22	1	388	12008758	12009154	2e-94	348
Ps_131629	gi|442654309|gb|CM001771.1|	89.37	207	22	0	1	207	5870374	5870580	2e-68	261
Ps_131630	gi|442654313|gb|CM001767.1|	93.41	273	18	0	718	990	15460980	15461252	5e-111	405
Ps_131634	gi|442654310|gb|CM001770.1|	91.61	155	9	4	391	543	19230914	19230762	4e-53	211
Ps_131635	gi|442654309|gb|CM001771.1|	87.76	490	48	8	86	572	14845035	14844555	2e-158	562
Ps_131639	gi|442654314|gb|CM001766.1|	94.55	55	1	2	851	904	39761783	39761730	1e-14	84.2
Ps_131642	gi|442654314|gb|CM001766.1|	86.62	299	28	9	1	293	2012490	2012782	4e-86	320
Ps_131652	gi|442654309|gb|CM001771.1|	88.42	682	69	10	3	679	8059550	8060226	0	813
Ps_131654	gi|442654311|gb|CM001769.1|	81.75	504	46	24	14	497	53652357	53652834	3e-103	379
Ps_131655	gi|442654311|gb|CM001769.1|	98.53	68	1	0	194	261	53654873	53654940	7e-26	121
Ps_131656	gi|442654314|gb|CM001766.1|	94.16	137	8	0	355	491	35639186	35639050	2e-52	209
Ps_131659	gi|442654312|gb|CM001768.1|	98.37	123	2	0	670	792	38177541	38177663	1e-54	217
Ps_131661	gi|442654313|gb|CM001767.1|	94.35	531	30	0	317	847	8497059	8496529	0	815
Ps_131663	gi|442654316|gb|CM001764.1|	86.72	497	63	3	124	618	13220812	13220317	7e-155	549
Ps_131666	gi|442654315|gb|CM001765.1|	81.83	666	73	35	104	743	9266630	9265987	1e-144	516
Ps_131674	gi|442654310|gb|CM001770.1|	78.84	293	45	14	3	286	45991167	45990883	2e-44	182
Ps_131675	gi|442654310|gb|CM001770.1|	88.04	510	49	12	193	696	2039764	2039261	4e-168	593
Ps_131679	gi|442654313|gb|CM001767.1|	95.59	68	3	0	3	70	43711423	43711490	2e-22	110
Ps_131680	gi|442654316|gb|CM001764.1|	88.56	201	17	6	289	486	6872994	6873191	2e-61	239
Ps_131686	gi|442654316|gb|CM001764.1|	79.55	616	88	31	40	639	12788844	12789437	2e-111	405
Ps_131688	gi|442654311|gb|CM001769.1|	90.13	152	15	0	329	480	27389073	27389224	4e-49	198
Ps_131690	gi|442654314|gb|CM001766.1|	84.66	176	21	5	74	246	39103064	39103236	3e-41	171
Ps_131691	gi|442654313|gb|CM001767.1|	84.09	88	11	3	239	324	4531422	4531508	2e-14	82.4
Ps_131695	gi|442654313|gb|CM001767.1|	90.05	191	15	4	29	217	4821902	4822090	7e-63	244
Ps_131696	gi|442654315|gb|CM001765.1|	90.38	572	52	3	156	726	36328423	36327854	0	749
Ps_131699	gi|442654311|gb|CM001769.1|	85.98	164	21	2	343	505	15487862	15488024	6e-42	174
Ps_131700	gi|442654314|gb|CM001766.1|	97.11	173	0	4	44	211	21744485	21744313	7e-76	287
Ps_131702	gi|442654315|gb|CM001765.1|	87.55	233	23	6	3	232	27226598	27226369	3e-69	265
Ps_131706	gi|442654310|gb|CM001770.1|	81.27	395	51	15	64	455	29972698	29972324	2e-79	298
Ps_131707	gi|442654316|gb|CM001764.1|	86.65	382	36	13	4	377	1355619	1355993	8e-113	409
Ps_131710	gi|442654314|gb|CM001766.1|	79.24	920	140	37	278	1157	33864777	33863869	8e-168	593
Ps_131711	gi|442654311|gb|CM001769.1|	86.73	339	41	4	3	339	15203598	15203934	3e-102	374
Ps_131713	gi|442654309|gb|CM001771.1|	90.16	122	12	0	247	368	253661	253540	1e-37	159
Ps_131714	gi|442654313|gb|CM001767.1|	84.89	887	86	31	1102	1954	11386509	11385637	0	852
Ps_131715	gi|442654313|gb|CM001767.1|	84.89	887	86	31	946	1798	11386509	11385637	0	852
Ps_131719	gi|442654309|gb|CM001771.1|	93.81	97	6	0	375	471	7599440	7599344	9e-34	147
Ps_131721	gi|442654310|gb|CM001770.1|	89.79	852	62	12	100	929	39086970	39087818	0	1068
Ps_131723	gi|442654313|gb|CM001767.1|	84.83	1015	93	34	876	1843	12978835	12979835	0	965
Ps_131727	gi|442654316|gb|CM001764.1|	89.75	322	31	2	480	800	19278679	19278999	5e-113	411
Ps_131728	gi|442654314|gb|CM001766.1|	93.22	177	8	3	442	618	15657509	15657681	5e-67	257
Ps_131729	gi|442654312|gb|CM001768.1|	84.42	796	104	20	169	954	26017662	26016877	0	765
Ps_131730	gi|442654313|gb|CM001767.1|	92.9	366	26	0	493	858	17204060	17203695	1e-149	532
Ps_131732	gi|442654311|gb|CM001769.1|	86.83	205	23	4	610	812	13351836	13351634	2e-57	226
Ps_131733	gi|442654311|gb|CM001769.1|	86.83	205	23	4	577	779	13351836	13351634	2e-57	226
Ps_131734	gi|442654314|gb|CM001766.1|	87.79	303	35	2	209	510	22448804	22448503	5e-96	353
Ps_131742	gi|442654313|gb|CM001767.1|	97.04	169	5	0	902	1070	6151418	6151250	5e-75	285
Ps_131743	gi|442654315|gb|CM001765.1|	83.92	597	77	13	4	586	10993286	10992695	6e-156	553
Ps_131744	gi|442654311|gb|CM001769.1|	92.86	224	14	2	854	1076	10583741	10583963	1e-86	324
Ps_131745	gi|442654316|gb|CM001764.1|	91.26	183	13	3	20	201	46715419	46715239	7e-64	246
Ps_131751	gi|442654312|gb|CM001768.1|	94.68	282	13	2	1	282	45525347	45525626	3e-121	436
Ps_131752	gi|442654312|gb|CM001768.1|	92.76	2432	160	16	141	2564	45528281	45525858	0	3502
Ps_131754	gi|442654316|gb|CM001764.1|	87.23	274	33	2	107	379	2262258	2261986	4e-83	311
Ps_131755	gi|442654310|gb|CM001770.1|	88.81	572	49	11	13	578	16604485	16603923	0	688
Ps_131759	gi|442654309|gb|CM001771.1|	88.83	376	34	8	58	429	7825625	7825254	2e-126	455
Ps_131760	gi|442654315|gb|CM001765.1|	89.56	297	27	4	63	357	4804754	4805048	4e-102	374
Ps_131762	gi|442654312|gb|CM001768.1|	87.1	248	24	8	13	257	25590772	25590530	1e-71	274
Ps_131767	gi|442654315|gb|CM001765.1|	88.05	343	38	1	144	483	5824890	5825232	5e-111	403
Ps_131768	gi|442654311|gb|CM001769.1|	75.63	911	154	55	73	958	37667905	37668772	8e-107	390
Ps_131769	gi|442654311|gb|CM001769.1|	88.55	227	26	0	291	517	11056227	11056453	2e-72	276
Ps_131770	gi|442654311|gb|CM001769.1|	79.32	556	63	35	233	765	12482072	12482598	2e-92	342
Ps_131771	gi|442654311|gb|CM001769.1|	83.65	104	6	4	13	105	12484406	12484509	4e-16	87.9
Ps_131773	gi|442654309|gb|CM001771.1|	84.51	297	34	7	272	559	15756028	15755735	8e-75	283
Ps_131776	gi|442654313|gb|CM001767.1|	93.01	186	11	2	839	1023	14963632	14963448	1e-70	270
Ps_131778	gi|442654314|gb|CM001766.1|	98.7	77	1	0	366	442	37262901	37262977	5e-31	137
Ps_131780	gi|442654311|gb|CM001769.1|	89.74	273	24	4	139	409	7230774	7230504	8e-94	346
Ps_131785	gi|442654314|gb|CM001766.1|	78.55	289	29	21	112	393	23305276	23305014	1e-37	159
Ps_131787	gi|442654311|gb|CM001769.1|	89.53	191	16	4	1290	1478	57930136	57929948	6e-61	239
Ps_131791	gi|442654311|gb|CM001769.1|	91.18	533	41	6	69	598	8138073	8137544	0	719
Ps_131792	gi|442654313|gb|CM001767.1|	86.73	98	7	3	46	143	19829578	19829669	7e-21	104
Ps_131794	gi|442654310|gb|CM001770.1|	93.39	121	8	0	230	350	3955936	3955816	1e-43	180
Ps_131797	gi|442654313|gb|CM001767.1|	91.32	288	23	2	178	464	7884686	7884400	1e-107	392
Ps_131799	gi|442654311|gb|CM001769.1|	96.46	452	14	2	126	576	57756131	57756581	0	745
Ps_131800	gi|442654309|gb|CM001771.1|	86.26	342	28	11	82	421	4947295	4947619	4e-96	353
Ps_131804	gi|442654313|gb|CM001767.1|	83.44	598	62	24	843	1416	9741956	9742540	4e-146	521
Ps_131805	gi|442654312|gb|CM001768.1|	89.35	338	28	8	158	491	20024264	20024597	3e-115	418
Ps_131808	gi|442654313|gb|CM001767.1|	84.46	148	16	6	825	969	11839018	11838875	4e-31	139
Ps_131809	gi|442654313|gb|CM001767.1|	84.46	148	16	6	813	957	11839018	11838875	4e-31	139
Ps_131810	gi|442654313|gb|CM001767.1|	84.46	148	16	6	731	875	11839018	11838875	4e-31	139
Ps_131812	gi|442654310|gb|CM001770.1|	89.22	399	35	8	16	410	12341815	12341421	8e-138	492
Ps_131813	gi|442654309|gb|CM001771.1|	87.05	1058	116	19	2	1048	4185103	4184056	0	1175
Ps_131814	gi|442654310|gb|CM001770.1|	86.81	455	50	9	181	629	12769958	12770408	8e-140	499
Ps_131815	gi|442654314|gb|CM001766.1|	91.91	692	52	4	11	700	25009574	25008885	0	965
Ps_131816	gi|442654313|gb|CM001767.1|	95.26	190	9	0	5	194	43611014	43610825	2e-80	302
Ps_131817	gi|442654314|gb|CM001766.1|	92.66	218	12	4	110	325	17532317	17532102	3e-83	311
Ps_131819	gi|442654310|gb|CM001770.1|	81.39	360	47	19	94	443	22217614	22217265	1e-72	276
Ps_131821	gi|442654312|gb|CM001768.1|	81.43	140	6	17	85	216	42017516	42017643	5e-19	97.1
Ps_131822	gi|442654311|gb|CM001769.1|	86.29	350	40	8	103	448	20694690	20695035	3e-102	374
Ps_131823	gi|442654311|gb|CM001769.1|	88.39	353	35	6	18	367	20693882	20693533	4e-116	420
Ps_131827	gi|442654314|gb|CM001766.1|	94.8	423	14	3	1	419	15658997	15658579	0	652
Ps_131828	gi|442654313|gb|CM001767.1|	94.92	59	3	0	268	326	40218662	40218720	1e-17	93.5
Ps_131830	gi|442654315|gb|CM001765.1|	92.11	114	7	2	300	412	32580934	32581046	1e-37	159
Ps_131834	gi|442654316|gb|CM001764.1|	87.18	476	57	4	68	541	177618	177145	2e-151	538
Ps_131838	gi|442654310|gb|CM001770.1|	89.5	476	46	4	475	948	6012191	6011718	1e-169	599
Ps_131841	gi|442654313|gb|CM001767.1|	98.9	91	1	0	747	837	19070261	19070171	3e-38	163
Ps_131842	gi|442654313|gb|CM001767.1|	98.9	91	1	0	747	837	19070261	19070171	3e-38	163
Ps_131843	gi|442654314|gb|CM001766.1|	88.24	255	26	4	99	351	5556879	5556627	3e-80	302
Ps_131844	gi|442654311|gb|CM001769.1|	89.05	137	15	0	173	309	15240765	15240901	3e-41	171
Ps_131848	gi|442654312|gb|CM001768.1|	80.27	294	48	10	1	289	35349499	35349211	1e-53	213
Ps_131851	gi|442654311|gb|CM001769.1|	89.59	221	17	6	932	1149	40407359	40407142	3e-72	276
Ps_131853	gi|442654314|gb|CM001766.1|	87.05	757	79	18	12	757	34375617	34376365	0	837
Ps_131854	gi|442654316|gb|CM001764.1|	92.99	157	9	2	1113	1268	8948003	8947848	8e-58	228
Ps_131855	gi|442654312|gb|CM001768.1|	88.71	310	33	2	192	500	31575900	31575592	5e-103	377
Ps_131857	gi|442654310|gb|CM001770.1|	77.09	537	94	25	850	1376	10521229	10521746	2e-74	283
Ps_131860	gi|442654311|gb|CM001769.1|	86.36	484	57	7	368	845	35796121	35796601	8e-146	520
Ps_131862	gi|442654310|gb|CM001770.1|	82.88	257	16	16	231	477	34612746	34612984	3e-51	206
Ps_131864	gi|442654314|gb|CM001766.1|	89.08	119	13	0	54	172	34343834	34343716	2e-34	148
Ps_131866	gi|442654312|gb|CM001768.1|	83.03	1249	169	36	170	1406	45562959	45561742	0	1092
Ps_131867	gi|442654311|gb|CM001769.1|	88.14	118	13	1	387	504	14141913	14141797	2e-31	139
Ps_131868	gi|442654313|gb|CM001767.1|	85.91	149	15	6	183	328	7493828	7493973	3e-36	154
Ps_131869	gi|442654316|gb|CM001764.1|	81.98	405	36	23	276	647	48199495	48199095	5e-82	309
Ps_131870	gi|442654316|gb|CM001764.1|	81.98	405	36	23	276	647	48199495	48199095	4e-82	309
Ps_131871	gi|442654309|gb|CM001771.1|	90.5	221	17	4	922	1140	167329	167547	5e-76	289
Ps_131872	gi|442654311|gb|CM001769.1|	89.23	130	12	2	53	181	4219792	4219664	1e-38	161
Ps_131873	gi|442654313|gb|CM001767.1|	91.5	153	13	0	74	226	5213543	5213391	1e-53	211
Ps_131875	gi|442654311|gb|CM001769.1|	90.94	276	23	2	290	564	8896536	8896810	8e-101	370
Ps_131878	gi|442654314|gb|CM001766.1|	85.33	225	12	17	16	225	25507801	25507583	5e-54	213
Ps_131879	gi|442654311|gb|CM001769.1|	88.66	388	36	8	529	914	24377711	24377330	2e-129	466
Ps_131881	gi|442654313|gb|CM001767.1|	91.59	2081	169	6	1638	3715	6630894	6632971	0	2868
Ps_131884	gi|442654309|gb|CM001771.1|	79.34	484	56	30	46	519	13836681	13836232	9e-80	300
Ps_131886	gi|442654316|gb|CM001764.1|	78.22	349	42	26	1	330	15604381	15604714	1e-47	193
Ps_131887	gi|442654312|gb|CM001768.1|	84.68	444	42	22	1549	1981	41129685	41130113	2e-115	420
Ps_131888	gi|442654312|gb|CM001768.1|	90.94	298	27	0	369	666	41127710	41128007	7e-110	401
Ps_131889	gi|442654311|gb|CM001769.1|	83.25	197	28	4	413	605	16899656	16899851	3e-42	176
Ps_131891	gi|442654310|gb|CM001770.1|	86.7	376	38	11	203	572	44148336	44148705	4e-112	407
Ps_131892	gi|442654312|gb|CM001768.1|	86.36	308	40	2	202	508	9079230	9078924	2e-90	335
Ps_131893	gi|442654311|gb|CM001769.1|	84.59	675	82	21	67	731	26986277	26986939	0	651
Ps_131894	gi|442654311|gb|CM001769.1|	84.81	566	68	17	67	624	26986277	26986832	8e-156	553
Ps_131895	gi|442654316|gb|CM001764.1|	78.42	723	99	39	74	775	11653625	11652939	3e-115	418
Ps_131896	gi|442654309|gb|CM001771.1|	89.14	175	17	2	472	645	16296465	16296292	9e-55	217
Ps_131900	gi|442654316|gb|CM001764.1|	82.89	491	59	23	1225	1702	48035943	48036421	6e-115	418
Ps_131905	gi|442654312|gb|CM001768.1|	90.5	200	17	2	428	626	41711811	41711613	2e-68	263
Ps_131907	gi|442654312|gb|CM001768.1|	93.92	148	5	4	322	467	41711168	41711023	9e-56	220
Ps_131908	gi|442654314|gb|CM001766.1|	95.52	67	3	0	1	67	19797508	19797442	6e-22	108
Ps_131909	gi|442654311|gb|CM001769.1|	89.49	571	29	16	526	1091	7534017	7534561	0	693
Ps_131910	gi|442654313|gb|CM001767.1|	84.17	733	92	22	41	762	47502359	47503078	0	689
Ps_131913	gi|442654312|gb|CM001768.1|	95.53	179	4	4	595	771	46158673	46158497	2e-74	283
Ps_131914	gi|442654312|gb|CM001768.1|	95.53	179	4	4	595	771	46158673	46158497	2e-74	283
Ps_131918	gi|442654311|gb|CM001769.1|	81.02	332	33	16	27	343	520779	520463	5e-61	237
Ps_131920	gi|442654314|gb|CM001766.1|	92.56	121	9	0	14	134	30589699	30589579	7e-42	174
Ps_131921	gi|442654314|gb|CM001766.1|	89.66	609	63	0	23	631	22814329	22813721	0	776
Ps_131922	gi|442654312|gb|CM001768.1|	81.53	628	81	20	18	639	42685264	42685862	2e-135	484
Ps_131925	gi|442654314|gb|CM001766.1|	85.71	469	49	14	1	460	29219538	29219079	1e-133	479
Ps_131927	gi|442654316|gb|CM001764.1|	90.3	371	29	7	29	397	952671	953036	8e-134	479
Ps_131929	gi|442654311|gb|CM001769.1|	83.6	1964	203	92	389	2316	1952575	1954455	0	1733
Ps_131932	gi|442654316|gb|CM001764.1|	94.12	272	14	2	234	504	15528890	15528620	2e-113	412
Ps_131933	gi|442654314|gb|CM001766.1|	84.38	589	68	17	620	1197	23831414	23831989	1e-156	556
Ps_131934	gi|442654312|gb|CM001768.1|	80.7	285	41	14	30	307	44876378	44876655	1e-52	209
Ps_131936	gi|442654316|gb|CM001764.1|	84.57	376	43	13	1	370	2858905	2858539	8e-98	359
Ps_131939	gi|442654309|gb|CM001771.1|	92.51	374	21	5	782	1150	3530391	3530020	4e-148	529
Ps_131940	gi|442654309|gb|CM001771.1|	86.24	836	85	24	57	881	11592942	11593758	0	880
Ps_131941	gi|442654312|gb|CM001768.1|	85.9	227	28	3	2	226	28576775	28576551	8e-62	239
Ps_131942	gi|442654316|gb|CM001764.1|	91.02	412	35	2	22	432	8177233	8177643	1e-156	555
Ps_131950	gi|442654313|gb|CM001767.1|	82.94	639	85	24	2	628	8236720	8236094	4e-156	555
Ps_131952	gi|442654309|gb|CM001771.1|	84.48	715	64	27	13	713	3521714	3521033	0	662
Ps_131953	gi|442654313|gb|CM001767.1|	89.82	167	7	6	185	349	229504	229346	1e-51	206
Ps_131957	gi|442654309|gb|CM001771.1|	90.67	343	27	5	97	437	15598780	15598441	3e-125	451
Ps_131961	gi|442654310|gb|CM001770.1|	84.33	887	112	23	1291	2160	9896897	9896021	0	843
Ps_131966	gi|442654313|gb|CM001767.1|	88.32	197	19	4	4	198	39266247	39266441	5e-60	233
Ps_131967	gi|442654313|gb|CM001767.1|	90.95	497	39	6	297	790	39265323	39265816	0	664
Ps_131970	gi|442654311|gb|CM001769.1|	81.89	508	62	17	292	793	21638489	21638972	3e-110	401
Ps_131974	gi|442654312|gb|CM001768.1|	95.68	139	6	0	630	768	35012511	35012373	8e-57	224
Ps_131976	gi|442654316|gb|CM001764.1|	82.06	340	36	17	184	518	18177621	18177302	8e-70	267
Ps_131977	gi|442654310|gb|CM001770.1|	95.21	146	7	0	196	341	13727269	13727414	2e-59	231
Ps_131978	gi|442654310|gb|CM001770.1|	84.78	598	57	23	392	969	2751097	2751680	9e-161	569
Ps_131984	gi|442654314|gb|CM001766.1|	81.79	560	58	33	1407	1944	30950349	30950886	3e-118	429
Ps_131985	gi|442654311|gb|CM001769.1|	82.69	751	64	39	581	1298	58555342	58554625	1e-171	606
Ps_131986	gi|442654314|gb|CM001766.1|	90.08	252	23	2	759	1009	31712562	31712812	2e-87	326
Ps_131987	gi|442654314|gb|CM001766.1|	93.33	135	7	2	273	406	31708566	31708433	2e-49	198
Ps_131988	gi|442654311|gb|CM001769.1|	87.68	138	17	0	276	413	35277935	35278072	8e-38	161
Ps_131989	gi|442654311|gb|CM001769.1|	92.27	181	14	0	14	194	26361199	26361379	4e-67	257
Ps_131990	gi|442654311|gb|CM001769.1|	95.65	138	6	0	639	776	26363433	26363296	2e-56	222
Ps_131998	gi|442654312|gb|CM001768.1|	89.89	277	27	1	314	589	43631211	43631487	2e-96	355
Ps_132002	gi|442654309|gb|CM001771.1|	86.19	666	76	16	211	868	5895951	5896608	0	706
Ps_132004	gi|442654312|gb|CM001768.1|	90.5	179	16	1	276	453	47532694	47532516	3e-60	235
Ps_132005	gi|442654311|gb|CM001769.1|	85.71	959	131	6	81	1036	30784228	30785183	0	1007
Ps_132006	gi|442654314|gb|CM001766.1|	95.68	185	8	0	304	488	19875217	19875033	3e-79	298
Ps_132008	gi|442654312|gb|CM001768.1|	82.69	439	56	19	5	433	47019111	47019539	1e-101	372
Ps_132010	gi|442654310|gb|CM001770.1|	85.29	238	31	4	494	729	34375218	34375453	4e-62	243
Ps_132017	gi|442654310|gb|CM001770.1|	93.88	98	6	0	126	223	4736408	4736311	3e-34	148
Ps_132022	gi|442654315|gb|CM001765.1|	84.19	310	33	11	651	955	1130406	1130704	1e-75	287
Ps_132031	gi|442654311|gb|CM001769.1|	82.2	410	37	26	611	1009	692282	692666	1e-85	320
Ps_132032	gi|442654314|gb|CM001766.1|	91.5	341	22	7	1	337	38362581	38362918	2e-128	462
Ps_132036	gi|442654316|gb|CM001764.1|	89.2	250	23	4	2	249	1743045	1743292	3e-82	309
Ps_132038	gi|442654312|gb|CM001768.1|	91.67	72	5	1	279	350	21034214	21034144	2e-19	99
Ps_132043	gi|442654311|gb|CM001769.1|	87.14	622	51	22	235	840	57434398	57435006	0	678
Ps_132051	gi|442654313|gb|CM001767.1|	91.3	184	16	0	186	369	30109940	30109757	1e-65	252
Ps_132057	gi|442654313|gb|CM001767.1|	91.81	171	12	2	102	271	20698553	20698722	4e-61	237
Ps_132058	gi|442654316|gb|CM001764.1|	90.31	289	22	3	44	326	47115520	47115232	2e-102	374
Ps_132060	gi|442654310|gb|CM001770.1|	86.26	211	15	11	10	215	39340923	39340722	7e-55	217
Ps_132061	gi|442654311|gb|CM001769.1|	85.13	706	79	20	34	729	929166	929855	0	699
Ps_132064	gi|442654309|gb|CM001771.1|	88.84	457	43	6	59	511	11650224	11650676	4e-156	555
Ps_132069	gi|442654314|gb|CM001766.1|	95.29	276	13	0	70	345	12057522	12057797	1e-121	438
Ps_132071	gi|442654316|gb|CM001764.1|	88.07	352	38	4	18	367	16115284	16115633	3e-114	414
Ps_132072	gi|442654316|gb|CM001764.1|	88.82	340	36	2	16	354	16115279	16115617	8e-115	416
Ps_132075	gi|442654316|gb|CM001764.1|	84.07	452	49	20	770	1211	7453848	7453410	6e-114	414
Ps_132076	gi|442654316|gb|CM001764.1|	87.63	186	18	3	671	855	7455125	7454944	6e-53	211
Ps_132077	gi|442654310|gb|CM001770.1|	80.08	477	58	27	138	609	6216322	6215878	6e-86	320
Ps_132078	gi|442654312|gb|CM001768.1|	87.55	498	31	28	53	535	42586597	42586116	3e-154	547
Ps_132079	gi|442654312|gb|CM001768.1|	90.22	276	25	2	4	278	42586769	42587043	2e-97	359
Ps_132082	gi|442654310|gb|CM001770.1|	86.79	477	41	17	387	857	11183827	11183367	2e-143	512
Ps_132086	gi|442654313|gb|CM001767.1|	87.91	91	10	1	223	312	17038475	17038385	9e-22	106
Ps_132087	gi|442654316|gb|CM001764.1|	89.58	307	30	2	6	311	18115453	18115148	8e-107	388
Ps_132088	gi|442654312|gb|CM001768.1|	79.85	407	55	24	303	693	37360005	37360400	2e-71	272
Ps_132091	gi|442654311|gb|CM001769.1|	86.14	541	49	22	950	1475	13075892	13076421	9e-158	560
Ps_132098	gi|442654313|gb|CM001767.1|	90.62	224	17	4	521	742	47418373	47418594	5e-78	294
Ps_132099	gi|442654314|gb|CM001766.1|	91.21	387	30	4	108	492	28964669	28964285	4e-147	523
Ps_132100	gi|442654312|gb|CM001768.1|	96.31	651	12	4	17	660	23664376	23663731	0	1059
Ps_132105	gi|442654312|gb|CM001768.1|	86.88	320	38	4	178	495	26418916	26418599	2e-96	355
Ps_132106	gi|442654313|gb|CM001767.1|	90.83	120	11	0	131	250	44273975	44273856	3e-38	161
Ps_132107	gi|442654311|gb|CM001769.1|	93.27	327	21	1	690	1015	15291225	15290899	8e-134	481
Ps_132108	gi|442654316|gb|CM001764.1|	80.19	429	45	23	725	1142	8882147	8882546	4e-75	285
Ps_132109	gi|442654315|gb|CM001765.1|	81.25	368	35	21	102	460	5246298	5246640	1e-69	267
Ps_132110	gi|442654310|gb|CM001770.1|	88.58	219	23	2	194	411	17584265	17584482	3e-69	265
Ps_132111	gi|442654313|gb|CM001767.1|	91.32	219	15	4	458	674	38664921	38664705	1e-78	296
Ps_132116	gi|442654314|gb|CM001766.1|	82.38	562	49	30	179	722	31695385	31695914	5e-123	444
Ps_132117	gi|442654309|gb|CM001771.1|	88.22	467	51	4	23	487	9100894	9101358	2e-156	555
Ps_132118	gi|442654312|gb|CM001768.1|	96.51	172	6	0	130	301	8812640	8812811	2e-75	285
Ps_132119	gi|442654312|gb|CM001768.1|	96.51	172	6	0	130	301	8812640	8812811	2e-75	285
Ps_132122	gi|442654309|gb|CM001771.1|	81.91	470	56	23	5	455	5434966	5435425	5e-101	370
Ps_132123	gi|442654312|gb|CM001768.1|	84.46	251	27	8	42	280	28953122	28952872	7e-61	237
Ps_132125	gi|442654314|gb|CM001766.1|	93.14	204	14	0	342	545	27057949	27057746	1e-79	300
Ps_132126	gi|442654314|gb|CM001766.1|	88.35	266	25	6	524	786	27061475	27061737	1e-83	315
Ps_132128	gi|442654313|gb|CM001767.1|	84.01	1357	148	45	970	2291	23053332	23054654	0	1240
Ps_132129	gi|442654314|gb|CM001766.1|	94.12	85	3	2	172	255	35126652	35126569	9e-28	128
Ps_132130	gi|442654314|gb|CM001766.1|	94.12	85	3	2	172	255	35126652	35126569	9e-28	128
Ps_132132	gi|442654314|gb|CM001766.1|	87.37	285	34	2	18	301	29098351	29098634	7e-88	326
Ps_132135	gi|442654310|gb|CM001770.1|	79.53	430	63	17	17	444	15127723	15128129	9e-75	283
Ps_132136	gi|442654314|gb|CM001766.1|	76.43	526	59	47	1317	1805	23823641	23824138	2e-56	224
Ps_132138	gi|442654314|gb|CM001766.1|	91.79	280	20	1	1	277	37099113	37099392	3e-106	387
Ps_132142	gi|442654311|gb|CM001769.1|	94.04	151	8	1	135	284	640474	640624	5e-58	228
Ps_132144	gi|442654312|gb|CM001768.1|	93.15	146	10	0	1	146	47429492	47429637	2e-54	215
Ps_132145	gi|442654309|gb|CM001771.1|	92.49	293	22	0	20	312	182289	181997	3e-116	420
Ps_132147	gi|442654311|gb|CM001769.1|	85.11	262	26	6	38	298	49514259	49514010	1e-66	255
Ps_132148	gi|442654311|gb|CM001769.1|	89.53	86	7	2	1	85	49513745	49513661	3e-22	108
Ps_132154	gi|442654314|gb|CM001766.1|	92.38	551	40	2	1246	1795	29498637	29499186	0	784
Ps_132155	gi|442654314|gb|CM001766.1|	92.38	551	40	2	1246	1795	29498637	29499186	0	784
Ps_132160	gi|442654312|gb|CM001768.1|	93.1	203	12	2	641	842	2866491	2866692	3e-78	296
Ps_132164	gi|442654316|gb|CM001764.1|	83.57	286	30	12	87	359	3199382	3199101	3e-65	252
Ps_132172	gi|442654313|gb|CM001767.1|	80.75	483	61	26	100	571	14987835	14987374	3e-94	348
Ps_132174	gi|442654312|gb|CM001768.1|	85.19	162	18	6	418	576	46529021	46528863	4e-38	161
Ps_132175	gi|442654311|gb|CM001769.1|	90.31	196	17	2	1	195	9515672	9515866	7e-67	255
Ps_132179	gi|442654312|gb|CM001768.1|	92.48	2220	137	27	700	2907	10987998	10990199	0	3147
Ps_132180	gi|442654312|gb|CM001768.1|	92.48	2220	137	27	700	2907	10987998	10990199	0	3147
Ps_132181	gi|442654312|gb|CM001768.1|	92.48	2220	137	27	700	2907	10987998	10990199	0	3147
Ps_132185	gi|442654313|gb|CM001767.1|	90.68	322	26	4	264	584	35299227	35298909	1e-117	425
Ps_132189	gi|442654311|gb|CM001769.1|	93.33	75	5	0	233	307	1009042	1008968	2e-23	111
Ps_132190	gi|442654311|gb|CM001769.1|	90	260	26	0	21	280	36967635	36967376	4e-91	337
Ps_132195	gi|442654311|gb|CM001769.1|	75.93	295	34	30	8	294	6017893	6018158	6e-25	117
Ps_132196	gi|442654313|gb|CM001767.1|	90.75	335	27	4	130	462	6308557	6308225	5e-123	444
Ps_132198	gi|442654311|gb|CM001769.1|	88.28	290	30	4	20	308	219249	219535	6e-93	344
Ps_132199	gi|442654311|gb|CM001769.1|	88.28	290	30	4	20	308	219249	219535	6e-93	344
Ps_132200	gi|442654311|gb|CM001769.1|	88.28	290	30	4	20	308	219249	219535	6e-93	344
Ps_132202	gi|442654310|gb|CM001770.1|	95.92	49	0	2	214	261	20600583	20600536	2e-13	78.7
Ps_132205	gi|442654310|gb|CM001770.1|	87.26	840	71	22	892	1705	11934640	11935469	0	926
Ps_132208	gi|442654310|gb|CM001770.1|	89.86	207	15	6	326	529	8499171	8498968	3e-68	261
Ps_132210	gi|442654310|gb|CM001770.1|	90.62	320	23	7	117	432	15868043	15867727	2e-115	418
Ps_132212	gi|442654310|gb|CM001770.1|	88.67	997	101	9	6	993	18643313	18644306	0	1205
Ps_132215	gi|442654314|gb|CM001766.1|	91.23	228	16	4	264	489	19346195	19345970	4e-82	307
Ps_132216	gi|442654315|gb|CM001765.1|	78.36	402	63	23	70	462	35421568	35421954	2e-61	239
Ps_132217	gi|442654316|gb|CM001764.1|	89.82	442	36	8	24	460	37607925	37608362	9e-158	558
Ps_132218	gi|442654316|gb|CM001764.1|	86.14	332	34	10	1	330	37607927	37607606	3e-94	348
Ps_132224	gi|442654309|gb|CM001771.1|	87.63	372	38	8	295	662	2745202	2744835	1e-117	425
Ps_132226	gi|442654313|gb|CM001767.1|	84.66	189	21	6	287	468	2512480	2512293	2e-44	182
Ps_132228	gi|442654314|gb|CM001766.1|	90.82	98	7	2	226	322	4221675	4221579	6e-29	130
Ps_132229	gi|442654314|gb|CM001766.1|	91	100	7	2	266	364	4221677	4221579	5e-30	134
Ps_132230	gi|442654312|gb|CM001768.1|	92.09	139	9	2	59	196	15549929	15550066	5e-48	195
Ps_132232	gi|442654313|gb|CM001767.1|	90.48	420	35	4	570	985	43624464	43624046	2e-154	549
Ps_132233	gi|442654315|gb|CM001765.1|	84.63	488	60	11	93	577	31005943	31005468	2e-131	472
Ps_132234	gi|442654314|gb|CM001766.1|	87.16	335	30	10	411	734	37873899	37873567	6e-100	368
Ps_132238	gi|442654315|gb|CM001765.1|	84.62	338	36	6	345	680	18876365	18876688	3e-86	322
Ps_132240	gi|442654309|gb|CM001771.1|	87.6	718	64	22	45	747	8886684	8887391	0	809
Ps_132241	gi|442654311|gb|CM001769.1|	86.79	318	29	11	21	330	50541600	50541288	2e-92	342
Ps_132245	gi|442654312|gb|CM001768.1|	85.44	206	28	2	1	205	33703846	33704050	9e-54	213
Ps_132246	gi|442654312|gb|CM001768.1|	85.44	206	28	2	1	205	33703846	33704050	7e-54	213
Ps_132248	gi|442654314|gb|CM001766.1|	82.25	400	59	12	29	422	204172	204565	2e-90	335
Ps_132249	gi|442654310|gb|CM001770.1|	86.24	378	35	15	253	623	10046868	10047235	4e-108	394
Ps_132254	gi|442654309|gb|CM001771.1|	90.19	214	17	4	1	212	14125898	14125687	2e-72	276
Ps_132255	gi|442654309|gb|CM001771.1|	91.01	445	30	7	117	559	2417202	2416766	1e-167	592
Ps_132256	gi|442654313|gb|CM001767.1|	92.69	219	8	3	310	528	3356050	3355840	1e-82	309
Ps_132257	gi|442654312|gb|CM001768.1|	91.58	190	14	2	220	408	16526819	16526631	3e-68	261
Ps_132258	gi|442654312|gb|CM001768.1|	92.35	183	14	0	234	416	35344648	35344830	5e-68	261
Ps_132259	gi|442654316|gb|CM001764.1|	94.77	172	7	2	189	359	1864619	1864789	1e-69	267
Ps_132262	gi|442654311|gb|CM001769.1|	87.96	274	27	6	160	430	7551354	7551624	2e-85	318
Ps_132263	gi|442654313|gb|CM001767.1|	90.5	242	21	2	309	549	9245729	9245969	2e-85	318
Ps_132264	gi|442654309|gb|CM001771.1|	80.34	290	35	11	1098	1385	3269289	3269020	2e-49	200
Ps_132265	gi|442654313|gb|CM001767.1|	85.71	252	24	9	332	572	7834661	7834411	2e-66	255
Ps_132266	gi|442654314|gb|CM001766.1|	83.82	241	21	13	332	569	36461502	36461727	1e-53	213
Ps_132268	gi|442654314|gb|CM001766.1|	91.91	482	37	2	1852	2332	6747219	6746739	0	673
Ps_132269	gi|442654316|gb|CM001764.1|	92.74	372	25	2	257	627	176189	175819	6e-151	536
Ps_132270	gi|442654316|gb|CM001764.1|	83.88	546	38	29	115	628	16042160	16041633	4e-132	475
Ps_132271	gi|442654316|gb|CM001764.1|	83.88	546	38	29	115	628	16042160	16041633	4e-132	475
Ps_132272	gi|442654315|gb|CM001765.1|	88.66	247	26	2	19	263	30469542	30469296	6e-80	300
Ps_132274	gi|442654309|gb|CM001771.1|	89.43	123	10	1	2	124	1485294	1485175	1e-35	152
Ps_132276	gi|442654309|gb|CM001771.1|	85.06	174	22	4	35	206	7823093	7822922	2e-42	174
Ps_132280	gi|442654313|gb|CM001767.1|	95.04	121	6	0	854	974	5704216	5704336	2e-46	191
Ps_132281	gi|442654314|gb|CM001766.1|	86.74	777	90	13	113	883	30376738	30375969	0	852
Ps_132282	gi|442654314|gb|CM001766.1|	83.97	780	101	24	113	880	30368382	30367615	0	726
Ps_132283	gi|442654309|gb|CM001771.1|	88.1	269	28	4	3	269	4322048	4322314	1e-84	316
Ps_132284	gi|442654315|gb|CM001765.1|	92.49	293	22	0	13	305	35052370	35052662	1e-115	420
Ps_132291	gi|442654314|gb|CM001766.1|	88.76	427	42	6	22	445	30795979	30795556	1e-145	518
Ps_132295	gi|442654311|gb|CM001769.1|	80.8	474	34	38	1	447	58272726	58272283	2e-85	318
Ps_132296	gi|442654311|gb|CM001769.1|	85.07	355	25	20	1	347	58254710	58254376	3e-91	337
Ps_132298	gi|442654310|gb|CM001770.1|	88.76	792	76	13	581	1367	15804016	15803233	0	957
Ps_132300	gi|442654310|gb|CM001770.1|	93.33	90	6	0	135	224	36801982	36801893	1e-29	134
Ps_132305	gi|442654311|gb|CM001769.1|	82.32	475	44	22	21	459	13076590	13077060	2e-102	375
Ps_132310	gi|442654314|gb|CM001766.1|	89.68	155	12	4	265	417	38428946	38429098	3e-48	195
Ps_132324	gi|442654315|gb|CM001765.1|	87.32	205	22	4	311	513	33212208	33212410	3e-59	231
Ps_132331	gi|442654314|gb|CM001766.1|	89.25	1349	118	19	487	1825	23785973	23784642	0	1663
Ps_132332	gi|442654313|gb|CM001767.1|	89.15	387	36	6	135	518	7395480	7395097	3e-133	477
Ps_132336	gi|442654310|gb|CM001770.1|	92.66	109	8	0	2	110	29154252	29154144	3e-37	158
Ps_132339	gi|442654313|gb|CM001767.1|	81.24	1082	129	59	878	1928	4609669	4608631	0	806
Ps_132340	gi|442654311|gb|CM001769.1|	87.77	466	52	5	13	477	52383858	52384319	3e-152	540
Ps_132342	gi|442654313|gb|CM001767.1|	90.46	283	18	9	969	1245	6879286	6879565	6e-99	364
Ps_132348	gi|442654311|gb|CM001769.1|	84.14	353	40	14	1104	1453	37387625	37387286	1e-87	327
Ps_132349	gi|442654312|gb|CM001768.1|	87.78	270	27	4	202	469	27922142	27921877	4e-83	311
Ps_132350	gi|442654313|gb|CM001767.1|	85.84	233	14	18	408	628	9759026	9758801	1e-58	230
Ps_132357	gi|442654315|gb|CM001765.1|	90.51	527	33	14	490	1006	3113575	3114094	0	680
Ps_132359	gi|442654314|gb|CM001766.1|	94.05	168	10	0	340	507	23223342	23223509	3e-66	255
Ps_132360	gi|442654314|gb|CM001766.1|	92.31	169	11	2	310	477	23234314	23234481	3e-61	239
Ps_132361	gi|442654310|gb|CM001770.1|	86.89	534	61	9	219	749	23102711	23102184	1e-166	590
Ps_132362	gi|442654310|gb|CM001770.1|	89.88	425	36	6	436	855	19667571	19667993	1e-151	540
Ps_132363	gi|442654310|gb|CM001770.1|	87.98	441	47	6	398	835	19682876	19683313	2e-144	516
Ps_132366	gi|442654310|gb|CM001770.1|	93.67	79	5	0	126	204	31907351	31907429	1e-25	119
Ps_132368	gi|442654312|gb|CM001768.1|	75.29	429	62	30	103	512	34659090	34659493	3e-39	165
Ps_132371	gi|442654312|gb|CM001768.1|	88.93	289	28	4	26	312	40733852	40734138	4e-96	353
Ps_132373	gi|442654316|gb|CM001764.1|	84.13	479	50	20	1085	1550	11492015	11492480	1e-121	440
Ps_132379	gi|442654311|gb|CM001769.1|	83.03	654	71	25	5	650	6203474	6202853	5e-157	556
Ps_132380	gi|442654314|gb|CM001766.1|	95.31	64	3	0	553	616	259847	259784	4e-20	102
Ps_132381	gi|442654316|gb|CM001764.1|	91.51	424	34	2	15	437	46765108	46765530	9e-165	582
Ps_132383	gi|442654309|gb|CM001771.1|	86.63	688	75	16	1151	1829	7756644	7757323	0	745
Ps_132385	gi|442654311|gb|CM001769.1|	78.99	514	63	34	27	518	7139115	7138625	2e-82	309
Ps_132386	gi|442654311|gb|CM001769.1|	85.87	460	48	12	122	568	56504997	56505452	5e-132	473
Ps_132387	gi|442654314|gb|CM001766.1|	94.3	193	11	0	74	266	37076414	37076606	9e-79	296
Ps_132389	gi|442654310|gb|CM001770.1|	83.27	526	51	23	259	773	6754267	6754766	1e-124	449
Ps_132391	gi|442654313|gb|CM001767.1|	92.48	133	8	2	2	133	40196147	40196016	1e-46	189
Ps_132394	gi|442654310|gb|CM001770.1|	90.91	242	22	0	475	716	11415562	11415321	2e-87	326
Ps_132399	gi|442654311|gb|CM001769.1|	86.7	188	21	4	1	186	59327630	59327815	2e-51	206
Ps_132400	gi|442654312|gb|CM001768.1|	74.81	405	69	28	186	569	47153778	47154170	2e-35	152
Ps_132402	gi|442654316|gb|CM001764.1|	90.1	384	30	8	289	668	41358348	41358727	1e-137	492
Ps_132406	gi|442654312|gb|CM001768.1|	87.6	363	36	8	1	358	816629	816271	7e-114	412
Ps_132414	gi|442654315|gb|CM001765.1|	83.53	1117	128	43	141	1221	24580879	24579783	0	992
Ps_132415	gi|442654311|gb|CM001769.1|	90.66	503	41	6	582	1081	58571326	58571825	0	664
Ps_132416	gi|442654311|gb|CM001769.1|	90.66	503	41	6	582	1081	58571326	58571825	0	664
Ps_132418	gi|442654312|gb|CM001768.1|	86.16	224	28	3	652	872	36983496	36983273	3e-61	239
Ps_132422	gi|442654309|gb|CM001771.1|	90.15	467	38	8	1	463	782500	782038	3e-170	601
Ps_132423	gi|442654309|gb|CM001771.1|	90.15	467	38	8	1	463	782500	782038	3e-170	601
Ps_132425	gi|442654316|gb|CM001764.1|	83.78	678	89	21	977	1645	14254187	14253522	2e-176	623
Ps_132426	gi|442654316|gb|CM001764.1|	83.78	678	89	21	785	1453	14254187	14253522	2e-176	623
Ps_132427	gi|442654310|gb|CM001770.1|	90.62	128	10	2	362	488	7671042	7670916	3e-40	169
Ps_132429	gi|442654313|gb|CM001767.1|	87.95	523	45	15	66	584	12895770	12896278	2e-170	601
Ps_132430	gi|442654315|gb|CM001765.1|	86.73	226	24	6	74	296	35010255	35010033	5e-64	246
Ps_132433	gi|442654312|gb|CM001768.1|	84.95	186	23	3	20	204	31874969	31875150	9e-45	183
Ps_132436	gi|442654309|gb|CM001771.1|	82.41	580	70	23	17	587	5850587	5851143	5e-133	477
Ps_132439	gi|442654313|gb|CM001767.1|	79.18	389	42	29	779	1138	16919876	16920254	2e-59	233
Ps_132442	gi|442654311|gb|CM001769.1|	90.19	683	57	7	2	677	45554347	45553668	0	881
Ps_132446	gi|442654309|gb|CM001771.1|	90.91	132	12	0	208	339	7433318	7433187	3e-43	178
Ps_132447	gi|442654315|gb|CM001765.1|	90.49	473	35	8	1	465	36087958	36088428	5e-175	616
Ps_132449	gi|442654316|gb|CM001764.1|	83.75	277	37	8	662	934	17799606	17799878	4e-66	255
Ps_132450	gi|442654313|gb|CM001767.1|	90.07	141	12	2	1	140	8509273	8509412	1e-44	182
Ps_132452	gi|442654310|gb|CM001770.1|	82.53	229	11	19	20	244	42012672	42012469	7e-42	174
Ps_132459	gi|442654310|gb|CM001770.1|	92.03	301	17	7	11	306	9350924	9351222	9e-115	416
Ps_132460	gi|442654310|gb|CM001770.1|	92.03	301	17	7	11	306	9350924	9351222	8e-115	416
Ps_132461	gi|442654310|gb|CM001770.1|	87.55	249	20	8	146	386	9354555	9354800	3e-73	278
Ps_132464	gi|442654312|gb|CM001768.1|	86.98	653	67	16	82	725	43045269	43045912	0	719
Ps_132470	gi|442654311|gb|CM001769.1|	89.53	191	16	4	192	380	4008877	4008689	1e-61	239
Ps_132471	gi|442654311|gb|CM001769.1|	89.11	257	18	9	278	525	8093709	8093964	4e-83	311
Ps_132472	gi|442654309|gb|CM001771.1|	81.71	1739	222	76	24	1710	14770619	14768925	0	1362
Ps_132473	gi|442654309|gb|CM001771.1|	83.63	1130	129	40	24	1126	14770619	14769519	0	1011
Ps_132476	gi|442654313|gb|CM001767.1|	88.87	728	46	24	2385	3097	44534358	44533651	0	863
Ps_132480	gi|442654314|gb|CM001766.1|	87.42	612	60	12	399	998	26331644	26331038	0	688
Ps_132481	gi|442654311|gb|CM001769.1|	83.84	198	24	8	9	203	21074497	21074689	3e-44	182
Ps_132483	gi|442654309|gb|CM001771.1|	89.41	510	46	8	1	506	2456717	2457222	0	636
Ps_132484	gi|442654314|gb|CM001766.1|	84.92	126	13	6	22	145	24083892	24084013	4e-26	122
Ps_132486	gi|442654309|gb|CM001771.1|	89.68	126	9	4	547	670	6663786	6663909	6e-37	158
Ps_132487	gi|442654314|gb|CM001766.1|	91.92	198	16	0	828	1025	1261519	1261322	9e-73	278
Ps_132488	gi|442654311|gb|CM001769.1|	96.88	96	3	0	169	264	19596813	19596908	3e-38	161
Ps_132489	gi|442654312|gb|CM001768.1|	85.88	609	67	15	2189	2789	41403416	41404013	1e-178	630
Ps_132491	gi|442654314|gb|CM001766.1|	95.31	192	7	2	697	887	37760046	37760236	2e-80	303
Ps_132492	gi|442654314|gb|CM001766.1|	86.59	276	27	9	106	378	37758304	37758572	2e-78	296
Ps_132493	gi|442654313|gb|CM001767.1|	79.52	1245	151	75	2133	3340	47464282	47465459	0	791
Ps_132494	gi|442654315|gb|CM001765.1|	85.05	1070	106	44	2127	3171	2766599	2767639	0	1040
Ps_132495	gi|442654310|gb|CM001770.1|	94.84	252	13	0	1396	1647	42107370	42107621	1e-107	394
Ps_132503	gi|442654311|gb|CM001769.1|	88.75	160	16	2	133	291	17367294	17367136	2e-48	195
Ps_132504	gi|442654310|gb|CM001770.1|	83.57	347	45	11	219	559	4567895	4567555	3e-84	315
Ps_132507	gi|442654314|gb|CM001766.1|	84.1	654	66	20	1	632	29325583	29326220	3e-169	597
Ps_132517	gi|442654316|gb|CM001764.1|	89.16	369	30	10	759	1122	1769711	1769348	4e-125	451
Ps_132519	gi|442654316|gb|CM001764.1|	90.19	571	49	7	1	569	18797878	18797313	0	737
Ps_132520	gi|442654309|gb|CM001771.1|	94.61	167	9	0	536	702	11123731	11123897	3e-67	259
Ps_132521	gi|442654309|gb|CM001771.1|	81.23	991	124	52	20	986	8786469	8787421	0	743
Ps_132528	gi|442654313|gb|CM001767.1|	89.92	1101	107	4	420	1518	25838188	25839286	0	1415
Ps_132531	gi|442654315|gb|CM001765.1|	82.91	1071	138	42	420	1473	29756272	29757314	0	922
Ps_132535	gi|442654315|gb|CM001765.1|	86.11	108	15	0	313	420	36011444	36011551	6e-25	117
Ps_132537	gi|442654313|gb|CM001767.1|	86.62	269	27	5	320	581	40750669	40750935	2e-76	289
Ps_132538	gi|442654313|gb|CM001767.1|	86.74	573	70	6	24	593	40751483	40750914	7e-180	632
Ps_132539	gi|442654316|gb|CM001764.1|	89.02	337	37	0	346	682	19584133	19584469	6e-115	418
Ps_132540	gi|442654312|gb|CM001768.1|	84.87	390	41	18	1	382	42359358	42359737	4e-103	377
Ps_132543	gi|442654314|gb|CM001766.1|	88.1	311	37	0	6	316	4329786	4329476	4e-101	370
Ps_132544	gi|442654312|gb|CM001768.1|	79.55	538	64	39	1	521	1486360	1485852	1e-92	342
Ps_132546	gi|442654310|gb|CM001770.1|	86.7	466	51	10	1	459	32775192	32775653	3e-142	507
Ps_132548	gi|442654314|gb|CM001766.1|	95.66	484	21	0	828	1311	19293083	19292600	0	778
Ps_132550	gi|442654310|gb|CM001770.1|	90.66	824	72	5	166	987	34944427	34945247	0	1090
Ps_132551	gi|442654315|gb|CM001765.1|	92.19	64	5	0	467	530	3664461	3664398	9e-17	91.6
Ps_132553	gi|442654314|gb|CM001766.1|	90.6	553	45	7	357	905	37985676	37986225	0	726
Ps_132558	gi|442654309|gb|CM001771.1|	85.71	280	29	7	563	834	2600427	2600151	6e-75	285
Ps_132560	gi|442654310|gb|CM001770.1|	83.82	340	38	16	130	464	38773828	38774155	4e-82	307
Ps_132562	gi|442654309|gb|CM001771.1|	89.86	355	26	10	112	461	304244	303895	2e-124	448
Ps_132567	gi|442654313|gb|CM001767.1|	83.38	704	70	32	1523	2199	10720532	10721215	5e-172	608
Ps_132569	gi|442654316|gb|CM001764.1|	87.69	796	80	18	1072	1858	41349428	41350214	0	911
Ps_132571	gi|442654316|gb|CM001764.1|	76.77	310	30	24	249	534	16635765	16635474	4e-30	135
Ps_132572	gi|442654314|gb|CM001766.1|	79.52	376	43	15	434	777	26237150	26237523	8e-61	237
Ps_132575	gi|442654313|gb|CM001767.1|	82.91	351	35	18	25	358	1042179	1041837	3e-77	292
Ps_132576	gi|442654315|gb|CM001765.1|	79.88	323	36	20	1	311	1614170	1614475	7e-53	209
Ps_132577	gi|442654311|gb|CM001769.1|	94.74	76	4	0	37	112	5874748	5874823	1e-25	119
Ps_132579	gi|442654313|gb|CM001767.1|	94.12	119	6	1	36	153	5273621	5273503	6e-44	180
Ps_132580	gi|442654312|gb|CM001768.1|	83.26	1320	145	56	50	1347	22043008	22041743	0	1144
Ps_132583	gi|442654313|gb|CM001767.1|	83.66	771	82	34	14	770	43355882	43355142	0	686
Ps_132587	gi|442654316|gb|CM001764.1|	88.25	630	59	11	81	704	17492002	17492622	0	739
Ps_132588	gi|442654314|gb|CM001766.1|	96.23	159	5	1	108	265	26739148	26738990	8e-68	259
Ps_132592	gi|442654311|gb|CM001769.1|	80.79	609	67	26	278	843	18460928	18461529	4e-119	431
Ps_132593	gi|442654310|gb|CM001770.1|	90.63	331	29	2	385	714	48290816	48290487	4e-121	438
Ps_132594	gi|442654311|gb|CM001769.1|	88.36	275	30	2	1348	1621	6255457	6255730	3e-88	329
Ps_132597	gi|442654315|gb|CM001765.1|	83.74	486	43	26	1004	1466	35432301	35431829	9e-118	427
Ps_132600	gi|442654313|gb|CM001767.1|	88.32	214	17	6	291	497	46121887	46122099	8e-65	250
Ps_132601	gi|442654309|gb|CM001771.1|	93.64	110	7	0	3	112	1337827	1337936	2e-39	165
Ps_132602	gi|442654313|gb|CM001767.1|	84.34	396	34	16	568	937	13238841	13238448	2e-98	363
Ps_132604	gi|442654315|gb|CM001765.1|	84.2	405	47	16	1	399	148622	148229	4e-103	377
Ps_132605	gi|442654312|gb|CM001768.1|	94.15	188	11	0	217	404	47625577	47625764	2e-75	287
Ps_132606	gi|442654311|gb|CM001769.1|	81.77	362	57	5	10	370	37433508	37433861	2e-78	294
Ps_132608	gi|442654310|gb|CM001770.1|	94.38	89	5	0	30	118	10345982	10346070	8e-31	137
Ps_132611	gi|442654310|gb|CM001770.1|	94.56	239	11	2	57	294	38008935	38008698	3e-100	368
Ps_132612	gi|442654310|gb|CM001770.1|	95.8	238	10	0	57	294	38008935	38008698	3e-105	385
Ps_132613	gi|442654310|gb|CM001770.1|	91.72	145	10	2	162	305	1664587	1664444	5e-50	200
Ps_132614	gi|442654314|gb|CM001766.1|	88.29	222	24	2	550	770	5325225	5325005	4e-69	265
Ps_132615	gi|442654312|gb|CM001768.1|	88.74	462	42	10	636	1092	30656930	30656474	8e-157	556
Ps_132619	gi|442654309|gb|CM001771.1|	89.33	375	38	2	1	374	4347160	4346787	4e-131	470
Ps_132624	gi|442654314|gb|CM001766.1|	94.17	120	7	0	652	771	37920270	37920389	1e-44	183
Ps_132626	gi|442654313|gb|CM001767.1|	92.13	216	17	0	524	739	11344419	11344634	2e-81	305
Ps_132630	gi|442654313|gb|CM001767.1|	90.27	586	53	4	16	599	8566181	8566764	0	763
Ps_132631	gi|442654310|gb|CM001770.1|	96.94	98	3	0	450	547	32287128	32287225	3e-39	165
Ps_132636	gi|442654315|gb|CM001765.1|	83.54	328	40	12	284	610	16235321	16235635	1e-77	294
Ps_132637	gi|442654310|gb|CM001770.1|	84.15	284	31	13	23	299	30128053	30127777	1e-68	263
Ps_132638	gi|442654311|gb|CM001769.1|	84.71	510	55	13	196	704	3804311	3804798	2e-136	488
Ps_132639	gi|442654309|gb|CM001771.1|	81.98	444	25	34	1459	1892	15170778	15171176	4e-87	326
Ps_132640	gi|442654309|gb|CM001771.1|	81.98	444	25	34	1544	1977	15170778	15171176	5e-87	326
Ps_132641	gi|442654313|gb|CM001767.1|	89.34	244	16	10	69	306	7407785	7408024	1e-78	298
Ps_132644	gi|442654309|gb|CM001771.1|	92	175	12	2	132	305	1982848	1983021	3e-63	244
Ps_132645	gi|442654310|gb|CM001770.1|	81.01	690	55	48	18	672	46871278	46871926	1e-133	479
Ps_132646	gi|442654311|gb|CM001769.1|	91.61	286	16	8	92	372	59096327	59096609	1e-106	388
Ps_132647	gi|442654311|gb|CM001769.1|	94.19	155	7	2	82	235	59095879	59095726	1e-60	235
Ps_132650	gi|442654313|gb|CM001767.1|	92.33	847	55	10	1	842	8253141	8252300	0	1195
Ps_132653	gi|442654311|gb|CM001769.1|	93.6	406	24	2	191	595	35626334	35625930	2e-171	604
Ps_132655	gi|442654316|gb|CM001764.1|	93.62	47	3	0	224	270	11485016	11485062	4e-11	71.3
Ps_132658	gi|442654313|gb|CM001767.1|	91.84	331	24	3	49	377	37797054	37797383	1e-127	459
Ps_132661	gi|442654312|gb|CM001768.1|	95.31	128	4	2	105	231	47334403	47334277	1e-50	202
Ps_132662	gi|442654310|gb|CM001770.1|	93.39	348	20	3	117	462	7109383	7109037	1e-143	512
Ps_132663	gi|442654313|gb|CM001767.1|	89.64	357	35	2	687	1042	37448811	37449166	2e-125	453
Ps_132669	gi|442654312|gb|CM001768.1|	94.79	96	5	0	344	439	23703024	23703119	2e-34	150
Ps_132670	gi|442654314|gb|CM001766.1|	91.18	68	4	2	113	179	13737296	13737362	2e-17	91.6
Ps_132671	gi|442654316|gb|CM001764.1|	90.08	121	12	0	436	556	9186356	9186476	7e-37	158
Ps_132672	gi|442654313|gb|CM001767.1|	91.41	256	19	2	21	276	14337166	14337418	3e-94	348
Ps_132676	gi|442654310|gb|CM001770.1|	88.76	169	19	0	1	169	5522000	5521832	4e-52	207
Ps_132677	gi|442654314|gb|CM001766.1|	89.55	134	7	4	1	132	32759326	32759198	2e-38	163
Ps_132678	gi|442654314|gb|CM001766.1|	89.55	134	7	4	1	132	32759326	32759198	2e-38	163
Ps_132680	gi|442654316|gb|CM001764.1|	92.31	169	9	4	200	366	4578418	4578584	5e-61	237
Ps_132681	gi|442654316|gb|CM001764.1|	92.73	275	16	3	200	472	4578418	4578690	6e-108	394
Ps_132682	gi|442654311|gb|CM001769.1|	87.23	423	44	10	14	431	13359033	13359450	1e-131	473
Ps_132684	gi|442654314|gb|CM001766.1|	84.24	184	22	5	265	446	23326612	23326434	2e-41	172
Ps_132690	gi|442654313|gb|CM001767.1|	84.28	1393	155	45	1244	2616	48009602	48010950	0	1301
Ps_132691	gi|442654313|gb|CM001767.1|	84.28	1393	155	45	1310	2682	48009602	48010950	0	1301
Ps_132697	gi|442654312|gb|CM001768.1|	92.38	223	17	0	18	240	44831819	44832041	8e-86	318
Ps_132701	gi|442654314|gb|CM001766.1|	93.44	61	4	0	1	61	22613605	22613545	3e-17	91.6
Ps_132703	gi|442654312|gb|CM001768.1|	94.7	302	16	0	735	1036	46774809	46775110	2e-130	470
Ps_132704	gi|442654310|gb|CM001770.1|	96.53	173	6	0	877	1049	32737397	32737569	2e-75	287
Ps_132705	gi|442654315|gb|CM001765.1|	91.67	96	6	2	223	317	35778542	35778448	2e-29	132
Ps_132708	gi|442654316|gb|CM001764.1|	100	91	0	0	172	262	15169649	15169559	2e-40	169
Ps_132709	gi|442654311|gb|CM001769.1|	82.48	1575	169	67	43	1573	33518446	33516935	0	1280
Ps_132711	gi|442654309|gb|CM001771.1|	90.77	130	12	0	414	543	7454318	7454447	5e-42	174
Ps_132712	gi|442654309|gb|CM001771.1|	90.53	243	21	2	859	1100	7454206	7454447	1e-85	320
Ps_132713	gi|442654312|gb|CM001768.1|	96.47	85	3	0	12	96	40247233	40247317	6e-32	141
Ps_132721	gi|442654311|gb|CM001769.1|	96.39	83	3	0	755	837	57693824	57693742	1e-30	137
Ps_132723	gi|442654316|gb|CM001764.1|	92.22	424	20	7	268	689	16304824	16304412	2e-166	588
Ps_132727	gi|442654315|gb|CM001765.1|	86.43	140	14	5	1	139	26880546	26880411	2e-34	148
Ps_132731	gi|442654311|gb|CM001769.1|	93.17	249	17	0	213	461	56548354	56548106	6e-100	366
Ps_132732	gi|442654312|gb|CM001768.1|	96.72	122	4	0	491	612	47400337	47400458	7e-51	204
Ps_132737	gi|442654314|gb|CM001766.1|	87.61	1114	96	26	165	1245	16648021	16649125	0	1254
Ps_132739	gi|442654312|gb|CM001768.1|	90.44	293	19	9	381	668	45675193	45674905	2e-102	377
Ps_132742	gi|442654311|gb|CM001769.1|	94.8	173	9	0	570	742	6771333	6771161	2e-70	270
Ps_132746	gi|442654310|gb|CM001770.1|	90.05	402	38	2	4	404	8415696	8415296	4e-146	520
Ps_132747	gi|442654310|gb|CM001770.1|	88.26	264	16	10	1480	1736	29769296	29769041	8e-80	302
Ps_132748	gi|442654315|gb|CM001765.1|	85.21	169	25	0	102	270	9233386	9233554	4e-42	174
Ps_132749	gi|442654313|gb|CM001767.1|	84.43	411	40	17	32	423	38306915	38306510	8e-105	383
Ps_132752	gi|442654312|gb|CM001768.1|	89.13	460	42	8	1	456	34764770	34765225	5e-160	566
Ps_132754	gi|442654311|gb|CM001769.1|	88.4	293	31	3	586	877	31994117	31994407	1e-94	350
Ps_132757	gi|442654314|gb|CM001766.1|	95.35	129	6	0	58	186	38157515	38157387	7e-52	206
Ps_132758	gi|442654312|gb|CM001768.1|	86.11	108	12	2	4	110	33943245	33943350	7e-24	113
Ps_132760	gi|442654312|gb|CM001768.1|	86.24	545	65	8	28	567	34931284	34931823	7e-165	582
Ps_132761	gi|442654313|gb|CM001767.1|	90.16	122	10	2	675	795	5232458	5232338	7e-37	158
Ps_132764	gi|442654313|gb|CM001767.1|	93.15	365	21	4	130	492	8247032	8246670	6e-150	532
Ps_132769	gi|442654311|gb|CM001769.1|	83.25	424	51	13	6	422	22496232	22496642	1e-101	372
Ps_132770	gi|442654311|gb|CM001769.1|	84.71	314	30	14	161	462	22494882	22495189	4e-79	298
Ps_132772	gi|442654313|gb|CM001767.1|	84.32	555	55	21	2162	2705	23174248	23173715	1e-143	514
Ps_132773	gi|442654313|gb|CM001767.1|	84.32	555	55	21	698	1241	23174248	23173715	7e-144	514
Ps_132775	gi|442654313|gb|CM001767.1|	81.89	718	78	31	45	748	15365061	15364382	3e-157	558
Ps_132777	gi|442654311|gb|CM001769.1|	98	150	3	0	222	371	20971772	20971921	4e-68	261
Ps_132781	gi|442654316|gb|CM001764.1|	85.67	628	39	30	468	1052	17400555	17401174	5e-174	614
Ps_132782	gi|442654310|gb|CM001770.1|	89.2	213	21	2	467	678	4549500	4549711	3e-69	265
Ps_132783	gi|442654313|gb|CM001767.1|	92.07	656	43	7	66	715	48313840	48313188	0	915
Ps_132785	gi|442654309|gb|CM001771.1|	86.92	237	26	4	226	461	5348585	5348817	3e-68	261
Ps_132786	gi|442654316|gb|CM001764.1|	87.5	152	16	2	354	505	10561507	10561359	2e-41	172
Ps_132788	gi|442654316|gb|CM001764.1|	85.03	187	20	8	101	283	6243327	6243145	4e-45	183
Ps_132794	gi|442654310|gb|CM001770.1|	90.75	400	29	4	666	1064	6649162	6649554	1e-147	527
Ps_132795	gi|442654316|gb|CM001764.1|	95.65	46	2	0	207	252	10225655	10225610	2e-12	75
Ps_132797	gi|442654313|gb|CM001767.1|	90.89	538	44	4	7	540	46714456	46714992	0	717
Ps_132798	gi|442654310|gb|CM001770.1|	89.73	370	36	2	86	454	12698000	12697632	2e-131	472
Ps_132800	gi|442654316|gb|CM001764.1|	91.05	190	16	1	431	620	10776135	10776323	2e-66	255
Ps_132804	gi|442654310|gb|CM001770.1|	92.8	347	25	0	199	545	27156865	27157211	9e-141	503
Ps_132806	gi|442654312|gb|CM001768.1|	82.67	300	40	12	122	416	31084366	31084658	3e-66	255
Ps_132808	gi|442654313|gb|CM001767.1|	80.39	459	63	19	43	483	2736695	2737144	5e-87	324
Ps_132809	gi|442654314|gb|CM001766.1|	91.77	158	13	0	601	758	38424733	38424890	2e-55	220
Ps_132810	gi|442654312|gb|CM001768.1|	89.26	363	24	14	275	633	42726137	42725786	6e-122	440
Ps_132816	gi|442654313|gb|CM001767.1|	92.08	240	17	2	744	982	14201522	14201760	1e-90	337
Ps_132817	gi|442654313|gb|CM001767.1|	92.24	245	17	2	811	1054	14201517	14201760	2e-93	346
Ps_132819	gi|442654315|gb|CM001765.1|	87.3	189	17	7	1	187	35681912	35681729	9e-53	209
Ps_132821	gi|442654311|gb|CM001769.1|	84.21	266	32	7	1	264	23853307	23853564	6e-65	250
Ps_132822	gi|442654312|gb|CM001768.1|	86.49	148	17	3	274	420	24830259	24830114	1e-37	159
Ps_132823	gi|442654312|gb|CM001768.1|	86.1	223	25	6	274	492	24830259	24830039	2e-60	235
Ps_132827	gi|442654314|gb|CM001766.1|	87.01	485	49	14	1	478	25630277	25629800	2e-150	534
Ps_132829	gi|442654309|gb|CM001771.1|	79.67	241	29	17	543	773	2105496	2105266	5e-36	156
Ps_132830	gi|442654311|gb|CM001769.1|	79.43	705	86	43	431	1100	3747279	3747959	7e-123	444
Ps_132831	gi|442654311|gb|CM001769.1|	88.41	397	36	10	825	1217	3749640	3750030	2e-130	470
Ps_132832	gi|442654311|gb|CM001769.1|	92.41	290	22	0	431	720	3747279	3747568	8e-114	414
Ps_132834	gi|442654316|gb|CM001764.1|	88.96	326	28	8	10	331	17392422	17392743	6e-109	396
Ps_132838	gi|442654314|gb|CM001766.1|	83.28	305	37	12	22	319	19174682	19174385	1e-70	268
Ps_132839	gi|442654316|gb|CM001764.1|	86.6	194	22	3	165	356	9705312	9705121	2e-53	211
Ps_132841	gi|442654310|gb|CM001770.1|	93.9	246	15	0	1	246	21815682	21815927	1e-101	372
Ps_132842	gi|442654309|gb|CM001771.1|	82.04	323	30	21	32	343	7310828	7311133	5e-65	250
Ps_132848	gi|442654312|gb|CM001768.1|	88.99	327	30	5	230	553	43311638	43311315	7e-110	399
Ps_132851	gi|442654313|gb|CM001767.1|	89.29	112	8	4	12	120	46162909	46163019	4e-31	137
Ps_132852	gi|442654310|gb|CM001770.1|	94.93	138	7	0	174	311	6503482	6503619	4e-55	217
Ps_132853	gi|442654313|gb|CM001767.1|	87.09	906	102	11	25	918	6840907	6841809	0	1011
Ps_132854	gi|442654315|gb|CM001765.1|	91.25	160	12	2	489	647	29005411	29005569	1e-54	217
Ps_132855	gi|442654311|gb|CM001769.1|	95.22	439	21	0	1516	1954	59365242	59365680	0	695
Ps_132856	gi|442654313|gb|CM001767.1|	93.46	107	7	0	390	496	16974736	16974630	1e-37	159
Ps_132857	gi|442654314|gb|CM001766.1|	90.91	154	13	1	57	209	22037989	22037836	6e-52	206
Ps_132858	gi|442654316|gb|CM001764.1|	91.12	856	69	6	33	883	1965043	1965896	0	1153
Ps_132871	gi|442654316|gb|CM001764.1|	84.88	205	29	2	201	404	22449643	22449846	2e-51	206
Ps_132872	gi|442654313|gb|CM001767.1|	86.08	316	35	7	298	607	38830845	38831157	3e-89	331
Ps_132877	gi|442654311|gb|CM001769.1|	84.26	305	38	7	10	309	51950272	51949973	2e-76	289
Ps_132878	gi|442654315|gb|CM001765.1|	88.71	62	3	4	106	165	12194292	12194351	2e-11	73.1
Ps_132879	gi|442654311|gb|CM001769.1|	80.48	374	30	26	980	1338	55599687	55600032	3e-63	246
Ps_132880	gi|442654311|gb|CM001769.1|	80.48	374	30	26	1888	2246	55599687	55600032	4e-63	246
Ps_132881	gi|442654311|gb|CM001769.1|	93.01	186	13	0	180	365	18507110	18507295	1e-71	272
Ps_132883	gi|442654312|gb|CM001768.1|	86.41	552	28	25	1419	1930	35787973	35787429	1e-157	560
Ps_132886	gi|442654312|gb|CM001768.1|	87.1	186	15	9	111	290	26688187	26688005	2e-50	202
Ps_132887	gi|442654313|gb|CM001767.1|	81.75	252	28	9	51	297	12267169	12266931	3e-48	195
Ps_132888	gi|442654313|gb|CM001767.1|	93.37	181	12	0	7	187	10015116	10014936	3e-70	268
Ps_132889	gi|442654309|gb|CM001771.1|	88.04	443	41	12	661	1097	446793	447229	8e-144	514
Ps_132890	gi|442654309|gb|CM001771.1|	88.22	450	41	12	661	1104	446793	447236	7e-148	527
Ps_132892	gi|442654311|gb|CM001769.1|	87.85	288	30	5	27	310	48366871	48367157	8e-90	333
Ps_132893	gi|442654310|gb|CM001770.1|	84.06	138	12	9	4	136	4737768	4737636	8e-27	124
Ps_132894	gi|442654311|gb|CM001769.1|	87.28	283	32	4	299	579	2163557	2163277	1e-85	320
Ps_132895	gi|442654311|gb|CM001769.1|	83.15	534	61	17	738	1249	2162812	2162286	9e-128	460
Ps_132896	gi|442654311|gb|CM001769.1|	83.15	534	61	17	652	1163	2162812	2162286	9e-128	460
Ps_132897	gi|442654311|gb|CM001769.1|	87.28	283	32	4	385	665	2163557	2163277	2e-85	320
Ps_132898	gi|442654312|gb|CM001768.1|	90.24	338	31	2	132	468	36039226	36039562	6e-122	440
Ps_132901	gi|442654314|gb|CM001766.1|	89.82	226	21	2	69	293	39385468	39385692	1e-76	289
Ps_132903	gi|442654311|gb|CM001769.1|	79.88	164	23	8	465	620	53241987	53242148	5e-23	111
Ps_132905	gi|442654314|gb|CM001766.1|	88.97	517	48	9	301	813	39229714	39229203	5e-179	630
Ps_132906	gi|442654314|gb|CM001766.1|	86.67	135	13	5	36	167	39230321	39230453	6e-33	145
Ps_132909	gi|442654313|gb|CM001767.1|	82.97	317	27	15	810	1120	41067262	41066967	8e-68	261
Ps_132914	gi|442654313|gb|CM001767.1|	88.31	1934	179	36	508	2413	19666733	19668647	0	2276
Ps_132916	gi|442654316|gb|CM001764.1|	90.48	210	16	4	87	294	47032432	47032639	4e-72	274
Ps_132919	gi|442654315|gb|CM001765.1|	92.59	162	12	0	412	573	4993951	4994112	2e-59	233
Ps_132922	gi|442654311|gb|CM001769.1|	83.53	170	8	16	87	241	33679762	33679598	4e-32	141
Ps_132923	gi|442654312|gb|CM001768.1|	97.54	203	5	0	132	334	24555031	24554829	2e-94	348
Ps_132928	gi|442654310|gb|CM001770.1|	89.5	200	21	0	288	487	46720451	46720252	1e-65	254
Ps_132929	gi|442654310|gb|CM001770.1|	91.43	245	21	0	248	492	41557210	41557454	6e-91	337
Ps_132932	gi|442654314|gb|CM001766.1|	92.35	170	11	2	67	235	38891027	38891195	3e-62	241
Ps_132933	gi|442654310|gb|CM001770.1|	84.07	653	68	29	1281	1916	13449088	13448455	9e-169	597
Ps_132934	gi|442654310|gb|CM001770.1|	83.5	600	64	28	1281	1864	13449088	13448508	1e-147	527
Ps_132935	gi|442654315|gb|CM001765.1|	93.71	143	7	2	185	326	35072626	35072485	7e-54	213
Ps_132944	gi|442654315|gb|CM001765.1|	92.81	167	10	2	334	499	36399661	36399826	4e-62	241
Ps_132945	gi|442654315|gb|CM001765.1|	95.68	139	6	0	1	139	36397760	36397898	4e-57	224
Ps_132948	gi|442654315|gb|CM001765.1|	93.6	125	6	2	30	153	32062331	32062454	1e-45	185
Ps_132953	gi|442654314|gb|CM001766.1|	88.67	256	29	0	415	670	23257333	23257588	3e-83	313
Ps_132954	gi|442654315|gb|CM001765.1|	91.72	145	11	1	55	198	26602300	26602156	5e-50	200
Ps_132958	gi|442654312|gb|CM001768.1|	77.93	426	45	33	404	821	22588082	22588466	1e-55	220
Ps_132959	gi|442654309|gb|CM001771.1|	81.43	377	40	24	696	1062	5197198	5197554	6e-74	281
Ps_132961	gi|442654316|gb|CM001764.1|	87.43	350	34	10	88	432	3879971	3879627	9e-108	394
Ps_132962	gi|442654316|gb|CM001764.1|	88.93	262	24	5	262	521	3879885	3879627	6e-85	318
Ps_132967	gi|442654315|gb|CM001765.1|	89.72	389	36	4	218	604	13864382	13864768	3e-138	494
Ps_132971	gi|442654315|gb|CM001765.1|	93.02	172	10	2	956	1126	33763610	33763440	2e-64	250
Ps_132973	gi|442654315|gb|CM001765.1|	93.75	64	4	0	613	676	10328555	10328618	1e-18	97.1
Ps_132974	gi|442654313|gb|CM001767.1|	83.06	797	99	34	56	836	12591264	12590488	0	691
Ps_132975	gi|442654315|gb|CM001765.1|	90.95	221	18	2	466	685	3323858	3324077	2e-78	296
Ps_132980	gi|442654312|gb|CM001768.1|	86.82	296	27	9	56	345	23144170	23143881	5e-86	320
Ps_132982	gi|442654314|gb|CM001766.1|	76.17	470	60	38	18	473	29375874	29375443	7e-50	200
Ps_132986	gi|442654311|gb|CM001769.1|	86	1143	106	43	2002	3125	28178247	28179354	0	1175
Ps_132987	gi|442654312|gb|CM001768.1|	86.32	234	32	0	757	990	333754	333987	3e-66	255
Ps_132988	gi|442654312|gb|CM001768.1|	83.91	640	85	14	287	914	333354	333987	1e-168	595
Ps_132989	gi|442654313|gb|CM001767.1|	93.37	196	12	1	87	282	38267441	38267247	2e-76	289
Ps_132994	gi|442654310|gb|CM001770.1|	85.65	425	57	4	26	448	13760816	13760394	3e-123	444
Ps_132995	gi|442654311|gb|CM001769.1|	85.68	384	45	10	295	673	27479345	27478967	1e-108	396
Ps_132996	gi|442654311|gb|CM001769.1|	80.59	1298	160	75	130	1400	27477569	27478801	0	917
Ps_133001	gi|442654311|gb|CM001769.1|	90.02	411	37	4	23	431	24013271	24012863	1e-148	529
Ps_133002	gi|442654313|gb|CM001767.1|	83.21	280	35	12	536	809	47248070	47247797	2e-63	246
Ps_133003	gi|442654312|gb|CM001768.1|	95.93	123	5	0	102	224	39949710	39949588	4e-50	200
Ps_133005	gi|442654310|gb|CM001770.1|	94.62	93	3	2	380	471	2984224	2984133	1e-32	143
Ps_133008	gi|442654310|gb|CM001770.1|	92.48	133	7	3	990	1120	2311264	2311395	2e-45	187
Ps_133009	gi|442654313|gb|CM001767.1|	86.79	318	31	9	463	773	44909650	44909337	6e-93	344
Ps_133010	gi|442654316|gb|CM001764.1|	80.75	1600	200	88	33	1577	1437739	1436193	0	1149
Ps_133012	gi|442654314|gb|CM001766.1|	88.1	311	31	6	2	309	6277590	6277283	1e-99	364
Ps_133014	gi|442654313|gb|CM001767.1|	83.44	598	58	31	31	607	13923195	13923772	3e-145	518
Ps_133015	gi|442654313|gb|CM001767.1|	86.62	426	45	10	31	450	13923195	13923614	4e-128	460
Ps_133021	gi|442654311|gb|CM001769.1|	79.38	325	27	25	26	339	49664039	49664334	2e-47	193
Ps_133025	gi|442654314|gb|CM001766.1|	83.3	515	53	26	233	732	39426150	39426646	5e-123	444
Ps_133029	gi|442654313|gb|CM001767.1|	91.52	224	17	2	16	238	5541199	5540977	4e-82	307
Ps_133035	gi|442654316|gb|CM001764.1|	88.05	1038	108	12	791	1823	9815799	9814773	0	1216
Ps_133036	gi|442654311|gb|CM001769.1|	96.19	210	8	0	1	210	21897796	21898005	2e-93	344
Ps_133038	gi|442654316|gb|CM001764.1|	86.41	368	38	5	7	374	23550043	23549688	1e-107	392
Ps_133041	gi|442654312|gb|CM001768.1|	85.68	426	55	6	1	423	42881714	42881292	4e-123	444
Ps_133042	gi|442654313|gb|CM001767.1|	79.3	343	35	20	2	329	2556546	2556225	4e-52	207
Ps_133044	gi|442654310|gb|CM001770.1|	87.26	314	33	7	358	667	15455818	15456128	4e-95	351
Ps_133045	gi|442654315|gb|CM001765.1|	88.19	398	43	4	617	1012	472651	473046	3e-131	472
Ps_133047	gi|442654316|gb|CM001764.1|	87.97	424	35	10	4	415	582260	581841	4e-136	486
Ps_133052	gi|442654314|gb|CM001766.1|	89.69	873	72	15	17	881	20331863	20332725	0	1098
Ps_133053	gi|442654316|gb|CM001764.1|	84.32	287	21	8	199	463	12971901	12972185	1e-67	259
Ps_133055	gi|442654309|gb|CM001771.1|	81.78	258	26	4	920	1168	5785812	5786057	2e-48	196
Ps_133056	gi|442654309|gb|CM001771.1|	86.41	184	23	2	62	244	8633562	8633744	3e-50	200
Ps_133057	gi|442654311|gb|CM001769.1|	92.38	328	21	4	1	326	10765552	10765227	3e-129	464
Ps_133058	gi|442654309|gb|CM001771.1|	87.75	253	25	6	36	285	10296880	10296631	5e-77	291
Ps_133060	gi|442654316|gb|CM001764.1|	85.64	397	42	6	106	499	3410201	3410585	5e-111	403
Ps_133062	gi|442654312|gb|CM001768.1|	79.17	240	30	17	32	264	9866818	9867044	1e-34	148
Ps_133064	gi|442654310|gb|CM001770.1|	80.14	886	106	54	356	1196	35752149	35753009	6e-169	597
Ps_133068	gi|442654310|gb|CM001770.1|	86.91	466	44	15	153	609	41847189	41847646	4e-142	507
Ps_133069	gi|442654310|gb|CM001770.1|	92.31	65	5	0	244	308	41847582	41847646	7e-18	93.5
Ps_133075	gi|442654311|gb|CM001769.1|	91.84	527	37	6	1	524	24163766	24164289	0	730
Ps_133076	gi|442654312|gb|CM001768.1|	93.77	257	16	0	181	437	24569551	24569295	7e-106	387
Ps_133077	gi|442654312|gb|CM001768.1|	93.77	257	16	0	181	437	24569551	24569295	6e-106	387
Ps_133078	gi|442654312|gb|CM001768.1|	90.16	315	27	4	410	722	27889338	27889650	6e-112	407
Ps_133079	gi|442654312|gb|CM001768.1|	91.06	235	17	4	290	522	27889338	27889570	3e-84	315
Ps_133080	gi|442654312|gb|CM001768.1|	90.16	315	27	4	290	602	27889338	27889650	5e-112	407
Ps_133081	gi|442654312|gb|CM001768.1|	91.06	235	17	4	410	642	27889338	27889570	4e-84	315
Ps_133082	gi|442654316|gb|CM001764.1|	89	300	33	0	271	570	3236273	3235974	2e-101	372
Ps_133084	gi|442654316|gb|CM001764.1|	84.27	248	33	6	238	482	47046498	47046254	1e-60	237
Ps_133085	gi|442654309|gb|CM001771.1|	88.44	199	21	2	518	715	14972031	14971834	2e-61	239
Ps_133086	gi|442654313|gb|CM001767.1|	85.34	266	26	11	778	1033	45420004	45420266	2e-68	263
Ps_133091	gi|442654315|gb|CM001765.1|	97.92	48	1	0	253	300	13892163	13892116	1e-14	84.2
Ps_133092	gi|442654312|gb|CM001768.1|	93.1	145	8	2	651	794	46264157	46264300	8e-53	211
Ps_133094	gi|442654315|gb|CM001765.1|	92.02	213	2	7	345	552	3901939	3901737	2e-75	285
Ps_133095	gi|442654313|gb|CM001767.1|	83.95	679	76	29	333	995	6930447	6931108	9e-176	619
Ps_133097	gi|442654316|gb|CM001764.1|	86.42	81	8	2	560	637	44020699	44020619	3e-15	86.1
Ps_133098	gi|442654313|gb|CM001767.1|	81.74	356	41	16	656	1003	35733037	35733376	3e-72	276
Ps_133108	gi|442654312|gb|CM001768.1|	95.65	46	2	0	123	168	33260297	33260252	2e-12	75
Ps_133111	gi|442654310|gb|CM001770.1|	95.29	85	4	0	224	308	29126752	29126668	3e-30	135
Ps_133112	gi|442654310|gb|CM001770.1|	80.49	410	43	29	84	478	16224718	16224331	3e-73	279
Ps_133114	gi|442654315|gb|CM001765.1|	95.15	165	8	0	606	770	33329316	33329152	8e-68	261
Ps_133121	gi|442654314|gb|CM001766.1|	90.28	967	80	14	58	1017	35464343	35465302	0	1253
Ps_133122	gi|442654312|gb|CM001768.1|	84.15	978	127	26	419	1384	18557111	18556150	0	922
Ps_133128	gi|442654309|gb|CM001771.1|	94.16	3065	177	2	710	3773	6182404	6185467	0	4667
Ps_133131	gi|442654316|gb|CM001764.1|	86.36	799	82	24	1	790	5485875	5486655	0	846
Ps_133132	gi|442654313|gb|CM001767.1|	93.5	200	13	0	812	1011	16049732	16049931	1e-78	298
Ps_133136	gi|442654316|gb|CM001764.1|	91.38	58	3	2	328	384	17351949	17352005	3e-13	78.7
Ps_133137	gi|442654313|gb|CM001767.1|	98.63	73	1	0	155	227	10301837	10301909	5e-29	130
Ps_133140	gi|442654311|gb|CM001769.1|	88.72	266	27	3	137	400	19723651	19723915	2e-86	322
Ps_133142	gi|442654316|gb|CM001764.1|	81.74	219	22	12	2	207	13420826	13421039	4e-40	167
Ps_133147	gi|442654310|gb|CM001770.1|	97.59	83	2	0	420	502	34279757	34279839	4e-32	143
Ps_133148	gi|442654310|gb|CM001770.1|	89.62	212	20	2	207	417	1200962	1201172	2e-70	268
Ps_133152	gi|442654309|gb|CM001771.1|	81.82	253	33	12	1453	1698	1875909	1875663	2e-49	200
Ps_133155	gi|442654313|gb|CM001767.1|	92.24	322	23	2	5	325	17783801	17783481	2e-126	455
Ps_133157	gi|442654309|gb|CM001771.1|	81.94	1008	125	51	267	1244	5379372	5380352	0	800
Ps_133158	gi|442654310|gb|CM001770.1|	87.18	889	90	21	94	978	6258140	6257272	0	989
Ps_133162	gi|442654311|gb|CM001769.1|	92.41	224	12	3	89	308	2881317	2881539	8e-84	315
Ps_133165	gi|442654314|gb|CM001766.1|	88.79	223	23	2	1	222	18080775	18080996	1e-71	272
Ps_133166	gi|442654315|gb|CM001765.1|	93.24	74	5	0	133	206	34291525	34291452	8e-23	110
Ps_133172	gi|442654316|gb|CM001764.1|	77.81	811	111	44	195	951	15338156	15337361	1e-120	436
Ps_133173	gi|442654311|gb|CM001769.1|	81.47	545	55	38	351	872	29255994	29256515	2e-111	405
Ps_133174	gi|442654311|gb|CM001769.1|	88.06	134	6	6	170	298	32085232	32085104	6e-35	150
Ps_133175	gi|442654309|gb|CM001771.1|	79.12	498	60	37	270	740	4958152	4958632	9e-81	303
Ps_133178	gi|442654312|gb|CM001768.1|	96.5	143	5	0	408	550	39624740	39624882	1e-60	237
Ps_133180	gi|442654316|gb|CM001764.1|	92.67	1609	112	6	5	1610	410317	411922	0	2313
Ps_133186	gi|442654311|gb|CM001769.1|	85.12	383	46	10	796	1173	28239530	28239154	6e-104	381
Ps_133189	gi|442654311|gb|CM001769.1|	83.57	359	49	10	1317	1670	32291471	32291118	2e-87	327
Ps_133190	gi|442654313|gb|CM001767.1|	83.86	502	51	25	560	1054	23154277	23154755	5e-125	451
Ps_133191	gi|442654309|gb|CM001771.1|	82.97	640	67	26	119	740	11030688	11030073	5e-152	540
Ps_133192	gi|442654309|gb|CM001771.1|	80.38	632	72	33	119	714	11030688	11030073	9e-120	433
Ps_133195	gi|442654314|gb|CM001766.1|	91.3	207	16	2	633	838	37373536	37373331	4e-74	281
Ps_133196	gi|442654311|gb|CM001769.1|	87.59	282	27	7	192	469	15089638	15089915	1e-85	320
Ps_133197	gi|442654309|gb|CM001771.1|	80.38	316	33	18	440	737	3856438	3856134	1e-53	213
Ps_133201	gi|442654314|gb|CM001766.1|	88.24	221	17	7	445	659	36256303	36256520	2e-66	255
Ps_133202	gi|442654315|gb|CM001765.1|	86.72	1047	110	20	356	1383	9279132	9278096	0	1136
Ps_133203	gi|442654312|gb|CM001768.1|	94.77	153	7	1	548	699	27260272	27260120	2e-60	237
Ps_133205	gi|442654309|gb|CM001771.1|	94.26	122	5	2	553	673	7811527	7811407	3e-45	185
Ps_133206	gi|442654313|gb|CM001767.1|	94.87	858	42	2	1262	2118	1705037	1704181	0	1339
Ps_133208	gi|442654316|gb|CM001764.1|	94.26	122	7	0	149	270	37395170	37395291	4e-46	187
Ps_133209	gi|442654311|gb|CM001769.1|	88.01	392	41	6	71	459	46477138	46476750	9e-128	459
Ps_133210	gi|442654310|gb|CM001770.1|	86.89	244	24	5	467	709	2462729	2462965	1e-69	267
Ps_133211	gi|442654310|gb|CM001770.1|	87.3	244	23	5	467	709	2462729	2462965	3e-71	272
Ps_133214	gi|442654312|gb|CM001768.1|	84.19	310	38	9	1	301	46613289	46613596	4e-77	291
Ps_133215	gi|442654312|gb|CM001768.1|	94.12	187	9	2	499	684	46615581	46615396	2e-74	283
Ps_133216	gi|442654310|gb|CM001770.1|	79.84	506	44	38	1	468	11704114	11703629	8e-85	316
Ps_133220	gi|442654316|gb|CM001764.1|	85.4	1103	122	38	11	1095	9935971	9934890	0	1109
Ps_133222	gi|442654309|gb|CM001771.1|	92.22	835	63	2	24	857	250607	251440	0	1181
Ps_133224	gi|442654310|gb|CM001770.1|	85.53	394	46	11	1590	1979	44998966	44998580	8e-110	401
Ps_133230	gi|442654314|gb|CM001766.1|	84.62	182	20	7	429	602	35231644	35231463	5e-42	174
Ps_133232	gi|442654309|gb|CM001771.1|	92.31	195	13	2	579	772	16129860	16129667	3e-72	276
Ps_133233	gi|442654309|gb|CM001771.1|	87.03	563	42	23	699	1256	16129860	16129324	1e-171	606
Ps_133234	gi|442654311|gb|CM001769.1|	88.49	252	23	6	699	947	3962301	3962549	2e-79	300
Ps_133235	gi|442654310|gb|CM001770.1|	86.83	372	40	7	225	590	3514694	3515062	5e-112	407
Ps_133236	gi|442654310|gb|CM001770.1|	93.67	79	5	0	205	283	3512707	3512629	1e-25	119
Ps_133238	gi|442654311|gb|CM001769.1|	90.14	142	14	0	229	370	12592468	12592327	3e-45	185
Ps_133239	gi|442654316|gb|CM001764.1|	81.33	739	73	41	229	935	4028736	4028031	8e-152	540
Ps_133240	gi|442654316|gb|CM001764.1|	92.42	132	10	0	103	234	3361916	3362047	1e-46	189
Ps_133241	gi|442654314|gb|CM001766.1|	86.55	394	41	12	49	437	25568505	25568891	6e-117	424
Ps_133242	gi|442654314|gb|CM001766.1|	85.53	394	47	10	49	438	25568505	25568892	9e-111	403
Ps_133243	gi|442654314|gb|CM001766.1|	89.39	179	10	7	445	619	16588335	16588162	2e-54	217
Ps_133244	gi|442654316|gb|CM001764.1|	86.84	509	44	12	325	814	4290895	4291399	5e-154	547
Ps_133245	gi|442654310|gb|CM001770.1|	82.43	592	86	16	26	606	32900303	32900887	2e-140	501
Ps_133248	gi|442654309|gb|CM001771.1|	92.86	56	2	2	91	145	12921567	12921513	2e-13	80.5
Ps_133249	gi|442654309|gb|CM001771.1|	92.86	56	2	2	91	145	12921567	12921513	2e-13	80.5
Ps_133251	gi|442654310|gb|CM001770.1|	85.03	167	18	5	312	476	8804070	8803909	3e-38	163
Ps_133252	gi|442654310|gb|CM001770.1|	89.18	619	51	16	1	610	17181743	17182354	0	758
Ps_133254	gi|442654316|gb|CM001764.1|	81.59	201	31	6	1	198	16249173	16248976	2e-38	161
Ps_133255	gi|442654312|gb|CM001768.1|	89.13	414	40	5	4	414	22852879	22852468	4e-143	510
Ps_133256	gi|442654310|gb|CM001770.1|	88.85	287	30	2	346	631	7158809	7159094	3e-95	351
Ps_133258	gi|442654312|gb|CM001768.1|	99.06	635	2	1	1	631	23659939	23660573	0	1136
Ps_133260	gi|442654314|gb|CM001766.1|	87.07	812	63	26	699	1492	32662062	32661275	0	880
Ps_133261	gi|442654314|gb|CM001766.1|	89.95	368	29	8	7	370	29925314	29924951	1e-130	468
Ps_133265	gi|442654309|gb|CM001771.1|	93.25	237	14	2	293	528	1278373	1278138	2e-94	348
Ps_133266	gi|442654312|gb|CM001768.1|	90.29	515	42	6	1195	1705	47669384	47668874	0	667
Ps_133267	gi|442654312|gb|CM001768.1|	90.29	515	42	6	1119	1629	47669384	47668874	0	667
Ps_133268	gi|442654312|gb|CM001768.1|	85.57	409	39	14	436	832	47671778	47671378	5e-113	411
Ps_133269	gi|442654312|gb|CM001768.1|	85.57	409	39	14	404	800	47671778	47671378	5e-113	411
Ps_133270	gi|442654312|gb|CM001768.1|	85.57	409	39	14	498	894	47671778	47671378	5e-113	411
Ps_133274	gi|442654313|gb|CM001767.1|	86.76	506	45	17	21	512	18173148	18172651	7e-153	544
Ps_133275	gi|442654316|gb|CM001764.1|	85.39	356	36	12	14	357	14019560	14019209	1e-96	355
Ps_133282	gi|442654310|gb|CM001770.1|	86.53	297	33	7	98	391	2193674	2193966	4e-86	320
Ps_133283	gi|442654314|gb|CM001766.1|	86.97	238	27	4	526	761	36405840	36406075	8e-69	265
Ps_133285	gi|442654310|gb|CM001770.1|	89.52	124	13	0	177	300	8531804	8531681	9e-37	158
Ps_133286	gi|442654310|gb|CM001770.1|	83.19	702	87	30	342	1029	22216929	22217613	5e-174	614
Ps_133287	gi|442654309|gb|CM001771.1|	96.45	197	7	0	202	398	8116212	8116016	1e-87	326
Ps_133288	gi|442654309|gb|CM001771.1|	85.86	488	41	20	1	478	8117265	8117734	3e-138	494
Ps_133289	gi|442654314|gb|CM001766.1|	82.18	808	87	37	1787	2560	38502025	38501241	0	641
Ps_133290	gi|442654313|gb|CM001767.1|	83.11	740	64	42	831	1538	5322531	5323241	5e-175	617
Ps_133291	gi|442654313|gb|CM001767.1|	83.2	762	66	43	1003	1732	5322510	5323241	0	641
Ps_133292	gi|442654314|gb|CM001766.1|	81.78	730	75	38	831	1525	38501947	38501241	3e-157	558
Ps_133293	gi|442654314|gb|CM001766.1|	82.08	809	86	39	946	1719	38502025	38501241	2e-180	636
Ps_133295	gi|442654314|gb|CM001766.1|	82.47	770	111	22	78	835	24099032	24099789	0	652
Ps_133298	gi|442654316|gb|CM001764.1|	77.05	353	47	26	122	466	1150881	1151207	4e-41	172
Ps_133300	gi|442654309|gb|CM001771.1|	88.89	252	23	4	6	254	15222802	15223051	7e-82	305
Ps_133301	gi|442654313|gb|CM001767.1|	89.93	278	19	7	926	1196	10748756	10748481	2e-94	350
Ps_133302	gi|442654314|gb|CM001766.1|	83.57	359	36	13	1063	1410	39746969	39747315	7e-84	315
Ps_133304	gi|442654311|gb|CM001769.1|	86.12	389	48	6	20	405	13023852	13024237	2e-114	414
Ps_133305	gi|442654311|gb|CM001769.1|	86.01	336	33	12	298	626	18387451	18387779	4e-94	348
Ps_133306	gi|442654311|gb|CM001769.1|	85.04	468	52	17	20	480	18394908	18394452	7e-128	460
Ps_133307	gi|442654310|gb|CM001770.1|	86.89	847	85	24	25	863	44840673	44841501	0	926
Ps_133308	gi|442654316|gb|CM001764.1|	81.43	533	60	22	139	641	2629731	2629208	2e-109	399
Ps_133310	gi|442654313|gb|CM001767.1|	78.62	276	35	16	82	339	3218301	3218570	3e-38	161
Ps_133311	gi|442654310|gb|CM001770.1|	94.19	155	7	2	243	396	45959890	45959737	2e-60	235
Ps_133312	gi|442654310|gb|CM001770.1|	95.52	201	7	2	62	261	45946102	45946301	2e-85	320
Ps_133314	gi|442654313|gb|CM001767.1|	91.81	232	15	4	3	232	9322725	9322496	6e-86	320
Ps_133315	gi|442654313|gb|CM001767.1|	90.21	143	12	2	156	297	16807017	16806876	3e-45	185
Ps_133316	gi|442654313|gb|CM001767.1|	78.84	397	40	23	119	479	16808215	16808603	6e-58	228
Ps_133317	gi|442654313|gb|CM001767.1|	90	210	15	6	617	823	18016773	18016979	2e-69	267
Ps_133320	gi|442654314|gb|CM001766.1|	90	200	20	0	27	226	29262590	29262391	5e-68	259
Ps_133321	gi|442654314|gb|CM001766.1|	85.67	335	21	15	1	318	29263647	29263971	2e-88	327
Ps_133323	gi|442654316|gb|CM001764.1|	84.74	570	70	17	4	566	8771714	8772273	2e-156	555
Ps_133325	gi|442654309|gb|CM001771.1|	86.12	317	38	6	282	595	6990336	6990023	1e-90	337
Ps_133326	gi|442654309|gb|CM001771.1|	86.16	318	38	6	184	498	6990337	6990023	2e-91	339
Ps_133327	gi|442654309|gb|CM001771.1|	95.45	44	2	0	1	44	1150375	1150418	6e-11	71.3
Ps_133329	gi|442654313|gb|CM001767.1|	95.96	99	4	0	179	277	44264345	44264443	5e-38	161
Ps_133330	gi|442654316|gb|CM001764.1|	88.89	144	9	6	281	422	1575086	1575224	1e-40	171
Ps_133332	gi|442654312|gb|CM001768.1|	92.27	401	25	6	360	757	36412073	36411676	6e-159	564
Ps_133334	gi|442654310|gb|CM001770.1|	87.25	149	19	0	172	320	13363557	13363705	5e-41	171
Ps_133335	gi|442654310|gb|CM001770.1|	82.08	480	42	17	1	450	13367097	13367562	5e-101	370
Ps_133337	gi|442654313|gb|CM001767.1|	90.64	235	19	3	283	515	2641562	2641329	2e-82	309
Ps_133339	gi|442654314|gb|CM001766.1|	84.4	327	31	15	642	958	9799249	9798933	4e-80	303
Ps_133340	gi|442654315|gb|CM001765.1|	85.01	587	71	17	265	843	34047564	34046987	5e-164	580
Ps_133341	gi|442654313|gb|CM001767.1|	89.6	779	73	5	836	1613	412329	411558	0	983
Ps_133342	gi|442654312|gb|CM001768.1|	93.79	145	7	2	347	490	28002258	28002401	8e-55	217
Ps_133346	gi|442654310|gb|CM001770.1|	86.22	392	35	16	1144	1525	29691278	29690896	3e-111	407
Ps_133349	gi|442654309|gb|CM001771.1|	94.24	243	12	2	1469	1710	1410240	1410481	3e-100	370
Ps_133350	gi|442654309|gb|CM001771.1|	88.36	275	18	13	1	270	6257718	6257983	6e-85	318
Ps_133351	gi|442654309|gb|CM001771.1|	88.98	354	26	11	353	701	6258128	6258473	6e-117	425
Ps_133352	gi|442654309|gb|CM001771.1|	86.64	614	53	17	1952	2548	6266482	6267083	0	652
Ps_133353	gi|442654309|gb|CM001771.1|	94.92	177	9	0	544	720	6264697	6264873	8e-73	278
Ps_133354	gi|442654309|gb|CM001771.1|	85.94	505	44	21	960	1452	6264384	6264873	1e-143	514
Ps_133355	gi|442654309|gb|CM001771.1|	94.92	177	9	0	544	720	6264697	6264873	1e-72	278
Ps_133356	gi|442654309|gb|CM001771.1|	86.64	614	53	17	950	1546	6266482	6267083	0	652
Ps_133357	gi|442654309|gb|CM001771.1|	85.94	505	44	21	960	1452	6264384	6264873	8e-144	514
Ps_133358	gi|442654309|gb|CM001771.1|	86.64	614	53	17	1682	2278	6266482	6267083	0	652
Ps_133359	gi|442654309|gb|CM001771.1|	94.92	177	9	0	544	720	6264697	6264873	7e-73	278
Ps_133360	gi|442654309|gb|CM001771.1|	85.94	505	44	21	960	1452	6264384	6264873	9e-144	514
Ps_133361	gi|442654309|gb|CM001771.1|	85.74	505	45	24	1913	2405	6264384	6264873	6e-142	508
Ps_133362	gi|442654309|gb|CM001771.1|	85.94	505	44	21	960	1452	6264384	6264873	1e-143	514
Ps_133363	gi|442654309|gb|CM001771.1|	86.64	614	53	17	1220	1816	6266482	6267083	0	652
Ps_133364	gi|442654309|gb|CM001771.1|	94.92	177	9	0	544	720	6264697	6264873	1e-72	278
Ps_133365	gi|442654309|gb|CM001771.1|	86.64	614	53	17	2635	3231	6266482	6267083	0	652
Ps_133366	gi|442654309|gb|CM001771.1|	85.74	505	45	24	1598	2090	6264384	6264873	6e-142	508
Ps_133367	gi|442654309|gb|CM001771.1|	86.64	614	53	17	2905	3501	6266482	6267083	0	652
Ps_133368	gi|442654309|gb|CM001771.1|	86.64	614	53	17	1858	2454	6266482	6267083	0	652
Ps_133372	gi|442654314|gb|CM001766.1|	88.48	538	46	15	1077	1607	35781571	35781043	1e-180	636
Ps_133373	gi|442654316|gb|CM001764.1|	86.62	157	11	8	1028	1176	10410979	10410825	6e-39	165
Ps_133374	gi|442654311|gb|CM001769.1|	88.19	686	68	10	408	1085	2245568	2246248	0	806
Ps_133376	gi|442654316|gb|CM001764.1|	86.83	167	19	3	587	751	44680033	44680198	2e-44	183
Ps_133377	gi|442654311|gb|CM001769.1|	92.82	209	13	2	490	697	57615029	57614822	6e-80	302
Ps_133379	gi|442654312|gb|CM001768.1|	92.29	687	48	5	14	697	47431171	47430487	0	970
Ps_133380	gi|442654312|gb|CM001768.1|	89.4	1745	128	32	232	1940	45155673	45153950	0	2145
Ps_133384	gi|442654314|gb|CM001766.1|	90.59	1371	116	13	1	1365	28751918	28753281	0	1805
Ps_133385	gi|442654311|gb|CM001769.1|	88.5	539	55	5	29	562	49141365	49140829	0	645
Ps_133389	gi|442654311|gb|CM001769.1|	88.93	244	24	3	9	251	9088076	9088317	2e-79	298
Ps_133390	gi|442654310|gb|CM001770.1|	84.33	466	60	9	666	1129	4787283	4786829	1e-122	444
Ps_133391	gi|442654312|gb|CM001768.1|	83.17	814	72	38	411	1174	28184323	28185121	0	684
Ps_133394	gi|442654311|gb|CM001769.1|	87.5	320	32	8	282	595	14428486	14428169	1e-98	363
Ps_133396	gi|442654309|gb|CM001771.1|	83.56	371	29	21	114	463	4250503	4250862	2e-85	318
Ps_133397	gi|442654311|gb|CM001769.1|	88.73	204	17	6	425	626	43747060	43747259	6e-63	244
Ps_133402	gi|442654314|gb|CM001766.1|	88.68	265	19	7	829	1085	28413227	28413488	3e-83	313
Ps_133403	gi|442654314|gb|CM001766.1|	96.8	125	4	0	829	953	28413227	28413351	4e-52	209
Ps_133407	gi|442654312|gb|CM001768.1|	92.86	462	31	2	5	465	41843652	41843192	0	669
Ps_133410	gi|442654314|gb|CM001766.1|	82.47	599	86	17	817	1405	30321778	30321189	1e-141	507
Ps_133412	gi|442654314|gb|CM001766.1|	94.56	441	24	0	848	1288	1915011	1915451	0	682
Ps_133413	gi|442654309|gb|CM001771.1|	94.93	473	24	0	328	800	16150549	16151021	0	741
Ps_133415	gi|442654311|gb|CM001769.1|	84.94	983	116	28	249	1221	34537098	34536138	0	966
Ps_133417	gi|442654314|gb|CM001766.1|	85.57	201	24	5	735	932	21843493	21843691	5e-51	206
Ps_133418	gi|442654314|gb|CM001766.1|	85.66	537	63	14	208	737	21822366	21822895	1e-155	553
Ps_133419	gi|442654310|gb|CM001770.1|	91.61	155	9	4	1039	1191	11217035	11217187	1e-52	211
Ps_133421	gi|442654311|gb|CM001769.1|	80.88	999	149	36	20	991	32371157	32370174	0	749
Ps_133422	gi|442654310|gb|CM001770.1|	91.94	211	17	0	136	346	14169454	14169664	7e-79	296
Ps_133423	gi|442654310|gb|CM001770.1|	88.24	136	14	2	29	164	14170768	14170901	2e-38	161
Ps_133424	gi|442654310|gb|CM001770.1|	90.23	256	23	2	52	306	14170789	14171043	6e-90	333
Ps_133425	gi|442654316|gb|CM001764.1|	81.71	328	37	13	351	659	9918499	9918176	3e-65	252
Ps_133426	gi|442654316|gb|CM001764.1|	81.71	328	37	13	339	647	9918499	9918176	2e-65	252
Ps_133428	gi|442654316|gb|CM001764.1|	86.81	667	71	11	532	1194	10758625	10759278	0	728
Ps_133429	gi|442654314|gb|CM001766.1|	88.75	329	33	4	194	520	21157359	21157033	7e-110	399
Ps_133431	gi|442654311|gb|CM001769.1|	82.33	215	34	4	7	219	13219368	13219580	1e-44	183
Ps_133434	gi|442654315|gb|CM001765.1|	83.33	540	56	30	170	686	34988906	34989434	9e-130	468
Ps_133438	gi|442654313|gb|CM001767.1|	86	200	26	2	85	283	5445704	5445902	1e-53	213
Ps_133440	gi|442654315|gb|CM001765.1|	95.02	321	10	6	762	1080	32068428	32068744	2e-139	499
Ps_133442	gi|442654315|gb|CM001765.1|	89.4	972	82	16	608	1571	30027824	30028782	0	1205
Ps_133443	gi|442654311|gb|CM001769.1|	94.67	150	8	0	537	686	10471230	10471081	2e-59	233
Ps_133444	gi|442654313|gb|CM001767.1|	93.85	390	20	4	712	1099	4224648	4224261	4e-165	584
Ps_133445	gi|442654313|gb|CM001767.1|	95.39	152	6	1	610	761	4221916	4222066	7e-62	241
Ps_133446	gi|442654316|gb|CM001764.1|	91.34	277	21	3	325	600	16680586	16680312	4e-102	375
Ps_133447	gi|442654316|gb|CM001764.1|	91.45	234	18	2	325	557	16680586	16680354	2e-85	320
Ps_133448	gi|442654312|gb|CM001768.1|	87.11	450	48	9	74	519	47732948	47733391	5e-140	501
Ps_133449	gi|442654311|gb|CM001769.1|	84.62	208	28	4	354	559	58375555	58375760	7e-51	204
Ps_133450	gi|442654311|gb|CM001769.1|	84.62	208	28	4	272	477	58375555	58375760	6e-51	204
Ps_133452	gi|442654312|gb|CM001768.1|	84.76	105	6	3	748	843	40669176	40669279	3e-18	97.1
Ps_133453	gi|442654312|gb|CM001768.1|	92	250	20	0	572	821	34004815	34005064	5e-95	351
Ps_133456	gi|442654314|gb|CM001766.1|	87.96	357	30	11	314	664	14028686	14028337	2e-112	409
Ps_133457	gi|442654309|gb|CM001771.1|	83.82	1094	135	34	11	1076	6412687	6413766	0	1002
Ps_133458	gi|442654313|gb|CM001767.1|	88.39	448	42	10	137	579	15915124	15915566	3e-149	531
Ps_133461	gi|442654311|gb|CM001769.1|	97.25	109	3	0	307	415	15949207	15949315	2e-45	185
Ps_133463	gi|442654310|gb|CM001770.1|	89.25	214	19	4	50	261	6377432	6377643	1e-69	265
Ps_133464	gi|442654315|gb|CM001765.1|	93.75	224	14	0	12	235	23319949	23319726	2e-91	337
Ps_133465	gi|442654311|gb|CM001769.1|	85.53	235	20	10	269	496	6995214	6995441	8e-60	233
Ps_133466	gi|442654313|gb|CM001767.1|	89.13	414	43	2	1	413	20876256	20875844	3e-144	514
Ps_133467	gi|442654313|gb|CM001767.1|	88.16	414	40	9	47	453	20876210	20875799	2e-135	484
Ps_133468	gi|442654309|gb|CM001771.1|	89.44	729	69	8	1166	1890	7124390	7123666	0	913
Ps_133469	gi|442654315|gb|CM001765.1|	78.35	462	39	40	34	451	33661580	33661136	5e-62	243
Ps_133471	gi|442654313|gb|CM001767.1|	93.81	210	13	0	172	381	37341654	37341445	6e-85	316
Ps_133472	gi|442654309|gb|CM001771.1|	87.03	316	31	7	365	678	3763748	3763441	3e-94	348
Ps_133473	gi|442654315|gb|CM001765.1|	90.46	346	33	0	287	632	30035849	30036194	9e-127	457
Ps_133474	gi|442654314|gb|CM001766.1|	84.76	164	23	2	1	163	26552037	26551875	8e-39	163
Ps_133476	gi|442654313|gb|CM001767.1|	91.3	69	6	0	1	69	2270808	2270740	2e-18	95.3
Ps_133477	gi|442654313|gb|CM001767.1|	90.83	240	20	2	142	380	2270471	2270233	6e-86	320
Ps_133478	gi|442654313|gb|CM001767.1|	84.42	398	50	12	304	695	20579359	20578968	7e-104	381
Ps_133479	gi|442654312|gb|CM001768.1|	88.65	458	33	15	912	1362	31369935	31370380	1e-151	540
Ps_133480	gi|442654310|gb|CM001770.1|	81.12	519	45	28	127	610	1864249	1864749	1e-99	366
Ps_133482	gi|442654315|gb|CM001765.1|	82.49	257	23	15	328	566	1627196	1626944	4e-51	206
Ps_133484	gi|442654310|gb|CM001770.1|	88.67	309	31	4	351	657	16277178	16276872	5e-102	374
Ps_133485	gi|442654311|gb|CM001769.1|	86.64	509	44	17	30	529	2195416	2194923	1e-152	542
Ps_133486	gi|442654312|gb|CM001768.1|	83.8	358	42	10	222	568	45510426	45510778	4e-87	326
Ps_133487	gi|442654314|gb|CM001766.1|	92.59	567	40	2	502	1067	22187717	22188282	0	813
Ps_133491	gi|442654316|gb|CM001764.1|	95.74	141	6	0	371	511	43678967	43679107	5e-58	228
Ps_133492	gi|442654314|gb|CM001766.1|	87.42	453	30	19	564	999	22406420	22405978	2e-138	496
Ps_133493	gi|442654314|gb|CM001766.1|	90.71	140	13	0	92	231	22407463	22407324	1e-45	187
Ps_133494	gi|442654314|gb|CM001766.1|	87.01	431	29	19	1630	2043	22406398	22405978	1e-127	460
Ps_133495	gi|442654310|gb|CM001770.1|	90.72	291	24	3	715	1002	37937856	37937566	8e-105	385
Ps_133497	gi|442654312|gb|CM001768.1|	87.89	702	68	16	72	766	17203583	17202892	0	809
Ps_133498	gi|442654312|gb|CM001768.1|	88.69	451	41	10	1	446	17204586	17205031	1e-152	542
Ps_133502	gi|442654314|gb|CM001766.1|	76.13	486	63	38	1	466	28868364	28868816	2e-51	206
Ps_133503	gi|442654312|gb|CM001768.1|	87.82	238	20	8	504	735	30246663	30246429	8e-71	270
Ps_133504	gi|442654314|gb|CM001766.1|	92.24	116	9	0	109	224	39321346	39321231	2e-39	165
Ps_133505	gi|442654314|gb|CM001766.1|	92.24	116	9	0	130	245	39321346	39321231	2e-39	165
Ps_133506	gi|442654316|gb|CM001764.1|	88.55	227	21	4	25	250	6318787	6319009	6e-71	270
Ps_133508	gi|442654310|gb|CM001770.1|	95	120	6	0	651	770	17754940	17755059	2e-46	189
Ps_133509	gi|442654310|gb|CM001770.1|	96.92	130	4	0	407	536	2014774	2014645	8e-55	219
Ps_133510	gi|442654310|gb|CM001770.1|	96.92	130	4	0	498	627	2014774	2014645	9e-55	219
Ps_133511	gi|442654310|gb|CM001770.1|	80.99	363	60	7	374	733	4240943	4240587	3e-73	279
Ps_133512	gi|442654313|gb|CM001767.1|	94.17	120	7	0	53	172	4408913	4409032	5e-45	183
Ps_133513	gi|442654313|gb|CM001767.1|	86.1	367	29	16	53	411	4408913	4409265	1e-102	375
Ps_133514	gi|442654312|gb|CM001768.1|	93.15	219	15	0	89	307	29832622	29832404	3e-86	322
Ps_133515	gi|442654312|gb|CM001768.1|	94.38	267	15	0	684	950	42666832	42667098	6e-113	411
Ps_133516	gi|442654309|gb|CM001771.1|	91.23	57	3	2	566	621	4806246	4806301	2e-12	76.8
Ps_133517	gi|442654313|gb|CM001767.1|	93.38	287	17	2	542	827	7755107	7754822	6e-117	424
Ps_133522	gi|442654310|gb|CM001770.1|	91.67	468	33	6	436	900	14628185	14627721	0	643
Ps_133524	gi|442654313|gb|CM001767.1|	87.54	353	40	4	147	497	7982318	7982668	1e-111	405
Ps_133526	gi|442654313|gb|CM001767.1|	82.91	556	79	9	407	951	7984021	7984571	1e-135	486
Ps_133527	gi|442654314|gb|CM001766.1|	96.39	83	3	0	249	331	34653392	34653310	4e-31	137
Ps_133530	gi|442654312|gb|CM001768.1|	89.36	235	22	3	909	1142	10549439	10549671	3e-77	292
Ps_133531	gi|442654312|gb|CM001768.1|	89.36	235	22	3	838	1071	10549439	10549671	3e-77	292
Ps_133532	gi|442654310|gb|CM001770.1|	92.39	197	13	2	214	409	2608702	2608897	1e-73	279
Ps_133533	gi|442654309|gb|CM001771.1|	89.83	177	16	2	695	870	16395186	16395011	3e-57	226
Ps_133535	gi|442654311|gb|CM001769.1|	93.36	256	15	2	1118	1372	55896679	55896425	9e-103	377
Ps_133536	gi|442654311|gb|CM001769.1|	89.45	275	27	2	154	427	55895209	55895482	1e-93	346
Ps_133537	gi|442654316|gb|CM001764.1|	89.36	714	62	14	295	1001	7916932	7916226	0	885
Ps_133538	gi|442654312|gb|CM001768.1|	89.22	399	41	2	26	423	42257891	42258288	2e-139	497
Ps_133540	gi|442654314|gb|CM001766.1|	81.61	435	47	26	505	919	25900141	25899720	2e-88	329
Ps_133541	gi|442654314|gb|CM001766.1|	81.61	435	47	26	365	779	25900141	25899720	1e-88	329
Ps_133542	gi|442654314|gb|CM001766.1|	81.61	435	47	26	426	840	25900141	25899720	2e-88	329
Ps_133544	gi|442654314|gb|CM001766.1|	93.08	318	20	2	342	658	38265890	38265574	3e-129	464
Ps_133548	gi|442654316|gb|CM001764.1|	91.86	467	30	6	15	478	2788170	2787709	0	645
Ps_133550	gi|442654309|gb|CM001771.1|	93.24	355	20	4	156	508	7134158	7134510	9e-146	520
Ps_133555	gi|442654309|gb|CM001771.1|	85.68	370	33	9	922	1289	5354073	5353722	4e-101	372
Ps_133556	gi|442654311|gb|CM001769.1|	86.65	502	50	17	383	876	3627087	3626595	2e-151	540
Ps_133560	gi|442654312|gb|CM001768.1|	85.88	85	8	4	343	425	42047160	42047242	6e-16	87.9
Ps_133563	gi|442654311|gb|CM001769.1|	87.11	380	32	12	1240	1610	6563958	6564329	8e-114	414
Ps_133564	gi|442654311|gb|CM001769.1|	87.11	380	32	12	1319	1689	6563958	6564329	9e-114	414
Ps_133565	gi|442654314|gb|CM001766.1|	83.84	458	57	16	1	450	9281086	9281534	1e-115	420
Ps_133567	gi|442654313|gb|CM001767.1|	84.09	396	49	13	237	626	46340969	46341356	9e-101	370
Ps_133568	gi|442654315|gb|CM001765.1|	82.71	856	116	32	9	848	4716830	4717669	0	732
Ps_133569	gi|442654310|gb|CM001770.1|	96.3	135	5	0	275	409	5949473	5949339	6e-56	222
Ps_133570	gi|442654310|gb|CM001770.1|	96.3	135	5	0	275	409	5949473	5949339	6e-56	222
Ps_133572	gi|442654316|gb|CM001764.1|	88.87	952	97	9	14	962	10895765	10894820	0	1162
Ps_133574	gi|442654309|gb|CM001771.1|	82.68	231	33	7	79	306	561738	561964	2e-49	198
Ps_133577	gi|442654312|gb|CM001768.1|	89.33	225	22	2	1632	1855	39871524	39871747	1e-73	281
Ps_133578	gi|442654310|gb|CM001770.1|	93.68	190	10	2	932	1120	9396519	9396331	3e-74	283
Ps_133579	gi|442654310|gb|CM001770.1|	91.38	232	18	2	1669	1899	9393316	9393086	3e-84	316
Ps_133580	gi|442654310|gb|CM001770.1|	93.53	232	13	2	1693	1923	9393316	9393086	1e-92	344
Ps_133581	gi|442654312|gb|CM001768.1|	89.33	225	22	2	1693	1916	39871524	39871747	1e-73	281
Ps_133582	gi|442654310|gb|CM001770.1|	93.53	232	13	2	1549	1779	9393316	9393086	1e-92	344
Ps_133583	gi|442654310|gb|CM001770.1|	91.38	232	18	2	1693	1923	9393316	9393086	3e-84	316
Ps_133584	gi|442654312|gb|CM001768.1|	91.12	304	23	4	268	569	44367248	44367549	1e-112	409
Ps_133586	gi|442654316|gb|CM001764.1|	92.68	246	18	0	31	276	43923474	43923719	3e-96	355
Ps_133587	gi|442654314|gb|CM001766.1|	92.42	330	23	2	1	329	31358324	31357996	3e-131	470
Ps_133588	gi|442654314|gb|CM001766.1|	93.03	287	18	2	166	451	31358998	31358713	2e-115	418
Ps_133592	gi|442654315|gb|CM001765.1|	88.1	168	20	0	51	218	31387305	31387472	8e-50	200
Ps_133593	gi|442654315|gb|CM001765.1|	80.79	229	10	17	497	700	35858032	35858251	5e-34	148
Ps_133594	gi|442654315|gb|CM001765.1|	88.28	256	28	2	286	540	35859186	35858932	2e-81	305
Ps_133595	gi|442654313|gb|CM001767.1|	88.89	81	5	4	21	100	2777499	2777422	7e-19	97.1
Ps_133598	gi|442654315|gb|CM001765.1|	90.44	544	48	4	1490	2031	2266952	2267493	0	713
Ps_133604	gi|442654316|gb|CM001764.1|	90.23	256	23	2	18	272	47283190	47282936	3e-90	333
Ps_133610	gi|442654311|gb|CM001769.1|	87.75	547	59	8	1	543	12656105	12655563	1e-179	632
Ps_133613	gi|442654310|gb|CM001770.1|	88.94	226	15	6	342	557	16097773	16097998	6e-71	270
Ps_133614	gi|442654313|gb|CM001767.1|	90	80	6	2	415	493	15269947	15270025	2e-20	102
Ps_133615	gi|442654311|gb|CM001769.1|	83.38	385	39	19	3	368	2430021	2430399	8e-90	333
Ps_133619	gi|442654310|gb|CM001770.1|	83.54	407	54	13	20	420	46677880	46677481	5e-100	368
Ps_133620	gi|442654310|gb|CM001770.1|	83.54	407	54	13	20	420	46677880	46677481	5e-100	368
Ps_133623	gi|442654311|gb|CM001769.1|	94.89	235	9	1	392	626	52274940	52275171	4e-99	364
Ps_133629	gi|442654315|gb|CM001765.1|	92.47	93	5	2	221	312	5393698	5393789	5e-29	132
Ps_133630	gi|442654314|gb|CM001766.1|	93.56	295	17	2	82	375	29312125	29311832	1e-121	438
Ps_133638	gi|442654313|gb|CM001767.1|	86.67	720	77	17	127	835	36657277	36657988	0	780
Ps_133639	gi|442654313|gb|CM001767.1|	88.27	486	46	11	103	581	36658551	36658070	2e-161	571
Ps_133642	gi|442654313|gb|CM001767.1|	89.28	1698	121	38	64	1738	42513250	42511591	0	2071
Ps_133644	gi|442654311|gb|CM001769.1|	91.99	774	52	10	17	785	13739552	13740320	0	1077
Ps_133645	gi|442654311|gb|CM001769.1|	82.37	556	84	12	361	909	54996572	54997120	4e-131	472
Ps_133653	gi|442654316|gb|CM001764.1|	86.77	257	31	3	769	1023	3077309	3077564	2e-74	283
Ps_133654	gi|442654316|gb|CM001764.1|	82.99	147	21	4	293	437	3075686	3075830	8e-29	130
Ps_133656	gi|442654316|gb|CM001764.1|	85.1	416	52	10	53	463	16961879	16961469	8e-115	416
Ps_133657	gi|442654316|gb|CM001764.1|	85.1	416	52	10	53	463	16961879	16961469	8e-115	416
Ps_133658	gi|442654310|gb|CM001770.1|	86.75	249	17	12	180	413	10227639	10227886	9e-69	263
Ps_133659	gi|442654310|gb|CM001770.1|	84.58	227	25	9	219	443	10729718	10729936	1e-54	217
Ps_133663	gi|442654312|gb|CM001768.1|	89.32	646	69	0	18	663	817285	816640	0	811
Ps_133664	gi|442654311|gb|CM001769.1|	94.24	139	6	2	74	211	26880277	26880140	3e-53	211
Ps_133670	gi|442654311|gb|CM001769.1|	90.53	95	9	0	70	164	8306836	8306930	2e-27	126
Ps_133672	gi|442654312|gb|CM001768.1|	89.6	404	38	3	20	421	30218240	30217839	2e-143	510
Ps_133673	gi|442654310|gb|CM001770.1|	92.86	154	7	4	587	738	1170612	1170461	8e-56	220
Ps_133674	gi|442654310|gb|CM001770.1|	87.04	162	12	4	1	161	1132678	1132525	5e-42	174
Ps_133675	gi|442654313|gb|CM001767.1|	85.43	707	67	25	32	712	31104366	31103670	0	702
Ps_133679	gi|442654312|gb|CM001768.1|	76.97	508	43	49	12	457	45216632	45216137	2e-56	222
Ps_133685	gi|442654310|gb|CM001770.1|	81.7	552	67	26	34	575	16164963	16164436	1e-118	429
Ps_133692	gi|442654314|gb|CM001766.1|	96.34	164	6	0	140	303	27202992	27202829	1e-70	270
Ps_133693	gi|442654312|gb|CM001768.1|	83.6	189	21	8	337	523	39658701	39658521	4e-40	169
Ps_133694	gi|442654312|gb|CM001768.1|	87.79	131	12	4	337	465	39658701	39658573	1e-34	150
Ps_133697	gi|442654310|gb|CM001770.1|	92.16	102	8	0	330	431	37081710	37081811	3e-33	145
Ps_133699	gi|442654310|gb|CM001770.1|	84.87	489	49	19	285	768	30217265	30217733	8e-131	470
Ps_133704	gi|442654313|gb|CM001767.1|	86.08	194	23	4	246	437	15473543	15473734	1e-51	206
Ps_133705	gi|442654314|gb|CM001766.1|	93.83	162	10	0	594	755	171366	171527	9e-63	244
Ps_133707	gi|442654312|gb|CM001768.1|	83.42	199	23	9	32	225	28664450	28664643	7e-43	176
Ps_133708	gi|442654311|gb|CM001769.1|	82.4	250	31	13	198	439	54280938	54281182	2e-51	206
Ps_133712	gi|442654316|gb|CM001764.1|	80.07	286	38	15	75	347	13962871	13963150	2e-48	195
Ps_133713	gi|442654316|gb|CM001764.1|	87.29	181	14	9	38	214	13966580	13966405	2e-49	198
Ps_133716	gi|442654310|gb|CM001770.1|	90.02	631	59	3	5	632	1361090	1361719	0	813
Ps_133718	gi|442654314|gb|CM001766.1|	84.88	443	35	28	131	553	36833706	36833276	5e-115	418
Ps_133719	gi|442654309|gb|CM001771.1|	94.64	112	6	0	82	193	15406346	15406235	5e-42	174
Ps_133720	gi|442654314|gb|CM001766.1|	93.83	243	14	1	1	243	39253090	39252849	2e-99	364
Ps_133723	gi|442654313|gb|CM001767.1|	90.59	85	8	0	1	85	40556763	40556847	1e-23	113
Ps_133725	gi|442654311|gb|CM001769.1|	91.04	603	54	0	6	608	2326765	2326163	0	815
Ps_133727	gi|442654309|gb|CM001771.1|	79.48	458	67	21	42	481	11497691	11498139	6e-80	300
Ps_133730	gi|442654314|gb|CM001766.1|	93.19	367	23	2	211	576	24220662	24221027	2e-151	538
Ps_133732	gi|442654312|gb|CM001768.1|	94.25	87	4	1	76	161	40771701	40771787	2e-29	132
Ps_133735	gi|442654314|gb|CM001766.1|	85.63	355	28	18	145	482	6745314	6744966	2e-95	351
Ps_133736	gi|442654311|gb|CM001769.1|	93.25	400	21	6	10	406	21321793	21321397	1e-165	584
Ps_133740	gi|442654313|gb|CM001767.1|	83.01	418	61	10	215	627	34315467	34315879	6e-101	370
Ps_133743	gi|442654311|gb|CM001769.1|	88.83	188	21	0	407	594	3973188	3973001	4e-59	231
Ps_133744	gi|442654311|gb|CM001769.1|	95.35	86	2	2	270	354	3974155	3974071	3e-30	135
Ps_133745	gi|442654310|gb|CM001770.1|	84.03	144	22	1	207	349	9550288	9550145	4e-31	137
Ps_133748	gi|442654313|gb|CM001767.1|	89.26	298	17	13	483	768	43325941	43325647	2e-97	359
Ps_133749	gi|442654313|gb|CM001767.1|	94.34	106	4	2	331	435	43325941	43325837	4e-38	161
Ps_133750	gi|442654311|gb|CM001769.1|	86.07	682	77	17	22	697	15804319	15803650	0	717
Ps_133755	gi|442654310|gb|CM001770.1|	82.84	1043	136	34	563	1576	19493024	19494052	0	894
Ps_133758	gi|442654309|gb|CM001771.1|	79.66	413	46	25	321	714	3161389	3160996	2e-68	263
Ps_133767	gi|442654312|gb|CM001768.1|	78.95	437	71	8	30	463	44250796	44250378	5e-73	278
Ps_133772	gi|442654316|gb|CM001764.1|	90.11	182	13	4	174	351	6380939	6380759	3e-59	231
Ps_133773	gi|442654312|gb|CM001768.1|	77.24	492	57	36	101	572	31100578	31101034	6e-61	237
Ps_133775	gi|442654313|gb|CM001767.1|	81.63	332	34	19	1	310	8770664	8770338	4e-65	250
Ps_133778	gi|442654309|gb|CM001771.1|	86.18	369	41	6	979	1343	14439049	14438687	3e-112	409
Ps_133783	gi|442654315|gb|CM001765.1|	84.87	152	17	6	110	258	5060632	5060484	1e-34	148
Ps_133785	gi|442654309|gb|CM001771.1|	88.12	160	13	6	30	189	10229806	10229653	2e-45	185
Ps_133788	gi|442654315|gb|CM001765.1|	79.8	396	37	29	24	401	447258	447628	2e-64	248
Ps_133790	gi|442654314|gb|CM001766.1|	87.81	517	53	10	15	526	38774930	38774419	2e-169	597
Ps_133797	gi|442654313|gb|CM001767.1|	92.71	521	30	8	99	615	8501959	8501443	0	745
Ps_133798	gi|442654313|gb|CM001767.1|	93.26	178	10	2	149	325	8501619	8501443	2e-68	261
Ps_133801	gi|442654313|gb|CM001767.1|	93.1	116	6	2	499	613	40377168	40377282	3e-40	169
Ps_133802	gi|442654314|gb|CM001766.1|	79.01	362	37	27	166	516	23902171	23901838	4e-53	211
Ps_133811	gi|442654312|gb|CM001768.1|	91.84	147	9	3	127	270	44244348	44244202	2e-50	202
Ps_133812	gi|442654316|gb|CM001764.1|	90.15	751	58	11	298	1045	19573247	19572510	0	963
Ps_133813	gi|442654316|gb|CM001764.1|	90.11	647	51	10	336	979	19573247	19572611	0	828
Ps_133814	gi|442654316|gb|CM001764.1|	90.15	751	58	11	336	1083	19573247	19572510	0	963
Ps_133815	gi|442654316|gb|CM001764.1|	90.53	602	50	7	336	935	19573207	19572611	0	789
Ps_133816	gi|442654316|gb|CM001764.1|	90.51	706	57	8	336	1039	19573207	19572510	0	924
Ps_133817	gi|442654311|gb|CM001769.1|	95.45	176	8	0	175	350	7483001	7482826	7e-74	281
Ps_133820	gi|442654313|gb|CM001767.1|	82.95	387	23	23	30	384	4930109	4930484	1e-82	309
Ps_133821	gi|442654316|gb|CM001764.1|	91.89	259	19	2	281	538	22693869	22693612	3e-98	361
Ps_133822	gi|442654315|gb|CM001765.1|	90.65	214	16	4	271	482	556241	556030	3e-74	281
Ps_133824	gi|442654311|gb|CM001769.1|	94.37	213	10	2	122	333	20670250	20670039	1e-87	326
Ps_133829	gi|442654313|gb|CM001767.1|	100	103	0	0	1	103	21225314	21225416	3e-47	191
Ps_133830	gi|442654313|gb|CM001767.1|	97.6	250	6	0	70	319	18891394	18891145	1e-118	429
Ps_133831	gi|442654313|gb|CM001767.1|	80.67	812	111	31	680	1460	16694329	16693533	4e-166	588
Ps_133833	gi|442654316|gb|CM001764.1|	85.29	401	45	8	13	400	2858810	2858411	1e-110	401
Ps_133834	gi|442654314|gb|CM001766.1|	89.32	590	59	4	29	616	36391391	36390804	0	737
Ps_133835	gi|442654313|gb|CM001767.1|	93.15	146	10	0	147	292	37298050	37298195	2e-54	215
Ps_133836	gi|442654315|gb|CM001765.1|	86.49	385	39	6	294	676	28316612	28316985	4e-113	411
Ps_133837	gi|442654312|gb|CM001768.1|	87.98	258	22	9	176	427	27909285	27909539	1e-78	296
Ps_133838	gi|442654313|gb|CM001767.1|	85.11	309	31	13	662	962	16145184	16145485	4e-80	302
Ps_133844	gi|442654315|gb|CM001765.1|	77.69	242	38	14	367	600	25125694	25125927	1e-29	134
Ps_133848	gi|442654316|gb|CM001764.1|	83.48	230	25	9	149	373	8807539	8807760	2e-50	202
Ps_133850	gi|442654313|gb|CM001767.1|	89.4	217	19	4	108	322	2647442	2647228	4e-71	270
Ps_133851	gi|442654311|gb|CM001769.1|	79.55	176	30	6	191	363	17348319	17348147	5e-26	121
Ps_133852	gi|442654316|gb|CM001764.1|	85.19	243	23	9	502	740	5094087	5094320	8e-61	237
Ps_133855	gi|442654312|gb|CM001768.1|	95.35	86	4	0	66	151	36925521	36925606	8e-31	137
Ps_133856	gi|442654313|gb|CM001767.1|	90.14	142	14	0	16	157	11465695	11465836	1e-45	185
Ps_133857	gi|442654313|gb|CM001767.1|	85.06	435	35	17	5	419	14831953	14831529	7e-115	416
Ps_133858	gi|442654313|gb|CM001767.1|	85.3	381	42	13	1	372	14831376	14831001	2e-104	381
Ps_133861	gi|442654311|gb|CM001769.1|	90.69	204	17	2	44	246	46837868	46838070	3e-71	270
Ps_133866	gi|442654310|gb|CM001770.1|	89.13	92	7	3	164	254	29667031	29666942	3e-23	111
Ps_133867	gi|442654314|gb|CM001766.1|	82.61	115	14	3	359	468	3281797	3281684	1e-18	97.1
Ps_133873	gi|442654309|gb|CM001771.1|	86.37	477	56	8	1	474	10258689	10259159	1e-143	512
Ps_133874	gi|442654316|gb|CM001764.1|	79.59	387	44	23	21	382	6392785	6392409	2e-63	244
Ps_133875	gi|442654309|gb|CM001771.1|	93.55	279	18	0	1	279	11205019	11204741	9e-115	416
Ps_133876	gi|442654309|gb|CM001771.1|	84.83	290	34	10	22	306	11205936	11205652	4e-75	283
Ps_133877	gi|442654309|gb|CM001771.1|	87.18	632	73	8	26	653	11205642	11205015	0	712
Ps_133879	gi|442654313|gb|CM001767.1|	91.94	62	3	2	289	349	47588967	47589027	1e-15	86.1
Ps_133881	gi|442654312|gb|CM001768.1|	81.96	521	62	29	1	508	32827230	32827731	8e-114	412
Ps_133886	gi|442654314|gb|CM001766.1|	96.4	111	4	0	80	190	12069771	12069881	4e-45	183
Ps_133887	gi|442654314|gb|CM001766.1|	84.98	506	54	22	125	619	23732298	23731804	5e-138	494
Ps_133888	gi|442654311|gb|CM001769.1|	95.79	95	2	2	304	397	4091557	4091464	2e-35	152
Ps_133897	gi|442654310|gb|CM001770.1|	95.72	257	11	0	867	1123	4812797	4812541	6e-114	414
Ps_133899	gi|442654312|gb|CM001768.1|	95.2	125	6	0	339	463	47574171	47574295	4e-49	198
Ps_133901	gi|442654315|gb|CM001765.1|	94.29	140	6	2	370	508	9262945	9263083	9e-54	213
Ps_133904	gi|442654310|gb|CM001770.1|	87.39	222	26	2	28	248	40762533	40762753	5e-66	254
Ps_133906	gi|442654315|gb|CM001765.1|	87.5	112	12	2	379	489	23466170	23466280	4e-28	128
Ps_133907	gi|442654310|gb|CM001770.1|	82.09	201	21	9	55	248	10150319	10150511	2e-37	158
Ps_133910	gi|442654311|gb|CM001769.1|	88.72	337	27	11	473	799	14176796	14176461	5e-110	401
Ps_133913	gi|442654310|gb|CM001770.1|	88.3	188	18	4	179	364	9836514	9836329	2e-56	222
Ps_133920	gi|442654312|gb|CM001768.1|	90.84	415	36	2	16	429	35810681	35811094	2e-156	555
Ps_133922	gi|442654313|gb|CM001767.1|	90.52	401	32	6	15	412	10802258	10802655	1e-147	525
Ps_133923	gi|442654312|gb|CM001768.1|	89.95	189	19	0	958	1146	44485657	44485845	9e-63	244
Ps_133924	gi|442654314|gb|CM001766.1|	93.56	264	15	2	98	360	16930374	16930112	1e-107	392
Ps_133926	gi|442654313|gb|CM001767.1|	82.13	375	44	20	54	413	14952636	14953002	1e-79	300
Ps_133927	gi|442654313|gb|CM001767.1|	94.12	102	5	1	180	281	14954287	14954187	4e-36	154
Ps_133934	gi|442654312|gb|CM001768.1|	87.5	216	18	7	14	227	33106827	33107035	2e-62	241
Ps_133935	gi|442654310|gb|CM001770.1|	90.58	223	19	2	206	427	1096167	1095946	5e-78	294
Ps_133945	gi|442654309|gb|CM001771.1|	97	566	4	4	1	561	7563089	7562532	0	939
Ps_133946	gi|442654310|gb|CM001770.1|	90.15	132	8	4	9	139	8809518	8809391	6e-40	167
Ps_133951	gi|442654311|gb|CM001769.1|	95.24	105	5	0	115	219	26680507	26680611	4e-40	167
Ps_133953	gi|442654315|gb|CM001765.1|	86.73	422	41	13	19	431	6124273	6123858	1e-126	455
Ps_133955	gi|442654312|gb|CM001768.1|	80.26	304	21	23	123	409	38857035	38856754	1e-47	193
Ps_133957	gi|442654311|gb|CM001769.1|	91.18	238	19	2	241	477	52379072	52378836	1e-86	322
Ps_133959	gi|442654316|gb|CM001764.1|	94.34	159	9	0	45	203	34652876	34653034	5e-63	244
Ps_133961	gi|442654315|gb|CM001765.1|	93.1	290	20	0	9	298	36535748	36536037	1e-117	425
Ps_133963	gi|442654313|gb|CM001767.1|	91.25	240	20	1	74	313	1268988	1268750	9e-88	326
Ps_133964	gi|442654313|gb|CM001767.1|	94.86	175	9	0	101	275	1266899	1266725	2e-72	274
Ps_133965	gi|442654313|gb|CM001767.1|	89.81	206	16	5	5	206	13843247	13843043	7e-68	259
Ps_133966	gi|442654311|gb|CM001769.1|	100	38	0	0	114	151	6992525	6992562	2e-11	71.3
Ps_133971	gi|442654314|gb|CM001766.1|	86.4	331	20	16	5	315	558417	558742	1e-91	339
Ps_133976	gi|442654310|gb|CM001770.1|	84.8	487	64	9	3	484	28520157	28520638	2e-134	481
Ps_133978	gi|442654309|gb|CM001771.1|	89.9	297	22	5	1880	2173	6225176	6225467	5e-102	375
Ps_133979	gi|442654309|gb|CM001771.1|	88.55	358	34	6	1550	1902	6224267	6224622	1e-117	427
Ps_133984	gi|442654309|gb|CM001771.1|	93.65	63	4	0	240	302	5914765	5914827	3e-18	95.3
Ps_133995	gi|442654310|gb|CM001770.1|	94.16	137	8	0	353	489	33766066	33765930	2e-52	209
Ps_133996	gi|442654315|gb|CM001765.1|	91.12	259	23	0	21	279	11388951	11389209	1e-95	351
Ps_133997	gi|442654310|gb|CM001770.1|	87.17	304	28	6	14	315	7809883	7810177	2e-90	335
Ps_133998	gi|442654310|gb|CM001770.1|	87.92	207	18	5	39	238	7808577	7808783	4e-61	237
Ps_134003	gi|442654314|gb|CM001766.1|	86.82	569	53	21	393	955	29102122	29101570	1e-174	616
Ps_134004	gi|442654310|gb|CM001770.1|	90.72	194	16	2	267	459	8961633	8961441	4e-67	257
Ps_134005	gi|442654312|gb|CM001768.1|	94.97	199	8	2	37	234	42837773	42837970	4e-83	311
Ps_134007	gi|442654311|gb|CM001769.1|	81.14	228	33	10	182	404	47028026	47028248	6e-42	174
Ps_134008	gi|442654311|gb|CM001769.1|	80.08	241	34	14	291	524	47028015	47028248	1e-39	167
Ps_134011	gi|442654311|gb|CM001769.1|	80.08	241	34	14	291	524	47028015	47028248	1e-39	167
Ps_134012	gi|442654311|gb|CM001769.1|	94.39	107	6	0	43	149	23725269	23725163	2e-39	165
Ps_134015	gi|442654310|gb|CM001770.1|	92.95	156	11	0	92	247	2962169	2962014	2e-58	228
Ps_134018	gi|442654313|gb|CM001767.1|	96.01	276	9	2	439	713	6351423	6351149	8e-124	448
Ps_134019	gi|442654313|gb|CM001767.1|	88.69	398	21	14	1320	1712	6349395	6349017	8e-129	464
Ps_134020	gi|442654313|gb|CM001767.1|	96.01	276	9	2	606	880	6351423	6351149	9e-124	448
Ps_134023	gi|442654310|gb|CM001770.1|	88.39	224	21	5	548	768	4099118	4099339	4e-69	265
Ps_134027	gi|442654311|gb|CM001769.1|	86.67	90	10	2	146	234	4501530	4501442	1e-19	99
Ps_134028	gi|442654314|gb|CM001766.1|	82.53	229	24	10	131	351	9832546	9832766	4e-46	187
Ps_134029	gi|442654311|gb|CM001769.1|	88.99	772	77	5	325	1089	32803847	32803077	0	948
Ps_134030	gi|442654311|gb|CM001769.1|	88.99	772	77	5	325	1089	32803847	32803077	0	948
Ps_134034	gi|442654316|gb|CM001764.1|	88.41	414	35	12	786	1192	48132408	48132001	1e-135	486
Ps_134036	gi|442654310|gb|CM001770.1|	94.38	267	15	0	1	267	5932169	5932435	4e-113	411
Ps_134038	gi|442654310|gb|CM001770.1|	86.62	441	47	12	277	711	40409317	40408883	4e-133	477
Ps_134039	gi|442654314|gb|CM001766.1|	95	100	5	0	227	326	31279491	31279590	3e-37	158
Ps_134041	gi|442654311|gb|CM001769.1|	86.8	197	14	8	5	192	13039504	13039697	9e-53	209
Ps_134042	gi|442654315|gb|CM001765.1|	90.68	118	10	1	156	272	511247	511130	1e-36	156
Ps_134043	gi|442654315|gb|CM001765.1|	94.17	206	12	0	118	323	511918	511713	2e-84	315
Ps_134051	gi|442654315|gb|CM001765.1|	79.49	390	36	22	5	364	23224164	23224539	5e-61	237
Ps_134054	gi|442654314|gb|CM001766.1|	98.18	55	1	0	323	377	39329622	39329676	9e-19	97.1
Ps_134057	gi|442654311|gb|CM001769.1|	96.88	128	4	0	97	224	18928160	18928287	4e-54	215
Ps_134062	gi|442654313|gb|CM001767.1|	88.15	903	87	14	4	897	6941262	6942153	0	1057
Ps_134063	gi|442654313|gb|CM001767.1|	86.22	1067	111	28	4	1051	6941262	6942311	0	1123
Ps_134064	gi|442654313|gb|CM001767.1|	88.15	903	87	14	4	897	6941262	6942153	0	1057
Ps_134065	gi|442654313|gb|CM001767.1|	88.15	903	87	14	4	897	6941262	6942153	0	1057
Ps_134066	gi|442654316|gb|CM001764.1|	84.68	496	55	17	297	786	6587783	6588263	2e-132	475
Ps_134069	gi|442654311|gb|CM001769.1|	91.67	276	21	2	30	304	2453516	2453790	2e-104	381
Ps_134070	gi|442654311|gb|CM001769.1|	94.23	208	12	0	190	397	2451648	2451441	3e-85	318
Ps_134071	gi|442654311|gb|CM001769.1|	91.61	274	23	0	16	289	48692877	48693150	8e-104	379
Ps_134072	gi|442654314|gb|CM001766.1|	91.23	308	25	2	510	816	17200150	17199844	4e-115	418
Ps_134075	gi|442654314|gb|CM001766.1|	93.43	137	6	3	208	342	31862451	31862586	7e-50	200
Ps_134078	gi|442654315|gb|CM001765.1|	93.1	203	14	0	65	267	1621952	1621750	2e-79	298
Ps_134080	gi|442654311|gb|CM001769.1|	85.39	308	43	2	97	403	41510928	41510622	2e-85	318
Ps_134081	gi|442654310|gb|CM001770.1|	91.8	378	30	1	15	392	8407911	8407535	1e-147	525
Ps_134084	gi|442654313|gb|CM001767.1|	84.16	404	39	12	414	815	47904986	47905366	3e-100	368
Ps_134088	gi|442654312|gb|CM001768.1|	88.51	679	73	5	1	676	21096850	21096174	0	817
Ps_134090	gi|442654316|gb|CM001764.1|	85.23	535	56	18	48	575	15174627	15174109	1e-148	529
Ps_134093	gi|442654313|gb|CM001767.1|	94.27	227	13	0	210	436	6748688	6748914	3e-94	348
Ps_134094	gi|442654310|gb|CM001770.1|	85.67	335	36	12	234	562	43590988	43590660	1e-92	342
Ps_134095	gi|442654311|gb|CM001769.1|	90.45	157	15	0	2	158	10721036	10721192	7e-52	207
Ps_134099	gi|442654314|gb|CM001766.1|	88.89	774	68	10	1	765	20171625	20172389	0	937
Ps_134100	gi|442654313|gb|CM001767.1|	85.93	590	59	16	10	579	12023722	12024307	2e-172	608
Ps_134101	gi|442654314|gb|CM001766.1|	89.13	773	66	10	1	764	20171625	20172388	0	946
Ps_134106	gi|442654312|gb|CM001768.1|	86.09	417	44	7	16	419	40725871	40726286	7e-121	436
Ps_134108	gi|442654311|gb|CM001769.1|	89.05	201	20	2	27	226	19557925	19557726	2e-64	248
Ps_134110	gi|442654310|gb|CM001770.1|	88.15	346	29	8	18	354	40187273	40186931	2e-110	401
Ps_134113	gi|442654315|gb|CM001765.1|	93.2	456	15	7	1	440	7712344	7711889	0	656
Ps_134115	gi|442654310|gb|CM001770.1|	92.66	109	6	2	90	197	44750304	44750197	2e-36	156
Ps_134116	gi|442654311|gb|CM001769.1|	80.3	269	28	20	547	808	9923743	9923493	2e-43	180
Ps_134118	gi|442654311|gb|CM001769.1|	93.81	97	5	1	57	152	29949824	29949728	3e-33	145
Ps_134120	gi|442654311|gb|CM001769.1|	85.53	311	34	11	93	397	4268519	4268824	2e-84	315
Ps_134122	gi|442654313|gb|CM001767.1|	87	323	31	10	129	447	41021599	41021914	4e-96	353
Ps_134123	gi|442654312|gb|CM001768.1|	91.67	324	25	2	23	345	37625656	37625334	2e-124	448
Ps_134124	gi|442654314|gb|CM001766.1|	93.44	122	8	0	5	126	36237502	36237381	2e-44	182
Ps_134127	gi|442654313|gb|CM001767.1|	89.36	141	13	2	24	163	12578551	12578690	5e-43	176
Ps_134129	gi|442654311|gb|CM001769.1|	83.14	433	44	20	4	420	10213241	10213660	2e-100	368
Ps_134130	gi|442654315|gb|CM001765.1|	91.23	228	18	2	235	461	36387561	36387335	1e-82	309
Ps_134132	gi|442654311|gb|CM001769.1|	81.43	474	48	23	16	472	54243024	54242574	3e-95	351
Ps_134138	gi|442654314|gb|CM001766.1|	92.59	108	6	2	36	142	28963950	28963844	3e-36	154
Ps_134139	gi|442654316|gb|CM001764.1|	91.61	560	35	12	16	569	4039508	4040061	0	763
Ps_134140	gi|442654316|gb|CM001764.1|	90.16	498	48	1	181	678	4038805	4039301	0	647
Ps_134149	gi|442654316|gb|CM001764.1|	88.77	374	25	14	1332	1700	3893860	3894221	4e-122	442
Ps_134150	gi|442654314|gb|CM001766.1|	86.43	199	21	6	272	467	29910431	29910236	8e-54	213
Ps_134159	gi|442654311|gb|CM001769.1|	83.33	354	45	14	512	858	41251568	41251914	6e-84	315
Ps_134163	gi|442654312|gb|CM001768.1|	89.46	759	69	9	261	1012	42434581	42435335	0	948
Ps_134167	gi|442654312|gb|CM001768.1|	84.68	940	110	27	7	925	44760521	44761447	0	907
Ps_134168	gi|442654313|gb|CM001767.1|	90.35	902	85	2	1094	1994	38659605	38660505	0	1182
Ps_134169	gi|442654313|gb|CM001767.1|	87.68	925	97	17	174	1088	38658656	38659573	0	1061
Ps_134172	gi|442654313|gb|CM001767.1|	91.61	143	12	0	96	238	33462084	33461942	1e-49	198
Ps_134174	gi|442654312|gb|CM001768.1|	94.3	158	8	1	293	450	39225026	39224870	5e-62	241
Ps_134176	gi|442654310|gb|CM001770.1|	92	200	14	2	179	377	21813757	21813955	6e-74	279
Ps_134178	gi|442654312|gb|CM001768.1|	94.74	114	5	1	643	755	33259046	33259159	2e-42	176
Ps_134179	gi|442654312|gb|CM001768.1|	94.74	114	5	1	635	747	33259046	33259159	2e-42	176
Ps_134183	gi|442654316|gb|CM001764.1|	88.06	1055	103	16	370	1412	482794	483837	0	1229
Ps_134184	gi|442654316|gb|CM001764.1|	88.06	1055	103	16	370	1412	482794	483837	0	1229
Ps_134186	gi|442654316|gb|CM001764.1|	85.19	243	18	13	49	277	15955713	15955475	9e-60	233
Ps_134189	gi|442654313|gb|CM001767.1|	89.36	329	31	4	297	623	1307271	1306945	5e-113	411
Ps_134190	gi|442654311|gb|CM001769.1|	87.8	533	57	8	26	554	2284952	2285480	2e-175	617
Ps_134191	gi|442654311|gb|CM001769.1|	90.04	271	21	6	1	268	2285544	2285811	4e-94	346
Ps_134194	gi|442654312|gb|CM001768.1|	91.53	307	24	2	136	441	28715253	28715558	1e-116	422
Ps_134195	gi|442654312|gb|CM001768.1|	92.09	493	35	4	327	817	28718203	28717713	0	691
Ps_134198	gi|442654311|gb|CM001769.1|	85.05	194	23	6	465	655	4892633	4892443	2e-47	193
Ps_134199	gi|442654312|gb|CM001768.1|	96.81	251	8	0	212	462	256503	256753	1e-115	420
Ps_134200	gi|442654312|gb|CM001768.1|	94.17	103	6	0	28	130	259386	259488	2e-37	158
Ps_134205	gi|442654311|gb|CM001769.1|	94.44	72	3	1	706	776	9652140	9652211	2e-22	110
Ps_134206	gi|442654311|gb|CM001769.1|	89.57	230	18	6	1182	1408	23386944	23386718	2e-75	287
Ps_134207	gi|442654311|gb|CM001769.1|	84.36	550	53	32	257	790	49667899	49667367	2e-142	508
[truncated: 46,125 more rows]

## Sheet: Parafield-Soybean genome BLASTN
Query	Subject	%_identity	alignment_length	mismatches	gap_openings	q_start	q_end	s_start	s_end	e_value	bit_score
Ps_129342	Gm11#Glyma1	91.45	117	7	3	1	116	35199526	35199412	4e-37	158
Ps_129346	Gm11#Glyma1	88.03	142	15	2	1	141	15720818	15720958	2e-39	167
Ps_129365	Gm02#Glyma1	96.74	92	3	0	9	100	51552761	51552852	1e-35	154
Ps_129367	Gm13#Glyma1	89.42	104	9	2	5	107	41019782	41019884	2e-28	130
Ps_129377	Gm13#Glyma1	93.4	106	7	0	285	390	31235248	31235143	9e-37	158
Ps_129381	Gm01#Glyma1	81.77	521	69	21	14	518	48237913	48237403	2e-113	412
Ps_129388	Gm05#Glyma1	96.49	57	2	0	33	89	39320291	39320235	6e-18	95.3
Ps_129403	Gm20#Glyma1	73.11	621	121	43	250	856	44567179	44566591	4e-43	180
Ps_129405	Gm12#Glyma1	80.62	320	51	9	4	319	7840471	7840159	2e-60	237
Ps_129414	Gm18#Glyma1	88.81	402	38	5	296	695	57618422	57618818	2e-135	486
Ps_129417	Gm12#Glyma1	96.3	54	2	0	154	207	589221	589274	1e-15	89.8
Ps_129419	Gm18#Glyma1	78.51	442	46	30	132	531	3011712	3012146	5e-62	244
Ps_129420	Gm15#Glyma1	87.04	324	34	5	2752	3068	14033888	14033566	3e-96	359
Ps_129421	Gm14#Glyma1	90.62	128	10	2	280	406	758438	758564	1e-39	169
Ps_129423	Gm11#Glyma1	91.1	337	28	2	617	952	11371541	11371876	1e-125	455
Ps_129427	Gm04#Glyma1	79.33	629	89	34	1819	2428	11963849	11963243	9e-110	403
Ps_129430	Gm06#Glyma1	87.9	124	9	6	957	1077	2204018	2203898	3e-31	141
Ps_129434	Gm03#Glyma1	84.07	452	53	15	1149	1586	34186149	34186595	3e-114	418
Ps_129435	Gm06#Glyma1	82.6	701	102	20	339	1029	49702971	49703661	1e-169	601
Ps_129444	Gm08#Glyma1	89.75	283	25	4	519	799	45176549	45176829	7e-97	359
Ps_129446	Gm19#Glyma1	87.66	713	75	10	108	816	29967091	29967794	0	817
Ps_129447	Gm20#Glyma1	80.93	388	64	10	31	413	44682578	44682960	3e-78	298
Ps_129448	Gm07#Glyma1	76.15	545	94	35	944	1470	37477012	37476486	5e-65	254
Ps_129449	Gm11#Glyma1	82.98	523	63	17	1091	1597	8404788	8405300	8e-124	449
Ps_129450	Gm16#Glyma1	83.6	250	25	11	606	847	2085365	2085606	4e-55	220
Ps_129451	Gm20#Glyma1	81.19	202	31	7	292	490	42170584	42170781	1e-35	156
Ps_129453	Gm15#Glyma1	80.95	698	102	30	217	899	47590210	47589529	2e-146	523
Ps_129455	Gm17#Glyma1	84.3	688	93	14	202	883	8109528	8108850	0	658
Ps_129456	Gm18#Glyma1	91.04	67	3	3	90	155	50694441	50694377	3e-15	87.9
Ps_129467	Gm15#Glyma1	93.94	66	2	2	72	136	1119291	1119227	4e-19	99
Ps_129468	Gm04#Glyma1	82.87	251	24	13	263	505	11218369	11218608	3e-51	207
Ps_129471	Gm19#Glyma1	85.2	446	60	6	1155	1597	41176990	41176548	5e-125	453
Ps_129472	Gm03#Glyma1	74.81	1429	244	95	585	1950	5527125	5525750	2e-150	538
Ps_129474	Gm01#Glyma1	84.27	267	35	6	756	1017	49065602	49065866	4e-65	254
Ps_129478	Gm20#Glyma1	88.64	176	16	4	845	1018	33535951	33536124	3e-52	211
Ps_129479	Gm05#Glyma1	79.86	144	25	4	345	486	40656768	40656909	5e-20	102
Ps_129480	Gm08#Glyma1	83.95	324	36	12	198	510	4327660	4327978	7e-78	296
Ps_129481	Gm13#Glyma1	94.93	138	5	2	102	238	23452107	23452243	4e-54	215
Ps_129489	Gm12#Glyma1	81.41	581	85	19	218	780	38028237	38027662	2e-125	453
Ps_129492	Gm11#Glyma1	91.67	180	15	0	1	180	4384142	4384321	1e-64	250
Ps_129494	Gm13#Glyma1	86.54	327	26	10	702	1025	26020947	26021258	2e-92	344
Ps_129497	Gm12#Glyma1	90.91	110	8	2	1486	1594	673748	673856	1e-32	147
Ps_129503	Gm01#Glyma1	89.88	405	36	5	1917	2319	55817018	55817419	8e-144	516
Ps_129504	Gm15#Glyma1	87.04	216	24	4	370	583	5083074	5082861	3e-61	241
Ps_129506	Gm13#Glyma1	84.89	225	26	8	52	272	37709373	37709153	9e-56	220
Ps_129507	Gm20#Glyma1	81.09	624	91	25	181	789	38502441	38501830	2e-131	473
Ps_129514	Gm02#Glyma1	90.59	85	5	3	243	326	48887172	48887090	2e-22	110
Ps_129517	Gm06#Glyma1	91.92	99	8	0	1177	1275	14397100	14397002	2e-30	139
Ps_129519	Gm14#Glyma1	86.79	212	24	4	69	278	3507326	3507535	2e-59	233
Ps_129524	Gm02#Glyma1	94.59	111	4	2	323	432	50405819	50405928	3e-40	171
Ps_129526	Gm17#Glyma1	94.57	792	14	13	1	775	23966537	23965758	0	1197
Ps_129527	Gm02#Glyma1	86.15	130	15	3	540	668	515614	515487	3e-30	137
Ps_129529	Gm10#Glyma1	87.52	521	57	8	197	713	36565146	36564630	5e-168	595
Ps_129531	Gm06#Glyma1	75.37	1084	178	73	78	1115	11924301	11925341	4e-121	440
Ps_129532	Gm17#Glyma1	90.86	197	14	4	835	1029	39209782	39209976	4e-67	261
Ps_129533	Gm17#Glyma1	90.86	197	14	4	835	1029	39209782	39209976	4e-67	261
Ps_129534	Gm03#Glyma1	83.33	294	43	6	254	544	30794128	30793838	2e-69	267
Ps_129538	Gm07#Glyma1	82.28	841	134	14	259	1093	1854445	1853614	0	713
Ps_129539	Gm13#Glyma1	80.42	1200	178	52	2	1177	32473643	32474809	0	861
Ps_129543	Gm19#Glyma1	89.52	105	11	0	320	424	42885221	42885325	2e-29	134
Ps_129547	Gm15#Glyma1	81.45	760	126	14	33	783	7404115	7403362	5e-172	608
Ps_129550	Gm15#Glyma1	93	200	12	2	829	1027	575670	575472	5e-76	291
Ps_129554	Gm18#Glyma1	86.45	214	23	6	76	286	3697661	3697871	1e-58	230
Ps_129556	Gm04#Glyma1	89.36	451	42	6	17	464	46978616	46978169	2e-158	562
Ps_129566	Gm05#Glyma1	92.07	164	13	0	155	318	1864569	1864732	2e-58	231
Ps_129567	Gm16#Glyma1	92.23	103	8	0	288	390	29486335	29486233	5e-33	147
Ps_129569	Gm16#Glyma1	87.83	189	21	2	309	496	35206831	35207018	3e-55	220
Ps_129571	Gm13#Glyma1	87.75	604	62	12	147	744	29343384	29343981	0	695
Ps_129575	Gm18#Glyma1	91.67	264	22	0	950	1213	57468370	57468633	6e-99	366
Ps_129579	Gm17#Glyma1	86.78	537	63	7	214	744	13230855	13231389	5e-167	592
Ps_129583	Gm15#Glyma1	88.98	1543	141	28	390	1916	3595347	3593818	0	1881
Ps_129587	Gm06#Glyma1	81.42	716	112	20	418	1121	3913817	3914523	4e-159	566
Ps_129592	Gm12#Glyma1	88.17	186	17	5	915	1097	39288615	39288798	7e-54	217
Ps_129594	Gm20#Glyma1	89.23	260	18	8	1244	1501	45505325	45505576	8e-84	316
Ps_129596	Gm13#Glyma1	91	200	18	0	447	646	32598222	32598023	2e-70	270
Ps_129599	Gm11#Glyma1	92.22	180	14	0	384	563	3126073	3125894	2e-65	255
Ps_129600	Gm08#Glyma1	83.03	218	35	2	367	583	5661614	5661398	4e-48	196
Ps_129601	Gm04#Glyma1	87.59	137	13	3	919	1053	7353651	7353517	1e-35	156
Ps_129603	Gm08#Glyma1	85.3	755	69	33	29	754	4376675	4375934	0	741
Ps_129605	Gm15#Glyma1	81.6	163	19	11	776	932	3709894	3709737	3e-26	124
Ps_129606	Gm11#Glyma1	90.23	256	23	2	784	1038	30565909	30566163	6e-89	333
Ps_129607	Gm03#Glyma1	87.09	364	39	6	533	892	37500142	37500501	9e-111	405
Ps_129612	Gm06#Glyma1	89.83	59	6	0	1335	1393	10617876	10617818	1e-11	76.8
Ps_129613	Gm04#Glyma1	81.63	332	53	8	606	933	47219509	47219182	1e-69	268
Ps_129614	Gm04#Glyma1	81.63	332	53	8	606	933	47219509	47219182	1e-69	268
Ps_129616	Gm05#Glyma1	92.66	109	8	0	174	282	5438221	5438113	2e-36	158
Ps_129617	Gm13#Glyma1	88.26	460	51	3	1460	1917	34255320	34254862	3e-153	547
Ps_129619	Gm07#Glyma1	90.22	184	16	2	1	183	16197208	16197026	4e-61	239
Ps_129621	Gm20#Glyma1	88.65	379	34	5	1	376	33108328	33107956	1e-125	453
Ps_129622	Gm18#Glyma1	95.65	115	5	0	1668	1782	52346311	52346425	3e-44	185
Ps_129623	Gm14#Glyma1	98.47	327	5	0	179	505	17641937	17642263	2e-162	577
Ps_129627	Gm06#Glyma1	81.59	277	39	11	496	767	14973724	14973455	9e-55	219
Ps_129628	Gm01#Glyma1	86.04	444	52	10	612	1050	2859091	2859529	2e-129	468
Ps_129631	Gm07#Glyma1	86.12	562	66	12	113	668	35745638	35745083	3e-168	595
Ps_129632	Gm10#Glyma1	92.67	150	9	2	1084	1232	13398201	13398053	3e-53	215
Ps_129635	Gm12#Glyma1	85.15	3172	385	71	116	3244	36421912	36418784	0	3169
Ps_129638	Gm06#Glyma1	77.13	647	114	29	134	757	11171612	11170977	2e-92	344
Ps_129639	Gm17#Glyma1	85.71	168	20	3	382	547	34549226	34549391	2e-41	174
Ps_129643	Gm08#Glyma1	82.48	371	45	15	252	615	46669254	46669611	2e-81	307
Ps_129648	Gm02#Glyma1	82.96	1667	235	41	396	2035	9611381	9609737	0	1459
Ps_129657	Gm11#Glyma1	86.69	308	35	6	88	392	10562096	10561792	1e-90	337
Ps_129660	Gm02#Glyma1	81.13	212	24	14	291	490	5002928	5002721	2e-35	156
Ps_129661	Gm17#Glyma1	88.1	269	28	4	486	752	36645530	36645796	7e-84	316
Ps_129663	Gm04#Glyma1	85.25	122	14	4	236	355	40873880	40873761	1e-25	122
Ps_129670	Gm13#Glyma1	93.1	116	3	3	820	934	28908831	28908942	2e-38	165
Ps_129674	Gm12#Glyma1	81.61	734	100	32	143	861	39184360	39183647	6e-162	575
Ps_129675	Gm10#Glyma1	89.23	130	12	2	1078	1206	38193438	38193310	3e-37	161
Ps_129676	Gm02#Glyma1	91.72	157	11	2	153	308	4369508	4369663	1e-54	217
Ps_129677	Gm04#Glyma1	88.19	254	27	2	551	801	3515842	3515589	8e-79	300
Ps_129679	Gm17#Glyma1	94.05	84	5	0	240	323	7764105	7764022	4e-27	128
Ps_129680	Gm18#Glyma1	77.43	1192	171	71	261	1397	45441587	45440439	1e-175	621
Ps_129681	Gm18#Glyma1	77.43	1192	171	71	261	1397	45441587	45440439	1e-175	621
Ps_129684	Gm06#Glyma1	87.16	257	28	4	177	429	13065068	13065323	3e-75	287
Ps_129687	Gm01#Glyma1	88.68	371	31	10	1883	2246	49904339	49904705	1e-121	442
Ps_129689	Gm10#Glyma1	89.29	308	29	4	916	1221	14892436	14892131	8e-104	383
Ps_129690	Gm14#Glyma1	92.74	124	9	0	561	684	32743715	32743838	5e-43	180
Ps_129691	Gm09#Glyma1	92.59	108	6	2	1	107	4037296	4037402	3e-35	154
Ps_129692	Gm11#Glyma1	86.55	238	30	2	165	401	988130	988366	3e-67	261
Ps_129694	Gm10#Glyma1	75.69	255	44	15	1495	1740	47165853	47165608	4e-22	111
Ps_129702	Gm03#Glyma1	80.84	167	18	14	247	406	43492906	43492747	6e-25	119
Ps_129733	Gm03#Glyma1	90.65	107	10	0	172	278	47588672	47588566	2e-32	143
Ps_129735	Gm08#Glyma1	85.82	691	86	12	18	702	4297855	4298539	0	723
Ps_129741	Gm10#Glyma1	87.45	247	27	4	311	555	46291989	46291745	7e-74	281
Ps_129742	Gm09#Glyma1	89.83	59	4	2	292	349	45930545	45930488	8e-12	75
Ps_129743	Gm12#Glyma1	84.18	196	27	4	352	545	40033153	40033346	4e-45	187
Ps_129764	Gm01#Glyma1	84.45	283	38	6	54	333	2151609	2151330	7e-72	274
Ps_129766	Gm13#Glyma1	92.02	188	11	4	16	201	21239244	21239059	7e-68	261
Ps_129769	Gm08#Glyma1	86.91	191	18	6	179	367	2928340	2928525	8e-52	207
Ps_129771	Gm08#Glyma1	87.38	103	13	0	17	119	16987879	16987777	3e-25	119
Ps_129806	Gm07#Glyma1	95.83	48	2	0	293	340	38732499	38732546	7e-13	78.7
Ps_129814	Gm02#Glyma1	92.71	425	23	5	12	432	7785220	7785640	1e-171	606
Ps_129827	Gm13#Glyma1	91.23	57	5	0	36	92	26003158	26003102	6e-13	78.7
Ps_129831	Gm04#Glyma1	93.91	115	7	0	85	199	45358072	45358186	1e-41	174
Ps_129840	Gm17#Glyma1	96.2	395	8	3	7	394	23982352	23982746	0	640
Ps_129848	Gm01#Glyma1	89.56	316	31	2	289	603	7615826	7616140	5e-109	399
Ps_129853	Gm12#Glyma1	86.12	209	21	8	97	301	701174	701378	3e-55	219
Ps_129866	Gm13#Glyma1	90.54	148	14	0	144	291	34004708	34004561	3e-48	196
Ps_129869	Gm01#Glyma1	87.42	159	18	2	243	400	51165522	51165365	6e-44	182
Ps_129875	Gm08#Glyma1	87.56	209	21	5	1	206	4265400	4265606	9e-61	237
Ps_129882	Gm19#Glyma1	84.62	286	25	15	35	306	48741754	48741474	2e-69	267
Ps_129885	Gm19#Glyma1	94.67	75	4	0	150	224	41720018	41719944	1e-24	117
Ps_129891	Gm17#Glyma1	85.14	222	27	6	25	243	27691203	27691421	3e-56	222
Ps_129896	Gm04#Glyma1	87.26	314	23	8	1228	1525	3600967	3601279	1e-91	342
Ps_129899	Gm09#Glyma1	87.5	64	6	2	12	74	37689097	37689035	2e-11	73.1
Ps_129901	Gm04#Glyma1	96.08	51	2	0	358	408	15338541	15338591	2e-14	84.2
Ps_129902	Gm03#Glyma1	81.2	133	15	9	174	301	47217823	47217950	5e-19	99
Ps_129907	Gm15#Glyma1	94.26	122	7	0	214	335	8760942	8760821	1e-45	187
Ps_129911	Gm18#Glyma1	92.4	171	11	2	1458	1627	12336091	12335922	1e-61	243
Ps_129914	Gm14#Glyma1	84.95	206	24	7	212	413	2355358	2355156	4e-50	202
Ps_129922	Gm15#Glyma1	92.73	55	2	2	10	63	9469597	9469650	1e-12	78.7
Ps_129926	Gm01#Glyma1	86.22	225	27	4	92	314	43220580	43220358	7e-62	241
Ps_129927	Gm10#Glyma1	83.29	353	32	22	220	554	45735521	45735178	3e-79	300
Ps_129928	Gm07#Glyma1	87.95	307	31	6	9	312	36453581	36453884	6e-97	357
Ps_129930	Gm10#Glyma1	87.35	664	74	10	19	677	46128840	46128182	0	752
Ps_129931	Gm01#Glyma1	94.79	96	5	0	205	300	55800653	55800748	1e-34	150
Ps_129934	Gm17#Glyma1	92	75	6	0	43	117	10564963	10564889	3e-21	106
Ps_129938	Gm05#Glyma1	94.96	119	6	0	306	424	30580832	30580714	1e-45	187
Ps_129941	Gm01#Glyma1	86.34	549	69	6	5	550	50805903	50805358	1e-167	593
Ps_129969	Gm13#Glyma1	81.72	186	18	14	217	399	40401670	40401842	9e-32	141
Ps_129978	Gm18#Glyma1	85.14	424	55	7	1	420	59074259	59073840	7e-118	427
Ps_129980	Gm04#Glyma1	92.04	113	9	0	210	322	43088919	43089031	8e-37	159
Ps_129982	Gm05#Glyma1	76.42	776	93	61	2030	2743	35442571	35441824	9e-90	337
Ps_129983	Gm02#Glyma1	87.23	282	22	14	314	588	12032211	12031937	5e-82	309
Ps_129986	Gm19#Glyma1	88.82	161	16	2	203	362	45227675	45227834	2e-48	196
Ps_129991	Gm19#Glyma1	92.67	273	20	0	899	1171	38780137	38779865	4e-107	394
Ps_129996	Gm01#Glyma1	91.55	426	36	0	1	426	45314323	45314748	3e-166	588
Ps_129999	Gm11#Glyma1	79.67	669	102	30	278	929	36089241	36088590	1e-124	451
Ps_130000	Gm09#Glyma1	91.08	157	11	3	397	551	41306748	41306593	4e-52	209
Ps_130003	Gm11#Glyma1	82.16	213	18	16	164	363	38223091	38223296	3e-38	165
Ps_130006	Gm13#Glyma1	78.05	164	32	4	1239	1400	38014117	38014278	8e-19	100
Ps_130007	Gm14#Glyma1	91.77	231	19	0	21	251	4883765	4883535	9e-86	322
Ps_130008	Gm05#Glyma1	82.37	624	81	22	97	695	38812749	38813368	7e-144	516
Ps_130009	Gm14#Glyma1	89.73	146	13	2	610	754	400610	400754	9e-45	185
Ps_130013	Gm17#Glyma1	90.16	732	66	6	384	1112	18618149	18617421	0	948
Ps_130027	Gm02#Glyma1	81.85	551	58	31	1848	2376	48493706	48493176	1e-116	425
Ps_130031	Gm12#Glyma1	82.56	281	36	13	352	627	38152760	38152488	1e-59	235
Ps_130032	Gm05#Glyma1	90.16	122	12	0	136	257	3135135	3135256	5e-37	159
Ps_130033	Gm18#Glyma1	95.83	120	5	0	213	332	50167045	50166926	1e-47	195
Ps_130034	Gm07#Glyma1	81.78	236	33	10	744	974	2426001	2426231	1e-45	189
Ps_130036	Gm10#Glyma1	92.52	107	8	0	574	680	46635788	46635682	3e-35	154
Ps_130037	Gm05#Glyma1	91.84	98	8	0	288	385	41827860	41827957	1e-30	137
Ps_130039	Gm12#Glyma1	83.94	274	29	14	829	1093	17308733	17308466	2e-63	248
Ps_130040	Gm02#Glyma1	83.2	774	110	15	545	1309	45575467	45574705	0	691
Ps_130046	Gm16#Glyma1	80.74	623	97	22	21	630	24377469	24376857	9e-129	464
Ps_130050	Gm09#Glyma1	82.29	768	113	18	645	1400	40603897	40603141	0	643
Ps_130061	Gm06#Glyma1	79.94	1630	271	52	286	1890	1368868	1367270	0	1147
Ps_130063	Gm19#Glyma1	81.74	597	53	34	1298	1874	49690813	49691373	3e-123	448
Ps_130069	Gm13#Glyma1	85.06	87	10	2	897	983	35158143	35158060	2e-14	86.1
Ps_130073	Gm06#Glyma1	86.96	138	5	8	50	178	45564022	45564155	2e-32	143
Ps_130074	Gm14#Glyma1	90.52	348	33	0	1910	2257	3488000	3488347	5e-127	460
Ps_130075	Gm03#Glyma1	89.27	289	25	6	16	301	35747464	35747749	1e-96	357
Ps_130076	Gm02#Glyma1	86.26	211	25	4	709	917	1933753	1933545	1e-56	226
Ps_130082	Gm16#Glyma1	89.33	178	17	2	20	196	6426922	6427098	5e-56	222
Ps_130083	Gm08#Glyma1	81.96	754	106	29	1005	1746	1128493	1127758	9e-173	612
Ps_130093	Gm10#Glyma1	89.66	58	6	0	63	120	38829194	38829251	7e-12	75
Ps_130094	Gm11#Glyma1	89.41	85	7	2	326	409	9675476	9675393	3e-21	106
Ps_130099	Gm16#Glyma1	92.37	118	9	0	60	177	24690648	24690765	8e-40	169
Ps_130101	Gm17#Glyma1	83.59	384	55	7	255	634	41826300	41825921	3e-95	353
Ps_130102	Gm13#Glyma1	78.82	439	52	29	314	727	38232739	38232317	2e-66	257
Ps_130107	Gm16#Glyma1	84.79	217	29	4	229	443	20120360	20120574	1e-53	215
Ps_130113	Gm13#Glyma1	92.21	77	6	0	1	77	42884944	42884868	4e-22	110
Ps_130126	Gm11#Glyma1	88.27	179	19	2	356	533	2131100	2130923	5e-53	213
Ps_130130	Gm16#Glyma1	90.53	95	9	0	349	443	8476320	8476226	6e-27	126
Ps_130131	Gm10#Glyma1	82.69	208	32	4	325	530	47385934	47386139	2e-43	182
Ps_130140	Gm08#Glyma1	85.78	457	59	6	127	580	22356933	22357386	4e-133	479
Ps_130142	Gm03#Glyma1	89.66	58	6	0	136	193	46603132	46603189	2e-11	75
Ps_130143	Gm08#Glyma1	85.29	204	26	2	1	202	40204956	40204755	2e-51	207
Ps_130152	Gm08#Glyma1	88.1	168	18	2	469	635	5738147	5737981	1e-48	198
Ps_130155	Gm12#Glyma1	84.6	461	37	17	2579	3017	6602583	6603031	6e-117	427
Ps_130160	Gm05#Glyma1	90.72	97	7	2	641	736	32330413	32330508	2e-27	128
Ps_130161	Gm18#Glyma1	92.96	213	14	1	1892	2103	1084190	1084402	2e-81	309
Ps_130166	Gm02#Glyma1	90.31	258	25	0	371	628	2292949	2293206	1e-90	339
Ps_130167	Gm02#Glyma1	86.14	498	35	16	1121	1593	2296155	2296643	4e-141	507
Ps_130169	Gm19#Glyma1	82.92	240	38	3	200	437	43366431	43366669	4e-53	213
Ps_130171	Gm14#Glyma1	80	200	36	4	219	416	10404681	10404484	3e-32	145
Ps_130175	Gm08#Glyma1	83.88	273	28	14	1063	1329	17254231	17253969	8e-63	246
Ps_130179	Gm11#Glyma1	87.86	379	40	5	326	701	7879545	7879170	4e-121	440
Ps_130191	Gm02#Glyma1	90.34	145	12	2	1302	1445	2020799	2020656	2e-45	189
Ps_130195	Gm02#Glyma1	81.68	404	51	20	749	1139	3943840	3943447	2e-83	315
Ps_130198	Gm13#Glyma1	83.36	1653	203	60	3	1621	22870978	22869364	0	1463
Ps_130199	Gm13#Glyma1	83.4	1669	204	61	3	1636	22870978	22869348	0	1480
Ps_130200	Gm01#Glyma1	90.67	75	5	2	134	207	49389872	49389945	3e-19	99
Ps_130201	Gm19#Glyma1	84.26	216	30	4	159	372	37879623	37879836	2e-51	207
Ps_130202	Gm02#Glyma1	94.64	168	4	4	674	839	41945679	41945843	1e-65	255
Ps_130204	Gm07#Glyma1	92.16	102	6	2	1052	1152	34682138	34682038	1e-31	143
Ps_130208	Gm07#Glyma1	90.42	240	23	0	630	869	43457587	43457826	5e-84	316
Ps_130209	Gm04#Glyma1	91.43	245	21	0	1086	1330	7704665	7704909	7e-90	337
Ps_130211	Gm18#Glyma1	93.9	246	15	0	358	603	60813871	60813626	9e-101	372
Ps_130213	Gm03#Glyma1	89.25	214	19	4	372	583	38512388	38512599	1e-68	265
Ps_130217	Gm02#Glyma1	82.16	185	29	4	487	669	41962397	41962579	2e-35	156
Ps_130218	Gm01#Glyma1	86.08	316	40	4	113	426	49129932	49129619	2e-90	337
Ps_130219	Gm08#Glyma1	82.06	630	94	17	745	1363	14458771	14458150	1e-144	520
Ps_130225	Gm13#Glyma1	85.03	1490	185	37	101	1571	32743567	32742097	0	1482
Ps_130229	Gm09#Glyma1	82.64	265	21	14	339	601	40467124	40467365	2e-52	211
Ps_130230	Gm18#Glyma1	97.06	68	2	0	878	945	36255210	36255143	1e-23	115
Ps_130233	Gm05#Glyma1	81.42	183	24	7	149	326	37827995	37828172	1e-31	141
Ps_130239	Gm06#Glyma1	90.75	173	13	3	377	548	19500545	19500375	1e-57	228
Ps_130243	Gm11#Glyma1	80.88	685	90	35	1	670	3967856	3967198	6e-140	501
Ps_130247	Gm11#Glyma1	82.01	239	33	6	470	700	8512456	8512220	1e-47	195
Ps_130254	Gm06#Glyma1	97.83	46	1	0	1	46	6036096	6036141	3e-13	80.5
Ps_130269	Gm01#Glyma1	88.83	197	15	7	66	258	3136904	3136711	5e-60	235
Ps_130271	Gm07#Glyma1	89.19	74	2	5	346	415	1965952	1965881	2e-15	87.9
Ps_130286	Gm08#Glyma1	83.56	146	16	8	27	168	23004749	23004608	3e-28	130
Ps_130294	Gm12#Glyma1	82.48	234	32	8	62	292	10342567	10342340	4e-48	196
Ps_130300	Gm20#Glyma1	95.29	85	3	1	67	151	36331408	36331491	1e-29	134
Ps_130301	Gm12#Glyma1	82.72	243	34	8	266	504	13350848	13350610	4e-52	209
Ps_130309	Gm15#Glyma1	80.96	998	119	58	1134	2097	46691902	46690942	0	725
Ps_130310	Gm20#Glyma1	85.92	206	22	6	30	233	22392669	22392869	3e-53	213
Ps_130311	Gm13#Glyma1	92.07	492	21	7	9	500	18248825	18249298	0	676
Ps_130314	Gm08#Glyma1	78.7	230	29	13	280	493	46169793	46170018	5e-30	135
Ps_130318	Gm02#Glyma1	74.89	235	41	14	3	228	13415578	13415803	1e-16	91.6
Ps_130320	Gm10#Glyma1	82.28	237	36	6	320	553	49504754	49504987	2e-49	200
Ps_130325	Gm08#Glyma1	85.77	253	24	12	24	270	41641310	41641556	6e-67	257
Ps_130328	Gm14#Glyma1	89.77	88	7	2	124	210	48526487	48526573	7e-23	111
Ps_130329	Gm14#Glyma1	89.77	88	7	2	124	210	48526487	48526573	1e-22	111
Ps_130330	Gm07#Glyma1	87.37	871	102	8	315	1181	42258830	42257964	0	992
Ps_130335	Gm11#Glyma1	83.49	315	44	8	2	312	7285469	7285159	9e-76	287
Ps_130340	Gm17#Glyma1	84.36	275	35	8	1	271	39351863	39351593	1e-68	263
Ps_130347	Gm09#Glyma1	96.25	80	2	1	3	81	10795556	10795477	3e-28	130
Ps_130351	Gm13#Glyma1	89.77	176	12	6	7	179	23450991	23451163	1e-55	220
Ps_130366	Gm12#Glyma1	92.62	244	18	0	726	969	39188463	39188706	2e-94	351
Ps_130368	Gm02#Glyma1	83.03	725	88	27	18	720	12734356	12735067	4e-177	625
Ps_130369	Gm11#Glyma1	87.15	498	60	4	324	819	1903196	1903691	4e-158	562
Ps_130372	Gm19#Glyma1	88.66	97	7	3	301	395	21099521	21099615	8e-24	115
Ps_130374	Gm19#Glyma1	97.06	102	3	0	77	178	38400416	38400315	3e-41	172
Ps_130390	Gm15#Glyma1	89.06	256	22	6	4	256	1858203	1858455	2e-83	313
Ps_130392	Gm03#Glyma1	90.7	86	7	1	12	96	34640125	34640210	2e-23	113
Ps_130395	Gm08#Glyma1	88.42	311	27	7	15	319	1490142	1489835	1e-99	366
Ps_130400	Gm18#Glyma1	81.66	398	52	20	70	458	5649337	5649722	8e-83	311
Ps_130407	Gm17#Glyma1	90.48	84	7	1	188	270	2291737	2291654	2e-22	110
Ps_130418	Gm14#Glyma1	83.47	236	26	11	174	408	48971290	48971067	9e-52	207
Ps_130427	Gm12#Glyma1	93.1	87	6	0	1	87	4178457	4178371	6e-28	128
Ps_130432	Gm10#Glyma1	92.13	89	5	2	29	116	11203667	11203754	1e-26	124
Ps_130433	Gm08#Glyma1	88.61	202	23	0	5	206	19749708	19749507	1e-63	246
Ps_130441	Gm04#Glyma1	82.61	115	14	6	189	300	43726019	43725908	2e-18	97.1
Ps_130457	Gm08#Glyma1	82.03	434	41	29	47	460	1134302	1134718	5e-90	335
Ps_130458	Gm10#Glyma1	89.72	107	11	0	130	236	7465811	7465917	1e-30	137
Ps_130461	Gm07#Glyma1	98.41	63	0	1	168	229	43547648	43547710	2e-22	110
Ps_130473	Gm03#Glyma1	86.3	438	54	6	682	1116	8485510	8485076	1e-130	472
Ps_130485	Gm19#Glyma1	87.74	155	19	0	101	255	48030702	48030548	6e-44	182
Ps_130487	Gm10#Glyma1	86.93	306	28	12	1	300	13206613	13206912	2e-89	333
Ps_130491	Gm02#Glyma1	86.13	173	19	5	251	421	4939365	4939534	1e-43	182
Ps_130492	Gm02#Glyma1	85.85	325	38	8	407	727	4939615	4939935	6e-91	339
Ps_130493	Gm20#Glyma1	94.7	132	7	0	215	346	33105466	33105335	3e-51	206
Ps_130498	Gm11#Glyma1	85.58	104	12	3	48	149	508931	508829	4e-21	106
Ps_130499	Gm10#Glyma1	78.14	398	75	12	14	405	49363177	49362786	3e-62	243
Ps_130507	Gm07#Glyma1	90.53	95	8	1	315	409	845230	845137	1e-26	124
Ps_130508	Gm16#Glyma1	81.56	526	61	30	1301	1813	29793864	29793362	2e-109	401
Ps_130511	Gm12#Glyma1	91.32	311	27	0	4	314	38718088	38718398	2e-117	425
Ps_130520	Gm20#Glyma1	85.9	156	18	3	56	210	36766044	36765892	1e-38	163
Ps_130530	Gm13#Glyma1	87	323	40	2	24	345	30072362	30072041	2e-98	363
Ps_130531	Gm13#Glyma1	93.33	75	5	0	79	153	30072115	30072041	4e-23	111
Ps_130541	Gm03#Glyma1	90.34	176	13	4	1461	1634	40760814	40760641	4e-57	228
Ps_130542	Gm14#Glyma1	79.18	245	38	12	37	276	46277303	46277539	7e-37	158
Ps_130558	Gm17#Glyma1	85.65	223	26	6	18	237	4287405	4287186	1e-58	230
Ps_130563	Gm04#Glyma1	89.62	443	42	4	10	450	5563347	5562907	1e-157	560
Ps_130567	Gm17#Glyma1	83.33	174	20	8	1	168	12522699	12522529	4e-35	152
Ps_130571	Gm17#Glyma1	84.62	234	34	2	31	263	39288602	39288370	6e-59	231
Ps_130575	Gm15#Glyma1	88.84	475	45	8	18	488	7072435	7072905	7e-163	577
Ps_130577	Gm11#Glyma1	86.55	119	12	4	1	117	9308054	9308170	7e-28	128
Ps_130578	Gm02#Glyma1	81.01	237	32	12	104	334	4010876	4011105	2e-42	176
Ps_130581	Gm13#Glyma1	87.55	233	25	4	18	248	33263962	33264192	9e-70	267
Ps_130591	Gm06#Glyma1	91.67	144	10	2	298	440	11366387	11366529	6e-49	198
Ps_130597	Gm03#Glyma1	96.91	97	3	0	148	244	42779107	42779203	3e-38	163
Ps_130603	Gm03#Glyma1	85.5	407	37	21	1	395	44439233	44438837	3e-111	405
Ps_130606	Gm20#Glyma1	87.06	170	18	3	208	376	46639179	46639345	4e-46	189
Ps_130619	Gm11#Glyma1	87.25	345	39	4	507	847	1287432	1287775	9e-106	388
Ps_130621	Gm05#Glyma1	88.53	218	21	4	60	275	41486001	41486216	6e-68	261
Ps_130627	Gm07#Glyma1	82.98	94	11	5	568	659	6069749	6069659	3e-13	80.5
Ps_130634	Gm03#Glyma1	91.22	558	37	10	426	980	45032641	45033189	0	749
Ps_130664	Gm19#Glyma1	84.26	197	19	11	350	540	36237074	36236884	2e-43	182
Ps_130673	Gm17#Glyma1	90.22	92	6	3	55	146	38764219	38764307	2e-24	117
Ps_130675	Gm04#Glyma1	90.91	143	11	2	201	342	48984948	48984807	2e-46	191
Ps_130682	Gm20#Glyma1	84.63	976	117	30	1	961	33589034	33589991	0	941
Ps_130684	Gm11#Glyma1	80.38	632	100	23	23	642	3489103	3488484	6e-127	459
Ps_130689	Gm01#Glyma1	85.26	190	23	5	509	695	26674305	26674118	2e-46	191
Ps_130690	Gm08#Glyma1	82.4	125	18	4	159	281	10153162	10153040	3e-21	106
Ps_130697	Gm09#Glyma1	84.26	1188	146	33	1137	2305	12326123	12324958	0	1120
Ps_130705	Gm03#Glyma1	80.62	454	57	30	39	475	32122667	32123106	4e-86	322
Ps_130706	Gm19#Glyma1	76.01	567	96	38	184	732	30576677	30577221	2e-66	257
Ps_130707	Gm08#Glyma1	89.17	277	21	6	622	893	4865655	4865927	4e-90	337
Ps_130719	Gm16#Glyma1	85.9	156	17	3	149	303	27453601	27453450	5e-38	161
Ps_130722	Gm13#Glyma1	76.44	866	154	40	314	1159	34750469	34749634	3e-116	424
Ps_130723	Gm14#Glyma1	92.86	126	7	1	389	514	49412792	49412669	8e-44	182
Ps_130727	Gm14#Glyma1	82.85	991	140	30	1	977	2174468	2173494	0	861
Ps_130728	Gm15#Glyma1	79.77	341	55	12	260	596	5150965	5151295	2e-59	235
Ps_130730	Gm20#Glyma1	82.21	444	69	10	14	455	14526858	14527293	1e-101	374
Ps_130732	Gm03#Glyma1	82.9	421	56	15	1	410	39803569	39803984	6e-99	364
Ps_130736	Gm20#Glyma1	81.98	1310	169	64	459	1734	28763817	28765093	0	1050
Ps_130742	Gm17#Glyma1	85.89	404	48	7	676	1076	10831140	10831537	1e-115	422
Ps_130749	Gm01#Glyma1	81.41	441	49	24	445	870	31819235	31818813	5e-88	329
Ps_130752	Gm03#Glyma1	82.78	697	96	23	1	685	30387718	30388402	6e-170	601
Ps_130757	Gm05#Glyma1	95.7	93	4	0	533	625	39940442	39940534	6e-34	150
Ps_130758	Gm05#Glyma1	82.72	324	31	21	533	844	39940442	39940752	2e-68	265
Ps_130761	Gm15#Glyma1	88.31	77	5	4	235	309	9284425	9284351	9e-16	89.8
Ps_130762	Gm08#Glyma1	85.91	298	33	9	228	521	7949008	7949300	6e-82	309
Ps_130768	Gm14#Glyma1	87.99	333	29	10	786	1112	3048530	3048203	5e-104	383
Ps_130769	Gm02#Glyma1	80.41	582	64	32	786	1342	48934531	48935087	2e-108	398
Ps_130773	Gm18#Glyma1	94.57	92	5	0	30	121	61855682	61855591	3e-32	143
Ps_130777	Gm02#Glyma1	84.31	153	12	9	40	182	39247928	39247778	4e-31	139
Ps_130779	Gm10#Glyma1	84.66	528	55	23	3	516	15786120	15785605	2e-140	503
Ps_130783	Gm12#Glyma1	81.45	469	57	28	549	1002	11065510	11065963	2e-96	357
Ps_130786	Gm11#Glyma1	89.11	606	58	8	57	658	9378252	9377651	0	747
Ps_130799	Gm02#Glyma1	88.12	202	24	0	1	202	6241595	6241394	2e-61	241
Ps_130809	Gm02#Glyma1	83.79	290	39	8	1	286	45186345	45186060	5e-70	268
Ps_130827	Gm07#Glyma1	85.83	240	24	10	93	327	17148889	17148655	2e-63	246
Ps_130833	Gm09#Glyma1	80.57	566	92	18	1	557	3054771	3055327	2e-115	420
Ps_130838	Gm15#Glyma1	85.1	208	25	6	284	488	11832238	11832034	1e-51	207
Ps_130840	Gm19#Glyma1	91.36	81	7	0	58	138	11334958	11334878	8e-23	111
Ps_130846	Gm20#Glyma1	83.7	368	50	10	128	490	33540470	33540832	4e-91	339
Ps_130848	Gm02#Glyma1	87.29	181	21	2	236	415	5067297	5067118	5e-51	206
Ps_130850	Gm06#Glyma1	92.98	57	4	0	9	65	46331220	46331164	2e-14	84.2
Ps_130852	Gm06#Glyma1	91.61	143	10	2	575	716	47267967	47268108	4e-48	196
Ps_130854	Gm02#Glyma1	86.05	129	14	4	454	580	4060001	4060127	6e-30	135
Ps_130855	Gm02#Glyma1	88.98	236	22	4	312	545	16673836	16674069	5e-76	289
Ps_130861	Gm14#Glyma1	83.94	330	51	2	260	588	34285271	34285599	2e-83	315
Ps_130863	Gm13#Glyma1	92.74	303	21	1	1040	1341	8288873	8289175	6e-120	436
Ps_130864	Gm15#Glyma1	90.3	330	28	4	591	918	4339822	4340149	7e-118	429
Ps_130866	Gm02#Glyma1	86.93	199	26	0	497	695	47464545	47464347	2e-56	224
Ps_130872	Gm20#Glyma1	98.26	115	1	1	2	116	12664180	12664067	1e-49	200
Ps_130875	Gm07#Glyma1	87.95	166	13	6	556	716	2339779	2339942	6e-46	189
Ps_130880	Gm08#Glyma1	86.07	201	19	5	1	201	528558	528367	4e-52	207
Ps_130886	Gm16#Glyma1	85	200	26	4	273	470	1122450	1122253	3e-49	200
Ps_130890	Gm20#Glyma1	87.95	83	10	0	301	383	5641818	5641900	2e-18	99
Ps_130898	Gm05#Glyma1	88.97	136	15	0	1	136	41753878	41754013	6e-40	169
Ps_130903	Gm06#Glyma1	85.49	324	39	8	735	1054	9335898	9335579	3e-88	331
Ps_130908	Gm15#Glyma1	90.35	114	8	3	670	781	2807293	2807405	9e-33	147
Ps_130910	Gm04#Glyma1	90.7	215	18	2	335	548	1375433	1375646	6e-75	285
Ps_130911	Gm06#Glyma1	82.64	478	66	16	54	522	49923538	49924007	1e-111	407
Ps_130912	Gm06#Glyma1	82.75	487	69	14	54	532	49923538	49924017	2e-115	420
Ps_130917	Gm14#Glyma1	81.54	1246	135	62	96	1296	2936824	2935629	0	939
Ps_130919	Gm14#Glyma1	88.41	397	40	6	332	725	24403582	24403189	2e-131	473
Ps_130920	Gm16#Glyma1	89.02	82	7	2	269	349	1495925	1496005	3e-19	100
Ps_130922	Gm18#Glyma1	87.21	477	57	4	114	588	60000294	60000768	1e-151	540
Ps_130941	Gm15#Glyma1	85.77	471	59	8	1	467	4257208	4257674	3e-137	492
Ps_130946	Gm04#Glyma1	94.44	108	6	0	89	196	42779458	42779565	2e-39	167
Ps_130949	Gm06#Glyma1	83.17	303	43	8	75	373	44437184	44436886	1e-70	270
Ps_130961	Gm17#Glyma1	95.1	102	5	0	521	622	38638725	38638826	1e-37	161
Ps_130963	Gm03#Glyma1	84.79	309	36	11	797	1098	42865005	42864701	5e-79	300
Ps_130964	Gm19#Glyma1	85.88	170	21	3	416	583	30719475	30719643	1e-42	178
Ps_130966	Gm05#Glyma1	86.54	379	47	4	16	392	37504629	37505005	5e-114	414
Ps_130967	Gm03#Glyma1	88.44	424	38	11	74	491	45769562	45769144	5e-140	501
Ps_130973	Gm05#Glyma1	85.45	110	8	8	319	424	34059749	34059644	1e-21	108
Ps_130974	Gm05#Glyma1	92.19	64	5	0	124	187	34058933	34058870	1e-16	91.6
Ps_130977	Gm06#Glyma1	83.33	1032	127	35	22	1023	1206322	1205306	0	911
Ps_130978	Gm16#Glyma1	91.53	59	5	0	100	158	31756163	31756221	6e-14	82.4
Ps_130987	Gm07#Glyma1	86.75	151	18	2	468	617	43467614	43467465	5e-39	167
Ps_130988	Gm10#Glyma1	85.66	251	33	3	33	283	42094123	42094370	5e-68	261
Ps_130997	Gm11#Glyma1	81.15	366	48	19	17	372	36593392	36593746	8e-72	274
Ps_131006	Gm04#Glyma1	82.41	216	16	20	4	211	37128733	37128934	5e-40	169
Ps_131010	Gm05#Glyma1	88.44	346	40	0	2	347	1448715	1449060	3e-115	418
Ps_131013	Gm13#Glyma1	96	75	3	0	427	501	6376913	6376987	4e-26	122
Ps_131014	Gm05#Glyma1	85.29	374	49	4	53	424	1903428	1903797	8e-104	381
Ps_131018	Gm17#Glyma1	81.88	320	46	10	67	380	4934159	4934472	2e-67	259
Ps_131019	Gm04#Glyma1	88.54	253	27	2	1	252	33062211	33061960	2e-81	305
Ps_131020	Gm01#Glyma1	84.94	611	69	21	23	620	53724045	53723445	8e-169	597
Ps_131022	Gm20#Glyma1	87.11	380	33	11	1285	1662	46324659	46325024	9e-114	416
Ps_131023	Gm20#Glyma1	87.11	380	33	11	1372	1749	46324659	46325024	1e-113	416
Ps_131027	Gm16#Glyma1	97.67	43	1	0	60	102	23791123	23791081	1e-11	75
Ps_131028	Gm10#Glyma1	80.34	651	109	17	3	645	626111	626750	4e-132	475
Ps_131030	Gm11#Glyma1	87.79	213	18	8	377	585	2160473	2160681	4e-62	243
Ps_131041	Gm08#Glyma1	86.94	444	45	12	18	453	15365132	15364694	2e-135	486
Ps_131046	Gm05#Glyma1	86.16	1705	174	50	411	2088	31055590	31053921	0	1784
Ps_131053	Gm17#Glyma1	87.64	259	32	0	137	395	6021388	6021130	5e-80	302
Ps_131055	Gm13#Glyma1	83.11	367	54	8	18	380	34206506	34206144	6e-88	327
Ps_131056	Gm10#Glyma1	88.96	299	27	6	25	320	4992197	4992492	4e-99	364
Ps_131059	Gm16#Glyma1	88.05	159	15	4	12	168	36500802	36500958	3e-45	185
Ps_131060	Gm01#Glyma1	81.03	506	77	17	253	747	49982979	49983476	2e-104	385
Ps_131063	Gm08#Glyma1	96.49	57	2	0	520	576	1180879	1180935	1e-17	95.3
Ps_131064	Gm07#Glyma1	85.85	106	15	0	338	443	2828962	2829067	2e-23	113
Ps_131069	Gm05#Glyma1	92	963	71	6	1	960	36427783	36426824	0	1347
Ps_131072	Gm08#Glyma1	81.38	247	28	14	767	998	3945135	3944892	1e-44	185
Ps_131073	Gm08#Glyma1	80.62	258	38	11	767	1018	3945135	3944884	1e-45	189
Ps_131083	Gm01#Glyma1	80.07	1601	199	74	1029	2542	46870602	46872169	0	1079
Ps_131085	Gm09#Glyma1	91.14	79	5	2	1051	1128	39598424	39598501	1e-20	106
Ps_131089	Gm18#Glyma1	84.29	834	103	24	98	917	11999047	11998228	0	789
Ps_131092	Gm07#Glyma1	85.65	857	97	24	3	849	35287524	35286684	0	878
Ps_131099	Gm10#Glyma1	93.59	156	8	2	124	278	1565895	1566049	5e-59	231
Ps_131100	Gm08#Glyma1	85.86	297	30	11	330	620	7757776	7758066	5e-81	305
Ps_131102	Gm19#Glyma1	80.24	592	113	4	149	738	42432785	42433374	1e-121	442
Ps_131105	Gm17#Glyma1	81.03	253	40	6	1275	1523	40104640	40104888	4e-47	195
Ps_131106	Gm16#Glyma1	81.9	232	39	3	163	392	32850293	32850523	4e-47	193
Ps_131113	Gm03#Glyma1	90.22	225	22	0	635	859	45196579	45196803	2e-77	294
Ps_131120	Gm17#Glyma1	89.29	168	18	0	592	759	21082738	21082905	2e-52	211
Ps_131125	Gm17#Glyma1	82.95	563	69	22	613	1166	15802895	15803439	8e-134	483
Ps_131127	Gm02#Glyma1	85.5	200	18	11	193	388	48722695	48722503	9e-49	198
Ps_131134	Gm17#Glyma1	83.9	354	41	13	227	572	27296272	27295927	1e-86	324
Ps_131136	Gm03#Glyma1	100	84	0	0	494	577	47757089	47757006	1e-35	156
Ps_131147	Gm14#Glyma1	88.49	278	32	0	444	721	47249964	47249687	3e-90	337
Ps_131148	Gm19#Glyma1	91.82	110	9	0	257	366	16330442	16330333	2e-35	154
Ps_131152	Gm09#Glyma1	89.3	542	54	3	112	652	43908582	43909120	0	676
Ps_131157	Gm05#Glyma1	87.68	138	11	6	24	158	38599635	38599769	3e-36	156
Ps_131159	Gm15#Glyma1	89.47	133	13	1	17	149	50801993	50802124	1e-39	167
Ps_131164	Gm16#Glyma1	92.32	456	31	4	940	1393	36638993	36639446	0	645
Ps_131166	Gm15#Glyma1	91.41	128	11	0	1142	1269	10437197	10437070	1e-41	176
Ps_131171	Gm15#Glyma1	81.21	511	73	20	226	727	49085322	49084826	3e-106	390
Ps_131172	Gm19#Glyma1	92.52	107	8	0	351	457	43446394	43446288	6e-35	154
Ps_131174	Gm09#Glyma1	82.35	221	29	10	28	243	46123333	46123118	9e-45	183
Ps_131182	Gm01#Glyma1	85.68	447	58	6	28	471	55193989	55193546	2e-129	466
Ps_131185	Gm01#Glyma1	84.36	422	50	15	17	430	45897785	45897372	1e-109	399
Ps_131190	Gm08#Glyma1	90.2	153	13	2	525	676	1321814	1321663	2e-48	198
Ps_131195	Gm06#Glyma1	83.69	141	21	2	677	816	50621454	50621315	2e-28	132
Ps_131196	Gm10#Glyma1	85	200	26	4	20	217	2936068	2936265	2e-49	200
Ps_131200	Gm20#Glyma1	87.7	504	53	4	326	826	34381767	34382264	4e-163	579
Ps_131206	Gm17#Glyma1	82.41	1563	228	45	388	1922	651513	653056	0	1319
Ps_131218	Gm13#Glyma1	77.77	1129	147	71	1058	2122	34010763	34011851	1e-168	599
Ps_131221	Gm16#Glyma1	90.51	253	21	3	795	1044	250388	250640	3e-88	331
Ps_131222	Gm11#Glyma1	79.87	159	29	3	198	353	9749466	9749624	4e-23	113
Ps_131225	Gm16#Glyma1	90.87	208	17	2	639	845	31233074	31232868	4e-72	278
Ps_131226	Gm17#Glyma1	92.23	193	12	3	324	515	11127136	11126946	3e-70	270
Ps_131238	Gm18#Glyma1	91.24	194	15	1	467	660	6699359	6699550	7e-68	263
Ps_131239	Gm18#Glyma1	91.54	449	33	5	53	499	6695858	6695413	6e-174	614
Ps_131248	Gm02#Glyma1	90.55	508	40	6	116	619	9613103	9612600	0	665
Ps_131249	Gm02#Glyma1	75.45	994	145	62	17	967	13728554	13727617	2e-106	392
Ps_131250	Gm18#Glyma1	85.47	172	23	2	175	345	2493670	2493840	6e-43	178
Ps_131253	Gm03#Glyma1	81.09	973	116	51	915	1864	41093763	41092836	0	715
Ps_131254	Gm03#Glyma1	81.09	973	116	51	924	1873	41093763	41092836	0	715
Ps_131255	Gm13#Glyma1	81.37	730	87	36	915	1611	23540901	23540188	7e-154	549
Ps_131256	Gm13#Glyma1	81.37	730	87	36	924	1620	23540901	23540188	7e-154	549
Ps_131257	Gm11#Glyma1	77.84	564	87	32	657	1197	7008051	7007503	2e-83	315
Ps_131260	Gm09#Glyma1	79.3	483	41	39	1811	2251	42470066	42470531	1e-73	283
Ps_131263	Gm20#Glyma1	88.98	118	13	0	51	168	42507052	42507169	2e-33	147
Ps_131265	Gm06#Glyma1	91.84	98	8	0	133	230	47859034	47858937	1e-30	137
Ps_131275	Gm10#Glyma1	80.4	495	71	20	3	479	49252889	49252403	2e-95	353
Ps_131276	Gm08#Glyma1	91.82	159	11	2	1459	1616	3981873	3982030	7e-55	220
Ps_131289	Gm09#Glyma1	84.84	343	46	6	338	677	40300446	40300785	2e-91	340
Ps_131292	Gm02#Glyma1	80.52	1355	216	46	776	2103	48396779	48395446	0	996
Ps_131293	Gm16#Glyma1	94.44	54	3	0	2	55	33265055	33265108	7e-14	84.2
Ps_131296	Gm02#Glyma1	84.01	563	78	12	268	824	49740714	49740158	1e-148	531
Ps_131299	Gm17#Glyma1	91.3	138	8	4	313	448	5746215	5746080	7e-45	185
Ps_131301	Gm16#Glyma1	82.49	1148	162	38	681	1809	36288243	36289370	0	970
Ps_131304	Gm18#Glyma1	80.11	1599	217	83	2375	3900	56896486	56898056	0	1098
Ps_131306	Gm11#Glyma1	78.89	1189	198	51	1043	2205	35560399	35561560	0	756
Ps_131309	Gm02#Glyma1	87.64	267	27	6	1442	1705	27946189	27945926	2e-80	305
Ps_131310	Gm01#Glyma1	86.35	271	33	4	917	1185	1503343	1503611	8e-77	292
Ps_131313	Gm13#Glyma1	86.01	243	33	1	31	273	7786491	7786250	7e-67	259
Ps_131314	Gm19#Glyma1	81.53	157	22	6	19	173	106958	107109	4e-26	122
Ps_131327	Gm16#Glyma1	84.03	119	15	4	389	505	14345776	14345892	1e-22	111
Ps_131331	Gm04#Glyma1	90.08	262	18	8	592	849	46365787	46365530	5e-89	333
Ps_131332	Gm20#Glyma1	96.67	90	3	0	485	574	1294214	1294125	6e-34	150
Ps_131338	Gm07#Glyma1	81.5	1211	166	49	47	1225	42353569	42354753	0	942
Ps_131344	Gm14#Glyma1	85.07	402	52	8	1	398	3419957	3420354	5e-110	403
Ps_131345	Gm02#Glyma1	88.98	708	56	16	1805	2507	42031012	42030322	0	856
Ps_131346	Gm13#Glyma1	72.41	638	108	52	363	951	37610382	37609764	3e-31	141
Ps_131347	Gm10#Glyma1	91	100	7	2	2	100	38035107	38035009	4e-29	134
Ps_131348	Gm02#Glyma1	87.04	108	12	2	380	486	32982652	32982758	3e-25	121
Ps_131350	Gm15#Glyma1	86.05	466	39	26	268	721	9792033	9791582	2e-132	477
Ps_131355	Gm11#Glyma1	79.29	198	25	11	412	595	109357	109162	1e-26	124
Ps_131360	Gm02#Glyma1	80.44	593	73	34	258	828	14518830	14518259	6e-113	412
Ps_131362	Gm02#Glyma1	79.48	736	92	43	258	967	14518830	14518128	1e-129	468
Ps_131367	Gm19#Glyma1	95.45	88	4	0	262	349	48610388	48610475	2e-31	141
Ps_131368	Gm19#Glyma1	95.45	88	4	0	262	349	48610388	48610475	2e-31	141
Ps_131372	Gm15#Glyma1	87.42	151	15	4	150	298	15287297	15287149	2e-40	171
Ps_131382	Gm08#Glyma1	88.31	325	33	4	2307	2627	17339502	17339825	3e-104	385
Ps_131388	Gm06#Glyma1	89.5	219	17	6	1026	1241	21857404	21857619	1e-70	272
Ps_131400	Gm02#Glyma1	84.77	453	55	10	1047	1489	41790162	41790610	1e-121	442
Ps_131409	Gm01#Glyma1	94.23	156	8	1	561	715	7150991	7150836	3e-60	237
Ps_131412	Gm02#Glyma1	87.9	281	30	4	163	441	11532292	11532570	7e-88	327
Ps_131413	Gm07#Glyma1	93.58	109	5	2	318	425	6842949	6843056	9e-38	161
Ps_131415	Gm07#Glyma1	83.92	255	34	7	535	784	37010085	37009833	2e-60	237
Ps_131416	Gm01#Glyma1	91.74	218	18	0	298	515	49967504	49967287	1e-80	303
Ps_131418	Gm12#Glyma1	98.13	107	2	0	759	865	14305456	14305562	5e-45	187
Ps_131420	Gm04#Glyma1	88.24	238	24	4	933	1168	13761219	13760984	2e-73	281
Ps_131425	Gm12#Glyma1	91.42	769	66	0	331	1099	33623299	33622531	0	1055
Ps_131426	Gm07#Glyma1	87.59	137	17	0	474	610	379384	379520	4e-37	159
Ps_131431	Gm02#Glyma1	90.63	1089	94	8	1090	2174	998764	999848	0	1439
Ps_131432	Gm02#Glyma1	89.38	386	39	2	172	556	999464	999848	1e-134	484
Ps_131437	Gm13#Glyma1	81.99	572	71	26	279	837	36371960	36371408	2e-126	457
Ps_131443	Gm18#Glyma1	91.87	246	20	0	2	247	6591698	6591943	6e-93	344
Ps_131447	Gm16#Glyma1	83.25	418	54	16	1	410	2944725	2945134	1e-100	370
Ps_131450	Gm07#Glyma1	89.11	101	11	0	135	235	41860682	41860782	3e-27	126
Ps_131454	Gm15#Glyma1	94.83	58	1	2	497	553	39571020	39571076	8e-16	89.8
Ps_131455	Gm12#Glyma1	82.49	417	58	14	4	411	1314266	1313856	4e-95	351
Ps_131458	Gm03#Glyma1	86.27	102	9	5	193	293	9107332	9107429	3e-21	106
Ps_131461	Gm13#Glyma1	74.73	372	80	14	258	622	9923531	9923895	2e-35	154
Ps_131464	Gm06#Glyma1	82.15	1350	202	35	194	1528	48953532	48952207	0	1122
Ps_131467	Gm01#Glyma1	82.75	597	80	14	47	633	50919753	50920336	1e-142	510
Ps_131468	Gm07#Glyma1	92.06	126	10	0	285	410	43956686	43956561	2e-42	178
Ps_131470	Gm20#Glyma1	85.81	148	17	4	261	406	39334706	39334851	8e-35	154
Ps_131472	Gm04#Glyma1	87.37	198	17	7	1	193	46189525	46189331	3e-55	220
Ps_131474	Gm18#Glyma1	85.02	307	38	8	18	320	54631587	54631889	3e-81	305
Ps_131475	Gm18#Glyma1	86.84	433	54	3	16	446	54631460	54631029	6e-134	481
Ps_131483	Gm10#Glyma1	92.98	57	4	0	408	464	2731457	2731513	2e-14	84.2
Ps_131487	Gm09#Glyma1	82.19	1033	151	31	768	1785	3800317	3799303	0	857
Ps_131489	Gm13#Glyma1	81.37	1755	245	67	819	2537	37453790	37455498	0	1354
Ps_131493	Gm18#Glyma1	94.89	137	7	0	443	579	61287356	61287220	2e-53	215
Ps_131500	Gm11#Glyma1	86.01	779	100	8	298	1073	7052224	7052996	0	826
Ps_131509	Gm16#Glyma1	88.64	220	25	0	4	223	2064177	2064396	5e-70	268
Ps_131512	Gm10#Glyma1	83.01	359	49	12	177	529	44610956	44611308	1e-83	315
Ps_131513	Gm03#Glyma1	82.39	284	40	10	828	1107	46295676	46295399	9e-61	239
Ps_131516	Gm20#Glyma1	87.1	217	26	2	862	1077	40863757	40863542	4e-62	244
Ps_131517	Gm18#Glyma1	75.69	798	140	51	515	1285	7263520	7262750	5e-94	350
Ps_131519	Gm05#Glyma1	89.02	164	18	0	420	583	34229358	34229521	2e-50	204
Ps_131520	Gm05#Glyma1	81.89	265	34	13	404	661	34229358	34229615	1e-52	211
Ps_131521	Gm05#Glyma1	81.89	265	34	13	420	677	34229358	34229615	1e-52	211
Ps_131522	Gm05#Glyma1	89.02	164	18	0	404	567	34229358	34229521	2e-50	204
Ps_131526	Gm09#Glyma1	87.94	1020	98	23	437	1442	172350	173358	0	1179
Ps_131537	Gm17#Glyma1	83.33	276	36	9	187	459	37589621	37589889	2e-63	246
Ps_131540	Gm09#Glyma1	90.91	143	13	0	140	282	44084873	44084731	4e-47	193
Ps_131541	Gm06#Glyma1	90.65	139	12	1	386	524	2307335	2307472	2e-44	183
Ps_131544	Gm08#Glyma1	87.86	206	24	1	218	422	15900748	15900953	4e-61	241
Ps_131545	Gm07#Glyma1	88.76	534	52	8	1	530	975347	974818	0	647
Ps_131548	Gm09#Glyma1	82.33	515	54	27	1225	1719	45930500	45930003	9e-113	412
Ps_131551	Gm02#Glyma1	81.77	203	18	11	717	905	9506139	9505942	2e-34	152
Ps_131553	Gm13#Glyma1	86.92	237	31	0	145	381	23891323	23891559	2e-69	267
Ps_131554	Gm12#Glyma1	83.33	108	12	6	914	1018	33361240	33361136	2e-17	95.3
Ps_131563	Gm02#Glyma1	82.21	371	45	16	2176	2536	8507887	8508246	1e-78	300
Ps_131564	Gm12#Glyma1	79.35	1070	154	56	930	1961	38143420	38144460	0	689
Ps_131567	Gm01#Glyma1	87.08	325	25	8	27	345	45313370	45313683	5e-95	351
Ps_131572	Gm06#Glyma1	91.33	196	17	0	707	902	12788407	12788602	1e-69	268
Ps_131573	Gm06#Glyma1	91.33	196	17	0	615	810	12788407	12788602	1e-69	268
Ps_131578	Gm12#Glyma1	86.36	374	41	7	4	369	1239323	1238952	1e-109	399
Ps_131580	Gm15#Glyma1	85.2	196	27	2	517	711	8674290	8674096	4e-49	200
Ps_131582	Gm19#Glyma1	88.11	244	24	5	451	692	42154021	42154261	1e-74	285
Ps_131583	Gm10#Glyma1	86.71	1565	187	19	2307	3862	12449328	12450880	0	1718
Ps_131584	Gm14#Glyma1	90.97	155	14	0	67	221	323825	323979	3e-52	209
Ps_131585	Gm16#Glyma1	83.94	249	29	11	1	243	10031021	10030778	6e-58	228
Ps_131594	Gm04#Glyma1	90.2	296	25	4	1049	1342	35509085	35508792	9e-104	383
Ps_131596	Gm20#Glyma1	84.78	289	36	8	331	615	40251761	40252045	3e-74	283
Ps_131602	Gm06#Glyma1	89.54	306	30	2	67	371	48461074	48460770	2e-105	387
Ps_131611	Gm17#Glyma1	96.18	157	6	0	638	794	34514777	34514933	2e-66	257
Ps_131612	Gm16#Glyma1	88.89	135	15	0	124	258	585365	585499	2e-39	167
Ps_131615	Gm05#Glyma1	87.41	270	22	11	103	366	35852311	35852048	1e-79	300
Ps_131630	Gm12#Glyma1	84.75	1180	156	18	440	1613	26923994	26922833	0	1160
Ps_131634	Gm18#Glyma1	87.31	134	15	2	252	384	33671647	33671779	6e-35	152
Ps_131636	Gm06#Glyma1	80.05	396	65	11	4	392	1242070	1242458	5e-74	281
Ps_131652	Gm01#Glyma1	84.55	686	79	19	3	679	1020349	1021016	0	654
Ps_131654	Gm12#Glyma1	82.13	263	34	10	241	495	4013743	4013486	8e-53	213
Ps_131656	Gm07#Glyma1	90.51	137	11	2	356	491	17946605	17946470	3e-43	180
Ps_131659	Gm04#Glyma1	95.5	111	5	0	330	440	44121431	44121541	1e-42	178
Ps_131661	Gm10#Glyma1	87.88	528	58	6	317	841	42096673	42096149	3e-174	616
Ps_131663	Gm12#Glyma1	80.32	498	83	13	124	613	36461865	36462355	3e-98	363
Ps_131680	Gm15#Glyma1	88.89	63	5	2	160	221	9735676	9735737	4e-12	76.8
Ps_131695	Gm20#Glyma1	92.16	102	8	0	360	461	44984846	44984745	2e-32	145
Ps_131696	Gm02#Glyma1	87.15	537	63	6	189	722	51368752	51368219	5e-171	604
Ps_131701	Gm06#Glyma1	82.46	325	45	12	369	689	2390277	2389961	2e-71	274
Ps_131702	Gm10#Glyma1	86.19	181	23	2	53	232	35720631	35720810	9e-48	195
Ps_131708	Gm14#Glyma1	85.48	124	18	0	153	276	4221282	4221159	1e-28	130
Ps_131714	Gm02#Glyma1	90.48	147	14	0	964	1110	6862341	6862195	4e-47	195
Ps_131715	Gm02#Glyma1	90.48	147	14	0	808	954	6862341	6862195	3e-47	195
Ps_131717	Gm19#Glyma1	92.23	103	8	0	334	436	971746	971644	2e-33	147
Ps_131718	Gm19#Glyma1	89.81	108	8	2	615	722	971531	971635	9e-30	135
Ps_131719	Gm09#Glyma1	90.91	110	8	2	3	111	41129401	41129509	3e-33	147
Ps_131721	Gm03#Glyma1	80.87	596	104	9	118	706	2099394	2099986	2e-127	460
Ps_131723	Gm12#Glyma1	85.96	684	72	15	876	1553	8635104	8635769	0	710
Ps_131727	Gm09#Glyma1	84	325	44	8	480	800	4924512	4924832	6e-81	305
Ps_131729	Gm11#Glyma1	80.33	793	125	30	179	957	29493755	29492980	1e-160	571
Ps_131730	Gm20#Glyma1	84.2	367	44	6	493	858	33781634	33781987	2e-92	344
Ps_131737	Gm01#Glyma1	86.61	239	28	4	325	561	55542036	55542272	1e-67	261
Ps_131738	Gm15#Glyma1	83.28	311	36	14	20	319	166559	166254	6e-71	272
Ps_131742	Gm10#Glyma1	93.6	172	11	0	902	1073	37732487	37732658	3e-66	257
Ps_131743	Gm04#Glyma1	80.56	499	75	16	1	494	40878496	40878015	8e-99	364
Ps_131744	Gm13#Glyma1	87.92	207	23	2	487	692	39931814	39932019	8e-62	243
Ps_131745	Gm15#Glyma1	88.64	264	24	6	32	292	79339	79599	1e-84	316
Ps_131748	Gm07#Glyma1	79	400	54	30	509	893	6699718	6699334	6e-63	246
Ps_131750	Gm03#Glyma1	80.72	555	86	21	18	562	3970948	3971491	3e-113	412
Ps_131751	Gm06#Glyma1	91.79	268	15	7	22	286	10742357	10742620	1e-99	366
Ps_131752	Gm06#Glyma1	89.48	2444	221	35	139	2564	10745265	10742840	0	3057
Ps_131755	Gm16#Glyma1	83.69	515	59	23	13	515	5727844	5727343	3e-128	462
Ps_131759	Gm09#Glyma1	85.63	341	37	11	75	409	40910812	40911146	9e-94	348
Ps_131760	Gm18#Glyma1	87.21	297	34	4	63	357	59447375	59447669	5e-90	335
Ps_131762	Gm11#Glyma1	77.48	515	88	28	653	1155	34328481	34328979	5e-74	283
Ps_131767	Gm05#Glyma1	89.32	103	10	1	57	159	14531668	14531567	9e-28	128
Ps_131770	Gm08#Glyma1	83.68	190	25	6	568	754	7611915	7611729	3e-41	174
Ps_131773	Gm16#Glyma1	78.52	270	38	17	269	525	7920066	7919804	4e-37	159
Ps_131776	Gm20#Glyma1	87.67	146	18	0	695	840	35939478	35939333	4e-40	171
Ps_131778	Gm19#Glyma1	93.51	77	5	0	366	442	47416688	47416764	7e-24	115
Ps_131780	Gm08#Glyma1	84.09	264	40	2	151	413	11314895	11315157	1e-65	254
Ps_131787	Gm11#Glyma1	85.79	183	18	8	546	724	9216600	9216778	6e-45	187
Ps_131794	Gm17#Glyma1	91.13	124	11	0	230	353	2870799	2870922	7e-40	169
Ps_131799	Gm11#Glyma1	92.46	451	34	0	126	576	9373161	9372711	0	645
Ps_131804	Gm20#Glyma1	93.02	86	6	0	486	571	41145422	41145337	1e-26	126
Ps_131805	Gm08#Glyma1	84.75	341	38	14	158	491	42099255	42099588	3e-88	329
Ps_131808	Gm10#Glyma1	83.84	99	12	4	828	924	45211356	45211260	3e-16	91.6
Ps_131809	Gm10#Glyma1	83.84	99	12	4	816	912	45211356	45211260	3e-16	91.6
Ps_131810	Gm10#Glyma1	83.84	99	12	4	734	830	45211356	45211260	3e-16	91.6
Ps_131813	Gm01#Glyma1	78.6	1042	180	37	27	1039	51259924	51260951	0	649
Ps_131814	Gm17#Glyma1	84.25	438	53	16	200	629	20434088	20434517	3e-113	412
Ps_131815	Gm18#Glyma1	84.23	444	48	22	263	695	61574492	61574060	3e-113	412
Ps_131816	Gm06#Glyma1	94.27	192	9	2	5	195	5292889	5293079	4e-77	292
Ps_131817	Gm08#Glyma1	87.1	217	24	4	111	325	45997469	45997255	3e-62	243
Ps_131822	Gm12#Glyma1	86.92	107	9	4	5	108	16833586	16833482	6e-24	115
Ps_131825	Gm15#Glyma1	91.82	110	9	0	24	133	35444734	35444843	3e-35	154
Ps_131828	Gm17#Glyma1	93.24	74	4	1	265	337	27887823	27887896	1e-21	108
Ps_131838	Gm15#Glyma1	81.35	327	53	8	55	377	25744579	25744901	6e-67	259
Ps_131841	Gm20#Glyma1	93.41	91	6	0	747	837	46627792	46627702	2e-29	135
Ps_131842	Gm20#Glyma1	93.41	91	6	0	747	837	46627792	46627702	2e-29	135
Ps_131851	Gm09#Glyma1	84.25	254	38	2	564	816	268148	268400	6e-63	246
Ps_131852	Gm16#Glyma1	86.72	256	28	6	19	271	37091580	37091832	2e-73	279
Ps_131854	Gm15#Glyma1	88.68	159	14	3	1113	1269	469327	469171	3e-46	191
Ps_131855	Gm04#Glyma1	83.61	299	39	10	192	485	1555878	1555585	6e-71	272
Ps_131864	Gm19#Glyma1	84.21	114	17	1	59	171	44196273	44196160	3e-22	110
Ps_131866	Gm06#Glyma1	84.02	388	46	12	1882	2264	10771781	10771405	1e-96	359
Ps_131867	Gm08#Glyma1	88.18	110	11	2	393	501	6146168	6146276	3e-28	130
Ps_131869	Gm01#Glyma1	79.63	383	41	33	276	647	39602359	39602003	5e-61	241
Ps_131870	Gm01#Glyma1	79.63	383	41	33	276	647	39602359	39602003	4e-61	241
Ps_131871	Gm07#Glyma1	91.22	148	11	2	1286	1432	33070	33216	7e-49	200
Ps_131873	Gm20#Glyma1	91.03	145	11	2	74	217	45210511	45210368	4e-48	195
Ps_131875	Gm08#Glyma1	90.2	245	20	4	561	803	9941431	9941189	3e-84	316
Ps_131878	Gm19#Glyma1	81.05	153	11	15	18	163	34520301	34520160	2e-21	106
Ps_131879	Gm08#Glyma1	95.44	263	12	0	269	531	13341490	13341228	3e-115	420
Ps_131881	Gm20#Glyma1	85.87	2137	266	33	1640	3759	32090446	32088329	0	2241
Ps_131887	Gm14#Glyma1	91.24	274	24	0	663	936	724597	724324	4e-101	374
Ps_131888	Gm14#Glyma1	91.24	274	24	0	663	936	724597	724324	4e-101	374
Ps_131895	Gm15#Glyma1	75.4	748	140	34	42	776	3331078	3330362	7e-86	322
Ps_131896	Gm06#Glyma1	88	175	16	5	472	645	45581063	45580893	7e-50	202
Ps_131899	Gm12#Glyma1	82.59	557	78	19	386	933	491022	491568	4e-131	473
Ps_131900	Gm12#Glyma1	81.28	187	28	6	624	805	38881202	38881018	3e-32	145
Ps_131902	Gm20#Glyma1	88.96	163	18	0	313	475	40389193	40389355	7e-50	202
Ps_131905	Gm13#Glyma1	86	150	17	4	799	946	14619294	14619441	3e-36	158
Ps_131907	Gm13#Glyma1	86	150	17	4	320	467	14619294	14619441	2e-36	158
Ps_131909	Gm08#Glyma1	92.52	481	34	2	2	481	11040406	11039927	0	688
Ps_131911	Gm04#Glyma1	78.47	209	29	15	32	234	3179159	3179357	2e-26	122
Ps_131912	Gm18#Glyma1	93.44	122	8	0	297	418	38989558	38989437	1e-43	182
Ps_131913	Gm02#Glyma1	88.83	179	16	4	595	771	44097572	44097748	5e-54	217
Ps_131914	Gm02#Glyma1	88.83	179	16	4	595	771	44097572	44097748	5e-54	217
Ps_131927	Gm08#Glyma1	87.05	363	37	9	24	378	14533085	14532725	5e-110	401
Ps_131929	Gm18#Glyma1	74.34	417	43	48	1861	2259	2221076	2220706	3e-24	119
Ps_131932	Gm12#Glyma1	88.77	276	27	4	231	504	37143933	37143660	1e-89	335
Ps_131939	Gm01#Glyma1	90.48	378	27	4	782	1150	51958850	51959227	5e-136	490
Ps_131940	Gm09#Glyma1	88.72	133	13	2	983	1114	37441517	37441648	2e-37	161
Ps_131942	Gm17#Glyma1	85.64	390	44	11	43	426	2815169	2814786	2e-109	399
Ps_131950	Gm02#Glyma1	85.15	229	28	6	916	1141	15281495	15281720	7e-58	230
Ps_131952	Gm17#Glyma1	77.85	474	79	24	214	674	14226976	14226516	3e-70	270
Ps_131953	Gm10#Glyma1	81.48	189	25	7	169	349	4056486	4056672	2e-33	147
Ps_131957	Gm01#Glyma1	88.95	344	31	7	97	437	47521297	47520958	8e-115	418
Ps_131961	Gm01#Glyma1	81.86	474	59	20	6	461	53148508	53148972	6e-101	374
Ps_131967	Gm19#Glyma1	84.92	431	63	2	361	790	14365465	14365036	8e-120	435
Ps_131974	Gm02#Glyma1	89.47	95	10	0	871	965	30741899	30741805	3e-25	121
Ps_131977	Gm02#Glyma1	95.36	151	7	0	49	199	5087983	5087833	9e-62	241
Ps_131978	Gm09#Glyma1	88.52	122	11	3	398	517	5854160	5854280	2e-32	145
Ps_131984	Gm02#Glyma1	95	60	3	0	223	282	14540542	14540483	4e-17	95.3
Ps_131985	Gm12#Glyma1	88.07	176	15	5	1133	1306	2936725	2936896	5e-50	204
Ps_131986	Gm03#Glyma1	86.21	232	32	0	765	996	40235494	40235263	1e-64	252
Ps_131987	Gm03#Glyma1	84.76	164	17	7	111	269	40239891	40240051	1e-36	158
Ps_131989	Gm12#Glyma1	93.41	182	10	2	14	194	4559178	4559358	5e-70	268
Ps_131990	Gm12#Glyma1	92.09	139	9	2	639	776	4560934	4560797	1e-47	195
Ps_131993	Gm04#Glyma1	83.8	216	28	6	229	439	1748535	1748322	9e-49	198
Ps_132002	Gm01#Glyma1	77.78	675	128	21	211	874	49404098	49403435	4e-108	396
Ps_132004	Gm04#Glyma1	91.04	201	18	0	441	641	45118751	45118951	7e-71	272
Ps_132006	Gm07#Glyma1	91.4	186	16	0	303	488	18525316	18525131	5e-66	255
Ps_132020	Gm09#Glyma1	89.42	104	11	0	50	153	6432778	6432881	6e-29	132
Ps_132022	Gm18#Glyma1	91.53	118	8	2	333	449	56549451	56549567	2e-37	161
Ps_132031	Gm18#Glyma1	90.22	92	9	0	5	96	3353018	3352927	3e-25	121
Ps_132032	Gm03#Glyma1	85.04	341	40	8	5	336	45939279	45939617	3e-90	337
Ps_132043	Gm12#Glyma1	89.43	227	20	4	861	1085	3799012	3798788	4e-74	283
Ps_132051	Gm03#Glyma1	86.81	182	22	2	186	366	38066389	38066209	4e-50	202
Ps_132058	Gm12#Glyma1	83.62	287	34	12	44	325	39269328	39269606	7e-67	257
Ps_132060	Gm03#Glyma1	86.88	160	21	0	13	172	2278746	2278587	2e-43	180
Ps_132061	Gm18#Glyma1	79.69	699	100	32	43	729	3119992	3119324	3e-129	466
Ps_132064	Gm07#Glyma1	74.87	394	63	34	1019	1393	9834323	9834699	7e-33	147
Ps_132069	Gm02#Glyma1	92.03	276	20	2	71	345	8255654	8255380	1e-105	387
Ps_132070	Gm10#Glyma1	85.52	1388	144	39	3	1357	5515073	5513710	0	1397
Ps_132075	Gm09#Glyma1	87.72	285	29	6	770	1051	1942463	1942182	2e-87	327
Ps_132076	Gm05#Glyma1	92.11	152	10	2	265	415	35382241	35382391	5e-53	213
Ps_132078	Gm11#Glyma1	81.53	509	61	26	53	550	38254285	38253799	5e-106	388
Ps_132079	Gm11#Glyma1	83.33	282	32	14	5	280	38254433	38254705	5e-63	246
Ps_132084	Gm08#Glyma1	80.87	115	20	2	6	119	46771069	46770956	3e-16	89.8
Ps_132091	Gm05#Glyma1	80.6	402	56	18	950	1339	32732422	32732031	3e-76	291
Ps_132098	Gm17#Glyma1	92.27	194	13	2	1	193	40539060	40539252	2e-71	274
Ps_132100	Gm08#Glyma1	85.96	228	6	9	39	257	30485150	30485360	2e-55	220
Ps_132105	Gm18#Glyma1	81.63	283	38	14	178	453	4956391	4956666	5e-56	222
Ps_132106	Gm14#Glyma1	96.36	55	2	0	450	504	10544312	10544258	1e-16	91.6
Ps_132107	Gm08#Glyma1	87.08	325	30	7	690	1011	4964409	4964724	4e-96	357
Ps_132108	Gm08#Glyma1	89.17	120	13	0	609	728	17695471	17695352	5e-34	150
Ps_132109	Gm19#Glyma1	77.45	275	42	19	209	473	9337894	9338158	4e-33	147
Ps_132111	Gm13#Glyma1	88.89	135	11	4	84	216	10248613	10248745	3e-38	163
Ps_132113	Gm10#Glyma1	92.11	76	6	0	609	684	44889334	44889409	3e-21	108
Ps_132116	Gm19#Glyma1	83.23	167	15	11	123	282	42760509	42760669	2e-31	141
Ps_132117	Gm09#Glyma1	82.74	475	70	12	23	491	40009610	40009142	3e-113	412
Ps_132118	Gm06#Glyma1	93.1	174	12	0	128	301	49851109	49851282	4e-66	255
Ps_132119	Gm06#Glyma1	93.1	174	12	0	128	301	49851109	49851282	4e-66	255
Ps_132125	Gm19#Glyma1	94.12	85	3	2	257	340	36998222	36998139	2e-27	128
Ps_132126	Gm16#Glyma1	86.14	267	29	7	524	786	3423500	3423238	3e-73	281
Ps_132127	Gm19#Glyma1	82.74	197	25	9	28	218	36999561	36999754	1e-39	167
Ps_132128	Gm10#Glyma1	82.6	1052	142	35	974	2006	10075717	10074688	0	891
Ps_132129	Gm11#Glyma1	94.78	115	6	0	836	950	4061634	4061520	7e-43	180
Ps_132130	Gm11#Glyma1	94.78	115	6	0	836	950	4061634	4061520	7e-43	180
Ps_132132	Gm03#Glyma1	83.1	284	36	12	24	301	36875377	36875654	4e-64	248
Ps_132136	Gm09#Glyma1	96.11	180	7	0	1058	1237	44021247	44021068	3e-77	294
Ps_132142	Gm18#Glyma1	88.52	270	29	2	283	551	3421464	3421196	4e-87	326
Ps_132144	Gm06#Glyma1	81.57	217	23	9	1	203	12575108	12575321	2e-38	163
Ps_132148	Gm08#Glyma1	95.24	63	3	0	1	63	16670601	16670539	1e-19	100
Ps_132154	Gm03#Glyma1	90.18	550	52	2	1249	1797	37421691	37422239	0	715
Ps_132155	Gm03#Glyma1	90.18	550	52	2	1249	1797	37421691	37422239	0	715
Ps_132160	Gm20#Glyma1	89.67	213	19	3	632	842	12667782	12667571	2e-69	268
Ps_132161	Gm04#Glyma1	79.44	720	90	44	1249	1948	30726056	30725375	6e-126	457
Ps_132162	Gm04#Glyma1	79.44	720	90	44	1162	1861	30726056	30725375	6e-126	457
Ps_132163	Gm03#Glyma1	90	70	5	2	825	894	47036070	47036003	8e-16	89.8
Ps_132174	Gm05#Glyma1	82.81	192	27	6	419	607	36227228	36227416	2e-39	167
Ps_132179	Gm06#Glyma1	89.3	2224	208	29	700	2907	49724659	49722450	0	2761
Ps_132180	Gm06#Glyma1	89.3	2224	208	29	700	2907	49724659	49722450	0	2761
Ps_132181	Gm06#Glyma1	89.3	2224	208	29	700	2907	49724659	49722450	0	2761
Ps_132185	Gm09#Glyma1	84.81	316	36	12	264	573	46822701	46823010	1e-81	307
Ps_132189	Gm11#Glyma1	91.43	70	6	0	238	307	35920798	35920729	2e-18	97.1
Ps_132196	Gm10#Glyma1	88.55	332	34	4	131	460	37512498	37512827	3e-109	399
Ps_132198	Gm11#Glyma1	83.67	300	30	17	17	308	34862187	34862475	1e-68	265
Ps_132199	Gm11#Glyma1	83.67	300	30	17	17	308	34862187	34862475	1e-68	265
Ps_132200	Gm11#Glyma1	83.67	300	30	17	17	308	34862187	34862475	1e-68	265
Ps_132205	Gm17#Glyma1	84.87	641	85	12	894	1528	15702254	15702888	5e-180	636
Ps_132208	Gm17#Glyma1	87.62	202	21	4	330	529	8196556	8196755	7e-59	231
Ps_132212	Gm18#Glyma1	81.2	798	109	35	221	993	23503768	23504549	1e-170	604
Ps_132218	Gm15#Glyma1	86.55	275	30	7	1	270	48837121	48836849	3e-78	296
Ps_132230	Gm02#Glyma1	87.05	139	14	4	59	195	51058244	51058108	3e-35	154
Ps_132232	Gm06#Glyma1	79.1	402	54	20	570	962	5285356	5285736	6e-64	250
Ps_132234	Gm20#Glyma1	79.68	251	35	16	169	411	45869750	45869992	6e-39	167
Ps_132238	Gm01#Glyma1	82.88	111	9	5	17	117	11469211	11469101	2e-16	91.6
Ps_132240	Gm01#Glyma1	83.82	519	62	19	240	747	16335613	16336120	3e-131	473
Ps_132241	Gm07#Glyma1	79.43	282	50	8	52	330	2552479	2552755	5e-47	193
Ps_132248	Gm10#Glyma1	83.61	415	58	10	29	438	50735896	50736305	5e-104	381
Ps_132254	Gm09#Glyma1	98	50	1	0	300	349	37798753	37798704	2e-15	87.9
Ps_132255	Gm01#Glyma1	82.68	589	76	17	1	582	53209972	53210541	2e-139	499
Ps_132258	Gm06#Glyma1	87.91	182	20	2	234	414	4553493	4553313	4e-53	213
Ps_132262	Gm08#Glyma1	78.45	427	55	27	20	426	11010721	11010312	7e-63	244
Ps_132264	Gm05#Glyma1	85.15	202	23	6	1098	1297	28703148	28703344	7e-49	200
Ps_132265	Gm10#Glyma1	89.9	99	10	0	236	334	1619969	1619871	1e-27	128
Ps_132266	Gm10#Glyma1	89.9	99	10	0	236	334	1619969	1619871	1e-27	128
Ps_132268	Gm02#Glyma1	90.61	479	41	4	1852	2328	29351940	29351464	1e-178	632
Ps_132270	Gm06#Glyma1	93.47	199	11	2	1066	1263	44796464	44796661	3e-77	294
Ps_132271	Gm06#Glyma1	92.34	222	15	2	1066	1286	44796464	44796684	3e-83	315
Ps_132272	Gm18#Glyma1	88.08	193	22	1	73	264	2232426	2232618	8e-58	228
Ps_132278	Gm12#Glyma1	82.25	169	20	10	218	381	35935294	35935457	1e-30	137
Ps_132279	Gm02#Glyma1	91.57	83	3	4	70	150	38647361	38647281	1e-22	111
Ps_132280	Gm17#Glyma1	94.21	121	7	0	854	974	32342509	32342629	2e-44	185
Ps_132284	Gm02#Glyma1	91.19	227	18	2	618	843	50289291	50289516	3e-81	307
Ps_132291	Gm03#Glyma1	84.34	415	44	15	21	420	39202416	39202008	1e-105	387
Ps_132295	Gm12#Glyma1	79.49	434	48	26	1	417	3117655	3118064	1e-70	270
Ps_132298	Gm16#Glyma1	84.52	801	99	20	578	1367	24282049	24282835	0	769
Ps_132310	Gm03#Glyma1	89.77	88	7	2	179	265	46005043	46005129	8e-23	111
Ps_132311	Gm07#Glyma1	89.42	104	11	0	6	109	8489577	8489474	5e-29	132
Ps_132324	Gm14#Glyma1	87.16	148	17	2	312	458	2740861	2740715	2e-39	167
Ps_132331	Gm18#Glyma1	87.07	1067	122	16	534	1592	57155380	57154322	0	1192
Ps_132332	Gm02#Glyma1	91.26	103	5	3	39	139	1279263	1279163	2e-30	137
Ps_132336	Gm03#Glyma1	91.35	104	7	2	2	104	30877519	30877621	8e-32	141
Ps_132337	Gm20#Glyma1	85.28	394	46	12	1	388	11222834	11222447	2e-108	396
Ps_132342	Gm02#Glyma1	88.71	62	7	0	197	258	837498	837559	9e-12	76.8
Ps_132348	Gm02#Glyma1	80.24	167	27	6	1263	1426	45376458	45376621	5e-25	121
Ps_132350	Gm20#Glyma1	94.12	68	4	0	64	131	41127141	41127208	2e-20	104
Ps_132356	Gm14#Glyma1	97.87	47	1	0	17	63	41146704	41146750	5e-14	82.4
Ps_132357	Gm17#Glyma1	86.5	163	14	8	73	231	13667335	13667493	9e-41	172
Ps_132359	Gm18#Glyma1	91.67	168	14	0	340	507	56532650	56532817	4e-59	233
Ps_132360	Gm09#Glyma1	79.56	225	33	12	757	974	44516269	44516051	1e-33	148
Ps_132362	Gm01#Glyma1	81.69	344	33	23	1339	1676	15542658	15542339	1e-66	259
Ps_132363	Gm01#Glyma1	80.32	442	70	15	401	835	15545598	15545167	2e-84	318
Ps_132368	Gm06#Glyma1	83.17	101	13	4	507	605	5356866	5356768	6e-16	89.8
Ps_132373	Gm12#Glyma1	89.53	191	16	4	1085	1273	4761967	4762155	1e-60	239
Ps_132379	Gm05#Glyma1	81.14	403	52	22	5	395	41924566	41924176	7e-80	302
Ps_132381	Gm15#Glyma1	94.53	128	5	2	502	628	87868	87742	4e-48	196
Ps_132383	Gm09#Glyma1	91.16	215	17	2	943	1156	40971220	40971007	6e-76	291
Ps_132389	Gm17#Glyma1	77.48	515	70	39	267	761	9179630	9180118	3e-69	267
Ps_132400	Gm08#Glyma1	76.47	408	60	30	198	581	11340536	11340931	5e-46	189
Ps_132408	Gm16#Glyma1	88.2	161	19	0	55	215	33810431	33810271	2e-47	193
Ps_132415	Gm11#Glyma1	91.24	502	40	4	582	1081	8711746	8711247	0	680
Ps_132416	Gm11#Glyma1	91.24	502	40	4	582	1081	8711746	8711247	0	680
Ps_132418	Gm06#Glyma1	90.3	134	13	0	341	474	2780854	2780987	6e-42	176
Ps_132427	Gm04#Glyma1	85.94	128	16	2	362	488	38230787	38230661	7e-30	135
Ps_132436	Gm01#Glyma1	79.1	421	67	13	164	574	49472803	49472394	3e-70	270
Ps_132439	Gm20#Glyma1	93.91	115	7	0	336	450	34064623	34064509	3e-41	174
Ps_132442	Gm08#Glyma1	86.15	686	75	19	2	678	43502324	43501650	0	723
Ps_132445	Gm02#Glyma1	80.8	224	33	10	51	269	44687907	44688125	2e-39	167
Ps_132446	Gm09#Glyma1	87.22	133	15	2	208	339	41281698	41281829	2e-34	150
Ps_132452	Gm13#Glyma1	84.47	161	18	6	313	467	29523823	29523982	9e-35	152
Ps_132459	Gm17#Glyma1	87.63	299	32	4	11	306	7531719	7531423	4e-92	342
Ps_132460	Gm17#Glyma1	87.63	299	32	4	11	306	7531719	7531423	4e-92	342
Ps_132461	Gm17#Glyma1	86.13	238	25	7	145	379	7528698	7528466	2e-64	250
Ps_132464	Gm18#Glyma1	90.28	72	7	0	724	795	818994	819065	3e-17	95.3
Ps_132471	Gm08#Glyma1	83.4	235	23	12	282	505	10444704	10444475	2e-50	204
Ps_132476	Gm17#Glyma1	83.78	894	110	31	338	1214	37414876	37415751	0	815
Ps_132480	Gm19#Glyma1	93	100	7	0	27	126	35729834	35729735	6e-33	147
Ps_132487	Gm19#Glyma1	89.91	109	11	0	721	829	17056628	17056736	4e-31	141
Ps_132488	Gm20#Glyma1	90.72	97	7	2	330	425	2831911	2832006	8e-28	128
Ps_132489	Gm13#Glyma1	93.92	148	9	0	2044	2191	13666376	13666229	7e-56	224
Ps_132490	Gm10#Glyma1	93.65	63	2	2	131	192	46605804	46605743	4e-17	93.5
Ps_132491	Gm03#Glyma1	90.67	193	14	4	697	887	45378927	45379117	4e-65	254
Ps_132492	Gm10#Glyma1	92.31	169	13	0	882	1050	37898374	37898542	3e-61	241
Ps_132493	Gm13#Glyma1	86.36	220	23	6	1419	1636	5039979	5040193	1e-58	233
Ps_132494	Gm19#Glyma1	80.36	891	137	35	2127	3000	1548436	1549305	0	641
Ps_132495	Gm13#Glyma1	93.41	273	18	0	1125	1397	29484980	29484708	2e-110	405
Ps_132498	Gm04#Glyma1	82.68	306	36	15	5	303	47870989	47871284	3e-66	255
Ps_132503	Gm07#Glyma1	87.34	79	8	2	59	136	37221949	37221872	3e-16	89.8
Ps_132504	Gm07#Glyma1	82.67	329	47	10	228	551	42258845	42258522	2e-74	283
Ps_132514	Gm04#Glyma1	96.61	118	4	0	118	235	33065712	33065829	3e-48	196
Ps_132515	Gm04#Glyma1	96.61	118	4	0	118	235	33065712	33065829	4e-48	196
Ps_132516	Gm04#Glyma1	96.61	118	4	0	118	235	33065712	33065829	3e-48	196
Ps_132517	Gm13#Glyma1	86.19	333	34	8	759	1084	34422196	34422523	4e-94	350
Ps_132520	Gm08#Glyma1	87.2	164	21	0	539	702	3977419	3977256	4e-45	187
Ps_132528	Gm20#Glyma1	86.9	1107	129	16	420	1518	26540285	26541383	0	1227
Ps_132530	Gm08#Glyma1	89.12	193	19	2	285	476	23926974	23927165	7e-61	239
Ps_132531	Gm14#Glyma1	80.68	849	135	26	448	1283	5458802	5459634	5e-179	632
Ps_132539	Gm15#Glyma1	86.69	338	38	7	346	678	14095292	14095627	2e-99	368
Ps_132540	Gm08#Glyma1	77.87	244	42	12	159	396	9369462	9369225	1e-31	141
Ps_132543	Gm18#Glyma1	83.01	312	47	6	7	315	58986188	58985880	7e-73	278
Ps_132548	Gm12#Glyma1	91.94	484	39	0	828	1311	7077679	7078162	0	678
Ps_132550	Gm11#Glyma1	87.47	814	90	12	179	986	18553103	18553910	0	928
Ps_132551	Gm19#Glyma1	92.31	65	5	0	547	611	3207477	3207541	7e-17	93.5
Ps_132553	Gm03#Glyma1	87.3	551	63	7	357	903	45511694	45512241	2e-176	623
Ps_132554	Gm13#Glyma1	81.36	295	41	14	290	577	21127843	21127556	3e-57	228
Ps_132558	Gm01#Glyma1	84.51	213	22	10	627	834	52959222	52959428	6e-49	200
Ps_132560	Gm03#Glyma1	80.5	323	37	22	154	461	2008763	2009074	1e-56	224
Ps_132562	Gm11#Glyma1	94.35	177	10	0	285	461	100268	100092	4e-71	272
Ps_132567	Gm10#Glyma1	83.2	363	40	15	1523	1867	44214408	44214767	1e-82	313
Ps_132569	Gm15#Glyma1	81.98	799	105	33	1072	1858	47134030	47134801	0	641
Ps_132570	Gm14#Glyma1	83.65	318	40	11	17	328	557964	557653	3e-76	289
Ps_132575	Gm13#Glyma1	83.68	337	31	16	791	1125	22326607	22326921	7e-78	296
Ps_132579	Gm10#Glyma1	88.8	125	11	3	32	153	38752485	38752609	1e-34	150
Ps_132587	Gm09#Glyma1	82.03	640	80	28	81	704	3232000	3232620	3e-143	512
Ps_132588	Gm16#Glyma1	91.25	160	14	0	118	277	3734741	3734900	4e-55	219
Ps_132589	Gm19#Glyma1	91.71	217	18	0	139	355	36559220	36559436	4e-80	302
Ps_132593	Gm06#Glyma1	85.59	347	40	10	373	714	37403990	37403649	1e-95	355
Ps_132594	Gm15#Glyma1	84.95	279	32	10	1348	1621	37605783	37605510	4e-71	274
Ps_132597	Gm02#Glyma1	95.86	145	6	0	268	412	50631557	50631413	2e-59	235
Ps_132600	Gm17#Glyma1	93.59	78	5	0	497	574	39466855	39466932	2e-24	117
Ps_132601	Gm01#Glyma1	87.02	262	32	2	4	264	54556392	54556132	6e-78	294
Ps_132602	Gm20#Glyma1	85.62	292	32	9	568	852	37870252	37870540	2e-78	298
Ps_132605	Gm08#Glyma1	87.78	180	16	6	790	966	154095	154271	1e-50	206
Ps_132608	Gm05#Glyma1	91.11	90	6	2	30	118	4823331	4823419	2e-25	121
Ps_132611	Gm07#Glyma1	90.38	260	19	5	47	304	6989117	6988862	2e-90	337
Ps_132612	Gm07#Glyma1	91.47	258	20	2	47	304	6989117	6988862	2e-95	353
Ps_132615	Gm06#Glyma1	83.77	228	22	13	175	397	701315	701098	1e-49	202
Ps_132619	Gm01#Glyma1	83.96	374	42	16	1	364	51102853	51103218	2e-92	342
Ps_132621	Gm11#Glyma1	91	767	63	6	359	1122	18742523	18741760	0	1029
Ps_132624	Gm03#Glyma1	85.44	158	18	5	652	806	45484078	45484233	7e-37	159
Ps_132626	Gm02#Glyma1	84.13	208	24	4	541	739	6812835	6813042	5e-47	193
Ps_132630	Gm10#Glyma1	87.1	589	66	10	16	599	42172305	42172888	0	658
Ps_132631	Gm16#Glyma1	88.3	94	9	2	358	450	300196	300288	1e-22	111
Ps_132637	Gm07#Glyma1	83.33	210	16	12	324	531	11528371	11528563	4e-42	176
Ps_132639	Gm09#Glyma1	89.84	187	17	2	1459	1644	38913592	38913777	2e-60	239
Ps_132640	Gm09#Glyma1	89.84	187	17	2	1544	1729	38913592	38913777	2e-60	239
Ps_132641	Gm02#Glyma1	93.46	153	10	0	1271	1423	1288478	1288630	4e-57	228
Ps_132642	Gm12#Glyma1	80.52	616	81	28	61	652	9305639	9306239	4e-120	436
Ps_132643	Gm12#Glyma1	80.52	616	81	28	61	652	9305639	9306239	4e-120	436
Ps_132644	Gm11#Glyma1	90.64	171	12	4	134	302	1907659	1907827	1e-56	224
Ps_132645	Gm06#Glyma1	83.33	90	8	5	676	760	18628512	18628425	5e-12	76.8
Ps_132650	Gm10#Glyma1	89.74	848	75	12	1	842	2060688	2059847	0	1074
Ps_132653	Gm12#Glyma1	92.44	397	30	0	191	587	182791	183187	5e-160	568
Ps_132655	Gm02#Glyma1	89.78	186	17	2	33	217	4052381	4052565	1e-60	237
Ps_132658	Gm09#Glyma1	87.99	333	26	14	45	370	25107350	25107675	8e-104	381
Ps_132661	Gm06#Glyma1	97.09	103	3	0	3	105	12473419	12473317	7e-42	174
Ps_132662	Gm06#Glyma1	86.84	342	40	5	122	460	22498637	22498976	1e-102	377
Ps_132669	Gm08#Glyma1	96.3	54	2	0	441	494	44166346	44166399	9e-16	89.8
Ps_132671	Gm13#Glyma1	86.79	106	12	2	238	342	43663637	43663533	3e-24	117
Ps_132677	Gm03#Glyma1	88.79	107	7	4	388	490	41029030	41028925	6e-27	126
Ps_132678	Gm03#Glyma1	88.57	105	7	4	388	488	41029030	41028927	7e-26	122
Ps_132680	Gm15#Glyma1	87.86	140	15	2	63	201	7676481	7676619	2e-38	163
Ps_132681	Gm15#Glyma1	90.3	268	24	2	206	472	7676709	7676975	4e-94	350
Ps_132690	Gm02#Glyma1	83.36	619	70	27	2615	3215	11488199	11488802	2e-151	542
Ps_132691	Gm02#Glyma1	83.36	619	70	27	2681	3281	11488199	11488802	2e-151	542
Ps_132692	Gm13#Glyma1	91.67	84	5	2	1320	1403	36396473	36396392	3e-23	115
Ps_132703	Gm06#Glyma1	90.27	298	25	4	735	1030	11937418	11937713	5e-105	387
Ps_132704	Gm16#Glyma1	95.38	173	8	0	877	1049	540044	540216	1e-71	276
Ps_132708	Gm17#Glyma1	97.94	97	2	0	179	275	9358095	9357999	5e-40	169
Ps_132712	Gm01#Glyma1	87.59	137	14	3	424	559	47952062	47951928	9e-36	156
Ps_132713	Gm14#Glyma1	95.95	74	3	0	12	85	3322134	3322061	2e-25	121
Ps_132717	Gm09#Glyma1	77.47	324	43	23	150	462	6413219	6413523	2e-39	167
Ps_132721	Gm12#Glyma1	98.8	83	1	0	755	837	3538448	3538530	1e-33	148
Ps_132732	Gm04#Glyma1	90.32	124	12	0	489	612	45297591	45297468	3e-38	163
Ps_132737	Gm18#Glyma1	80.27	1267	187	53	17	1245	36318380	36319621	0	896
Ps_132739	Gm04#Glyma1	77.64	796	113	50	381	1143	46942433	46943196	5e-116	424
Ps_132742	Gm05#Glyma1	91.38	174	13	2	570	742	37714027	37714199	7e-60	237
Ps_132744	Gm09#Glyma1	86.85	251	33	0	664	914	17476065	17475815	1e-73	281
Ps_132746	Gm17#Glyma1	81.16	398	61	12	14	404	8273913	8274303	9e-82	307
Ps_132747	Gm16#Glyma1	85.78	204	25	4	904	1105	9147352	9147151	1e-52	213
Ps_132748	Gm01#Glyma1	90.27	113	11	0	335	447	3524843	3524955	7e-34	148
Ps_132754	Gm01#Glyma1	81.4	301	34	18	586	874	6321173	6321463	7e-57	226
Ps_132755	Gm18#Glyma1	94.61	167	9	0	180	346	51393540	51393374	3e-67	259
Ps_132757	Gm03#Glyma1	93.08	130	7	2	58	186	45713437	45713309	2e-46	189
Ps_132764	Gm02#Glyma1	90.44	366	29	6	130	492	15263957	15264319	8e-133	477
Ps_132770	Gm12#Glyma1	85.59	222	30	2	617	837	1370721	1370941	1e-58	231
Ps_132772	Gm02#Glyma1	80.32	432	63	19	2168	2585	39952763	39952340	7e-81	307
Ps_132773	Gm02#Glyma1	80.32	432	63	19	704	1121	39952763	39952340	3e-81	307
Ps_132775	Gm10#Glyma1	91.35	104	8	1	835	938	48421695	48421593	3e-31	141
Ps_132777	Gm06#Glyma1	94.74	152	4	4	222	371	45639563	45639712	2e-59	233
Ps_132781	Gm17#Glyma1	82.14	420	53	15	468	872	2364988	2364576	2e-91	340
Ps_132782	Gm07#Glyma1	86.96	138	14	4	336	471	42236913	42237048	7e-35	152
Ps_132784	Gm01#Glyma1	73.58	352	58	27	1046	1381	36546816	36547148	2e-19	102
Ps_132789	Gm17#Glyma1	91.86	86	7	0	678	763	3245723	3245808	4e-25	121
Ps_132792	Gm17#Glyma1	91.86	86	7	0	623	708	3245723	3245808	4e-25	121
Ps_132794	Gm13#Glyma1	86.65	337	40	3	1773	2105	26248459	26248124	2e-99	368
Ps_132798	Gm17#Glyma1	90.11	91	7	2	453	542	19444250	19444161	3e-24	117
Ps_132800	Gm12#Glyma1	87.25	149	15	4	167	313	3788215	3788361	3e-39	167
Ps_132804	Gm12#Glyma1	84.42	353	45	10	199	546	38807864	38808211	7e-91	339
Ps_132808	Gm20#Glyma1	78.3	235	38	12	43	272	42872458	42872684	5e-31	139
Ps_132809	Gm07#Glyma1	90.43	94	7	2	786	878	24922213	24922121	1e-25	122
Ps_132810	Gm18#Glyma1	88.61	316	32	4	271	584	567155	566842	1e-103	381
Ps_132814	Gm09#Glyma1	79.35	184	26	12	1	178	36009804	36009981	4e-25	119
Ps_132816	Gm20#Glyma1	83.92	429	49	18	326	744	36802094	36801676	6e-107	392
Ps_132817	Gm20#Glyma1	84.03	432	49	18	326	747	36802094	36801673	1e-108	398
Ps_132819	Gm14#Glyma1	83.41	217	32	4	185	399	1239898	1239684	5e-49	198
Ps_132820	Gm13#Glyma1	86.55	223	26	4	294	514	2708015	2708235	9e-62	243
Ps_132829	Gm05#Glyma1	79.81	208	24	13	995	1191	3244460	3244660	2e-29	135
Ps_132830	Gm08#Glyma1	89.76	293	28	2	431	722	2697900	2697609	2e-101	374
Ps_132831	Gm08#Glyma1	88.15	363	35	7	825	1185	2695943	2695587	9e-117	425
Ps_132832	Gm08#Glyma1	89.69	291	28	2	431	720	2697900	2697611	5e-100	370
Ps_132834	Gm05#Glyma1	85.9	312	34	10	1	307	16485541	16485847	7e-87	324
Ps_132839	Gm15#Glyma1	79.58	191	37	2	167	356	1184444	1184255	4e-30	135
Ps_132853	Gm10#Glyma1	81.37	907	144	23	35	929	36629076	36628183	0	715
Ps_132854	Gm14#Glyma1	89.94	159	14	2	490	647	48633887	48633730	2e-50	204
Ps_132855	Gm07#Glyma1	92.27	440	32	2	1516	1954	147365	147803	6e-176	623
Ps_132856	Gm20#Glyma1	86.18	123	13	4	375	494	34029129	34029250	3e-28	130
Ps_132858	Gm15#Glyma1	84.3	809	113	14	82	883	5174062	5174863	0	778
Ps_132871	Gm08#Glyma1	85.16	155	21	1	406	558	35920925	35921079	1e-36	158
Ps_132875	Gm06#Glyma1	84.78	92	10	4	371	460	2080061	2079972	6e-16	89.8
Ps_132877	Gm19#Glyma1	75.4	309	58	13	10	309	27983143	27983442	3e-29	134
Ps_132878	Gm09#Glyma1	86.98	192	20	4	55	242	36593589	36593779	1e-52	211
Ps_132879	Gm13#Glyma1	91.34	127	11	0	476	602	38649190	38649316	3e-41	174
Ps_132880	Gm13#Glyma1	91.34	127	11	0	1384	1510	38649190	38649316	6e-41	174
Ps_132881	Gm07#Glyma1	87.08	178	19	4	190	365	38657494	38657669	5e-49	198
Ps_132883	Gm14#Glyma1	95.53	246	11	0	409	654	7136534	7136289	3e-107	394
Ps_132888	Gm20#Glyma1	92.82	181	11	2	8	187	40815163	40815342	1e-67	261
Ps_132893	Gm07#Glyma1	84.12	170	23	4	452	619	42463554	42463387	2e-37	161
Ps_132894	Gm08#Glyma1	84.56	259	34	6	843	1098	4234054	4234309	1e-64	252
Ps_132895	Gm08#Glyma1	79.92	528	70	31	748	1254	4233797	4234309	1e-95	355
Ps_132896	Gm08#Glyma1	79.92	528	70	31	662	1168	4233797	4234309	1e-95	355
Ps_132897	Gm08#Glyma1	84.56	259	34	6	929	1184	4234054	4234309	2e-64	252
Ps_132898	Gm14#Glyma1	84.96	339	45	6	130	465	8668905	8668570	7e-91	339
Ps_132899	Gm06#Glyma1	78.37	208	33	12	167	368	48353432	48353231	9e-27	124
Ps_132900	Gm06#Glyma1	79.57	323	38	16	252	550	48353916	48354234	7e-51	206
Ps_132901	Gm19#Glyma1	87.22	227	25	3	69	293	49794788	49795012	3e-66	255
Ps_132909	Gm18#Glyma1	90	140	8	5	810	946	45765457	45765321	8e-42	176
Ps_132914	Gm10#Glyma1	82.85	1137	165	26	1289	2413	4419338	4420456	0	992
Ps_132916	Gm12#Glyma1	86.98	192	23	2	104	294	39349533	39349343	6e-54	215
Ps_132919	Gm13#Glyma1	92.05	151	10	2	572	721	7990765	7990914	3e-52	211
Ps_132922	Gm12#Glyma1	94.44	90	3	2	152	241	581164	581251	1e-30	137
Ps_132923	Gm18#Glyma1	95	200	10	0	135	334	6213288	6213487	7e-84	315
Ps_132928	Gm18#Glyma1	94.78	115	6	0	712	826	15243805	15243691	7e-43	180
Ps_132929	Gm15#Glyma1	83.77	228	33	4	267	492	43705720	43705495	3e-53	213
Ps_132930	Gm17#Glyma1	92.31	65	3	2	299	362	23937314	23937251	2e-16	91.6
Ps_132932	Gm20#Glyma1	90.91	209	17	2	28	235	44949103	44949310	2e-73	279
Ps_132933	Gm09#Glyma1	87.89	190	19	4	482	669	2475828	2476015	6e-55	220
Ps_132934	Gm09#Glyma1	87.89	190	19	4	482	669	2475828	2476015	6e-55	220
Ps_132935	Gm02#Glyma1	94.62	130	7	0	197	326	50340798	50340927	4e-50	202
Ps_132944	Gm14#Glyma1	92.77	166	12	0	334	499	223355	223190	1e-61	241
Ps_132945	Gm02#Glyma1	92.05	88	7	0	334	421	51462797	51462884	1e-26	124
Ps_132950	Gm16#Glyma1	77.8	1144	187	66	727	1836	30597097	30598207	0	643
Ps_132951	Gm16#Glyma1	77.73	1136	186	66	656	1757	30597105	30598207	2e-179	634
Ps_132952	Gm01#Glyma1	95.51	89	4	0	566	654	27083461	27083373	1e-31	143
Ps_132953	Gm09#Glyma1	86.54	260	33	2	418	676	44493497	44493239	2e-74	285
Ps_132956	Gm04#Glyma1	81.34	461	72	14	452	905	13290077	13290530	4e-98	363
Ps_132958	Gm08#Glyma1	82.94	211	27	9	600	805	42858389	42858595	2e-43	182
Ps_132961	Gm13#Glyma1	88.46	286	22	10	150	429	32217809	32218089	1e-89	335
Ps_132962	Gm13#Glyma1	91.8	122	10	0	519	640	32218701	32218822	5e-40	171
Ps_132963	Gm05#Glyma1	83.05	348	47	11	340	681	3520818	3521159	7e-81	305
Ps_132967	Gm02#Glyma1	82.88	403	57	12	208	604	11173264	11173660	6e-95	351
Ps_132971	Gm02#Glyma1	90.21	194	19	0	634	827	49454082	49453889	4e-65	254
Ps_132973	Gm01#Glyma1	93.75	64	4	0	613	676	4219075	4219138	4e-18	97.1
Ps_132974	Gm10#Glyma1	83.12	391	47	18	834	1216	46003125	46002746	1e-90	339
Ps_132975	Gm13#Glyma1	89.09	220	24	0	466	685	5630565	5630784	2e-71	274
Ps_132979	Gm06#Glyma1	86.17	282	33	6	8	286	48646398	48646120	2e-79	300
Ps_132986	Gm11#Glyma1	80.58	1112	129	65	2005	3084	17310419	17309363	0	776
Ps_132987	Gm07#Glyma1	78.12	393	55	30	614	990	44595641	44596018	3e-55	220
Ps_132988	Gm07#Glyma1	81.67	251	34	12	670	914	44595774	44596018	1e-48	198
Ps_132990	Gm09#Glyma1	94.16	411	14	8	1	406	2551287	2551692	4e-175	617
Ps_132997	Gm03#Glyma1	82.1	162	11	10	168	314	35046388	35046230	4e-26	122
Ps_132998	Gm02#Glyma1	88.55	166	15	4	11	174	27676230	27676067	4e-49	198
Ps_133001	Gm09#Glyma1	86.63	172	18	5	427	595	46432556	46432387	8e-45	185
Ps_133008	Gm17#Glyma1	88.64	132	14	1	990	1120	5112530	5112399	1e-36	159
Ps_133009	Gm17#Glyma1	90.41	146	12	2	316	460	38483403	38483259	2e-46	191
Ps_133010	Gm13#Glyma1	78.4	213	31	11	1588	1797	34827591	34827791	9e-26	124
Ps_133013	Gm05#Glyma1	92.31	312	22	2	92	402	2548389	2548079	4e-122	442
Ps_133014	Gm10#Glyma1	85.26	190	14	13	290	469	47217304	47217489	3e-44	183
Ps_133015	Gm20#Glyma1	86.5	163	15	5	290	450	37133815	37133658	6e-41	172
Ps_133019	Gm15#Glyma1	93.44	122	8	0	120	241	33745065	33744944	4e-44	182
Ps_133025	Gm19#Glyma1	84.38	288	37	8	257	540	49873000	49873283	5e-72	276
Ps_133029	Gm10#Glyma1	87.1	93	12	0	369	461	38503961	38504053	5e-21	106
Ps_133032	Gm13#Glyma1	88.6	114	11	2	173	285	2735830	2735942	1e-30	137
Ps_133035	Gm07#Glyma1	80.85	893	132	36	791	1665	1490723	1491594	0	665
Ps_133036	Gm12#Glyma1	93.49	215	13	1	1	214	11528023	11527809	3e-85	318
Ps_133041	Gm18#Glyma1	78.99	652	83	41	3	633	683844	683226	3e-108	396
Ps_133053	Gm13#Glyma1	79.57	279	32	20	199	464	38230332	38230598	4e-42	176
Ps_133055	Gm11#Glyma1	80.51	236	29	15	939	1167	5736240	5736465	2e-38	165
Ps_133057	Gm08#Glyma1	83.28	329	49	6	1	326	8210314	8210639	8e-79	298
Ps_133064	Gm07#Glyma1	78.01	855	127	53	385	1198	5398907	5398073	2e-133	481
Ps_133076	Gm18#Glyma1	89.47	133	14	0	14	146	6209708	6209840	7e-40	169
Ps_133077	Gm18#Glyma1	89.47	133	14	0	14	146	6209708	6209840	6e-40	169
Ps_133082	Gm13#Glyma1	92.09	139	6	4	65	199	32958229	32958366	1e-46	191
Ps_133085	Gm09#Glyma1	88.32	137	14	2	303	438	38713649	38713514	4e-38	163
Ps_133086	Gm04#Glyma1	87.32	213	21	6	773	982	3961090	3960881	1e-60	239
Ps_133091	Gm08#Glyma1	92.06	126	8	2	253	377	660611	660735	6e-42	176
Ps_133092	Gm06#Glyma1	90.32	155	9	6	643	794	11326993	11327144	2e-48	198
Ps_133094	Gm12#Glyma1	87.96	108	9	4	193	299	16899486	16899382	1e-26	124
Ps_133104	Gm11#Glyma1	92.86	70	5	0	1	70	37226675	37226606	7e-20	102
Ps_133105	Gm02#Glyma1	89.47	114	6	4	97	204	51059787	51059674	2e-31	139
Ps_133111	Gm03#Glyma1	93.33	105	5	2	121	224	30981746	30981849	2e-35	154
Ps_133112	Gm16#Glyma1	84.11	151	18	6	746	893	25325013	25324866	4e-31	141
Ps_133114	Gm14#Glyma1	90.48	168	16	0	605	772	2653272	2653439	1e-55	222
Ps_133122	Gm03#Glyma1	81.01	237	37	6	991	1220	2326035	2325800	2e-43	182
Ps_133128	Gm11#Glyma1	89.38	3059	284	33	710	3758	6088923	6091950	0	3810
Ps_133131	Gm13#Glyma1	79.9	786	114	36	21	790	30685005	30684248	2e-150	536
Ps_133132	Gm20#Glyma1	90.55	201	17	2	812	1011	34840670	34840471	3e-68	265
Ps_133139	Gm05#Glyma1	76.2	1853	333	96	408	2209	1989624	1987829	0	880
Ps_133142	Gm13#Glyma1	86.21	87	7	5	10	94	38683930	38684013	3e-16	89.8
Ps_133147	Gm16#Glyma1	89.47	95	8	2	504	597	1401711	1401804	2e-24	119
Ps_133148	Gm15#Glyma1	86.32	212	21	8	207	414	26157418	26157211	9e-57	224
Ps_133152	Gm01#Glyma1	83.56	219	28	6	1453	1664	53854032	53854249	2e-48	198
Ps_133155	Gm20#Glyma1	89.83	177	18	0	681	857	33179000	33179176	2e-57	228
Ps_133162	Gm08#Glyma1	93.14	102	6	1	642	742	3337869	3337768	2e-33	148
Ps_133166	Gm02#Glyma1	96.92	65	2	0	71	135	49737014	49737078	2e-22	110
Ps_133174	Gm06#Glyma1	85.93	135	12	6	169	298	49154164	49154296	1e-30	137
Ps_133175	Gm01#Glyma1	81.28	219	23	12	262	470	50275809	50276019	2e-37	161
Ps_133177	Gm13#Glyma1	86.47	207	23	4	210	413	29806262	29806466	5e-56	222
Ps_133178	Gm04#Glyma1	92.59	135	10	0	70	204	41874132	41874266	2e-47	195
Ps_133180	Gm12#Glyma1	87.64	1618	184	15	1	1610	32445274	32446883	0	1866
Ps_133189	Gm12#Glyma1	76.53	294	46	21	1317	1598	8202642	8202360	2e-30	139
Ps_133190	Gm02#Glyma1	78.63	393	69	12	560	949	39935576	39935956	7e-63	246
Ps_133194	Gm08#Glyma1	92.62	271	16	4	1	269	41381593	41381861	7e-106	387
Ps_133195	Gm19#Glyma1	80.47	128	17	8	385	505	47538035	47537909	2e-16	91.6
Ps_133196	Gm08#Glyma1	87.1	279	34	2	192	469	5168474	5168197	2e-83	315
Ps_133202	Gm01#Glyma1	81.47	1047	156	35	356	1383	3566812	3565785	0	824
Ps_133203	Gm02#Glyma1	91.56	154	10	3	548	699	45531277	45531125	1e-51	209
Ps_133206	Gm02#Glyma1	91.1	865	60	17	1263	2118	14651407	14650551	0	1155
Ps_133214	Gm04#Glyma1	84.52	155	16	8	298	448	46078164	46078014	2e-33	147
Ps_133215	Gm10#Glyma1	89.7	165	15	2	886	1049	6875941	6875778	8e-52	209
Ps_133220	Gm13#Glyma1	93.18	176	12	0	1092	1267	42974182	42974357	1e-66	259
Ps_133222	Gm11#Glyma1	86.49	851	92	19	22	860	60458	61297	0	913
Ps_133224	Gm15#Glyma1	80.7	373	50	22	1558	1919	39246906	39247267	7e-70	270
Ps_133225	Gm17#Glyma1	97.67	43	1	0	142	184	41519656	41519698	1e-11	75
Ps_133230	Gm13#Glyma1	94.03	67	4	0	426	492	25682485	25682419	7e-20	102
Ps_133232	Gm07#Glyma1	91.28	195	15	2	579	772	15173031	15172838	2e-68	265
Ps_133233	Gm07#Glyma1	86.67	255	26	6	699	951	15173031	15172783	1e-71	276
Ps_133234	Gm05#Glyma1	81.67	491	60	23	699	1170	40028580	40028101	2e-103	381
Ps_133238	Gm08#Glyma1	97.92	96	2	0	135	230	7466331	7466426	3e-39	167
Ps_133239	Gm08#Glyma1	76.01	567	89	41	229	773	7467226	7467767	4e-64	250
Ps_133240	Gm13#Glyma1	88.72	133	15	0	103	235	32823149	32823017	2e-38	163
Ps_133243	Gm11#Glyma1	87.57	185	18	5	781	963	36648927	36649108	1e-51	209
Ps_133244	Gm13#Glyma1	88.98	354	37	2	325	677	31801194	31800842	3e-120	436
Ps_133252	Gm08#Glyma1	87.97	590	59	11	4	586	34054268	34053684	0	686
Ps_133254	Gm12#Glyma1	87.44	199	19	6	3	198	17934466	17934271	8e-57	224
Ps_133255	Gm18#Glyma1	82.89	415	51	17	10	414	9328873	9329277	6e-96	355
Ps_133260	Gm03#Glyma1	83.94	685	77	24	699	1364	40905324	40904654	1e-176	625
Ps_133265	Gm15#Glyma1	88.57	245	24	3	288	528	22134646	22134890	9e-78	294
Ps_133266	Gm05#Glyma1	79.31	522	86	22	1195	1705	37620541	37620031	8e-93	346
Ps_133267	Gm05#Glyma1	79.31	522	86	22	1119	1629	37620541	37620031	8e-93	346
Ps_133268	Gm04#Glyma1	84.75	295	27	15	445	728	45004561	45004848	4e-73	279
Ps_133269	Gm04#Glyma1	84.75	295	27	15	413	696	45004561	45004848	4e-73	279
Ps_133270	Gm04#Glyma1	84.75	295	27	15	507	790	45004561	45004848	4e-73	279
Ps_133274	Gm20#Glyma1	82.94	428	53	19	871	1285	46147700	46147280	1e-99	368
Ps_133276	Gm08#Glyma1	78.51	242	31	18	268	503	20490295	20490069	1e-30	139
Ps_133277	Gm08#Glyma1	78.51	242	31	18	216	451	20490295	20490069	1e-30	139
Ps_133278	Gm08#Glyma1	78.51	242	31	18	507	742	20490295	20490069	1e-30	139
Ps_133279	Gm08#Glyma1	78.51	242	31	18	327	562	20490295	20490069	1e-30	139
Ps_133280	Gm08#Glyma1	78.51	242	31	18	216	451	20490295	20490069	1e-30	139
Ps_133281	Gm08#Glyma1	78.51	242	31	18	183	418	20490295	20490069	1e-30	139
Ps_133283	Gm19#Glyma1	92.7	137	8	2	393	528	46307098	46307233	8e-48	196
Ps_133285	Gm04#Glyma1	78.37	245	45	8	299	539	39209814	39209574	1e-34	152
Ps_133287	Gm01#Glyma1	94.29	105	6	0	100	204	1059825	1059721	1e-37	161
Ps_133288	Gm09#Glyma1	80.29	482	52	30	1	466	40728376	40727922	1e-86	324
Ps_133289	Gm20#Glyma1	92.76	290	19	2	620	908	45266646	45266934	3e-114	418
Ps_133290	Gm03#Glyma1	86.34	388	43	9	1	385	46121496	46121116	2e-113	414
Ps_133291	Gm20#Glyma1	78.41	755	92	52	1005	1730	45270964	45271676	1e-116	425
Ps_133292	Gm03#Glyma1	86.34	388	43	9	1	385	46121496	46121116	2e-113	414
Ps_133293	Gm03#Glyma1	86.34	388	43	9	1	385	46121496	46121116	2e-113	414
Ps_133294	Gm02#Glyma1	81.73	498	71	20	565	1052	27687870	27687383	2e-108	398
Ps_133299	Gm08#Glyma1	93.1	87	2	4	20	104	2951818	2951902	2e-26	124
Ps_133300	Gm07#Glyma1	89.7	233	22	2	23	254	7817126	7816895	1e-78	296
Ps_133301	Gm20#Glyma1	90.68	118	11	0	417	534	40145955	40146072	3e-36	158
Ps_133302	Gm03#Glyma1	75.75	367	47	28	1063	1404	47487904	47488253	8e-33	147
Ps_133305	Gm07#Glyma1	84.29	261	33	8	372	628	38528999	38529255	1e-63	248
Ps_133306	Gm07#Glyma1	90.16	244	22	2	640	882	38533551	38533309	5e-84	316
Ps_133307	Gm08#Glyma1	80.46	865	123	41	19	863	18530426	18531264	4e-175	619
Ps_133308	Gm15#Glyma1	82.55	212	29	7	639	846	5884626	5884419	6e-43	180
Ps_133311	Gm15#Glyma1	87.5	160	20	0	86	245	30884068	30884227	4e-45	185
Ps_133312	Gm15#Glyma1	93.03	201	12	2	62	261	30908570	30908371	9e-77	292
Ps_133316	Gm10#Glyma1	85.35	198	18	7	119	312	49447223	49447413	2e-47	195
Ps_133317	Gm20#Glyma1	87.98	208	19	4	611	815	46066160	46066364	3e-61	241
Ps_133322	Gm04#Glyma1	86.49	733	86	12	583	1310	28647302	28648026	0	793
Ps_133323	Gm13#Glyma1	83.26	448	55	15	14	453	44170960	44170525	1e-107	394
Ps_133324	Gm10#Glyma1	92.04	201	14	2	637	836	22988449	22988250	1e-73	281
Ps_133327	Gm09#Glyma1	92.59	54	4	0	481	534	43631057	43631004	1e-12	78.7
Ps_133329	Gm14#Glyma1	94.32	88	5	0	96	183	10458193	10458280	8e-30	135
Ps_133332	Gm06#Glyma1	87.9	314	34	4	759	1070	3386389	3386700	5e-99	366
Ps_133335	Gm16#Glyma1	86.71	143	17	2	2	143	29804921	29804780	1e-36	158
Ps_133339	Gm18#Glyma1	90.76	184	17	0	2460	2643	60662465	60662282	2e-62	246
Ps_133341	Gm13#Glyma1	85.25	617	64	19	1689	2290	22910963	22910359	4e-172	610
Ps_133342	Gm18#Glyma1	90.28	144	14	0	347	490	2077283	2077140	5e-46	189
Ps_133346	Gm03#Glyma1	81.6	674	100	20	2145	2806	29482721	29483382	9e-150	536
Ps_133349	Gm01#Glyma1	91.27	252	21	1	1459	1710	54480471	54480221	2e-91	342
Ps_133350	Gm11#Glyma1	92.66	177	13	0	1182	1358	6171515	6171691	1e-65	255
Ps_133351	Gm11#Glyma1	88.15	270	21	11	436	701	6165821	6166083	5e-82	311
Ps_133352	Gm11#Glyma1	88.26	264	19	7	1198	1452	6171431	6171691	2e-80	305
Ps_133353	Gm11#Glyma1	92.66	177	13	0	544	720	6171515	6171691	1e-65	255
Ps_133354	Gm11#Glyma1	88.26	264	19	7	1198	1452	6171431	6171691	2e-80	305
Ps_133355	Gm11#Glyma1	92.66	177	13	0	544	720	6171515	6171691	2e-65	255
Ps_133356	Gm11#Glyma1	92.66	177	13	0	544	720	6171515	6171691	1e-65	255
Ps_133357	Gm11#Glyma1	88.26	264	19	7	1198	1452	6171431	6171691	1e-80	305
Ps_133358	Gm11#Glyma1	88.26	264	19	7	1198	1452	6171431	6171691	2e-80	305
Ps_133359	Gm11#Glyma1	92.66	177	13	0	544	720	6171515	6171691	8e-66	255
Ps_133360	Gm11#Glyma1	88.26	264	19	7	1198	1452	6171431	6171691	2e-80	305
Ps_133361	Gm11#Glyma1	88.15	270	21	11	436	701	6165821	6166083	5e-82	311
Ps_133362	Gm11#Glyma1	88.26	264	19	7	1198	1452	6171431	6171691	2e-80	305
Ps_133363	Gm11#Glyma1	92.66	177	13	0	544	720	6171515	6171691	2e-65	255
Ps_133364	Gm11#Glyma1	92.66	177	13	0	544	720	6171515	6171691	1e-65	255
Ps_133365	Gm11#Glyma1	88.15	270	21	11	436	701	6165821	6166083	6e-82	311
Ps_133366	Gm11#Glyma1	88.26	264	19	7	1836	2090	6171431	6171691	2e-80	305
Ps_133367	Gm11#Glyma1	88.15	270	21	11	436	701	6165821	6166083	6e-82	311
Ps_133368	Gm11#Glyma1	92.66	177	13	0	1182	1358	6171515	6171691	2e-65	255
Ps_133370	Gm02#Glyma1	90.71	226	19	2	319	543	18952456	18952680	4e-79	300
Ps_133371	Gm16#Glyma1	91.79	134	9	2	650	783	35560950	35560819	1e-44	185
Ps_133372	Gm03#Glyma1	83.14	433	59	14	1077	1503	43161208	43160784	6e-104	383
Ps_133373	Gm13#Glyma1	89.25	186	16	4	620	803	42478225	42478408	6e-58	230
Ps_133377	Gm12#Glyma1	90.52	211	14	6	490	697	3647334	3647541	3e-71	274
Ps_133379	Gm12#Glyma1	89.02	683	69	6	18	697	4034294	4034973	0	841
Ps_133380	Gm04#Glyma1	88.07	897	81	21	345	1235	47485286	47486162	0	1040
Ps_133384	Gm03#Glyma1	87.59	1362	157	12	1	1356	36403053	36404408	0	1568
Ps_133385	Gm01#Glyma1	85.58	520	66	8	49	562	42609448	42608932	3e-150	536
Ps_133389	Gm10#Glyma1	83.67	245	25	14	12	248	6625056	6625293	1e-54	217
Ps_133390	Gm07#Glyma1	78.56	471	78	17	666	1129	42542224	42541770	2e-75	289
Ps_133391	Gm18#Glyma1	84.44	495	64	9	411	901	1921425	1920940	7e-132	475
Ps_133397	Gm12#Glyma1	85.92	206	21	8	425	626	318010	317809	4e-53	213
Ps_133398	Gm16#Glyma1	89.92	119	6	5	42	160	32285226	32285114	7e-34	148
Ps_133399	Gm16#Glyma1	89.92	119	6	5	42	160	32285226	32285114	9e-34	148
Ps_133402	Gm19#Glyma1	84.79	263	27	11	829	1085	46210314	46210059	2e-64	252
Ps_133403	Gm19#Glyma1	92.8	125	9	0	829	953	46210314	46210190	2e-43	182
Ps_133405	Gm01#Glyma1	91.89	74	6	0	19	92	43175357	43175284	1e-20	104
Ps_133407	Gm18#Glyma1	90.33	455	38	6	14	465	12183	12634	4e-167	592
Ps_133412	Gm19#Glyma1	89.19	444	44	4	848	1289	29782528	29782087	1e-154	551
Ps_133413	Gm19#Glyma1	87.84	477	53	4	328	800	29781628	29782103	6e-156	555
Ps_133415	Gm09#Glyma1	81.26	1030	132	41	233	1221	41680163	41679154	0	776
Ps_133417	Gm12#Glyma1	89.25	93	8	2	88	179	39755834	39755743	2e-23	115
Ps_133418	Gm12#Glyma1	89.25	93	8	2	88	179	39755834	39755743	2e-23	115
Ps_133419	Gm17#Glyma1	90.26	154	13	2	1039	1191	13759411	13759563	7e-49	200
Ps_133422	Gm16#Glyma1	91.86	86	7	0	350	435	28629388	28629303	1e-25	121
Ps_133423	Gm16#Glyma1	91.86	86	7	0	205	290	28629388	28629303	8e-26	121
Ps_133424	Gm16#Glyma1	87.89	256	29	2	52	306	28629128	28628874	2e-79	300
Ps_133425	Gm17#Glyma1	77.55	245	45	10	420	659	39828354	39828115	6e-31	139
Ps_133426	Gm17#Glyma1	77.55	245	45	10	408	647	39828354	39828115	6e-31	139
Ps_133428	Gm19#Glyma1	74.85	334	62	19	855	1180	38721652	38721971	3e-28	132
Ps_133429	Gm18#Glyma1	83.73	332	44	10	194	520	54494913	54495239	4e-81	305
Ps_133431	Gm14#Glyma1	89.55	220	21	2	1	219	48288886	48289104	1e-72	278
Ps_133434	Gm14#Glyma1	84.58	253	34	5	1113	1362	1547843	1547593	1e-62	246
Ps_133438	Gm10#Glyma1	83.51	194	30	2	85	277	38596273	38596081	3e-43	180
Ps_133440	Gm14#Glyma1	91.85	319	26	0	762	1080	3776416	3776098	7e-123	446
Ps_133442	Gm02#Glyma1	84.38	986	106	36	608	1572	46925150	46926108	0	924
Ps_133443	Gm08#Glyma1	87.74	155	17	2	201	354	8529877	8530030	6e-43	180
Ps_133444	Gm10#Glyma1	88.17	389	44	2	712	1099	40039829	40040216	6e-128	462
Ps_133445	Gm10#Glyma1	87.42	151	18	1	610	760	40041311	40041162	7e-41	172
Ps_133449	Gm01#Glyma1	84.71	170	22	4	180	347	32403403	32403236	3e-39	167
Ps_133450	Gm11#Glyma1	81.16	207	30	9	272	473	8875826	8875624	1e-36	158
Ps_133453	Gm06#Glyma1	91.98	162	13	0	928	1089	6020479	6020318	2e-57	228
Ps_133456	Gm18#Glyma1	86.8	250	27	6	323	569	48753450	48753204	2e-71	274
Ps_133461	Gm07#Glyma1	92.66	109	8	0	307	415	35899942	35900050	1e-36	158
Ps_133463	Gm13#Glyma1	84.93	219	17	15	51	261	26572767	26572557	6e-52	207
Ps_133464	Gm02#Glyma1	92.14	229	16	2	8	235	43310322	43310095	2e-86	322
Ps_133465	Gm05#Glyma1	90.91	110	6	4	269	376	37496335	37496228	1e-32	145
Ps_133466	Gm13#Glyma1	84.39	410	50	13	9	411	24746525	24746927	1e-106	390
Ps_133467	Gm10#Glyma1	84.29	350	51	4	56	403	6056013	6056360	5e-91	339
Ps_133468	Gm01#Glyma1	84.33	734	101	14	81	807	48289312	48290038	0	706
Ps_133469	Gm08#Glyma1	84.13	668	86	15	1267	1927	38188251	38187597	1e-177	628
Ps_133472	Gm01#Glyma1	94.93	138	7	0	236	373	51725552	51725689	3e-54	217
Ps_133476	Gm02#Glyma1	95.83	48	2	0	113	160	15169386	15169433	6e-13	78.7
Ps_133477	Gm10#Glyma1	88.52	270	22	7	142	408	2138364	2138627	6e-85	318
Ps_133478	Gm13#Glyma1	84.09	220	33	2	1018	1236	24063763	24063981	3e-52	211
Ps_133479	Gm06#Glyma1	83.7	362	38	11	913	1271	1364400	1364743	1e-85	322
Ps_133480	Gm13#Glyma1	79.25	265	32	15	126	371	1143244	1142984	4e-38	163
Ps_133484	Gm09#Glyma1	89.38	113	10	2	2	113	39273451	39273340	2e-31	141
Ps_133486	Gm06#Glyma1	84.81	237	28	8	1299	1531	10729143	10729375	2e-58	231
Ps_133487	Gm18#Glyma1	90.14	568	48	8	502	1065	55301239	55301802	0	732
Ps_133491	Gm08#Glyma1	95.74	141	6	0	371	511	13773742	13773602	1e-57	228
Ps_133492	Gm18#Glyma1	80.77	442	51	29	569	996	55645120	55644699	1e-83	315
Ps_133493	Gm03#Glyma1	92.96	142	10	0	90	231	1585608	1585467	2e-51	207
Ps_133494	Gm18#Glyma1	80.94	425	47	29	1630	2040	55645103	55644699	2e-80	305
Ps_133495	Gm03#Glyma1	93.01	143	10	0	1134	1276	1585608	1585466	1e-51	209
Ps_133497	Gm12#Glyma1	80.46	522	76	26	72	580	629639	630147	5e-102	375
Ps_133500	Gm11#Glyma1	86.43	140	8	7	240	376	5987061	5987192	5e-32	143
Ps_133503	Gm04#Glyma1	84.17	120	13	6	518	634	179300	179184	1e-22	111
Ps_133508	Gm08#Glyma1	90.27	113	11	0	538	650	30860919	30861031	1e-33	148
Ps_133509	Gm17#Glyma1	94.53	128	7	0	407	534	5380322	5380449	3e-48	198
Ps_133510	Gm17#Glyma1	94.53	128	7	0	498	625	5380322	5380449	3e-48	198
Ps_133515	Gm11#Glyma1	91.93	285	20	3	679	961	38328336	38328619	4e-108	396
Ps_133517	Gm10#Glyma1	88.89	288	28	4	542	827	1572300	1572015	8e-95	351
Ps_133522	Gm16#Glyma1	89.53	468	43	6	436	900	27959177	27959641	1e-165	588
Ps_133524	Gm10#Glyma1	85.94	249	33	2	248	495	1797971	1798218	7e-69	265
Ps_133526	Gm13#Glyma1	97.37	76	2	0	1132	1207	30144965	30145040	7e-28	130
Ps_133530	Gm04#Glyma1	91.67	132	9	2	361	491	11126239	11126369	2e-43	182
Ps_133531	Gm04#Glyma1	91.67	132	9	2	361	491	11126239	11126369	2e-43	182
Ps_133532	Gm13#Glyma1	90.43	115	9	2	100	213	251773	251660	3e-34	150
Ps_133533	Gm01#Glyma1	77.52	347	37	31	298	611	206050	206388	4e-40	171
Ps_133535	Gm12#Glyma1	87.94	257	27	4	1118	1372	9772912	9773166	5e-79	300
Ps_133536	Gm12#Glyma1	88.41	276	28	4	154	427	9774126	9773853	3e-88	329
Ps_133537	Gm15#Glyma1	82.25	862	102	43	151	994	10755969	10755141	0	697
Ps_133539	Gm18#Glyma1	91.03	156	12	2	1080	1234	51356575	51356729	1e-51	209
Ps_133540	Gm08#Glyma1	89.44	161	13	4	497	656	23164583	23164740	4e-49	200
Ps_133541	Gm08#Glyma1	89.44	161	13	4	357	516	23164583	23164740	3e-49	200
Ps_133542	Gm08#Glyma1	89.44	161	13	4	418	577	23164583	23164740	3e-49	200
Ps_133545	Gm16#Glyma1	96.49	57	2	0	323	379	32134393	32134337	7e-18	95.3
Ps_133548	Gm10#Glyma1	85.83	247	28	7	232	475	39133580	39133822	5e-66	255
Ps_133550	Gm03#Glyma1	89.08	357	28	11	156	508	47161887	47161538	3e-119	433
Ps_133555	Gm01#Glyma1	86.42	243	29	4	927	1167	50030678	50030918	7e-68	263
Ps_133556	Gm05#Glyma1	79.9	408	55	20	1818	2216	39703108	39702719	6e-71	274
Ps_133562	Gm11#Glyma1	86.41	206	17	8	1	199	7506357	7506156	4e-54	215
Ps_133563	Gm05#Glyma1	92.13	216	15	2	717	931	37877237	37877023	5e-80	303
Ps_133564	Gm05#Glyma1	92.13	216	15	2	717	931	37877237	37877023	5e-80	303
Ps_133567	Gm14#Glyma1	82.41	398	53	10	237	626	7442973	7442585	1e-88	331
Ps_133569	Gm17#Glyma1	92.65	136	10	0	682	817	8427631	8427496	9e-48	196
Ps_133570	Gm17#Glyma1	92.65	136	10	0	682	817	8427631	8427496	1e-47	196
Ps_133572	Gm15#Glyma1	86.95	958	112	12	8	960	2562107	2561158	0	1064
Ps_133575	Gm10#Glyma1	92.08	202	16	0	224	425	7631904	7632105	1e-74	285
Ps_133576	Gm10#Glyma1	92.08	202	16	0	224	425	7631904	7632105	1e-74	285
Ps_133577	Gm06#Glyma1	78.99	457	52	35	1632	2068	15980103	15980535	2e-70	272
Ps_133578	Gm06#Glyma1	78.56	457	54	35	1693	2129	15980103	15980535	4e-67	261
Ps_133579	Gm05#Glyma1	89.69	223	17	6	1669	1888	1361786	1361567	1e-72	279
Ps_133580	Gm05#Glyma1	88.79	223	19	6	1693	1912	1361786	1361567	2e-69	268
Ps_133581	Gm06#Glyma1	78.99	457	52	35	1693	2129	15980103	15980535	2e-70	272
Ps_133582	Gm05#Glyma1	88.79	223	19	6	1549	1768	1361786	1361567	2e-69	268
Ps_133583	Gm05#Glyma1	89.69	223	17	6	1693	1912	1361786	1361567	1e-72	279
Ps_133586	Gm08#Glyma1	89.2	176	17	2	276	450	13848074	13848248	1e-54	219
Ps_133592	Gm06#Glyma1	78.27	359	60	18	216	565	11824425	11824774	8e-54	215
Ps_133594	Gm18#Glyma1	87.58	153	17	2	126	277	6575346	6575497	3e-42	176
Ps_133598	Gm19#Glyma1	87.06	170	19	1	1319	1488	825613	825779	2e-45	189
Ps_133605	Gm02#Glyma1	81.63	283	38	13	32	306	41550099	41549823	3e-56	222
Ps_133606	Gm02#Glyma1	82.46	171	28	2	137	306	41540216	41540047	6e-34	148
Ps_133612	Gm14#Glyma1	91.67	60	5	0	257	316	10580171	10580112	2e-14	84.2
Ps_133613	Gm14#Glyma1	93.06	72	4	1	257	327	10580171	10580100	2e-20	104
Ps_133623	Gm08#Glyma1	94.57	92	3	2	624	714	18046373	18046283	2e-31	141
Ps_133629	Gm19#Glyma1	88.79	107	10	2	114	219	30112275	30112380	5e-28	130
Ps_133630	Gm03#Glyma1	90.17	295	27	2	82	375	37237871	37237578	1e-104	383
Ps_133638	Gm07#Glyma1	83.95	405	44	20	230	625	20940455	20940063	1e-99	368
Ps_133639	Gm07#Glyma1	86.77	446	51	7	122	563	20939312	20939753	1e-136	490
Ps_133642	Gm11#Glyma1	85.83	1680	161	59	87	1738	24408974	24410604	0	1712
Ps_133644	Gm08#Glyma1	88.02	768	78	14	17	777	6542638	6541878	0	896
Ps_133645	Gm18#Glyma1	77.58	562	100	25	361	909	50034259	50034807	6e-84	316
Ps_133656	Gm12#Glyma1	83.17	398	57	10	59	451	38359537	38359145	5e-96	355
Ps_133657	Gm12#Glyma1	83.17	398	57	10	59	451	38359537	38359145	5e-96	355
Ps_133663	Gm19#Glyma1	84.54	647	96	4	18	662	10258301	10257657	0	638
Ps_133668	Gm13#Glyma1	90.41	73	7	0	151	223	44147063	44146991	4e-18	97.1
Ps_133670	Gm05#Glyma1	77.63	456	61	27	177	624	36203062	36202640	6e-61	239
Ps_133672	Gm06#Glyma1	82.78	395	64	4	21	413	183030	182638	1e-94	350
Ps_133673	Gm07#Glyma1	89.08	174	16	3	127	299	43474749	43474920	4e-53	213
Ps_133675	Gm10#Glyma1	84.55	466	60	10	32	488	12778928	12779390	8e-125	451
Ps_133692	Gm13#Glyma1	97.01	67	2	0	74	140	274683	274749	5e-23	113
Ps_133693	Gm06#Glyma1	88.51	148	11	6	339	483	15638806	15638662	2e-41	174
Ps_133694	Gm06#Glyma1	88.19	144	11	6	339	479	15638806	15638666	3e-39	167
Ps_133699	Gm17#Glyma1	81.57	293	41	12	285	572	12874242	12874526	4e-58	230
Ps_133705	Gm18#Glyma1	87.56	193	18	6	407	596	9116699	9116510	1e-54	219
Ps_133708	Gm11#Glyma1	81.88	160	23	5	201	356	10421214	10421371	3e-28	130
Ps_133713	Gm12#Glyma1	84.77	151	16	6	65	214	8718571	8718715	7e-33	145
Ps_133716	Gm02#Glyma1	83.7	595	84	11	4	593	41976796	41977382	2e-154	549
Ps_133718	Gm19#Glyma1	86.34	322	39	5	234	553	46836046	46835728	7e-93	346
Ps_133724	Gm03#Glyma1	85.64	202	27	2	37	237	35393210	35393010	8e-53	211
Ps_133725	Gm05#Glyma1	89.63	569	46	13	6	567	38467430	38466868	0	712
Ps_133730	Gm09#Glyma1	86.54	208	24	4	7	212	43738766	43738561	4e-57	226
Ps_133732	Gm06#Glyma1	94.25	87	4	1	76	161	15384732	15384646	6e-29	132
Ps_133736	Gm06#Glyma1	89.5	400	36	6	10	406	46404146	46403750	4e-140	501
Ps_133748	Gm02#Glyma1	80.79	302	36	17	478	770	7454233	7453945	3e-54	217
Ps_133749	Gm07#Glyma1	88.68	106	10	2	331	435	30286427	30286323	1e-27	128
Ps_133750	Gm08#Glyma1	72.85	744	111	64	16	697	4659341	4660055	3e-40	171
Ps_133751	Gm16#Glyma1	77.25	633	84	48	19	624	30991769	30992368	3e-84	316
Ps_133754	Gm06#Glyma1	85.93	199	26	2	40	237	6767163	6767360	4e-53	211
Ps_133755	Gm08#Glyma1	88.89	144	14	2	1924	2066	35340165	35340023	2e-41	176
Ps_133756	Gm08#Glyma1	80.07	276	47	8	381	652	3917525	3917254	1e-48	198
Ps_133763	Gm16#Glyma1	84.1	346	39	16	1547	1884	33370826	33371163	7e-85	320
Ps_133770	Gm19#Glyma1	88.81	143	14	2	232	373	101765	101906	9e-42	174
Ps_133772	Gm15#Glyma1	87.64	178	18	4	174	349	9222273	9222098	2e-50	204
Ps_133778	Gm07#Glyma1	85.29	374	42	9	987	1354	8640972	8640606	3e-101	374
Ps_133783	Gm19#Glyma1	87.58	153	16	1	109	258	8302411	8302259	6e-42	174
Ps_133797	Gm20#Glyma1	89.77	518	47	6	99	613	42255024	42255538	0	658
Ps_133798	Gm10#Glyma1	93.18	176	10	2	149	323	42102401	42102227	7e-67	257
Ps_133811	Gm04#Glyma1	92.86	98	5	2	260	356	48293698	48293794	1e-31	141
Ps_133812	Gm15#Glyma1	83.33	720	96	20	338	1045	14089686	14088979	0	643
Ps_133813	Gm15#Glyma1	84.09	616	77	19	376	979	14089686	14089080	6e-162	575
Ps_133814	Gm15#Glyma1	83.33	720	96	20	376	1083	14089686	14088979	0	643
Ps_133815	Gm15#Glyma1	83.99	612	77	19	336	935	14089682	14089080	1e-159	568
Ps_133816	Gm15#Glyma1	83.24	716	96	20	336	1039	14089682	14088979	3e-180	636
Ps_133820	Gm20#Glyma1	87.8	82	7	3	383	463	44889701	44889622	3e-17	93.5
Ps_133821	Gm09#Glyma1	96.53	144	5	0	7	150	6279235	6279092	4e-61	239
Ps_133822	Gm18#Glyma1	84.4	141	22	0	133	273	61858707	61858567	5e-31	139
Ps_133824	Gm06#Glyma1	88.68	106	11	1	32	137	44482982	44482878	8e-28	128
Ps_133830	Gm17#Glyma1	93.24	74	0	1	127	195	23978102	23978175	2e-20	104
Ps_133831	Gm10#Glyma1	82.35	238	34	6	451	681	49381046	49380810	6e-49	200
Ps_133837	Gm02#Glyma1	88.39	112	12	1	586	696	47431756	47431867	3e-29	134
Ps_133838	Gm20#Glyma1	87.19	242	27	4	662	901	34717654	34717415	9e-71	272
Ps_133844	Gm01#Glyma1	88.85	269	27	2	369	634	50162680	50162412	1e-87	327
Ps_133846	Gm09#Glyma1	78.75	447	54	27	19	447	18811422	18811845	2e-67	261
Ps_133848	Gm13#Glyma1	89.86	138	14	0	148	285	44141936	44141799	7e-43	178
Ps_133849	Gm05#Glyma1	77.58	339	46	21	355	688	3768831	3769144	1e-42	178
Ps_133850	Gm10#Glyma1	88.57	210	22	2	114	322	41683648	41683856	1e-65	254
Ps_133852	Gm13#Glyma1	96.15	52	2	0	232	283	30798664	30798613	9e-15	86.1
Ps_133858	Gm10#Glyma1	77.7	305	45	22	8	301	48008369	48008077	5e-39	165
Ps_133861	Gm07#Glyma1	86.75	234	23	8	20	249	18596541	18596312	7e-66	254
Ps_133866	Gm06#Glyma1	90.67	75	7	0	341	415	189329	189255	2e-19	100
Ps_133871	Gm07#Glyma1	83.67	196	21	8	97	282	44619510	44619316	8e-42	174
Ps_133875	Gm16#Glyma1	81.68	273	38	11	1	267	31742049	31742315	3e-54	217
Ps_133876	Gm09#Glyma1	75.41	244	48	12	61	298	37522272	37522035	7e-22	108
Ps_133888	Gm05#Glyma1	95	80	4	0	228	307	40155772	40155693	3e-27	126
Ps_133897	Gm17#Glyma1	92.72	261	17	2	870	1129	2066236	2066495	7e-102	375
Ps_133899	Gm06#Glyma1	88.89	126	12	2	461	585	12738740	12738864	2e-35	154
Ps_133901	Gm01#Glyma1	89.29	140	13	2	370	508	3557043	3557181	1e-41	174
Ps_133904	Gm13#Glyma1	84.51	226	25	10	28	248	30152328	30152108	7e-54	215
Ps_133906	Gm02#Glyma1	84.96	113	13	4	379	489	43382013	43382123	1e-22	111
Ps_133910	Gm18#Glyma1	90.08	121	10	2	1	120	17783166	17783047	1e-35	156
Ps_133920	Gm14#Glyma1	79.14	374	64	14	63	429	11724581	11724215	4e-63	246
Ps_133924	Gm18#Glyma1	90.44	272	24	2	98	368	38250415	38250145	1e-96	357
Ps_133926	Gm20#Glyma1	91.94	124	10	0	486	609	35926166	35926289	2e-41	174
Ps_133927	Gm10#Glyma1	94.37	71	4	0	279	349	48105736	48105806	2e-22	110
Ps_133934	Gm06#Glyma1	83.33	84	7	4	14	96	6908959	6908882	7e-11	71.3
Ps_133935	Gm17#Glyma1	84.02	219	27	6	206	420	1119179	1118965	2e-50	204
Ps_133938	Gm11#Glyma1	84.68	372	51	6	12	380	35405689	35406057	2e-99	366
Ps_133940	Gm20#Glyma1	81.1	344	48	15	23	357	924923	924588	3e-67	259
Ps_133946	Gm01#Glyma1	91.67	72	6	0	69	140	39101390	39101461	2e-19	100
Ps_133951	Gm11#Glyma1	93.33	105	7	0	115	219	10733015	10733119	2e-36	156
Ps_133959	Gm06#Glyma1	94.81	154	8	0	50	203	19168376	19168223	2e-61	241
Ps_133961	Gm02#Glyma1	90	290	29	0	9	298	51634067	51634356	3e-102	375
Ps_133963	Gm10#Glyma1	92.95	227	14	2	74	299	3126595	3126820	2e-88	329
Ps_133964	Gm13#Glyma1	97	100	3	0	1	100	21957644	21957743	3e-40	169
Ps_133978	Gm11#Glyma1	89.66	116	11	1	1617	1732	6147976	6148090	1e-32	147
Ps_133979	Gm11#Glyma1	81.2	367	51	13	1550	1902	6147728	6148090	1e-72	279
Ps_133986	Gm13#Glyma1	89.32	103	3	8	365	463	43814848	43814750	4e-26	122
Ps_133994	Gm13#Glyma1	84.87	119	16	2	179	296	22790550	22790433	3e-25	119
Ps_133996	Gm18#Glyma1	87.21	258	29	4	24	279	16725043	16724788	6e-77	291
Ps_133998	Gm17#Glyma1	90.48	126	10	2	117	241	6691538	6691414	5e-39	165
Ps_134003	Gm03#Glyma1	85.22	372	40	13	407	769	36879136	36878771	1e-99	368
Ps_134005	Gm11#Glyma1	93.26	178	12	0	281	458	38441978	38442155	3e-68	263
Ps_134012	Gm11#Glyma1	94.39	107	6	0	43	149	7701997	7701891	6e-39	165
Ps_134018	Gm03#Glyma1	92.42	277	19	2	438	713	45134842	45135117	3e-107	394
Ps_134019	Gm03#Glyma1	92.42	277	19	2	438	713	45134842	45135117	3e-107	394
Ps_134020	Gm03#Glyma1	92.42	277	19	2	605	880	45134842	45135117	3e-107	394
Ps_134023	Gm17#Glyma1	87.33	221	23	5	551	768	2820357	2820139	1e-63	248
Ps_134027	Gm08#Glyma1	88.89	72	4	4	146	215	2007704	2007773	2e-15	86.1
Ps_134029	Gm09#Glyma1	84.03	263	33	8	1236	1492	34859913	34859654	3e-62	244
Ps_134034	Gm13#Glyma1	83.61	183	21	9	270	447	36239782	36239604	6e-38	163
Ps_134036	Gm13#Glyma1	88.81	268	28	2	1	267	25921000	25921266	1e-87	327
Ps_134039	Gm19#Glyma1	90.65	107	9	1	220	326	42332770	42332875	9e-32	141
Ps_134042	Gm18#Glyma1	87.29	118	12	3	157	272	61814888	61814772	5e-29	132
Ps_134043	Gm18#Glyma1	92.23	206	16	0	118	323	61815793	61815588	3e-77	292
Ps_134051	Gm02#Glyma1	85.71	98	6	7	228	321	43210257	43210350	3e-18	97.1
Ps_134054	Gm17#Glyma1	96.36	55	2	0	323	377	8277837	8277783	1e-16	91.6
Ps_134057	Gm20#Glyma1	93.75	128	8	0	97	224	1593218	1593345	6e-47	193
Ps_134062	Gm10#Glyma1	86.34	827	92	15	81	894	920318	921136	0	881
Ps_134063	Gm02#Glyma1	86.36	865	91	20	81	929	893452	894305	0	918
Ps_134064	Gm10#Glyma1	86.34	827	92	15	81	894	920318	921136	0	881
Ps_134065	Gm10#Glyma1	86.34	827	92	15	81	894	920318	921136	0	881
Ps_134066	Gm15#Glyma1	89.49	276	23	6	24	296	9469374	9469646	1e-92	344
Ps_134068	Gm03#Glyma1	88.1	84	8	2	2	84	33517317	33517235	1e-18	99
Ps_134069	Gm05#Glyma1	91.67	276	21	2	30	304	38580870	38581144	5e-104	381
Ps_134070	Gm05#Glyma1	92.31	208	16	0	190	397	38579431	38579224	4e-78	296
Ps_134071	Gm03#Glyma1	91.28	195	15	2	293	486	6850687	6850494	6e-69	265
Ps_134072	Gm08#Glyma1	88.01	317	30	8	504	816	45905726	45905414	1e-99	368
Ps_134074	Gm14#Glyma1	81.06	359	42	25	272	616	3808650	3808304	5e-68	263
Ps_134075	Gm13#Glyma1	88.46	130	10	5	215	341	22674461	22674588	5e-35	152
Ps_134078	Gm09#Glyma1	92.12	203	16	0	65	267	244942	245144	1e-75	287
Ps_134080	Gm12#Glyma1	80.49	528	87	16	94	614	36310983	36311501	1e-106	390
Ps_134081	Gm17#Glyma1	88.2	568	56	11	15	577	8294469	8295030	0	667
Ps_134084	Gm14#Glyma1	82.27	141	19	6	679	816	6060842	6060705	4e-24	117
Ps_134090	Gm12#Glyma1	80.66	543	68	29	69	600	34119136	34119652	2e-105	387
Ps_134093	Gm10#Glyma1	91.19	227	20	0	210	436	36789121	36788895	4e-82	309
Ps_134099	Gm07#Glyma1	87.97	316	38	0	450	765	19095458	19095773	3e-101	374
Ps_134100	Gm03#Glyma1	80.61	593	78	33	1	579	6536694	6536125	2e-116	424
Ps_134101	Gm18#Glyma1	85.93	661	77	16	762	1414	53295267	53295919	0	691
Ps_134105	Gm11#Glyma1	86.27	466	56	8	1	462	431292	431753	2e-139	499
Ps_134115	Gm10#Glyma1	90.14	71	7	0	195	265	46600541	46600611	5e-17	93.5
Ps_134116	Gm15#Glyma1	88.52	122	10	3	132	251	6374024	6373905	2e-32	145
Ps_134118	Gm11#Glyma1	88.5	113	7	5	43	152	16391661	16391770	7e-29	132
Ps_134123	Gm06#Glyma1	89.56	316	31	2	23	337	7877221	7876907	1e-109	399
Ps_134130	Gm14#Glyma1	86.96	230	24	6	235	461	234218	234444	1e-65	254
Ps_134135	Gm20#Glyma1	100	38	0	0	241	278	37622289	37622252	8e-11	71.3
Ps_134139	Gm11#Glyma1	86.94	559	63	10	16	569	1871997	1872550	1e-175	619
Ps_134140	Gm01#Glyma1	86.67	495	58	8	188	678	53783797	53783307	4e-152	542
Ps_134149	Gm15#Glyma1	92.41	290	18	3	634	921	7037064	7037351	3e-112	411
Ps_134163	Gm18#Glyma1	84.92	769	86	29	258	1011	311756	312509	0	750
Ps_134167	Gm04#Glyma1	84.56	816	105	20	4	807	47870879	47870073	0	789
Ps_134168	Gm13#Glyma1	81.16	1847	288	46	174	1990	10257905	10256089	0	1428
Ps_134169	Gm04#Glyma1	79.75	1758	278	70	281	1996	47871794	47870073	0	1203
Ps_134175	Gm07#Glyma1	90.36	83	6	2	72	153	18031056	18031137	9e-22	108
Ps_134182	Gm07#Glyma1	81.73	104	11	7	370	472	4416723	4416627	3e-13	80.5
Ps_134183	Gm12#Glyma1	80.44	900	140	28	528	1412	32553035	32553913	0	654
Ps_134184	Gm12#Glyma1	80.44	900	140	28	528	1412	32553035	32553913	0	654
Ps_134186	Gm12#Glyma1	77.75	409	38	38	28	406	37464343	37463958	7e-50	202
Ps_134190	Gm08#Glyma1	82.86	525	73	17	33	549	4111740	4111225	4e-126	455
Ps_134197	Gm11#Glyma1	87.5	96	10	2	166	260	7571006	7570912	2e-22	110
Ps_134199	Gm07#Glyma1	91.24	251	22	0	212	462	44513486	44513736	6e-92	342
Ps_134200	Gm07#Glyma1	92.86	112	8	0	28	139	44516891	44517002	1e-38	163
Ps_134206	Gm06#Glyma1	82.3	322	47	10	870	1186	471478	471794	4e-70	270
Ps_134208	Gm14#Glyma1	82.62	794	110	26	207	983	48896862	48897644	0	676
Ps_134209	Gm14#Glyma1	87.18	749	77	13	1174	1917	48899869	48899135	0	833
Ps_134214	Gm09#Glyma1	93.46	107	5	2	673	778	1172820	1172715	3e-36	158
Ps_134215	Gm06#Glyma1	86.18	123	17	0	377	499	9081117	9081239	4e-29	134
Ps_134216	Gm03#Glyma1	88.36	146	10	7	481	622	18818077	18818219	9e-40	169
Ps_134217	Gm03#Glyma1	88.36	146	10	7	393	534	18818077	18818219	8e-40	169
Ps_134221	Gm09#Glyma1	90.67	150	11	3	579	726	12258714	12258862	4e-48	196
Ps_134226	Gm01#Glyma1	88.13	278	27	6	169	443	1414223	1413949	6e-87	326
Ps_134227	Gm14#Glyma1	81	221	40	2	92	311	45782493	45782274	2e-41	174
Ps_134230	Gm02#Glyma1	93.22	177	10	1	42	218	11564127	11563953	3e-67	259
Ps_134232	Gm19#Glyma1	94.32	88	5	0	758	845	46789323	46789236	1e-29	135
Ps_134233	Gm04#Glyma1	80.91	330	48	14	1	324	4570102	4570422	2e-63	246
Ps_134234	Gm18#Glyma1	88.65	141	16	0	9	149	54357862	54357722	4e-41	172
Ps_134241	Gm20#Glyma1	85.47	179	26	0	504	682	38448483	38448661	3e-45	187
Ps_134242	Gm15#Glyma1	85.29	306	43	2	328	632	10781236	10780932	8e-84	315
Ps_134243	Gm11#Glyma1	80.37	270	21	17	486	730	5896359	5896621	5e-42	176
Ps_134252	Gm09#Glyma1	89.68	155	16	0	625	779	38939604	38939450	1e-48	198
Ps_134254	Gm10#Glyma1	80.9	487	82	6	1062	1547	3839988	3840464	4e-101	374
Ps_134255	Gm13#Glyma1	92.77	249	18	0	979	1227	22837262	22837510	3e-97	361
Ps_134256	Gm10#Glyma1	80.9	487	82	6	1223	1708	3839988	3840464	5e-101	374
Ps_134257	Gm17#Glyma1	84.84	277	35	7	56	328	5429910	5429637	5e-71	272
Ps_134258	Gm13#Glyma1	87.95	83	6	4	398	478	33094545	33094465	9e-18	95.3
Ps_134260	Gm06#Glyma1	85.13	269	32	8	149	413	12113497	12113233	8e-70	268
Ps_134261	Gm08#Glyma1	85.59	111	13	2	369	479	986442	986335	5e-23	113
Ps_134262	Gm08#Glyma1	93.33	105	5	2	234	337	16558562	16558665	1e-35	154
Ps_134267	Gm02#Glyma1	81.73	208	32	6	79	283	42157358	42157154	3e-40	169
Ps_134268	Gm08#Glyma1	88.1	126	13	2	1	125	16300661	16300537	7e-34	148
Ps_134269	Gm08#Glyma1	88.1	126	13	2	1	125	16300661	16300537	7e-34	148
Ps_134274	Gm20#Glyma1	87.84	296	32	4	1	294	1192603	1192310	5e-93	344
Ps_134278	Gm18#Glyma1	86.64	217	20	9	770	982	2806097	2806308	2e-58	231
Ps_134279	Gm18#Glyma1	86.64	217	20	9	770	982	2806097	2806308	2e-58	231
Ps_134287	Gm20#Glyma1	93.22	236	14	2	604	838	46214056	46213822	9e-93	346
Ps_134288	Gm02#Glyma1	80.99	405	57	16	627	1021	5273623	5274017	5e-80	303
Ps_134290	Gm09#Glyma1	77.6	674	87	59	1277	1912	41784675	41785322	8e-94	350
Ps_134293	Gm11#Glyma1	90.41	73	7	0	169	241	36475618	36475546	4e-18	97.1
Ps_134298	Gm18#Glyma1	91.01	89	4	4	324	410	58595876	58595790	2e-24	117
Ps_134299	Gm17#Glyma1	86.56	186	25	0	147	332	10114729	10114544	3e-51	206
Ps_134301	Gm06#Glyma1	93.65	63	4	0	49	111	9095456	9095394	8e-18	95.3
Ps_134303	Gm18#Glyma1	91.38	232	18	2	249	479	52923429	52923199	4e-84	316
Ps_134305	Gm10#Glyma1	81.25	432	41	34	354	763	3805125	3805538	4e-83	313
Ps_134306	Gm02#Glyma1	85.79	373	50	1	19	391	8656582	8656213	4e-107	392
Ps_134308	Gm05#Glyma1	93.15	73	5	0	201	273	32498485	32498413	2e-21	108
Ps_134309	Gm11#Glyma1	92.59	270	18	2	857	1125	36924931	36925199	3e-105	387
Ps_134311	Gm18#Glyma1	83.48	230	32	6	213	439	54487265	54487039	5e-52	209
Ps_134312	Gm05#Glyma1	90.36	166	14	2	223	387	25874204	25874368	4e-54	217
Ps_134314	Gm06#Glyma1	91.38	58	3	2	309	365	38544773	38544717	7e-13	78.7
Ps_134318	Gm17#Glyma1	82.22	478	54	24	688	1157	12040478	12040024	6e-104	383
Ps_134322	Gm20#Glyma1	89.27	205	20	2	350	553	16258421	16258624	8e-66	255
Ps_134325	Gm18#Glyma1	95.24	105	5	0	519	623	4448844	4448740	2e-39	167
Ps_134330	Gm06#Glyma1	85.71	147	17	4	622	766	2412745	2412889	1e-34	152
Ps_134336	Gm20#Glyma1	86.7	218	27	2	191	407	19850382	19850598	1e-61	241
Ps_134339	Gm19#Glyma1	94.67	75	4	0	20	94	1831161	1831087	9e-25	117
Ps_134340	Gm19#Glyma1	78.78	278	26	23	72	320	1831162	1830889	3e-36	156
Ps_134353	Gm09#Glyma1	87.63	97	12	0	211	307	2574942	2574846	4e-23	113
Ps_134354	Gm13#Glyma1	85.83	120	14	1	96	215	5527099	5526983	1e-26	124
Ps_134355	Gm13#Glyma1	89.44	142	13	2	327	467	10896763	10896903	2e-42	178
Ps_134361	Gm11#Glyma1	86.24	109	13	2	588	695	2588932	2588825	5e-24	117
Ps_134363	Gm07#Glyma1	93.52	247	16	0	65	311	7840989	7840743	4e-100	368
Ps_134364	Gm09#Glyma1	88.37	215	23	2	131	344	38937393	38937180	1e-66	257
Ps_134372	Gm06#Glyma1	91.07	112	8	2	165	275	12471249	12471139	1e-34	150
Ps_134375	Gm09#Glyma1	87.16	148	15	4	778	923	40328989	40329134	2e-38	165
Ps_134376	Gm04#Glyma1	95.74	141	6	0	1	141	42905971	42906111	7e-58	228
Ps_134380	Gm16#Glyma1	86.75	151	20	0	278	428	2856847	2856697	1e-39	169
Ps_134384	Gm16#Glyma1	85.45	275	32	8	922	1192	16723735	16724005	9e-73	279
Ps_134386	Gm12#Glyma1	91.67	168	14	0	510	677	4317558	4317391	1e-58	233
Ps_134387	Gm11#Glyma1	85.64	181	11	12	124	297	10306335	10306163	3e-42	176
Ps_134389	Gm08#Glyma1	72.82	655	112	56	78	711	46778661	46779270	6e-38	163
Ps_134391	Gm14#Glyma1	91.89	148	12	0	251	398	23436364	23436217	2e-51	207
Ps_134393	Gm04#Glyma1	85.19	162	24	0	418	579	36453182	36453343	3e-39	167
Ps_134395	Gm19#Glyma1	92.98	57	4	0	484	540	49436536	49436480	3e-14	84.2
Ps_134398	Gm08#Glyma1	89.38	650	63	6	1	647	10747987	10747341	0	813
Ps_134402	Gm08#Glyma1	88.89	99	9	2	497	594	43303086	43303183	2e-25	121
Ps_134405	Gm20#Glyma1	90.08	242	18	4	105	343	36118882	36118644	8e-82	309
Ps_134406	Gm10#Glyma1	90.46	241	19	2	105	343	47937564	47937802	2e-83	315
Ps_134408	Gm04#Glyma1	82.54	252	23	14	1	246	3261102	3261338	9e-50	202
Ps_134409	Gm04#Glyma1	92.58	229	15	2	134	361	3258880	3259107	1e-87	327
Ps_134411	Gm08#Glyma1	86.9	84	11	0	737	820	4272844	4272761	3e-17	95.3
Ps_134412	Gm17#Glyma1	83.4	518	57	25	172	676	35210913	35210412	2e-125	453
Ps_134414	Gm01#Glyma1	87.9	157	17	2	622	777	55369431	55369586	6e-44	183
Ps_134422	Gm13#Glyma1	90.91	66	6	0	706	771	34984084	34984149	7e-16	89.8
Ps_134423	Gm17#Glyma1	84.67	150	21	2	643	791	5698076	5698224	1e-33	148
Ps_134424	Gm17#Glyma1	84.67	150	21	2	792	940	5698076	5698224	2e-33	148
Ps_134426	Gm12#Glyma1	84.23	1021	135	26	1	1008	1814531	1815538	0	970
Ps_134429	Gm07#Glyma1	87.81	361	27	12	91	448	38416504	38416158	5e-111	407
Ps_134431	Gm20#Glyma1	87.16	327	21	17	204	515	46189005	46188685	6e-95	351
Ps_134435	Gm14#Glyma1	89.21	241	21	5	319	555	5633098	5632859	7e-78	296
Ps_134439	Gm16#Glyma1	81.41	156	19	8	19	168	3295787	3295636	4e-25	119
Ps_134440	Gm10#Glyma1	80.23	688	82	39	74	735	37172826	37172167	3e-129	468
Ps_134442	Gm04#Glyma1	79.93	304	42	15	1143	1430	2101783	2102083	1e-50	206
Ps_134451	Gm14#Glyma1	93.57	140	9	0	620	759	29430588	29430449	5e-52	209
Ps_134452	Gm04#Glyma1	83.96	767	100	19	461	1217	47689617	47688864	0	713
Ps_134453	Gm09#Glyma1	93.48	92	6	0	1	92	37780519	37780428	3e-30	137
Ps_134458	Gm05#Glyma1	85.34	464	61	6	25	483	34246741	34247202	1e-131	473
Ps_134460	Gm08#Glyma1	88.98	118	13	0	283	400	43095814	43095697	3e-33	147
Ps_134461	Gm08#Glyma1	87.04	108	14	0	934	1041	42129498	42129605	9e-26	122
Ps_134465	Gm18#Glyma1	85.23	386	42	12	508	887	59151869	59151493	3e-104	383
Ps_134467	Gm08#Glyma1	89.36	94	10	0	318	411	34676054	34676147	4e-25	119
Ps_134469	Gm18#Glyma1	88.57	280	24	8	311	586	41635204	41634929	2e-89	333
Ps_134471	Gm08#Glyma1	86.28	226	21	10	351	571	2420015	2420235	3e-60	237
Ps_134472	Gm08#Glyma1	95.77	71	3	0	410	480	40282693	40282763	8e-24	115
Ps_134473	Gm08#Glyma1	86.71	143	12	6	27	167	40283281	40283418	6e-35	152
Ps_134474	Gm01#Glyma1	82.61	368	55	9	20	383	48374296	48373934	2e-84	316
Ps_134475	Gm01#Glyma1	82.61	368	55	9	20	383	48374296	48373934	2e-84	316
Ps_134476	Gm04#Glyma1	93.06	72	3	2	445	515	42308738	42308668	2e-20	104
Ps_134478	Gm20#Glyma1	85.94	320	35	8	445	759	46698611	46698925	4e-89	333
Ps_134479	Gm08#Glyma1	83.01	459	58	15	230	679	46392146	46391699	2e-108	398
Ps_134481	Gm17#Glyma1	86.95	682	81	7	1111	1788	864137	864814	0	760
Ps_134482	Gm17#Glyma1	92.1	329	25	1	1994	2321	865112	865440	2e-127	462
Ps_134483	Gm17#Glyma1	92.1	329	25	1	1695	2022	865112	865440	1e-127	462
Ps_134489	Gm16#Glyma1	89.04	228	19	6	220	444	398581	398805	8e-73	278
Ps_134493	Gm06#Glyma1	88.72	133	15	0	170	302	4246177	4246309	2e-38	163
Ps_134494	Gm04#Glyma1	89.19	111	12	0	71	181	4522367	4522477	5e-31	139
Ps_134495	Gm19#Glyma1	90.28	144	11	3	217	358	44199966	44199824	8e-45	185
Ps_134496	Gm13#Glyma1	94.83	58	3	0	355	412	24362664	24362607	2e-16	91.6
Ps_134498	Gm12#Glyma1	81.21	889	118	39	84	946	5407258	5408123	0	671
Ps_134500	Gm07#Glyma1	86.89	122	14	2	970	1090	4899593	4899473	2e-29	135
Ps_134509	Gm19#Glyma1	88.54	192	18	4	620	809	35730195	35730006	4e-58	230
Ps_134515	Gm08#Glyma1	81.91	199	22	8	792	977	6841959	6841762	1e-35	156
Ps_134518	Gm13#Glyma1	91.27	126	11	0	590	715	21314662	21314537	6e-41	172
Ps_134520	Gm20#Glyma1	82.73	909	121	34	1	888	32453603	32454496	0	776
Ps_134522	Gm11#Glyma1	94.74	76	4	0	369	444	6472702	6472627	5e-25	119
Ps_134523	Gm01#Glyma1	84.41	186	21	7	411	592	48769688	48769507	4e-42	176
Ps_134526	Gm06#Glyma1	92.31	78	6	0	426	503	2192538	2192461	1e-22	111
Ps_134527	Gm06#Glyma1	87.01	77	8	2	426	501	2192538	2192463	6e-15	86.1
Ps_134535	Gm07#Glyma1	80.31	589	78	26	17	592	3041074	3041637	2e-112	411
Ps_134539	Gm15#Glyma1	87.5	112	9	5	239	347	50779587	50779696	2e-26	124
Ps_134541	Gm15#Glyma1	89.94	169	15	2	60	227	2964299	2964132	2e-54	217
Ps_134544	Gm03#Glyma1	95.5	200	9	0	937	1136	3615388	3615189	7e-85	320
Ps_134545	Gm03#Glyma1	94.85	136	5	2	345	479	3616857	3616723	1e-52	211
Ps_134546	Gm03#Glyma1	95.5	200	9	0	937	1136	3615388	3615189	7e-85	320
Ps_134547	Gm06#Glyma1	93.01	143	10	0	657	799	2467641	2467783	1e-51	209
Ps_134548	Gm06#Glyma1	93.01	143	10	0	657	799	2467641	2467783	1e-51	209
Ps_134549	Gm04#Glyma1	84.8	250	25	11	1402	1646	2519999	2520240	2e-60	239
Ps_134550	Gm19#Glyma1	82.82	326	48	8	41	362	38307678	38307357	4e-75	285
Ps_134554	Gm08#Glyma1	90	140	12	2	295	433	8976678	8976540	4e-43	180
Ps_134555	Gm04#Glyma1	92.12	203	16	0	349	551	45370032	45370234	2e-75	287
Ps_134557	Gm03#Glyma1	89	100	7	4	126	223	37597988	37597891	2e-25	121
Ps_134560	Gm15#Glyma1	85.08	362	42	10	30	390	43945364	43945014	5e-97	359
Ps_134564	Gm08#Glyma1	83.22	578	75	17	63	632	5046349	5046912	1e-142	510
Ps_134566	Gm12#Glyma1	90.95	210	19	0	547	756	679058	678849	4e-74	283
Ps_134573	Gm19#Glyma1	92.42	66	3	2	166	230	5147181	5147117	3e-17	93.5
Ps_134587	Gm10#Glyma1	87.5	232	23	6	2	230	2339027	2338799	3e-68	263
Ps_134590	Gm19#Glyma1	90.32	155	13	2	406	559	24159931	24160084	7e-50	202
Ps_134591	Gm03#Glyma1	85.48	365	45	7	510	870	30102769	30103129	3e-101	374
Ps_134593	Gm15#Glyma1	93.44	61	4	0	33	93	9682781	9682721	4e-16	91.6
Ps_134601	Gm19#Glyma1	85.08	382	48	8	195	571	47258762	47259139	1e-103	381
Ps_134608	Gm05#Glyma1	85.44	1003	119	17	240	1223	40378333	40379327	0	1018
Ps_134609	Gm12#Glyma1	84.75	354	41	11	7	355	39503468	39503813	4e-92	342
Ps_134611	Gm12#Glyma1	89.15	258	24	4	288	543	1657679	1657424	6e-85	318
Ps_134618	Gm06#Glyma1	85.17	209	27	4	779	985	8667604	8667398	2e-52	211
Ps_134619	Gm13#Glyma1	92.66	218	14	2	416	632	38261251	38261467	1e-82	313
Ps_134620	Gm04#Glyma1	92.53	241	17	1	43	283	9194438	9194677	1e-92	344
Ps_134621	Gm06#Glyma1	94.81	135	7	0	46	180	1535036	1535170	1e-52	211
Ps_134623	Gm03#Glyma1	91.94	670	49	5	201	867	47472439	47471772	0	933
Ps_134624	Gm03#Glyma1	84.34	645	70	23	226	863	47475169	47474549	2e-170	603
Ps_134625	Gm20#Glyma1	90.73	151	14	0	269	419	45209253	45209403	5e-50	202
Ps_134631	Gm15#Glyma1	90.37	135	9	4	801	933	134480	134612	2e-41	174
Ps_134632	Gm10#Glyma1	90.29	175	15	2	370	543	44255144	44254971	2e-57	228
Ps_134633	Gm07#Glyma1	82.99	441	65	10	291	723	827899	827461	2e-106	390
Ps_134635	Gm11#Glyma1	86.02	515	59	10	400	909	9266459	9266965	2e-151	540
Ps_134636	Gm04#Glyma1	95.12	82	4	0	121	202	44959676	44959757	1e-28	130
Ps_134637	Gm15#Glyma1	83.61	848	104	30	1066	1891	1146717	1147551	0	763
Ps_134638	Gm08#Glyma1	82.05	468	70	14	32	490	6533066	6533528	2e-105	387
Ps_134643	Gm03#Glyma1	85.48	248	36	0	2	249	889128	889375	3e-67	259
Ps_134646	Gm09#Glyma1	92.96	71	4	1	183	253	2027063	2026994	3e-20	102
Ps_134647	Gm09#Glyma1	86.73	113	12	3	215	326	2027104	2026994	3e-26	122
Ps_134651	Gm05#Glyma1	89.17	314	32	2	403	715	35543974	35543662	5e-106	390
Ps_134654	Gm08#Glyma1	94.74	76	4	0	788	863	21508971	21509046	1e-24	119
Ps_134655	Gm17#Glyma1	82.01	389	54	14	61	441	27867354	27866974	5e-84	316
Ps_134656	Gm13#Glyma1	82.41	108	11	5	495	596	26918362	26918257	2e-15	87.9
Ps_134660	Gm02#Glyma1	86.39	169	18	5	136	302	490983	491148	2e-43	180
Ps_134662	Gm08#Glyma1	85.46	784	95	18	1050	1825	1401439	1402211	0	798
Ps_134667	Gm10#Glyma1	82.14	924	124	36	1951	2855	40463029	40462128	0	754
Ps_134668	Gm08#Glyma1	83.53	601	76	21	201	790	21475091	21475679	2e-151	540
Ps_134669	Gm11#Glyma1	93.1	58	4	0	230	287	30959741	30959798	4e-15	86.1
Ps_134675	Gm03#Glyma1	84.97	1544	181	43	19	1547	43985926	43984419	0	1519
Ps_134679	Gm15#Glyma1	84.86	1103	103	46	1950	3031	9429497	9428438	0	1053
Ps_134681	Gm10#Glyma1	89.78	186	15	4	141	324	49570080	49569897	4e-60	235
Ps_134685	Gm16#Glyma1	80.06	642	92	34	13	638	3152841	3152220	1e-122	444
Ps_134688	Gm11#Glyma1	93.6	125	6	2	422	545	6687540	6687663	2e-44	185
Ps_134694	Gm10#Glyma1	87.47	495	47	14	1038	1526	2389149	2388664	5e-156	556
Ps_134695	Gm08#Glyma1	83.8	179	16	9	1182	1359	10485506	10485340	3e-36	158
Ps_134696	Gm08#Glyma1	83.8	179	16	9	762	939	10485506	10485340	2e-36	158
Ps_134697	Gm08#Glyma1	83.8	179	16	9	893	1070	10485506	10485340	3e-36	158
Ps_134700	Gm11#Glyma1	84.97	592	66	22	13	595	33188632	33189209	3e-163	579
Ps_134701	Gm09#Glyma1	79.6	593	90	28	147	725	423762	423187	4e-108	396
Ps_134711	Gm04#Glyma1	88.46	130	13	2	20	148	856687	856815	4e-36	156
Ps_134712	Gm05#Glyma1	91.07	168	15	0	1732	1899	10532003	10532170	4e-57	228
Ps_134718	Gm18#Glyma1	82.8	436	54	12	137	560	57728001	57727575	2e-100	370
Ps_134720	Gm04#Glyma1	88.95	172	16	3	1025	1193	4883825	4883996	1e-51	209
Ps_134731	Gm05#Glyma1	88.78	196	16	6	2	194	38022068	38021876	5e-60	235
Ps_134732	Gm06#Glyma1	90.42	334	30	2	549	881	1392972	1392640	2e-120	438
Ps_134735	Gm11#Glyma1	82.44	336	39	14	2	327	17335094	17335419	3e-72	276
Ps_134736	Gm11#Glyma1	88.87	476	45	8	947	1418	38698572	38699043	1e-162	579
Ps_134744	Gm10#Glyma1	86.74	181	22	2	237	416	115707	115886	2e-49	200
Ps_134745	Gm02#Glyma1	95.4	87	4	0	476	562	6304929	6305015	1e-30	139
Ps_134746	Gm13#Glyma1	82.76	174	25	5	1012	1182	20417652	20417481	6e-34	150
Ps_134751	Gm18#Glyma1	84.54	207	28	3	179	382	56415642	56415437	9e-50	202
Ps_134752	Gm18#Glyma1	84.09	220	30	4	232	447	56415655	56415437	2e-51	207
Ps_134753	Gm18#Glyma1	83.78	222	31	4	180	398	56415656	56415437	7e-51	206
Ps_134755	Gm08#Glyma1	91.57	344	27	2	204	546	14557839	14558181	1e-131	473
Ps_134758	Gm09#Glyma1	84.22	450	61	10	150	594	42486080	42485636	4e-118	429
Ps_134760	Gm20#Glyma1	88	200	22	2	193	391	45169983	45169785	4e-60	235
Ps_134762	Gm07#Glyma1	84.83	178	21	5	267	439	667430	667606	2e-41	174
Ps_134764	Gm09#Glyma1	90.97	144	10	3	392	533	41014566	41014424	2e-46	191
Ps_134769	Gm18#Glyma1	79.95	364	51	17	850	1206	56525330	56524982	2e-63	248
Ps_134770	Gm08#Glyma1	92.45	212	15	1	973	1183	615696	615485	2e-79	302
Ps_134771	Gm06#Glyma1	76.79	418	59	20	30	419	4808901	4809308	2e-49	200
Ps_134773	Gm18#Glyma1	85.45	110	7	7	66	171	44960802	44960698	7e-21	106
Ps_134774	Gm02#Glyma1	82.76	1189	168	28	332	1507	15074935	15073771	0	1026
Ps_134776	Gm18#Glyma1	79.38	257	41	11	457	708	61264069	61264318	2e-40	171
Ps_134777	Gm13#Glyma1	88.11	185	20	2	9	192	27875371	27875554	1e-54	219
Ps_134778	Gm13#Glyma1	88.11	185	20	2	9	192	27875371	27875554	1e-54	219
Ps_134779	Gm13#Glyma1	84.01	763	104	17	274	1025	27874221	27873466	0	717
Ps_134780	Gm03#Glyma1	92.62	244	18	0	1170	1413	38587222	38587465	2e-94	351
Ps_134788	Gm04#Glyma1	90.48	105	7	2	255	356	8415268	8415164	5e-30	135
Ps_134795	Gm20#Glyma1	83.39	277	40	5	338	611	33175887	33176160	6e-65	252
Ps_134798	Gm19#Glyma1	76.85	704	109	47	280	959	45688394	45687721	2e-93	348
Ps_134814	Gm18#Glyma1	90.6	117	7	4	559	673	3302044	3302158	9e-35	152
Ps_134818	Gm17#Glyma1	89.13	92	8	2	223	313	14194235	14194325	3e-23	113
Ps_134822	Gm12#Glyma1	82.81	256	38	6	5	257	39273389	39273137	1e-56	224
Ps_134829	Gm08#Glyma1	87.16	257	26	7	132	384	8006460	8006207	8e-75	285
Ps_134830	Gm08#Glyma1	91.91	173	12	2	360	531	17978873	17978702	1e-61	241
Ps_134833	Gm04#Glyma1	88.54	314	30	6	15	325	6986677	6986367	2e-102	375
Ps_134836	Gm07#Glyma1	94.06	101	6	0	605	705	35398396	35398296	3e-35	154
Ps_134837	Gm07#Glyma1	87.95	166	18	2	950	1114	35393336	35393500	2e-47	195
Ps_134838	Gm20#Glyma1	81.29	326	26	23	8	317	35374583	35374889	1e-58	231
Ps_134842	Gm08#Glyma1	81.74	1462	228	36	1041	2484	21233109	21231669	0	1184
Ps_134844	Gm16#Glyma1	88.14	118	14	0	383	500	3008664	3008781	2e-31	141
Ps_134847	Gm17#Glyma1	91.47	129	9	2	164	291	4287772	4287645	2e-42	176
Ps_134848	Gm19#Glyma1	89.89	188	13	6	555	739	6833768	6833584	5e-60	237
Ps_134854	Gm09#Glyma1	84.7	353	48	6	77	426	39389383	39389034	1e-93	348
Ps_134858	Gm05#Glyma1	77.98	554	104	18	288	832	41040684	41041228	1e-88	331
Ps_134859	Gm14#Glyma1	83.77	382	41	20	586	953	49219564	49219938	7e-92	342
Ps_134860	Gm18#Glyma1	85.19	189	18	7	409	595	59238808	59238628	9e-45	185
Ps_134862	Gm07#Glyma1	92.4	171	13	0	9	179	44101295	44101465	1e-62	244
Ps_134863	Gm04#Glyma1	80.69	347	43	20	13	350	15249845	15249514	6e-64	248
Ps_134868	Gm01#Glyma1	90.03	321	30	2	960	1279	12920325	12920644	2e-113	414
Ps_134873	Gm13#Glyma1	86.54	156	18	1	1	156	21614959	21615111	4e-40	169
Ps_134877	Gm16#Glyma1	77.2	478	77	23	303	756	14253308	14252839	3e-64	250
Ps_134878	Gm02#Glyma1	93.53	170	9	2	740	908	401748	401580	1e-64	252
Ps_134880	Gm04#Glyma1	85.4	226	18	14	254	470	24593822	24594041	3e-55	220
Ps_134881	Gm04#Glyma1	78.92	446	42	36	254	657	24593822	24594257	9e-66	255
Ps_134889	Gm08#Glyma1	95.52	67	3	0	277	343	45202183	45202117	1e-21	108
Ps_134896	Gm03#Glyma1	84.09	220	30	5	1096	1313	47032896	47033112	4e-51	207
Ps_134897	Gm03#Glyma1	85.84	219	27	4	1096	1312	47032896	47033112	8e-58	230
Ps_134898	Gm09#Glyma1	79.55	616	100	24	604	1206	880071	879469	7e-114	416
Ps_134901	Gm11#Glyma1	91.9	284	23	0	241	524	38135896	38136179	2e-108	398
Ps_134902	Gm06#Glyma1	92.55	161	12	0	383	543	13824589	13824429	1e-58	231
Ps_134906	Gm10#Glyma1	89.83	118	11	1	170	286	43617782	43617899	3e-34	150
Ps_134912	Gm07#Glyma1	78.6	1467	235	66	121	1556	10232682	10231264	0	896
Ps_134913	Gm06#Glyma1	80.71	736	78	50	21	729	42590268	42589570	2e-143	514
Ps_134916	Gm18#Glyma1	80.61	165	30	2	42	205	58479963	58479800	3e-27	126
Ps_134917	Gm18#Glyma1	80.61	165	30	2	42	205	58479963	58479800	4e-27	126
Ps_134919	Gm15#Glyma1	90.84	131	12	0	33	163	10651196	10651066	4e-42	176
Ps_134920	Gm02#Glyma1	91.1	146	13	0	1187	1332	6878852	6878997	2e-48	198
Ps_134921	Gm02#Glyma1	84.63	397	32	26	389	771	856893	857274	2e-99	368
Ps_134922	Gm02#Glyma1	84.63	397	32	26	389	771	856893	857274	2e-99	368
Ps_134924	Gm05#Glyma1	86.9	458	56	4	385	840	1577700	1578155	2e-142	510
Ps_134925	Gm06#Glyma1	92.68	82	6	0	2	83	18609013	18608932	1e-24	119
Ps_134927	Gm11#Glyma1	96.61	59	2	0	133	191	2127478	2127536	1e-18	99
Ps_134928	Gm11#Glyma1	91.72	157	13	0	130	286	9197873	9197717	7e-55	219
Ps_134933	Gm08#Glyma1	86.6	194	20	6	343	533	9741045	9741235	3e-52	209
Ps_134937	Gm05#Glyma1	90.55	127	10	2	69	194	38146431	38146306	2e-39	167
Ps_134939	Gm17#Glyma1	85.64	188	22	4	331	516	15102002	15101818	6e-47	193
Ps_134940	Gm17#Glyma1	87.76	147	18	0	427	573	15101964	15101818	8e-41	172
Ps_134941	Gm17#Glyma1	85.64	188	22	4	331	516	15102002	15101818	5e-47	193
Ps_134944	Gm03#Glyma1	84.1	239	34	4	259	495	41059341	41059577	1e-57	228
Ps_134947	Gm13#Glyma1	85.03	147	20	2	496	641	41025892	41025747	1e-33	148
Ps_134955	Gm17#Glyma1	84.82	191	21	8	1011	1197	8586665	8586479	2e-44	185
Ps_134956	Gm17#Glyma1	80.87	392	58	15	419	800	8584428	8584812	1e-76	292
Ps_134965	Gm07#Glyma1	85.2	223	25	8	347	565	43982317	43982099	9e-56	222
Ps_134966	Gm13#Glyma1	88.24	68	4	4	346	411	26917064	26916999	8e-13	78.7
Ps_134968	Gm19#Glyma1	91.96	112	9	0	118	229	40999437	40999326	2e-36	158
Ps_134974	Gm15#Glyma1	74.86	553	101	38	386	919	8799766	8799233	4e-54	217
Ps_134975	Gm20#Glyma1	89.68	504	48	4	542	1043	2111397	2111898	0	640
Ps_134978	Gm10#Glyma1	83.43	350	49	9	22	368	49354079	49353736	2e-84	316
Ps_134987	Gm19#Glyma1	85.52	145	14	4	155	298	48735489	48735627	1e-32	145
Ps_134988	Gm19#Glyma1	78.49	279	38	14	73	339	48735359	48735627	4e-38	163
Ps_134991	Gm06#Glyma1	77.52	636	79	41	901	1520	12495706	12496293	3e-86	324
Ps_134992	Gm06#Glyma1	87.5	136	13	4	61	194	12494533	12494400	2e-35	154
Ps_134993	Gm05#Glyma1	80.78	567	55	39	901	1425	37451524	37452078	3e-107	394
Ps_134994	Gm18#Glyma1	86.52	267	30	4	234	497	10901057	10901320	2e-75	289
Ps_134995	Gm02#Glyma1	81.35	547	56	34	551	1083	26033697	26034211	9e-110	403
Ps_134996	Gm18#Glyma1	86.36	264	30	4	234	494	10901057	10901317	4e-74	283
Ps_134997	Gm12#Glyma1	84.68	235	27	8	336	567	6323815	6324043	6e-57	226
Ps_135000	Gm12#Glyma1	83.18	107	18	0	303	409	6321059	6321165	9e-19	99
Ps_135001	Gm09#Glyma1	80.51	898	141	28	440	1317	30907358	30908241	0	658
Ps_135003	Gm17#Glyma1	88.78	303	25	9	152	449	41859237	41859535	3e-98	363
Ps_135006	Gm16#Glyma1	86.79	106	12	2	146	250	942972	942868	9e-25	117
Ps_135009	Gm15#Glyma1	87.2	1578	176	25	153	1717	29738424	29736860	0	1772
Ps_135013	Gm10#Glyma1	88.78	98	11	0	308	405	2697650	2697747	3e-25	121
Ps_135015	Gm06#Glyma1	87.72	114	12	2	581	693	2341139	2341027	2e-28	132
Ps_135016	Gm06#Glyma1	87.72	114	12	2	273	385	2341139	2341027	2e-28	132
Ps_135017	Gm02#Glyma1	90.98	133	8	4	1005	1135	13615367	13615497	1e-41	176
Ps_135018	Gm07#Glyma1	90.48	84	6	2	623	705	34802404	34802486	7e-22	110
Ps_135019	Gm17#Glyma1	89.41	85	9	0	620	704	34215650	34215566	2e-21	108
Ps_135020	Gm07#Glyma1	90.48	84	6	2	861	943	34802404	34802486	9e-22	110
Ps_135021	Gm07#Glyma1	90.7	86	6	2	861	945	34802404	34802488	7e-23	113
Ps_135022	Gm17#Glyma1	89.53	86	7	2	620	704	34215650	34215566	3e-21	108
Ps_135023	Gm17#Glyma1	89.41	85	9	0	623	707	34215650	34215566	3e-21	108
Ps_135025	Gm14#Glyma1	91.36	162	10	4	856	1015	6724926	6725085	1e-54	219
Ps_135031	Gm04#Glyma1	87.97	133	14	2	120	251	44158577	44158708	2e-36	156
Ps_135032	Gm19#Glyma1	89.08	119	11	2	442	559	45752641	45752524	4e-33	147
Ps_135033	Gm12#Glyma1	91.51	106	7	2	254	358	2813432	2813536	1e-32	145
Ps_135037	Gm10#Glyma1	90.68	118	11	0	938	1055	50572329	50572212	3e-36	158
Ps_135039	Gm10#Glyma1	90.68	118	11	0	949	1066	50572329	50572212	4e-36	158
Ps_135041	Gm18#Glyma1	100	46	0	0	800	845	62280240	62280285	1e-14	86.1
Ps_135042	Gm09#Glyma1	81.33	241	33	12	19	253	44111204	44110970	6e-45	185
Ps_135051	Gm20#Glyma1	83.07	254	41	2	362	614	35949050	35948798	5e-58	230
Ps_135054	Gm05#Glyma1	88.74	302	29	5	131	430	35588471	35588769	1e-98	364
Ps_135062	Gm05#Glyma1	80.14	287	45	12	193	474	1431080	1431359	3e-50	204
Ps_135064	Gm05#Glyma1	80.14	287	45	12	1228	1509	1431359	1431080	5e-50	204
Ps_135068	Gm16#Glyma1	80.65	367	58	13	532	892	31595161	31594802	9e-71	272
Ps_135074	Gm08#Glyma1	81.97	233	25	5	37	268	5260189	5260405	4e-44	182
Ps_135075	Gm08#Glyma1	81.12	233	27	10	37	268	5263846	5264062	8e-41	171
Ps_135076	Gm18#Glyma1	85.71	210	18	10	165	366	13556071	13556276	2e-52	211
Ps_135077	Gm18#Glyma1	86.52	178	15	9	98	270	13556103	13556276	3e-45	187
Ps_135079	Gm10#Glyma1	78.67	286	37	21	926	1201	41768683	41768412	1e-39	169
Ps_135080	Gm10#Glyma1	91.03	78	7	0	1016	1093	41768489	41768412	1e-20	106
Ps_135081	Gm18#Glyma1	86.49	407	49	6	72	475	57108660	57109063	3e-122	442
Ps_135099	Gm07#Glyma1	74.52	1291	243	79	1	1254	38689769	38688528	1e-145	521
Ps_135100	Gm19#Glyma1	89.36	282	24	6	296	574	28897310	28897032	5e-94	350
Ps_135102	Gm18#Glyma1	85.07	134	16	4	510	641	61680517	61680386	3e-29	134
Ps_135105	Gm04#Glyma1	79.15	446	73	19	1	436	6123155	6122720	2e-76	291
Ps_135110	Gm01#Glyma1	91.67	84	5	2	107	189	7785523	7785441	4e-24	115
Ps_135112	Gm01#Glyma1	82.73	249	36	7	28	272	55759103	55759348	5e-54	215
Ps_135114	Gm07#Glyma1	79.83	481	49	39	1	461	41418009	41418461	1e-81	307
Ps_135116	Gm07#Glyma1	81.52	1699	230	69	566	2232	42348252	42349898	0	1321
Ps_135119	Gm05#Glyma1	80.8	349	36	23	14	336	34944627	34944284	1e-62	244
Ps_135122	Gm12#Glyma1	91.18	306	24	3	392	696	7515120	7514817	6e-113	412
Ps_135126	Gm06#Glyma1	79.88	338	46	11	273	590	18094516	18094181	1e-57	228
Ps_135131	Gm19#Glyma1	85.53	311	39	6	233	540	27512941	27512634	2e-85	320
Ps_135134	Gm14#Glyma1	92.36	288	20	2	1	287	42693624	42693910	6e-112	409
Ps_135137	Gm10#Glyma1	91.85	135	9	2	37	170	47891062	47890929	2e-45	187
Ps_135139	Gm14#Glyma1	82.57	304	42	11	957	1254	133781	133483	3e-66	257
Ps_135140	Gm14#Glyma1	91.3	230	18	2	2038	2266	132368	132596	1e-82	313
Ps_135142	Gm08#Glyma1	85.2	223	19	13	352	567	17193522	17193737	2e-54	217
Ps_135144	Gm04#Glyma1	89.21	658	63	8	857	1510	3465451	3466104	0	815
Ps_135165	Gm06#Glyma1	89.8	147	13	2	1580	1724	13111583	13111437	8e-45	187
Ps_135166	Gm18#Glyma1	88.82	161	16	2	431	590	5525670	5525511	5e-48	196
Ps_135168	Gm07#Glyma1	86.96	207	21	6	190	393	41485120	41484917	1e-57	228
Ps_135170	Gm18#Glyma1	79.06	406	56	22	1153	1551	2886794	2887177	3e-64	252
Ps_135173	Gm06#Glyma1	89.76	127	10	3	179	304	46414402	46414278	3e-37	159
Ps_135177	Gm03#Glyma1	85.86	396	46	10	372	762	37312928	37313318	8e-113	412
Ps_135178	Gm03#Glyma1	84.34	396	45	14	227	610	37312928	37313318	1e-100	372
Ps_135179	Gm03#Glyma1	85.86	396	46	10	372	762	37312928	37313318	7e-113	412
Ps_135180	Gm03#Glyma1	84.34	396	45	14	111	494	37312928	37313318	9e-101	372
Ps_135181	Gm03#Glyma1	84.34	396	45	14	227	610	37312928	37313318	1e-100	372
Ps_135182	Gm03#Glyma1	85.86	396	46	10	227	617	37312928	37313318	7e-113	412
Ps_135183	Gm03#Glyma1	85.86	396	46	10	227	617	37312928	37313318	6e-113	412
Ps_135184	Gm03#Glyma1	84.34	396	45	14	111	494	37312928	37313318	1e-100	372
Ps_135185	Gm03#Glyma1	84.34	396	45	14	372	755	37312928	37313318	1e-100	372
Ps_135186	Gm03#Glyma1	85.86	396	46	10	111	501	37312928	37313318	5e-113	412
Ps_135187	Gm03#Glyma1	85.86	396	46	10	111	501	37312928	37313318	7e-113	412
Ps_135188	Gm03#Glyma1	84.34	396	45	14	372	755	37312928	37313318	1e-100	372
Ps_135190	Gm13#Glyma1	92	200	16	0	474	673	30945476	30945675	2e-73	281
Ps_135192	Gm01#Glyma1	86.39	169	21	2	128	295	2398843	2399010	3e-44	183
Ps_135193	Gm01#Glyma1	83.09	136	17	6	41	173	2398246	2398114	3e-25	119
Ps_135194	Gm01#Glyma1	86.39	169	21	2	128	295	2398843	2399010	3e-44	183
Ps_135195	Gm20#Glyma1	89.3	187	18	2	1081	1266	36053959	36054144	6e-59	233
Ps_135197	Gm20#Glyma1	89.3	187	18	2	1014	1199	36053959	36054144	5e-59	233
Ps_135198	Gm10#Glyma1	86.11	288	40	0	811	1098	44745653	44745366	2e-82	311
Ps_135199	Gm19#Glyma1	82.27	141	23	2	20	159	5040235	5040374	1e-25	121
Ps_135204	Gm11#Glyma1	79.53	767	134	20	2252	3008	3394099	3393346	2e-146	525
Ps_135205	Gm20#Glyma1	84.49	245	30	8	490	730	23838848	23838608	1e-59	235
Ps_135206	Gm20#Glyma1	87.6	121	10	3	492	608	23836667	23836786	8e-30	135
Ps_135208	Gm02#Glyma1	90.14	71	3	4	1	68	14625255	14625324	3e-16	89.8
Ps_135209	Gm06#Glyma1	92.24	219	17	0	540	758	35535095	35534877	4e-82	311
Ps_135212	Gm13#Glyma1	90.4	479	43	3	530	1006	42051745	42052222	2e-177	627
Ps_135213	Gm15#Glyma1	90	160	15	1	271	430	4309286	4309128	8e-51	206
Ps_135214	Gm15#Glyma1	91.88	160	12	1	271	430	4309286	4309128	7e-56	222
Ps_135218	Gm08#Glyma1	86.26	553	53	16	570	1118	22070648	22071181	5e-163	579
Ps_135219	Gm18#Glyma1	92.56	215	12	4	72	284	59958027	59957815	4e-81	305
Ps_135220	Gm08#Glyma1	86.26	553	53	16	179	727	22070648	22071181	3e-163	579
Ps_135222	Gm12#Glyma1	94.25	400	23	0	141	540	2820423	2820822	2e-173	612
Ps_135223	Gm12#Glyma1	91.04	402	32	4	447	846	2820423	2820822	2e-151	540
Ps_135237	Gm04#Glyma1	96.74	92	3	0	598	689	48475338	48475429	4e-35	154
Ps_135245	Gm17#Glyma1	87.93	116	12	2	326	440	8301058	8300944	6e-30	135
Ps_135248	Gm18#Glyma1	83.42	193	24	8	271	459	16709120	16709308	9e-41	172
Ps_135249	Gm18#Glyma1	83.42	193	24	8	271	459	16709120	16709308	9e-41	172
Ps_135251	Gm02#Glyma1	95.26	253	12	0	2446	2698	797571	797319	3e-109	401
Ps_135257	Gm16#Glyma1	86.2	297	29	12	343	633	5152272	5152562	1e-82	311
Ps_135258	Gm16#Glyma1	85.53	311	28	15	24	327	5152534	5152234	3e-82	309
Ps_135259	Gm16#Glyma1	87.01	154	16	4	3	154	5153972	5153821	2e-40	171
Ps_135262	Gm06#Glyma1	93.24	74	5	0	168	241	5728114	5728187	3e-22	110
Ps_135263	Gm11#Glyma1	78.81	236	33	16	65	293	3312092	3311867	2e-32	143
Ps_135265	Gm20#Glyma1	98.46	65	1	0	308	372	42515935	42515871	9e-24	115
Ps_135266	Gm19#Glyma1	79.77	341	49	17	11	339	33295784	33295452	3e-58	230
Ps_135267	Gm19#Glyma1	79.57	323	48	16	11	321	33295784	33295468	9e-54	215
Ps_135269	Gm17#Glyma1	90.14	71	7	0	648	718	11151547	11151477	8e-17	93.5
Ps_135271	Gm17#Glyma1	86.05	129	18	0	215	343	5736255	5736383	5e-31	139
Ps_135275	Gm03#Glyma1	92.44	172	13	0	241	412	39380279	39380108	6e-63	246
Ps_135276	Gm19#Glyma1	90.34	145	14	0	322	466	41942083	41942227	2e-46	191
Ps_135282	Gm02#Glyma1	90.5	200	19	0	615	814	46480929	46480730	1e-68	265
Ps_135286	Gm09#Glyma1	88.41	138	16	0	44	181	42573824	42573961	2e-39	167
Ps_135287	Gm19#Glyma1	91.57	83	7	0	407	489	49009603	49009685	1e-23	115
Ps_135288	Gm19#Glyma1	91.57	83	7	0	346	428	49009603	49009685	1e-23	115
Ps_135291	Gm17#Glyma1	89.84	128	9	4	366	491	8851737	8851862	2e-37	161
Ps_135292	Gm17#Glyma1	92.24	116	9	0	14	129	8845375	8845260	8e-39	165
Ps_135294	Gm06#Glyma1	89.13	92	8	2	112	202	46601163	46601073	4e-23	113
Ps_135297	Gm01#Glyma1	85.11	141	18	3	98	236	54134048	54133909	2e-31	141
Ps_135298	Gm01#Glyma1	84.11	321	45	6	240	557	54134430	54134113	9e-81	305
Ps_135299	Gm11#Glyma1	88.55	131	12	3	213	341	36475464	36475335	3e-36	156
Ps_135300	Gm02#Glyma1	88.37	129	13	2	637	764	14781027	14781154	2e-35	154
Ps_135301	Gm03#Glyma1	88.44	294	30	4	18	309	39208695	39208404	5e-95	351
Ps_135302	Gm16#Glyma1	86.59	246	27	4	607	850	24714795	24715036	3e-69	267
Ps_135303	Gm16#Glyma1	85.31	143	15	4	607	747	24714795	24714933	6e-32	143
Ps_135305	Gm10#Glyma1	90.71	183	17	0	272	454	38224220	38224402	3e-62	244
Ps_135307	Gm14#Glyma1	93.15	73	5	0	8	80	19411515	19411443	2e-21	108
Ps_135309	Gm14#Glyma1	93.15	73	5	0	8	80	19411515	19411443	2e-21	108
Ps_135310	Gm17#Glyma1	87.42	151	15	4	478	626	31599036	31599184	2e-40	171
Ps_135311	Gm17#Glyma1	87.35	166	16	5	480	642	31599021	31599184	8e-45	185
Ps_135312	Gm14#Glyma1	86.67	135	13	5	119	250	10244189	10244321	2e-32	145
Ps_135313	Gm14#Glyma1	86.67	135	13	5	119	250	10244189	10244321	2e-32	145
Ps_135317	Gm17#Glyma1	89.92	119	12	0	89	207	13997708	13997826	5e-35	154
Ps_135318	Gm17#Glyma1	89.92	119	12	0	77	195	13997708	13997826	5e-35	154
Ps_135319	Gm17#Glyma1	89.92	119	12	0	89	207	13997708	13997826	2e-35	154
Ps_135324	Gm08#Glyma1	89.69	97	8	2	74	168	7095270	7095174	4e-26	122
Ps_135325	Gm19#Glyma1	84.69	307	39	8	141	443	1500588	1500286	2e-79	300
Ps_135326	Gm03#Glyma1	82.46	496	57	21	439	928	43967461	43966990	7e-111	407
Ps_135328	Gm19#Glyma1	85.44	206	22	8	464	665	26115062	26115263	2e-51	207
Ps_135333	Gm10#Glyma1	76.15	566	97	27	115	667	40539923	40540463	3e-68	263
Ps_135334	Gm16#Glyma1	79.18	711	100	42	10	703	36104725	36105404	4e-124	449
Ps_135336	Gm09#Glyma1	87.14	140	16	2	342	480	19426202	19426064	2e-36	158
Ps_135337	Gm06#Glyma1	94.64	112	5	1	302	413	4357885	4357775	3e-41	172
Ps_135338	Gm20#Glyma1	81.47	491	50	39	1	472	43076637	43076169	1e-98	364
Ps_135340	Gm10#Glyma1	87.5	216	21	6	266	478	41273653	41273441	1e-62	244
Ps_135344	Gm19#Glyma1	87.05	278	28	8	500	773	2079206	2079479	3e-81	307
Ps_135345	Gm18#Glyma1	89.44	142	13	2	841	981	58453641	58453781	2e-42	178
Ps_135346	Gm18#Glyma1	83.01	259	38	6	1	256	58454781	58455036	1e-58	230
Ps_135348	Gm07#Glyma1	88.82	152	17	0	1	152	6497840	6497991	1e-45	187
Ps_135349	Gm02#Glyma1	83.48	115	17	2	70	183	48619057	48619170	5e-21	106
Ps_135353	Gm18#Glyma1	78	500	81	20	122	617	61103596	61103122	3e-75	287
Ps_135354	Gm12#Glyma1	98	100	2	0	378	477	4819384	4819483	3e-41	174
Ps_135355	Gm12#Glyma1	98	100	2	0	378	477	4819384	4819483	3e-41	174
Ps_135356	Gm04#Glyma1	86.18	123	11	4	447	566	44386443	44386562	1e-27	128
Ps_135357	Gm15#Glyma1	83.36	739	98	25	72	797	3286282	3287008	0	660
Ps_135358	Gm11#Glyma1	85.46	557	65	16	75	623	10973487	10972939	4e-159	566
Ps_135362	Gm07#Glyma1	86.05	172	20	4	243	412	42378384	42378215	6e-44	182
Ps_135365	Gm01#Glyma1	89.74	351	35	1	360	710	25505030	25505379	1e-123	448
Ps_135366	Gm01#Glyma1	90.58	191	17	1	426	616	25505190	25505379	8e-65	252
Ps_135367	Gm16#Glyma1	86.63	202	24	3	324	523	2641705	2641505	2e-55	220
Ps_135368	Gm01#Glyma1	91.8	122	10	0	1	122	5670650	5670529	3e-40	171
Ps_135371	Gm16#Glyma1	96.19	105	4	0	2	106	19104443	19104547	9e-41	172
Ps_135372	Gm15#Glyma1	97.14	70	2	0	270	339	4303556	4303625	5e-25	119
Ps_135380	Gm08#Glyma1	92.9	155	7	4	4	156	1606887	1606735	2e-56	222
Ps_135381	Gm08#Glyma1	88.89	171	19	0	33	203	1605362	1605192	1e-52	211
Ps_135384	Gm02#Glyma1	96.23	53	2	0	934	986	3281689	3281741	5e-15	87.9
Ps_135392	Gm02#Glyma1	85.63	174	23	2	120	292	43790948	43791120	4e-44	182
Ps_135394	Gm11#Glyma1	94.39	107	6	0	201	307	38709366	38709472	4e-39	165
Ps_135395	Gm11#Glyma1	79.79	287	48	10	220	501	7651212	7650931	5e-49	200
Ps_135396	Gm06#Glyma1	88.89	135	13	2	1242	1375	1569654	1569521	2e-38	165
Ps_135399	Gm13#Glyma1	91.63	227	15	4	2816	3040	20567590	20567814	6e-82	311
Ps_135400	Gm06#Glyma1	93.63	157	10	0	431	587	5539067	5539223	1e-59	235
Ps_135403	Gm02#Glyma1	81.51	676	100	25	73	734	8551948	8551284	6e-149	532
Ps_135404	Gm10#Glyma1	91.74	121	8	2	826	945	7582242	7582361	6e-39	167
Ps_135406	Gm09#Glyma1	78.58	1825	246	106	272	2054	39566252	39564531	0	1070
Ps_135410	Gm17#Glyma1	87.67	73	9	0	407	479	1646794	1646722	6e-15	86.1
Ps_135412	Gm13#Glyma1	85.01	507	62	14	25	524	41232461	41232960	4e-140	503
Ps_135414	Gm02#Glyma1	91.84	147	12	0	845	991	6667265	6667119	1e-50	206
Ps_135416	Gm04#Glyma1	94.38	89	5	0	398	486	41453532	41453620	2e-30	137
Ps_135418	Gm17#Glyma1	80.54	442	59	18	1628	2048	37276259	37275824	3e-83	315
Ps_135420	Gm01#Glyma1	87.32	142	14	4	747	886	656095	655956	1e-36	159
Ps_135421	Gm01#Glyma1	87.32	142	14	4	747	886	656095	655956	1e-36	159
Ps_135423	Gm13#Glyma1	89.53	430	41	4	1	428	31570442	31570869	3e-152	542
Ps_135425	Gm01#Glyma1	85.32	109	10	6	765	870	35982814	35982919	3e-21	108
Ps_135428	Gm15#Glyma1	83.8	642	76	26	1	628	5643179	5643806	6e-165	584
Ps_135429	Gm15#Glyma1	83.24	943	132	26	18	947	5641547	5642476	0	843
Ps_135431	Gm13#Glyma1	83.47	490	74	7	274	760	40518943	40519428	3e-124	449
Ps_135432	Gm02#Glyma1	87.11	194	25	0	259	452	42336560	42336753	2e-55	220
Ps_135433	Gm02#Glyma1	87.11	194	25	0	260	453	42336560	42336753	2e-55	220
Ps_135436	Gm09#Glyma1	84.52	239	31	6	67	302	38864766	38865001	6e-59	231
Ps_135439	Gm07#Glyma1	84.04	307	38	7	280	585	6630766	6631062	7e-75	285
Ps_135440	Gm05#Glyma1	87.01	154	14	4	368	521	1221193	1221046	2e-39	169
Ps_135441	Gm09#Glyma1	82.68	589	57	25	221	791	41238407	41238968	1e-133	481
Ps_135444	Gm07#Glyma1	84.01	394	47	15	614	1001	35351252	35351635	1e-98	364
Ps_135445	Gm13#Glyma1	87.77	327	30	10	10	331	21598393	21598072	2e-101	374
Ps_135447	Gm16#Glyma1	84.94	239	30	6	12	247	36539909	36539674	2e-60	237
Ps_135449	Gm07#Glyma1	93.02	129	9	0	1070	1198	39269970	39270098	3e-45	189
Ps_135451	Gm01#Glyma1	87.78	90	8	3	729	817	39286311	39286224	1e-19	102
Ps_135452	Gm02#Glyma1	87.18	78	10	0	543	620	43963516	43963439	5e-16	89.8
Ps_135459	Gm11#Glyma1	92.86	56	4	0	28	83	2429818	2429873	3e-14	82.4
Ps_135460	Gm07#Glyma1	93.6	125	8	0	607	731	6670862	6670986	3e-45	187
Ps_135461	Gm07#Glyma1	93.6	125	8	0	607	731	6670862	6670986	3e-45	187
Ps_135462	Gm20#Glyma1	93.62	94	6	0	24	117	43852077	43852170	1e-31	141
Ps_135463	Gm20#Glyma1	85.53	387	46	10	386	767	43850793	43851174	4e-108	396
Ps_135465	Gm19#Glyma1	83.42	187	23	8	51	233	647766	647948	4e-39	167
Ps_135466	Gm04#Glyma1	91.72	157	12	1	573	728	24103709	24103865	5e-54	217
Ps_135468	Gm12#Glyma1	91.92	198	16	0	826	1023	3755992	3755795	2e-72	278
Ps_135470	Gm03#Glyma1	85.54	899	111	17	356	1246	47225850	47224963	0	922
Ps_135472	Gm13#Glyma1	84.78	289	38	6	7	292	7395090	7395375	3e-75	285
Ps_135475	Gm15#Glyma1	83.56	371	49	10	495	859	9360904	9360540	4e-90	337
Ps_135476	Gm02#Glyma1	91.23	228	16	4	340	565	8646474	8646249	3e-81	307
Ps_135480	Gm09#Glyma1	88.49	252	23	6	1535	1783	44191188	44190940	1e-78	300
Ps_135481	Gm17#Glyma1	87.99	433	50	2	1	432	37845283	37845714	7e-143	510
Ps_135490	Gm14#Glyma1	94.06	101	4	2	634	733	38891740	38891839	2e-34	152
Ps_135492	Gm20#Glyma1	89.47	285	28	2	152	435	2950070	2949787	3e-97	359
Ps_135494	Gm06#Glyma1	89.84	187	17	2	1097	1282	12554438	12554253	1e-60	239
Ps_135495	Gm06#Glyma1	83.51	467	46	28	940	1391	12554703	12554253	4e-111	407
Ps_135498	Gm12#Glyma1	88.44	173	12	8	457	625	25904055	25903887	7e-50	202
Ps_135499	Gm03#Glyma1	83.19	226	30	7	264	485	39354598	39354377	7e-49	200
Ps_135500	Gm01#Glyma1	92.39	92	7	0	166	257	51374443	51374534	1e-28	132
Ps_135503	Gm05#Glyma1	82.08	346	38	21	14	348	38532127	38532459	1e-71	274
Ps_135504	Gm10#Glyma1	82.19	814	91	43	2783	3564	49223468	49222677	0	651
Ps_135505	Gm09#Glyma1	89.04	146	16	0	412	557	7248814	7248669	1e-43	182
Ps_135514	Gm18#Glyma1	88.36	275	28	4	521	793	2693157	2693429	4e-87	327
Ps_135515	Gm08#Glyma1	79.88	502	82	19	30	521	21439449	21438957	4e-94	350
Ps_135516	Gm08#Glyma1	79.88	502	82	19	30	521	21439449	21438957	4e-94	350
Ps_135517	Gm16#Glyma1	82.01	467	70	14	777	1236	8422174	8421715	1e-104	385
Ps_135518	Gm04#Glyma1	81.32	471	68	20	55	515	5637644	5638104	8e-99	364
Ps_135519	Gm10#Glyma1	92.68	82	4	2	240	320	38567714	38567634	1e-24	117
Ps_135520	Gm10#Glyma1	93.2	103	7	0	664	766	38570143	38570041	1e-34	152
Ps_135522	Gm18#Glyma1	89.92	129	13	0	326	454	61835120	61835248	3e-39	167
Ps_135536	Gm03#Glyma1	89.87	79	8	0	453	531	11277898	11277976	1e-19	102
Ps_135537	Gm13#Glyma1	94.87	273	12	2	2559	2830	24709616	24709887	3e-116	425
Ps_135541	Gm15#Glyma1	85.25	278	31	6	20	292	3779521	3779249	1e-72	278
Ps_135546	Gm13#Glyma1	77.88	1243	186	64	1402	2580	11515177	11513960	0	689
Ps_135547	Gm06#Glyma1	86.67	300	34	6	430	726	10913014	10912718	2e-87	327
Ps_135549	Gm10#Glyma1	88.52	61	7	0	665	725	14614169	14614109	3e-11	75
Ps_135550	Gm11#Glyma1	85.95	306	39	4	919	1222	22140520	22140823	4e-86	324
Ps_135551	Gm07#Glyma1	87.93	978	100	18	20	988	36542426	36543394	0	1136
Ps_135552	Gm04#Glyma1	89.19	74	7	1	517	589	3184746	3184819	4e-16	91.6
Ps_135553	Gm06#Glyma1	87.56	209	23	3	333	540	3113864	3114070	8e-61	239
Ps_135554	Gm01#Glyma1	88.17	169	17	3	173	339	50287356	50287523	7e-49	198
Ps_135555	Gm04#Glyma1	87.88	231	23	4	901	1127	3186357	3186586	6e-69	267
Ps_135556	Gm01#Glyma1	86.75	234	24	7	816	1046	50289878	50290107	3e-65	254
Ps_135557	Gm06#Glyma1	87.56	209	23	3	194	401	3113864	3114070	1e-60	239
Ps_135558	Gm04#Glyma1	74.35	460	56	38	58	488	2661148	2661574	5e-31	139
Ps_135564	Gm13#Glyma1	82.52	721	74	39	533	1226	26970070	26970765	3e-165	586
Ps_135566	Gm04#Glyma1	92.57	148	9	2	122	268	15593065	15592919	2e-52	211
Ps_135569	Gm06#Glyma1	82.52	143	14	10	1076	1212	3964042	3963905	2e-23	115
Ps_135574	Gm15#Glyma1	79.49	473	53	40	265	711	3744562	3745016	2e-77	296
Ps_135575	Gm15#Glyma1	79.49	473	53	40	265	711	3744562	3745016	2e-77	296
Ps_135576	Gm15#Glyma1	79.49	473	53	40	265	711	3744562	3745016	2e-77	296
Ps_135577	Gm09#Glyma1	84.21	532	54	25	441	956	41074201	41073684	2e-136	490
Ps_135578	Gm13#Glyma1	82.54	189	20	11	608	790	22403801	22403982	4e-35	154
Ps_135580	Gm09#Glyma1	93.02	172	12	0	446	617	40036502	40036673	1e-64	252
Ps_135581	Gm08#Glyma1	87.96	216	20	6	1416	1628	38265432	38265220	7e-64	250
Ps_135582	Gm15#Glyma1	78.52	554	79	24	25	570	31169423	31168902	1e-87	327
Ps_135583	Gm10#Glyma1	92.05	302	18	6	326	624	36973829	36973531	2e-115	420
Ps_135584	Gm10#Glyma1	89.92	1141	98	17	512	1644	36972045	36973176	0	1454
Ps_135591	Gm18#Glyma1	87.1	93	8	4	309	399	56629855	56629765	5e-20	102
Ps_135593	Gm06#Glyma1	85.92	419	48	10	914	1328	50402182	50401771	4e-120	436
Ps_135594	Gm12#Glyma1	84.85	363	47	8	454	812	7016497	7016855	6e-97	359
Ps_135597	Gm09#Glyma1	92.42	66	4	1	68	132	42721339	42721404	5e-17	93.5
Ps_135598	Gm15#Glyma1	90	130	11	2	463	591	8692355	8692227	4e-39	167
Ps_135599	Gm19#Glyma1	89.69	262	25	2	1153	1413	40135860	40136120	9e-89	333
Ps_135601	Gm06#Glyma1	89.39	179	19	0	422	600	28059132	28059310	4e-57	226
Ps_135602	Gm06#Glyma1	91.04	134	12	0	346	479	28049862	28049729	8e-44	182
Ps_135612	Gm11#Glyma1	84.54	194	21	8	457	646	3681957	3682145	3e-44	183
Ps_135613	Gm18#Glyma1	89.01	191	16	5	453	640	57496058	57496246	1e-58	231
Ps_135614	Gm18#Glyma1	89.36	188	16	4	436	621	57496061	57496246	3e-59	233
Ps_135616	Gm14#Glyma1	87.06	425	47	8	928	1348	2350156	2350576	4e-131	473
Ps_135617	Gm14#Glyma1	87.06	425	47	8	618	1038	2350156	2350576	4e-131	473
Ps_135624	Gm17#Glyma1	74.77	662	121	37	123	754	30427684	30427039	2e-65	255
Ps_135625	Gm07#Glyma1	92.65	68	5	0	415	482	7822560	7822493	7e-19	99
Ps_135626	Gm09#Glyma1	91.69	361	25	3	174	530	38959464	38959823	3e-138	496
Ps_135632	Gm08#Glyma1	92.37	118	7	2	739	855	3628436	3628552	7e-39	167
Ps_135636	Gm03#Glyma1	93.43	274	13	5	1378	1649	43722465	43722735	3e-109	401
Ps_135638	Gm09#Glyma1	80.43	971	134	47	672	1614	45721740	45720798	0	689
Ps_135644	Gm11#Glyma1	85.59	236	32	2	648	882	14586314	14586548	5e-63	246
Ps_135645	Gm14#Glyma1	85.9	227	27	5	365	589	48271709	48271932	2e-60	237
Ps_135651	Gm08#Glyma1	87.45	247	29	2	1	246	12199587	12199342	4e-74	283
Ps_135655	Gm07#Glyma1	83.88	701	92	20	322	1012	42756843	42756154	0	649
Ps_135656	Gm09#Glyma1	96.49	57	2	0	480	536	37800277	37800221	2e-17	95.3
Ps_135661	Gm20#Glyma1	81.15	573	98	10	846	1413	26706532	26707099	2e-124	451
Ps_135663	Gm04#Glyma1	90.29	175	15	2	645	818	3047453	3047626	2e-57	228
Ps_135666	Gm18#Glyma1	86.18	123	16	1	161	282	4544635	4544513	1e-28	132
Ps_135675	Gm17#Glyma1	83.33	870	121	24	196	1053	11503982	11503125	0	782
Ps_135677	Gm08#Glyma1	93.4	106	7	0	465	570	9922755	9922650	2e-36	158
Ps_135678	Gm15#Glyma1	91.67	216	18	0	749	964	8880240	8880025	5e-79	300
Ps_135679	Gm15#Glyma1	91.71	217	18	0	904	1120	8880241	8880025	2e-79	302
Ps_135681	Gm03#Glyma1	84.31	204	20	9	4	201	46918681	46918484	6e-46	189
Ps_135682	Gm09#Glyma1	94.29	105	6	0	670	774	44809229	44809125	3e-37	161
Ps_135690	Gm04#Glyma1	92.5	120	7	2	401	519	14185932	14185814	2e-40	171
Ps_135695	Gm13#Glyma1	81.86	1764	253	54	688	2419	26902485	26900757	0	1423
Ps_135696	Gm15#Glyma1	89.74	117	10	2	167	282	2052613	2052728	7e-34	148
Ps_135698	Gm15#Glyma1	83.95	81	11	2	165	244	6942182	6942261	4e-12	76.8
Ps_135700	Gm18#Glyma1	90.09	222	16	6	1164	1382	20061707	20061925	8e-74	283
Ps_135701	Gm18#Glyma1	90.09	222	16	6	1164	1382	20061707	20061925	6e-74	283
Ps_135702	Gm18#Glyma1	90.09	222	16	6	1164	1382	20061707	20061925	6e-74	283
Ps_135709	Gm11#Glyma1	83.33	138	17	6	60	194	16602113	16602247	5e-26	122
Ps_135710	Gm18#Glyma1	93.98	133	8	0	181	313	48368627	48368495	4e-50	202
Ps_135711	Gm18#Glyma1	93.98	133	8	0	218	350	48368627	48368495	5e-50	202
Ps_135712	Gm18#Glyma1	93.98	133	8	0	149	281	48368627	48368495	4e-50	202
Ps_135719	Gm18#Glyma1	78.35	388	51	25	410	791	51452097	51451737	3e-55	220
Ps_135722	Gm01#Glyma1	84.23	501	65	13	317	810	49055558	49056051	7e-132	475
[truncated: 30,681 more rows]

## Sheet: Parafield-Medicago genome BLAST
Query	Subject	%_identity	alignment_length	mismatches	gap_openings	q_start	q_end	s_start	s_end	e_value	bit_score
Ps_129291	gi|224494907|gb|AC235009.1|	90.1	313	25	6	1	310	238508	238817	1e-110	401
Ps_129321	Mt3.5.1Chr6	85.71	357	40	7	99	445	23061913	23061558	8e-100	366
Ps_129326	Mt3.5Chr3	91.84	294	20	4	23	314	27569110	27569401	2e-112	407
Ps_129333	Mt3.5.1Chr2	93.42	76	5	0	411	486	33947148	33947073	8e-24	113
Ps_129342	Mt3.5.1Chr1	98.86	176	2	0	1	176	266164	266339	8e-85	315
Ps_129346	Mt3.5.1Chr4	94.2	138	8	0	4	141	15906094	15905957	3e-53	211
Ps_129347	Mt3.5.1Chr1	95.05	101	3	1	1	99	468495	468395	4e-37	158
Ps_129354	Mt3.5.1Chr1	86.96	460	39	15	1	445	14375628	14375175	2e-139	497
Ps_129358	Mt3.5Chr3	83.78	222	18	16	1	210	21619717	21619502	2e-48	195
Ps_129367	Mt3.5.1Chr2	90.82	98	9	0	10	107	29633264	29633361	1e-29	132
Ps_129375	Mt3.5.1Chr2	89.14	175	15	4	23	195	4744021	4743849	1e-54	215
Ps_129381	Mt3.5.1Chr5	91.03	513	42	4	14	524	10126680	10127190	0	689
Ps_129383	gi|218749974|gb|AC233668.2|	89.3	243	24	2	27	268	170029	169788	2e-81	303
Ps_129384	Mt3.5.1Chr2	95.29	85	4	0	167	251	32248270	32248354	9e-31	135
Ps_129388	Mt3.5.1Chr8	100	57	0	0	33	89	30496705	30496761	9e-22	106
Ps_129395	Mt3.5.1Chr5	86.9	252	31	2	15	265	39004085	39003835	1e-74	281
Ps_129403	Mt3.5.1Chr1	85.1	772	87	17	123	878	19997792	19997033	0	763
Ps_129408	Mt3.5Chr3	88.36	146	15	2	327	471	2134651	2134795	5e-42	174
Ps_129410	Mt3.5.1Chr4	89.51	572	52	8	13	580	18166149	18165582	0	717
Ps_129413	Mt3.5.1Chr6	81.52	211	27	9	95	296	13890075	13890282	5e-39	163
Ps_129414	Mt3.5.1Chr7	92.21	385	29	1	305	689	23174629	23175012	4e-153	544
Ps_129415	Mt3.5.1Chr5	82.67	150	24	2	248	396	6183294	6183442	2e-29	132
Ps_129418	Mt3.5.1Chr5	86.53	193	20	6	744	933	35107429	35107240	1e-51	207
Ps_129420	Mt3.5.1Chr2	85.54	567	41	24	3442	3981	13357321	13356769	1e-155	555
Ps_129421	Mt3.5Chr3	82.66	721	61	45	621	1290	19173018	19172311	5e-164	580
Ps_129422	Mt3.5.1Chr1	98.11	688	7	6	1	685	389433	388749	0	1194
Ps_129423	Mt3.5.1Chr4	93.15	336	22	1	617	952	18966503	18966169	3e-137	492
Ps_129428	Mt3.5.1Chr4	93	200	10	4	377	574	14933969	14934166	3e-76	289
Ps_129434	Mt3.5.1Chr5	93.01	286	18	2	913	1197	39048385	39048669	3e-114	416
Ps_129435	Mt3.5Chr3	89.41	699	66	8	335	1029	2510453	2509759	0	874
Ps_129436	Mt3.5Chr3	83.76	788	72	37	160	914	2505324	2506088	0	695
Ps_129438	Mt3.5.1Chr5	78.87	620	59	49	276	859	1467510	1466927	2e-95	353
Ps_129444	Mt3.5.1Chr7	88.64	440	33	15	519	954	13468441	13468015	9e-146	520
Ps_129445	Mt3.5.1Chr8	81.07	338	26	22	33	363	18412514	18412820	1e-60	235
Ps_129447	Mt3.5.1Chr1	87.07	634	64	12	7	636	20194041	20194660	0	701
Ps_129448	Mt3.5.1Chr4	84.03	645	72	28	279	905	30451256	30451887	3e-167	592
Ps_129449	Mt3.5.1Chr4	82.9	1029	84	46	602	1597	22945614	22946583	0	841
Ps_129450	Mt3.5.1Chr8	95.56	225	10	0	383	607	6719752	6719528	7e-98	361
Ps_129451	Mt3.5.1Chr1	80.21	475	56	32	31	490	25032572	25032121	3e-86	322
Ps_129453	Mt3.5.1Chr7	81.91	387	44	16	192	576	20931115	20931477	1e-80	303
Ps_129455	Mt3.5.1Chr4	89.55	689	54	16	202	883	37492121	37491444	0	857
Ps_129472	Mt3.5.1Chr7	76.94	1253	192	88	199	1400	18279426	18280632	1e-176	623
Ps_129473	Mt3.5.1Chr8	92.98	171	10	2	1	170	21544688	21544519	1e-64	248
Ps_129474	Mt3.5.1Chr5	89.15	129	14	0	1025	1153	8965666	8965538	8e-38	161
Ps_129478	Mt3.5.1Chr1	86.68	368	30	12	855	1214	33088090	33087734	1e-106	390
Ps_129483	Mt3.5Chr3	90.11	91	9	0	1	91	37152713	37152623	2e-25	119
Ps_129485	Mt3.5.1Chr5	90.18	662	61	4	63	722	23780734	23781393	0	859
Ps_129492	Mt3.5.1Chr5	96.05	177	7	0	1	177	6366430	6366606	1e-76	289
Ps_129494	Mt3.5.1Chr4	83.98	1055	94	47	72	1082	40500424	40501447	0	942
Ps_129495	Mt3.5.1Chr8	88.91	514	55	2	126	638	26330649	26330137	2e-179	632
Ps_129497	Mt3.5Chr3	77.86	393	54	25	1911	2279	10245162	10244779	4e-53	213
Ps_129503	gi|166795857|gb|AC151525.18|	92.46	411	28	3	1917	2326	110935	111343	7e-165	584
Ps_129505	Mt3.5Chr3	79.42	1030	126	61	111	1094	22108808	22109797	0	649
Ps_129506	Mt3.5.1Chr2	85.38	260	32	6	45	301	25292217	25292473	1e-69	265
Ps_129511	Mt3.5.1Chr2	87.04	409	43	9	5	408	28749792	28749389	4e-126	453
Ps_129518	Mt3.5.1Chr4	82.41	290	27	17	18	296	1775302	1775026	2e-59	231
Ps_129519	Mt3.5.1Chr5	89.62	212	20	2	69	279	36226864	36226654	2e-70	268
Ps_129524	Mt3.5.1Chr5	88.24	391	38	6	657	1046	39952874	39953257	6e-128	460
Ps_129526	Mt3.5.1Chr1	99.61	775	3	0	1	775	445690	446464	0	1415
Ps_129529	Mt3.5.1Chr1	94.38	516	27	2	199	713	22927106	22927620	0	791
Ps_129531	Mt3.5Chr3	81.95	1075	168	20	62	1117	32505436	32506503	0	887
Ps_129532	Mt3.5.1Chr1	92.28	246	19	0	427	672	5195282	5195527	3e-94	350
Ps_129533	Mt3.5.1Chr1	92.28	246	19	0	427	672	5195282	5195527	3e-94	350
Ps_129534	Mt3.5.1Chr7	92.26	323	19	5	224	543	24767933	24767614	5e-126	453
Ps_129538	Mt3.5.1Chr4	84.84	1161	128	37	6	1140	946528	947666	0	1125
Ps_129539	Mt3.5.1Chr2	88.53	1247	116	27	1	1234	5373337	5374569	0	1485
Ps_129543	Mt3.5.1Chr7	89.78	137	12	2	291	426	30883441	30883576	3e-42	174
Ps_129547	Mt3.5.1Chr2	86.55	751	91	10	35	780	6418561	6417816	0	819
Ps_129550	Mt3.5.1Chr2	84.38	416	41	18	1705	2114	33902981	33903378	2e-105	387
Ps_129551	Mt3.5.1Chr4	87.84	329	29	10	123	447	41010233	41009912	1e-102	375
Ps_129553	Mt3.5.1Chr5	76.33	376	49	28	527	880	40029423	40029066	5e-39	165
Ps_129556	Mt3.5Chr3	94.37	462	24	2	8	468	31421398	31420938	0	708
Ps_129563	Mt3.5.1Chr7	88.33	240	24	4	229	466	13169054	13168817	2e-75	285
Ps_129567	Mt3.5.1Chr5	86.89	122	16	0	129	250	7384900	7385021	1e-30	137
Ps_129568	Mt3.5.1Chr5	88.64	220	17	8	479	694	3030141	3029926	8e-68	261
Ps_129569	gi|242345537|gb|AC225458.11|	82.21	444	47	28	496	928	121025	121447	1e-95	353
Ps_129571	Mt3.5.1Chr8	86.97	952	69	33	918	1840	10055943	10056868	0	1020
Ps_129573	Mt3.5Chr3	84.5	484	43	19	702	1163	26324784	26325257	2e-124	449
Ps_129575	Mt3.5.1Chr7	94.19	258	15	0	950	1207	22809794	22810051	9e-108	394
Ps_129578	gi|226372943|gb|AC235757.1|	81.42	565	71	20	37	593	20376	19838	2e-119	431
Ps_129579	Mt3.5.1Chr4	92.32	534	37	4	214	744	34197845	34197313	0	756
Ps_129583	Mt3.5.1Chr2	93.06	1570	97	12	360	1922	28781485	28779921	0	2285
Ps_129587	Mt3.5Chr3	86.93	1002	83	35	183	1157	36638584	36639564	0	1081
Ps_129594	Mt3.5.1Chr1	88.3	188	20	2	866	1052	21375244	21375430	2e-56	224
Ps_129596	Mt3.5.1Chr2	87.42	453	44	9	1	450	5446562	5447004	2e-142	508
Ps_129597	Mt3.5.1Chr4	91.22	205	15	3	151	354	28208322	28208524	7e-73	276
Ps_129599	Mt3.5.1Chr5	81.58	456	25	26	1531	1938	4534634	4534190	5e-86	322
Ps_129605	Mt3.5.1Chr5	89.81	216	19	1	776	991	23356610	23356822	1e-71	274
Ps_129606	Mt3.5Chr3	94.53	256	12	2	784	1038	9524178	9524432	9e-108	394
Ps_129607	Mt3.5.1Chr7	92.62	366	25	2	528	892	29133497	29133861	2e-147	525
Ps_129609	Mt3.5.1Chr8	89.36	94	6	4	180	271	4786468	4786559	4e-24	115
Ps_129612	Mt3.5Chr3	81.28	470	39	23	468	900	31184587	31184130	5e-90	335
Ps_129613	Mt3.5Chr3	85.04	361	44	10	576	931	31178471	31178826	3e-97	359
Ps_129614	Mt3.5Chr3	85.04	361	44	10	576	931	31178471	31178826	3e-97	359
Ps_129615	Mt3.5Chr3	84.02	194	27	4	404	595	38303711	38303902	9e-45	183
Ps_129617	Mt3.5.1Chr2	89	609	53	13	18	619	3066820	3067421	0	741
Ps_129623	gi|226372942|gb|AC235756.1|	94.05	84	4	1	256	339	184134	184216	2e-27	126
Ps_129627	Mt3.5Chr3	84.08	289	32	10	496	775	24303412	24303129	1e-69	267
Ps_129628	Mt3.5.1Chr5	91.95	435	31	4	612	1044	14044431	14044863	1e-171	606
Ps_129629	Mt3.5Chr3	83.1	858	91	33	275	1093	37290347	37291189	0	732
Ps_129631	Mt3.5.1Chr4	91.8	671	52	1	1	668	31376522	31377192	0	931
Ps_129635	Mt3.5.1Chr1	85.19	2188	271	46	1066	3229	2516300	2514142	0	2196
Ps_129636	Mt3.5.1Chr5	90.87	252	23	0	247	498	39024152	39024403	2e-91	339
Ps_129638	Mt3.5Chr3	84.06	891	95	37	8	865	31884356	31883480	0	815
Ps_129640	Mt3.5.1Chr4	93.42	76	5	0	508	583	41566840	41566915	1e-23	113
Ps_129644	Mt3.5.1Chr1	79.25	294	52	7	603	890	25900289	25899999	2e-48	196
Ps_129646	Mt3.5.1Chr8	89.62	260	23	4	1	258	29982257	29982514	2e-88	327
Ps_129648	Mt3.5.1Chr4	88.76	1672	156	28	380	2035	29407728	29409383	0	2019
Ps_129660	Mt3.5.1Chr8	83.06	372	32	17	134	490	21356480	21356835	4e-82	309
Ps_129661	Mt3.5.1Chr4	88.63	255	17	8	167	413	3406991	3407241	2e-79	300
Ps_129665	Mt3.5.1Chr2	77.7	305	31	28	291	573	29921400	29921689	3e-35	152
Ps_129674	Mt3.5.1Chr5	90.09	676	57	10	170	840	9737266	9737936	0	869
Ps_129675	Mt3.5.1Chr1	79.76	331	37	22	1203	1527	21554172	21554478	3e-53	213
Ps_129676	Mt3.5.1Chr8	96.23	159	6	0	153	311	20518082	20518240	2e-68	261
Ps_129679	Mt3.5.1Chr7	90.57	350	31	2	526	874	10388061	10388409	3e-128	462
Ps_129680	Mt3.5.1Chr7	89.62	1166	94	25	263	1419	15493337	15492190	0	1458
Ps_129681	Mt3.5.1Chr7	89.62	1166	94	25	263	1419	15493337	15492190	0	1458
Ps_129682	Mt3.5.1Chr1	84.96	246	22	13	304	538	16479518	16479759	2e-60	235
Ps_129687	Mt3.5.1Chr5	94.23	364	21	0	1883	2246	7857811	7857448	2e-156	556
Ps_129692	Mt3.5.1Chr5	81.02	374	51	15	540	903	1633158	1633521	2e-73	279
Ps_129694	Mt3.5.1Chr1	80.41	633	106	18	446	1069	30841501	30840878	2e-129	466
Ps_129696	Mt3.5.1Chr6	91.48	223	13	6	252	470	12371378	12371158	2e-80	302
Ps_129715	Mt3.5.1Chr2	93.55	62	4	0	1	62	10371688	10371627	1e-17	93.5
Ps_129733	Mt3.5.1Chr8	88.31	308	25	9	4	306	6225265	6225566	6e-98	359
Ps_129735	Mt3.5.1Chr4	85.84	706	81	18	13	707	8089206	8089903	0	732
Ps_129736	Mt3.5.1Chr5	93.1	58	2	2	186	242	18453498	18453442	3e-15	84.2
Ps_129741	Mt3.5.1Chr4	88.18	313	31	6	246	555	1106907	1107216	2e-100	368
Ps_129742	Mt3.5.1Chr7	92.45	53	4	0	306	358	19305471	19305523	8e-13	76.8
Ps_129743	Mt3.5.1Chr4	82.12	800	99	40	552	1333	9344140	9343367	0	645
Ps_129745	Mt3.5.1Chr5	100	45	0	0	183	227	35866006	35866050	5e-15	84.2
Ps_129751	Mt3.5.1Chr8	88.33	480	46	10	302	776	25068660	25068186	2e-160	568
Ps_129766	Mt3.5.1Chr4	92.91	127	7	2	214	339	43540914	43541039	5e-45	183
Ps_129767	Mt3.5.1Chr8	81.31	551	65	30	1	523	12092073	12092613	8e-114	412
Ps_129768	Mt3.5.1Chr2	83.26	233	31	6	1	226	33609984	33609753	2e-52	207
Ps_129769	Mt3.5.1Chr8	93.23	192	11	2	177	367	30208269	30208459	2e-74	281
Ps_129782	Mt3.5.1Chr1	92.06	63	2	3	50	110	31949813	31949752	2e-15	86.1
Ps_129785	Mt3.5.1Chr8	88.31	77	7	2	1	76	11592492	11592567	3e-17	91.6
Ps_129786	Mt3.5.1Chr8	89.82	226	19	4	128	351	10621183	10620960	4e-76	287
Ps_129789	Mt3.5.1Chr1	93.55	124	6	2	249	371	2711284	2711406	5e-45	183
Ps_129794	Mt3.5Chr3	95.05	101	5	0	320	420	31467535	31467435	1e-37	159
Ps_129808	Mt3.5.1Chr1	97.09	275	8	0	16	290	197542	197268	1e-129	464
Ps_129814	Mt3.5Chr3	93.96	182	11	0	396	577	29407439	29407620	1e-72	276
Ps_129830	Mt3.5.1Chr7	91.06	235	17	4	7	239	4442284	4442516	1e-84	315
Ps_129831	Mt3.5Chr3	98.26	115	2	0	85	199	33178511	33178397	1e-50	202
Ps_129834	Mt3.5Chr3	90.44	293	24	4	1	291	7944805	7944515	4e-105	383
Ps_129841	Mt3.5.1Chr1	80.69	404	46	21	1	376	32421947	32422346	1e-75	285
Ps_129842	Mt3.5.1Chr2	84.32	421	41	19	2	414	28602906	28603309	1e-106	388
Ps_129847	Mt3.5.1Chr7	94.01	284	17	0	37	320	22525506	22525789	1e-119	431
Ps_129848	Mt3.5.1Chr5	93.38	317	19	2	288	603	18999172	18999487	5e-130	468
Ps_129851	Mt3.5.1Chr7	95.52	67	3	0	290	356	287408	287342	5e-22	108
Ps_129865	Mt3.5.1Chr1	94.68	470	6	6	1	470	382556	383006	0	712
Ps_129866	Mt3.5.1Chr2	80.29	340	30	26	145	474	3612291	3612603	2e-56	222
Ps_129869	Mt3.5.1Chr5	92.47	186	10	4	62	245	6266470	6266653	7e-69	263
Ps_129875	Mt3.5.1Chr8	94.92	197	10	0	4	200	32326624	32326820	6e-83	309
Ps_129880	Mt3.5.1Chr8	91.59	107	9	0	11	117	16592427	16592321	1e-34	148
Ps_129882	Mt3.5.1Chr7	90.11	273	21	6	37	306	37103832	37103563	7e-95	350
Ps_129885	Mt3.5.1Chr1	91.59	107	9	0	222	328	17759253	17759359	1e-34	148
Ps_129891	Mt3.5.1Chr1	91.89	222	12	6	25	243	949780	949562	9e-82	305
Ps_129899	gi|218749983|gb|AC233685.2|	92.68	123	9	0	109	231	4268	4390	2e-43	178
Ps_129909	Mt3.5Chr3	88.14	236	23	5	60	292	40235790	40235557	6e-73	276
Ps_129910	Mt3.5Chr3	94.7	132	6	1	598	729	24658802	24658672	7e-51	204
Ps_129922	gi|218749975|gb|AC233669.2|	90.5	200	11	8	64	259	64998	65193	5e-67	257
Ps_129927	Mt3.5.1Chr1	84.17	360	41	14	220	568	29537306	29536952	3e-90	335
Ps_129928	gi|218749976|gb|AC233672.2|	90.13	314	27	4	1	312	6516	6827	8e-112	405
Ps_129930	Mt3.5.1Chr1	90.38	665	58	6	16	677	29952543	29951882	0	869
Ps_129931	gi|166795857|gb|AC151525.18|	94.85	136	5	2	73	207	92016	92150	2e-53	211
Ps_129932	Mt3.5.1Chr7	90.91	198	15	2	38	232	20894257	20894454	3e-69	263
Ps_129934	Mt3.5.1Chr4	88.78	98	9	2	178	274	35955095	35955191	1e-25	119
Ps_129937	Mt3.5.1Chr5	90.12	81	7	1	86	165	7640035	7640115	4e-21	104
Ps_129941	Mt3.5.1Chr5	89.96	548	51	4	5	550	6713197	6713742	0	704
Ps_129949	Mt3.5Chr3	90.28	72	7	0	79	150	35224853	35224782	1e-18	95.3
Ps_129954	Mt3.5Chr3	86.81	273	24	11	78	345	2460782	2460517	2e-78	294
Ps_129961	Mt3.5.1Chr5	89.27	205	18	4	201	403	38930666	38930868	5e-66	254
Ps_129969	gi|218749970|gb|AC233663.2|	86.43	199	19	6	204	400	10332	10140	2e-53	211
Ps_129970	Mt3.5.1Chr4	93.55	155	10	0	43	197	42142282	42142128	1e-59	231
Ps_129971	Mt3.5.1Chr8	92.13	127	9	1	18	143	22214543	22214417	3e-43	178
Ps_129978	gi|242345537|gb|AC225458.11|	91.23	422	33	4	1	420	9601	9182	1e-161	571
Ps_129980	gi|228480368|gb|AC235753.2|	85.04	421	38	14	422	836	65953	66354	3e-111	405
Ps_129982	Mt3.5.1Chr8	88.94	597	51	13	1073	1660	24820573	24819983	0	723
Ps_129983	Mt3.5.1Chr8	83.81	278	35	10	322	594	16359570	16359298	2e-66	255
Ps_129984	Mt3.5.1Chr4	78.33	240	27	21	187	409	41730151	41730382	2e-29	132
Ps_129989	Mt3.5.1Chr6	86.55	357	36	9	3	355	5283262	5283610	4e-105	383
Ps_129991	Mt3.5.1Chr7	96.67	270	9	0	902	1171	27985152	27984883	2e-124	449
Ps_129996	Mt3.5.1Chr5	98.58	141	2	0	36	176	32629521	32629381	5e-65	250
Ps_130000	Mt3.5.1Chr5	96.3	135	5	0	270	404	10413223	10413357	2e-56	222
Ps_130003	Mt3.5.1Chr5	87.23	603	49	25	1042	1635	1543617	1543034	0	662
Ps_130007	Mt3.5.1Chr5	81.94	515	44	37	480	956	34243846	34244349	8e-107	390
Ps_130008	Mt3.5.1Chr5	82.47	656	69	32	72	693	22510472	22509829	2e-149	532
Ps_130009	Mt3.5.1Chr5	94.77	153	8	0	610	762	41993907	41993755	2e-61	239
Ps_130012	Mt3.5.1Chr5	93.55	155	8	2	6	159	16450598	16450751	1e-58	230
Ps_130013	gi|167731011|emb|CU571152.5|	87.61	952	82	25	1109	2046	53501	54430	0	1072
Ps_130014	Mt3.5.1Chr6	84.52	549	52	24	337	876	22185200	22185724	1e-143	512
Ps_130021	Mt3.5.1Chr2	86.83	167	18	4	440	604	27705189	27705353	8e-45	183
Ps_130022	Mt3.5.1Chr4	80.85	423	42	31	243	639	37713117	37713526	1e-78	296
Ps_130026	Mt3.5.1Chr4	90.34	321	29	2	5	324	795804	796123	7e-116	420
Ps_130027	Mt3.5.1Chr7	81.85	1008	102	47	42	1016	25558320	25557361	0	773
Ps_130029	Mt3.5Chr3	90.73	151	11	3	156	304	30868396	30868247	2e-49	198
Ps_130030	Mt3.5Chr3	83.47	841	72	42	1586	2395	38951629	38952433	0	721
Ps_130033	Mt3.5.1Chr7	95	120	6	0	213	332	16836864	16836745	2e-46	189
Ps_130034	Mt3.5.1Chr4	86.61	448	35	18	122	559	2062421	2062853	3e-131	472
Ps_130035	Mt3.5.1Chr7	84.74	485	47	17	162	640	26221203	26220740	3e-128	460
Ps_130037	Mt3.5.1Chr8	95.92	98	4	0	288	385	28903049	28903146	8e-38	159
Ps_130039	Mt3.5.1Chr4	88.94	235	26	0	456	690	36155741	36155507	1e-76	291
Ps_130040	Mt3.5.1Chr5	88.77	775	77	9	518	1289	31171496	31170729	0	941
Ps_130041	Mt3.5.1Chr4	87.01	747	73	17	445	1178	25951344	25950609	0	821
Ps_130046	Mt3.5.1Chr8	89.38	480	38	12	159	630	19362909	19363383	1e-167	592
Ps_130047	Mt3.5.1Chr1	90.8	348	26	6	1	345	32001935	32002279	2e-128	460
Ps_130048	Mt3.5.1Chr4	82.75	510	46	22	779	1264	22102666	22102175	2e-114	416
Ps_130050	Mt3.5.1Chr5	85.02	1028	115	33	616	1619	11899273	11900285	0	1009
Ps_130053	Mt3.5.1Chr7	89.86	69	2	5	13	80	19302732	19302668	5e-15	84.2
Ps_130060	gi|224494906|gb|AC233577.5|	80	250	20	14	34	279	191037	190814	2e-37	158
Ps_130063	Mt3.5.1Chr7	88.85	583	36	20	1297	1868	38027639	38028203	0	689
Ps_130069	Mt3.5.1Chr8	92.68	287	21	0	384	670	1071043	1071329	6e-114	414
Ps_130071	Mt3.5.1Chr2	88.99	563	57	5	315	874	33454638	33455198	0	691
Ps_130073	Mt3.5.1Chr1	96.13	310	6	2	1	304	285499	285808	9e-141	501
Ps_130074	Mt3.5.1Chr5	83.35	985	107	49	763	1727	36935977	36936924	0	857
Ps_130075	Mt3.5.1Chr7	93.71	286	18	0	16	301	27612323	27612608	9e-119	429
Ps_130076	Mt3.5.1Chr5	87.62	428	45	8	12	435	16422478	16422901	1e-136	490
Ps_130081	Mt3.5.1Chr4	87.82	238	19	8	1	236	46199008	46199237	3e-71	270
Ps_130083	Mt3.5.1Chr5	91.13	767	58	10	1005	1766	2427744	2428505	0	1031
Ps_130093	Mt3.5.1Chr1	93.44	122	8	0	120	241	20893640	20893761	1e-44	182
Ps_130094	Mt3.5.1Chr8	91.3	69	6	0	341	409	1110929	1110997	2e-18	95.3
Ps_130097	Mt3.5.1Chr7	82.9	807	92	39	16	792	33169846	33170636	0	684
Ps_130105	Mt3.5Chr3	94.05	84	3	2	308	390	36509671	36509589	8e-28	126
Ps_130106	Mt3.5.1Chr7	90	130	10	1	107	233	34969618	34969489	1e-39	165
Ps_130111	Mt3.5.1Chr2	83.53	832	98	31	1	800	6971930	6972754	0	741
Ps_130113	Mt3.5.1Chr2	87.59	145	15	3	298	442	32250529	32250388	3e-39	165
Ps_130117	Mt3.5.1Chr8	82.5	400	49	19	317	700	5608028	5608422	3e-89	331
Ps_130126	Mt3.5.1Chr5	94.02	184	11	0	356	539	3200141	3199958	2e-73	279
Ps_130130	gi|262073187|gb|AC225519.10|	90.68	118	9	2	328	444	51682	51566	3e-36	156
Ps_130140	Mt3.5.1Chr7	90.17	478	40	7	107	580	4495367	4495841	1e-174	616
Ps_130143	Mt3.5.1Chr5	93.56	202	13	0	1	202	15764192	15763991	2e-80	302
Ps_130144	Mt3.5.1Chr8	82.1	257	30	14	80	331	20841469	20841224	4e-51	206
Ps_130157	Mt3.5.1Chr5	97.6	125	2	1	49	173	10739635	10739512	2e-53	213
Ps_130161	Mt3.5Chr3	84.46	753	77	29	69	808	28637379	28638104	0	706
Ps_130166	Mt3.5.1Chr5	92.25	258	18	2	372	628	15803577	15803833	5e-99	364
Ps_130167	Mt3.5.1Chr5	89.78	499	14	13	1121	1593	15807356	15807843	4e-171	604
Ps_130169	Mt3.5.1Chr7	88.24	680	53	23	122	780	31603534	31602861	0	787
Ps_130171	Mt3.5.1Chr1	89.14	359	34	4	738	1093	3556547	3556903	3e-122	442
Ps_130175	Mt3.5.1Chr4	89.44	303	30	2	1059	1360	1959544	1959845	7e-104	381
Ps_130188	Mt3.5.1Chr5	81.3	861	70	55	375	1193	7979776	7980587	5e-174	614
Ps_130189	Mt3.5.1Chr5	78.51	1405	141	94	1	1331	7979270	7980587	0	773
Ps_130190	Mt3.5Chr3	84.5	1245	116	42	14	1205	40235437	40234217	0	1158
Ps_130191	Mt3.5.1Chr5	86.61	336	25	15	1660	1980	16284303	16284633	2e-95	353
Ps_130192	Mt3.5Chr3	92.79	111	7	1	566	675	28688741	28688851	3e-37	159
Ps_130195	Mt3.5.1Chr8	86.86	472	54	7	128	598	19895307	19894843	3e-146	521
Ps_130200	Mt3.5.1Chr5	95.24	84	4	0	48	131	8570647	8570564	3e-30	134
Ps_130201	Mt3.5.1Chr7	92.41	79	5	1	371	448	27073520	27073598	4e-23	111
Ps_130202	Mt3.5.1Chr4	85.15	330	36	12	1072	1393	46071190	46070866	3e-87	326
Ps_130204	Mt3.5.1Chr4	93.7	127	8	0	440	566	6357230	6357104	1e-46	191
Ps_130208	Mt3.5.1Chr4	95.8	238	10	0	632	869	46390044	46390281	5e-105	385
Ps_130209	Mt3.5Chr3	82.26	930	114	27	188	1081	40160782	40161696	0	756
Ps_130211	Mt3.5.1Chr7	82.34	606	74	26	601	1182	5600452	5599856	2e-138	496
Ps_130214	Mt3.5Chr3	86.73	407	52	2	216	621	29044465	29044060	2e-125	451
Ps_130216	Mt3.5.1Chr8	87.83	115	11	3	112	224	25922589	25922476	3e-29	132
Ps_130217	Mt3.5.1Chr4	80.92	629	86	29	487	1104	46052233	46051628	3e-129	466
Ps_130218	Mt3.5.1Chr5	84.31	497	51	17	113	589	8901062	8901551	4e-128	460
Ps_130219	Mt3.5.1Chr2	86.2	674	72	16	745	1409	1709019	1709680	0	710
Ps_130222	Mt3.5.1Chr2	82.99	335	43	12	208	538	4973555	4973879	6e-77	291
Ps_130223	Mt3.5.1Chr7	81.88	287	24	20	42	324	35154003	35153741	5e-55	217
Ps_130224	Mt3.5.1Chr1	81.58	467	38	29	34	467	20332748	20333199	1e-92	342
Ps_130228	Mt3.5.1Chr7	85.66	495	39	19	226	692	33967197	33966707	1e-137	492
Ps_130229	Mt3.5.1Chr5	89.54	612	26	25	10	601	12102117	12101524	0	741
Ps_130230	Mt3.5.1Chr1	97.9	238	5	0	184	421	33903737	33903974	1e-113	412
Ps_130233	Mt3.5.1Chr8	89.78	186	15	4	149	332	27578628	27578811	2e-60	235
Ps_130238	gi|218749968|gb|AC233660.2|	89.67	368	34	4	9	374	119629	119264	4e-130	466
Ps_130242	Mt3.5Chr3	91.8	61	5	0	34	94	8078902	8078962	1e-15	86.1
Ps_130243	Mt3.5.1Chr5	92.24	683	47	6	1	680	5698430	5697751	0	963
Ps_130247	Mt3.5.1Chr4	90.04	241	22	2	118	357	22633597	22633836	4e-83	311
Ps_130248	Mt3.5Chr3	92.12	203	11	5	571	771	39166004	39165805	4e-74	281
Ps_130251	Mt3.5.1Chr5	82.31	537	71	23	67	591	30279339	30278815	4e-123	444
Ps_130254	Mt3.5Chr3	90.09	434	41	2	43	475	39118680	39119112	8e-159	562
Ps_130256	Mt3.5.1Chr5	84.48	174	21	6	338	508	25065192	25065362	7e-40	167
Ps_130262	Mt3.5.1Chr5	89.5	238	18	5	1	236	34431487	34431255	1e-78	294
Ps_130263	Mt3.5.1Chr8	88.51	296	26	7	16	305	29718225	29718518	1e-95	351
Ps_130267	Mt3.5.1Chr4	84.36	422	58	8	264	681	29722179	29721762	5e-112	407
Ps_130269	Mt3.5.1Chr5	92.89	197	12	2	66	261	14358468	14358273	1e-75	285
Ps_130271	Mt3.5.1Chr4	77.86	542	56	39	85	574	824376	824905	3e-73	278
Ps_130273	Mt3.5Chr3	86.39	573	57	16	9	569	35839912	35840475	5e-172	606
Ps_130283	Mt3.5.1Chr1	77.72	193	30	13	100	284	7096621	7096434	1e-21	106
Ps_130286	gi|257900618|gb|AC233140.9|	85.53	152	13	9	10	156	233308	233455	8e-35	150
Ps_130291	Mt3.5Chr3	78.34	397	42	27	1	386	27233266	27232903	5e-55	217
Ps_130295	Mt3.5.1Chr1	86.69	541	53	15	1	533	1020474	1019945	6e-165	582
Ps_130300	Mt3.5.1Chr2	98.8	83	1	0	70	152	7147373	7147291	1e-34	148
Ps_130303	Mt3.5.1Chr8	86.16	889	108	14	361	1240	9652736	9651854	0	946
Ps_130304	Mt3.5.1Chr8	84.73	393	39	11	69	458	16037766	16038140	3e-102	374
Ps_130307	Mt3.5.1Chr8	86.71	504	44	17	1	495	31640780	31640291	1e-151	538
Ps_130309	Mt3.5.1Chr7	97.96	49	1	0	688	736	9301146	9301194	8e-15	86.1
Ps_130312	Mt3.5.1Chr4	90.06	312	25	6	114	421	8902600	8902291	5e-110	399
Ps_130313	Mt3.5.1Chr1	92.51	227	17	0	19	245	30036850	30036624	2e-87	326
Ps_130314	Mt3.5.1Chr4	84.07	270	31	10	227	493	6238705	6238445	6e-65	250
Ps_130325	Mt3.5.1Chr1	92.34	235	14	4	20	252	3776400	3776168	1e-89	331
Ps_130328	Mt3.5.1Chr5	91	100	9	0	27	126	32317667	32317766	1e-30	135
Ps_130329	Mt3.5.1Chr5	91.16	181	12	3	340	519	32319834	32320011	1e-62	243
Ps_130330	Mt3.5.1Chr4	88.33	1097	97	21	104	1193	41947492	41948564	0	1288
Ps_130334	Mt3.5.1Chr4	84.51	284	20	9	5	267	31960882	31960602	7e-68	259
Ps_130335	Mt3.5.1Chr5	91.88	320	24	2	1	319	1849346	1849028	5e-124	446
Ps_130344	Mt3.5.1Chr2	84.24	330	38	13	26	348	29263594	29263916	7e-83	309
Ps_130345	Mt3.5.1Chr4	88.85	278	26	3	1	278	28936831	28937103	2e-91	337
Ps_130347	Mt3.5.1Chr1	91.36	243	4	6	1	238	477651	477421	6e-85	316
Ps_130350	Mt3.5.1Chr5	80.05	401	49	24	27	410	11638724	11638338	1e-70	268
Ps_130352	Mt3.5.1Chr7	94.38	445	24	1	1	445	30693711	30693268	0	682
Ps_130366	Mt3.5.1Chr2	86.68	548	53	11	187	730	22991535	22991004	1e-166	590
Ps_130369	Mt3.5.1Chr5	92.49	506	38	0	321	826	2822379	2822884	0	725
Ps_130372	Mt3.5.1Chr1	96.84	95	3	0	301	395	1392349	1392443	1e-37	159
Ps_130380	Mt3.5.1Chr8	83.33	90	8	6	8	92	4923947	4924034	2e-12	76.8
Ps_130390	gi|242397570|gb|AC225507.19|	94.86	253	13	0	4	256	248873	248621	7e-109	396
Ps_130392	Mt3.5.1Chr8	95.05	101	5	0	1	101	708429	708329	8e-38	159
Ps_130394	Mt3.5.1Chr4	91.67	60	4	1	98	157	19923501	19923559	1e-14	82.4
Ps_130399	Mt3.5.1Chr1	100	50	0	0	259	308	284575	284526	2e-17	93.5
Ps_130400	Mt3.5.1Chr1	85.93	405	47	10	69	468	19377732	19377333	3e-117	424
Ps_130410	Mt3.5.1Chr2	82.78	209	28	7	307	512	19506876	19506673	8e-44	180
Ps_130411	Mt3.5.1Chr4	79.11	474	58	30	145	581	28549720	28550189	2e-76	289
Ps_130417	Mt3.5.1Chr4	88.43	242	21	7	7	244	30848141	30848379	2e-75	285
Ps_130438	Mt3.5.1Chr7	82.8	186	16	11	279	462	16426800	16426629	2e-35	152
Ps_130441	Mt3.5Chr3	90.58	138	11	2	189	325	34473313	34473449	2e-44	182
Ps_130457	Mt3.5.1Chr8	86.78	522	41	24	1	504	28415402	28414891	3e-157	556
Ps_130461	Mt3.5.1Chr4	98.53	68	1	0	44	111	46541702	46541769	3e-26	121
Ps_130473	gi|226372942|gb|AC235756.1|	87.42	747	68	10	682	1413	46047	45312	0	835
Ps_130478	Mt3.5Chr3	89.3	271	25	4	12	280	19897344	19897076	6e-91	337
Ps_130480	Mt3.5Chr3	94.38	552	31	0	1	552	12381486	12382037	0	848
Ps_130484	Mt3.5.1Chr8	79.59	735	105	40	4	709	3959474	3958756	2e-135	484
Ps_130485	Mt3.5.1Chr7	92.96	142	10	0	253	394	36230341	36230200	3e-52	207
Ps_130487	Mt3.5.1Chr1	91.95	410	31	2	3	410	15345554	15345963	3e-162	573
Ps_130489	Mt3.5Chr3	93.46	107	5	2	170	275	2075554	2075659	4e-37	158
Ps_130498	Mt3.5.1Chr5	91.58	95	8	0	146	240	785288	785194	2e-29	132
Ps_130508	Mt3.5.1Chr8	94.44	270	13	2	1291	1559	21892867	21892599	8e-114	414
Ps_130517	Mt3.5.1Chr7	90.53	338	28	4	9	344	34712716	34712381	2e-123	444
Ps_130520	gi|224494907|gb|AC235009.1|	82.08	106	17	2	59	163	252347	252243	6e-17	89.8
Ps_130529	Mt3.5Chr3	87.61	234	26	3	256	487	39915412	39915180	2e-70	268
Ps_130530	Mt3.5Chr3	91.02	323	24	5	30	349	4560145	4559825	2e-119	431
Ps_130541	Mt3.5.1Chr7	91.72	169	14	0	1163	1331	19118384	19118216	8e-60	235
Ps_130542	Mt3.5.1Chr7	84.15	284	38	6	1	282	21898508	21898786	1e-70	268
Ps_130543	Mt3.5.1Chr4	89.44	360	31	4	1	358	35244374	35244020	1e-124	448
Ps_130554	Mt3.5Chr3	83.66	153	11	9	660	805	31937216	31937361	5e-29	132
Ps_130559	Mt3.5.1Chr6	89.16	203	20	2	80	281	13789165	13788964	9e-66	252
Ps_130563	Mt3.5Chr3	92.14	458	30	6	1	455	38148032	38147578	0	641
Ps_130566	Mt3.5.1Chr8	85.29	401	51	8	11	407	21195702	21196098	5e-112	407
Ps_130568	Mt3.5.1Chr4	86.02	186	21	3	5	186	22891794	22891978	2e-48	195
Ps_130578	Mt3.5.1Chr8	94.93	138	7	0	197	334	20048699	20048836	5e-55	217
Ps_130581	Mt3.5.1Chr7	90.55	201	15	4	51	249	25691317	25691119	4e-69	263
Ps_130583	Mt3.5Chr3	85.32	109	7	4	67	174	40283650	40283750	5e-21	104
Ps_130591	Mt3.5Chr3	93.71	143	9	0	298	440	32155357	32155499	2e-54	215
Ps_130595	Mt3.5.1Chr8	89.85	473	36	12	5	471	23370386	23370852	2e-169	597
Ps_130596	Mt3.5.1Chr5	85.75	358	30	17	185	525	28558525	28558878	2e-97	359
Ps_130598	Mt3.5Chr3	93.71	175	9	2	344	516	34075168	34075342	3e-68	261
Ps_130603	Mt3.5.1Chr1	87.1	473	33	17	1	460	23131196	23131653	2e-143	510
Ps_130604	Mt3.5.1Chr4	94.02	351	21	0	17	367	43141451	43141801	6e-150	532
Ps_130605	Mt3.5.1Chr4	90.43	94	5	4	34	125	7814259	7814350	4e-26	121
Ps_130606	Mt3.5.1Chr1	87.79	213	22	4	158	368	34114557	34114767	7e-64	246
Ps_130607	Mt3.5Chr3	89.24	344	31	6	225	565	20930917	20931257	1e-117	425
Ps_130611	Mt3.5.1Chr7	82.26	389	56	10	1	383	3308728	3309109	3e-87	324
Ps_130614	Mt3.5.1Chr8	91.94	211	15	2	1	210	16539540	16539749	4e-78	294
Ps_130617	Mt3.5.1Chr8	78.48	395	48	24	902	1264	15604634	15605023	1e-56	224
Ps_130619	Mt3.5.1Chr5	95.31	341	16	0	507	847	2043006	2043346	2e-152	542
Ps_130625	Mt3.5.1Chr1	83.47	121	13	6	71	188	9306562	9306446	2e-22	108
Ps_130627	Mt3.5.1Chr7	91.37	475	36	3	178	651	28429060	28429530	0	645
Ps_130634	Mt3.5.1Chr7	94.29	560	23	9	426	980	35779921	35780476	0	848
Ps_130645	Mt3.5.1Chr2	78.34	217	17	20	114	324	22204152	22203960	5e-24	113
Ps_130647	Mt3.5.1Chr8	90.23	389	34	4	18	404	15432323	15431937	1e-141	505
Ps_130664	Mt3.5.1Chr7	87.4	246	24	7	1184	1426	25673073	25672832	3e-72	276
Ps_130665	Mt3.5.1Chr6	85	260	33	5	558	814	328858	329114	2e-67	259
Ps_130666	Mt3.5.1Chr4	95.24	126	6	0	150	275	33161641	33161766	1e-49	200
Ps_130673	Mt3.5.1Chr1	94.12	51	3	0	6	56	4786026	4786076	3e-13	78.7
Ps_130678	Mt3.5Chr3	88.7	230	25	1	63	291	43056452	43056681	9e-74	279
Ps_130679	Mt3.5.1Chr2	94.52	73	4	0	388	460	26508165	26508237	8e-24	113
Ps_130682	gi|242247705|gb|AC229724.12|	88.41	1122	87	27	7	1106	204795	203695	0	1312
Ps_130686	Mt3.5.1Chr4	97.4	77	2	0	428	504	45791509	45791433	3e-29	132
Ps_130689	Mt3.5.1Chr5	93.08	390	27	0	132	521	22006635	22007024	2e-161	571
Ps_130691	Mt3.5.1Chr8	79.55	313	44	10	103	398	5866425	5866116	1e-51	206
Ps_130706	Mt3.5.1Chr1	84.74	701	76	28	180	866	19823312	19823995	0	673
Ps_130707	Mt3.5.1Chr4	93.04	273	18	1	622	893	31779302	31779574	5e-109	398
Ps_130719	Mt3.5.1Chr8	93.52	108	7	0	1	108	20390431	20390324	2e-38	161
Ps_130720	Mt3.5.1Chr8	85.3	619	54	26	49	642	20390731	20391337	1e-171	604
Ps_130722	Mt3.5.1Chr2	88	1075	104	23	273	1332	2502313	2503377	0	1247
Ps_130723	Mt3.5.1Chr8	85.78	218	28	3	7	222	30152543	30152327	4e-58	228
Ps_130727	Mt3.5.1Chr5	89.45	976	93	10	1	972	38674074	38675043	0	1223
Ps_130730	Mt3.5Chr3	88	425	45	6	31	452	25237601	25238022	2e-139	497
Ps_130756	gi|224494906|gb|AC233577.5|	97.96	98	2	0	137	234	190836	190739	3e-41	171
Ps_130757	Mt3.5.1Chr8	84.19	639	66	23	801	1423	29763536	29762917	4e-166	588
Ps_130758	Mt3.5.1Chr8	84.19	639	66	23	934	1556	29763536	29762917	4e-166	588
Ps_130759	gi|218749975|gb|AC233669.2|	87.5	200	13	8	56	254	15203	15015	3e-56	220
Ps_130761	Mt3.5.1Chr4	88.18	203	17	5	632	833	8143430	8143234	4e-60	235
Ps_130763	Mt3.5Chr3	88.56	306	27	4	296	597	38182954	38183255	3e-99	364
Ps_130767	Mt3.5.1Chr7	84.08	157	21	4	281	435	2478421	2478267	2e-34	148
Ps_130768	Mt3.5.1Chr5	92.99	328	23	0	786	1113	37250990	37251317	2e-133	479
Ps_130769	Mt3.5.1Chr5	87.1	651	52	20	786	1420	37250990	37251624	0	708
Ps_130776	Mt3.5.1Chr1	79.43	559	69	36	253	797	9080851	9081377	8e-96	353
Ps_130778	Mt3.5.1Chr7	87.73	220	18	5	154	367	31834517	31834733	2e-64	248
Ps_130783	Mt3.5.1Chr4	87.39	468	38	16	551	1006	25659655	25660113	3e-145	518
Ps_130786	Mt3.5.1Chr4	92.99	613	35	8	54	662	21576430	21577038	0	887
Ps_130789	Mt3.5Chr3	80.34	356	56	14	19	367	40303113	40303461	3e-67	257
Ps_130794	Mt3.5.1Chr7	90.7	86	6	2	190	274	37724259	37724343	4e-24	113
Ps_130799	Mt3.5.1Chr6	93.03	201	14	0	2	202	6838149	6838349	4e-78	294
Ps_130807	Mt3.5.1Chr5	79.7	473	33	30	4	432	744923	745376	5e-75	283
Ps_130808	Mt3.5.1Chr7	92.59	162	12	0	1	162	29503115	29503276	5e-60	233
Ps_130809	Mt3.5.1Chr5	93.4	288	17	2	1	287	30722483	30722197	1e-117	425
Ps_130810	Mt3.5.1Chr5	86.36	308	34	8	206	509	38346899	38347202	8e-89	329
Ps_130811	Mt3.5Chr3	84.1	459	40	20	1	432	25532040	25531588	1e-113	412
Ps_130820	Mt3.5Chr3	89.14	571	52	10	15	580	4032901	4033466	0	702
Ps_130823	Mt3.5.1Chr7	85.68	384	32	11	23	393	37380883	37380510	2e-104	383
Ps_130826	Mt3.5.1Chr8	81.84	512	60	27	30	530	21847381	21847870	6e-110	399
Ps_130831	gi|237874318|gb|AC229695.7|	85.35	314	37	7	12	319	8895	8585	8e-85	316
Ps_130833	Mt3.5.1Chr2	89.12	625	64	4	1	623	11981446	11982068	0	774
Ps_130838	Mt3.5.1Chr2	90.69	204	16	3	284	487	12179807	12179607	2e-70	268
Ps_130840	Mt3.5.1Chr6	90.48	84	4	4	56	138	12227476	12227556	3e-22	108
Ps_130841	Mt3.5.1Chr1	84.11	384	31	18	1	361	4245514	4245890	2e-93	344
Ps_130842	Mt3.5.1Chr7	88.89	162	18	0	29	190	11733370	11733209	6e-50	200
Ps_130846	Mt3.5.1Chr1	89.3	430	37	7	62	490	33077219	33076798	2e-149	531
Ps_130847	Mt3.5.1Chr8	91.67	120	10	0	281	400	31923957	31924076	5e-40	167
Ps_130848	Mt3.5.1Chr8	96.23	106	4	0	511	616	21566024	21565919	5e-42	174
Ps_130851	Mt3.5.1Chr7	88.33	180	21	0	17	196	29603651	29603472	3e-55	217
Ps_130852	Mt3.5.1Chr4	92.31	143	11	0	575	717	26030097	26030239	9e-51	204
Ps_130854	Mt3.5.1Chr8	86.75	83	9	2	204	285	20127647	20127728	5e-17	91.6
Ps_130856	Mt3.5Chr3	88.75	240	24	3	37	274	24628852	24628614	2e-77	291
Ps_130858	Mt3.5.1Chr5	88.82	322	33	2	211	529	28114515	28114194	1e-107	392
Ps_130860	Mt3.5.1Chr1	86.76	68	6	3	43	108	24877405	24877471	8e-12	73.1
Ps_130861	Mt3.5Chr3	88.48	330	36	2	260	588	30340828	30341156	7e-109	398
Ps_130863	Mt3.5.1Chr4	95.07	304	12	3	1040	1341	32488891	32489193	4e-132	475
Ps_130864	Mt3.5.1Chr2	92.38	328	25	0	591	918	1961142	1961469	5e-130	468
Ps_130866	Mt3.5.1Chr5	88.93	253	20	8	115	363	34539855	34539607	2e-81	305
Ps_130870	Mt3.5Chr3	90.33	269	19	6	3	269	1383302	1383565	7e-94	346
Ps_130872	Mt3.5.1Chr1	95.22	209	0	2	1	204	252232	252435	1e-86	322
Ps_130874	Mt3.5.1Chr4	83.44	453	41	24	695	1121	1944404	1943960	8e-107	390
Ps_130875	Mt3.5.1Chr4	93.79	161	10	0	556	716	1945739	1945899	1e-62	243
Ps_130879	Mt3.5.1Chr5	86.63	202	13	12	87	280	12417100	12416905	2e-53	211
Ps_130881	Mt3.5.1Chr2	90.16	244	22	2	70	312	3120994	3120752	4e-85	316
Ps_130883	Mt3.5.1Chr2	94.76	477	25	0	1	477	6326915	6326439	0	743
Ps_130886	Mt3.5.1Chr8	89.5	238	21	4	44	279	5827792	5827557	3e-79	298
Ps_130896	Mt3.5.1Chr7	85.2	277	38	3	20	295	602692	602966	2e-74	281
Ps_130897	Mt3.5Chr3	86.55	171	21	2	258	427	35316790	35316621	7e-46	187
Ps_130898	Mt3.5.1Chr8	89.76	254	26	0	134	387	28829562	28829815	1e-87	326
Ps_130903	Mt3.5Chr3	90.21	613	47	11	1178	1783	29430912	29431518	0	787
Ps_130904	Mt3.5.1Chr5	82.2	118	15	6	446	560	7173028	7173142	1e-18	97.1
Ps_130908	Mt3.5.1Chr2	93.63	157	8	2	264	419	30526378	30526223	2e-59	233
Ps_130911	Mt3.5Chr3	88.3	530	50	11	14	535	1388337	1388862	1e-177	625
Ps_130912	Mt3.5Chr3	88.89	513	48	8	14	520	1388337	1388846	5e-177	623
Ps_130916	Mt3.5.1Chr7	89.67	213	20	2	15	226	34726400	34726189	2e-71	270
Ps_130917	Mt3.5.1Chr5	86.8	1265	97	47	99	1340	37474311	37475528	0	1347
Ps_130918	Mt3.5.1Chr5	88.84	215	15	6	58	265	37475316	37475528	8e-67	255
Ps_130919	Mt3.5.1Chr1	88.36	481	38	12	332	796	1435207	1435685	2e-158	562
Ps_130920	gi|218749983|gb|AC233685.2|	92.74	124	9	0	352	475	367486	367609	1e-43	180
Ps_130922	Mt3.5.1Chr7	90.15	477	43	4	114	588	4308490	4308964	2e-175	617
Ps_130925	gi|242118113|gb|AC235665.4|	89.66	377	33	6	1	374	240622	240995	8e-133	475
Ps_130926	Mt3.5.1Chr5	94.51	182	10	0	253	434	31889392	31889211	3e-74	281
Ps_130941	Mt3.5.1Chr6	89.34	469	46	4	1	467	3721987	3721521	4e-166	586
Ps_130943	Mt3.5.1Chr4	87.21	86	9	2	186	269	35950646	35950731	6e-19	97.1
Ps_130946	Mt3.5Chr3	98.13	107	2	0	90	196	24306545	24306439	5e-46	187
Ps_130947	Mt3.5.1Chr2	93.69	222	12	2	1	221	29347860	29348080	2e-89	331
Ps_130949	Mt3.5.1Chr4	88.98	372	29	10	118	483	27527182	27526817	6e-125	449
Ps_130951	Mt3.5Chr3	85.83	381	37	15	22	390	10983436	10983061	1e-106	388
Ps_130952	Mt3.5.1Chr8	88.11	244	25	4	73	314	20376874	20377115	3e-76	287
Ps_130956	Mt3.5Chr3	82.19	292	33	11	14	291	32904221	32904507	5e-60	233
Ps_130961	Mt3.5.1Chr1	95.45	110	4	1	521	630	6097932	6097824	5e-42	174
Ps_130962	Mt3.5.1Chr2	90.75	173	14	2	207	378	518549	518720	6e-59	230
Ps_130963	gi|206597356|gb|AC174330.20|	93.75	112	5	2	692	802	22196	22086	2e-39	167
Ps_130964	Mt3.5.1Chr7	89.88	257	22	4	1	255	8910604	8910858	3e-88	327
Ps_130966	Mt3.5.1Chr8	93.18	396	27	0	1	396	27001588	27001983	4e-165	582
Ps_130967	Mt3.5.1Chr7	92.09	430	26	7	69	491	36741208	36740780	5e-170	599
Ps_130968	Mt3.5.1Chr5	83.15	267	39	6	5	268	687250	686987	7e-62	239
Ps_130970	Mt3.5.1Chr7	84.13	315	44	6	1	312	20609574	20609263	1e-79	300
Ps_130972	Mt3.5.1Chr7	93.53	201	13	0	184	384	10112174	10111974	6e-80	300
Ps_130973	Mt3.5.1Chr8	87.96	108	9	4	319	424	28203761	28203656	3e-27	124
Ps_130974	Mt3.5.1Chr8	92.71	96	2	5	211	303	28201591	28201498	8e-30	134
Ps_130988	gi|260064281|gb|AC233556.3|	95.42	284	11	2	1	283	85515	85233	9e-126	451
Ps_130997	Mt3.5.1Chr5	91.57	356	30	0	17	372	33967465	33967820	7e-138	492
Ps_130999	Mt3.5.1Chr2	83.86	539	52	22	20	530	4254740	4255271	2e-134	481
Ps_131006	Mt3.5Chr3	92.12	203	11	3	4	202	7357550	7357349	2e-74	281
Ps_131007	Mt3.5Chr3	89.38	292	24	5	62	349	9303867	9303579	2e-98	361
Ps_131010	Mt3.5.1Chr4	90.46	346	31	2	1	345	36545649	36545305	8e-127	455
Ps_131011	Mt3.5.1Chr1	82.75	255	23	16	1	245	33746187	33746430	2e-52	207
Ps_131013	Mt3.5.1Chr6	93.42	76	3	2	427	501	4070923	4070997	3e-23	111
Ps_131018	Mt3.5.1Chr4	91.82	330	23	4	61	388	44447844	44448171	3e-127	457
Ps_131019	Mt3.5Chr3	91.95	261	21	0	1	261	4466871	4467131	4e-100	366
Ps_131020	Mt3.5.1Chr5	91.98	611	40	9	23	629	2824058	2824663	0	848
Ps_131022	Mt3.5.1Chr1	95.24	378	18	0	1285	1662	33784235	33784612	3e-169	599
Ps_131023	Mt3.5.1Chr1	95.24	378	18	0	1372	1749	33784235	33784612	3e-169	599
Ps_131027	Mt3.5.1Chr5	95.56	45	2	0	283	327	32061113	32061069	2e-11	73.1
Ps_131028	Mt3.5.1Chr1	86.48	651	70	13	7	645	12290656	12291300	0	699
Ps_131029	Mt3.5.1Chr1	86.38	279	29	5	9	281	12290290	12290565	4e-79	296
Ps_131030	Mt3.5.1Chr5	89.01	373	27	12	1	366	3226280	3226645	7e-125	449
Ps_131037	Mt3.5.1Chr7	91.11	90	8	0	161	250	5014999	5014910	9e-27	122
Ps_131038	Mt3.5.1Chr7	91.11	90	8	0	238	327	5014999	5014910	1e-26	122
Ps_131040	Mt3.5.1Chr7	84.79	559	59	19	20	572	35333752	35333214	2e-151	538
Ps_131041	Mt3.5.1Chr8	90.99	588	44	8	18	599	4092194	4092778	0	784
Ps_131042	Mt3.5.1Chr2	81.13	853	91	50	21	833	14609244	14610066	8e-176	619
Ps_131047	Mt3.5.1Chr5	85.48	124	12	4	233	353	40795118	40794998	3e-27	124
Ps_131049	Mt3.5.1Chr5	81.53	536	44	35	16	517	40793898	40794412	6e-107	390
Ps_131051	Mt3.5Chr3	90	120	12	0	4	123	37213735	37213616	1e-36	156
Ps_131053	Mt3.5.1Chr4	92.23	283	22	0	137	419	45975786	45975504	2e-110	401
Ps_131055	Mt3.5.1Chr2	90.29	381	35	2	1	380	3299162	3299541	2e-139	497
Ps_131059	Mt3.5.1Chr6	88.61	158	16	2	12	168	17232537	17232381	2e-47	191
Ps_131060	Mt3.5.1Chr5	89.64	1100	95	14	742	1826	7787002	7785907	0	1382
Ps_131064	Mt3.5.1Chr8	93.48	138	9	0	127	264	4419236	4419373	1e-51	206
Ps_131065	Mt3.5.1Chr2	84.68	1325	164	31	1075	2387	15297882	15296585	0	1286
Ps_131070	Mt3.5.1Chr6	88.43	121	12	2	1	120	175776	175895	2e-33	145
Ps_131071	Mt3.5.1Chr4	76.9	342	47	29	925	1249	25259783	25260109	7e-39	165
Ps_131072	Mt3.5Chr3	90.83	436	34	4	767	1200	26907071	26907502	2e-163	579
Ps_131073	Mt3.5Chr3	90.54	349	30	3	425	772	26906616	26906962	3e-127	459
Ps_131079	Mt3.5.1Chr7	80	325	32	21	369	669	10174602	10174917	1e-52	209
Ps_131082	Mt3.5.1Chr7	86.67	315	22	13	150	458	32956241	32955941	4e-89	331
Ps_131083	gi|218749982|gb|AC233684.2|	88.45	883	82	15	1694	2570	2311	3179	0	1048
Ps_131084	Mt3.5.1Chr4	81.45	318	37	17	313	621	11600008	11600312	5e-62	241
Ps_131091	Mt3.5Chr3	84.88	324	30	10	7	313	32146157	32145836	6e-83	309
Ps_131092	Mt3.5.1Chr4	91.55	864	54	18	1	853	31991544	31992399	0	1173
Ps_131093	Mt3.5.1Chr5	85.66	251	31	5	188	436	38232182	38232429	1e-67	259
Ps_131099	Mt3.5.1Chr1	94.19	155	9	0	124	278	23993456	23993610	3e-61	237
Ps_131104	Mt3.5.1Chr1	91.15	192	12	1	498	684	161847	162038	2e-66	255
Ps_131105	Mt3.5.1Chr1	88.96	652	55	17	1275	1919	6070225	6070866	0	789
Ps_131111	Mt3.5.1Chr1	81.33	541	77	22	1	528	25271729	25272258	2e-115	418
Ps_131112	Mt3.5.1Chr1	81.24	501	55	26	98	588	5624378	5623907	2e-100	368
Ps_131120	Mt3.5.1Chr8	93.49	169	9	2	428	596	22226350	22226516	1e-64	250
Ps_131123	Mt3.5.1Chr8	85.03	187	18	6	276	459	18998970	18999149	2e-44	182
Ps_131125	Mt3.5.1Chr5	90.29	556	50	4	613	1166	5712060	5712613	0	725
Ps_131126	Mt3.5.1Chr5	85.87	368	40	12	21	382	39960740	39960379	2e-104	381
Ps_131127	Mt3.5.1Chr5	85.35	355	30	13	168	508	36899192	36898846	3e-94	348
Ps_131128	Mt3.5.1Chr2	94.12	68	4	0	224	291	13769509	13769442	3e-21	104
Ps_131133	Mt3.5.1Chr4	88.57	385	33	11	19	395	29418965	29418584	3e-127	457
Ps_131134	gi|257471676|gb|AC225518.20|	89.03	401	33	9	201	594	36936	36540	5e-136	486
Ps_131142	Mt3.5Chr3	90.98	377	28	6	1	374	18784320	18784693	3e-141	503
Ps_131143	Mt3.5Chr3	89.83	177	13	5	185	359	18784520	18784693	9e-57	222
Ps_131147	Mt3.5.1Chr5	89.15	387	37	4	441	826	30631674	30631292	5e-133	477
Ps_131149	Mt3.5.1Chr2	83.29	419	56	11	11	425	32023468	32023876	3e-102	374
Ps_131150	Mt3.5Chr3	83.67	147	14	9	116	257	41950677	41950818	8e-29	130
Ps_131152	Mt3.5.1Chr7	92.57	538	37	3	115	650	22666046	22665510	0	769
Ps_131155	Mt3.5.1Chr7	88.31	308	28	8	1	304	3496422	3496119	4e-99	363
Ps_131156	Mt3.5.1Chr8	83.59	128	9	8	23	142	17907714	17907591	4e-23	110
Ps_131157	Mt3.5.1Chr8	89.21	139	11	4	22	158	31762039	31761903	3e-41	171
Ps_131164	Mt3.5.1Chr6	91.56	545	42	4	400	942	17368040	17367498	0	749
Ps_131166	Mt3.5.1Chr2	95.88	170	7	0	1266	1435	10289314	10289145	4e-72	276
Ps_131167	Mt3.5.1Chr2	82.13	235	22	9	248	463	4855555	4855322	1e-44	183
Ps_131172	Mt3.5.1Chr7	80.6	335	28	25	1666	1988	31558182	31557873	2e-56	224
Ps_131173	Mt3.5.1Chr4	87.44	223	16	10	801	1017	44430729	44430513	2e-63	246
Ps_131178	Mt3.5.1Chr8	87.85	247	28	2	5	250	2262285	2262040	6e-77	289
Ps_131182	Mt3.5.1Chr5	91.97	473	34	4	1	471	888357	888827	0	660
Ps_131186	Mt3.5.1Chr7	100	267	0	0	1	267	2973635	2973369	1e-138	494
Ps_131193	Mt3.5.1Chr4	87.34	158	16	3	215	370	19566378	19566223	5e-43	178
Ps_131198	gi|218749975|gb|AC233669.2|	90.91	341	27	4	22	360	72833	73171	1e-126	455
Ps_131203	Mt3.5.1Chr4	87.41	1009	99	25	375	1372	38686783	38687774	0	1134
Ps_131204	Mt3.5.1Chr4	86.36	1188	121	36	253	1424	38686612	38687774	0	1258
Ps_131206	Mt3.5.1Chr4	87.36	1931	188	48	279	2184	47357542	47355643	0	2163
Ps_131218	Mt3.5.1Chr2	84.71	1655	175	57	521	2136	3606769	3605154	0	1583
Ps_131219	Mt3.5.1Chr1	82.67	427	39	22	36	434	28932267	28931848	1e-93	346
Ps_131220	Mt3.5.1Chr8	81.65	109	12	8	21	125	14891899	14891795	5e-15	84.2
Ps_131221	Mt3.5.1Chr8	87	423	29	22	1808	2223	4375576	4375979	2e-125	453
Ps_131226	Mt3.5.1Chr4	95.05	182	9	0	334	515	35452534	35452353	9e-76	287
Ps_131228	Mt3.5.1Chr8	83.04	784	84	36	2	765	1140595	1141349	0	665
Ps_131232	Mt3.5.1Chr2	82.37	312	40	11	6	308	30893065	30893370	2e-67	257
Ps_131235	gi|242118113|gb|AC235665.4|	90.52	116	11	0	1	116	254677	254562	2e-36	154
Ps_131248	Mt3.5.1Chr4	90.48	683	43	11	116	778	29406252	29406932	0	881
Ps_131249	Mt3.5.1Chr4	83.25	991	109	37	9	967	29814045	29813080	0	857
Ps_131250	Mt3.5Chr3	91.72	169	9	4	175	342	21807570	21807406	6e-59	230
Ps_131251	Mt3.5.1Chr4	85.33	150	15	5	142	285	36170694	36170546	1e-34	148
Ps_131253	Mt3.5.1Chr7	88.78	989	90	20	915	1894	31806310	31805334	0	1192
Ps_131254	Mt3.5.1Chr7	88.78	989	90	20	924	1903	31806310	31805334	0	1192
Ps_131255	Mt3.5.1Chr7	92.86	224	14	2	575	797	31807679	31807457	1e-86	324
Ps_131257	Mt3.5.1Chr4	80.49	369	40	30	889	1239	25272480	25272834	1e-65	254
Ps_131260	Mt3.5.1Chr4	84.17	1453	95	78	1150	2537	11073346	11074728	0	1284
Ps_131262	Mt3.5.1Chr8	84.13	964	91	42	224	1160	14180980	14181908	0	876
Ps_131263	Mt3.5.1Chr1	94.96	119	4	2	51	168	18345025	18345142	2e-45	185
Ps_131274	Mt3.5.1Chr1	98.16	272	5	0	1	272	255285	255014	5e-133	475
Ps_131275	gi|218749968|gb|AC233660.2|	89.59	490	38	7	1	479	106400	105913	4e-173	610
Ps_131276	Mt3.5.1Chr8	97.47	158	4	0	1459	1616	31937849	31938006	2e-70	270
Ps_131279	Mt3.5.1Chr5	82.5	280	24	20	1	266	9237739	9238007	1e-56	222
Ps_131281	Mt3.5Chr3	80.58	381	41	26	14	378	39292130	39291767	9e-69	263
Ps_131284	Mt3.5Chr3	91.7	253	17	4	300	550	27185426	27185176	3e-94	348
Ps_131288	Mt3.5.1Chr4	83.82	513	63	16	61	559	42264697	42265203	8e-131	470
Ps_131289	Mt3.5.1Chr5	92.65	340	25	0	338	677	12361718	12361379	8e-137	490
Ps_131292	Mt3.5.1Chr5	83.15	1335	181	37	787	2105	35975231	35973925	0	1179
Ps_131293	Mt3.5.1Chr7	76.61	171	21	19	1451	1611	22542749	22542588	4e-12	76.8
Ps_131295	Mt3.5.1Chr2	80.99	342	40	20	124	457	4033987	4033663	2e-64	248
Ps_131296	Mt3.5.1Chr5	88.91	559	58	4	268	824	38885152	38885708	0	686
Ps_131298	gi|218749975|gb|AC233669.2|	88.37	86	5	5	212	294	87926	88009	1e-19	99
Ps_131301	Mt3.5.1Chr6	89.52	1136	104	15	681	1809	13523296	13524423	0	1424
Ps_131304	Mt3.5.1Chr7	89.12	1094	87	29	2375	3446	22097448	22098531	0	1332
Ps_131305	Mt3.5.1Chr4	91.47	375	30	2	1	374	28939090	28938717	2e-144	514
Ps_131308	Mt3.5.1Chr4	91.91	235	17	2	340	573	11148796	11149029	3e-88	327
Ps_131310	Mt3.5.1Chr5	92.99	271	16	3	913	1182	12180936	12181204	2e-107	392
Ps_131321	Mt3.5.1Chr7	93.91	115	7	0	51	165	14910383	14910269	6e-42	174
Ps_131327	Mt3.5.1Chr8	91.15	226	19	1	39	263	16577557	16577782	1e-81	305
Ps_131330	Mt3.5.1Chr5	91.46	328	24	4	79	404	36406645	36406970	3e-124	448
Ps_131331	Mt3.5.1Chr5	92.31	117	5	3	390	502	13041471	13041355	2e-38	163
Ps_131332	Mt3.5.1Chr4	94.12	51	3	0	524	574	44117121	44117171	9e-13	78.7
Ps_131344	gi|281306878|gb|AC235673.7|	93.45	397	22	4	4	398	46785	47179	2e-165	586
Ps_131345	Mt3.5.1Chr4	90.66	707	46	15	1805	2507	45972895	45973585	0	922
Ps_131346	Mt3.5.1Chr2	73.14	633	102	49	365	951	25164783	25164173	6e-39	165
Ps_131347	Mt3.5.1Chr1	89.15	258	25	3	257	513	21725689	21725944	3e-85	318
Ps_131348	Mt3.5.1Chr7	88.75	80	7	2	724	802	29650937	29651015	2e-18	97.1
Ps_131350	Mt3.5.1Chr2	88.73	488	28	17	241	721	9521574	9521107	3e-161	571
Ps_131351	Mt3.5.1Chr2	95.38	65	2	1	24	87	2118319	2118383	1e-20	102
Ps_131355	Mt3.5.1Chr5	81.53	444	34	24	195	593	99735	99295	2e-86	322
Ps_131359	Mt3.5Chr3	82.87	543	70	20	20	553	3403656	3404184	1e-129	466
Ps_131360	Mt3.5.1Chr1	87.54	626	54	15	258	864	17329225	17328605	0	702
Ps_131361	Mt3.5.1Chr1	84.97	306	27	14	97	397	17332238	17332529	1e-77	292
Ps_131362	Mt3.5.1Chr1	86.23	770	64	24	258	998	17329225	17328469	0	797
Ps_131365	Mt3.5.1Chr6	89.47	171	16	2	136	305	11930064	11930233	1e-54	215
Ps_131367	Mt3.5.1Chr2	87.79	213	13	8	478	683	6436279	6436073	8e-61	237
Ps_131368	Mt3.5.1Chr2	87.79	213	13	8	478	683	6436279	6436073	8e-61	237
Ps_131371	Mt3.5.1Chr8	87.83	452	41	9	4	444	7110973	7110525	1e-145	518
Ps_131372	Mt3.5.1Chr7	95.71	70	3	0	528	597	6098330	6098399	1e-23	113
Ps_131374	Mt3.5.1Chr4	88.59	482	49	6	13	491	15044346	15044824	2e-164	580
Ps_131382	Mt3.5.1Chr4	90.34	507	43	6	1016	1519	1876135	1875632	0	660
Ps_131383	Mt3.5.1Chr1	96.97	462	3	5	137	598	435457	435007	0	765
Ps_131384	Mt3.5.1Chr1	84.51	284	5	19	1	258	434416	434146	2e-63	244
Ps_131388	Mt3.5.1Chr2	90.32	217	19	2	1026	1241	17751404	17751619	2e-74	283
Ps_131395	Mt3.5.1Chr4	93.49	169	11	0	357	525	19678105	19678273	2e-65	252
Ps_131396	Mt3.5Chr3	88.86	359	38	2	1	358	39930044	39929687	3e-122	440
Ps_131403	Mt3.5.1Chr5	80.13	307	46	13	3	302	13751181	13751479	2e-54	215
Ps_131409	Mt3.5.1Chr5	93.63	157	7	3	561	715	18760116	18759961	5e-59	231
Ps_131412	Mt3.5.1Chr5	91.67	288	24	0	159	446	19310064	19309777	5e-110	399
Ps_131413	Mt3.5.1Chr8	87.29	181	15	6	8	186	7718380	7718206	6e-50	200
Ps_131416	Mt3.5.1Chr5	95.89	219	7	2	298	515	7813374	7813591	5e-96	353
Ps_131418	Mt3.5.1Chr4	80.87	601	74	27	54	641	26710593	26711165	5e-120	435
Ps_131419	Mt3.5Chr3	77.17	219	29	18	222	427	28551318	28551528	7e-22	108
Ps_131420	Mt3.5.1Chr5	92.57	148	9	2	790	936	12834645	12834499	1e-52	211
Ps_131425	gi|224994321|gb|AC235487.1|	92.47	770	56	2	331	1099	15312	14544	0	1099
Ps_131426	Mt3.5.1Chr4	97.16	141	4	0	470	610	2667190	2667050	2e-61	239
Ps_131427	Mt3.5Chr3	81.37	306	42	14	2	296	2283063	2282762	2e-60	235
Ps_131431	Mt3.5Chr3	90.98	1608	126	18	575	2171	16586901	16585302	0	2148
Ps_131432	Mt3.5.1Chr1	94.07	371	22	0	185	555	23132343	23132713	4e-159	564
Ps_131434	Mt3.5Chr3	88.27	469	44	9	150	611	31074634	31074170	2e-155	551
Ps_131436	Mt3.5.1Chr5	88.04	92	11	0	523	614	5941783	5941692	2e-22	110
Ps_131440	Mt3.5.1Chr2	82.76	174	12	10	4	174	5318609	5318767	1e-31	139
Ps_131441	Mt3.5.1Chr7	89.04	73	5	3	11	81	32688988	32689059	4e-16	87.9
Ps_131443	Mt3.5Chr3	91.9	247	18	2	2	247	19160552	19160307	2e-93	344
Ps_131447	Mt3.5.1Chr7	90.43	418	31	7	1	415	10893714	10894125	7e-153	542
Ps_131451	Mt3.5.1Chr7	87.93	489	45	14	1	482	15243346	15243827	2e-159	564
Ps_131454	Mt3.5.1Chr8	94.65	318	13	4	549	864	11212596	11212281	6e-137	490
Ps_131455	Mt3.5.1Chr4	88.29	410	42	6	5	411	25275001	25275407	4e-136	486
Ps_131457	Mt3.5Chr3	88.89	63	7	0	180	242	10054344	10054406	4e-13	78.7
Ps_131458	Mt3.5.1Chr7	87.59	137	9	6	167	296	17578331	17578196	1e-35	152
Ps_131461	Mt3.5Chr3	81.79	390	58	11	240	622	30406014	30405631	3e-84	315
Ps_131465	Mt3.5.1Chr5	92.83	251	18	0	10	260	1495407	1495657	1e-99	364
Ps_131467	Mt3.5.1Chr5	89.12	800	77	8	47	838	6678351	6679148	0	987
Ps_131468	Mt3.5.1Chr4	91.27	126	9	2	286	410	47055302	47055178	1e-40	171
Ps_131470	Mt3.5.1Chr1	85.19	905	87	29	404	1301	28494818	28493954	0	885
Ps_131473	Mt3.5.1Chr8	94.66	131	6	1	128	257	153951	153821	9e-51	202
Ps_131474	Mt3.5.1Chr7	88.25	315	31	6	18	329	19711446	19711757	8e-102	372
Ps_131475	Mt3.5.1Chr7	92.06	428	32	2	16	443	19711316	19710891	1e-170	601
Ps_131487	Mt3.5.1Chr4	88.07	1752	142	49	391	2102	41518333	41520057	0	2015
Ps_131489	Mt3.5.1Chr2	87.98	1921	181	39	739	2639	24801856	24803746	0	2222
Ps_131493	Mt3.5.1Chr7	90.07	282	23	5	953	1232	7220228	7219950	8e-98	361
Ps_131503	Mt3.5.1Chr1	94.56	147	3	2	1	143	468259	468404	3e-56	222
Ps_131507	Mt3.5.1Chr5	86.99	292	35	2	75	363	18981944	18981653	7e-88	326
Ps_131509	Mt3.5.1Chr8	92.12	292	23	0	225	516	6702317	6702608	8e-114	412
Ps_131511	Mt3.5.1Chr5	84.81	599	75	16	129	719	19658937	19658347	2e-166	588
Ps_131513	Mt3.5.1Chr7	93.14	277	10	6	835	1103	37344955	37344680	5e-109	398
Ps_131514	Mt3.5.1Chr1	90.52	116	11	0	611	726	29489839	29489954	1e-35	154
Ps_131516	Mt3.5.1Chr1	94.44	216	12	0	862	1077	26819777	26819992	3e-89	333
Ps_131519	Mt3.5.1Chr8	94.81	154	8	0	268	421	22891235	22891082	6e-62	241
Ps_131520	Mt3.5.1Chr8	90.69	204	16	2	404	604	22890832	22890629	3e-70	268
Ps_131521	Mt3.5.1Chr8	90.69	204	16	2	420	620	22890832	22890629	3e-70	268
Ps_131522	Mt3.5.1Chr8	92.68	164	12	0	404	567	22890832	22890669	8e-61	237
Ps_131523	Mt3.5.1Chr2	91.67	96	4	4	181	274	33453174	33453081	4e-29	130
Ps_131524	Mt3.5.1Chr2	89.08	412	35	10	1	407	5373344	5372938	3e-141	503
Ps_131526	Mt3.5.1Chr4	92.14	1069	77	7	440	1506	9258887	9257824	0	1502
Ps_131535	Mt3.5.1Chr1	88.06	268	28	4	13	278	26454830	26455095	2e-84	315
Ps_131536	Mt3.5.1Chr5	82.38	386	30	26	17	383	28103427	28103793	1e-80	302
Ps_131537	Mt3.5.1Chr1	94.7	283	15	0	177	459	3312729	3313011	3e-122	440
Ps_131539	Mt3.5.1Chr1	85.36	485	54	14	2	479	23072563	23073037	5e-136	486
Ps_131540	Mt3.5.1Chr7	81.12	339	29	22	279	587	22397211	22397544	2e-61	239
Ps_131543	Mt3.5.1Chr1	94.95	574	14	5	11	584	451851	451293	0	885
Ps_131546	Mt3.5.1Chr8	89.29	84	6	3	188	269	15087129	15087211	1e-20	102
Ps_131547	Mt3.5.1Chr4	84.55	123	16	1	34	153	44007195	44007073	2e-25	119
Ps_131548	Mt3.5.1Chr7	88.29	504	30	17	1225	1722	19305502	19305982	9e-163	577
Ps_131551	Mt3.5.1Chr1	88.29	649	72	4	1	647	26533659	26533013	0	774
Ps_131552	Mt3.5.1Chr1	91.29	356	25	6	1	353	16482646	16482998	1e-134	481
Ps_131553	Mt3.5.1Chr1	91.56	237	20	0	145	381	16482107	16481871	3e-88	327
Ps_131554	Mt3.5.1Chr4	95.24	105	5	0	914	1018	17894016	17894120	1e-39	167
Ps_131558	Mt3.5.1Chr1	86.57	201	23	2	279	477	32558878	32559076	2e-55	219
Ps_131560	Mt3.5.1Chr5	83.47	375	38	13	34	389	38673434	38673803	3e-88	327
Ps_131561	Mt3.5.1Chr4	88.95	181	16	4	27	205	1770114	1770292	6e-56	220
Ps_131563	Mt3.5.1Chr7	91.71	362	22	8	2176	2532	5809004	5808646	4e-138	496
Ps_131564	gi|288541431|gb|AC229727.11|	85.57	194	17	6	3198	3381	84439	84247	8e-47	193
Ps_131569	Mt3.5.1Chr4	84.53	375	38	15	13	386	39302986	39302631	6e-96	353
Ps_131571	Mt3.5.1Chr6	91.53	177	13	2	3	178	21756407	21756232	1e-62	243
Ps_131572	gi|242118113|gb|AC235665.4|	93.37	196	13	0	707	902	238757	238952	8e-77	291
Ps_131573	gi|242118113|gb|AC235665.4|	93.37	196	13	0	615	810	238757	238952	7e-77	291
Ps_131578	Mt3.5.1Chr6	93.19	382	21	5	4	381	539461	539841	2e-157	556
Ps_131581	Mt3.5.1Chr2	81.56	640	67	43	199	803	8768978	8768355	3e-134	481
Ps_131583	Mt3.5.1Chr7	85.4	1610	199	33	2291	3879	29520562	29518968	0	1639
Ps_131584	Mt3.5.1Chr5	91.67	192	14	2	349	539	42166065	42165875	2e-69	265
Ps_131585	Mt3.5.1Chr8	88.21	246	24	5	1	243	2080114	2079871	1e-76	289
Ps_131587	Mt3.5.1Chr8	90.74	421	35	3	176	594	25559415	25558997	1e-157	558
Ps_131590	Mt3.5.1Chr5	84.04	614	75	20	119	727	11355320	11355915	6e-161	569
Ps_131592	Mt3.5.1Chr7	81.25	400	56	15	172	560	26594305	26593914	3e-81	305
Ps_131593	Mt3.5.1Chr7	90.06	161	16	0	172	332	26594305	26594145	2e-52	209
Ps_131594	Mt3.5.1Chr2	81.55	737	65	48	1702	2386	18354783	18354066	5e-152	542
Ps_131609	Mt3.5Chr3	91.18	102	9	0	300	401	30864475	30864576	1e-31	139
Ps_131612	Mt3.5.1Chr8	95.24	126	6	0	5	130	4872195	4872320	7e-50	200
Ps_131613	Mt3.5.1Chr5	94.44	54	3	0	119	172	34124707	34124654	3e-15	84.2
Ps_131614	Mt3.5.1Chr5	94.87	78	4	0	200	277	34127969	34128046	9e-27	122
Ps_131615	Mt3.5.1Chr8	90.26	267	20	6	103	366	25277727	25277464	2e-93	344
Ps_131625	Mt3.5Chr3	82.45	547	61	27	4	530	38006018	38005487	8e-124	446
Ps_131628	Mt3.5.1Chr5	90.91	55	5	0	414	468	39876992	39877046	4e-12	75
Ps_131629	Mt3.5.1Chr5	88.57	210	19	3	1	207	8498943	8499150	3e-65	250
Ps_131634	Mt3.5.1Chr5	81.82	154	26	2	20	172	13246911	13247063	3e-28	128
Ps_131639	Mt3.5.1Chr7	84.92	358	52	2	121	477	38630067	38629711	5e-98	361
Ps_131642	Mt3.5.1Chr7	87.42	302	28	8	23	316	9732529	9732230	1e-91	339
Ps_131643	Mt3.5.1Chr8	82.45	245	28	7	160	401	4844797	4844565	5e-50	200
Ps_131652	Mt3.5.1Chr5	91.35	682	49	10	3	679	11376354	11377030	0	924
Ps_131654	Mt3.5.1Chr1	85.17	344	41	7	493	834	31111017	31110682	8e-93	344
Ps_131655	Mt3.5.1Chr1	95.77	71	3	0	194	264	31109589	31109519	3e-24	115
Ps_131658	Mt3.5.1Chr5	87.44	215	18	9	701	911	22681674	22681883	3e-61	239
Ps_131659	Mt3.5.1Chr8	87.16	109	14	0	673	781	28900637	28900745	6e-27	124
Ps_131661	gi|260064281|gb|AC233556.3|	92.6	527	37	2	317	842	82683	83208	0	756
Ps_131666	Mt3.5.1Chr5	80.69	518	66	28	249	743	14827671	14827165	2e-101	372
Ps_131669	Mt3.5.1Chr4	78.27	382	40	29	279	647	44976175	44975824	2e-51	206
Ps_131671	gi|166795857|gb|AC151525.18|	92.16	102	6	2	315	415	30993	30893	3e-32	143
Ps_131675	Mt3.5.1Chr4	89.63	540	49	7	161	696	45066824	45067360	0	680
Ps_131678	Mt3.5.1Chr1	80.47	128	11	10	111	234	33659614	33659497	2e-15	86.1
Ps_131679	Mt3.5.1Chr1	89.08	119	8	4	368	482	2990786	2990903	2e-32	143
Ps_131680	Mt3.5.1Chr2	92.93	198	14	0	289	486	9447734	9447931	2e-76	289
Ps_131685	Mt3.5.1Chr6	89.51	162	13	4	1	160	17581406	17581565	7e-51	202
Ps_131686	gi|62899130|gb|AC158498.3|	84.65	658	72	18	28	673	12224	11584	1e-178	628
Ps_131688	Mt3.5.1Chr4	86.45	155	13	8	330	480	18950657	18950507	1e-38	163
Ps_131689	Mt3.5.1Chr6	80	605	80	32	154	733	18917499	18916911	1e-112	409
Ps_131695	Mt3.5.1Chr1	92.19	192	9	6	29	217	20309174	20309362	1e-69	267
Ps_131696	Mt3.5.1Chr5	88.57	665	59	16	70	728	42178906	42178253	0	791
Ps_131700	Mt3.5.1Chr1	94.29	630	13	12	1	625	150113	150724	0	942
Ps_131702	Mt3.5.1Chr5	84.64	267	26	14	3	264	30924637	30924381	2e-65	252
Ps_131706	Mt3.5.1Chr7	83.65	416	50	15	51	459	6833797	6833393	9e-103	375
Ps_131707	Mt3.5.1Chr2	87.76	392	33	11	1	383	32647099	32647484	2e-123	444
Ps_131708	Mt3.5.1Chr5	87.93	232	22	6	48	276	35177877	35178105	9e-71	268
Ps_131711	Mt3.5.1Chr4	87.91	339	38	3	6	342	32002316	32001979	5e-109	396
Ps_131713	Mt3.5.1Chr5	87.5	264	27	5	111	371	82309	82569	5e-80	300
Ps_131714	Mt3.5.1Chr1	88.82	859	70	21	1108	1956	28298612	28297770	0	1031
Ps_131715	Mt3.5.1Chr1	88.82	859	70	21	952	1800	28298612	28297770	0	1031
Ps_131719	Mt3.5.1Chr5	94.12	119	6	1	2	120	10741424	10741307	8e-44	180
Ps_131721	Mt3.5.1Chr8	91.43	899	65	7	54	942	8008763	8009659	0	1223
Ps_131723	Mt3.5.1Chr1	84.45	939	97	28	876	1781	30228954	30229876	0	880
Ps_131727	gi|242247705|gb|AC229724.12|	90.15	325	26	6	479	800	141101	140780	3e-115	418
Ps_131734	Mt3.5.1Chr7	89.84	305	25	5	209	510	20812342	20812041	5e-106	387
Ps_131736	Mt3.5.1Chr1	92	200	16	0	195	394	6368052	6368251	2e-74	281
Ps_131737	Mt3.5.1Chr5	93.31	239	16	0	325	563	246173	245935	7e-96	353
Ps_131742	Mt3.5.1Chr1	98.22	169	3	0	902	1070	21971356	21971188	2e-78	296
Ps_131744	Mt3.5.1Chr2	96.21	211	8	0	481	691	26579625	26579415	2e-93	346
Ps_131746	Mt3.5.1Chr2	75.56	270	54	12	102	365	17184371	17184634	1e-26	122
Ps_131747	gi|257900615|gb|AC233070.6|	86.94	467	20	22	521	966	83536	83090	9e-136	486
Ps_131748	Mt3.5.1Chr8	75.19	262	43	21	17	267	7503662	7503412	1e-20	104
Ps_131750	Mt3.5.1Chr4	87.88	586	67	4	18	601	8447879	8448462	0	686
Ps_131751	Mt3.5.1Chr7	93	100	7	0	4	103	36849970	36850069	6e-34	147
Ps_131754	Mt3.5.1Chr2	83.62	458	54	13	12	453	3655894	3655442	4e-113	411
Ps_131755	Mt3.5.1Chr8	85.9	546	55	12	16	558	18770693	18771219	8e-159	562
Ps_131756	Mt3.5.1Chr1	79.52	210	21	16	398	592	8105260	8105462	1e-28	130
Ps_131759	Mt3.5.1Chr5	89.35	432	33	13	5	429	11023433	11023008	3e-149	531
Ps_131762	Mt3.5.1Chr1	90.16	508	50	0	650	1157	1377153	1377660	0	662
Ps_131767	Mt3.5.1Chr6	89.28	345	30	5	144	483	6058337	6058679	9e-118	425
Ps_131772	Mt3.5Chr3	91.92	99	5	3	217	313	43227115	43227212	1e-30	135
Ps_131773	Mt3.5.1Chr8	85.11	94	14	0	94	187	29895869	29895962	1e-18	97.1
Ps_131778	Mt3.5.1Chr7	94.05	84	4	1	366	449	35527950	35528032	1e-27	126
Ps_131779	Mt3.5.1Chr1	89.05	210	23	0	17	226	1820341	1820550	2e-68	261
Ps_131780	Mt3.5.1Chr8	83.73	467	51	18	23	482	26471847	26472295	2e-115	418
Ps_131789	Mt3.5.1Chr2	88.69	327	32	5	96	420	1009160	1009483	2e-108	394
Ps_131794	Mt3.5.1Chr4	91.8	122	8	2	230	350	42909464	42909584	2e-40	169
Ps_131797	Mt3.5.1Chr1	91.99	287	23	0	178	464	24148827	24148541	5e-111	403
Ps_131799	Mt3.5.1Chr4	95.39	456	19	2	126	580	21644187	21643733	0	725
Ps_131800	gi|242345537|gb|AC225458.11|	86.83	334	24	12	83	415	26271	26585	1e-96	355
Ps_131805	Mt3.5Chr3	89.02	337	31	6	158	491	13980871	13981204	1e-113	412
Ps_131808	Mt3.5.1Chr1	84.4	109	13	4	828	934	28753075	28752969	1e-20	104
Ps_131809	Mt3.5.1Chr1	84.4	109	13	4	816	922	28753075	28752969	1e-20	104
Ps_131810	Mt3.5.1Chr1	84.4	109	13	4	734	840	28753075	28752969	1e-20	104
Ps_131812	gi|167731011|emb|CU571152.5|	84.88	410	44	12	16	410	89647	90053	2e-109	398
Ps_131813	Mt3.5.1Chr5	87.26	1044	114	17	2	1034	6084408	6083373	0	1173
Ps_131814	Mt3.5.1Chr8	88.03	426	41	10	208	628	22370792	22370372	9e-139	496
Ps_131815	Mt3.5.1Chr7	92.45	702	48	5	5	703	23981200	23980501	0	998
Ps_131816	Mt3.5.1Chr1	94.79	192	8	2	5	195	2903177	2902987	3e-79	298
Ps_131817	Mt3.5.1Chr7	91.78	219	14	4	109	325	15472730	15472514	2e-80	302
Ps_131819	Mt3.5.1Chr7	88.17	355	31	10	94	441	33208521	33208171	7e-114	412
Ps_131821	Mt3.5Chr3	86	100	5	7	83	179	27132940	27133033	1e-19	99
Ps_131835	Mt3.5.1Chr8	94.51	91	5	0	455	545	13833826	13833736	4e-32	141
Ps_131836	Mt3.5.1Chr5	89.11	202	20	2	40	240	13642206	13642006	3e-65	250
Ps_131838	Mt3.5.1Chr4	93.31	568	34	4	383	948	40593344	40593909	0	835
Ps_131839	Mt3.5.1Chr7	93.33	60	4	0	260	319	4311224	4311165	1e-16	89.8
Ps_131841	Mt3.5.1Chr1	96.55	87	3	0	747	833	34053088	34053174	9e-33	145
Ps_131842	Mt3.5.1Chr1	96.55	87	3	0	747	833	34053088	34053174	9e-33	145
Ps_131851	Mt3.5.1Chr4	90.08	121	12	0	814	934	6614089	6614209	1e-36	158
Ps_131854	Mt3.5.1Chr2	92.99	157	9	2	1113	1268	34162483	34162328	8e-58	228
Ps_131855	Mt3.5Chr3	89.74	302	31	0	192	493	41495630	41495931	7e-106	387
Ps_131859	Mt3.5.1Chr7	86.85	730	76	17	9	729	29627906	29628624	0	798
Ps_131860	Mt3.5.1Chr4	86.27	488	50	14	368	845	11325674	11325194	3e-144	514
Ps_131862	Mt3.5.1Chr8	81.59	353	32	23	143	477	6507747	6508084	6e-68	261
Ps_131864	Mt3.5.1Chr7	88.43	121	10	4	54	172	32738785	32738667	9e-33	143
Ps_131870	Mt3.5.1Chr7	89.55	220	19	4	800	1017	17785268	17785485	4e-72	276
Ps_131871	gi|166795857|gb|AC151525.18|	92.24	219	17	0	922	1140	73731	73513	1e-82	311
Ps_131872	Mt3.5.1Chr8	87.5	136	16	1	47	181	29292918	29293053	6e-37	156
Ps_131873	Mt3.5.1Chr1	94.12	153	9	0	74	226	20885994	20886146	3e-60	233
Ps_131875	Mt3.5.1Chr8	93.12	276	17	2	290	564	25274767	25274493	7e-111	403
Ps_131878	Mt3.5.1Chr7	84.81	283	22	17	16	293	24689312	24689046	1e-69	265
Ps_131879	Mt3.5.1Chr5	84.97	519	46	27	529	1031	39453605	39453103	5e-139	497
Ps_131881	Mt3.5.1Chr1	92.19	2100	149	15	1638	3729	22482562	22484654	0	2955
Ps_131884	Mt3.5.1Chr8	84.17	480	51	18	44	507	30449042	30449512	1e-122	442
Ps_131887	Mt3.5Chr3	94.85	272	14	0	663	934	26355470	26355741	4e-117	425
Ps_131888	Mt3.5Chr3	94.85	272	14	0	663	934	26355470	26355741	4e-117	425
Ps_131891	Mt3.5.1Chr8	86.02	379	48	5	200	575	12167603	12167979	2e-110	401
Ps_131892	Mt3.5Chr3	87.38	309	32	7	202	508	1418763	1418460	2e-94	348
Ps_131893	Mt3.5.1Chr4	86.87	678	75	14	68	738	19467030	19466360	0	747
Ps_131894	Mt3.5.1Chr4	87.01	562	63	10	68	624	19467030	19466474	1e-177	625
Ps_131895	Mt3.5.1Chr4	83.95	760	86	31	32	776	19470206	19470944	0	695
Ps_131897	Mt3.5.1Chr6	83.03	330	46	10	11	335	13798035	13797711	2e-77	291
Ps_131900	Mt3.5.1Chr7	82.26	124	16	3	118	235	35922582	35922705	7e-20	102
Ps_131901	Mt3.5.1Chr5	81.74	115	15	6	163	275	4775664	4775774	5e-17	91.6
Ps_131902	Mt3.5.1Chr1	84.19	329	30	11	156	481	27536784	27536475	8e-80	300
Ps_131905	Mt3.5Chr3	93.88	147	7	2	801	946	26852606	26852751	1e-55	220
Ps_131907	Mt3.5Chr3	93.88	147	7	2	322	467	26852606	26852751	8e-56	220
Ps_131909	Mt3.5.1Chr8	90	570	30	14	526	1092	26091080	26090535	0	712
Ps_131911	Mt3.5Chr3	89.41	236	22	1	31	266	36031472	36031704	1e-78	294
Ps_131912	Mt3.5.1Chr7	95.73	117	5	0	419	535	14549434	14549550	2e-46	189
Ps_131913	Mt3.5Chr3	84.05	370	27	19	1057	1406	31977074	31976717	8e-88	327
Ps_131914	Mt3.5Chr3	85.37	499	41	19	859	1337	31977203	31976717	3e-136	488
Ps_131915	Mt3.5.1Chr5	85.08	449	55	11	1	443	74506	74948	2e-124	448
Ps_131918	Mt3.5Chr3	84.52	336	16	16	27	334	20674402	20674075	5e-80	300
Ps_131921	Mt3.5.1Chr7	90.97	609	55	0	23	631	21113701	21113093	0	821
Ps_131924	Mt3.5.1Chr2	84.21	95	11	4	480	572	5994084	5994176	2e-16	89.8
Ps_131925	Mt3.5.1Chr7	88.55	131	13	2	482	611	28735008	28734879	5e-37	158
Ps_131927	Mt3.5.1Chr2	87.23	462	36	17	29	481	1586554	1587001	1e-141	505
Ps_131929	Mt3.5Chr3	82.55	1817	216	69	369	2165	22151858	22153593	0	1506
Ps_131932	Mt3.5.1Chr2	93.38	272	18	0	234	505	25594394	25594665	9e-111	403
Ps_131933	Mt3.5.1Chr7	92.44	397	28	2	1192	1587	22513567	22513962	2e-159	566
Ps_131936	Mt3.5.1Chr2	86.61	381	40	11	1	376	4505158	4505532	2e-113	411
Ps_131938	Mt3.5.1Chr8	93.88	49	3	0	309	357	18954034	18954082	6e-12	75
Ps_131939	Mt3.5.1Chr5	94.04	369	19	2	782	1150	5116721	5116356	2e-156	556
Ps_131940	Mt3.5.1Chr6	86.9	832	94	14	57	882	14164278	14165100	0	918
Ps_131942	Mt3.5.1Chr2	93.69	412	24	2	22	432	11264676	11265086	5e-175	616
Ps_131950	Mt3.5.1Chr1	80.6	629	69	36	9	628	2862730	2863314	1e-120	436
Ps_131952	Mt3.5.1Chr5	85.25	854	68	36	17	844	5108784	5107963	0	826
Ps_131957	gi|258679642|gb|AC235664.4|	92.98	342	21	3	97	437	48710	49049	1e-138	496
Ps_131961	Mt3.5.1Chr4	84.48	883	115	19	1291	2160	34771412	34772285	0	852
Ps_131970	Mt3.5.1Chr4	83.99	656	71	25	172	812	26087364	26086728	1e-169	599
Ps_131974	Mt3.5Chr3	91.93	161	11	2	469	628	37709599	37709758	8e-57	224
Ps_131975	Mt3.5.1Chr2	88.36	275	28	3	1	271	27172544	27172818	1e-88	327
Ps_131978	Mt3.5.1Chr4	92.23	193	15	0	202	394	43946209	43946017	7e-72	274
Ps_131985	Mt3.5.1Chr4	81.49	951	86	56	398	1298	22269476	22268566	0	699
Ps_131986	Mt3.5.1Chr7	93.65	252	14	2	759	1009	30718197	30718447	2e-102	375
Ps_131987	Mt3.5.1Chr7	89.76	166	15	1	106	269	30702602	30702437	3e-53	211
Ps_131988	Mt3.5.1Chr4	84.11	258	37	4	655	910	11090573	11090318	2e-63	246
Ps_131989	Mt3.5.1Chr4	95.95	148	6	0	191	338	20157975	20157828	3e-62	241
Ps_131990	Mt3.5.1Chr4	98.4	125	2	0	523	647	20156680	20156804	8e-56	220
Ps_131992	Mt3.5Chr3	80.51	395	48	19	1	392	21629006	21628638	8e-73	276
Ps_131993	Mt3.5.1Chr1	88.46	234	25	2	207	439	8398136	8398368	3e-74	281
Ps_131998	Mt3.5Chr3	88.35	498	36	12	108	589	28935854	28936345	1e-163	579
Ps_132002	Mt3.5.1Chr5	86.64	262	33	2	607	867	8553578	8553838	3e-76	289
Ps_132005	Mt3.5.1Chr4	85.09	939	114	26	129	1054	15844290	15845215	0	935
Ps_132006	Mt3.5.1Chr7	94.09	186	11	0	303	488	17812212	17812027	7e-75	283
Ps_132008	Mt3.5.1Chr8	95.56	45	2	0	346	390	1651930	1651886	1e-11	73.1
Ps_132012	Mt3.5.1Chr8	84.04	282	39	6	1	279	20410872	20411150	5e-70	267
Ps_132020	Mt3.5.1Chr2	90.7	129	12	0	157	285	14854867	14854995	1e-41	172
Ps_132021	Mt3.5.1Chr4	87.33	150	17	2	17	164	47073196	47073047	4e-41	171
Ps_132022	Mt3.5.1Chr7	88.84	224	20	2	653	876	1697338	1697120	1e-70	270
Ps_132025	gi|257471676|gb|AC225518.20|	82.71	266	29	11	1	263	46502	46251	2e-56	220
Ps_132031	Mt3.5Chr3	79.81	961	93	67	97	1011	20910868	20911773	7e-172	606
Ps_132032	Mt3.5.1Chr7	92.33	339	23	3	1	337	36920144	36920481	1e-133	479
Ps_132036	Mt3.5.1Chr2	84.28	388	38	15	484	869	2784889	2784523	1e-96	357
Ps_132046	Mt3.5.1Chr4	88	75	7	2	75	149	6289736	6289808	3e-16	87.9
Ps_132049	Mt3.5.1Chr5	82.18	174	15	9	1	172	41563497	41563656	1e-30	135
Ps_132051	Mt3.5.1Chr7	86.89	183	20	4	186	366	29761397	29761217	1e-50	202
Ps_132060	gi|257900615|gb|AC233070.6|	82.74	365	40	16	1	355	86851	86500	5e-81	303
Ps_132064	Mt3.5.1Chr6	87.14	560	56	15	735	1286	14275906	14276457	3e-176	621
Ps_132068	Mt3.5.1Chr5	90.27	113	6	2	376	484	6435813	6435924	1e-32	143
Ps_132069	Mt3.5.1Chr7	95.65	276	12	0	70	345	6390381	6390656	3e-123	444
Ps_132071	Mt3.5.1Chr2	87.17	374	43	5	12	383	24723832	24723462	5e-116	420
Ps_132072	Mt3.5.1Chr2	88.12	345	37	4	16	358	24723832	24723490	4e-112	407
Ps_132075	Mt3.5.1Chr2	84.06	596	56	24	770	1340	10218098	10217517	3e-151	538
Ps_132076	Mt3.5.1Chr2	92.47	239	17	1	666	903	10218989	10218751	7e-92	340
Ps_132078	Mt3.5Chr3	85.58	520	42	27	53	552	27777370	27776864	3e-144	514
Ps_132079	Mt3.5Chr3	92.09	278	21	1	3	280	27777536	27777812	8e-107	390
Ps_132080	Mt3.5.1Chr7	89.79	480	38	10	2	474	28432102	28432577	1e-171	604
Ps_132082	Mt3.5.1Chr4	87.06	479	40	18	387	859	33753006	33753468	4e-146	521
Ps_132084	Mt3.5.1Chr6	94.78	115	4	2	1	114	4347671	4347558	2e-43	178
Ps_132087	Mt3.5.1Chr8	89.58	307	30	2	6	311	15358448	15358143	8e-107	388
Ps_132097	Mt3.5Chr3	82.53	435	52	22	116	541	38214464	38214883	3e-98	361
Ps_132098	Mt3.5.1Chr1	91.56	225	14	5	521	742	6655913	6656135	2e-81	305
Ps_132099	Mt3.5.1Chr7	92.05	390	28	3	104	492	28402382	28401995	7e-154	545
Ps_132100	Mt3.5.1Chr1	97.94	339	2	1	17	350	353215	352877	7e-165	582
Ps_132106	Mt3.5.1Chr1	89.15	258	19	4	247	504	3520742	3520990	8e-84	313
Ps_132107	Mt3.5.1Chr4	90.09	333	25	5	690	1014	31893615	31893947	3e-117	425
Ps_132108	Mt3.5.1Chr4	83.52	176	25	4	271	444	803953	803780	7e-38	161
Ps_132110	Mt3.5.1Chr8	91.15	113	10	0	488	600	18402077	18401965	6e-36	154
Ps_132116	Mt3.5.1Chr7	83.11	746	69	38	3	722	30687722	30688436	4e-178	627
Ps_132117	Mt3.5.1Chr5	87.61	476	51	8	23	494	12771080	12771551	1e-153	545
Ps_132118	Mt3.5Chr3	94.92	177	6	3	128	301	1164402	1164578	3e-72	274
Ps_132119	Mt3.5Chr3	94.92	177	6	3	128	301	1164402	1164578	3e-72	274
Ps_132122	Mt3.5.1Chr5	84.58	441	46	18	5	430	7874153	7874586	1e-115	418
Ps_132123	Mt3.5Chr3	85.21	284	20	13	369	640	23473928	23473655	2e-71	272
Ps_132125	Mt3.5.1Chr7	94.12	204	12	0	342	545	26246151	26245948	5e-83	311
Ps_132126	Mt3.5.1Chr7	88.17	262	25	5	1084	1340	26250575	26250835	2e-81	307
Ps_132128	Mt3.5.1Chr1	84.08	1413	138	63	970	2342	14698543	14697178	0	1282
Ps_132129	Mt3.5.1Chr7	93.02	172	10	2	429	599	33442878	33442708	2e-64	250
Ps_132130	Mt3.5.1Chr7	81.68	333	34	21	946	1264	33441802	33441483	5e-65	252
Ps_132132	Mt3.5.1Chr7	91.01	278	25	0	24	301	28573616	28573893	6e-103	375
Ps_132135	Mt3.5.1Chr8	98.61	72	1	0	443	514	20172027	20171956	4e-28	128
Ps_132136	Mt3.5.1Chr7	93.33	180	12	0	1058	1237	22457058	22457237	2e-69	267
Ps_132138	Mt3.5.1Chr7	93.57	280	15	1	1	277	35175387	35175666	1e-114	414
Ps_132139	Mt3.5.1Chr4	82.4	409	37	21	159	554	40484111	40483725	4e-87	324
Ps_132142	Mt3.5Chr3	92.94	269	19	0	283	551	20817214	20817482	1e-107	392
Ps_132144	Mt3.5Chr3	85.45	330	32	10	1	323	33282042	33282362	5e-89	329
Ps_132145	gi|166795857|gb|AC151525.18|	92.93	297	18	3	17	312	19862	20156	4e-119	429
Ps_132153	Mt3.5.1Chr1	81.13	302	46	11	47	343	13797809	13798104	1e-59	231
Ps_132158	Mt3.5Chr3	81.68	322	45	8	1	321	28548825	28549133	1e-66	255
Ps_132161	Mt3.5Chr3	83.02	424	54	15	2475	2887	4662674	4662258	1e-99	368
Ps_132162	Mt3.5Chr3	83.02	424	54	15	2388	2800	4662674	4662258	1e-99	368
Ps_132163	Mt3.5.1Chr7	85.45	110	8	6	787	894	38044222	38044119	7e-22	108
Ps_132178	Mt3.5.1Chr2	89	291	30	1	33	323	27988273	27987985	6e-98	359
Ps_132179	Mt3.5Chr3	93.45	2213	125	19	700	2900	2471671	2473875	0	3265
Ps_132180	Mt3.5Chr3	93.45	2213	125	19	700	2900	2471671	2473875	0	3265
Ps_132181	Mt3.5Chr3	93.45	2213	125	19	700	2900	2471671	2473875	0	3265
Ps_132185	Mt3.5.1Chr1	91.3	322	24	4	264	584	10313211	10312893	6e-121	436
Ps_132190	Mt3.5.1Chr4	90.35	259	25	0	22	280	8352699	8352441	3e-92	340
Ps_132196	Mt3.5.1Chr1	83.67	741	71	34	131	855	22183605	22182899	0	652
Ps_132198	Mt3.5Chr3	87.07	294	23	14	20	308	20327556	20327839	3e-85	318
Ps_132199	Mt3.5.1Chr5	83.49	424	45	18	529	941	31681387	31681796	3e-101	372
Ps_132200	Mt3.5.1Chr5	83.61	421	44	18	529	938	31681387	31681793	3e-101	372
Ps_132207	Mt3.5.1Chr8	89.29	84	6	3	144	226	25623907	25623826	2e-20	102
Ps_132210	Mt3.5.1Chr8	90.06	322	24	7	117	432	19366845	19367164	3e-113	411
Ps_132211	Mt3.5.1Chr7	84.47	438	47	15	465	889	19842510	19842081	2e-113	412
Ps_132212	Mt3.5.1Chr8	89.54	1004	74	15	1	993	18025351	18024368	0	1243
Ps_132216	Mt3.5.1Chr5	84.11	535	66	15	84	613	40340802	40341322	7e-140	499
Ps_132224	Mt3.5.1Chr5	90.35	373	32	4	295	665	4114412	4114042	6e-136	486
Ps_132226	Mt3.5.1Chr1	89.62	183	17	2	287	468	18464592	18464411	2e-59	231
Ps_132228	Mt3.5.1Chr7	86.14	202	19	7	29	228	2347760	2347566	7e-53	209
Ps_132229	Mt3.5.1Chr7	86.71	143	16	1	36	178	2347704	2347565	1e-36	156
Ps_132230	Mt3.5.1Chr5	92.09	139	9	2	59	196	41459299	41459162	5e-48	195
Ps_132231	Mt3.5.1Chr4	93.14	685	44	3	4	686	35247077	35246394	0	1002
Ps_132232	Mt3.5.1Chr1	91.43	420	31	5	570	985	2911765	2911347	3e-161	571
Ps_132233	Mt3.5.1Chr5	88.63	563	41	13	24	577	34797487	34796939	0	664
Ps_132234	Mt3.5.1Chr7	88.13	337	26	8	411	734	36210501	36210166	4e-106	388
Ps_132240	Mt3.5.1Chr5	88.04	736	55	23	34	747	12586365	12587089	0	841
Ps_132245	gi|257471676|gb|AC225518.20|	88.1	210	18	6	1	205	35328	35535	1e-62	243
Ps_132246	gi|257471676|gb|AC225518.20|	88.1	210	18	6	1	205	35328	35535	8e-63	243
Ps_132248	Mt3.5.1Chr1	86.71	414	45	10	29	437	34103998	34103590	1e-125	451
Ps_132249	Mt3.5.1Chr4	78.39	523	61	33	58	553	34648962	34648465	1e-77	292
Ps_132254	Mt3.5.1Chr6	91.47	211	13	4	3	212	18760618	18760412	2e-75	285
Ps_132255	Mt3.5.1Chr5	89.37	555	45	11	1	551	3590219	3589675	0	686
Ps_132256	Mt3.5.1Chr1	97.27	550	6	3	1	545	381545	382090	0	924
Ps_132257	Mt3.5Chr3	93.4	197	10	3	219	414	8711296	8711102	1e-76	289
Ps_132258	Mt3.5Chr3	86.55	275	26	11	575	843	37332826	37332557	2e-77	292
Ps_132260	Mt3.5Chr3	84.68	346	37	16	96	433	36460661	36460324	3e-89	331
Ps_132262	Mt3.5.1Chr8	84.13	416	36	19	20	432	26067844	26067456	8e-103	375
Ps_132265	Mt3.5.1Chr1	87.23	321	34	7	332	647	24096982	24096664	1e-97	359
Ps_132266	Mt3.5.1Chr8	83.33	252	24	11	332	580	14232276	14232512	9e-55	217
Ps_132268	Mt3.5.1Chr1	92.47	478	34	2	1852	2328	14359379	14359855	0	682
Ps_132269	Mt3.5.1Chr2	94.34	371	19	2	258	627	124830	124461	2e-160	568
Ps_132270	Mt3.5.1Chr2	93.77	337	21	0	292	628	24916174	24915838	1e-141	507
Ps_132271	Mt3.5.1Chr2	93.77	337	21	0	292	628	24916174	24915838	1e-141	507
Ps_132272	Mt3.5.1Chr5	89.23	260	23	4	7	263	34188234	34187977	4e-86	320
Ps_132274	Mt3.5.1Chr5	88.6	114	11	2	2	114	2110445	2110333	4e-31	137
Ps_132276	Mt3.5.1Chr5	87.28	173	20	2	35	206	11021016	11020845	3e-49	196
Ps_132278	Mt3.5.1Chr2	86.54	156	21	0	67	222	27987838	27987683	1e-41	172
Ps_132280	Mt3.5.1Chr1	99.17	121	1	0	854	974	21470974	21471094	7e-55	219
Ps_132283	Mt3.5.1Chr5	87.21	555	58	11	279	825	6288496	6289045	7e-176	619
Ps_132284	Mt3.5.1Chr5	93.33	240	14	2	618	856	39820271	39820509	1e-95	353
Ps_132285	Mt3.5.1Chr1	80.89	403	37	30	1	379	33746710	33747096	3e-74	281
Ps_132295	Mt3.5.1Chr4	79.3	343	36	30	78	405	21980930	21980608	3e-52	207
Ps_132296	Mt3.5.1Chr4	80	325	31	30	1	307	21953978	21953670	7e-53	209
Ps_132298	Mt3.5.1Chr8	88.78	793	69	14	579	1367	19388069	19388845	0	953
Ps_132300	Mt3.5.1Chr4	91.95	87	7	0	138	224	35730671	35730585	2e-26	122
Ps_132310	Mt3.5.1Chr7	86.84	152	16	4	265	414	36998708	36998857	5e-40	167
Ps_132322	Mt3.5Chr3	90.52	116	7	1	374	489	20119201	20119090	8e-35	150
Ps_132329	Mt3.5.1Chr6	87.5	248	17	11	51	287	12673795	12674039	2e-72	274
Ps_132331	Mt3.5.1Chr7	90.22	1247	108	11	405	1646	22421902	22420665	0	1615
Ps_132332	Mt3.5.1Chr1	89.58	384	32	6	137	516	23559212	23559591	2e-134	481
Ps_132337	Mt3.5.1Chr4	87.83	419	41	10	1	414	26932203	26932616	5e-135	483
Ps_132339	Mt3.5.1Chr1	81.84	1591	190	79	393	1929	20014509	20012964	0	1245
Ps_132342	Mt3.5.1Chr1	91.01	278	19	6	971	1245	22931672	22931946	1e-100	370
Ps_132348	Mt3.5.1Chr7	86.9	229	22	7	1216	1441	19394304	19394081	2e-64	250
Ps_132349	Mt3.5Chr3	83.04	283	29	15	202	471	22248033	22247757	2e-61	239
Ps_132353	Mt3.5.1Chr5	88.56	271	23	6	254	520	25905678	25905944	2e-86	322
Ps_132356	Mt3.5.1Chr5	94.22	173	8	2	61	232	23804519	23804690	6e-69	263
Ps_132357	Mt3.5.1Chr7	82.86	461	68	10	538	994	1515646	1516099	9e-111	403
Ps_132359	Mt3.5.1Chr7	88.29	222	21	3	787	1005	21669627	21669846	6e-68	261
Ps_132360	Mt3.5.1Chr7	88.29	222	21	3	757	975	21669627	21669846	6e-68	261
Ps_132361	gi|213385333|gb|AC159090.17|	84.28	407	48	10	346	749	113548	113155	2e-104	383
Ps_132362	Mt3.5.1Chr8	87.76	425	43	6	436	854	16965489	16965068	5e-136	488
Ps_132363	Mt3.5.1Chr8	88.5	452	33	10	398	835	16958520	16958074	3e-148	529
Ps_132366	Mt3.5.1Chr8	92.62	122	9	0	8	129	3656952	3657073	5e-43	176
Ps_132368	Mt3.5Chr3	87.39	436	40	12	89	513	38227033	38226602	6e-136	486
Ps_132370	Mt3.5.1Chr4	83.24	179	13	11	364	528	29728800	29728625	4e-34	148
Ps_132371	Mt3.5Chr3	94.55	110	6	0	310	419	25936333	25936442	4e-41	171
Ps_132372	Mt3.5.1Chr7	85.58	312	32	12	1	308	25678284	25677982	2e-84	315
Ps_132373	Mt3.5.1Chr2	82.82	483	43	26	1085	1554	30018137	30017682	3e-108	396
Ps_132374	gi|206597356|gb|AC174330.20|	92.24	116	7	2	102	216	72965	73079	5e-39	163
Ps_132378	Mt3.5.1Chr5	90.82	621	57	0	2	622	9103672	9103052	0	832
Ps_132379	Mt3.5.1Chr8	86.94	651	57	15	5	650	29014465	29013838	0	706
Ps_132380	Mt3.5.1Chr7	93.75	64	4	0	553	616	23166778	23166841	2e-18	97.1
Ps_132383	Mt3.5.1Chr5	89.78	685	59	11	1151	1829	10905008	10905687	0	867
Ps_132386	Mt3.5.1Chr7	92.06	579	33	12	1	570	28433037	28433611	0	802
Ps_132387	Mt3.5.1Chr7	95.85	193	8	0	74	266	35142439	35142631	8e-84	313
Ps_132389	Mt3.5.1Chr4	86.83	539	47	22	259	781	39556730	39556200	3e-164	580
Ps_132391	Mt3.5.1Chr1	95.59	136	6	0	1	136	844677	844542	1e-55	219
Ps_132394	Mt3.5.1Chr4	92.91	268	19	0	475	742	33497136	33497403	5e-107	390
Ps_132398	Mt3.5.1Chr2	82.59	201	29	6	194	391	19807509	19807312	1e-41	172
Ps_132400	Mt3.5.1Chr8	85.21	426	38	17	186	591	26490865	26491285	2e-114	414
Ps_132414	Mt3.5.1Chr5	86.29	1116	114	28	136	1221	28142601	28143707	0	1177
Ps_132415	Mt3.5.1Chr5	95.41	501	21	2	582	1081	2465016	2464517	0	797
Ps_132416	Mt3.5.1Chr5	95.41	501	21	2	582	1081	2465016	2464517	0	797
Ps_132417	Mt3.5.1Chr7	85.71	238	28	6	16	250	8625508	8625274	4e-64	246
Ps_132418	Mt3.5Chr3	87.87	239	25	4	647	883	35634631	35634867	5e-73	278
Ps_132420	Mt3.5.1Chr7	82.49	217	32	6	270	483	30765932	30766145	2e-45	185
Ps_132421	Mt3.5.1Chr5	79.23	183	23	12	40	219	14937559	14937729	6e-24	113
Ps_132422	Mt3.5.1Chr5	90.25	472	34	11	1	463	913662	913194	7e-172	606
Ps_132423	Mt3.5.1Chr5	90.25	472	34	11	1	463	913662	913194	6e-172	606
Ps_132425	Mt3.5.1Chr2	87.21	680	69	18	980	1651	27273876	27274545	0	758
Ps_132426	Mt3.5.1Chr2	87.21	680	69	18	788	1459	27273876	27274545	0	758
Ps_132429	Mt3.5.1Chr1	88.67	600	48	12	74	662	30133033	30133623	0	713
Ps_132433	Mt3.5Chr3	78.33	240	22	20	330	559	40958219	40958000	4e-28	128
Ps_132434	Mt3.5.1Chr4	85.82	141	14	6	39	176	39791236	39791099	2e-33	145
Ps_132436	Mt3.5.1Chr5	80.44	496	62	23	95	565	8438498	8438983	1e-93	346
Ps_132442	Mt3.5Chr3	90.62	682	50	14	1	676	17555690	17555017	0	893
Ps_132444	Mt3.5.1Chr8	90.09	222	14	8	111	328	28511979	28511762	3e-74	281
Ps_132446	Mt3.5.1Chr5	96.47	85	3	0	126	210	10541171	10541087	4e-32	141
Ps_132447	Mt3.5.1Chr5	91.61	465	39	0	1	465	41662481	41662945	0	643
Ps_132452	Mt3.5.1Chr8	88.55	262	24	6	313	572	9864009	9863752	1e-83	313
Ps_132454	Mt3.5.1Chr7	81.61	174	15	9	446	615	33919045	33919205	4e-28	128
Ps_132455	Mt3.5.1Chr7	90.74	108	10	0	312	419	33919045	33919152	3e-33	145
Ps_132456	Mt3.5.1Chr7	86.89	122	10	3	312	430	33919045	33919163	2e-29	132
Ps_132457	Mt3.5.1Chr7	86.89	122	10	3	446	564	33919045	33919163	3e-29	132
Ps_132459	Mt3.5.1Chr4	88.08	302	28	8	11	306	36414304	36414005	2e-95	351
Ps_132460	Mt3.5.1Chr4	88.08	302	28	8	11	306	36414304	36414005	2e-95	351
Ps_132461	Mt3.5.1Chr4	90.16	244	20	4	140	381	36411579	36411338	2e-84	315
Ps_132464	Mt3.5Chr3	88.56	673	62	14	61	725	28281894	28282559	0	802
Ps_132466	Mt3.5.1Chr5	80.3	594	66	44	1	564	18042133	18041561	2e-110	401
Ps_132470	Mt3.5.1Chr8	88.2	178	19	2	204	380	29575327	29575503	3e-53	211
Ps_132476	Mt3.5.1Chr2	84.9	192	21	7	1857	2041	1853519	1853329	3e-45	187
Ps_132480	Mt3.5.1Chr7	89.83	718	61	10	399	1109	25363713	25363001	0	911
Ps_132481	gi|238638019|gb|AC231371.6|	83.33	204	27	6	6	206	7373	7174	2e-44	182
Ps_132483	Mt3.5.1Chr5	89.59	509	47	6	1	506	3605019	3605524	0	641
Ps_132484	Mt3.5.1Chr7	74.33	853	101	84	370	1168	22765674	22766462	1e-65	254
Ps_132486	Mt3.5.1Chr6	92.31	117	9	0	549	665	20970515	20970631	9e-40	167
Ps_132488	Mt3.5.1Chr4	95.83	96	4	0	169	264	28281594	28281499	1e-36	156
Ps_132489	Mt3.5.1Chr4	88.12	606	56	12	2189	2789	8154845	8154251	0	706
Ps_132491	Mt3.5.1Chr7	88.36	232	23	4	149	378	36109706	36109477	3e-72	276
Ps_132492	Mt3.5.1Chr1	94.39	196	10	1	697	891	21824326	21824131	2e-79	300
Ps_132493	Mt3.5.1Chr6	82.98	423	40	26	637	1040	1973564	1973973	4e-95	353
Ps_132494	Mt3.5.1Chr6	87.01	1255	99	36	2003	3229	1979024	1980242	0	1356
Ps_132495	Mt3.5.1Chr8	87	423	32	13	1645	2052	9893064	9893478	5e-126	455
Ps_132505	Mt3.5.1Chr2	91.56	154	10	3	1	152	29635832	29635680	1e-52	209
Ps_132507	Mt3.5.1Chr7	82.56	648	72	32	1	632	28870082	28870704	7e-150	532
Ps_132517	Mt3.5.1Chr2	90.03	311	27	4	759	1067	2881308	2881000	1e-109	399
Ps_132519	Mt3.5.1Chr2	92.12	571	41	4	1	569	12580113	12579545	0	802
Ps_132520	Mt3.5.1Chr8	90	110	9	2	227	335	31936931	31936823	1e-31	141
Ps_132521	Mt3.5.1Chr5	83.55	784	81	35	24	775	12462674	12463441	0	689
Ps_132526	Mt3.5.1Chr4	84.87	304	34	12	390	687	32095915	32096212	1e-78	296
Ps_132529	Mt3.5.1Chr2	79.49	156	23	7	1	153	25407078	25407227	1e-20	102
Ps_132530	Mt3.5.1Chr5	85.94	320	36	9	474	787	22175131	22175447	1e-89	333
Ps_132531	Mt3.5.1Chr5	86.06	997	109	28	416	1401	33380257	33379280	0	1044
Ps_132537	Mt3.5.1Chr1	90.26	195	15	4	389	581	1437168	1437360	2e-65	252
Ps_132539	Mt3.5.1Chr2	86.47	303	31	9	977	1273	13420104	13420402	1e-86	324
Ps_132540	Mt3.5Chr3	85.89	397	35	15	1	385	27490353	27490740	5e-111	403
Ps_132546	Mt3.5.1Chr8	90.46	461	37	7	4	459	4827498	4827956	1e-170	601
Ps_132547	Mt3.5.1Chr1	81.79	637	86	27	303	927	19813000	19812382	6e-142	507
Ps_132548	Mt3.5.1Chr7	95.45	484	22	0	828	1311	17252515	17252032	0	773
Ps_132550	Mt3.5.1Chr1	91.85	822	64	3	166	986	8083789	8084608	0	1144
Ps_132551	Mt3.5.1Chr6	95.31	64	3	0	467	530	3156680	3156617	4e-20	102
Ps_132552	Mt3.5.1Chr5	90.29	206	16	4	1	204	38918876	38919079	6e-70	267
Ps_132553	Mt3.5.1Chr7	90.38	551	48	5	358	905	36399647	36399099	0	719
Ps_132554	gi|237874351|gb|AC235749.4|	88.52	366	39	3	208	572	11221	10858	1e-121	440
Ps_132555	Mt3.5Chr3	89.05	210	16	6	32	239	7780258	7780054	4e-66	254
[truncated: 41,345 more rows]
