# Supplementary material for: De novo assembly and characterisation of the field pea transcriptome using RNA-Seq
Source: BMC Genomics. 2015 Aug 16;16(1):611. doi: 10.1186/s12864-015-1815-7 (PMC4537571; doi:10.1186/s12864-015-1815-7)
Supplement: Additional file 5: — (A) Bioinformatic annotation (BLASTN) of Kaspa contigs against the chickpea, M. truncatula and soybean CDS. The information includes the BLASTN results obtained as a result of comparison of Kaspa contigs against the chickpea, M. truncatula and soybean CDSs at a threshold E value < 10−10. (B) Bioinformatic annotation (BLASTN) of Kaspa contigs against the chickpea, M. truncatula and soybean genome: The information includes the BLASTN results obtained as a result of comparison of Kaspa contigs against the chickpea, M. truncatula and soybean genomes at a threshold E value < 10−10. (C) Bioinformatic annotation (BLASTN) of Parafield contigs against the chickpea, M. truncatula and soybean CDS: The information includes the BLASTN results obtained as a result of comparison of Parafield contigs against the chickpea, M. truncatula and soybean CDSs at a threshold E value < 10−10. (D) Bioinformatic annotation (BLASTN) of Parafield contigs against the chickpea, M. truncatula and soybean genome: The information includes the BLASTN results obtained as a result of comparison of Parafield contigs against the chickpea, M. truncatula and soybean genomes at a threshold E value < 10−10. (ZIP 52127 kb) [file 12864_2015_1815_MOESM5_ESM.zip › sup5C.xlsx]

## Sheet: Kaspa - Chichpea CDS BLASTN
Query	Subject	%_identity	alignment_length	mismatches	gap_openings	q_start	q_end	s_start	s_end	e_value	bit_score
Ps_000294	Ca_12431	89.66	58	6	0	61	118	251	308	3e-11	67.9
Ps_000323	Ca_13152	91.78	73	6	0	1	73	1386	1458	3e-20	97.6
Ps_000331	Ca_05555	89.06	64	7	0	121	184	652	589	2e-12	71.9
Ps_000335	Ca_22603	91.26	103	9	0	97	199	1	103	5e-31	133
Ps_000377	Ca_21883	96.15	52	2	0	145	196	373	424	2e-17	87.7
Ps_000407	Ca_06329	87.65	81	10	0	104	184	81	1	2e-15	81.8
Ps_000468	Ca_18632	90.38	104	9	1	86	188	1056	953	8e-27	119
Ps_000494	Ca_22810	91.51	106	9	0	1	106	3020	3125	9e-33	139
Ps_000503	Ca_07691	88	75	9	0	206	280	217	291	4e-14	77.8
Ps_000524	Ca_10332	83.51	97	16	0	123	219	7	103	9e-11	65.9
Ps_000538	Ca_26353	87.62	105	13	0	22	126	359	463	2e-22	105
Ps_000593	Ca_09191	88.31	77	9	0	1	77	103	179	2e-15	81.8
Ps_000620	Ca_21419	87.98	183	22	0	1	183	2696	2878	9e-48	188
Ps_000620	Ca_21419	89.24	158	17	0	1	158	2603	2760	8e-45	178
Ps_000620	Ca_21419	85.86	99	14	0	60	158	2569	2667	9e-17	85.7
Ps_000671	Ca_02657	95.24	42	2	0	106	147	1498	1539	6e-11	67.9
Ps_000692	Ca_14958	92.05	88	7	0	111	198	1550	1463	7e-27	119
Ps_000748	Ca_14865	89.47	76	8	0	1	76	90	15	3e-17	87.7
Ps_000823	Ca_23537	100	53	0	0	149	201	1	53	1e-22	105
Ps_000829	Ca_13167	87	100	13	0	11	110	193	292	1e-19	95.6
Ps_000966	Ca_18410	92.86	154	11	0	148	301	2255	2102	2e-56	218
Ps_000966	Ca_18410	92	150	12	0	1	150	2269	2120	9e-52	202
Ps_000999	Ca_26840	86.96	115	15	0	11	125	115	1	7e-24	109
Ps_001009	Ca_05911	95.56	45	2	0	145	189	672	716	4e-13	73.8
Ps_001181	Ca_13818	89.04	146	16	0	10	155	2305	2450	7e-40	163
Ps_001307	Ca_19581	90	90	9	0	126	215	4492	4581	3e-23	107
Ps_001313	Ca_10287	97.56	41	1	0	1	41	1042	1082	4e-13	73.8
Ps_001384	Ca_09368	95.24	42	2	0	36	77	780	821	2e-11	67.9
Ps_001406	Ca_20922	96.23	106	4	0	162	267	5	110	1e-44	178
Ps_001415	Ca_07703	86.14	202	26	2	4	204	772	972	5e-40	163
Ps_001540	Ca_02145	95.35	43	2	0	1	43	425	467	1e-11	69.9
Ps_001600	Ca_09768	91.03	78	7	0	11	88	1369	1446	7e-21	99.6
Ps_001627	Ca_28120	85.37	82	12	0	125	206	309	390	2e-11	67.9
Ps_001688	Ca_19811	90.14	71	7	0	67	137	624	694	1e-16	85.7
Ps_001749	Ca_00046	95.83	48	2	0	44	91	126	79	8e-15	79.8
Ps_001786	Ca_13190	90.83	120	8	1	5	124	1579	1695	5e-35	147
Ps_001837	Ca_08755	91.3	69	6	0	20	88	2266	2334	7e-18	89.7
Ps_001840	Ca_10351	89.57	115	12	0	142	256	472	358	6e-31	133
Ps_001840	Ca_10351	95.24	63	3	0	1	63	243	181	2e-21	101
Ps_001858	Ca_07742	87.97	133	13	1	3	132	146	14	7e-31	133
Ps_001861	Ca_17623	91.67	72	6	0	2	73	1929	1858	1e-19	95.6
Ps_001905	Ca_01615	88.89	117	13	0	95	211	794	910	7e-30	129
Ps_001914	Ca_22854	83.53	170	28	0	28	197	332	163	1e-25	115
Ps_001996	Ca_04531	87.21	86	11	0	1	86	709	794	4e-16	83.8
Ps_002030	Ca_00742	91.8	61	5	0	1	61	1724	1784	1e-15	81.8
Ps_002037	Ca_03593	90.28	72	7	0	1	72	192	263	2e-17	87.7
Ps_002038	Ca_03593	89.55	67	7	0	19	85	197	263	2e-14	77.8
Ps_002064	Ca_19009	80.17	484	90	2	658	1138	596	116	2e-47	190
Ps_002064	Ca_19009	92.66	109	8	0	252	360	879	771	3e-36	153
Ps_002068	Ca_05305	93.33	45	3	0	86	130	1163	1119	9e-11	65.9
Ps_002075	Ca_18627	89.06	64	7	0	144	207	736	673	1e-12	71.9
Ps_002110	Ca_03919	98	50	1	0	81	130	827	876	2e-18	91.7
Ps_002182	Ca_11489	87.78	90	11	0	108	197	76	165	2e-18	91.7
Ps_002209	Ca_19440	89.92	119	12	0	65	183	395	513	2e-33	141
Ps_002265	Ca_02887	81.82	220	32	1	3	222	230	19	1e-28	125
Ps_002306	Ca_04768	86.41	103	13	1	14	116	936	1037	1e-16	85.7
Ps_002335	Ca_26603	93.65	63	4	0	1	63	63	1	4e-19	93.7
Ps_002370	Ca_11933	94.64	56	3	0	267	322	273	218	8e-17	87.7
Ps_002370	Ca_11933	90.32	62	6	0	454	515	62	1	3e-13	75.8
Ps_002371	Ca_11933	90.32	62	6	0	141	202	62	1	2e-13	75.8
Ps_002373	Ca_05621	85.65	223	28	2	19	238	1828	2049	5e-44	176
Ps_002451	Ca_05228	94.12	68	4	0	20	87	2202	2269	9e-22	103
Ps_002460	Ca_21269	84.31	102	16	0	68	169	307	408	2e-13	75.8
Ps_002462	Ca_12116	93.51	77	5	0	265	341	736	660	7e-25	113
Ps_002472	Ca_14827	92.41	79	6	0	156	234	2478	2400	1e-23	109
Ps_002537	Ca_04061	93.75	48	3	0	95	142	327	374	5e-12	71.9
Ps_002539	Ca_21896	85.98	107	15	0	110	216	204	98	4e-19	93.7
Ps_002541	Ca_14141	86.32	285	39	0	53	337	2361	2077	9e-65	246
Ps_002554	Ca_09933	90.36	83	8	0	1	83	337	419	2e-21	101
Ps_002693	Ca_09967	93.42	76	5	0	331	406	2004	1929	4e-24	111
Ps_002694	Ca_09967	93.59	78	5	0	331	408	2004	1927	2e-25	115
Ps_002716	Ca_24815	89.58	96	10	0	19	114	329	424	3e-24	111
Ps_002719	Ca_08547	97.1	69	2	0	1	69	1105	1173	2e-27	121
Ps_002773	Ca_03678	84.48	232	18	4	16	247	1374	1587	6e-42	170
Ps_002805	Ca_16334	96.3	81	3	0	137	217	2264	2184	3e-32	137
Ps_002813	Ca_22983	89.86	69	7	0	71	139	12	80	2e-15	81.8
Ps_002817	Ca_17428	84.32	185	29	0	9	193	415	599	4e-32	137
Ps_002823	Ca_04582	85.71	77	11	0	51	127	259	335	1e-10	65.9
Ps_002829	Ca_05248	90.59	85	8	0	51	135	777	861	3e-22	105
Ps_002829	Ca_05248	93.75	48	3	0	11	58	776	823	4e-12	71.9
Ps_002830	Ca_05248	90.74	54	5	0	209	262	932	985	7e-11	67.9
Ps_002884	Ca_21802	86.51	126	17	0	1	126	632	757	1e-25	115
Ps_002901	Ca_00783	96	50	2	0	2	51	853	902	4e-16	83.8
Ps_002941	Ca_17202	95.45	66	3	0	1	66	543	608	4e-23	107
Ps_002942	Ca_03728	92.05	88	7	0	119	206	9	96	7e-27	119
Ps_003062	Ca_08313	86.18	123	17	0	21	143	763	885	6e-24	109
Ps_003081	Ca_21151	85.28	231	31	1	25	255	3836	4063	2e-46	184
Ps_003196	Ca_27445	86.49	111	15	0	4	114	156	46	3e-21	101
Ps_003249	Ca_06873	82.39	284	39	4	3	279	402	681	1e-35	149
Ps_003251	Ca_14959	90.91	110	10	0	394	503	254	145	2e-32	139
Ps_003268	Ca_11000	93.1	87	6	0	1	87	394	480	2e-28	125
Ps_003275	Ca_01096	90.91	88	8	0	2	89	335	422	2e-24	111
Ps_003279	Ca_11943	86.25	80	11	0	148	227	1143	1064	2e-12	71.9
Ps_003324	Ca_23660	85.71	112	16	0	355	466	1113	1224	2e-19	95.6
Ps_003358	Ca_14011	94.74	114	6	0	91	204	2243	2356	9e-45	178
Ps_003358	Ca_14011	93.68	95	6	0	1	95	2356	2262	2e-33	141
Ps_003360	Ca_14088	87.84	74	9	0	13	86	2749	2822	1e-13	75.8
Ps_003361	Ca_10890	92.06	63	5	0	363	425	3949	4011	2e-16	85.7
Ps_003377	Ca_05974	88.66	97	11	0	83	179	684	588	1e-22	105
Ps_003380	Ca_12173	100	41	0	0	16	56	747	787	3e-15	81.8
Ps_003385	Ca_19191	87.84	74	9	0	191	264	444	371	1e-13	75.8
Ps_003426	Ca_20487	88.46	78	9	0	588	665	2705	2628	1e-15	83.8
Ps_003455	Ca_07094	95.49	133	6	0	602	734	3012	2880	1e-55	216
Ps_003457	Ca_20037	88.24	68	8	0	10	77	68	1	3e-12	71.9
Ps_003520	Ca_07390	85.16	128	13	1	72	199	1	122	1e-22	105
Ps_003534	Ca_15012	92.71	96	7	0	14	109	763	858	1e-31	135
Ps_003534	Ca_15012	92.71	96	7	0	123	218	763	858	1e-31	135
Ps_003559	Ca_09396	95.79	95	4	0	97	191	319	225	4e-38	157
Ps_003559	Ca_09396	96.08	51	2	0	178	228	162	212	1e-16	85.7
Ps_003560	Ca_09396	93.38	136	6	1	152	284	77	212	2e-49	194
Ps_003562	Ca_02909	96.23	53	2	0	203	255	601	653	8e-18	89.7
Ps_003567	Ca_16896	91.35	104	9	0	105	208	1308	1411	1e-31	135
Ps_003609	Ca_25882	90.83	120	8	1	85	204	129	13	1e-34	147
Ps_003616	Ca_17862	88.46	130	15	0	1	130	2524	2653	1e-32	139
Ps_003667	Ca_17708	96	50	2	0	415	464	904	953	9e-16	83.8
Ps_003668	Ca_17708	88.31	77	9	0	400	476	1016	940	4e-15	81.8
Ps_003687	Ca_06079	91.09	101	9	0	5	105	2328	2428	9e-30	129
Ps_003690	Ca_10454	90.77	130	12	0	180	309	131	2	1e-39	163
Ps_003711	Ca_05188	94.12	51	3	0	201	251	1322	1272	3e-14	77.8
Ps_003715	Ca_07412	89.83	118	12	0	1	118	2531	2648	8e-33	139
Ps_003718	Ca_21422	97.5	80	2	0	113	192	979	1058	5e-34	143
Ps_003767	Ca_00638	93.94	66	4	0	185	250	490	425	8e-21	99.6
Ps_003769	Ca_18468	91.43	70	6	0	171	240	1190	1259	2e-18	91.7
Ps_003779	Ca_24402	85.38	130	19	0	1	130	130	1	4e-23	107
Ps_003800	Ca_10268	87.5	104	13	0	169	272	72	175	1e-21	103
Ps_003801	Ca_10268	87.5	104	13	0	169	272	72	175	9e-22	103
Ps_003806	Ca_21517	100	51	0	0	351	401	3204	3154	3e-21	101
Ps_003816	Ca_13794	95.06	81	4	0	168	248	60	140	9e-30	129
Ps_003817	Ca_08179	84.7	183	19	2	74	256	883	1056	2e-32	139
Ps_003829	Ca_28010	92.31	65	5	0	182	246	1084	1020	7e-18	89.7
Ps_003838	Ca_22232	90.54	74	7	0	16	89	296	223	5e-18	91.7
Ps_003844	Ca_09303	92.16	51	4	0	1	51	1473	1523	1e-11	69.9
Ps_003851	Ca_16799	90.36	83	8	0	168	250	1848	1766	3e-21	101
Ps_003852	Ca_16799	90.83	109	10	0	127	235	1579	1687	3e-32	137
Ps_003853	Ca_16799	90.36	83	8	0	168	250	1848	1766	3e-21	101
Ps_003853	Ca_16799	95.45	44	2	0	297	340	1644	1687	2e-12	71.9
Ps_003854	Ca_16799	88.89	72	8	0	127	198	1579	1650	7e-15	79.8
Ps_003854	Ca_16799	86.49	74	10	0	21	94	1458	1531	3e-11	67.9
Ps_003858	Ca_05533	92.54	67	5	0	246	312	529	463	6e-19	93.7
Ps_003917	Ca_04967	91.43	70	4	1	271	340	115	182	2e-16	85.7
Ps_003950	Ca_11238	91.53	59	5	0	164	222	5351	5293	3e-14	77.8
Ps_003969	Ca_21053	89.94	169	17	0	5	173	185	17	4e-51	200
Ps_003971	Ca_14693	88.24	102	12	0	8	109	1106	1207	6e-23	107
Ps_003982	Ca_16303	90.7	86	8	0	19	104	527	612	6e-23	107
Ps_003997	Ca_14923	90.91	77	7	0	5	81	225	149	5e-20	97.6
Ps_004025	Ca_10738	83.19	113	19	0	104	216	16	128	4e-13	73.8
Ps_004037	Ca_18691	93.06	72	5	0	131	202	1	72	4e-22	103
Ps_004051	Ca_15585	90.38	104	10	0	130	233	1	104	3e-29	127
Ps_004052	Ca_15585	90.38	104	10	0	116	219	1	104	3e-29	127
Ps_004053	Ca_11511	97.87	47	1	0	224	270	393	439	2e-16	85.7
Ps_004085	Ca_02919	96.36	55	2	0	206	260	546	492	6e-19	93.7
Ps_004092	Ca_07846	87.8	82	10	0	387	468	520	439	9e-16	83.8
Ps_004107	Ca_11709	88.48	165	19	0	169	333	816	652	6e-44	176
Ps_004126	Ca_15084	87.23	94	12	0	1	94	828	921	2e-18	91.7
Ps_004171	Ca_14847	90.24	82	8	0	90	171	82	1	1e-20	99.6
Ps_004184	Ca_15263	88.1	126	12	1	28	153	795	673	1e-28	127
Ps_004184	Ca_15263	83.53	170	25	1	623	789	170	1	8e-24	111
Ps_004187	Ca_10538	90.91	77	7	0	8	84	746	822	3e-20	97.6
Ps_004215	Ca_03524	100	44	0	0	1	44	898	941	5e-17	87.7
Ps_004217	Ca_26807	92	50	4	0	2	51	953	1002	3e-11	67.9
Ps_004219	Ca_11310	89.17	120	13	0	36	155	1616	1735	1e-31	135
Ps_004219	Ca_11310	87.01	77	10	0	167	243	1894	1970	5e-13	73.8
Ps_004247	Ca_25020	82.35	119	21	0	111	229	454	572	7e-12	69.9
Ps_004248	Ca_09631	96.39	83	3	0	143	225	1	83	2e-33	141
Ps_004251	Ca_03328	94.05	84	5	0	265	348	885	802	5e-29	127
Ps_004274	Ca_14525	92.22	90	7	0	18	107	991	1080	5e-28	123
Ps_004278	Ca_01397	89.83	59	6	0	1	59	242	184	7e-12	69.9
Ps_004297	Ca_21054	88.35	103	12	0	27	129	2935	3037	1e-23	109
Ps_004344	Ca_08004	98.21	56	1	0	163	218	1740	1795	6e-22	103
Ps_004344	Ca_08004	100	51	0	0	72	122	1745	1795	2e-21	101
Ps_004356	Ca_01726	89.25	93	10	0	19	111	1753	1845	3e-22	105
Ps_004365	Ca_11253	84.75	177	27	0	43	219	5	181	3e-32	137
Ps_004366	Ca_11253	84.75	177	27	0	57	233	5	181	3e-32	137
Ps_004374	Ca_07275	89.06	64	7	0	102	165	11	74	2e-12	71.9
Ps_004377	Ca_10076	88.79	223	25	0	109	331	57	279	7e-64	244
Ps_004403	Ca_00333	94.23	52	3	0	1	52	803	752	2e-14	79.8
Ps_004419	Ca_22946	93.62	47	3	0	105	151	47	1	8e-12	69.9
Ps_004424	Ca_14069	84.92	305	34	3	7	308	538	833	3e-61	234
Ps_004446	Ca_01159	94.67	75	4	0	185	259	5	79	4e-26	117
Ps_004446	Ca_01159	90.28	72	7	0	6	77	128	57	3e-17	87.7
Ps_004480	Ca_05873	89.71	68	7	0	260	327	2392	2325	1e-14	79.8
Ps_004488	Ca_10932	96.43	56	2	0	5	60	56	1	1e-19	95.6
Ps_004525	Ca_18581	98.72	78	1	0	1	78	1029	1106	5e-35	147
Ps_004536	Ca_20869	92.73	55	4	0	180	234	89	143	3e-14	77.8
Ps_004540	Ca_00634	91.24	137	12	0	244	380	3662	3526	6e-44	176
Ps_004540	Ca_00634	93.75	80	5	0	225	304	3603	3524	1e-26	119
Ps_004569	Ca_06897	89.66	87	9	0	26	112	1799	1885	2e-21	101
Ps_004577	Ca_05236	83.98	181	29	0	280	460	543	363	2e-29	129
Ps_004578	Ca_05236	95.51	89	4	0	472	560	247	335	3e-34	145
Ps_004578	Ca_05236	83.98	181	29	0	280	460	543	363	2e-29	129
Ps_004585	Ca_02474	93.1	145	10	0	687	831	1931	1787	4e-53	208
Ps_004597	Ca_04811	91.23	114	10	0	281	394	10	123	7e-35	147
Ps_004627	Ca_14797	89.34	122	7	2	44	159	1168	1289	2e-30	131
Ps_004637	Ca_08261	93.33	45	3	0	161	205	1035	1079	9e-11	65.9
Ps_004645	Ca_05213	99.02	102	1	0	18	119	2275	2376	5e-49	194
Ps_004661	Ca_13562	87.78	90	8	1	267	356	1	87	4e-17	87.7
Ps_004665	Ca_05609	93.83	81	5	0	193	273	1215	1135	2e-27	121
Ps_004669	Ca_18410	100	67	0	0	1	67	309	375	5e-31	133
Ps_004694	Ca_05587	92.77	83	6	0	1	83	83	1	3e-26	117
Ps_004699	Ca_18945	84.92	126	19	0	77	202	166	291	6e-21	99.6
Ps_004706	Ca_04062	94.06	101	6	0	59	159	176	76	2e-24	111
Ps_004708	Ca_22783	88.18	203	24	0	1	203	234	436	7e-55	212
Ps_004723	Ca_20148	95.92	49	2	0	63	111	49	1	2e-15	81.8
Ps_004767	Ca_18902	92.93	99	7	0	12	110	1630	1728	2e-33	141
Ps_004780	Ca_11504	91.16	147	13	0	565	711	810	664	3e-47	188
Ps_004788	Ca_03643	90.79	76	7	0	217	292	1	76	1e-19	95.6
Ps_004797	Ca_06205	88.73	71	8	0	207	277	19	89	3e-14	77.8
Ps_004821	Ca_03702	93.14	102	7	0	1	102	969	1070	8e-35	147
Ps_004827	Ca_07472	90.71	269	25	0	2	270	269	1	8e-92	335
Ps_004880	Ca_09358	93.62	94	6	0	53	146	439	532	2e-32	139
Ps_004919	Ca_01203	90.8	87	8	0	113	199	52	138	1e-23	109
Ps_004927	Ca_14256	88	75	9	0	68	142	184	258	5e-14	77.8
Ps_004938	Ca_01062	96.92	65	2	0	139	203	437	373	4e-25	113
Ps_004939	Ca_01062	96.92	65	2	0	233	297	437	373	6e-25	113
Ps_004953	Ca_11270	87.67	146	18	0	58	203	94	239	7e-35	147
Ps_004958	Ca_11133	88.46	78	9	0	18	95	1264	1341	8e-16	83.8
Ps_004983	Ca_05374	85.57	97	14	0	105	201	1	97	1e-15	81.8
Ps_004992	Ca_05799	92.16	51	4	0	1	51	804	854	6e-12	69.9
Ps_004998	Ca_08965	97.62	42	1	0	19	60	2832	2873	2e-13	75.8
Ps_005012	Ca_10096	87.12	233	30	0	226	458	533	301	4e-58	224
Ps_005021	Ca_04668	92.59	54	4	0	76	129	702	755	9e-14	75.8
Ps_005032	Ca_02682	88.54	96	11	0	7	102	1893	1988	6e-22	103
Ps_005052	Ca_24237	84.68	124	19	0	30	153	673	796	1e-19	95.6
Ps_005062	Ca_15738	97.65	85	2	0	40	124	275	191	5e-37	153
Ps_005070	Ca_03195	85.94	128	18	0	201	328	258	131	3e-24	111
Ps_005089	Ca_19889	91.04	67	6	0	138	204	1082	1148	1e-16	85.7
Ps_005106	Ca_07272	85.39	178	20	1	74	251	8	179	2e-35	149
Ps_005108	Ca_25727	87.59	137	17	0	55	191	1	137	4e-32	137
Ps_005112	Ca_22864	89.22	102	10	1	1	101	1312	1413	3e-23	107
Ps_005120	Ca_06165	92.47	93	7	0	24	116	895	987	2e-29	129
Ps_005128	Ca_10580	90.54	74	7	0	163	236	1052	979	2e-18	91.7
Ps_005133	Ca_09709	92	100	8	0	158	257	1113	1014	2e-31	135
Ps_005150	Ca_15174	89.06	64	7	0	41	104	242	305	3e-12	71.9
Ps_005171	Ca_25711	89.12	147	16	0	3	149	1253	1399	2e-40	165
Ps_005175	Ca_03538	93.02	86	6	0	1	86	93	8	4e-28	123
Ps_005199	Ca_15914	94.25	87	5	0	1	87	87	1	6e-31	133
Ps_005242	Ca_02387	92.52	107	8	0	20	126	972	1078	2e-35	149
Ps_005256	Ca_00384	89.53	86	9	0	20	105	901	986	1e-20	99.6
Ps_005293	Ca_18024	90.83	109	10	0	1	109	1921	2029	5e-32	137
Ps_005328	Ca_20699	84.44	90	14	0	36	125	90	1	2e-11	67.9
Ps_005331	Ca_09237	89.25	93	10	0	207	299	165	73	2e-22	105
Ps_005359	Ca_04128	86.84	114	15	0	34	147	136	249	5e-23	107
Ps_005360	Ca_04128	83.92	255	35	2	34	288	1	249	8e-35	147
Ps_005381	Ca_00389	90.12	81	8	0	1	81	246	166	3e-20	97.6
Ps_005404	Ca_20613	91.55	71	6	0	481	551	914	844	1e-18	93.7
Ps_005405	Ca_20613	91.55	71	6	0	468	538	914	844	1e-18	93.7
Ps_005424	Ca_10853	97.73	44	1	0	58	101	1771	1814	1e-14	79.8
Ps_005491	Ca_07683	90.32	62	6	0	4	65	2420	2481	2e-13	75.8
Ps_005541	Ca_25326	96.23	53	2	0	1	53	350	402	1e-17	89.7
Ps_005569	Ca_07368	88.81	134	15	0	353	486	134	1	1e-34	147
Ps_005579	Ca_02160	90.07	141	14	0	23	163	4459	4599	2e-41	168
Ps_005642	Ca_12976	88.52	61	7	0	46	106	128	188	9e-11	65.9
Ps_005689	Ca_22342	91.76	85	7	0	270	354	579	495	8e-25	113
Ps_005785	Ca_09720	88.89	99	11	0	290	388	129	227	1e-23	109
Ps_005789	Ca_03226	94.23	52	3	0	2	53	562	613	8e-15	79.8
Ps_005806	Ca_03513	90.63	128	12	0	2	129	268	395	2e-38	159
Ps_005825	Ca_18143	90.91	88	8	0	3	90	184	271	2e-24	111
Ps_005894	Ca_17209	82.28	158	28	0	1	158	462	619	2e-18	91.7
Ps_005903	Ca_22259	88.41	69	8	0	124	192	492	560	6e-13	73.8
Ps_005903	Ca_22259	93.75	48	3	0	70	117	452	405	2e-12	71.9
Ps_005904	Ca_03143	91.23	57	5	0	395	451	1518	1462	1e-12	73.8
Ps_005908	Ca_08731	83.43	332	46	3	12	334	638	307	4e-54	210
Ps_005912	Ca_14260	91.15	113	10	0	129	241	1393	1281	1e-34	145
Ps_005913	Ca_10449	87.14	70	9	0	131	200	2677	2608	3e-11	67.9
Ps_005919	Ca_23972	91.38	58	5	0	113	170	509	566	1e-13	75.8
Ps_005922	Ca_27247	83.97	156	19	1	17	172	895	746	5e-25	113
Ps_005959	Ca_08506	83.92	143	23	0	24	166	284	426	2e-21	101
Ps_005973	Ca_17863	85.45	110	16	0	1	110	890	781	2e-18	91.7
Ps_005974	Ca_05391	88.41	69	8	0	165	233	6035	6103	4e-13	73.8
Ps_005981	Ca_00315	88.06	67	8	0	224	290	403	337	3e-11	69.9
Ps_005988	Ca_24666	96.2	79	3	0	198	276	513	591	6e-31	133
Ps_006020	Ca_18165	89.66	58	6	0	310	367	1491	1434	4e-11	67.9
Ps_006038	Ca_05942	90.24	82	8	0	217	298	1339	1258	9e-21	99.6
Ps_006116	Ca_09800	82.84	134	23	0	710	843	134	1	2e-15	83.8
Ps_006117	Ca_09800	82.84	134	23	0	661	794	134	1	2e-15	83.8
Ps_006120	Ca_08650	90.74	54	5	0	244	297	53	106	4e-11	67.9
Ps_006152	Ca_08636	89.15	129	14	0	1	129	1516	1644	1e-34	145
Ps_006164	Ca_22519	80.11	181	21	1	714	879	2055	1875	2e-18	93.7
Ps_006164	Ca_22519	85.71	105	15	0	359	463	2326	2222	3e-17	89.7
Ps_006170	Ca_19333	91.78	73	6	0	169	241	635	707	3e-20	97.6
Ps_006170	Ca_19333	89.19	74	8	0	97	170	370	443	5e-16	83.8
Ps_006177	Ca_11837	86.02	93	13	0	23	115	379	471	2e-15	81.8
Ps_006178	Ca_11837	85.29	102	15	0	64	165	370	471	7e-16	83.8
Ps_006225	Ca_26911	92	50	4	0	46	95	1246	1295	3e-11	67.9
Ps_006251	Ca_13501	95.38	195	9	0	298	492	195	1	2e-85	315
Ps_006252	Ca_13501	95.38	195	9	0	231	425	195	1	2e-85	315
Ps_006253	Ca_08094	92.86	56	4	0	4	59	1976	1921	2e-14	79.8
Ps_006301	Ca_04398	82.05	195	32	1	354	548	509	318	5e-22	105
Ps_006301	Ca_04398	89.55	67	7	0	210	276	842	776	1e-13	77.8
Ps_006301	Ca_04398	82.91	117	17	1	705	821	173	60	3e-11	69.9
Ps_006307	Ca_04918	87.84	74	9	0	38	111	1564	1637	1e-13	75.8
Ps_006310	Ca_13984	92.73	55	4	0	64	118	386	440	9e-14	77.8
Ps_006315	Ca_16327	92.63	95	7	0	42	136	95	1	5e-31	133
Ps_006327	Ca_02581	91.78	73	6	0	296	368	312	240	5e-20	97.6
Ps_006328	Ca_26051	91.04	67	6	0	519	585	310	244	3e-16	85.7
Ps_006331	Ca_20799	86.08	79	11	0	155	233	463	385	7e-12	69.9
Ps_006331	Ca_20799	86.08	79	11	0	95	173	463	385	7e-12	69.9
Ps_006331	Ca_20799	86.08	79	11	0	35	113	463	385	7e-12	69.9
Ps_006392	Ca_11191	89.41	85	9	0	95	179	7	91	3e-20	97.6
Ps_006419	Ca_04293	82.53	166	29	0	347	512	128	293	3e-20	99.6
Ps_006482	Ca_25520	91.67	96	8	0	6	101	270	175	5e-29	127
Ps_006507	Ca_27390	92.36	144	11	0	1	144	144	1	9e-51	198
Ps_006518	Ca_23071	85.51	138	17	1	34	168	817	954	2e-24	111
Ps_006534	Ca_16637	87.34	79	10	0	1	79	273	351	3e-14	77.8
Ps_006558	Ca_09785	90.48	63	6	0	22	84	224	286	3e-14	77.8
Ps_006568	Ca_22519	84.77	151	20	1	42	192	1010	1157	8e-25	113
Ps_006568	Ca_22519	84.77	151	20	1	195	345	1010	1157	8e-25	113
Ps_006568	Ca_22519	85.71	133	19	0	26	158	1093	1225	8e-25	113
Ps_006568	Ca_22519	85.71	133	19	0	179	311	1093	1225	8e-25	113
Ps_006568	Ca_22519	84.73	131	17	1	122	252	406	533	5e-20	97.6
Ps_006568	Ca_22519	83.22	149	25	0	42	190	908	1056	5e-20	97.6
Ps_006568	Ca_22519	83.22	149	25	0	195	343	908	1056	5e-20	97.6
Ps_006568	Ca_22519	88.76	89	10	0	70	158	1269	1357	5e-20	97.6
Ps_006568	Ca_22519	88.76	89	10	0	223	311	1269	1357	5e-20	97.6
Ps_006568	Ca_22519	89.06	64	7	0	280	343	459	522	3e-12	71.9
Ps_006568	Ca_22519	87.32	71	9	0	29	99	463	533	1e-11	69.9
Ps_006568	Ca_22519	87.14	70	9	0	274	343	819	888	4e-11	67.9
Ps_006571	Ca_15342	87.65	81	10	0	235	315	695	775	2e-15	81.8
Ps_006584	Ca_09423	93.68	95	6	0	1	95	360	454	5e-33	141
Ps_006585	Ca_05429	91.67	120	10	0	89	208	1118	1237	8e-39	159
Ps_006609	Ca_27751	90.91	55	5	0	213	267	535	481	8e-12	69.9
Ps_006615	Ca_02193	83.9	267	43	0	131	397	690	424	4e-47	188
Ps_006615	Ca_02193	90.28	72	7	0	766	837	97	26	1e-16	87.7
Ps_006616	Ca_02193	83.9	267	43	0	131	397	690	424	4e-47	188
Ps_006616	Ca_02193	90.28	72	7	0	739	810	97	26	1e-16	87.7
Ps_006622	Ca_11254	93.06	72	5	0	1	72	1045	1116	7e-22	103
Ps_006626	Ca_28010	93.48	46	3	0	38	83	488	533	2e-11	67.9
Ps_006630	Ca_02999	96.92	65	2	0	8	72	511	575	9e-25	113
Ps_006658	Ca_06702	96.61	59	2	0	456	514	774	716	5e-21	101
Ps_006658	Ca_06702	93.48	46	3	0	519	564	644	689	6e-11	67.9
Ps_006674	Ca_15387	94.34	53	3	0	18	70	53	1	2e-15	81.8
Ps_006684	Ca_22519	95.06	81	4	0	280	360	1445	1525	2e-29	129
Ps_006684	Ca_22519	85.06	154	23	0	156	309	964	1117	1e-27	123
Ps_006684	Ca_22519	81.56	179	33	0	1	179	911	1089	1e-18	93.7
Ps_006684	Ca_22519	89.74	78	8	0	133	210	1274	1351	4e-18	91.7
Ps_006684	Ca_22519	97.87	47	1	0	314	360	714	760	2e-16	85.7
Ps_006684	Ca_22519	88.61	79	9	0	30	108	1273	1351	2e-16	85.7
Ps_006684	Ca_22519	80.61	196	35	1	1	196	1013	1205	9e-16	83.8
Ps_006703	Ca_08688	93.14	102	7	0	1	102	857	958	3e-35	147
Ps_006710	Ca_06971	88.89	90	10	0	1	90	1354	1443	9e-21	99.6
Ps_006724	Ca_12076	86.17	188	26	0	16	203	64	251	3e-41	167
Ps_006764	Ca_23284	91.38	58	4	1	602	658	430	373	9e-11	67.9
Ps_006767	Ca_09681	93.67	79	5	0	1	79	357	435	5e-26	117
Ps_006768	Ca_02143	89.02	173	19	0	30	202	552	724	2e-48	192
Ps_006802	Ca_24554	90.63	96	9	0	17	112	187	282	1e-26	119
Ps_006833	Ca_08695	92.16	102	8	0	31	132	2218	2319	2e-32	139
Ps_006860	Ca_17446	88.41	138	4	2	63	191	363	497	2e-36	151
Ps_006869	Ca_08233	92.31	104	8	0	1	104	1221	1324	7e-34	143
Ps_006875	Ca_12095	83.22	149	24	1	37	184	362	214	9e-18	89.7
Ps_006896	Ca_04082	88.57	70	8	0	27	96	1894	1825	1e-13	75.8
Ps_006909	Ca_16360	100	44	0	0	1	44	1010	1053	2e-17	87.7
Ps_006910	Ca_23765	90.99	111	10	0	108	218	111	1	3e-33	141
Ps_006910	Ca_23765	87.06	85	11	0	30	114	162	78	2e-15	81.8
Ps_006918	Ca_19922	86.81	91	12	0	118	208	1150	1240	1e-16	85.7
Ps_006933	Ca_14386	96.08	51	2	0	1	51	763	813	2e-16	85.7
Ps_006939	Ca_17342	90.91	55	5	0	162	216	4	58	6e-12	69.9
Ps_006973	Ca_20168	93.75	112	7	0	25	136	871	982	3e-41	167
Ps_006976	Ca_22131	91.04	67	6	0	1	67	584	518	9e-17	85.7
Ps_006979	Ca_21441	91.21	91	8	0	19	109	3576	3666	5e-26	117
Ps_006982	Ca_06707	88	125	15	0	356	480	341	217	2e-29	129
Ps_006982	Ca_06707	88	75	9	0	277	351	1	75	6e-14	77.8
Ps_006995	Ca_26258	88.89	99	11	0	4	102	502	600	8e-24	109
Ps_007011	Ca_11374	81.78	236	34	2	51	286	1	227	2e-28	125
Ps_007048	Ca_09075	97.67	43	1	0	191	233	165	123	3e-14	77.8
Ps_007153	Ca_20059	90.68	118	11	0	831	948	140	23	2e-34	147
Ps_007154	Ca_20059	90.68	118	11	0	744	861	140	23	1e-34	147
Ps_007198	Ca_07196	86.96	92	12	0	381	472	686	595	6e-17	87.7
Ps_007198	Ca_07196	86.96	92	12	0	201	292	686	595	6e-17	87.7
Ps_007199	Ca_12540	94.81	77	4	0	17	93	207	283	3e-27	121
Ps_007204	Ca_21197	92.98	57	4	0	276	332	568	624	2e-15	81.8
Ps_007223	Ca_04429	93.58	109	7	0	481	589	425	317	6e-39	161
Ps_007250	Ca_23371	82.68	179	24	2	35	206	2693	2871	5e-22	103
Ps_007269	Ca_22037	91.96	112	9	0	1	112	851	962	2e-36	151
Ps_007315	Ca_10463	87.13	101	13	0	59	159	592	492	3e-20	97.6
Ps_007315	Ca_10463	87.21	86	11	0	162	247	459	374	5e-16	83.8
Ps_007345	Ca_26034	92.47	93	7	0	217	309	916	1008	1e-29	129
Ps_007349	Ca_01188	96.06	203	8	0	5	207	2994	2792	4e-93	339
Ps_007351	Ca_04032	89.74	78	8	0	150	227	597	520	2e-18	91.7
Ps_007378	Ca_10100	90	70	7	0	8	77	2303	2372	4e-16	83.8
Ps_007379	Ca_08196	95.65	46	2	0	152	197	773	728	9e-14	75.8
Ps_007392	Ca_05658	86.42	162	16	1	23	178	91	252	2e-35	149
Ps_007396	Ca_14149	95.56	45	2	0	206	250	214	258	4e-13	73.8
Ps_007397	Ca_14149	95.56	45	2	0	382	426	214	258	8e-13	73.8
Ps_007413	Ca_12223	97.5	40	1	0	1	40	67	28	2e-12	71.9
Ps_007419	Ca_00981	84.79	217	24	1	3	210	410	194	4e-44	176
Ps_007421	Ca_25000	88	75	9	0	26	100	75	1	3e-14	77.8
Ps_007499	Ca_06492	87.86	140	17	0	450	589	408	269	3e-33	143
Ps_007499	Ca_06492	81.52	211	24	2	636	846	231	36	4e-26	119
Ps_007510	Ca_24666	85.22	115	17	0	122	236	11	125	5e-19	93.7
Ps_007526	Ca_20035	90.24	82	8	0	408	489	1320	1239	2e-20	99.6
Ps_007533	Ca_24038	88.24	119	14	0	1	119	670	788	1e-28	125
Ps_007542	Ca_07801	88.04	92	8	1	123	211	26	117	2e-18	91.7
Ps_007552	Ca_17876	87.06	85	11	0	110	194	1378	1462	1e-15	81.8
Ps_007567	Ca_05487	93.59	78	5	0	1	78	1260	1337	2e-25	115
Ps_007595	Ca_25362	96.15	52	2	0	280	331	1239	1188	4e-17	87.7
Ps_007621	Ca_03786	85.54	83	12	0	16	98	404	486	1e-11	69.9
Ps_007657	Ca_19392	90	80	8	0	399	478	1917	1996	9e-19	95.6
Ps_007660	Ca_10224	89.06	64	7	0	1	64	368	431	2e-12	71.9
Ps_007682	Ca_22589	93.62	94	6	0	5	98	259	352	7e-33	139
Ps_007779	Ca_12127	95.77	71	3	0	353	423	1425	1355	6e-26	117
Ps_007848	Ca_03766	100	44	0	0	282	325	1009	966	4e-17	87.7
Ps_007856	Ca_05845	88.62	167	13	1	173	333	7	173	2e-45	182
Ps_007856	Ca_05845	83.16	190	23	1	565	745	447	636	7e-30	131
Ps_007909	Ca_09224	87.5	112	14	0	15	126	317	206	2e-24	111
Ps_008082	Ca_05412	91.43	70	6	0	44	113	308	377	3e-18	91.7
Ps_008102	Ca_10158	89.66	145	15	0	3	147	1144	1000	1e-41	168
Ps_008102	Ca_10158	91.95	87	7	0	162	248	907	993	3e-26	117
Ps_008122	Ca_08409	94.83	116	6	0	104	219	1589	1474	7e-46	182
Ps_008139	Ca_04919	85.86	99	14	0	1	99	1260	1358	1e-16	85.7
Ps_008140	Ca_04919	85.86	99	14	0	1	99	1260	1358	1e-16	85.7
Ps_008142	Ca_06669	91.18	68	6	0	1	68	2308	2375	4e-17	87.7
Ps_008161	Ca_22322	94.12	68	4	0	1	68	7	74	5e-22	103
Ps_008162	Ca_22322	87.32	213	27	0	15	227	205	417	1e-53	208
Ps_008185	Ca_08340	95.92	98	4	0	311	408	1992	1895	1e-39	163
Ps_008202	Ca_11111	89.13	92	10	0	24	115	870	961	4e-22	103
Ps_008202	Ca_11111	89.55	67	7	0	139	205	877	943	2e-14	77.8
Ps_008202	Ca_11111	92.73	55	4	0	61	115	1075	1129	2e-14	77.8
Ps_008211	Ca_25395	89.06	64	7	0	184	247	856	793	2e-12	71.9
Ps_008229	Ca_11974	91.23	57	5	0	1	57	703	759	5e-13	73.8
Ps_008240	Ca_18481	87.8	82	10	0	18	99	352	271	4e-16	83.8
Ps_008250	Ca_02150	90.32	62	6	0	19	80	62	1	1e-13	75.8
Ps_008254	Ca_00125	94.12	51	3	0	3	53	105	55	3e-14	77.8
Ps_008315	Ca_04234	85.1	208	19	1	49	244	217	10	3e-45	180
Ps_008318	Ca_05091	86.49	74	10	0	155	228	50	123	3e-11	67.9
Ps_008320	Ca_23371	81.75	126	23	0	57	182	2947	3072	2e-11	67.9
Ps_008325	Ca_17215	94.34	53	3	0	18	70	1265	1317	2e-15	81.8
Ps_008365	Ca_05643	95.83	48	2	0	178	225	922	875	7e-15	79.8
Ps_008370	Ca_12275	84.03	119	19	0	22	140	3753	3871	1e-16	85.7
Ps_008377	Ca_10823	92.65	68	5	0	22	89	1060	1127	1e-19	95.6
Ps_008432	Ca_04811	95.38	65	3	0	23	87	848	784	1e-22	105
Ps_008486	Ca_20578	91.07	56	5	0	8	63	862	917	1e-12	71.9
Ps_008499	Ca_07747	88.79	116	13	0	294	409	1122	1007	7e-29	127
Ps_008499	Ca_07747	89.13	92	10	0	415	506	885	976	1e-21	103
Ps_008516	Ca_07380	93.24	74	5	0	3	76	1067	1140	4e-23	107
Ps_008536	Ca_05998	94.44	90	5	0	164	253	1	90	9e-33	139
Ps_008566	Ca_15978	87.1	93	12	0	20	112	850	942	9e-18	89.7
Ps_008577	Ca_06501	88.73	71	4	2	18	87	640	707	9e-11	65.9
Ps_008603	Ca_22085	95.35	43	2	0	162	204	1227	1269	6e-12	69.9
Ps_008616	Ca_12199	88.24	136	10	2	89	218	1	136	1e-31	135
Ps_008625	Ca_00176	87.8	205	19	1	125	329	1	199	7e-54	210
Ps_008636	Ca_21916	83.72	129	21	0	43	171	176	48	6e-18	89.7
Ps_008639	Ca_24943	97.56	41	1	0	197	237	134	174	4e-13	73.8
Ps_008640	Ca_24943	97.56	41	1	0	332	372	134	174	7e-13	73.8
Ps_008645	Ca_21983	86.67	90	12	0	1	90	94	5	4e-16	83.8
Ps_008652	Ca_07031	96.49	57	2	0	136	192	358	414	3e-20	97.6
Ps_008653	Ca_07031	96.49	57	2	0	133	189	358	414	3e-20	97.6
Ps_008707	Ca_12864	84.55	220	31	1	21	237	753	534	7e-40	163
Ps_008732	Ca_11147	90.79	76	7	0	1	76	456	531	2e-19	95.6
Ps_008787	Ca_11274	92.19	64	5	0	36	99	115	52	3e-17	87.7
Ps_008788	Ca_11274	92.19	64	5	0	36	99	115	52	3e-17	87.7
Ps_008796	Ca_01617	94.44	54	3	0	138	191	63	10	6e-16	83.8
Ps_008848	Ca_11213	85.08	315	41	1	1	309	229	543	3e-67	254
Ps_008850	Ca_12597	87.06	85	11	0	113	197	939	855	2e-15	81.8
Ps_008939	Ca_10446	83.33	132	22	0	62	193	214	83	3e-17	87.7
Ps_008962	Ca_00992	92.31	52	4	0	57	108	654	705	2e-12	71.9
Ps_008974	Ca_07895	92.5	120	9	0	54	173	397	516	7e-41	167
Ps_009027	Ca_03152	90.54	74	7	0	24	97	191	118	2e-18	91.7
Ps_009028	Ca_03152	90.54	74	7	0	24	97	191	118	2e-18	91.7
Ps_009045	Ca_08456	92.59	81	6	0	126	206	85	5	5e-25	113
Ps_009063	Ca_23037	93.15	73	5	0	1	73	1359	1431	2e-22	105
Ps_009075	Ca_13184	90.74	54	5	0	152	205	43	96	4e-11	67.9
Ps_009075	Ca_13184	90.74	54	5	0	251	304	43	96	4e-11	67.9
Ps_009097	Ca_16131	96.08	51	2	0	13	63	514	564	2e-16	85.7
Ps_009110	Ca_10946	84.35	115	18	0	1	115	1308	1422	2e-16	85.7
Ps_009122	Ca_04205	93.94	66	4	0	132	197	2121	2056	7e-21	99.6
Ps_009144	Ca_06662	85.62	146	19	2	17	160	949	804	7e-23	107
Ps_009145	Ca_06662	85.62	146	19	2	34	177	949	804	7e-23	107
Ps_009146	Ca_06662	85.62	146	19	2	17	160	949	804	5e-23	107
Ps_009147	Ca_06662	85.62	146	19	2	34	177	949	804	5e-23	107
Ps_009148	Ca_11765	88.52	61	7	0	46	106	980	1040	1e-10	65.9
Ps_009169	Ca_10571	83.33	114	19	0	1	114	634	747	1e-13	75.8
Ps_009174	Ca_01580	96.3	270	10	0	530	799	270	1	1e-127	456
Ps_009175	Ca_02440	90.67	75	7	0	23	97	1403	1477	1e-18	93.7
Ps_009193	Ca_05848	87.2	125	16	0	133	257	817	941	2e-27	121
Ps_009203	Ca_05634	84.55	110	17	0	96	205	88	197	4e-16	83.8
Ps_009204	Ca_00830	97.56	41	1	0	7	47	782	822	5e-13	73.8
Ps_009215	Ca_13465	89.13	92	10	0	16	107	4139	4230	5e-22	103
Ps_009217	Ca_18633	89.23	65	7	0	206	270	704	640	5e-13	73.8
Ps_009303	Ca_14975	92.66	109	8	0	12	120	2774	2882	7e-37	153
Ps_009307	Ca_01315	81.87	171	31	0	1	171	171	1	7e-19	93.7
Ps_009329	Ca_17761	89.74	78	8	0	21	98	884	961	2e-18	91.7
Ps_009355	Ca_15814	91.55	71	6	0	275	345	608	538	7e-19	93.7
Ps_009378	Ca_18142	93.1	87	6	0	18	104	87	1	2e-28	125
Ps_009382	Ca_13012	91.67	60	5	0	243	302	19	78	9e-15	79.8
Ps_009385	Ca_04792	84.07	113	18	0	1	113	152	40	2e-15	81.8
Ps_009386	Ca_04792	92.73	55	4	0	1	55	132	186	4e-14	77.8
Ps_009391	Ca_11041	92.73	55	4	0	58	112	1781	1727	3e-14	77.8
Ps_009403	Ca_21053	88.37	86	10	0	43	128	626	711	2e-18	91.7
Ps_009403	Ca_21053	92.31	65	5	0	120	184	1637	1573	6e-18	89.7
Ps_009444	Ca_03922	83.62	116	19	0	38	153	775	890	7e-15	79.8
Ps_009500	Ca_09281	96.43	56	2	0	86	141	244	189	1e-19	95.6
Ps_009530	Ca_13764	92.45	106	8	0	20	125	980	1085	5e-35	147
Ps_009531	Ca_10452	89.09	110	11	1	50	158	865	974	2e-25	115
Ps_009532	Ca_10452	88.54	96	10	1	19	113	879	974	1e-19	95.6
Ps_009577	Ca_06550	97.87	94	2	0	110	203	872	779	2e-42	170
Ps_009588	Ca_01306	85.42	96	14	0	1	96	1871	1966	8e-15	79.8
Ps_009589	Ca_12258	87.36	87	11	0	132	218	5	91	1e-16	85.7
Ps_009661	Ca_09969	92.06	63	5	0	142	204	1	63	1e-16	85.7
Ps_009669	Ca_22870	95.45	66	3	0	155	220	4	69	3e-23	107
Ps_009715	Ca_03446	85.42	96	14	0	30	125	3311	3406	7e-15	79.8
Ps_009716	Ca_03446	85.42	96	14	0	72	167	3311	3406	8e-15	79.8
Ps_009730	Ca_21168	86.28	226	28	1	1	226	267	45	1e-50	198
Ps_009753	Ca_00983	88.46	78	9	0	144	221	626	703	4e-16	83.8
Ps_009776	Ca_09700	87.78	90	11	0	23	112	1357	1446	2e-18	91.7
Ps_009830	Ca_12629	95.74	47	2	0	581	627	1	47	8e-14	77.8
Ps_009835	Ca_08971	98.55	69	1	0	289	357	677	609	1e-29	129
Ps_009839	Ca_12103	89.39	66	7	0	11	76	2035	2100	1e-13	75.8
Ps_009870	Ca_13696	93.88	49	3	0	156	204	1	49	4e-13	73.8
Ps_009921	Ca_07489	92	100	8	0	1	100	4757	4658	1e-31	135
Ps_009921	Ca_07489	88.6	114	10	1	97	210	4501	4611	7e-27	119
Ps_009938	Ca_11810	89.66	58	6	0	87	144	926	983	6e-11	67.9
Ps_010020	Ca_07596	88.5	113	13	0	221	333	1710	1598	3e-27	121
Ps_010020	Ca_07596	88.5	113	13	0	1	113	1710	1598	3e-27	121
Ps_010022	Ca_14501	86.25	80	11	0	1	80	1725	1646	2e-12	71.9
Ps_010023	Ca_14501	86.25	80	11	0	1	80	1725	1646	2e-12	71.9
Ps_010032	Ca_23765	95.65	46	2	0	159	204	371	416	9e-14	75.8
Ps_010056	Ca_14911	97.37	38	1	0	38	75	752	789	5e-11	67.9
Ps_010070	Ca_16783	92.68	82	6	0	264	345	82	1	5e-25	115
Ps_010076	Ca_13920	85.86	99	14	0	21	119	738	836	2e-16	85.7
Ps_010079	Ca_11874	87.18	78	10	0	174	251	1	78	1e-13	75.8
Ps_010119	Ca_07588	98.68	76	1	0	130	205	1	76	7e-34	143
Ps_010120	Ca_07588	98.68	76	1	0	171	246	1	76	8e-34	143
Ps_010142	Ca_07349	86.32	234	26	2	282	512	976	1206	2e-51	202
Ps_010164	Ca_06901	86.75	83	8	1	163	245	975	896	6e-13	73.8
Ps_010165	Ca_06901	94.55	55	3	0	3	57	657	711	1e-16	85.7
Ps_010165	Ca_06901	89.83	59	3	1	152	210	797	852	9e-11	65.9
Ps_010177	Ca_16782	90.91	55	5	0	22	76	244	298	8e-12	69.9
Ps_010190	Ca_18389	83.04	112	19	0	4	115	842	953	3e-12	71.9
Ps_010197	Ca_09700	84.09	220	32	1	25	241	235	454	1e-37	155
Ps_010218	Ca_22863	87.76	98	12	0	80	177	15	112	7e-21	99.6
Ps_010220	Ca_26848	94.32	88	5	0	270	357	973	886	2e-31	135
Ps_010234	Ca_07252	88.57	105	12	0	16	120	217	321	6e-25	113
Ps_010241	Ca_05174	94.23	52	3	0	2	53	1117	1168	7e-15	79.8
Ps_010311	Ca_04585	96.2	79	3	0	17	95	1977	2055	5e-31	133
Ps_010325	Ca_14059	84.98	233	35	0	6	238	1234	1466	2e-46	184
Ps_010344	Ca_00026	92.73	55	4	0	262	316	807	861	4e-14	77.8
Ps_010361	Ca_13663	93.75	48	3	0	16	63	13	60	2e-12	71.9
Ps_010363	Ca_13663	95	60	3	0	52	111	1	60	2e-19	95.6
Ps_010364	Ca_13663	93.33	60	4	0	53	112	1	60	5e-17	87.7
Ps_010373	Ca_18937	90.91	88	8	0	29	116	189	276	5e-24	111
Ps_010388	Ca_21260	85.71	182	26	0	15	196	746	565	1e-37	155
Ps_010395	Ca_12213	93.62	47	3	0	8	54	614	660	6e-12	69.9
Ps_010523	Ca_06559	89.38	113	12	0	21	133	646	758	2e-29	129
Ps_010525	Ca_06575	94.2	69	4	0	170	238	807	875	1e-22	105
Ps_010564	Ca_12196	94.12	102	6	0	1	102	636	737	3e-37	155
Ps_010570	Ca_05262	87.5	80	10	0	603	682	73	152	2e-14	79.8
Ps_010579	Ca_17099	86.24	109	11	2	57	164	1240	1135	1e-16	85.7
Ps_010614	Ca_06277	91.06	123	11	0	165	287	2154	2032	5e-38	157
Ps_010640	Ca_19618	87.14	70	9	0	48	117	164	95	2e-11	67.9
Ps_010661	Ca_20932	90.12	81	8	0	150	230	1	81	3e-20	97.6
Ps_010696	Ca_14013	89.83	59	6	0	76	134	13	71	7e-12	69.9
Ps_010697	Ca_14013	89.83	59	6	0	45	103	13	71	6e-12	69.9
Ps_010708	Ca_07359	92.13	89	7	0	255	343	1138	1050	3e-27	121
Ps_010726	Ca_08365	93.48	46	3	0	8	53	2825	2870	5e-11	67.9
Ps_010762	Ca_13623	96.49	57	2	0	1	57	678	734	3e-20	97.6
Ps_010789	Ca_02451	91.03	78	7	0	126	203	55	132	1e-20	99.6
Ps_010801	Ca_10242	88.64	132	15	0	23	154	166	297	6e-34	143
Ps_010806	Ca_02488	88.76	89	10	0	120	208	871	959	3e-20	97.6
Ps_010809	Ca_16465	85.39	89	11	1	115	201	1320	1408	2e-11	67.9
Ps_010829	Ca_11315	94.17	103	6	0	32	134	103	1	6e-38	157
Ps_010837	Ca_04495	82.03	128	20	1	127	254	115	239	3e-11	67.9
Ps_010841	Ca_25460	88.68	106	12	0	1	106	212	317	2e-25	115
Ps_010842	Ca_07037	96.15	52	2	0	1	52	471	522	3e-17	87.7
Ps_010857	Ca_17794	90.07	151	15	0	92	242	1	151	3e-45	180
Ps_010858	Ca_17794	90.27	113	11	0	100	212	1	113	4e-32	137
Ps_010858	Ca_17794	100	38	0	0	213	250	164	127	1e-13	75.8
Ps_010859	Ca_17794	90.27	113	11	0	92	204	1	113	3e-32	137
Ps_010859	Ca_17794	100	38	0	0	205	242	164	127	1e-13	75.8
Ps_010860	Ca_17794	90.07	151	15	0	100	250	1	151	3e-45	180
Ps_010900	Ca_13189	89.43	123	13	0	131	253	48	170	2e-33	141
Ps_010929	Ca_09418	93.22	59	4	0	230	288	476	534	1e-16	85.7
Ps_011004	Ca_14340	94.29	70	4	0	140	209	778	847	3e-23	107
Ps_011004	Ca_14340	84.85	99	15	0	22	120	817	915	3e-14	77.8
Ps_011028	Ca_15919	82.14	224	22	3	18	241	266	61	1e-30	133
Ps_011044	Ca_07094	97.62	42	1	0	201	242	909	868	1e-13	75.8
Ps_011061	Ca_07236	91.67	108	9	0	1	108	108	1	6e-34	143
Ps_011085	Ca_25784	89.89	188	19	0	24	211	1428	1241	7e-58	222
Ps_011095	Ca_06666	87.29	118	15	0	88	205	14	131	1e-25	115
Ps_011155	Ca_14781	85.87	92	13	0	435	526	452	361	3e-14	79.8
Ps_011178	Ca_15605	91.14	79	7	0	1	79	1724	1646	2e-21	101
Ps_011179	Ca_22982	95.9	122	5	0	37	158	744	623	8e-52	202
Ps_011179	Ca_22982	88.75	80	9	0	173	252	766	845	3e-17	87.7
Ps_011199	Ca_17855	97.62	42	1	0	1	42	42	1	9e-14	75.8
Ps_011209	Ca_07351	87.79	131	16	0	2	132	245	115	5e-31	133
Ps_011228	Ca_01194	89.32	103	11	0	1	103	318	420	5e-26	117
Ps_011250	Ca_13713	87.79	131	10	2	1	131	808	932	4e-28	125
Ps_011258	Ca_00209	95.83	48	2	0	1	48	239	286	1e-14	79.8
Ps_011268	Ca_25073	84.83	178	27	0	23	200	701	878	9e-33	139
Ps_011308	Ca_26356	91.35	104	9	0	1	104	372	269	1e-31	135
Ps_011324	Ca_12270	88.41	69	8	0	188	256	2162	2094	5e-13	73.8
Ps_011440	Ca_14263	92	50	4	0	343	392	1178	1129	5e-11	67.9
Ps_011455	Ca_11582	83.96	106	17	0	8	113	235	340	1e-13	75.8
Ps_011457	Ca_11831	93.1	58	4	0	105	162	3469	3412	6e-16	83.8
Ps_011458	Ca_16924	91.92	99	8	0	22	120	940	1038	1e-30	133
Ps_011459	Ca_16924	91.92	99	8	0	22	120	940	1038	2e-30	133
Ps_011471	Ca_07118	86.59	82	10	1	120	201	948	1028	2e-11	67.9
Ps_011473	Ca_18129	85.44	103	15	0	280	382	935	833	2e-16	85.7
Ps_011508	Ca_03327	85.23	88	13	0	196	283	123	210	2e-12	71.9
Ps_011516	Ca_00833	85.57	201	26	1	115	315	1	198	2e-40	165
Ps_011531	Ca_04545	94	50	3	0	126	175	1	50	1e-13	75.8
Ps_011539	Ca_14617	94.44	54	3	0	311	364	1	54	7e-16	83.8
Ps_011546	Ca_24181	98.44	64	1	0	439	502	29	92	2e-26	119
Ps_011550	Ca_11528	91.94	62	5	0	164	225	320	259	6e-16	83.8
Ps_011563	Ca_00550	94.44	54	3	0	174	227	838	785	4e-16	83.8
Ps_011607	Ca_02991	80.54	406	55	5	512	911	411	24	2e-43	176
Ps_011608	Ca_01778	92.21	77	6	0	150	226	1	77	1e-22	105
Ps_011615	Ca_02810	96.67	60	2	0	338	397	431	372	8e-22	103
Ps_011638	Ca_26138	87.67	73	9	0	171	243	751	679	4e-13	73.8
Ps_011664	Ca_09340	92.45	53	4	0	144	196	453	401	4e-13	73.8
Ps_011714	Ca_13479	87.38	103	11	2	1042	1143	625	726	7e-16	85.7
Ps_011715	Ca_13479	87.38	103	11	2	91	192	625	726	2e-16	85.7
Ps_011716	Ca_13479	87.38	103	11	2	948	1049	625	726	7e-16	85.7
Ps_011842	Ca_10694	86.01	143	17	1	164	306	30	169	3e-27	121
Ps_011846	Ca_10999	89.52	124	13	0	29	152	2803	2926	6e-34	143
Ps_011875	Ca_20052	93.48	92	3	1	121	209	1521	1612	2e-30	131
Ps_011875	Ca_20052	86.84	76	10	0	18	93	1809	1884	1e-12	71.9
Ps_011880	Ca_08152	90.41	73	7	0	153	225	767	695	1e-17	89.7
Ps_011940	Ca_06736	91.23	57	5	0	8	64	1237	1293	9e-13	73.8
Ps_011957	Ca_23689	90.08	353	35	0	1	353	2788	2436	6e-118	422
Ps_011957	Ca_23689	85.37	287	42	0	66	352	2675	2389	8e-62	236
Ps_011957	Ca_23689	83.82	309	50	0	6	314	2591	2283	7e-56	216
Ps_011957	Ca_23689	85.02	267	40	0	87	353	2558	2292	1e-54	212
Ps_011957	Ca_23689	83.08	260	44	0	90	349	563	304	6e-41	167
Ps_011957	Ca_23689	81.33	316	59	0	35	350	666	351	1e-38	159
Ps_011957	Ca_23689	83.03	271	44	2	84	353	1049	780	6e-38	157
Ps_011957	Ca_23689	81.75	285	52	0	69	353	680	396	9e-37	153
Ps_011957	Ca_23689	81.92	260	47	0	93	352	704	445	8e-34	143
Ps_011957	Ca_23689	81.45	275	51	0	66	340	539	265	3e-33	141
Ps_011957	Ca_23689	81.48	270	42	2	87	352	950	685	2e-31	135
Ps_011957	Ca_23689	81.86	237	43	0	113	349	2820	2584	1e-29	129
Ps_011957	Ca_23689	81.78	236	43	0	108	343	2105	1870	5e-29	127
Ps_011957	Ca_23689	80.5	282	47	2	72	349	917	640	1e-26	119
Ps_011957	Ca_23689	86.99	123	16	0	137	259	1836	1714	5e-26	117
Ps_011957	Ca_23689	80.07	286	49	2	72	353	869	588	3e-24	111
Ps_011957	Ca_23689	86.67	120	16	0	234	353	1835	1716	3e-24	111
Ps_011957	Ca_23689	80.31	254	50	0	93	346	752	499	5e-23	107
Ps_011957	Ca_23689	85.84	113	16	0	195	307	1826	1714	4e-20	97.6
Ps_011957	Ca_23689	85.84	113	16	0	99	211	1826	1714	4e-20	97.6
Ps_011957	Ca_23689	84.43	122	19	0	42	163	1835	1714	3e-18	91.7
Ps_011957	Ca_23689	82.61	138	24	0	129	266	1988	1851	7e-16	83.8
Ps_011957	Ca_23689	78.71	249	53	0	66	314	2099	1851	6e-13	73.8
Ps_011957	Ca_23689	80.67	150	29	0	204	353	2105	1956	4e-11	67.9
Ps_011958	Ca_23692	91.6	131	11	0	1	131	2752	2882	2e-42	172
Ps_011992	Ca_09169	86.67	75	10	0	39	113	1523	1597	7e-12	69.9
Ps_012017	Ca_21702	88.57	210	24	0	22	231	1016	1225	5e-59	226
Ps_012064	Ca_14704	89.71	68	7	0	222	289	1023	1090	9e-15	79.8
Ps_012069	Ca_04868	92.71	96	7	0	8	103	96	1	1e-31	135
Ps_012110	Ca_14620	95	60	3	0	26	85	1180	1239	2e-19	95.6
Ps_012113	Ca_03182	96.08	51	2	0	7	57	122	72	1e-16	85.7
Ps_012145	Ca_12363	93.48	92	6	0	119	210	715	806	1e-31	135
Ps_012154	Ca_17194	90.77	65	6	0	8	72	650	714	1e-15	81.8
Ps_012157	Ca_21054	90.48	84	8	0	33	116	2059	1976	5e-22	103
Ps_012157	Ca_21054	88.57	70	8	0	123	192	1930	1861	1e-13	75.8
Ps_012162	Ca_11100	92	150	12	0	4	153	703	852	2e-51	202
Ps_012223	Ca_27247	92.91	127	9	0	15	141	1878	2004	3e-45	180
Ps_012235	Ca_05196	92.31	52	4	0	31	82	946	997	2e-12	71.9
Ps_012236	Ca_01477	89.06	64	7	0	267	330	854	791	3e-12	71.9
Ps_012280	Ca_08403	91.04	67	5	1	438	503	1763	1697	7e-14	77.8
Ps_012290	Ca_15643	94	50	3	0	366	415	16	65	2e-13	75.8
Ps_012291	Ca_15643	90.24	82	8	0	336	417	125	44	1e-20	99.6
Ps_012306	Ca_14130	88.89	90	10	0	1	90	244	333	9e-21	99.6
Ps_012318	Ca_03180	89.47	95	8	2	114	207	221	314	4e-19	93.7
Ps_012321	Ca_15198	89.92	129	11	2	16	143	421	548	3e-32	137
Ps_012355	Ca_25114	91.18	68	6	0	130	197	136	203	3e-17	87.7
Ps_012374	Ca_12865	90.91	66	6	0	17	82	781	846	7e-16	83.8
Ps_012376	Ca_12865	90.91	66	6	0	17	82	781	846	4e-16	83.8
Ps_012383	Ca_05457	85.85	205	29	0	1	205	2001	1797	3e-44	176
Ps_012418	Ca_15605	85.03	187	25	1	2	188	11	194	1e-34	145
Ps_012480	Ca_08876	88.17	93	11	0	95	187	463	555	4e-20	97.6
Ps_012481	Ca_04422	92.75	69	5	0	17	85	2256	2324	3e-20	97.6
Ps_012496	Ca_19922	93.33	75	5	0	79	153	523	597	8e-24	109
Ps_012526	Ca_06995	94.2	69	4	0	24	92	630	698	1e-22	105
Ps_012597	Ca_11249	92.45	53	4	0	128	180	13	65	4e-13	73.8
Ps_012624	Ca_06157	86.27	102	14	0	29	130	2001	2102	3e-18	91.7
Ps_012638	Ca_12576	93.48	46	3	0	216	261	1186	1231	3e-11	67.9
Ps_012661	Ca_06837	94.23	52	3	0	110	161	3239	3188	8e-15	79.8
Ps_012665	Ca_09305	93.75	64	4	0	492	555	559	496	3e-19	95.6
Ps_012716	Ca_26067	88.24	68	8	0	2	69	71	4	1e-12	71.9
Ps_012725	Ca_13159	86.67	105	14	0	223	327	536	640	4e-20	97.6
Ps_012745	Ca_06191	91.21	91	8	0	21	111	1400	1310	4e-26	117
Ps_012759	Ca_10182	96.08	51	2	0	21	71	973	1023	1e-16	85.7
Ps_012813	Ca_23575	81.82	242	29	3	35	262	345	105	2e-30	131
Ps_012850	Ca_08440	87.5	80	7	1	115	191	1	80	1e-13	75.8
Ps_012851	Ca_18235	95.71	70	3	0	20	89	603	672	1e-25	115
Ps_012852	Ca_09111	100	36	0	0	174	209	408	373	1e-12	71.9
Ps_012854	Ca_09111	86.73	98	13	0	54	151	70	167	2e-18	91.7
Ps_012915	Ca_00201	87.94	141	17	0	44	184	1177	1317	2e-34	145
Ps_012930	Ca_07706	95	60	3	0	366	425	311	252	2e-19	95.6
Ps_012931	Ca_07706	95	60	3	0	298	357	311	252	2e-19	95.6
Ps_012934	Ca_09167	100	38	0	0	46	83	664	701	2e-13	75.8
Ps_012941	Ca_03124	89.55	134	14	0	7	140	468	601	3e-37	155
Ps_012957	Ca_23466	93.59	78	5	0	179	256	1	78	2e-25	115
Ps_012965	Ca_13278	92.77	83	6	0	17	99	330	412	4e-26	117
Ps_012966	Ca_13278	92.19	64	5	0	24	87	349	412	4e-17	87.7
Ps_012990	Ca_00108	95.8	119	5	0	159	277	2	120	5e-50	196
Ps_013035	Ca_12319	92.19	128	10	0	82	209	1505	1632	1e-43	174
Ps_013077	Ca_09523	88.3	94	10	1	17	109	454	547	2e-18	91.7
Ps_013117	Ca_13439	85.16	128	19	0	6	133	214	341	4e-22	103
Ps_013133	Ca_24274	82.73	110	19	0	132	241	370	479	3e-11	67.9
Ps_013150	Ca_06789	85.59	111	13	1	1	111	885	992	7e-18	89.7
Ps_013165	Ca_06099	91.03	78	7	0	275	352	2041	1964	1e-20	99.6
Ps_013166	Ca_06099	91.03	78	7	0	230	307	2041	1964	1e-20	99.6
Ps_013209	Ca_23042	84.26	108	14	1	20	127	164	60	1e-13	75.8
Ps_013212	Ca_21997	90	130	13	0	75	204	29	158	1e-37	155
Ps_013215	Ca_09025	95.29	85	4	0	170	254	1824	1908	4e-32	137
Ps_013216	Ca_25300	93.44	61	4	0	24	84	249	309	2e-17	89.7
Ps_013240	Ca_19095	95.16	62	3	0	45	106	18	79	7e-21	99.6
Ps_013255	Ca_06781	91.85	135	8	1	252	386	714	583	9e-44	176
Ps_013285	Ca_13104	92.47	93	7	0	126	218	1	93	8e-30	129
Ps_013340	Ca_17857	98.26	115	2	0	105	219	2029	1915	7e-55	212
Ps_013340	Ca_17857	94.06	101	6	0	5	105	1762	1862	5e-37	153
Ps_013405	Ca_20734	84.17	120	18	1	21	140	564	446	6e-15	79.8
Ps_013409	Ca_05011	87.32	71	9	0	192	262	1946	1876	8e-12	69.9
Ps_013418	Ca_13082	100	48	0	0	215	262	1	48	1e-19	95.6
Ps_013462	Ca_23028	88.62	167	19	0	1	167	491	325	2e-45	180
Ps_013490	Ca_14645	86.49	111	15	0	356	466	672	562	4e-21	101
Ps_013512	Ca_09564	97.56	82	2	0	126	207	1	82	3e-35	147
Ps_013529	Ca_26027	90.18	112	11	0	65	176	1753	1642	1e-31	135
Ps_013532	Ca_20529	83.44	157	23	1	118	271	4	160	2e-21	101
Ps_013540	Ca_18133	89.62	106	11	0	23	128	1719	1824	5e-28	123
Ps_013567	Ca_21054	89.39	66	7	0	17	82	1404	1469	1e-13	75.8
Ps_013567	Ca_21054	84.62	91	14	0	221	311	1821	1911	9e-12	69.9
Ps_013758	Ca_19698	89.11	101	11	0	30	130	1921	2021	9e-25	113
Ps_013815	Ca_00616	83.82	136	16	1	278	413	1474	1603	1e-19	97.6
Ps_013816	Ca_00616	86.79	159	18	1	143	301	1372	1527	5e-34	145
Ps_013817	Ca_06771	84.73	131	14	1	282	406	1313	1443	2e-21	103
Ps_013818	Ca_00616	84.65	241	28	2	143	383	1372	1603	2e-45	182
Ps_013819	Ca_00616	86.11	216	15	4	195	410	919	1119	2e-44	180
Ps_013819	Ca_00616	83.82	136	16	1	759	894	1474	1603	2e-19	97.6
Ps_013820	Ca_00616	86.11	216	15	4	195	410	919	1119	2e-44	180
Ps_013820	Ca_00616	87.33	150	16	1	633	782	1381	1527	3e-33	143
Ps_013821	Ca_00616	86.11	216	15	4	195	410	919	1119	1e-44	180
Ps_013821	Ca_00616	84.91	232	26	2	633	864	1381	1603	1e-44	180
Ps_013822	Ca_00616	86.11	216	15	4	195	410	919	1119	2e-44	180
Ps_013835	Ca_05119	91.84	98	8	0	96	193	5	102	2e-30	131
Ps_013836	Ca_05119	91.84	98	8	0	112	209	5	102	2e-30	131
Ps_013850	Ca_12117	91.23	57	5	0	194	250	1321	1265	4e-13	73.8
Ps_013862	Ca_22399	92.11	76	6	0	165	240	1921	1996	5e-22	103
Ps_013863	Ca_25242	92.13	89	7	0	15	103	115	27	2e-27	121
Ps_013911	Ca_22883	95.24	42	2	0	113	154	1	42	3e-11	67.9
Ps_013912	Ca_22883	95.24	42	2	0	115	156	1	42	3e-11	67.9
Ps_013927	Ca_14589	87.32	71	9	0	28	98	106	176	7e-12	69.9
Ps_013928	Ca_14589	84.91	106	16	0	33	138	71	176	6e-16	83.8
Ps_013999	Ca_17623	86.32	95	12	1	5	98	1907	2001	6e-14	77.8
Ps_014087	Ca_14827	91.3	69	6	0	1	69	1398	1466	1e-17	89.7
Ps_014087	Ca_14827	89.61	77	8	0	98	174	1411	1487	1e-17	89.7
Ps_014087	Ca_14827	94.64	56	3	0	179	234	1411	1466	6e-17	87.7
Ps_014089	Ca_15075	93.75	48	3	0	22	69	808	855	1e-12	71.9
Ps_014090	Ca_15075	87.02	131	13	1	47	173	725	855	7e-28	123
Ps_014091	Ca_15075	87.73	163	16	1	59	217	693	855	3e-30	131
Ps_014133	Ca_09265	91.67	72	6	0	201	272	137	66	1e-19	95.6
Ps_014133	Ca_09265	92.31	65	5	0	87	151	248	184	8e-18	89.7
Ps_014141	Ca_02273	88.07	109	13	0	2	110	232	340	4e-25	113
Ps_014161	Ca_17830	95.18	83	4	0	66	148	1709	1791	6e-31	133
Ps_014178	Ca_26002	87.04	108	14	0	21	128	481	588	8e-22	103
Ps_014180	Ca_26002	87.04	108	14	0	21	128	481	588	6e-22	103
Ps_014182	Ca_19751	84.44	135	21	0	31	165	844	978	2e-21	101
Ps_014183	Ca_19751	83.33	192	32	0	27	218	787	978	4e-29	127
Ps_014206	Ca_07301	91.46	82	7	0	139	220	1294	1213	4e-23	107
Ps_014206	Ca_07301	90.67	75	7	0	216	290	1144	1218	6e-19	93.7
Ps_014207	Ca_09699	97.62	42	1	0	39	80	42	1	1e-13	75.8
Ps_014211	Ca_00160	95.45	88	4	0	1	88	88	1	5e-34	143
Ps_014242	Ca_13697	89.71	68	7	0	57	124	704	771	1e-14	79.8
Ps_014287	Ca_10478	84.16	221	32	1	34	254	483	700	8e-38	157
Ps_014287	Ca_10478	87.34	79	10	0	356	434	622	700	6e-14	77.8
Ps_014288	Ca_10478	87.34	79	10	0	49	127	622	700	4e-14	77.8
Ps_014288	Ca_10478	87.34	79	10	0	229	307	622	700	4e-14	77.8
Ps_014312	Ca_01249	87.62	105	13	0	11	115	171	67	1e-22	105
Ps_014322	Ca_22262	97.73	44	1	0	18	61	827	870	1e-14	79.8
Ps_014329	Ca_10470	97.67	43	1	0	1	43	77	35	3e-14	77.8
Ps_014343	Ca_09341	87.65	81	10	0	2	82	817	897	2e-15	81.8
Ps_014359	Ca_07070	89.33	75	8	0	24	98	601	675	1e-16	85.7
Ps_014365	Ca_05422	87.94	141	17	0	125	265	671	811	2e-34	145
Ps_014384	Ca_20257	87.39	119	15	0	123	241	610	728	3e-26	117
Ps_014422	Ca_21240	92.59	108	8	0	1	108	900	1007	6e-36	151
Ps_014458	Ca_18543	95.83	48	2	0	233	280	76	123	8e-15	79.8
Ps_014464	Ca_27524	88.62	123	14	0	93	215	28	150	6e-31	133
Ps_014465	Ca_02318	92.45	53	4	0	21	73	807	859	6e-13	73.8
Ps_014493	Ca_12829	86.76	136	18	0	126	261	1	136	4e-29	127
Ps_014527	Ca_24275	89.39	132	14	0	31	162	622	753	4e-36	151
Ps_014528	Ca_24275	89.57	115	12	0	25	139	639	753	9e-31	133
Ps_014544	Ca_11597	89.81	108	11	0	105	212	1369	1476	3e-29	127
Ps_014544	Ca_11597	88.12	101	12	0	9	109	1382	1482	1e-22	105
Ps_014545	Ca_02384	96.36	55	2	0	32	86	802	856	9e-19	93.7
Ps_014560	Ca_17797	94.44	54	3	0	535	588	735	682	1e-15	83.8
Ps_014561	Ca_17797	91.53	59	5	0	8	66	173	115	2e-14	77.8
Ps_014566	Ca_03985	96.3	54	2	0	779	832	1929	1876	7e-18	91.7
Ps_014572	Ca_10570	94.55	55	3	0	188	242	1540	1486	1e-16	85.7
Ps_014575	Ca_12853	83.84	99	16	0	1	99	153	55	9e-12	69.9
Ps_014577	Ca_05590	93.44	61	4	0	1	61	391	451	9e-18	89.7
Ps_014580	Ca_04200	94.62	93	5	0	192	284	21	113	2e-34	145
Ps_014589	Ca_17545	90.38	104	10	0	24	127	43	146	8e-29	127
Ps_014620	Ca_17806	97.3	37	1	0	20	56	1563	1599	1e-10	65.9
Ps_014630	Ca_07234	95.83	48	2	0	321	368	798	751	1e-14	79.8
Ps_014654	Ca_24831	93.41	91	6	0	389	479	1	91	1e-30	133
Ps_014696	Ca_18635	84.95	93	14	0	1	93	195	103	4e-13	73.8
Ps_014723	Ca_10089	92.16	102	8	0	1	102	324	223	1e-32	139
Ps_014731	Ca_16451	90.91	77	7	0	74	150	77	1	3e-20	97.6
Ps_014736	Ca_10563	85.71	112	13	1	4	112	833	944	2e-18	91.7
Ps_014737	Ca_00527	90.91	77	7	0	18	94	727	803	7e-20	97.6
Ps_014743	Ca_11446	92.98	114	8	0	1	114	707	594	5e-40	163
Ps_014743	Ca_11446	94.51	91	5	0	111	201	441	531	2e-33	141
Ps_014746	Ca_20972	88.29	111	10	1	50	160	108	1	7e-25	113
Ps_014747	Ca_20972	88.29	111	10	1	50	160	108	1	7e-25	113
Ps_014774	Ca_27719	89.6	125	13	0	16	140	62	186	3e-34	145
Ps_014775	Ca_27719	88.3	94	11	0	202	295	93	186	2e-20	99.6
Ps_014786	Ca_20224	95.45	44	2	0	25	68	303	346	1e-12	71.9
Ps_014787	Ca_20224	95.45	44	2	0	25	68	303	346	1e-12	71.9
Ps_014792	Ca_01461	87.59	137	17	0	60	196	1245	1109	3e-32	137
Ps_014792	Ca_01461	95.16	62	3	0	1	62	1246	1307	6e-21	99.6
Ps_014800	Ca_08180	97.47	79	2	0	262	340	66	144	3e-33	141
Ps_014834	Ca_02598	91.86	86	7	0	1	86	306	391	2e-25	115
Ps_014835	Ca_02598	91.86	86	7	0	1	86	306	391	4e-25	115
Ps_014837	Ca_18886	83.02	159	27	0	116	274	1129	1287	4e-21	101
Ps_014837	Ca_18886	84.69	98	15	0	132	229	674	771	2e-13	75.8
Ps_014842	Ca_11796	92.59	54	4	0	9	62	1132	1185	2e-13	75.8
Ps_014860	Ca_04198	92.16	51	4	0	21	71	636	686	6e-12	69.9
Ps_014864	Ca_13821	98.39	62	1	0	223	284	992	931	2e-25	115
Ps_014874	Ca_18797	87.5	88	8	1	176	263	75	159	5e-16	83.8
Ps_014875	Ca_18797	87.5	88	8	1	96	183	75	159	4e-16	83.8
Ps_014884	Ca_23044	86.89	122	16	0	224	345	165	286	2e-25	115
Ps_014892	Ca_09138	90.1	101	10	0	23	123	961	1061	3e-27	121
Ps_014893	Ca_09138	84.35	230	24	2	22	251	844	1061	3e-43	174
Ps_014905	Ca_17255	85.59	111	16	0	21	131	375	485	8e-19	93.7
Ps_014906	Ca_17255	94.74	57	3	0	16	72	364	308	1e-17	89.7
Ps_014906	Ca_17255	88.89	81	9	0	92	172	405	485	1e-17	89.7
Ps_014920	Ca_05191	87.14	70	9	0	2	71	271	340	3e-11	67.9
Ps_014928	Ca_01870	84.3	121	19	0	16	136	1068	1188	1e-17	89.7
Ps_014929	Ca_11917	83.23	155	20	2	435	586	187	338	3e-18	93.7
Ps_014930	Ca_25924	92.31	78	6	0	2	79	2438	2361	4e-23	107
Ps_014938	Ca_10261	92.5	80	6	0	20	99	4030	4109	3e-24	111
Ps_014948	Ca_12960	81.77	203	28	1	574	767	203	1	1e-25	117
Ps_014948	Ca_12960	79.91	229	37	2	130	358	614	395	1e-16	87.7
Ps_014968	Ca_02128	95.24	42	2	0	137	178	648	689	4e-11	67.9
Ps_014969	Ca_02128	93.75	48	3	0	14	61	642	689	1e-12	71.9
Ps_014970	Ca_02128	97.5	80	2	0	1	80	610	689	5e-34	143
Ps_014971	Ca_16936	84.21	152	24	0	1	152	174	23	1e-23	109
Ps_014973	Ca_01615	87	100	13	0	1	100	1379	1280	1e-19	95.6
Ps_014976	Ca_04770	100	36	0	0	1	36	374	339	2e-12	71.9
Ps_014978	Ca_04301	85.71	112	16	0	49	160	124	13	2e-19	95.6
Ps_014986	Ca_18015	95.56	45	2	0	5	49	778	822	4e-13	73.8
Ps_014988	Ca_18015	91.23	57	5	0	1	57	766	822	6e-13	73.8
Ps_015026	Ca_11111	84.03	144	14	2	434	574	1458	1321	5e-21	101
Ps_015040	Ca_19576	89.35	216	23	0	75	290	1838	2053	1e-64	246
Ps_015049	Ca_03173	94.57	92	5	0	117	208	427	518	3e-33	143
Ps_015062	Ca_06336	86.87	99	13	0	18	116	286	384	7e-19	93.7
Ps_015066	Ca_10363	91.3	69	6	0	207	275	1656	1588	8e-18	89.7
Ps_015085	Ca_06694	88.89	99	11	0	1438	1536	156	254	6e-23	109
Ps_015087	Ca_09240	97.73	44	1	0	279	322	1662	1619	1e-14	79.8
Ps_015095	Ca_03290	91.03	78	7	0	152	229	1391	1468	1e-20	99.6
Ps_015095	Ca_03290	91.38	58	5	0	15	72	1332	1389	2e-13	75.8
Ps_015101	Ca_17080	86.67	75	10	0	130	204	5	79	6e-12	69.9
Ps_015102	Ca_17080	86.67	75	10	0	277	351	5	79	1e-11	69.9
Ps_015106	Ca_07634	93.55	93	6	0	2	94	688	780	5e-32	137
Ps_015106	Ca_07634	93.55	93	6	0	224	316	780	688	5e-32	137
Ps_015107	Ca_07634	90.59	85	8	0	151	235	762	678	2e-22	105
Ps_015117	Ca_15701	88.54	96	11	0	159	254	7	102	6e-22	103
Ps_015118	Ca_01880	100	37	0	0	1	37	1566	1602	7e-13	73.8
Ps_015122	Ca_20947	88.12	101	12	0	114	214	1	101	7e-22	105
Ps_015122	Ca_20947	89.06	64	7	0	1047	1110	1114	1177	1e-11	71.9
Ps_015133	Ca_01913	95.56	45	2	0	97	141	3025	2981	9e-13	73.8
Ps_015139	Ca_14958	86.99	123	16	0	8	130	1805	1927	4e-26	117
Ps_015145	Ca_00869	83.44	151	19	2	102	246	1	151	6e-19	93.7
Ps_015151	Ca_12525	87.97	133	16	0	311	443	460	328	7e-32	137
Ps_015179	Ca_23692	93.07	101	7	0	1	101	2785	2885	2e-34	145
Ps_015194	Ca_20787	84.05	163	26	0	344	506	2166	2004	7e-26	117
Ps_015205	Ca_09528	94.67	75	4	0	55	129	313	387	7e-26	117
Ps_015217	Ca_23494	91.23	57	5	0	30	86	1429	1485	8e-13	73.8
Ps_015252	Ca_23478	88.89	117	13	0	86	202	352	468	2e-29	129
Ps_015254	Ca_23478	85.44	103	15	0	91	193	380	482	2e-16	85.7
Ps_015255	Ca_23478	89.89	89	9	0	91	179	380	468	2e-22	105
Ps_015256	Ca_23478	85.5	131	19	0	86	216	352	482	1e-23	109
Ps_015258	Ca_04728	91.3	92	8	0	699	790	613	704	3e-26	119
Ps_015263	Ca_07094	87.41	135	17	0	20	154	1805	1939	7e-31	133
Ps_015264	Ca_15200	88.41	69	8	0	23	91	1871	1939	4e-13	73.8
Ps_015278	Ca_18078	96.59	88	3	0	72	159	1179	1266	2e-36	151
Ps_015279	Ca_09058	89.33	75	8	0	1	75	75	1	2e-16	85.7
Ps_015303	Ca_01733	93.06	72	5	0	270	341	47	118	1e-21	103
Ps_015303	Ca_01733	97.67	43	1	0	429	471	76	118	6e-14	77.8
Ps_015308	Ca_08426	86.61	112	15	0	1	112	928	1039	7e-22	103
Ps_015309	Ca_11133	86.02	93	13	0	20	112	1249	1341	3e-15	81.8
Ps_015313	Ca_16125	86.14	101	14	0	126	226	13	113	7e-18	89.7
Ps_015314	Ca_16125	86.14	101	14	0	108	208	13	113	6e-18	89.7
Ps_015315	Ca_16125	86.14	101	14	0	147	247	13	113	7e-18	89.7
Ps_015316	Ca_18049	88.64	88	9	1	5	91	1789	1876	3e-17	87.7
Ps_015327	Ca_23283	95.83	48	2	0	17	64	402	449	9e-15	79.8
Ps_015336	Ca_17038	94.19	86	5	0	28	113	673	758	3e-30	131
Ps_015340	Ca_09714	85.88	85	12	0	196	280	444	528	7e-13	73.8
Ps_015341	Ca_09714	85.88	85	12	0	196	280	444	528	1e-12	73.8
Ps_015349	Ca_08864	96.08	51	2	0	234	284	1322	1272	1e-16	85.7
Ps_015351	Ca_13305	86.27	102	11	1	167	268	9	107	4e-17	87.7
Ps_015366	Ca_19916	97.37	38	1	0	3	40	182	145	5e-11	67.9
Ps_015373	Ca_22153	89.86	69	7	0	74	142	118	186	3e-15	81.8
Ps_015395	Ca_11534	86.14	101	13	1	287	386	2637	2537	4e-15	81.8
Ps_015443	Ca_08912	96.08	51	2	0	1	51	51	1	1e-16	85.7
Ps_015473	Ca_12732	88.89	108	12	0	275	382	573	466	1e-26	119
Ps_015473	Ca_12732	91.04	67	6	0	66	132	806	740	2e-16	85.7
Ps_015474	Ca_16247	93.55	62	4	0	82	143	544	605	2e-18	91.7
Ps_015499	Ca_23216	98.46	65	1	0	155	219	1	65	2e-27	121
Ps_015500	Ca_23216	98.46	65	1	0	257	321	1	65	3e-27	121
Ps_015501	Ca_23690	94.79	96	5	0	110	205	1510	1605	2e-36	151
Ps_015501	Ca_23690	93.75	96	6	0	110	205	1222	1317	5e-34	143
Ps_015501	Ca_23690	90.63	96	9	0	110	205	1366	1461	7e-27	119
Ps_015502	Ca_23690	94.79	96	5	0	114	209	1510	1605	2e-36	151
Ps_015502	Ca_23690	93.75	96	6	0	114	209	1222	1317	5e-34	143
Ps_015502	Ca_23690	90.63	96	9	0	114	209	1366	1461	7e-27	119
Ps_015508	Ca_06681	97.5	40	1	0	60	99	532	571	2e-12	71.9
Ps_015521	Ca_03846	88.66	97	11	0	1	97	97	1	2e-22	105
Ps_015522	Ca_03846	97.67	43	1	0	1	43	73	115	4e-14	77.8
Ps_015522	Ca_03846	91.23	57	5	0	40	96	57	1	7e-13	73.8
Ps_015528	Ca_18490	91.94	62	5	0	154	215	825	764	4e-16	83.8
Ps_015531	Ca_04720	91.04	67	6	0	35	101	485	551	2e-16	85.7
Ps_015548	Ca_14547	92.42	66	5	0	1	66	1652	1717	4e-18	91.7
Ps_015552	Ca_19561	83.62	116	19	0	8	123	643	758	2e-14	79.8
Ps_015552	Ca_19561	80	180	36	0	8	187	493	672	4e-12	71.9
Ps_015578	Ca_05346	86.47	133	15	1	299	428	57	189	6e-26	117
Ps_015583	Ca_12468	92.42	66	5	0	29	94	668	733	3e-18	91.7
Ps_015584	Ca_12068	98.44	64	1	0	141	204	1038	1101	7e-27	119
Ps_015584	Ca_12068	83.33	144	21	1	1	144	1248	1108	2e-18	91.7
Ps_015596	Ca_22259	89.92	129	13	0	174	302	2019	1891	9e-37	153
Ps_015603	Ca_14503	85.15	101	15	0	1	101	770	670	5e-15	81.8
Ps_015610	Ca_07917	98.18	55	1	0	259	313	911	965	3e-21	101
Ps_015612	Ca_20243	84.91	106	15	1	22	126	679	784	2e-13	75.8
Ps_015623	Ca_19624	87.95	83	10	0	1	83	549	631	2e-16	85.7
Ps_015633	Ca_22315	95.65	46	2	0	288	333	2067	2022	2e-13	75.8
Ps_015665	Ca_07620	92.52	107	8	0	52	158	241	347	2e-35	149
Ps_015669	Ca_01190	91.67	60	2	1	40	96	513	572	2e-13	75.8
Ps_015673	Ca_11511	89.55	67	7	0	190	256	61	127	7e-14	77.8
Ps_015674	Ca_12965	93.75	96	6	0	22	117	1384	1479	9e-34	143
Ps_015675	Ca_12965	92.59	81	6	0	21	101	1399	1479	7e-25	113
Ps_015677	Ca_04666	86.25	80	11	0	161	240	946	1025	3e-12	71.9
Ps_015678	Ca_04666	87.63	97	12	0	1	97	929	1025	3e-20	97.6
Ps_015689	Ca_05355	91.8	61	5	0	40	100	1519	1579	4e-15	81.8
Ps_015719	Ca_13674	88.57	105	12	0	1	105	1039	935	4e-25	113
Ps_015719	Ca_13674	87.38	103	13	0	100	202	1040	1142	2e-21	101
Ps_015736	Ca_21065	88.66	97	11	0	59	155	1572	1668	1e-22	105
Ps_015757	Ca_26073	91.58	95	8	0	63	157	1163	1257	2e-28	125
Ps_015767	Ca_02497	82.73	139	24	0	5	143	1553	1415	2e-16	85.7
Ps_015791	Ca_05456	88.24	102	12	0	178	279	1887	1786	4e-23	107
Ps_015792	Ca_05456	88.24	102	12	0	142	243	1887	1786	3e-23	107
Ps_015886	Ca_07628	92.5	80	6	0	1	80	662	741	2e-24	111
Ps_015931	Ca_19720	89.02	173	16	1	94	263	1	173	1e-47	188
Ps_016002	Ca_13680	86	100	14	0	18	117	135	234	2e-17	87.7
Ps_016002	Ca_13680	86.84	76	10	0	125	200	49	124	1e-12	71.9
Ps_016003	Ca_13680	86.14	101	14	0	31	131	134	234	7e-18	89.7
Ps_016003	Ca_13680	86.84	76	10	0	139	214	49	124	2e-12	71.9
Ps_016023	Ca_25130	84.35	115	17	1	4	117	509	395	3e-14	77.8
Ps_016038	Ca_13967	90.12	81	8	0	21	101	878	798	2e-20	97.6
Ps_016046	Ca_17949	88.16	76	9	0	144	219	44	119	6e-15	79.8
Ps_016080	Ca_13167	87.91	91	11	0	1	91	148	58	6e-19	93.7
Ps_016119	Ca_24226	83.98	181	29	0	5	185	566	746	7e-30	129
Ps_016126	Ca_09883	88.89	72	8	0	187	258	438	509	8e-15	79.8
Ps_016164	Ca_06015	92.31	52	4	0	172	223	531	582	2e-12	71.9
Ps_016207	Ca_17120	93.94	66	4	0	106	171	98	163	9e-21	99.6
Ps_016265	Ca_12239	89.34	122	13	0	114	235	1607	1486	1e-32	139
Ps_016287	Ca_12969	91.53	59	5	0	179	237	1	59	3e-14	77.8
Ps_016304	Ca_16647	89.66	87	9	0	56	142	2144	2230	3e-21	101
Ps_016304	Ca_16647	91.53	59	5	0	1	59	2026	2084	4e-14	77.8
Ps_016349	Ca_27642	89.06	64	7	0	1	64	3182	3245	2e-12	71.9
Ps_016354	Ca_02809	85.06	87	13	0	185	271	600	686	8e-12	69.9
Ps_016387	Ca_10245	91.53	59	4	1	42	99	1584	1642	9e-12	69.9
Ps_016461	Ca_10719	93.88	49	3	0	55	103	178	226	7e-13	73.8
Ps_016472	Ca_00428	89.39	66	7	0	32	97	121	186	9e-14	75.8
Ps_016473	Ca_00428	82.71	133	19	1	67	195	54	186	9e-15	79.8
Ps_016503	Ca_00964	96.63	89	1	2	637	723	770	858	2e-31	137
Ps_016545	Ca_04601	92.79	111	8	0	28	138	742	852	4e-38	157
Ps_016580	Ca_01551	88.89	81	9	0	154	234	364	284	1e-17	89.7
Ps_016583	Ca_14803	96.19	105	4	0	129	233	570	466	4e-44	176
Ps_016583	Ca_14803	91.3	92	8	0	16	107	579	670	8e-27	119
Ps_016632	Ca_09714	92.77	83	6	0	154	236	436	518	3e-26	117
Ps_016669	Ca_09881	88.71	62	7	0	120	181	163	102	2e-11	67.9
Ps_016696	Ca_26968	100	80	0	0	186	265	241	320	1e-38	159
Ps_016804	Ca_13161	95.71	70	3	0	183	252	1411	1342	1e-25	115
Ps_016806	Ca_02763	89.91	109	10	1	1	108	289	397	2e-27	121
Ps_016835	Ca_09895	86.67	90	12	0	56	145	1376	1465	7e-16	83.8
Ps_016836	Ca_09895	86.67	90	12	0	28	117	1376	1465	7e-16	83.8
Ps_016860	Ca_16476	91.3	92	8	0	1	92	392	301	7e-27	119
Ps_016861	Ca_16476	91.3	92	8	0	1	92	392	301	1e-26	119
Ps_016867	Ca_04248	82.5	200	35	0	71	270	389	190	2e-26	119
Ps_016876	Ca_09178	87.18	78	10	0	137	214	46	123	1e-13	75.8
Ps_016902	Ca_14837	89.42	104	11	0	21	124	189	86	1e-26	119
Ps_016940	Ca_14804	100	39	0	0	166	204	154	116	2e-14	77.8
Ps_016980	Ca_11311	92.75	69	5	0	142	210	93	161	3e-20	97.6
Ps_017031	Ca_26220	91.84	98	8	0	15	112	1448	1545	2e-30	131
Ps_017034	Ca_22777	83.64	165	27	0	93	257	449	613	6e-25	113
Ps_017034	Ca_22777	84.38	96	15	0	1	96	440	345	2e-12	71.9
Ps_017048	Ca_08049	90	60	6	0	28	87	225	166	2e-12	71.9
Ps_017049	Ca_08049	90	60	6	0	28	87	225	166	2e-12	71.9
Ps_017068	Ca_22677	92.31	78	6	0	9	86	1015	1092	3e-23	107
Ps_017084	Ca_19837	89.58	144	15	0	18	161	144	1	5e-41	167
Ps_017085	Ca_05756	87.5	80	10	0	50	129	2381	2302	9e-15	79.8
Ps_017096	Ca_11263	93.59	78	5	0	220	297	1024	1101	2e-25	115
Ps_017096	Ca_11263	96.61	59	2	0	163	221	1172	1114	2e-21	101
Ps_017125	Ca_14146	93.06	72	5	0	113	184	1002	931	4e-22	103
Ps_017126	Ca_14146	96.3	54	2	0	211	264	1002	949	2e-18	91.7
Ps_017151	Ca_19481	90	70	7	0	201	270	279	210	5e-16	83.8
Ps_017193	Ca_04224	95.1	102	5	0	3	104	596	495	5e-40	163
Ps_017193	Ca_04224	93.33	45	3	0	117	161	419	375	9e-11	65.9
Ps_017212	Ca_17893	93.55	62	4	0	8	69	510	571	2e-18	91.7
Ps_017213	Ca_17893	93.55	62	4	0	8	69	510	571	2e-18	91.7
Ps_017216	Ca_20488	97.44	39	1	0	303	341	1059	1021	1e-11	69.9
Ps_017217	Ca_20488	97.44	39	1	0	349	387	1059	1021	1e-11	69.9
Ps_017297	Ca_06021	90.48	84	8	0	296	379	1899	1816	8e-22	103
Ps_017305	Ca_26770	91.46	82	7	0	117	198	1046	965	3e-23	107
Ps_017309	Ca_06276	92.21	77	6	0	1	77	206	282	1e-22	105
Ps_017309	Ca_06276	94.12	51	3	0	195	245	265	315	3e-14	77.8
Ps_017309	Ca_06276	89.06	64	7	0	133	196	143	80	2e-12	71.9
Ps_017332	Ca_15844	83.72	129	17	1	66	194	1751	1627	3e-17	87.7
Ps_017372	Ca_09959	85.81	148	21	0	130	277	1379	1232	4e-29	127
Ps_017372	Ca_09959	84.68	111	17	0	17	127	1229	1119	1e-16	85.7
Ps_017412	Ca_08180	83.81	105	17	0	71	175	441	545	4e-13	73.8
Ps_017450	Ca_25757	86.14	101	14	0	4	104	262	362	9e-18	89.7
Ps_017495	Ca_06099	94.29	70	4	0	284	353	1829	1898	5e-23	107
Ps_017496	Ca_06099	94.29	70	4	0	140	209	1829	1898	3e-23	107
Ps_017505	Ca_00291	88.04	92	11	0	21	112	904	995	2e-19	95.6
Ps_017507	Ca_00291	86.49	74	10	0	71	144	551	624	3e-11	67.9
Ps_017525	Ca_17615	83.18	107	18	0	12	118	373	479	8e-12	69.9
Ps_017536	Ca_07992	94.87	78	4	0	16	93	355	432	5e-28	123
Ps_017587	Ca_20501	85.06	87	13	0	13	99	87	1	7e-12	69.9
Ps_017614	Ca_05891	93.75	80	5	0	120	199	79	158	7e-27	119
Ps_017627	Ca_00497	92.45	106	8	0	10	115	881	986	5e-35	147
Ps_017720	Ca_15555	89.04	73	8	0	405	477	1641	1569	4e-15	81.8
Ps_017727	Ca_01476	95.45	44	2	0	2	45	505	548	2e-12	71.9
Ps_017798	Ca_09813	92.93	99	7	0	100	198	1809	1711	2e-33	141
Ps_017798	Ca_09813	93.41	91	6	0	19	109	1833	1923	4e-31	133
Ps_017850	Ca_22582	96.36	55	2	0	32	86	2639	2693	7e-19	93.7
Ps_017911	Ca_01504	87.88	66	8	0	116	181	1	66	2e-11	67.9
Ps_017912	Ca_01504	87.88	66	8	0	148	213	1	66	3e-11	67.9
Ps_017943	Ca_02613	92.31	52	4	0	1	52	78	129	2e-12	71.9
Ps_017976	Ca_08021	88.98	118	13	0	1	118	3297	3180	3e-30	131
Ps_017981	Ca_06420	94.62	93	5	0	111	203	1620	1712	1e-34	145
Ps_017981	Ca_06420	88	100	9	1	16	112	1773	1872	6e-21	99.6
Ps_018087	Ca_01596	95.28	106	5	0	94	199	1	106	4e-42	170
Ps_018129	Ca_24183	91.8	61	5	0	197	257	1251	1191	3e-15	81.8
Ps_018205	Ca_15160	95.65	69	3	0	93	161	535	467	4e-25	113
Ps_018209	Ca_05069	89.29	84	9	0	1	84	1069	1152	2e-19	95.6
Ps_018230	Ca_18894	94.12	51	3	0	90	140	1653	1703	3e-14	77.8
Ps_018237	Ca_00304	86.29	197	24	1	2	198	397	590	5e-43	172
Ps_018300	Ca_10067	87.66	154	19	0	3	156	1233	1386	2e-37	155
Ps_018311	Ca_03396	93.33	45	3	0	60	104	343	299	9e-11	65.9
Ps_018314	Ca_06873	80.8	224	37	1	21	238	724	947	1e-22	105
Ps_018335	Ca_03421	94.44	54	3	0	2	55	865	812	4e-16	83.8
Ps_018389	Ca_18167	93.75	96	6	0	1	96	435	340	6e-34	143
Ps_018395	Ca_15810	100	34	0	0	257	290	12	45	3e-11	67.9
Ps_018467	Ca_02872	93.9	82	3	2	139	219	16	96	3e-23	107
Ps_018476	Ca_17515	94.34	53	3	0	230	282	425	373	2e-15	81.8
Ps_018486	Ca_14507	86.87	99	13	0	74	172	271	369	5e-19	93.7
Ps_018486	Ca_14507	92.31	52	4	0	186	237	488	539	2e-12	71.9
Ps_018529	Ca_01729	94.12	51	3	0	17	67	529	579	4e-14	77.8
Ps_018553	Ca_05221	90	80	8	0	135	214	676	597	1e-19	95.6
Ps_018557	Ca_21672	86.86	137	18	0	20	156	295	159	7e-30	129
Ps_018601	Ca_27037	94.59	111	6	0	127	237	872	982	6e-43	172
Ps_018601	Ca_27037	86.32	95	13	0	6	100	1294	1200	1e-16	85.7
Ps_018644	Ca_07404	93.75	64	4	0	69	132	178	115	2e-19	95.6
Ps_018707	Ca_16920	82.73	139	24	0	20	158	4307	4445	2e-16	85.7
Ps_018732	Ca_13358	95.74	47	2	0	204	250	301	347	3e-14	77.8
Ps_018784	Ca_17893	92.11	76	0	1	32	107	77	8	1e-22	105
Ps_018785	Ca_17893	93.08	159	2	2	18	173	160	8	6e-59	226
Ps_018798	Ca_12073	100	42	0	0	4	45	922	963	4e-16	83.8
Ps_018810	Ca_00948	88.24	85	8	1	133	215	1087	1003	4e-16	83.8
Ps_018877	Ca_03178	83.89	211	34	0	1	211	313	103	8e-36	149
Ps_018885	Ca_12243	93.88	49	3	0	140	188	49	1	5e-13	73.8
Ps_018906	Ca_04372	91.84	49	4	0	1	49	740	692	1e-10	65.9
Ps_018929	Ca_10589	82.86	140	22	2	42	180	1092	954	2e-12	71.9
Ps_018930	Ca_10589	82.86	140	22	2	65	203	1092	954	2e-12	71.9
Ps_018958	Ca_03363	95.74	47	2	0	19	65	47	1	3e-14	77.8
Ps_018973	Ca_06547	91.57	83	7	0	44	126	1111	1193	7e-24	109
Ps_018974	Ca_06547	91.57	83	7	0	80	162	1111	1193	8e-24	109
Ps_018993	Ca_26968	90.91	55	5	0	340	394	332	386	1e-11	69.9
Ps_019022	Ca_23625	92.31	130	10	0	6	135	987	1116	1e-44	178
Ps_019022	Ca_23625	90	90	9	0	129	218	1197	1108	3e-23	107
Ps_019054	Ca_05706	89.53	86	9	0	1	86	135	50	6e-21	99.6
Ps_019086	Ca_02611	83.94	137	22	0	168	304	765	629	2e-19	97.6
Ps_019086	Ca_02611	86.36	110	14	1	338	446	495	386	1e-17	91.7
Ps_019086	Ca_02611	93.62	47	3	0	506	552	98	52	4e-11	69.9
Ps_019144	Ca_25113	86.33	256	32	1	37	292	3098	3350	6e-59	226
Ps_019145	Ca_25113	85.67	293	39	1	19	311	3061	3350	3e-64	244
Ps_019162	Ca_02291	98.8	83	1	0	178	260	28	110	4e-38	157
Ps_019188	Ca_12580	94.37	142	8	0	141	282	1378	1519	1e-56	218
Ps_019188	Ca_12580	93.88	98	6	0	15	112	1422	1519	5e-35	147
Ps_019189	Ca_12580	93.88	98	6	0	15	112	1422	1519	5e-35	147
Ps_019228	Ca_14620	89.66	58	6	0	374	431	542	485	6e-11	67.9
Ps_019229	Ca_14620	89.66	58	6	0	60	117	485	542	8e-11	67.9
Ps_019229	Ca_14620	89.66	58	6	0	573	630	542	485	8e-11	67.9
Ps_019258	Ca_04970	93.55	62	4	0	108	169	4	65	2e-18	91.7
Ps_019259	Ca_04970	93.55	62	4	0	108	169	4	65	2e-18	91.7
Ps_019269	Ca_26392	83.17	101	17	0	96	196	126	226	9e-11	65.9
Ps_019309	Ca_22521	86.84	76	10	0	5	80	1342	1417	4e-12	71.9
Ps_019312	Ca_16058	94.44	72	4	0	113	184	742	813	2e-24	111
Ps_019347	Ca_08887	93.4	106	7	0	70	175	249	354	2e-37	155
Ps_019347	Ca_08887	94.03	67	4	0	5	71	240	174	2e-21	101
Ps_019357	Ca_00563	95.71	70	3	0	61	130	300	231	2e-25	115
Ps_019362	Ca_28024	95	80	4	0	2	81	1287	1366	3e-29	127
Ps_019369	Ca_24140	85.59	118	16	1	51	167	289	406	2e-18	91.7
Ps_019377	Ca_23935	92.31	52	4	0	13	64	130	79	2e-12	71.9
Ps_019396	Ca_07179	89.87	79	8	0	24	102	1190	1268	6e-19	93.7
Ps_019414	Ca_05811	91.06	179	16	0	37	215	184	362	1e-59	228
Ps_019435	Ca_12052	90.32	124	12	0	1	124	124	1	2e-36	151
Ps_019436	Ca_05355	92.59	135	10	0	36	170	101	235	1e-47	188
Ps_019437	Ca_05355	92.59	135	10	0	36	170	101	235	1e-47	188
Ps_019464	Ca_21021	91.07	56	5	0	8	63	891	836	4e-12	71.9
Ps_019496	Ca_15576	90.41	73	7	0	570	642	405	333	2e-17	89.7
Ps_019514	Ca_17397	95.24	42	2	0	76	117	1816	1857	3e-11	67.9
Ps_019543	Ca_10959	86.25	160	19	1	73	229	2403	2562	2e-32	139
Ps_019544	Ca_01660	90.72	97	9	0	203	299	2325	2229	3e-27	121
Ps_019548	Ca_05074	93.64	110	7	0	13	122	389	280	5e-40	163
Ps_019549	Ca_05074	93.64	110	7	0	13	122	389	280	5e-40	163
Ps_019565	Ca_04932	91.53	118	10	0	84	201	1115	998	1e-37	155
Ps_019565	Ca_04932	87.06	85	11	0	4	88	1141	1225	2e-15	81.8
Ps_019610	Ca_08976	88.44	147	17	0	19	165	157	11	3e-38	157
Ps_019622	Ca_05621	90.14	71	7	0	452	522	2907	2837	3e-16	85.7
Ps_019634	Ca_22448	82.35	136	24	0	235	370	423	558	1e-14	79.8
Ps_019637	Ca_01022	98.36	61	1	0	1	61	1259	1199	5e-25	113
Ps_019637	Ca_01022	96.77	62	2	0	191	252	1101	1162	3e-23	107
Ps_019642	Ca_09787	86.36	110	12	1	31	140	1375	1269	2e-19	95.6
Ps_019660	Ca_18015	88.61	79	9	0	1	79	744	822	1e-16	85.7
Ps_019665	Ca_03699	100	56	0	0	247	302	7	62	3e-24	111
Ps_019670	Ca_20033	90.63	64	6	0	17	80	592	655	9e-15	79.8
Ps_019672	Ca_03307	86.02	93	13	0	32	124	256	348	2e-15	81.8
Ps_019682	Ca_17469	92	100	8	0	18	117	665	764	1e-31	135
Ps_019687	Ca_05270	90.36	83	8	0	305	387	83	1	6e-21	101
Ps_019688	Ca_05270	90.36	83	8	0	312	394	83	1	6e-21	101
Ps_019723	Ca_05608	87.25	102	13	0	18	119	1291	1392	8e-21	99.6
Ps_019754	Ca_03699	97.44	117	3	0	305	421	1638	1522	8e-53	208
Ps_019754	Ca_03699	81.09	238	15	4	1166	1397	771	558	1e-30	135
Ps_019754	Ca_03699	90	70	4	1	809	878	1134	1068	5e-14	79.8
Ps_019815	Ca_15778	88.41	69	8	0	141	209	2212	2280	4e-13	73.8
Ps_019824	Ca_21614	89.91	109	11	0	170	278	798	690	1e-29	129
Ps_019827	Ca_24872	91.46	82	7	0	1	82	485	566	7e-23	107
Ps_019872	Ca_13164	94.92	59	3	0	151	209	1	59	4e-19	93.7
Ps_019913	Ca_03353	96.55	58	2	0	1	58	172	115	1e-20	99.6
Ps_019942	Ca_05878	87.84	74	9	0	21	94	1255	1328	1e-13	75.8
Ps_019962	Ca_01398	90.79	76	7	0	137	212	2769	2694	1e-19	95.6
Ps_019967	Ca_08488	86.67	105	11	1	151	255	1836	1735	7e-19	93.7
Ps_019975	Ca_09284	95.65	46	2	0	19	64	935	980	1e-13	75.8
Ps_019993	Ca_17707	95.74	47	2	0	335	381	1	47	4e-14	77.8
Ps_020010	Ca_10454	91.23	57	5	0	56	112	2563	2619	7e-13	73.8
Ps_020019	Ca_28120	86.55	119	16	0	202	320	50	168	1e-23	109
Ps_020023	Ca_08740	86.42	81	11	0	191	271	27	107	5e-13	73.8
Ps_020024	Ca_08740	86.42	81	11	0	164	244	27	107	4e-13	73.8
Ps_020025	Ca_01359	89.66	58	6	0	62	119	1748	1691	4e-11	67.9
Ps_020035	Ca_08106	93.94	66	4	0	135	200	1785	1720	7e-21	99.6
Ps_020063	Ca_09953	87.88	66	8	0	157	222	74	9	3e-11	67.9
Ps_020068	Ca_04451	90.32	93	9	0	1	93	1903	1995	5e-25	113
Ps_020154	Ca_18276	89.41	85	9	0	7	91	249	165	3e-20	97.6
Ps_020154	Ca_18276	89.29	84	9	0	94	177	114	31	1e-19	95.6
Ps_020183	Ca_19873	96	75	3	0	11	85	2803	2877	2e-28	125
Ps_020207	Ca_22303	85.71	112	10	2	1	112	884	989	4e-17	87.7
Ps_020208	Ca_22303	92	50	4	0	47	96	940	989	4e-11	67.9
Ps_020213	Ca_13337	94.74	95	5	0	605	699	1056	962	3e-35	149
Ps_020230	Ca_18887	86.96	92	12	0	91	182	5	96	6e-17	87.7
Ps_020230	Ca_18887	84.38	96	15	0	267	362	226	321	4e-12	71.9
Ps_020231	Ca_18887	85.71	98	14	0	277	374	224	321	1e-15	83.8
Ps_020256	Ca_18176	81.96	194	35	0	16	209	516	709	4e-23	107
Ps_020290	Ca_23251	89.22	102	11	0	96	197	19	120	1e-25	115
Ps_020372	Ca_11502	94	100	6	0	28	127	983	1082	3e-36	151
Ps_020374	Ca_11502	94	100	6	0	70	169	983	1082	4e-36	151
Ps_020376	Ca_12753	91.67	96	8	0	1	96	967	1062	5e-29	127
Ps_020378	Ca_06956	91.67	96	8	0	270	365	1	96	6e-29	127
Ps_020381	Ca_04066	90.16	61	6	0	244	304	1227	1287	6e-13	73.8
Ps_020382	Ca_04066	90.16	61	6	0	212	272	1227	1287	5e-13	73.8
Ps_020388	Ca_21409	91.18	102	9	0	2	103	102	1	2e-30	131
Ps_020391	Ca_13220	97.06	68	2	0	150	217	631	564	8e-27	119
Ps_020392	Ca_04299	87.21	86	11	0	23	108	2752	2837	8e-16	83.8
Ps_020412	Ca_06044	90.91	99	9	0	1	99	443	541	5e-28	125
Ps_020430	Ca_01372	92.86	112	5	1	340	451	2158	2050	3e-37	155
Ps_020444	Ca_07781	84.71	170	26	0	24	193	393	562	4e-30	131
Ps_020469	Ca_05902	93.7	127	6	2	15	140	940	1065	2e-42	172
Ps_020489	Ca_06085	100	39	0	0	403	441	673	711	5e-14	77.8
Ps_020489	Ca_06085	92.73	55	4	0	345	399	783	729	5e-14	77.8
Ps_020494	Ca_18628	88	75	9	0	425	499	840	766	8e-14	77.8
Ps_020495	Ca_18628	88	75	9	0	70	144	840	766	4e-14	77.8
Ps_020496	Ca_18628	88	75	9	0	334	408	840	766	7e-14	77.8
Ps_020500	Ca_15017	93.33	90	6	0	182	271	348	259	2e-30	131
Ps_020515	Ca_05459	95.24	42	2	0	82	123	1456	1497	4e-11	67.9
Ps_020572	Ca_20854	92.19	128	10	0	174	301	422	295	2e-43	174
Ps_020578	Ca_26150	85.23	88	13	0	372	459	399	312	3e-12	71.9
Ps_020584	Ca_08966	86.52	89	12	0	34	122	340	428	2e-15	81.8
Ps_020602	Ca_21538	88.1	84	10	0	53	136	418	501	5e-17	87.7
Ps_020602	Ca_21538	97.62	42	1	0	1	42	389	348	2e-13	75.8
Ps_020641	Ca_09010	82.47	154	24	1	429	579	471	624	7e-17	87.7
Ps_020642	Ca_09010	82.47	154	24	1	570	720	471	624	9e-17	87.7
Ps_020643	Ca_09010	82.47	154	24	1	365	515	471	624	6e-17	87.7
Ps_020690	Ca_10202	88.05	159	19	0	140	298	1	159	2e-40	165
Ps_020691	Ca_12794	89.72	107	11	0	8	114	131	25	1e-28	125
Ps_020703	Ca_15633	93.94	66	4	0	170	235	744	679	9e-21	99.6
Ps_020725	Ca_03695	91.07	56	5	0	63	118	1564	1619	2e-12	71.9
Ps_020739	Ca_14725	93.33	60	4	0	12	71	78	19	4e-17	87.7
Ps_020781	Ca_08489	90.07	141	14	0	5	145	145	5	1e-41	168
Ps_020782	Ca_00048	97.62	42	1	0	24	65	1492	1533	1e-13	75.8
Ps_020791	Ca_13166	91.76	85	7	0	134	218	140	224	5e-25	113
Ps_020823	Ca_07118	91.38	58	4	1	333	389	995	938	5e-11	67.9
Ps_020824	Ca_07118	91.38	58	4	1	299	355	995	938	4e-11	67.9
Ps_020825	Ca_07118	91.38	58	4	1	336	392	995	938	5e-11	67.9
Ps_020831	Ca_03554	92.73	55	4	0	217	271	3852	3798	3e-14	77.8
Ps_020837	Ca_03909	89.61	77	8	0	147	223	2019	1943	7e-18	89.7
Ps_020876	Ca_22079	90.7	86	8	0	377	462	2315	2230	7e-23	107
Ps_020877	Ca_22079	90.7	86	8	0	303	388	2315	2230	6e-23	107
Ps_020884	Ca_19858	98.08	52	1	0	1	52	1035	1086	2e-19	95.6
Ps_020898	Ca_24096	85.9	78	11	0	17	94	1809	1886	3e-11	67.9
Ps_020910	Ca_02613	84.78	184	25	1	6	189	1967	2147	8e-33	139
Ps_020955	Ca_07703	84.68	124	13	1	108	231	1977	2094	3e-20	97.6
Ps_020955	Ca_07703	86.41	103	14	0	11	113	2239	2137	4e-19	93.7
Ps_021001	Ca_19253	88.31	77	9	0	1	77	211	287	2e-15	81.8
Ps_021004	Ca_17229	85.6	125	12	2	3	121	546	670	5e-20	97.6
Ps_021007	Ca_08431	85.38	130	19	0	8	137	261	132	5e-23	107
Ps_021016	Ca_23754	91.55	71	6	0	107	177	71	1	6e-19	93.7
Ps_021044	Ca_00769	87.8	82	10	0	237	318	108	189	7e-16	83.8
Ps_021045	Ca_00769	87.8	82	10	0	119	200	108	189	5e-16	83.8
Ps_021046	Ca_00769	87.8	82	10	0	251	332	108	189	8e-16	83.8
Ps_021051	Ca_20577	86.61	127	17	0	18	144	686	812	8e-26	117
Ps_021106	Ca_00230	84.73	131	20	0	38	168	2614	2744	3e-21	101
Ps_021109	Ca_09737	90.32	93	9	0	100	192	1442	1350	8e-25	113
Ps_021109	Ca_09737	85.71	84	12	0	274	357	668	751	3e-12	71.9
Ps_021109	Ca_09737	85.71	84	12	0	274	357	1091	1174	3e-12	71.9
Ps_021134	Ca_14207	82.31	260	40	3	435	688	1312	1053	2e-30	133
Ps_021135	Ca_14207	82.31	260	40	3	435	688	1312	1053	2e-30	133
Ps_021142	Ca_08613	85.8	176	25	0	104	279	1	176	3e-36	151
Ps_021142	Ca_08613	94.52	73	4	0	6	78	292	364	6e-25	113
Ps_021147	Ca_00924	91.67	60	5	0	18	77	221	162	1e-14	79.8
Ps_021172	Ca_20129	93.83	81	5	0	1	81	935	1015	3e-27	121
Ps_021172	Ca_20129	96.97	66	2	0	76	141	921	856	2e-25	115
Ps_021198	Ca_01600	85.15	202	24	3	35	236	196	1	2e-34	145
Ps_021198	Ca_01600	100	38	0	0	1	38	177	214	1e-13	75.8
Ps_021199	Ca_01600	89.13	92	7	1	89	180	89	1	8e-21	99.6
Ps_021199	Ca_01600	92.31	52	4	0	1	52	326	275	2e-12	71.9
Ps_021203	Ca_08204	92.47	93	7	0	4	96	2140	2232	1e-29	129
Ps_021205	Ca_25460	86.84	76	10	0	4	79	227	152	2e-12	71.9
Ps_021210	Ca_06746	94.81	77	4	0	1	77	2802	2878	2e-27	121
Ps_021217	Ca_10649	88.57	70	8	0	167	236	91	160	1e-13	75.8
Ps_021232	Ca_06005	92.86	70	5	0	99	168	2267	2336	6e-21	99.6
Ps_021253	Ca_19287	93.88	49	3	0	208	256	208	256	5e-13	73.8
Ps_021255	Ca_06032	83.94	218	35	0	16	233	394	611	4e-37	155
Ps_021296	Ca_27528	96.81	94	3	0	2	95	1319	1226	1e-39	163
Ps_021296	Ca_27528	90.91	99	9	0	91	189	1348	1446	2e-28	125
Ps_021299	Ca_21892	87.34	79	10	0	162	240	14	92	3e-14	77.8
Ps_021305	Ca_08616	96.36	55	2	0	16	70	1629	1683	7e-19	93.7
Ps_021321	Ca_00817	90.63	96	9	0	3	98	550	645	1e-26	119
Ps_021357	Ca_09629	95.65	46	2	0	29	74	1863	1908	3e-13	75.8
Ps_021365	Ca_12043	91.43	70	6	0	17	86	3890	3821	2e-18	91.7
Ps_021403	Ca_22317	88.28	145	15	2	18	161	1312	1455	3e-32	137
Ps_021404	Ca_12028	91.95	174	14	0	1	174	64	237	4e-61	234
Ps_021417	Ca_00298	91.03	78	7	0	183	260	1425	1348	8e-21	99.6
Ps_021470	Ca_18639	84.68	111	14	1	17	124	111	1	2e-15	81.8
Ps_021476	Ca_16977	92.42	66	5	0	15	80	944	1009	2e-18	91.7
Ps_021496	Ca_19017	90.65	107	10	0	342	448	801	695	1e-30	133
Ps_021496	Ca_19017	93.48	46	3	0	444	489	679	724	6e-11	67.9
Ps_021521	Ca_18392	81.86	237	34	1	39	275	15	242	5e-32	137
Ps_021523	Ca_18392	81.67	180	24	1	22	201	72	242	5e-22	103
Ps_021576	Ca_26456	84.88	86	13	0	229	314	872	957	4e-11	67.9
Ps_021669	Ca_20090	99.67	306	1	0	300	605	993	688	9e-171	599
Ps_021676	Ca_23324	97.22	72	2	0	51	122	2362	2433	4e-29	127
Ps_021701	Ca_09862	88.46	104	12	0	15	118	882	985	2e-24	111
Ps_021718	Ca_23843	87.5	72	9	0	231	302	367	296	2e-12	71.9
Ps_021720	Ca_03484	90.14	71	7	0	5	75	900	970	1e-16	85.7
Ps_021725	Ca_17802	89.8	147	15	0	19	165	1387	1533	9e-43	172
Ps_021733	Ca_15976	87.61	113	14	0	110	222	139	251	5e-25	113
Ps_021734	Ca_15976	87.5	112	14	0	154	265	140	251	2e-24	111
Ps_021743	Ca_05860	87.01	77	10	0	47	123	77	1	7e-13	73.8
Ps_021746	Ca_08196	87.07	116	15	0	20	135	1663	1778	2e-24	111
Ps_021789	Ca_01613	93.62	94	6	0	224	317	1767	1674	1e-32	139
Ps_021875	Ca_05298	97.3	37	1	0	81	117	414	450	9e-11	65.9
Ps_021926	Ca_03162	88.16	76	9	0	165	240	1617	1692	7e-15	79.8
Ps_021955	Ca_14531	93.9	82	5	0	14	95	82	1	7e-28	123
Ps_022005	Ca_20511	93.88	49	3	0	1	49	49	1	4e-13	73.8
Ps_022006	Ca_20511	85.71	112	13	1	50	161	117	225	2e-18	91.7
Ps_022006	Ca_20511	93.88	49	3	0	1	49	49	1	4e-13	73.8
Ps_022007	Ca_20511	85.71	112	13	1	75	186	117	225	2e-18	91.7
Ps_022025	Ca_03904	89.02	82	9	0	209	290	31	112	2e-18	91.7
Ps_022026	Ca_14734	97.44	39	1	0	1	39	2451	2489	8e-12	69.9
Ps_022092	Ca_24401	89.11	101	11	0	21	121	544	644	4e-25	113
Ps_022093	Ca_24401	89.89	188	19	0	4	191	457	644	9e-58	222
Ps_022094	Ca_24401	91.67	132	11	0	128	259	324	455	2e-43	174
Ps_022094	Ca_24401	90.38	104	10	0	18	121	403	506	4e-29	127
Ps_022112	Ca_10914	83.33	102	17	0	2	103	2509	2610	6e-11	67.9
Ps_022118	Ca_03612	88.24	85	4	1	19	97	1740	1824	2e-18	91.7
Ps_022125	Ca_07868	90.77	65	6	0	15	79	119	183	1e-15	81.8
Ps_022132	Ca_10261	94.67	75	4	0	1	75	4020	4094	3e-26	117
Ps_022133	Ca_10259	90.16	61	6	0	17	77	4065	4125	4e-13	73.8
Ps_022136	Ca_10261	94.67	75	4	0	1	75	4020	4094	4e-26	117
Ps_022137	Ca_10259	90.16	61	6	0	17	77	4065	4125	5e-13	73.8
Ps_022164	Ca_24068	89.58	96	10	0	43	138	1363	1458	2e-24	111
Ps_022165	Ca_03884	97.96	49	1	0	1	49	2931	2979	9e-18	89.7
Ps_022166	Ca_04579	97.67	43	1	0	215	257	323	365	3e-14	77.8
Ps_022172	Ca_01104	96.49	57	2	0	16	72	1372	1428	7e-20	97.6
Ps_022188	Ca_05621	90.41	73	7	0	186	258	53	125	8e-18	89.7
Ps_022202	Ca_03852	90.13	152	15	0	12	163	158	309	7e-46	182
Ps_022202	Ca_03852	94.25	87	5	0	153	239	411	325	6e-31	133
Ps_022233	Ca_09365	91.04	67	3	1	34	97	1788	1854	2e-15	81.8
Ps_022236	Ca_25711	84.38	96	15	0	95	190	1404	1309	2e-12	71.9
Ps_022248	Ca_07065	96.08	51	2	0	1	51	51	1	9e-17	85.7
Ps_022254	Ca_00071	90.2	102	10	0	21	122	526	627	7e-28	123
Ps_022293	Ca_07701	89.74	78	8	0	210	287	3110	3033	2e-18	91.7
Ps_022294	Ca_07701	90.53	95	9	0	142	236	3110	3016	3e-26	117
Ps_022302	Ca_03650	92.45	53	4	0	18	70	3050	3102	7e-13	73.8
Ps_022340	Ca_20168	90.17	173	17	0	37	209	661	833	1e-53	208
Ps_022346	Ca_03623	91.11	135	12	0	15	149	1222	1356	5e-43	172
Ps_022374	Ca_21439	86.52	89	12	0	25	113	1648	1736	2e-15	81.8
Ps_022397	Ca_10921	92.39	92	7	0	19	110	2513	2604	4e-29	127
Ps_022416	Ca_24248	98.11	53	1	0	36	88	124	176	5e-20	97.6
Ps_022417	Ca_24248	94.59	74	4	0	18	91	103	176	2e-25	115
Ps_022437	Ca_25714	92.45	53	4	0	145	197	245	193	4e-13	73.8
Ps_022455	Ca_02290	91.4	93	8	0	18	110	191	99	2e-27	121
Ps_022467	Ca_18297	89.13	92	10	0	1	92	866	775	4e-22	103
Ps_022469	Ca_18297	95.45	44	2	0	24	67	944	987	2e-12	71.9
Ps_022479	Ca_22888	88.1	84	10	0	234	317	45	128	4e-17	87.7
Ps_022480	Ca_19400	94.64	56	3	0	156	211	5	60	2e-17	87.7
Ps_022481	Ca_13960	88.89	90	10	0	24	113	917	1006	6e-21	99.6
Ps_022503	Ca_11275	85.58	104	15	0	2	105	1186	1083	3e-17	87.7
Ps_022503	Ca_11275	100	36	0	0	181	216	1056	1091	2e-12	71.9
Ps_022506	Ca_16423	92	75	6	0	160	234	1	75	2e-21	101
Ps_022508	Ca_16423	93.33	75	5	0	203	277	1	75	9e-24	109
Ps_022512	Ca_04869	92.45	53	4	0	15	67	568	620	4e-13	73.8
Ps_022526	Ca_18546	91.95	87	7	0	1	87	845	931	3e-26	117
Ps_022527	Ca_18546	91.95	87	7	0	1	87	845	931	3e-26	117
Ps_022539	Ca_07112	86.19	181	25	0	63	243	999	1179	2e-39	161
Ps_022560	Ca_20786	85.42	96	13	1	10	105	106	12	2e-12	71.9
Ps_022616	Ca_02308	83.57	140	20	1	85	224	298	434	4e-18	91.7
Ps_022617	Ca_02308	83.57	140	20	1	34	173	298	434	4e-18	91.7
Ps_022628	Ca_24827	82.88	111	19	0	34	144	1471	1581	9e-12	69.9
Ps_022645	Ca_06838	97	100	3	0	267	366	1332	1431	3e-43	174
Ps_022646	Ca_07691	94.29	70	4	0	19	88	973	904	7e-23	107
Ps_022646	Ca_07691	100	35	0	0	219	253	938	904	1e-11	69.9
Ps_022650	Ca_25017	87.93	116	14	0	1	116	714	829	2e-26	119
Ps_022661	Ca_16213	85.14	148	13	1	103	250	52	190	3e-29	127
Ps_022662	Ca_16213	85.14	148	13	1	189	336	52	190	5e-29	127
Ps_022664	Ca_23297	87.69	130	13	1	23	149	399	528	4e-29	127
Ps_022688	Ca_06007	85.42	96	14	0	17	112	281	376	7e-15	79.8
Ps_022691	Ca_16281	93.55	93	6	0	8	100	1554	1646	3e-32	137
Ps_022737	Ca_15253	81.09	238	39	2	51	282	30	267	4e-23	107
Ps_022738	Ca_15253	83.45	139	23	0	101	239	129	267	5e-19	93.7
Ps_022762	Ca_06291	84.4	141	22	0	1	141	147	7	2e-22	105
Ps_022763	Ca_06065	83.24	179	21	1	83	261	1	170	2e-28	125
Ps_022764	Ca_06065	83.24	179	21	1	63	241	1	170	1e-28	125
Ps_022776	Ca_07764	87.5	104	13	0	4	107	874	977	6e-22	103
Ps_022779	Ca_09047	93.33	60	4	0	270	329	853	912	4e-17	87.7
Ps_022780	Ca_09047	93.33	60	4	0	227	286	853	912	3e-17	87.7
Ps_022781	Ca_09047	93.33	60	4	0	358	417	853	912	5e-17	87.7
Ps_022817	Ca_05860	90.11	91	9	0	1	91	760	670	9e-24	109
Ps_022817	Ca_05860	88.64	88	10	0	93	180	848	761	1e-19	95.6
Ps_022820	Ca_18872	89.06	64	7	0	671	734	1752	1689	6e-12	71.9
Ps_022821	Ca_18872	84.38	96	15	0	649	744	1609	1704	6e-12	71.9
Ps_022839	Ca_03389	94.57	92	5	0	11	102	895	986	5e-34	143
Ps_022859	Ca_02134	94.68	94	5	0	20	113	1531	1624	7e-35	147
Ps_022897	Ca_21401	94.64	56	3	0	265	320	545	490	4e-17	87.7
Ps_022908	Ca_13674	98.11	53	1	0	16	68	722	670	4e-20	97.6
Ps_022909	Ca_13674	98.57	70	1	0	24	93	739	670	3e-30	131
Ps_022914	Ca_07442	92.11	76	6	0	29	104	977	1052	4e-22	103
Ps_022924	Ca_00236	83.33	186	31	0	15	200	80	265	5e-28	123
Ps_022943	Ca_23750	88.89	72	8	0	15	86	1416	1487	6e-15	79.8
Ps_022945	Ca_08951	90	60	6	0	150	209	1369	1428	2e-12	71.9
Ps_022999	Ca_00024	83.54	164	27	0	23	186	91	254	3e-24	111
Ps_023001	Ca_00024	84.21	152	24	0	21	172	92	243	5e-24	111
Ps_023003	Ca_00445	98	50	1	0	193	242	1	50	2e-18	91.7
Ps_023024	Ca_01456	85.37	82	12	0	1	82	1267	1348	3e-11	67.9
Ps_023067	Ca_00753	94.03	67	4	0	18	84	1458	1524	4e-21	101
Ps_023068	Ca_00753	93.75	64	4	0	20	83	1461	1524	3e-19	95.6
Ps_023092	Ca_04923	93.1	87	6	0	619	705	1107	1021	4e-28	125
Ps_023092	Ca_04923	95.92	49	2	0	702	750	985	1033	6e-15	81.8
Ps_023113	Ca_22294	93.83	81	5	0	3	83	1657	1737	3e-27	121
Ps_023115	Ca_14613	100	45	0	0	230	274	1498	1542	8e-18	89.7
Ps_023125	Ca_26345	87.65	81	9	1	287	366	71	151	7e-13	73.8
Ps_023144	Ca_09602	89.72	107	11	0	14	120	1288	1394	2e-28	125
Ps_023161	Ca_21617	85.29	102	15	0	108	209	1	102	4e-16	83.8
Ps_023171	Ca_07796	84.88	86	13	0	147	232	2710	2625	3e-11	67.9
Ps_023178	Ca_09172	90.48	63	6	0	1	63	11	73	2e-14	77.8
Ps_023195	Ca_22263	88.89	81	6	1	4	84	1222	1299	2e-16	85.7
Ps_023223	Ca_05014	90.98	122	11	0	230	351	55	176	2e-37	155
Ps_023224	Ca_05014	90.98	122	11	0	206	327	55	176	2e-37	155
Ps_023228	Ca_04341	84.44	90	14	0	631	720	550	461	8e-11	67.9
Ps_023246	Ca_00411	91.45	117	10	0	159	275	1186	1302	1e-36	153
Ps_023246	Ca_00411	89.53	86	9	0	22	107	1049	1134	2e-20	99.6
Ps_023247	Ca_00411	91.45	117	10	0	159	275	1186	1302	2e-36	153
Ps_023247	Ca_00411	89.53	86	9	0	22	107	1049	1134	2e-20	99.6
Ps_023280	Ca_00849	87.64	275	31	1	12	286	237	508	1e-64	246
Ps_023282	Ca_00849	92.11	114	9	0	19	132	395	508	1e-29	129
Ps_023285	Ca_09043	89.29	84	9	0	26	109	3142	3225	2e-19	95.6
Ps_023292	Ca_08906	84.03	144	20	1	18	158	2442	2585	1e-20	99.6
Ps_023293	Ca_00872	85.19	108	16	0	101	208	1	108	4e-17	87.7
Ps_023293	Ca_00872	85.57	97	14	0	207	303	263	167	2e-15	81.8
Ps_023294	Ca_00872	82.32	181	32	0	101	281	1	181	1e-22	105
Ps_023299	Ca_10744	96.36	55	2	0	351	405	1	55	8e-19	93.7
Ps_023327	Ca_15248	83.5	103	17	0	15	117	3055	3157	9e-12	69.9
Ps_023329	Ca_22810	96.77	62	2	0	17	78	3000	3061	4e-23	107
Ps_023331	Ca_10908	81.44	194	36	0	13	206	1659	1852	6e-21	99.6
Ps_023332	Ca_11594	98	50	1	0	417	466	1036	1085	4e-18	91.7
Ps_023372	Ca_02503	93.24	74	5	0	124	197	910	983	3e-23	107
Ps_023389	Ca_22920	92.77	83	6	0	1	83	837	755	3e-26	117
Ps_023389	Ca_22920	84.31	153	24	0	81	233	518	670	5e-25	113
Ps_023424	Ca_09828	91.49	94	5	1	112	205	1753	1663	7e-27	119
Ps_023429	Ca_21168	93.48	46	3	0	258	303	1060	1105	9e-11	67.9
Ps_023447	Ca_15584	97.5	40	1	0	243	282	901	862	2e-12	71.9
Ps_023449	Ca_15584	91.57	83	7	0	246	328	804	886	1e-23	109
Ps_023452	Ca_03883	93.62	47	3	0	1	47	881	927	1e-11	69.9
Ps_023474	Ca_27656	88.3	94	11	0	26	119	389	482	7e-21	99.6
Ps_023475	Ca_27656	88.75	80	9	0	26	105	389	468	3e-17	87.7
Ps_023486	Ca_17592	83.67	98	16	0	98	195	10	107	2e-11	67.9
Ps_023487	Ca_01453	90.48	63	6	0	49	111	776	838	6e-14	77.8
Ps_023488	Ca_01453	90.48	63	6	0	73	135	776	838	6e-14	77.8
Ps_023491	Ca_02683	95.56	135	6	0	71	205	1838	1972	3e-57	220
Ps_023499	Ca_17256	86.78	121	16	0	18	138	1797	1917	6e-25	113
Ps_023500	Ca_17256	86.78	121	16	0	20	140	1797	1917	6e-25	113
Ps_023502	Ca_08225	85.58	104	15	0	147	250	1316	1419	1e-16	87.7
Ps_023505	Ca_00236	90.48	63	6	0	36	98	735	797	5e-14	77.8
Ps_023527	Ca_04175	93.22	59	4	0	20	78	1082	1140	2e-16	85.7
Ps_023533	Ca_05621	90.65	107	10	0	111	217	1696	1802	5e-31	133
Ps_023533	Ca_05621	90.63	96	9	0	1	96	1347	1442	7e-27	119
Ps_023536	Ca_19837	82.49	217	38	0	166	382	2082	1866	1e-29	129
Ps_023537	Ca_19837	82.49	217	38	0	98	314	2082	1866	1e-29	129
Ps_023545	Ca_05752	85.07	134	20	0	17	150	1508	1641	4e-23	107
Ps_023557	Ca_14802	86.73	98	13	0	20	117	989	1086	4e-18	91.7
Ps_023567	Ca_27892	84.62	104	16	0	66	169	220	323	6e-15	79.8
Ps_023570	Ca_16772	86.54	104	14	0	143	246	534	637	2e-19	95.6
Ps_023570	Ca_16772	84.75	118	18	0	6	123	97	214	2e-18	91.7
Ps_023573	Ca_25380	86.42	81	11	0	120	200	666	586	4e-13	73.8
Ps_023586	Ca_19034	92.96	71	5	0	13	83	881	951	3e-21	101
Ps_023608	Ca_20513	86.34	227	22	3	70	293	1261	1481	8e-49	192
Ps_023608	Ca_20513	93.94	66	4	0	1	66	1130	1065	9e-21	99.6
Ps_023609	Ca_20513	86.34	227	22	3	59	282	1261	1481	8e-49	192
Ps_023610	Ca_20513	86.34	227	22	3	21	244	1261	1481	7e-49	192
Ps_023626	Ca_20017	95.38	65	3	0	1	65	751	815	1e-22	105
Ps_023649	Ca_10338	91.07	56	5	0	98	153	437	492	2e-12	71.9
Ps_023669	Ca_23737	89.31	131	14	0	226	356	2406	2276	1e-35	149
Ps_023673	Ca_11856	86.36	110	15	0	19	128	587	696	1e-20	99.6
Ps_023706	Ca_08184	96.12	129	5	0	205	333	215	343	7e-56	216
Ps_023726	Ca_22322	91.57	83	7	0	76	158	1106	1188	7e-24	109
Ps_023742	Ca_23344	88.46	78	9	0	125	202	2214	2291	4e-16	83.8
Ps_023748	Ca_15457	93.94	99	6	0	36	134	1213	1311	3e-35	149
Ps_023761	Ca_16867	88.43	121	14	0	162	282	5	125	1e-29	129
Ps_023771	Ca_06853	95.92	49	2	0	211	259	203	251	2e-15	81.8
Ps_023774	Ca_21079	91.45	117	10	0	18	134	1084	1200	1e-36	153
Ps_023778	Ca_18082	86.54	104	11	1	131	231	705	808	2e-18	91.7
Ps_023784	Ca_06022	95.74	47	2	0	36	82	3259	3305	5e-14	77.8
Ps_023786	Ca_25602	93.48	92	6	0	177	268	1	92	2e-31	135
Ps_023796	Ca_10711	92.71	96	7	0	172	267	184	279	3e-31	135
Ps_023812	Ca_04489	85.27	129	19	0	101	229	80	208	1e-22	105
Ps_023813	Ca_04489	85.27	129	19	0	269	397	80	208	2e-22	105
Ps_023833	Ca_21011	82.76	174	28	2	14	186	200	28	2e-18	91.7
Ps_023835	Ca_21011	87.65	81	10	0	69	149	108	28	2e-15	81.8
Ps_023842	Ca_07768	93.85	65	4	0	16	80	2036	2100	3e-20	97.6
Ps_023853	Ca_17134	97.83	46	1	0	1	46	429	474	8e-16	83.8
Ps_023856	Ca_02912	94.25	87	5	0	19	105	1090	1176	6e-31	133
Ps_023889	Ca_09282	100	37	0	0	189	225	37	73	4e-13	73.8
Ps_023895	Ca_14230	84	125	20	0	231	355	1	125	1e-17	89.7
Ps_023896	Ca_14230	84	125	20	0	185	309	1	125	9e-18	89.7
Ps_023897	Ca_14230	84	125	20	0	249	373	1	125	1e-17	89.7
Ps_023923	Ca_26807	85.44	206	27	1	1	203	311	516	3e-41	167
Ps_023937	Ca_11919	88.89	180	20	0	26	205	778	957	9e-51	198
Ps_023940	Ca_20919	92.21	77	6	0	20	96	1403	1479	2e-22	105
Ps_023952	Ca_02680	92.78	97	7	0	23	119	603	507	3e-32	137
Ps_023952	Ca_02680	91.11	90	8	0	112	201	411	500	1e-25	115
Ps_023955	Ca_13199	83.96	106	17	0	14	119	165	60	2e-13	75.8
Ps_023966	Ca_11771	93.98	83	5	0	1	83	95	13	1e-28	125
Ps_023967	Ca_11771	93.98	83	5	0	1	83	95	13	1e-28	125
Ps_023968	Ca_11771	95.77	71	3	0	1	71	71	141	3e-26	117
Ps_023969	Ca_11771	95.77	71	3	0	1	71	71	141	3e-26	117
Ps_023997	Ca_12179	90.18	112	11	0	1	112	606	717	2e-31	135
Ps_024000	Ca_05221	89.45	199	21	0	15	213	486	684	3e-59	228
Ps_024018	Ca_09951	96.23	106	4	0	395	500	594	489	2e-44	178
Ps_024038	Ca_22400	87.36	87	11	0	1	87	2212	2298	2e-16	85.7
Ps_024070	Ca_07871	90.72	97	9	0	1	97	179	83	2e-27	121
Ps_024071	Ca_07871	87.73	163	20	0	1	163	179	17	1e-40	165
Ps_024087	Ca_01453	94.92	59	3	0	1	59	807	865	8e-19	93.7
Ps_024105	Ca_23121	92.94	85	6	0	147	231	2486	2570	2e-27	121
Ps_024105	Ca_23121	86.9	84	8	1	1	81	2580	2663	1e-13	75.8
Ps_024106	Ca_11158	88.66	97	11	0	3	99	386	290	3e-22	105
Ps_024107	Ca_04160	94.34	53	3	0	16	68	53	1	2e-15	81.8
Ps_024108	Ca_21644	96.33	109	4	0	18	126	1962	2070	2e-46	184
Ps_024113	Ca_04425	94.81	77	4	0	19	95	474	550	3e-27	121
Ps_024120	Ca_17090	93.44	61	4	0	167	227	1470	1530	7e-18	89.7
Ps_024121	Ca_27517	87.38	103	13	0	115	217	498	600	2e-21	101
Ps_024123	Ca_09561	92.31	104	8	0	1	104	865	968	9e-34	143
Ps_024124	Ca_09561	91.38	58	5	0	9	66	881	824	2e-13	75.8
Ps_024128	Ca_16723	85.71	119	17	0	14	132	635	753	3e-21	101
Ps_024134	Ca_09696	100	51	0	0	207	257	1452	1402	2e-21	101
Ps_024137	Ca_09727	93.48	46	3	0	31	76	120	165	3e-11	67.9
Ps_024150	Ca_15818	92.54	67	5	0	16	82	1143	1209	7e-19	93.7
Ps_024198	Ca_07631	96.99	133	4	0	1	133	1725	1593	1e-60	232
Ps_024221	Ca_03477	88.89	63	7	0	175	237	835	897	1e-11	69.9
Ps_024222	Ca_25619	91.35	104	9	0	118	221	139	242	1e-31	135
Ps_024227	Ca_26583	86.36	88	12	0	214	301	1	88	9e-15	79.8
Ps_024228	Ca_26583	86.36	88	12	0	238	325	1	88	1e-14	79.8
Ps_024229	Ca_26583	86.36	88	12	0	152	239	1	88	7e-15	79.8
Ps_024231	Ca_14886	91.95	87	7	0	1	87	1890	1976	5e-26	117
Ps_024235	Ca_03600	88.16	152	12	1	60	211	2154	2009	2e-39	161
Ps_024237	Ca_01575	96.43	56	2	0	1	56	206	261	2e-19	95.6
Ps_024246	Ca_00266	81.87	182	27	2	63	238	1261	1442	4e-18	91.7
Ps_024255	Ca_05087	93.75	48	3	0	149	196	2089	2136	2e-12	71.9
Ps_024256	Ca_05087	93.75	48	3	0	141	188	2089	2136	2e-12	71.9
Ps_024263	Ca_19531	100	47	0	0	344	390	903	857	9e-19	93.7
Ps_024263	Ca_19531	94.44	54	3	0	398	451	767	820	9e-16	83.8
Ps_024271	Ca_21876	93.55	62	4	0	57	118	449	510	3e-18	91.7
Ps_024297	Ca_14925	86.24	109	15	0	34	142	3012	2904	3e-20	97.6
Ps_024319	Ca_03015	97.78	45	1	0	162	206	12	56	2e-15	81.8
Ps_024354	Ca_13081	89.41	85	9	0	136	220	1471	1555	3e-20	97.6
Ps_024366	Ca_00519	85.27	224	33	0	10	233	1350	1573	6e-46	182
Ps_024367	Ca_00519	90.74	108	10	0	1	108	2023	2130	1e-31	135
Ps_024378	Ca_14927	90.38	104	10	0	196	299	157	260	4e-29	127
Ps_024378	Ca_14927	94.2	69	4	0	91	159	69	1	2e-22	105
Ps_024391	Ca_12983	95.59	68	3	0	135	202	1612	1679	2e-24	111
Ps_024415	Ca_12052	88.06	67	8	0	1	67	1601	1667	8e-12	69.9
Ps_024416	Ca_12052	84.07	113	18	0	224	336	1667	1555	3e-15	81.8
Ps_024423	Ca_09319	92.31	78	6	0	255	332	1	78	4e-23	107
Ps_024432	Ca_05436	87.69	130	16	0	228	357	1732	1861	3e-30	131
Ps_024432	Ca_05436	86.36	88	12	0	7	94	731	644	1e-14	79.8
Ps_024433	Ca_05436	87.69	130	16	0	137	266	1732	1861	2e-30	131
Ps_024433	Ca_05436	92.41	79	6	0	1	79	1849	1927	9e-24	109
Ps_024468	Ca_04830	96.97	66	2	0	50	115	105	40	1e-25	115
Ps_024479	Ca_16484	92.59	54	4	0	19	72	1006	1059	1e-13	75.8
Ps_024494	Ca_26003	85.5	131	19	0	1	131	458	588	1e-23	109
Ps_024509	Ca_02162	87.14	70	9	0	325	394	830	761	5e-11	67.9
Ps_024510	Ca_02162	87.14	70	9	0	139	208	830	761	3e-11	67.9
Ps_024511	Ca_26748	91.38	58	5	0	80	137	657	600	2e-13	75.8
Ps_024534	Ca_08856	92.06	63	5	0	18	80	483	545	2e-16	85.7
Ps_024536	Ca_14309	90.91	55	5	0	163	217	2384	2330	6e-12	69.9
Ps_024561	Ca_08576	91.8	61	5	0	329	389	1531	1591	3e-15	81.8
Ps_024564	Ca_12012	89.83	59	6	0	18	76	2659	2717	9e-12	69.9
Ps_024571	Ca_09011	93.75	64	4	0	175	238	70	7	1e-19	95.6
Ps_024592	Ca_19732	91.67	60	5	0	34	93	2581	2640	1e-14	79.8
Ps_024594	Ca_19732	83.09	136	23	0	57	192	1503	1638	7e-17	87.7
Ps_024594	Ca_19732	91.67	60	5	0	206	265	2581	2640	2e-14	79.8
Ps_024599	Ca_23838	91.55	71	6	0	226	296	954	1024	6e-19	93.7
Ps_024618	Ca_23256	95.92	49	2	0	117	165	2	50	2e-15	81.8
Ps_024619	Ca_23256	95.92	49	2	0	150	198	2	50	2e-15	81.8
Ps_024624	Ca_00882	87.96	108	13	0	2	109	2065	2172	2e-24	111
Ps_024633	Ca_11539	89.39	66	7	0	18	83	1498	1563	2e-13	75.8
Ps_024636	Ca_25265	86.9	84	11	0	1	84	1585	1668	8e-15	79.8
Ps_024684	Ca_03115	90.41	73	7	0	461	533	1388	1460	2e-17	89.7
Ps_024703	Ca_07908	88.24	68	8	0	189	256	1368	1301	2e-12	71.9
Ps_024704	Ca_07908	97.73	44	1	0	200	243	1247	1290	8e-15	79.8
Ps_024739	Ca_07701	88.71	62	7	0	54	115	4483	4544	4e-11	67.9
Ps_024758	Ca_09563	96.33	109	4	0	15	123	1136	1244	4e-46	184
Ps_024764	Ca_25621	95.29	85	4	0	7	91	173	89	3e-32	137
Ps_024768	Ca_05701	88.66	97	11	0	9	105	1945	1849	1e-22	105
Ps_024768	Ca_05701	94.55	55	3	0	162	216	2146	2092	1e-16	85.7
Ps_024798	Ca_19931	81.5	173	26	3	148	314	69	241	3e-12	71.9
Ps_024806	Ca_00292	86.14	101	14	0	84	184	83	183	8e-18	89.7
Ps_024809	Ca_13845	89.72	107	11	0	78	184	1158	1264	1e-28	125
Ps_024809	Ca_13845	90.77	65	6	0	1	65	1066	1002	2e-15	81.8
Ps_024810	Ca_13845	86.55	223	27	1	4	226	1045	1264	3e-51	200
Ps_024829	Ca_02850	91.53	59	2	1	47	102	1302	1360	9e-13	73.8
Ps_024841	Ca_03955	84.68	111	17	0	119	229	3210	3100	1e-16	85.7
Ps_024847	Ca_17285	85.44	103	15	0	91	193	27	129	1e-16	85.7
Ps_024869	Ca_12535	83.33	114	19	0	136	249	641	528	1e-13	75.8
Ps_024870	Ca_12535	94	50	3	0	226	275	496	545	1e-13	75.8
Ps_024875	Ca_14415	97.44	39	1	0	37	75	2233	2271	9e-12	69.9
Ps_024879	Ca_09497	87.34	79	8	1	137	215	312	236	2e-12	71.9
Ps_024880	Ca_09497	88.54	96	11	0	117	212	161	256	4e-22	103
Ps_024882	Ca_08972	84.54	207	32	0	38	244	1089	1295	4e-38	157
Ps_024896	Ca_23656	93.75	80	5	0	236	315	2357	2278	1e-26	119
Ps_024917	Ca_28203	87.63	97	12	0	186	282	2044	2140	4e-20	97.6
Ps_024925	Ca_12266	90.48	84	7	1	140	222	150	67	1e-19	95.6
Ps_024947	Ca_09120	90.29	103	7	1	105	204	181	283	2e-27	121
Ps_024959	Ca_18745	90.18	112	11	0	159	270	655	544	2e-31	135
Ps_024960	Ca_10054	94	50	3	0	1	50	68	19	1e-13	75.8
Ps_024966	Ca_02621	83.87	155	22	2	17	168	941	787	1e-19	95.6
Ps_024969	Ca_01330	87.8	123	15	0	156	278	5	127	2e-28	125
Ps_024970	Ca_01330	87.8	123	15	0	129	251	5	127	1e-28	125
Ps_024974	Ca_02160	87.73	163	20	0	219	381	307	469	2e-40	165
Ps_024974	Ca_02160	85.71	84	12	0	92	175	493	576	3e-12	71.9
Ps_024991	Ca_01047	100	45	0	0	387	431	9	53	2e-17	89.7
Ps_025008	Ca_10445	90	100	10	0	31	130	2140	2239	1e-26	119
Ps_025021	Ca_10095	95.71	70	3	0	1	70	874	805	1e-25	115
Ps_025040	Ca_06748	91.84	49	4	0	159	207	54	102	1e-10	65.9
Ps_025045	Ca_22891	86.17	94	13	0	4	97	95	2	5e-16	83.8
Ps_025068	Ca_17429	91.23	57	2	1	149	202	1	57	7e-12	69.9
Ps_025069	Ca_17429	91.23	57	2	1	116	169	1	57	6e-12	69.9
Ps_025099	Ca_25218	92.13	89	7	0	1	89	2209	2297	4e-27	121
Ps_025137	Ca_17365	84.48	116	18	0	3	118	646	531	3e-17	87.7
Ps_025152	Ca_19654	85.27	129	19	0	21	149	963	1091	2e-22	105
Ps_025160	Ca_04170	87.88	99	12	0	228	326	1956	1858	3e-21	101
Ps_025166	Ca_17901	88.16	76	9	0	16	91	527	602	8e-15	79.8
Ps_025174	Ca_21198	93.48	46	3	0	147	192	203	248	2e-11	67.9
Ps_025178	Ca_14670	89	100	11	0	108	207	1098	1197	2e-24	111
Ps_025179	Ca_24049	86.93	199	26	0	43	241	1930	2128	1e-47	188
Ps_025199	Ca_00835	90.91	143	13	0	99	241	439	581	4e-45	180
Ps_025201	Ca_01726	87.6	121	15	0	89	209	81	201	2e-27	121
Ps_025201	Ca_01726	90.22	92	9	0	1	92	345	254	2e-24	111
Ps_025215	Ca_25246	96.49	57	2	0	83	139	318	374	3e-20	97.6
Ps_025216	Ca_25246	93.27	104	7	0	82	185	271	374	3e-36	151
Ps_025218	Ca_25246	94.51	91	5	0	66	156	284	374	3e-33	141
Ps_025219	Ca_25246	93.27	104	7	0	19	122	271	374	2e-36	151
Ps_025245	Ca_00810	88.24	119	14	0	84	202	227	109	1e-28	125
Ps_025264	Ca_18688	90.14	71	4	1	137	204	1	71	2e-15	81.8
Ps_025265	Ca_18688	93.18	88	6	0	159	246	137	50	3e-29	127
Ps_025275	Ca_05133	89.83	59	6	0	17	75	2986	3044	1e-11	69.9
Ps_025286	Ca_20296	84.62	104	16	0	1	104	4740	4843	6e-15	79.8
Ps_025288	Ca_24396	89.47	76	7	1	129	204	202	276	6e-15	79.8
Ps_025315	Ca_16377	87.78	90	11	0	5	94	649	738	5e-18	91.7
Ps_025327	Ca_05763	91.4	93	8	0	7	99	2875	2967	2e-27	121
Ps_025328	Ca_05763	91.67	60	5	0	30	89	2908	2967	6e-15	79.8
Ps_025339	Ca_23625	83.04	171	29	0	13	183	980	810	8e-24	109
Ps_025361	Ca_19561	85.53	152	22	0	2	153	842	691	3e-29	127
Ps_025361	Ca_19561	86.13	137	19	0	2	138	782	646	2e-27	121
Ps_025361	Ca_19561	91.25	80	7	0	32	111	482	403	4e-22	103
Ps_025361	Ca_19561	85.71	119	17	0	17	135	467	349	2e-21	101
Ps_025361	Ca_19561	83.72	129	21	0	1	129	573	445	6e-18	89.7
Ps_025361	Ca_19561	84	125	20	0	26	150	908	784	6e-18	89.7
Ps_025361	Ca_19561	84.82	112	17	0	17	128	737	626	2e-17	87.7
Ps_025361	Ca_19561	82.61	138	24	0	1	138	453	316	4e-16	83.8
Ps_025361	Ca_19561	85.71	98	14	0	14	111	890	793	4e-16	83.8
Ps_025361	Ca_19561	83.2	125	21	0	26	150	968	844	1e-15	81.8
Ps_025361	Ca_19561	81.58	152	28	0	17	168	587	436	6e-15	79.8
Ps_025361	Ca_19561	83.19	119	20	0	11	129	683	565	2e-14	77.8
Ps_025361	Ca_19561	81.48	135	25	0	1	135	363	229	6e-12	69.9
Ps_025361	Ca_19561	87.32	71	9	0	131	201	818	748	6e-12	69.9
Ps_025361	Ca_19561	82.73	110	19	0	14	123	530	421	2e-11	67.9
Ps_025380	Ca_15556	91.67	60	5	0	9	68	973	1032	6e-15	79.8
Ps_025382	Ca_02416	88	100	12	0	136	235	161	62	5e-22	103
Ps_025383	Ca_01247	97.44	39	1	0	98	136	652	690	1e-11	69.9
Ps_025384	Ca_01247	86.21	116	13	1	44	156	511	626	1e-20	99.6
Ps_025385	Ca_09084	94.55	55	3	0	359	413	1175	1229	2e-16	85.7
Ps_025390	Ca_04224	87.29	425	54	0	1	425	1761	2185	6e-103	373
Ps_025394	Ca_07418	91.21	91	8	0	1	91	1003	913	4e-26	117
Ps_025414	Ca_10344	92.45	53	4	0	212	264	1	53	5e-13	73.8
Ps_025427	Ca_22316	92.24	116	9	0	11	126	638	523	4e-38	159
Ps_025436	Ca_21058	90.83	109	10	0	331	439	1220	1112	7e-32	137
Ps_025437	Ca_21058	92.31	65	5	0	331	395	1220	1156	1e-17	89.7
Ps_025439	Ca_04848	86.81	91	12	0	205	295	830	920	1e-16	85.7
Ps_025440	Ca_04848	86.81	91	12	0	143	233	830	920	1e-16	85.7
Ps_025441	Ca_04848	86.81	91	12	0	234	324	830	920	2e-16	85.7
Ps_025443	Ca_20153	100	52	0	0	161	212	1	52	4e-22	103
Ps_025444	Ca_20153	100	52	0	0	155	206	1	52	4e-22	103
Ps_025451	Ca_08424	81.94	144	26	0	129	272	1881	2024	2e-14	79.8
Ps_025452	Ca_08424	81.94	144	26	0	129	272	1881	2024	2e-14	79.8
Ps_025454	Ca_08424	81.94	144	26	0	37	180	1881	2024	1e-14	79.8
Ps_025455	Ca_08424	81.94	144	26	0	37	180	1881	2024	2e-14	79.8
Ps_025472	Ca_03330	96.97	66	2	0	41	106	1068	1133	2e-25	115
Ps_025485	Ca_01141	97.83	46	1	0	1	46	495	540	6e-16	83.8
Ps_025521	Ca_19743	90.68	118	11	0	79	196	511	394	3e-35	147
Ps_025521	Ca_19743	90.54	74	7	0	3	76	280	353	2e-18	91.7
Ps_025544	Ca_03666	89.47	76	8	0	21	96	430	505	3e-17	87.7
Ps_025547	Ca_22593	85	100	15	0	18	117	1313	1412	8e-15	79.8
Ps_025549	Ca_22593	85	100	15	0	229	328	1313	1412	1e-14	79.8
Ps_025549	Ca_22593	84.11	107	14	1	39	142	1225	1331	9e-13	73.8
Ps_025566	Ca_23978	87.9	124	15	0	10	133	1586	1709	6e-29	127
Ps_025599	Ca_02728	89.36	94	10	0	24	117	245	338	4e-23	107
Ps_025608	Ca_24203	92.19	64	5	0	118	181	1014	1077	3e-17	87.7
Ps_025611	Ca_11835	88.41	69	8	0	15	83	92	24	4e-13	73.8
Ps_025618	Ca_14184	98.57	70	1	0	1	70	1065	1134	4e-30	131
Ps_025628	Ca_06614	100	44	0	0	318	361	1424	1467	5e-17	87.7
Ps_025656	Ca_16872	91.43	105	9	0	313	417	474	370	7e-32	137
Ps_025659	Ca_06394	84.21	133	21	0	28	160	701	833	2e-20	97.6
Ps_025669	Ca_02537	95.56	45	2	0	11	55	1576	1620	6e-13	73.8
Ps_025739	Ca_17513	90.91	77	7	0	1	77	196	272	4e-20	97.6
Ps_025740	Ca_18295	86.7	188	25	0	13	200	14	201	2e-43	174
Ps_025741	Ca_18295	86.56	186	25	0	79	264	16	201	3e-42	170
Ps_025747	Ca_05090	95	100	5	0	70	169	277	376	1e-38	159
Ps_025750	Ca_04330	88.37	86	10	0	1	86	2556	2641	3e-18	91.7
Ps_025761	Ca_19581	91.14	158	14	0	64	221	4714	4871	7e-52	202
Ps_025761	Ca_19581	95.65	69	3	0	1	69	4902	4970	5e-25	113
Ps_025773	Ca_01078	93.75	48	3	0	362	409	1367	1320	4e-12	71.9
Ps_025774	Ca_01078	93.75	48	3	0	42	89	1367	1320	2e-12	71.9
Ps_025795	Ca_01875	92.47	93	7	0	340	432	768	676	2e-29	129
Ps_025807	Ca_14148	90.48	63	6	0	193	255	572	634	3e-14	77.8
Ps_025808	Ca_14148	90.48	63	6	0	190	252	572	634	3e-14	77.8
Ps_025822	Ca_12200	89.86	148	14	1	1	147	221	74	7e-41	167
Ps_025829	Ca_15526	88.57	70	8	0	265	334	694	625	2e-13	75.8
Ps_025830	Ca_05248	93.85	65	2	1	121	183	759	823	2e-18	91.7
Ps_025838	Ca_16503	81.75	126	23	0	1	126	213	88	3e-11	67.9
Ps_025846	Ca_26708	84.26	235	34	1	65	299	956	725	1e-41	168
Ps_025894	Ca_13000	83.51	188	25	2	3	190	176	357	1e-26	119
Ps_025895	Ca_13000	86.27	102	14	0	31	132	256	357	3e-18	91.7
Ps_025961	Ca_06698	92.45	106	8	0	26	131	716	821	6e-35	147
Ps_025962	Ca_06698	89.61	77	8	0	14	90	745	821	1e-17	89.7
Ps_025968	Ca_05934	86.75	83	11	0	23	105	487	569	5e-14	77.8
Ps_025971	Ca_16320	92.96	71	5	0	38	108	1037	1107	2e-21	101
Ps_025972	Ca_16320	95.58	113	5	0	20	132	995	1107	2e-46	184
Ps_025976	Ca_08194	97.62	84	2	0	126	209	108	191	2e-36	151
Ps_025976	Ca_08194	89.04	73	8	0	59	131	284	356	2e-15	81.8
Ps_025984	Ca_14144	91.78	73	6	0	1	73	639	711	5e-20	97.6
Ps_025999	Ca_25632	94.44	54	3	0	29	82	542	489	8e-16	83.8
Ps_026011	Ca_09115	97.83	46	1	0	20	65	852	897	9e-16	83.8
Ps_026024	Ca_00438	86.24	109	12	1	2	110	1120	1225	9e-19	93.7
Ps_026027	Ca_09238	95.24	42	2	0	78	119	63	22	4e-11	67.9
Ps_026028	Ca_09238	95.24	42	2	0	60	101	63	22	4e-11	67.9
Ps_026049	Ca_00280	93.98	83	5	0	18	100	858	940	2e-28	125
Ps_026073	Ca_07455	84.68	124	19	0	126	249	363	240	1e-19	95.6
Ps_026074	Ca_19324	91.67	120	10	0	288	407	774	655	2e-38	159
Ps_026076	Ca_07248	91.74	218	18	0	23	240	298	515	4e-78	289
Ps_026088	Ca_00041	96.97	66	2	0	29	94	1057	1122	2e-25	115
Ps_026108	Ca_10678	91.14	158	14	0	112	269	407	250	9e-52	202
Ps_026108	Ca_10678	91.35	104	9	0	12	115	505	608	2e-31	135
Ps_026130	Ca_05723	96.61	59	2	0	21	79	2231	2289	2e-21	101
Ps_026131	Ca_00086	95.83	48	2	0	20	67	6440	6487	7e-15	79.8
Ps_026133	Ca_11113	94.59	74	4	0	42	115	75	148	2e-25	115
Ps_026134	Ca_11113	96.08	51	2	0	24	74	98	148	1e-16	85.7
Ps_026135	Ca_11113	89.4	151	13	1	89	239	1	148	2e-41	168
Ps_026138	Ca_10163	91.67	72	6	0	4	75	2324	2395	2e-19	95.6
Ps_026146	Ca_11795	97.5	40	1	0	321	360	470	509	3e-12	71.9
Ps_026158	Ca_08323	91.94	62	5	0	24	85	653	714	5e-16	83.8
Ps_026174	Ca_19668	93.1	58	4	0	207	264	64	121	5e-16	83.8
Ps_026175	Ca_07473	87.27	110	14	0	18	127	1025	1134	7e-23	107
Ps_026212	Ca_07404	91.36	81	7	0	21	101	871	951	4e-22	105
Ps_026222	Ca_11856	89.29	84	9	0	15	98	609	692	1e-19	95.6
Ps_026225	Ca_15014	91.46	82	7	0	1	82	950	1031	5e-23	107
Ps_026230	Ca_23672	94.05	84	5	0	232	315	1068	985	4e-29	127
Ps_026266	Ca_04545	97.44	39	1	0	4	42	2893	2931	7e-12	69.9
Ps_026267	Ca_04545	94.37	71	4	0	69	139	2861	2931	1e-23	109
Ps_026268	Ca_04545	97.44	39	1	0	4	42	2893	2931	7e-12	69.9
Ps_026269	Ca_04545	94.37	71	4	0	69	139	2861	2931	1e-23	109
Ps_026277	Ca_02151	82.88	111	19	0	91	201	1	111	1e-11	69.9
Ps_026278	Ca_08625	84.52	155	21	2	191	345	1249	1098	7e-22	103
Ps_026278	Ca_08625	84.16	101	16	0	4	104	1718	1618	6e-13	73.8
Ps_026279	Ca_08625	92.41	79	6	0	349	427	890	968	2e-23	109
Ps_026279	Ca_08625	82.66	173	30	0	253	425	890	1062	2e-22	105
Ps_026279	Ca_08625	84.62	130	20	0	16	145	899	1028	2e-20	99.6
Ps_026279	Ca_08625	84.68	111	17	0	21	131	952	1062	2e-16	85.7
Ps_026279	Ca_08625	82.39	142	22	1	55	196	890	1028	1e-14	79.8
Ps_026280	Ca_08625	92.41	79	6	0	478	556	890	968	2e-23	109
Ps_026280	Ca_08625	85.07	134	20	0	141	274	895	1028	8e-23	107
Ps_026280	Ca_08625	82.66	173	30	0	382	554	890	1062	3e-22	105
Ps_026280	Ca_08625	84.17	120	19	0	141	260	943	1062	7e-17	87.7
Ps_026280	Ca_08625	82.39	142	22	1	184	325	890	1028	2e-14	79.8
Ps_026287	Ca_24396	91	100	9	0	274	373	5273	5174	5e-29	127
Ps_026288	Ca_28087	88.41	164	16	1	23	186	3139	3299	2e-42	170
Ps_026325	Ca_05515	88.37	86	10	0	19	104	1138	1223	3e-18	91.7
Ps_026329	Ca_03575	94	100	6	0	19	118	310	409	5e-36	151
Ps_026375	Ca_07069	91.18	68	3	1	224	288	1	68	6e-16	83.8
Ps_026376	Ca_07069	91.18	68	3	1	141	205	1	68	4e-16	83.8
Ps_026388	Ca_10424	85.82	134	19	0	74	207	10	143	1e-25	115
Ps_026401	Ca_23092	89.88	168	17	0	44	211	485	652	2e-50	198
Ps_026404	Ca_07220	84.62	104	16	0	41	144	1945	1842	6e-15	79.8
Ps_026405	Ca_14407	92.86	56	4	0	20	75	397	452	7e-15	79.8
Ps_026407	Ca_20131	91.25	80	7	0	9	88	92	13	6e-22	103
Ps_026425	Ca_27651	94.53	128	7	0	78	205	136	9	1e-50	198
Ps_026430	Ca_07754	87.77	188	20	1	74	261	566	750	1e-46	186
Ps_026459	Ca_06873	84.87	119	18	0	66	184	809	691	4e-19	93.7
Ps_026460	Ca_06873	84.87	119	18	0	93	211	809	691	5e-19	93.7
Ps_026469	Ca_01462	89.86	69	7	0	89	157	1664	1596	2e-15	81.8
Ps_026470	Ca_01462	89.86	69	7	0	204	272	1664	1596	3e-15	81.8
Ps_026476	Ca_07692	97.44	39	1	0	163	201	859	897	1e-11	69.9
Ps_026478	Ca_07692	97.44	39	1	0	163	201	859	897	9e-12	69.9
Ps_026482	Ca_07692	97.44	39	1	0	163	201	859	897	2e-11	69.9
Ps_026496	Ca_06330	90.48	147	14	0	4	150	287	141	4e-45	180
Ps_026498	Ca_06330	88.5	287	33	0	4	290	287	1	3e-83	307
Ps_026504	Ca_13368	89.66	58	6	0	572	629	2090	2147	7e-11	67.9
Ps_026505	Ca_13368	89.66	58	6	0	248	305	2090	2147	3e-11	67.9
Ps_026518	Ca_14049	90.07	151	15	0	22	172	2643	2793	2e-45	180
Ps_026543	Ca_01457	90.48	126	12	0	11	136	1084	1209	2e-37	155
Ps_026565	Ca_04077	88.89	81	9	0	376	456	1	81	1e-17	89.7
Ps_026577	Ca_11116	88.89	216	24	0	18	233	2291	2506	1e-50	198
Ps_026594	Ca_04930	87.6	121	15	0	117	237	2	122	2e-27	121
Ps_026595	Ca_05795	87.5	88	8	1	284	371	1536	1452	7e-16	83.8
Ps_026597	Ca_15013	96.05	76	3	0	109	184	940	1015	3e-29	127
Ps_026597	Ca_15013	94.44	54	3	0	181	234	1094	1041	4e-16	83.8
Ps_026599	Ca_22478	100	57	0	0	19	75	124	68	5e-25	113
Ps_026600	Ca_18295	100	37	0	0	126	162	1167	1131	4e-13	73.8
Ps_026616	Ca_25013	90.41	146	13	1	1	146	1371	1515	4e-42	170
Ps_026632	Ca_25770	86.55	119	16	0	21	139	167	49	8e-24	109
Ps_026633	Ca_17136	89.29	112	12	0	64	175	1421	1532	4e-29	127
Ps_026633	Ca_17136	85.96	114	16	0	173	286	1634	1521	9e-21	99.6
Ps_026637	Ca_18051	93.02	129	9	0	5	133	2287	2415	3e-46	184
Ps_026671	Ca_17864	89.42	104	11	0	20	123	332	435	7e-27	119
Ps_026676	Ca_12796	98.46	65	1	0	20	84	1594	1658	2e-27	121
Ps_026677	Ca_12796	98.46	65	1	0	33	97	1594	1658	3e-27	121
Ps_026690	Ca_12177	92.11	76	6	0	49	124	637	712	4e-22	103
Ps_026690	Ca_12177	93.75	48	3	0	156	203	764	717	2e-12	71.9
Ps_026697	Ca_23327	89.47	57	6	0	63	119	355	411	9e-11	65.9
Ps_026698	Ca_23327	89.47	57	6	0	63	119	355	411	9e-11	65.9
Ps_026736	Ca_15401	91.53	59	5	0	4	62	1371	1313	6e-14	77.8
Ps_026740	Ca_05204	90.63	96	9	0	106	201	631	536	7e-27	119
Ps_026777	Ca_03956	87.64	89	11	0	143	231	93	5	1e-17	89.7
Ps_026797	Ca_11274	95.06	81	4	0	26	106	1369	1449	1e-29	129
Ps_026798	Ca_11274	95	80	4	0	110	189	1370	1449	6e-29	127
Ps_026799	Ca_11274	95.06	81	4	0	24	104	1369	1449	1e-29	129
Ps_026805	Ca_10396	93.75	48	3	0	307	354	422	375	3e-12	71.9
Ps_026806	Ca_15087	83.33	234	36	1	400	633	450	220	1e-35	151
Ps_026806	Ca_15087	82.76	145	19	1	705	849	139	1	9e-18	91.7
Ps_026809	Ca_12798	92.86	84	6	0	20	103	355	438	1e-26	119
Ps_026810	Ca_10213	90	60	6	0	282	341	987	928	2e-12	71.9
Ps_026830	Ca_01481	85.86	99	14	0	12	110	130	228	1e-16	85.7
Ps_026835	Ca_03971	85.75	379	42	2	428	806	1	367	6e-89	327
Ps_026856	Ca_13726	84.38	96	15	0	20	115	3077	3172	4e-12	71.9
Ps_026857	Ca_20033	89.77	88	9	0	1	88	582	669	8e-22	103
Ps_026860	Ca_01032	91.43	70	6	0	307	376	755	686	3e-18	91.7
Ps_026879	Ca_25260	84	200	32	0	1	200	457	258	5e-34	143
Ps_026884	Ca_17711	92.73	55	4	0	121	175	3861	3915	3e-14	77.8
Ps_026897	Ca_09361	88.64	88	10	0	1	88	106	19	1e-19	95.6
Ps_026899	Ca_09361	95.92	49	2	0	1	49	82	130	2e-15	81.8
Ps_026901	Ca_06741	88.89	72	8	0	12	83	664	735	1e-14	79.8
Ps_026902	Ca_10298	93.75	80	5	0	24	103	572	651	9e-27	119
Ps_026916	Ca_08238	92.45	53	4	0	205	257	165	113	6e-13	73.8
Ps_026918	Ca_07142	89.66	58	6	0	19	76	1588	1645	5e-11	67.9
Ps_026923	Ca_19692	86.32	190	17	1	178	358	425	236	2e-44	178
Ps_026928	Ca_08687	95.71	70	3	0	428	497	1234	1303	3e-25	115
Ps_026934	Ca_02434	93.33	75	5	0	242	316	1689	1763	1e-23	109
Ps_026934	Ca_02434	89.04	73	8	0	19	91	1123	1195	2e-15	81.8
Ps_026935	Ca_02434	93.33	75	5	0	204	278	1689	1763	1e-23	109
Ps_026941	Ca_11693	97.83	46	1	0	191	236	439	484	5e-16	83.8
Ps_026949	Ca_10132	88.42	95	5	1	18	112	1130	1218	1e-21	103
Ps_026955	Ca_14419	87.06	85	11	0	26	110	504	588	3e-15	81.8
Ps_026959	Ca_16991	95.56	45	2	0	286	330	3311	3267	6e-13	73.8
Ps_026960	Ca_16991	95.56	45	2	0	222	266	3311	3267	5e-13	73.8
Ps_026961	Ca_16991	95.56	45	2	0	323	367	3311	3267	7e-13	73.8
Ps_026971	Ca_14065	91	100	9	0	112	211	1084	985	3e-29	127
Ps_026978	Ca_17534	88.28	128	15	0	30	157	167	40	2e-31	135
Ps_027027	Ca_12409	84.11	107	17	0	31	137	3021	3127	5e-14	77.8
Ps_027042	Ca_26357	92.98	57	4	0	63	119	271	327	3e-15	81.8
Ps_027043	Ca_07539	93.19	235	16	0	3	237	403	169	5e-93	339
Ps_027060	Ca_06065	88.61	158	15	1	15	169	2219	2376	1e-40	167
Ps_027062	Ca_18605	94.74	76	4	0	5	80	77	2	7e-27	119
Ps_027063	Ca_18605	94.81	77	4	0	5	81	77	1	2e-27	121
Ps_027064	Ca_26052	82.47	154	18	1	340	484	1463	1310	2e-20	99.6
Ps_027067	Ca_21422	91.75	97	8	0	3	99	97	1	7e-30	129
Ps_027088	Ca_04958	94.34	53	3	0	126	178	45	97	2e-15	81.8
Ps_027097	Ca_12073	92.38	105	8	0	1	105	366	262	1e-34	145
Ps_027127	Ca_04037	85.54	83	12	0	1	83	2709	2791	7e-12	69.9
Ps_027135	Ca_07173	91.89	74	6	0	262	335	346	419	1e-20	99.6
Ps_027136	Ca_07173	87.18	78	10	0	259	336	472	395	2e-13	75.8
Ps_027164	Ca_15852	94.44	72	4	0	23	94	1390	1461	4e-24	111
Ps_027176	Ca_09207	90.52	116	11	0	21	136	527	642	1e-33	143
Ps_027178	Ca_09982	89.15	129	14	0	22	150	399	527	4e-34	145
Ps_027179	Ca_04133	88.89	99	8	2	23	118	670	768	2e-19	95.6
Ps_027196	Ca_05084	94.23	52	3	0	151	202	4	55	6e-15	79.8
Ps_027199	Ca_01227	94.2	69	4	0	1	69	841	909	1e-22	105
Ps_027201	Ca_01227	92	50	4	0	1	50	865	816	3e-11	67.9
Ps_027217	Ca_24171	94.95	99	5	0	1	99	496	594	9e-38	157
Ps_027227	Ca_13782	87.5	80	10	0	17	96	534	455	6e-15	79.8
Ps_027250	Ca_20041	97.56	41	1	0	140	180	107	67	6e-13	73.8
Ps_027257	Ca_16357	96.08	51	2	0	1	51	2561	2611	1e-16	85.7
Ps_027270	Ca_14340	94.34	53	3	0	126	178	455	403	1e-15	81.8
Ps_027280	Ca_02558	98.08	52	1	0	258	309	1149	1200	2e-19	95.6
Ps_027290	Ca_06573	91.92	99	8	0	118	216	220	318	5e-31	133
Ps_027290	Ca_06573	96.05	76	3	0	1	76	465	540	3e-29	127
Ps_027305	Ca_22185	94.05	84	5	0	81	164	451	368	3e-29	127
Ps_027305	Ca_22185	93.59	78	5	0	2	79	460	537	1e-25	115
Ps_027305	Ca_22185	96.23	53	2	0	159	211	292	344	6e-18	89.7
Ps_027334	Ca_05819	86.32	117	16	0	27	143	159	275	2e-22	105
Ps_027342	Ca_13696	88.5	113	13	0	81	193	1205	1093	3e-27	121
Ps_027342	Ca_13696	85.48	124	18	0	241	364	902	1025	8e-22	103
Ps_027343	Ca_13696	85.56	180	26	0	196	375	846	1025	4e-36	151
Ps_027343	Ca_13696	88.5	113	13	0	81	193	1205	1093	3e-27	121
Ps_027345	Ca_11243	95.16	62	3	0	314	375	982	1043	1e-20	99.6
Ps_027354	Ca_15652	92.06	63	5	0	88	150	1315	1377	4e-16	85.7
Ps_027370	Ca_01608	90.09	111	11	0	76	186	497	607	8e-31	133
Ps_027372	Ca_04023	81.88	138	19	2	265	399	1	135	6e-11	67.9
Ps_027374	Ca_19595	90.36	83	8	0	135	217	2707	2625	4e-21	101
Ps_027375	Ca_19595	90.36	83	8	0	530	612	2707	2625	8e-21	101
Ps_027377	Ca_19595	90.36	83	8	0	134	216	2707	2625	4e-21	101
Ps_027383	Ca_00356	95.96	99	4	0	10	108	556	654	3e-40	165
Ps_027387	Ca_11132	84.95	93	14	0	43	135	1	93	1e-12	73.8
Ps_027397	Ca_09184	91.21	91	8	0	39	129	920	830	9e-26	117
Ps_027425	Ca_11181	91.89	74	6	0	2	75	74	1	2e-20	99.6
Ps_027443	Ca_18421	91.94	62	5	0	16	77	335	396	5e-16	83.8
Ps_027484	Ca_08351	93.55	62	4	0	14	75	3092	3153	3e-18	91.7
Ps_027487	Ca_24566	91.74	109	9	0	228	336	961	1069	2e-34	145
Ps_027488	Ca_24566	91.74	109	9	0	303	411	961	1069	2e-34	145
Ps_027488	Ca_24566	86.36	88	12	0	17	104	669	756	1e-14	79.8
Ps_027489	Ca_24566	91.74	109	9	0	208	316	961	1069	2e-34	145
Ps_027504	Ca_00892	97.14	70	2	0	234	303	522	591	7e-28	123
Ps_027507	Ca_09223	88.19	144	17	0	22	165	2047	1904	2e-36	151
Ps_027508	Ca_09223	89.76	166	17	0	1	166	2069	1904	1e-49	194
Ps_027524	Ca_03773	87.5	96	12	0	143	238	22	117	1e-19	95.6
Ps_027525	Ca_03773	87.5	96	12	0	132	227	22	117	1e-19	95.6
Ps_027533	Ca_17499	90.79	76	7	0	2	77	196	271	2e-19	95.6
Ps_027557	Ca_18655	93.18	88	6	0	1	88	2425	2512	9e-29	127
Ps_027570	Ca_00649	86.17	94	13	0	227	320	245	338	6e-16	83.8
Ps_027571	Ca_00649	86.17	94	13	0	219	312	245	338	6e-16	83.8
Ps_027581	Ca_25150	82.93	164	28	0	675	838	1973	1810	2e-21	103
Ps_027591	Ca_11881	88.61	158	15	1	67	221	398	555	4e-41	167
Ps_027591	Ca_11881	95.31	64	3	0	8	71	384	321	5e-22	103
Ps_027592	Ca_11881	87.83	189	20	1	1	186	367	555	9e-48	188
Ps_027599	Ca_22988	91.6	131	8	1	19	146	45	175	9e-42	168
Ps_027614	Ca_06758	93.06	72	5	0	140	211	49	120	4e-22	103
Ps_027628	Ca_01638	92.96	71	5	0	62	132	975	905	2e-21	101
Ps_027638	Ca_25056	92.11	76	6	0	24	99	472	547	7e-22	103
Ps_027644	Ca_02896	93.15	73	5	0	4	76	1126	1198	3e-22	105
Ps_027644	Ca_02896	89.71	68	7	0	86	153	1232	1299	1e-14	79.8
Ps_027647	Ca_21773	92.31	78	6	0	196	273	523	600	5e-23	107
Ps_027655	Ca_19651	90.63	96	9	0	531	626	1614	1709	2e-26	119
Ps_027663	Ca_27351	83.33	102	17	0	226	327	398	297	4e-11	67.9
Ps_027665	Ca_01788	85.45	165	18	2	73	231	7	171	8e-30	129
Ps_027677	Ca_09203	82.21	208	22	4	24	222	836	1037	2e-23	109
Ps_027678	Ca_09203	83.13	166	19	3	19	181	878	1037	2e-19	95.6
Ps_027679	Ca_09203	83.78	148	15	3	84	228	896	1037	4e-18	91.7
Ps_027698	Ca_04130	93.1	116	8	0	86	201	660	775	3e-41	167
Ps_027698	Ca_04130	87.8	82	10	0	5	86	902	821	4e-16	83.8
Ps_027700	Ca_02391	87.95	83	10	0	91	173	1206	1288	1e-16	85.7
Ps_027708	Ca_14118	88.52	122	11	1	79	200	1066	1184	3e-29	127
Ps_027719	Ca_12283	97.44	39	1	0	24	62	263	301	9e-12	69.9
Ps_027721	Ca_07706	93.41	91	6	0	20	110	206	296	9e-31	133
Ps_027773	Ca_09003	87.39	111	14	0	265	375	622	732	1e-23	109
Ps_027806	Ca_11264	85.04	127	19	0	151	277	546	672	2e-21	101
Ps_027825	Ca_13058	93.88	49	3	0	4	52	1482	1530	6e-13	73.8
Ps_027831	Ca_21896	87.01	77	10	0	2	78	134	58	4e-13	73.8
Ps_027832	Ca_22398	88.68	106	12	0	1	106	110	5	1e-25	115
Ps_027868	Ca_25839	87.14	140	18	0	24	163	278	417	2e-31	135
Ps_027871	Ca_08303	96.36	55	2	0	319	373	522	468	8e-19	93.7
Ps_027909	Ca_06605	93.33	45	3	0	15	59	317	273	9e-11	65.9
Ps_027910	Ca_01814	91.57	83	7	0	165	247	6	88	1e-23	109
Ps_027913	Ca_07945	96.97	66	2	0	44	109	1	66	1e-25	115
Ps_027913	Ca_07945	96.72	61	2	0	141	201	1	61	1e-22	105
Ps_027923	Ca_05793	94.95	99	5	0	17	115	957	1055	4e-38	157
Ps_027956	Ca_14461	90.54	74	7	0	27	100	2359	2432	2e-18	91.7
Ps_027960	Ca_08555	85	120	15	1	18	137	403	519	2e-18	91.7
Ps_027965	Ca_03375	95.24	42	2	0	29	70	2657	2616	4e-11	67.9
Ps_027968	Ca_13095	89.86	69	7	0	1	69	522	590	3e-15	81.8
Ps_027980	Ca_02625	96.36	55	2	0	388	442	2255	2201	9e-19	93.7
Ps_027995	Ca_01618	90.16	61	6	0	18	78	2163	2223	4e-13	73.8
Ps_028000	Ca_13736	88.89	63	7	0	160	222	19	81	6e-12	69.9
Ps_028031	Ca_01837	91.58	95	8	0	107	201	98	192	1e-28	125
Ps_028032	Ca_00248	84.95	93	12	1	145	237	618	528	3e-11	67.9
Ps_028046	Ca_03219	90	90	9	0	1	90	1084	1173	6e-23	107
Ps_028059	Ca_15064	94.44	54	3	0	179	232	583	530	6e-16	83.8
Ps_028060	Ca_15064	94.44	54	3	0	179	232	583	530	6e-16	83.8
Ps_028062	Ca_16821	78.71	263	32	2	1	239	1329	1591	1e-22	105
Ps_028063	Ca_16821	91.55	71	6	0	170	240	1521	1591	6e-19	93.7
Ps_028095	Ca_08735	94.59	111	6	0	133	243	190	300	7e-43	172
Ps_028095	Ca_08735	93.85	65	4	0	65	129	428	364	3e-20	97.6
Ps_028110	Ca_05008	97.06	68	2	0	3	70	2190	2257	8e-27	119
Ps_028134	Ca_12242	85.56	90	13	0	157	246	530	619	1e-13	75.8
Ps_028145	Ca_11702	85.86	191	27	0	49	239	215	25	3e-40	165
Ps_028154	Ca_11342	89.55	67	7	0	1	67	705	771	2e-14	77.8
Ps_028164	Ca_10212	95.31	64	3	0	12	75	1368	1431	6e-22	103
Ps_028171	Ca_03266	89.74	78	8	0	1	78	116	39	2e-18	91.7
Ps_028194	Ca_24561	98.67	75	1	0	15	89	869	943	2e-33	141
Ps_028209	Ca_01329	86.32	117	16	0	68	184	637	753	1e-22	105
Ps_028212	Ca_01329	86.72	128	17	0	246	373	626	753	1e-26	119
Ps_028238	Ca_02167	88.73	71	8	0	2	72	2816	2886	5e-14	77.8
Ps_028250	Ca_02698	90	60	6	0	460	519	1038	979	4e-12	71.9
Ps_028261	Ca_00565	95.83	48	2	0	222	269	359	406	1e-14	79.8
Ps_028267	Ca_14069	83.04	224	32	1	89	312	1	218	2e-34	145
Ps_028289	Ca_25551	83.33	114	19	0	361	474	1053	940	3e-13	75.8
Ps_028289	Ca_25551	90.74	54	5	0	497	550	867	920	6e-11	67.9
Ps_028300	Ca_05057	95.71	70	3	0	198	267	1	70	1e-25	115
Ps_028306	Ca_21908	92.11	76	6	0	148	223	1	76	4e-22	103
Ps_028307	Ca_21908	92.11	76	6	0	150	225	1	76	4e-22	103
Ps_028324	Ca_11583	96.3	54	2	0	3	56	106	159	2e-18	91.7
Ps_028338	Ca_16731	86.36	110	15	0	17	126	390	499	1e-20	99.6
Ps_028345	Ca_11570	91.67	72	6	0	58	129	141	70	1e-19	95.6
Ps_028356	Ca_08516	94.12	51	3	0	141	191	676	726	3e-14	77.8
Ps_028360	Ca_18369	91.38	58	5	0	80	137	2110	2167	1e-13	75.8
Ps_028361	Ca_18369	91.38	58	5	0	80	137	2110	2167	1e-13	75.8
Ps_028364	Ca_16910	88.46	104	9	1	316	416	493	596	8e-23	107
Ps_028366	Ca_00860	92.16	51	4	0	16	66	1248	1298	1e-11	69.9
Ps_028374	Ca_24745	95.89	73	3	0	43	115	661	733	2e-27	121
Ps_028385	Ca_19165	80.92	262	29	2	1	262	1158	918	2e-34	145
Ps_028391	Ca_12935	88.51	87	10	0	24	110	2750	2836	4e-19	93.7
Ps_028392	Ca_24038	84.52	168	17	2	112	273	2748	2584	2e-28	125
Ps_028403	Ca_15866	86.44	317	43	0	816	1132	340	656	8e-77	287
Ps_028403	Ca_15866	85.96	171	24	0	947	1117	516	686	5e-35	149
Ps_028403	Ca_15866	85.38	171	25	0	947	1117	561	731	1e-32	141
Ps_028403	Ca_15866	93.26	89	6	0	543	631	94	182	4e-29	129
Ps_028403	Ca_15866	84.21	171	27	0	947	1117	651	821	7e-28	125
Ps_028403	Ca_15866	83.63	171	28	0	947	1117	606	776	2e-25	117
Ps_028403	Ca_15866	83.02	159	27	0	951	1109	700	858	9e-21	101
Ps_028403	Ca_15866	81.42	183	34	0	948	1130	787	969	2e-18	93.7
Ps_028404	Ca_10470	92.59	54	4	0	51	104	1398	1451	1e-13	75.8
Ps_028416	Ca_22495	85.16	128	19	0	74	201	1280	1407	7e-22	103
Ps_028417	Ca_17899	86.73	98	13	0	187	284	624	527	2e-18	91.7
Ps_028431	Ca_17335	92.98	57	4	0	8	64	736	792	3e-15	81.8
Ps_028435	Ca_02162	90.79	152	14	0	19	170	100	251	3e-48	190
Ps_028435	Ca_02162	90.72	97	9	0	175	271	424	328	2e-27	121
Ps_028446	Ca_14658	94.06	101	6	0	272	372	847	947	9e-37	153
Ps_028447	Ca_13410	83.64	110	18	0	15	124	183	74	1e-13	75.8
Ps_028475	Ca_18936	90.16	61	6	0	438	498	6678	6618	1e-12	73.8
Ps_028478	Ca_05821	97.59	83	2	0	9	91	1639	1721	2e-35	149
Ps_028479	Ca_07414	93.1	58	4	0	161	218	85	142	4e-16	83.8
Ps_028487	Ca_00013	92.16	51	4	0	288	338	1074	1024	1e-11	69.9
Ps_028499	Ca_11558	89.05	137	12	1	115	248	1246	1382	9e-36	149
Ps_028531	Ca_03083	93.27	104	7	0	94	197	1631	1734	4e-36	151
Ps_028562	Ca_00818	85.71	91	13	0	8	98	692	602	2e-14	77.8
Ps_028583	Ca_03239	94.23	52	3	0	8	59	1518	1569	2e-14	79.8
Ps_028587	Ca_21058	88.57	70	8	0	223	292	470	401	1e-13	75.8
Ps_028587	Ca_21058	90.16	61	6	0	1	61	578	518	5e-13	73.8
Ps_028587	Ca_21058	88.41	69	8	0	223	291	599	531	5e-13	73.8
Ps_028588	Ca_14004	88.32	137	16	0	50	186	2243	2107	2e-34	145
Ps_028588	Ca_14004	89.25	93	10	0	83	175	2246	2154	2e-22	105
Ps_028588	Ca_14004	84.33	134	21	0	41	174	2216	2083	1e-20	99.6
Ps_028588	Ca_14004	87.01	77	10	0	119	195	1964	1888	5e-13	73.8
Ps_028589	Ca_14004	88.24	153	18	0	50	202	2243	2091	2e-39	161
Ps_028589	Ca_14004	89.25	93	10	0	83	175	2246	2154	1e-22	105
Ps_028589	Ca_14004	84.33	134	21	0	41	174	2216	2083	6e-21	99.6
Ps_028589	Ca_14004	86.9	84	11	0	119	202	1964	1881	6e-15	79.8
Ps_028590	Ca_14004	85.88	85	12	0	41	125	2180	2096	4e-13	73.8
Ps_028590	Ca_14004	92	50	4	0	50	99	2243	2194	2e-11	67.9
Ps_028591	Ca_21058	84.3	121	19	0	2	122	509	389	6e-18	89.7
Ps_028591	Ca_21058	85.05	107	16	0	2	108	638	532	9e-17	85.7
Ps_028591	Ca_21058	87.69	65	8	0	65	129	269	205	9e-11	65.9
Ps_028592	Ca_21058	84.43	122	19	0	102	223	812	691	3e-18	91.7
Ps_028592	Ca_21058	85.05	107	16	0	63	169	638	532	2e-16	85.7
Ps_028592	Ca_21058	93.22	59	4	0	159	217	602	544	2e-16	85.7
Ps_028592	Ca_21058	83.18	107	18	0	63	169	509	403	9e-12	69.9
Ps_028592	Ca_21058	89.83	59	6	0	159	217	473	415	9e-12	69.9
Ps_028593	Ca_21058	88.73	71	8	0	12	82	1004	934	3e-14	77.8
Ps_028593	Ca_21058	83.96	106	17	0	1	106	436	331	1e-13	75.8
Ps_028593	Ca_21058	86.49	74	10	0	9	82	1094	1021	3e-11	67.9
Ps_028631	Ca_15170	84.55	110	17	0	150	259	1026	1135	5e-16	83.8
Ps_028637	Ca_14038	86.29	124	11	1	26	149	955	1072	5e-25	113
Ps_028640	Ca_12358	92.45	53	4	0	12	64	265	317	4e-13	73.8
Ps_028642	Ca_11607	95.45	44	2	0	19	62	339	382	1e-12	71.9
Ps_028642	Ca_11607	100	33	0	0	106	138	444	476	9e-11	65.9
Ps_028645	Ca_17318	94.06	101	6	0	130	230	257	357	6e-37	153
Ps_028666	Ca_24133	96.84	95	3	0	55	149	1420	1326	2e-40	165
Ps_028668	Ca_10188	90.32	62	6	0	13	74	131	70	1e-13	75.8
Ps_028693	Ca_13666	92.31	91	7	0	113	203	98	188	1e-28	125
Ps_028693	Ca_13666	92.68	82	6	0	22	103	107	188	1e-25	115
Ps_028717	Ca_23440	92.19	64	5	0	1	64	1217	1280	3e-17	87.7
[truncated: 70,980 more rows]

## Sheet: Kaspa - Medicago CDS BLASTN
Query	Subject	%_identity	alignment_length	mismatches	gap_openings	q_start	q_end	s_start	s_end	e_value	bit_score
Ps_000377	Medtr8g067750.1	91.23	57	5	0	145	201	1045	1101	5e-13	73.8
Ps_000494	Medtr5g091340.1	89.11	101	11	0	1	101	3065	3165	7e-25	113
Ps_000524	Medtr8g107500.1	85.39	89	13	0	123	211	91	179	5e-13	73.8
Ps_000593	Medtr2g018540.1	88.16	76	9	0	1	76	664	739	9e-15	79.8
Ps_000620	Medtr2g060650.1	91.55	71	6	0	1	71	2492	2562	5e-19	93.7
Ps_000692	Medtr5g066770.1	95.45	88	4	0	111	198	1607	1520	6e-34	143
Ps_000748	Medtr1g008160.1	94.44	54	3	0	1	54	90	37	6e-16	83.8
Ps_000823	Medtr2g064090.1	96.23	53	2	0	149	201	1	53	8e-18	89.7
Ps_000829	Medtr7g028630.1	86	100	14	0	11	110	397	496	3e-17	87.7
Ps_000936	Medtr8g014360.2	89.06	64	7	0	47	110	3320	3257	3e-12	71.9
Ps_000977	Medtr4g119910.1	84.09	132	21	0	74	205	951	1082	1e-19	95.6
Ps_001009	Medtr8g102190.2	100	45	0	0	145	189	315	359	8e-18	89.7
Ps_001096	Medtr2g063480.1	88.04	92	11	0	139	230	1347	1256	2e-19	95.6
Ps_001181	Medtr2g103520.1	86.36	154	21	0	12	165	2310	2463	1e-32	139
Ps_001307	Medtr8g035750.1	92.13	89	7	0	126	214	3226	3314	2e-27	121
Ps_001313	Medtr3g080120.1	95.45	44	2	0	1	44	892	935	2e-12	71.9
Ps_001347	Medtr4g098080.1	83.65	104	17	0	5	108	271	168	3e-12	71.9
Ps_001406	Medtr6g089480.1	94.37	142	8	0	126	267	71	212	2e-56	218
Ps_001411	Medtr7g070220.1	92.86	210	15	0	4	213	1419	1628	2e-80	297
Ps_001459	Medtr8g040640.3	95.89	73	2	1	7	78	295	367	6e-25	113
Ps_001479	Medtr8g107640.1	93.75	48	3	0	181	228	77	30	2e-12	71.9
Ps_001558	AC233657_39.1	94.12	68	4	0	156	223	1706	1639	6e-22	103
Ps_001570	Medtr6g022020.1	88.24	85	10	0	2	86	373	457	1e-17	89.7
Ps_001574	Medtr1g006030.1	99.02	102	1	0	102	203	210	109	2e-49	194
Ps_001600	Medtr5g097060.1	91.03	78	7	0	11	88	1366	1443	9e-21	99.6
Ps_001615	Medtr5g091880.1	88.54	96	11	0	58	153	1429	1334	5e-22	103
Ps_001683	Medtr3g031750.1	88.51	87	10	0	9	95	864	778	5e-19	93.7
Ps_001688	Medtr4g031850.1	88.24	85	10	0	70	154	1332	1416	9e-18	89.7
Ps_001747	Medtr7g005620.1	91.67	72	6	0	90	161	14	85	1e-19	95.6
Ps_001749	Medtr2g006280.1	93.75	48	3	0	44	91	126	79	2e-12	71.9
Ps_001795	Medtr2g096230.1	91.38	58	5	0	1	58	1685	1742	2e-13	75.8
Ps_001840	Medtr8g107230.1	89.57	115	12	0	142	256	790	676	7e-31	133
Ps_001840	Medtr8g107230.1	98.41	63	1	0	1	63	561	499	4e-26	117
Ps_001937	Medtr2g087430.1	92.5	80	6	0	119	198	292	213	2e-24	111
Ps_001957	Medtr3g005740.1	87.34	79	10	0	35	113	1332	1410	3e-14	77.8
Ps_001985	Medtr8g103900.1	81.28	203	32	3	4	203	718	917	5e-16	83.8
Ps_001996	Medtr3g072980.1	93.26	89	6	0	1	89	1357	1445	1e-29	129
Ps_002037	Medtr1g084920.1	91.67	72	6	0	1	72	171	242	1e-19	95.6
Ps_002038	Medtr1g084920.1	91.04	67	6	0	19	85	176	242	1e-16	85.7
Ps_002051	Medtr7g090660.1	95.24	63	3	0	5	67	88	26	2e-21	101
Ps_002068	Medtr4g093390.1	82.5	160	15	1	66	212	1255	1096	2e-24	111
Ps_002094	Medtr5g064620.1	93.75	48	3	0	77	124	1221	1174	2e-12	71.9
Ps_002101	Medtr2g100600.1	85.71	119	11	2	2	120	167	55	6e-19	93.7
Ps_002111	Medtr2g038500.1	86.84	76	10	0	23	98	245	320	2e-12	71.9
Ps_002152	Medtr4g030070.1	88.89	90	7	1	9	95	104	15	1e-19	95.6
Ps_002153	Medtr4g030070.1	88.89	90	7	1	9	95	104	15	1e-19	95.6
Ps_002156	Medtr5g064550.1	87.13	101	13	0	133	233	750	650	4e-20	97.6
Ps_002212	Medtr7g058690.1	90.35	114	11	0	71	184	114	1	2e-32	139
Ps_002220	Medtr6g008090.1	98.41	63	1	0	1	63	80	18	4e-26	117
Ps_002252	Medtr5g031090.1	88.37	86	7	1	62	147	127	45	3e-17	87.7
Ps_002265	Medtr2g103910.1	85.91	220	23	1	3	222	260	49	6e-50	196
Ps_002281	Medtr6g023180.1	92.19	64	4	1	148	211	68	6	8e-15	79.8
Ps_002306	Medtr3g117100.3	90.29	103	9	1	14	116	936	1037	5e-26	117
Ps_002322	Medtr8g093850.1	90.91	55	5	0	127	181	5	59	7e-12	69.9
Ps_002369	Medtr5g093920.1	97.37	38	1	0	71	108	809	846	5e-11	67.9
Ps_002370	AC151525_31.1	97.78	45	1	0	462	506	57	13	6e-15	81.8
Ps_002371	AC151525_31.1	97.78	45	1	0	149	193	57	13	3e-15	81.8
Ps_002387	Medtr7g069460.1	84.85	99	14	1	2	99	2275	2177	8e-12	69.9
Ps_002441	Medtr6g031180.1	95.38	65	3	0	104	168	139	203	1e-22	105
Ps_002462	Medtr1g075730.1	91.14	79	7	0	263	341	825	747	4e-21	101
Ps_002539	Medtr3g028450.1	83.64	110	18	0	112	221	205	96	1e-13	75.8
Ps_002541	Medtr2g089040.1	88.2	161	19	0	184	344	838	678	3e-31	135
Ps_002554	Medtr8g074730.1	92.55	94	7	0	1	94	328	421	2e-30	131
Ps_002561	Medtr3g086260.1	88.89	63	7	0	1	63	74	12	8e-12	69.9
Ps_002595	Medtr4g009060.1	97.5	40	1	0	271	310	1395	1434	3e-12	71.9
Ps_002693	Medtr8g075770.1	96.05	76	3	0	331	406	2004	1929	8e-29	127
Ps_002694	Medtr8g075770.1	96.15	78	3	0	331	408	2004	1927	5e-30	131
Ps_002716	Medtr3g017610.3	92.05	88	7	0	19	106	329	416	1e-26	119
Ps_002717	Medtr2g048480.1	98.18	55	1	0	254	308	152	98	3e-21	101
Ps_002719	Medtr8g085210.1	95.65	69	3	0	1	69	1564	1632	6e-25	113
Ps_002750	Medtr3g080260.1	83.67	98	16	0	19	116	638	735	3e-11	67.9
Ps_002764	Medtr4g106480.1	93.75	48	3	0	214	261	1	48	3e-12	71.9
Ps_002765	Medtr4g106480.1	93.75	48	3	0	157	204	1	48	2e-12	71.9
Ps_002773	Medtr1g083100.1	85.96	235	15	4	16	250	1377	1593	8e-51	200
Ps_002794	Medtr1g090070.1	97.83	46	1	0	238	283	609	564	7e-16	83.8
Ps_002805	Medtr4g081080.1	88.89	81	9	0	137	217	1805	1725	8e-18	89.7
Ps_002813	Medtr5g061610.1	88.75	80	9	0	60	139	1	80	3e-17	87.7
Ps_002835	Medtr7g073250.1	100	37	0	0	18	54	662	698	6e-13	73.8
Ps_002850	Medtr4g055130.1	85.95	185	14	1	1	173	185	1	2e-43	174
Ps_002928	Medtr5g018370.1	86.84	76	10	0	30	105	704	779	2e-12	71.9
Ps_002941	Medtr7g081700.1	90.48	63	6	0	1	63	540	602	5e-14	77.8
Ps_002947	Medtr4g086340.1	89.53	86	9	0	117	202	339	424	9e-21	99.6
Ps_003045	Medtr8g037100.1	87.5	72	9	0	1	72	1969	1898	2e-12	71.9
Ps_003062	Medtr1g089740.1	90.32	62	6	0	92	153	861	922	1e-13	75.8
Ps_003062	Medtr1g089740.1	93.62	47	3	0	155	201	903	949	7e-12	69.9
Ps_003067	Medtr1g108780.1	89.53	86	9	0	166	251	1493	1408	1e-20	99.6
Ps_003144	Medtr3g098830.1	93.44	61	4	0	34	94	61	1	2e-17	89.7
Ps_003171	Medtr2g086280.1	91.94	62	5	0	327	388	766	827	1e-15	83.8
Ps_003172	Medtr2g086280.1	91.94	62	5	0	250	311	766	827	8e-16	83.8
Ps_003196	Medtr7g074090.1	82.8	157	27	0	4	160	204	48	5e-20	97.6
Ps_003251	Medtr5g066760.1	91.82	110	9	0	394	503	254	145	1e-34	147
Ps_003268	Medtr1g009230.1	95	80	4	0	1	80	1363	1442	7e-29	127
Ps_003358	Medtr7g021500.1	88.39	112	13	0	93	204	2320	2431	9e-27	119
Ps_003358	Medtr7g021500.1	91.36	81	7	0	1	81	2431	2351	1e-22	105
Ps_003372	Medtr1g116940.1	81.82	143	25	1	8	149	5	147	1e-11	69.9
Ps_003377	Medtr7g083790.1	85.57	97	14	0	83	179	963	867	2e-15	81.8
Ps_003380	Medtr7g035060.1	95.35	43	2	0	16	58	747	789	1e-11	69.9
Ps_003384	Medtr3g073280.1	98.77	81	1	0	19	99	1866	1946	1e-36	153
Ps_003385	Medtr4g010200.1	94.59	74	4	0	191	264	1176	1103	2e-25	115
Ps_003416	Medtr4g133610.1	87.5	72	9	0	15	86	1625	1696	2e-12	71.9
Ps_003455	Medtr2g087530.1	97.74	133	3	0	602	734	2988	2856	1e-62	240
Ps_003456	Medtr8g022760.1	90.16	61	6	0	49	109	190	250	6e-13	73.8
Ps_003457	Medtr5g035030.1	92.11	76	6	0	2	77	76	1	9e-22	103
Ps_003513	AC235678_15.1	81.2	234	42	2	30	262	334	566	1e-20	99.6
Ps_003520	Medtr7g114790.1	90.32	62	6	0	72	133	1	62	1e-13	75.8
Ps_003528	Medtr2g086730.1	94.34	53	3	0	1	53	175	123	2e-15	81.8
Ps_003534	Medtr5g009840.1	93.94	99	6	0	11	109	850	948	1e-35	149
Ps_003534	Medtr5g009840.1	93.94	99	6	0	120	218	850	948	1e-35	149
Ps_003559	Medtr7g069590.1	92.47	93	7	0	98	190	291	199	1e-29	129
Ps_003559	Medtr7g069590.1	94.12	51	3	0	178	228	135	185	3e-14	77.8
Ps_003560	Medtr7g069590.1	94.9	98	5	0	187	284	88	185	2e-37	155
Ps_003561	Medtr4g131680.1	92.73	55	4	0	190	244	405	459	4e-14	77.8
Ps_003562	Medtr2g104600.2	92.45	53	4	0	203	255	664	716	6e-13	73.8
Ps_003567	Medtr5g092580.1	92.86	98	7	0	103	200	1549	1646	1e-32	139
Ps_003591	Medtr4g020640.1	87.64	89	11	0	1	89	3552	3464	8e-18	89.7
Ps_003599	Medtr2g012480.1	87.8	123	15	0	258	380	153	31	4e-28	125
Ps_003609	Medtr5g038280.1	91.35	104	6	1	113	216	101	1	7e-30	131
Ps_003634	Medtr1g006070.1	98.96	96	1	0	55	150	70	165	1e-45	182
Ps_003658	Medtr2g088750.1	84.82	112	17	0	1	112	112	1	4e-17	87.7
Ps_003661	Medtr4g014400.1	95.92	49	2	0	114	162	160	112	2e-15	81.8
Ps_003666	Medtr1g016080.1	87.5	80	10	0	156	235	43	122	9e-15	79.8
Ps_003667	AC235756_11.1	95.08	61	3	0	415	475	904	964	8e-20	97.6
Ps_003668	AC235756_11.1	93.67	79	5	0	398	476	1018	940	8e-26	117
Ps_003687	Medtr7g080880.1	93.07	101	7	0	6	106	1426	1526	2e-34	145
Ps_003696	Medtr1g013280.1	93.62	47	3	0	183	229	1022	976	1e-11	69.9
Ps_003697	Medtr2g087970.1	93.75	48	3	0	149	196	214	167	2e-12	71.9
Ps_003715	AC235753_1023.1	86.73	113	15	0	1	113	1904	2016	1e-22	105
Ps_003718	Medtr2g060520.1	96.34	82	3	0	114	195	1145	1226	1e-32	139
Ps_003733	Medtr2g015000.1	92.13	89	6	1	46	133	1286	1374	6e-25	113
Ps_003734	Medtr2g015000.1	92.13	89	6	1	179	266	1286	1374	1e-24	113
Ps_003790	Medtr3g050500.1	91.43	70	6	0	167	236	1131	1200	2e-18	91.7
Ps_003800	Medtr5g086730.1	88.89	117	13	0	155	271	67	183	2e-29	129
Ps_003800	Medtr5g086730.1	86.9	84	11	0	406	489	375	292	2e-14	79.8
Ps_003801	Medtr5g086730.1	88.89	117	13	0	155	271	67	183	2e-29	129
Ps_003801	Medtr5g086730.1	92.65	68	5	0	381	448	245	312	3e-19	95.6
Ps_003809	Medtr1g087810.1	92	50	4	0	228	277	926	877	5e-11	67.9
Ps_003817	Medtr7g086960.1	83.26	239	22	4	76	305	831	1060	2e-36	153
Ps_003829	Medtr8g037100.1	88.35	103	12	0	144	246	2626	2728	1e-23	109
Ps_003865	Medtr3g055930.1	85.61	132	18	1	104	234	1111	1242	6e-22	103
Ps_003881	Medtr4g068630.1	90.14	71	7	0	37	107	1	71	2e-16	85.7
Ps_003914	Medtr1g086900.1	95.92	49	1	1	1	49	48	1	7e-13	73.8
Ps_003950	Medtr4g078220.1	92.16	51	4	0	172	222	5055	5005	8e-12	69.9
Ps_003953	Medtr7g111350.1	85.98	107	15	0	90	196	1	107	5e-19	93.7
Ps_003954	Medtr7g111350.1	85.98	107	15	0	188	294	1	107	8e-19	93.7
Ps_003970	Medtr7g078170.1	86.11	108	14	1	106	212	255	148	4e-17	87.7
Ps_003971	Medtr6g021950.1	90.7	86	8	0	7	92	1102	1187	7e-23	107
Ps_003982	Medtr4g101100.1	91.86	86	7	0	19	104	620	705	3e-25	115
Ps_004027	AC233660_31.1	90.77	65	6	0	230	294	238	302	5e-15	81.8
Ps_004037	AC233662_56.1	92.98	57	4	0	146	202	97	153	2e-15	81.8
Ps_004044	Medtr4g112660.1	85.45	110	16	0	349	458	237	128	5e-18	91.7
Ps_004053	Medtr5g030340.1	90.41	73	7	0	223	295	428	500	2e-17	89.7
Ps_004078	Medtr8g095810.1	87.78	90	5	1	205	288	510	421	9e-19	93.7
Ps_004092	AC233676_37.1	97.87	47	1	0	385	431	471	425	3e-16	85.7
Ps_004168	Medtr3g083180.1	87.65	81	10	0	1	81	1990	2070	2e-15	81.8
Ps_004184	Medtr5g091720.1	84.7	268	32	3	511	778	270	12	9e-49	194
Ps_004184	Medtr5g091720.1	87.9	124	12	1	30	153	838	718	3e-27	123
Ps_004215	Medtr1g086790.1	97.56	41	1	0	4	44	937	977	1e-12	73.8
Ps_004217	Medtr5g045770.1	85.71	84	12	0	1	84	1408	1491	2e-12	71.9
Ps_004219	Medtr3g086090.1	86.92	107	14	0	156	262	1922	2028	3e-21	101
Ps_004220	Medtr5g030870.1	93.88	196	12	0	209	404	1	196	1e-78	293
Ps_004221	Medtr5g030870.1	94.53	128	7	0	209	336	1	128	6e-50	198
Ps_004234	Medtr2g085370.1	94.32	88	5	0	61	148	1	88	1e-31	135
Ps_004248	Medtr8g092190.1	93.98	83	5	0	143	225	1	83	2e-28	125
Ps_004251	Medtr4g130830.1	90.91	77	7	0	272	348	497	421	6e-20	97.6
Ps_004274	Medtr8g063300.1	94.79	96	5	0	18	113	982	1077	3e-36	151
Ps_004297	Medtr6g044600.1	89.87	79	8	0	22	100	2804	2882	8e-19	93.7
Ps_004319	Medtr7g082510.1	91.43	70	6	0	39	108	96	27	2e-18	91.7
Ps_004344	Medtr2g030390.1	86.61	127	14	1	8	134	1723	1846	8e-25	113
Ps_004344	Medtr2g030390.1	86.61	127	14	1	104	230	1723	1846	8e-25	113
Ps_004344	Medtr2g030390.1	89.02	82	6	1	200	281	1723	1801	4e-17	87.7
Ps_004356	Medtr3g106220.1	93.69	111	7	0	19	129	1828	1938	5e-40	165
Ps_004356	Medtr3g106220.1	92.42	66	5	0	177	242	1873	1938	6e-18	91.7
Ps_004374	Medtr7g092430.1	90.48	63	6	0	102	164	17	79	4e-14	77.8
Ps_004377	Medtr8g017190.1	90.05	201	20	0	131	331	1	201	1e-62	240
Ps_004382	Medtr3g109110.1	88.71	62	7	0	134	195	894	833	3e-11	67.9
Ps_004400	CU013530_25.1	96.51	86	3	0	1	86	144	59	5e-35	147
Ps_004401	Medtr1g084020.1	90.63	64	6	0	112	175	1184	1247	7e-15	79.8
Ps_004419	Medtr7g005500.1	96.36	55	2	0	97	151	55	1	7e-19	93.7
Ps_004423	Medtr8g066040.1	94.71	208	11	0	1	208	104	311	8e-89	325
Ps_004446	Medtr7g113360.1	91.67	72	6	0	6	77	116	45	2e-19	95.6
Ps_004446	Medtr7g113360.1	97.87	47	1	0	181	227	1	47	2e-16	85.7
Ps_004480	Medtr8g101320.1	85.57	97	14	0	276	372	2373	2277	4e-15	81.8
Ps_004488	Medtr1g011610.1	98.21	56	1	0	5	60	56	1	6e-22	103
Ps_004496	Medtr1g093960.1	91.18	68	6	0	307	374	152	85	6e-17	87.7
Ps_004525	Medtr7g024460.1	92.31	78	6	0	1	78	1023	1100	6e-23	107
Ps_004577	Medtr5g070360.1	85.29	204	27	1	257	460	572	372	2e-39	163
Ps_004578	Medtr5g070360.1	85.29	204	27	1	257	460	572	372	2e-39	163
Ps_004578	Medtr5g070360.1	94.68	94	5	0	468	561	243	336	1e-34	147
Ps_004580	Medtr3g099510.1	97.62	42	1	0	507	548	607	648	3e-13	75.8
Ps_004585	Medtr4g079650.1	89.36	94	10	0	685	778	2901	2808	1e-22	107
Ps_004586	Medtr8g055940.1	100	43	0	0	584	626	888	846	4e-16	85.7
Ps_004597	Medtr3g115960.1	92.8	125	9	0	281	405	10	134	1e-43	176
Ps_004627	Medtr1g083100.1	91.07	56	5	0	95	150	994	1049	2e-12	71.9
Ps_004637	Medtr7g085090.1	95.92	49	2	0	161	209	1260	1308	2e-15	81.8
Ps_004645	Medtr3g110690.1	88.24	68	8	0	39	106	2194	2261	6e-12	71.9
Ps_004661	Medtr2g069400.1	85.56	90	10	1	267	356	1	87	3e-12	71.9
Ps_004693	Medtr4g093970.1	86.81	91	12	0	44	134	620	710	3e-16	85.7
Ps_004699	Medtr8g005990.1	84.92	126	19	0	77	202	112	237	8e-21	99.6
Ps_004719	AC235754_21.1	91.67	84	7	0	1	84	775	858	4e-24	111
Ps_004763	Medtr6g032920.1	95.35	43	2	0	4	46	142	100	8e-12	69.9
Ps_004780	Medtr5g030070.1	93.88	147	9	0	565	711	810	664	1e-56	220
Ps_004788	Medtr1g083780.1	92.11	76	6	0	217	292	1	76	8e-22	103
Ps_004797	Medtr7g077710.1	86.73	98	13	0	180	277	130	227	3e-18	91.7
Ps_004818	Medtr2g065400.1	97.73	44	1	0	42	85	137	180	1e-14	79.8
Ps_004821	Medtr1g082550.1	87.5	96	12	0	7	102	972	1067	3e-19	95.6
Ps_004822	Medtr7g098370.1	89.51	143	15	0	240	382	2377	2235	3e-40	165
Ps_004822	Medtr7g098370.1	89.51	143	15	0	51	193	2377	2235	3e-40	165
Ps_004827	Medtr3g077450.1	90.25	277	21	1	1	271	348	72	3e-92	337
Ps_004843	Medtr5g027950.1	96.36	55	0	2	298	352	14	66	6e-14	77.8
Ps_004866	Medtr7g102110.1	97.37	38	1	0	157	194	782	819	8e-11	67.9
Ps_004880	Medtr4g097220.1	91.89	74	6	0	73	146	432	505	2e-20	99.6
Ps_004919	Medtr7g114260.1	88.37	86	10	0	114	199	20	105	3e-18	91.7
Ps_004927	Medtr5g069990.1	94.55	55	3	0	5	59	160	214	3e-16	85.7
Ps_004930	Medtr1g099490.1	89.66	58	6	0	111	168	776	833	3e-11	67.9
Ps_004937	Medtr1g073140.2	93.33	60	4	0	19	78	610	669	1e-16	87.7
Ps_004938	Medtr7g111050.1	95.71	70	3	0	135	204	426	357	1e-25	115
Ps_004939	Medtr7g111050.1	95.71	70	3	0	229	298	426	357	2e-25	115
Ps_004952	Medtr3g082270.1	97.37	38	1	0	47	84	53	16	3e-11	67.9
Ps_004953	Medtr4g079070.1	87.5	136	17	0	68	203	104	239	4e-31	135
Ps_004958	Medtr5g009080.1	92.31	78	6	0	18	95	1369	1446	7e-23	107
Ps_004983	Medtr1g114300.1	90.72	97	9	0	105	201	1	97	2e-27	121
Ps_005032	Medtr2g098830.1	94.44	54	3	0	41	94	4711	4764	7e-16	83.8
Ps_005052	Medtr4g118860.1	86.39	147	20	0	12	158	1042	1188	8e-31	133
Ps_005062	Medtr8g045480.1	92.55	94	7	0	42	135	258	165	2e-30	131
Ps_005089	Medtr5g051130.1	90.32	93	9	0	112	204	2817	2909	5e-25	113
Ps_005106	Medtr7g092350.1	90.48	84	8	0	78	161	12	95	1e-21	103
Ps_005106	Medtr7g092350.1	85.71	98	14	0	158	255	122	219	1e-15	83.8
Ps_005108	Medtr7g104410.1	91.84	147	12	0	55	201	1	147	7e-50	196
Ps_005112	Medtr3g032980.2	98.18	55	1	0	1	55	1393	1447	2e-21	101
Ps_005120	Medtr7g079020.1	91.89	111	9	0	6	116	910	1020	2e-35	149
Ps_005128	Medtr6g008090.1	91.07	56	5	0	244	299	229	174	3e-12	71.9
Ps_005133	Medtr5g095040.1	90.32	93	9	0	165	257	1313	1221	7e-25	113
Ps_005150	Medtr2g086870.1	86.67	105	14	0	19	123	127	231	7e-20	97.6
Ps_005171	Medtr8g008970.1	89.36	141	15	0	1	141	1254	1394	4e-39	161
Ps_005171	Medtr8g008970.1	94.2	69	4	0	82	150	2307	2375	2e-22	105
Ps_005175	Medtr1g086480.1	97.85	93	2	0	1	93	93	1	1e-41	168
Ps_005213	Medtr5g093970.1	90.79	76	7	0	23	98	919	994	2e-19	95.6
Ps_005222	Medtr3g028470.1	88.61	79	7	1	1	79	119	43	1e-14	79.8
Ps_005242	Medtr5g011440.1	89.91	109	11	0	20	128	1170	1278	2e-29	129
Ps_005256	Medtr2g015840.2	87.62	105	13	0	2	106	688	792	2e-22	105
Ps_005293	Medtr5g007630.1	90.57	106	10	0	4	109	1837	1942	4e-30	131
Ps_005302	Medtr2g007360.1	89.06	64	7	0	323	386	936	873	4e-12	71.9
Ps_005328	Medtr4g014680.1	94.92	59	3	0	67	125	59	1	5e-19	93.7
Ps_005331	Medtr8g079240.1	91.4	93	8	0	207	299	165	73	3e-27	121
Ps_005344	Medtr8g091300.1	91.3	69	6	0	61	129	1162	1230	1e-17	89.7
Ps_005359	Medtr3g094730.1	86.36	110	15	0	34	143	67	176	1e-20	99.6
Ps_005360	Medtr3g094730.1	83.8	179	23	2	106	284	4	176	9e-26	117
Ps_005392	Medtr1g098130.1	95.96	99	4	0	36	134	120	218	3e-40	165
Ps_005404	Medtr2g039690.1	90.14	71	7	0	481	551	884	814	3e-16	85.7
Ps_005405	Medtr2g039690.1	90.14	71	7	0	468	538	884	814	3e-16	85.7
Ps_005424	Medtr1g021570.1	87.06	85	4	1	21	98	1745	1829	2e-16	85.7
Ps_005498	Medtr2g075300.1	93.48	46	3	0	115	160	1213	1258	3e-11	67.9
Ps_005511	Medtr5g063620.1	91.38	58	5	0	41	98	255	312	2e-13	75.8
Ps_005523	Medtr3g084450.3	100	34	0	0	14	47	137	104	6e-11	67.9
Ps_005541	Medtr7g026770.1	100	47	0	0	1	47	323	369	9e-19	93.7
Ps_005579	Medtr5g017060.1	91.72	145	12	0	19	163	1692	1836	2e-48	192
Ps_005675	Medtr3g107240.1	89.77	88	5	3	38	123	1904	1989	3e-15	81.8
Ps_005679	Medtr8g103900.1	82.25	231	37	3	4	232	836	608	2e-24	111
Ps_005689	Medtr4g006560.1	91.57	83	7	0	274	356	710	628	2e-23	109
Ps_005717	Medtr7g104150.1	89.02	82	9	0	3	84	1034	953	2e-18	91.7
Ps_005785	Medtr5g095720.1	92.31	65	5	0	291	355	502	566	2e-17	89.7
Ps_005789	Medtr4g127560.1	95.08	61	3	0	2	62	535	595	4e-20	97.6
Ps_005802	Medtr4g063430.1	91.23	57	5	0	308	364	438	382	9e-13	73.8
Ps_005805	Medtr8g088570.1	95.35	43	2	0	220	262	450	408	1e-11	69.9
Ps_005805	Medtr8g088570.1	95.35	43	2	0	72	114	450	408	1e-11	69.9
Ps_005806	Medtr1g087030.1	88.72	133	15	0	1	133	264	396	3e-34	145
Ps_005825	Medtr5g033510.1	91.49	94	8	0	5	98	1113	1206	7e-28	123
Ps_005886	Medtr5g045480.1	89.06	64	7	0	121	184	235	298	2e-12	71.9
Ps_005912	Medtr5g070090.1	90.99	111	10	0	127	237	1398	1288	3e-33	141
Ps_005974	Medtr1g113830.1	88.41	69	8	0	165	233	2951	3019	5e-13	73.8
Ps_005988	Medtr8g037100.1	94.94	79	4	0	198	276	2298	2376	2e-28	125
Ps_006038	Medtr8g102820.1	89.02	82	9	0	217	298	1465	1384	3e-18	91.7
Ps_006042	Medtr7g074220.1	88.98	118	10	1	42	159	901	787	4e-29	127
Ps_006043	Medtr7g074220.1	88.16	152	15	1	42	193	901	753	2e-37	155
Ps_006057	Medtr5g039180.1	97.44	39	1	0	1	39	177	215	1e-11	69.9
Ps_006078	Medtr2g093960.1	85.96	114	10	2	14	124	1150	1260	3e-18	91.7
Ps_006116	Medtr5g098020.1	87.9	124	12	1	403	526	450	330	4e-27	123
Ps_006116	Medtr5g098020.1	85.11	141	21	0	703	843	141	1	4e-24	113
Ps_006117	Medtr5g098020.1	87.9	124	12	1	354	477	450	330	4e-27	123
Ps_006117	Medtr5g098020.1	85.11	141	21	0	654	794	141	1	3e-24	113
Ps_006120	Medtr8g088070.1	87.23	141	15	1	162	302	1	138	9e-31	133
Ps_006152	Medtr8g087780.1	91.49	141	12	0	1	141	1669	1809	2e-46	184
Ps_006170	Medtr7g067470.1	95.89	73	3	0	169	241	635	707	3e-27	121
Ps_006170	Medtr7g067470.1	90.54	74	7	0	97	170	370	443	2e-18	91.7
Ps_006177	Medtr5g007230.1	87.21	86	11	0	23	108	535	620	8e-16	83.8
Ps_006178	Medtr5g007230.1	87.21	86	11	0	73	158	535	620	9e-16	83.8
Ps_006251	Medtr4g012800.1	96.92	195	6	0	298	492	195	1	2e-92	339
Ps_006252	Medtr4g012800.1	96.92	195	6	0	231	425	195	1	1e-92	339
Ps_006253	Medtr5g021570.2	86.6	97	8	2	363	454	936	1032	2e-14	79.8
Ps_006260	Medtr1g075540.1	94.12	68	4	0	263	330	533	466	9e-22	103
Ps_006301	Medtr1g099150.1	93.44	61	4	0	624	684	239	179	4e-17	89.7
Ps_006301	Medtr1g099150.1	87.8	82	10	0	662	743	171	90	2e-15	83.8
Ps_006301	Medtr1g099150.1	94.23	52	3	0	633	684	146	95	4e-14	79.8
Ps_006301	Medtr1g099150.1	83.06	124	21	0	352	475	616	493	4e-14	79.8
Ps_006301	Medtr1g099150.1	86.42	81	11	0	663	743	254	174	2e-12	73.8
Ps_006310	Medtr1g110560.1	90.43	94	9	0	22	115	374	467	6e-25	115
Ps_006327	Medtr4g061920.1	92.75	69	5	0	296	364	312	244	6e-20	97.6
Ps_006328	Medtr7g099610.1	95.71	70	3	0	519	588	310	241	4e-25	115
Ps_006341	Medtr4g130540.1	100	61	0	0	1	61	1842	1902	5e-27	121
Ps_006343	Medtr4g050520.1	86.59	82	10	1	37	117	552	633	3e-11	67.9
Ps_006387	Medtr2g087970.1	91.8	61	5	0	7	67	132	192	2e-15	81.8
Ps_006392	Medtr4g077160.1	85.71	91	13	0	96	186	11	101	3e-14	77.8
Ps_006419	Medtr1g096090.1	85.71	217	31	0	295	511	22	238	1e-45	184
Ps_006437	Medtr8g085980.1	86.49	74	10	0	21	94	1231	1304	4e-11	67.9
Ps_006438	Medtr8g085980.1	86.49	74	10	0	21	94	1231	1304	4e-11	67.9
Ps_006482	Medtr7g064810.1	90.74	54	5	0	4	57	242	189	5e-11	67.9
Ps_006558	Medtr5g097420.1	95.56	45	2	0	40	84	140	184	7e-13	73.8
Ps_006584	Medtr4g116410.1	91.07	112	7	1	1	109	360	471	2e-32	139
Ps_006609	Medtr5g010020.1	93.65	63	4	0	205	267	2304	2242	7e-19	93.7
Ps_006615	Medtr5g016250.1	84.23	279	44	0	131	409	675	397	9e-52	204
Ps_006615	Medtr5g016250.1	82.21	281	35	2	582	862	266	1	1e-41	170
Ps_006616	Medtr5g016250.1	84.23	279	44	0	131	409	675	397	9e-52	204
Ps_006616	Medtr5g016250.1	82.21	281	35	2	555	835	266	1	1e-41	170
Ps_006626	Medtr5g051190.1	93.48	46	3	0	38	83	820	865	3e-11	67.9
Ps_006630	Medtr4g121860.1	94.94	79	4	0	1	79	504	582	3e-28	125
Ps_006658	Medtr4g115360.1	92	50	4	0	465	514	696	647	8e-11	67.9
Ps_006674	Medtr4g070530.1	89.23	65	7	0	6	70	65	1	6e-13	73.8
Ps_006688	Medtr2g034950.1	93.44	61	4	0	15	75	136	76	1e-17	89.7
Ps_006703	Medtr8g088690.1	93.14	102	7	0	1	102	806	907	4e-35	147
Ps_006710	Medtr2g083260.1	93.33	90	6	0	1	90	1360	1449	3e-30	131
Ps_006761	Medtr2g093030.1	86.15	130	18	0	60	189	1	130	4e-25	115
Ps_006767	Medtr8g093770.1	89.87	79	8	0	1	79	354	432	9e-19	93.7
Ps_006768	Medtr5g017500.1	88.83	206	23	0	10	215	481	686	1e-58	226
Ps_006778	Medtr1g023140.1	95.45	44	2	0	1	44	241	284	3e-12	71.9
Ps_006802	Medtr7g010120.1	92.71	96	7	0	17	112	187	282	3e-31	135
Ps_006833	Medtr4g101750.1	94	100	6	0	29	128	2237	2336	5e-36	151
Ps_006869	Medtr6g029190.1	94.25	87	5	0	1	87	1245	1331	9e-31	133
Ps_006875	Medtr1g075260.1	82.89	152	25	1	34	184	578	427	5e-17	87.7
Ps_006883	Medtr2g015370.1	84.75	118	12	1	3	120	112	1	6e-19	93.7
Ps_006896	Medtr3g093430.1	90.54	74	7	0	23	96	2183	2110	2e-18	91.7
Ps_006896	Medtr3g093430.1	96	50	2	0	187	236	2108	2059	6e-16	83.8
Ps_006902	Medtr7g079280.1	86.84	76	10	0	42	117	118	43	2e-12	71.9
Ps_006909	Medtr4g081430.2	97.73	44	1	0	1	44	350	393	7e-15	79.8
Ps_006910	Medtr5g064600.1	84.66	189	20	1	30	218	180	1	9e-37	153
Ps_006919	Medtr8g074620.1	93.33	60	4	0	152	211	180	121	3e-17	87.7
Ps_006933	Medtr5g076950.1	96.3	54	2	0	4	57	748	801	4e-18	91.7
Ps_006936	Medtr1g011660.1	93.06	72	5	0	48	119	1342	1271	7e-22	103
Ps_006936	Medtr1g011660.1	89.19	74	8	0	115	188	1214	1287	7e-16	83.8
Ps_006936	Medtr1g011660.1	88.57	70	8	0	217	286	1214	1283	2e-13	75.8
Ps_006976	Medtr4g024500.1	85.62	153	22	0	1	153	713	561	9e-30	129
Ps_006976	Medtr4g024500.1	92	50	4	0	149	198	796	845	3e-11	67.9
Ps_006982	Medtr4g115580.1	90.76	119	11	0	359	477	338	220	2e-35	149
Ps_006993	Medtr8g102430.1	86.21	87	9	1	1	87	126	43	5e-13	73.8
Ps_007048	Medtr3g106310.1	95.24	42	2	0	191	232	156	115	3e-11	67.9
Ps_007062	Medtr5g086030.1	84.66	163	19	1	36	198	5	161	3e-29	127
Ps_007063	Medtr5g086030.1	84.66	163	19	1	43	205	5	161	4e-29	127
Ps_007129	Medtr4g119910.1	88.32	197	23	0	1	197	231	35	2e-53	208
Ps_007198	Medtr7g090410.1	83.84	99	16	0	201	299	686	588	2e-11	69.9
Ps_007223	Medtr4g014350.1	92.04	113	9	0	477	589	2172	2060	2e-36	153
Ps_007300	Medtr4g034030.1	94.12	51	3	0	224	274	369	319	4e-14	77.8
Ps_007315	Medtr6g015120.1	95.06	81	4	0	76	156	575	495	1e-29	129
Ps_007315	Medtr6g015120.1	91.01	89	8	0	161	249	460	372	7e-25	113
Ps_007327	Medtr7g009780.1	89.04	73	8	0	139	211	1587	1515	2e-15	81.8
Ps_007331	Medtr8g088690.1	93.33	60	4	0	4	63	1007	948	4e-17	87.7
Ps_007349	Medtr7g113930.1	95.57	203	9	0	5	207	3381	3179	1e-90	331
Ps_007367	Medtr7g092780.1	92.13	89	7	0	66	154	89	1	2e-27	121
Ps_007378	Medtr8g040170.1	90	70	7	0	8	77	2822	2891	6e-16	83.8
Ps_007379	Medtr5g095910.1	92.31	52	4	0	146	197	1145	1094	2e-12	71.9
Ps_007421	Medtr1g045750.1	93.62	47	3	0	26	72	69	23	9e-12	69.9
Ps_007450	Medtr7g092020.2	94.2	69	4	0	21	89	970	1038	2e-22	105
Ps_007510	Medtr5g051170.1	83.48	115	19	0	122	236	2192	2306	4e-14	77.8
Ps_007526	Medtr5g035070.1	88.3	94	11	0	396	489	1335	1242	2e-20	99.6
Ps_007533	Medtr8g057970.1	87.8	123	15	0	1	123	772	894	2e-28	125
Ps_007567	AC233660_33.1	96.2	79	3	0	1	79	423	501	1e-30	133
Ps_007574	Medtr3g034110.1	90.32	62	6	0	368	429	683	622	3e-13	75.8
Ps_007574	Medtr3g034110.1	90.32	62	6	0	146	207	683	622	3e-13	75.8
Ps_007590	Medtr1g099490.1	90	70	6	1	1	69	829	760	1e-13	75.8
Ps_007599	Medtr5g032370.1	92.45	53	4	0	1	53	1528	1580	6e-13	73.8
Ps_007682	Medtr2g089210.1	90.41	73	7	0	1	73	255	327	8e-18	89.7
Ps_007770	Medtr3g090850.1	97.56	41	1	0	73	113	41	1	6e-13	73.8
Ps_007814	Medtr7g013660.1	84.62	91	14	0	237	327	375	285	1e-11	69.9
Ps_007849	Medtr1g011660.1	95.59	68	3	0	1	68	485	418	3e-24	111
Ps_007849	Medtr1g011660.1	90.11	91	9	0	152	242	490	580	1e-23	109
Ps_007850	Medtr1g011660.1	95.59	68	3	0	1	68	485	418	2e-24	111
Ps_007859	Medtr4g122400.1	85.44	103	15	0	3	105	1	103	5e-16	85.7
Ps_007934	Medtr2g104120.1	87.21	86	11	0	17	102	2394	2479	7e-16	83.8
Ps_007935	Medtr5g056400.1	92.96	71	5	0	10	80	170	100	2e-21	101
Ps_008072	Medtr2g033740.1	92.31	52	4	0	125	176	117	168	2e-12	71.9
Ps_008073	Medtr2g033740.1	92.31	52	4	0	158	209	117	168	2e-12	71.9
Ps_008075	Medtr6g069860.1	90	70	7	0	187	256	11	80	9e-16	83.8
Ps_008077	Medtr8g018260.1	87.25	102	13	0	149	250	4635	4534	1e-20	99.6
Ps_008102	Medtr5g090290.1	86.21	145	20	0	3	147	1210	1066	1e-29	129
Ps_008102	Medtr5g090290.1	89.47	95	10	0	154	248	950	1044	1e-23	109
Ps_008133	Medtr8g091840.1	85.71	147	18	1	1	144	52	198	4e-27	121
Ps_008142	Medtr4g114490.1	92.65	68	5	0	1	68	2353	2420	2e-19	95.6
Ps_008161	Medtr5g081760.1	84.76	105	10	1	116	220	125	223	6e-16	83.8
Ps_008162	Medtr5g081760.1	83.11	148	24	1	1	148	215	361	3e-17	87.7
Ps_008179	Medtr1g099490.1	88.57	70	8	0	150	219	763	832	2e-13	75.8
Ps_008185	Medtr1g090310.1	91.84	98	8	0	311	408	1434	1337	5e-30	131
Ps_008202	Medtr4g075420.1	83.43	181	21	2	28	205	425	251	9e-27	119
Ps_008202	Medtr4g075420.1	84.02	169	15	3	43	205	515	353	1e-25	115
Ps_008202	Medtr4g075420.1	90.91	55	5	0	50	104	298	244	7e-12	69.9
Ps_008211	Medtr2g045070.1	94.92	59	3	0	189	247	866	808	6e-19	93.7
Ps_008229	Medtr7g099950.1	96.49	57	2	0	1	57	952	1008	4e-20	97.6
Ps_008250	CU571152_1020.1	91.8	61	5	0	20	80	61	1	3e-15	81.8
Ps_008254	Medtr2g008710.2	87.04	108	14	0	3	110	108	1	6e-22	103
Ps_008268	Medtr3g030540.1	90.91	66	6	0	211	276	1314	1249	7e-16	83.8
Ps_008293	Medtr6g069860.1	86.02	93	13	0	234	326	525	617	4e-15	81.8
Ps_008315	Medtr3g096930.1	95.12	82	4	0	169	250	82	1	3e-30	131
Ps_008315	Medtr3g096930.1	90.59	85	8	0	49	133	250	166	2e-22	105
Ps_008320	Medtr4g024560.1	86.07	122	17	0	64	185	26	147	3e-23	107
Ps_008333	Medtr5g084570.1	86.52	89	12	0	759	847	89	1	9e-15	81.8
Ps_008334	Medtr5g084570.1	86.52	89	12	0	248	336	89	1	4e-15	81.8
Ps_008335	Medtr5g084570.1	86.52	89	12	0	798	886	89	1	9e-15	81.8
Ps_008336	Medtr5g084570.1	86.52	89	12	0	287	375	89	1	4e-15	81.8
Ps_008365	Medtr1g107260.1	96.49	57	2	0	169	225	850	794	4e-20	97.6
Ps_008370	Medtr7g098780.1	88.24	119	14	0	22	140	4203	4321	2e-28	125
Ps_008371	Medtr7g098780.1	89.39	66	7	0	21	86	4256	4321	1e-13	75.8
Ps_008381	Medtr3g061480.1	89.34	122	13	0	151	272	437	316	1e-32	139
Ps_008383	Medtr3g095180.1	90.32	93	9	0	18	110	268	360	6e-25	113
Ps_008432	Medtr3g115960.1	100	66	0	0	22	87	723	658	3e-30	131
Ps_008486	Medtr5g027290.1	92.54	67	5	0	7	73	858	924	5e-19	93.7
Ps_008500	Medtr5g026810.1	89.39	66	6	1	40	105	1682	1618	3e-11	67.9
Ps_008501	Medtr7g074150.1	86.67	75	10	0	7	81	1144	1218	1e-11	69.9
Ps_008536	Medtr3g010130.1	90	90	6	1	164	253	1	87	6e-22	103
Ps_008568	AC235753_15.1	95.24	42	2	0	144	185	303	344	3e-11	67.9
Ps_008621	Medtr2g045590.1	88.3	94	11	0	21	114	99	6	8e-21	99.6
Ps_008625	Medtr2g010120.1	93.17	205	11	1	125	329	1	202	3e-78	291
Ps_008639	Medtr4g090740.1	97.73	44	1	0	199	242	136	179	9e-15	79.8
Ps_008640	Medtr4g090740.1	97.73	44	1	0	334	377	136	179	1e-14	79.8
Ps_008643	Medtr1g099490.1	92.45	53	4	0	47	99	811	759	7e-13	73.8
Ps_008645	Medtr3g055750.1	96.43	56	2	0	3	58	98	43	1e-19	95.6
Ps_008668	Medtr2g042200.1	86.09	151	18	1	76	226	428	575	1e-29	129
Ps_008670	Medtr5g096500.1	92	50	4	0	4	53	798	749	4e-11	67.9
Ps_008730	Medtr5g043820.1	91.21	91	4	2	89	178	97	184	2e-22	105
Ps_008731	Medtr5g043820.1	91.21	91	4	2	156	245	97	184	2e-22	105
Ps_008732	Medtr4g076620.1	97.37	76	2	0	1	76	1797	1872	2e-31	135
Ps_008772	Medtr4g083780.1	95.24	42	2	0	1	42	1078	1119	5e-11	67.9
Ps_008776	Medtr3g111290.1	97.44	39	1	0	10	48	18	56	8e-12	69.9
Ps_008777	Medtr8g020300.1	83.94	137	22	0	1	137	2124	1988	3e-20	97.6
Ps_008787	Medtr4g078890.1	87.65	81	10	0	48	128	109	29	2e-15	81.8
Ps_008788	Medtr4g078890.1	88.99	109	12	0	48	156	109	1	3e-27	121
Ps_008844	Medtr1g093800.1	88.97	136	15	0	187	322	1	136	4e-36	151
Ps_008887	Medtr8g093320.1	96.43	56	2	0	438	493	231	176	3e-19	95.6
Ps_008911	Medtr4g010320.1	88.04	92	8	1	104	192	90	181	4e-18	91.7
Ps_008951	Medtr4g080050.1	90.77	65	6	0	122	186	1440	1504	4e-15	81.8
Ps_008962	Medtr7g109280.1	88.51	87	10	0	22	108	619	705	7e-19	93.7
Ps_008968	Medtr8g076950.1	85.88	85	12	0	30	114	2195	2111	5e-13	73.8
Ps_008971	Medtr4g119910.1	88.46	78	6	1	19	96	849	775	2e-14	79.8
Ps_008998	Medtr2g103910.1	87.65	81	10	0	3	83	108	28	4e-15	81.8
Ps_009014	Medtr1g088120.1	91.8	61	5	0	155	215	912	972	3e-15	81.8
Ps_009015	Medtr1g088120.1	91.67	60	5	0	22	81	913	972	8e-15	79.8
Ps_009029	Medtr4g118990.1	91	100	9	0	8	107	487	586	6e-29	127
Ps_009032	Medtr1g039240.1	82.98	188	32	0	20	207	2431	2618	9e-27	119
Ps_009063	Medtr8g076770.1	98.55	69	1	0	5	73	1363	1431	2e-29	129
Ps_009076	Medtr1g021610.1	85.88	85	12	0	1	85	291	207	5e-13	73.8
Ps_009097	Medtr5g079670.1	97.92	48	1	0	15	62	522	569	6e-17	87.7
Ps_009122	Medtr3g096420.1	91.21	91	8	0	132	222	2118	2028	4e-26	117
Ps_009144	Medtr4g114380.1	85.62	146	19	2	17	160	655	510	9e-23	107
Ps_009145	Medtr4g114380.1	85.62	146	19	2	34	177	655	510	9e-23	107
Ps_009146	Medtr4g114380.1	85.62	146	19	2	17	160	655	510	6e-23	107
Ps_009147	Medtr4g114380.1	85.62	146	19	2	34	177	655	510	7e-23	107
Ps_009169	Medtr4g018800.1	86.73	113	15	0	1	113	1036	1148	1e-22	105
Ps_009174	AC235748_4.2	93.06	288	20	0	512	799	288	1	2e-114	412
Ps_009175	Medtr5g010070.1	88.24	68	8	0	23	90	1496	1563	5e-12	71.9
Ps_009181	AC225507_41.1	91.67	60	5	0	11	70	1204	1263	1e-14	79.8
Ps_009205	Medtr2g062320.1	94.55	55	3	0	32	86	689	743	2e-16	85.7
Ps_009224	Medtr1g083020.1	91.94	62	5	0	18	79	2516	2577	8e-16	83.8
Ps_009289	Medtr1g006300.1	92.06	63	5	0	243	305	2596	2534	2e-16	85.7
Ps_009303	Medtr5g066340.1	91.07	112	10	0	12	123	2837	2948	8e-34	143
Ps_009319	Medtr7g022160.1	88.1	126	15	0	1	126	306	181	5e-30	131
Ps_009329	Medtr7g079180.1	83.5	103	17	0	21	123	389	491	1e-11	69.9
Ps_009355	Medtr7g102590.1	85.37	82	12	0	264	345	556	475	5e-11	67.9
Ps_009378	Medtr5g033500.3	98.95	95	1	0	10	104	95	1	5e-45	180
Ps_009382	Medtr6g012670.1	98.31	59	1	0	231	289	49	107	1e-23	109
Ps_009385	Medtr3g116260.1	84.87	152	23	0	1	152	152	1	1e-26	119
Ps_009386	Medtr3g116310.1	96.08	51	2	0	5	55	136	186	2e-16	85.7
Ps_009427	Medtr4g081300.1	95.65	92	4	0	111	202	3433	3342	2e-36	151
Ps_009427	Medtr4g081300.1	84.96	113	17	0	1	113	3252	3140	8e-18	89.7
Ps_009438	Medtr1g051120.1	93.33	90	6	0	130	219	1005	916	2e-30	131
Ps_009447	Medtr1g005560.1	98.63	73	1	0	164	236	106	34	4e-32	137
Ps_009461	Medtr5g087780.1	94.12	51	3	0	170	220	3069	3019	3e-14	77.8
Ps_009472	Medtr1g061560.1	92.45	106	8	0	170	275	1328	1223	6e-35	147
Ps_009500	CU571152_1023.1	92.86	56	4	0	86	141	244	189	8e-15	79.8
Ps_009523	Medtr4g124440.1	91.94	62	2	1	142	203	1421	1363	7e-15	79.8
Ps_009536	Medtr2g095750.1	93.62	47	3	0	195	241	1279	1325	9e-12	69.9
Ps_009577	Medtr4g083460.1	98.7	77	1	0	127	203	1002	926	2e-34	145
Ps_009588	Medtr7g117280.1	85.42	96	14	0	1	96	1886	1981	1e-14	79.8
Ps_009661	Medtr8g075790.1	96.83	63	2	0	142	204	1	63	8e-24	109
Ps_009669	Medtr4g082510.1	96.92	65	2	0	156	220	47	111	6e-25	113
Ps_009686	Medtr3g090440.1	84.26	108	14	1	8	115	662	766	2e-13	75.8
Ps_009702	Medtr1g093150.1	88.89	72	8	0	268	339	1275	1204	1e-14	79.8
Ps_009720	Medtr6g059380.1	87.74	106	10	1	2	104	1006	1111	9e-22	103
Ps_009776	Medtr5g094610.1	84.44	90	14	0	23	112	1498	1587	3e-11	67.9
Ps_009822	Medtr1g105170.1	94	50	3	0	288	337	1226	1275	2e-13	75.8
Ps_009839	Medtr1g075480.1	90.91	66	6	0	11	76	2182	2247	5e-16	83.8
Ps_009845	Medtr2g029720.1	87.88	66	8	0	112	177	79	14	3e-11	67.9
Ps_009856	Medtr6g009340.1	91.8	61	5	0	26	86	61	1	3e-15	81.8
Ps_009873	Medtr6g029330.1	90.63	96	9	0	17	112	85	180	1e-26	119
Ps_009921	Medtr3g077830.1	98.02	101	2	0	1	101	1679	1579	2e-46	184
Ps_009921	Medtr3g077830.1	89.25	93	10	0	118	210	1441	1533	1e-22	105
Ps_009938	Medtr8g009190.1	91.3	92	8	0	53	144	850	941	2e-26	119
Ps_010020	Medtr3g080640.1	94.68	94	5	0	240	333	2012	1919	6e-35	147
Ps_010020	Medtr3g080640.1	94.68	94	5	0	20	113	2012	1919	6e-35	147
Ps_010032	Medtr5g064600.1	93.48	46	3	0	159	204	416	461	3e-11	67.9
Ps_010045	Medtr8g063400.1	95.65	46	2	0	70	115	318	273	1e-13	75.8
Ps_010056	Medtr1g006660.1	93.75	48	3	0	28	75	727	774	4e-12	71.9
Ps_010058	Medtr1g115980.4	90.59	85	8	0	31	115	256	340	2e-22	105
Ps_010076	Medtr2g062820.1	92.86	98	7	0	21	118	741	838	2e-32	139
Ps_010079	Medtr5g006200.1	93.59	78	5	0	174	251	1	78	2e-25	115
Ps_010119	Medtr3g080390.1	97.37	76	2	0	130	205	1	76	2e-31	135
Ps_010120	Medtr3g080390.1	97.37	76	2	0	171	246	1	76	3e-31	135
Ps_010139	Medtr5g099280.2	95.83	48	2	0	17	64	372	419	1e-14	79.8
Ps_010142	Medtr1g089850.1	90.16	61	6	0	452	512	1320	1380	2e-12	73.8
Ps_010197	Medtr5g094610.1	89.72	107	11	0	138	244	417	523	2e-28	125
Ps_010311	Medtr5g088310.1	96.15	78	3	0	18	95	1978	2055	3e-30	131
Ps_010319	Medtr6g087150.1	96.15	78	3	0	43	120	976	1053	3e-30	131
Ps_010361	Medtr4g068570.1	95.56	45	2	0	19	63	16	60	8e-13	73.8
Ps_010363	Medtr4g068570.1	95	60	3	0	52	111	1	60	2e-19	95.6
Ps_010364	Medtr4g068570.1	93.33	60	4	0	53	112	1	60	6e-17	87.7
Ps_010409	Medtr4g077810.1	90.91	55	5	0	133	187	1660	1714	7e-12	69.9
Ps_010448	Medtr7g050980.1	97.44	39	1	0	1	39	1629	1667	1e-11	69.9
Ps_010478	Medtr2g088980.1	91.38	58	5	0	24	81	894	951	2e-13	75.8
Ps_010478	Medtr2g088980.1	93.62	47	3	0	24	70	684	730	1e-11	69.9
Ps_010523	Medtr4g083290.1	96.72	61	2	0	21	81	1002	1062	3e-22	105
Ps_010525	Medtr4g082980.1	93.14	102	7	0	54	155	997	1098	5e-35	147
Ps_010525	Medtr4g082980.1	98.39	62	1	0	177	238	1144	1205	2e-25	115
Ps_010564	Medtr1g093240.1	86.17	94	13	0	1	94	609	702	1e-15	83.8
Ps_010598	Medtr4g128330.1	88.73	71	8	0	1	71	358	428	4e-14	77.8
Ps_010614	Medtr7g075890.1	96.43	84	3	0	165	248	2703	2620	1e-33	143
Ps_010614	Medtr7g075890.1	90.77	65	6	0	284	348	2478	2542	3e-15	81.8
Ps_010635	Medtr2g066010.1	91.38	58	5	0	32	89	438	495	2e-13	75.8
Ps_010645	Medtr3g090640.1	96.23	53	2	0	14	66	560	612	1e-17	89.7
Ps_010708	Medtr7g080030.1	84.21	114	18	0	120	233	502	615	9e-16	83.8
Ps_010741	Medtr6g012670.1	90.32	62	6	0	281	342	958	897	2e-13	75.8
Ps_010742	Medtr6g012670.1	90.32	62	6	0	243	304	958	897	2e-13	75.8
Ps_010750	Medtr2g009770.1	93.75	64	4	0	115	178	1	64	2e-19	95.6
Ps_010751	Medtr2g009770.1	93.75	64	4	0	64	127	1	64	1e-19	95.6
Ps_010759	Medtr2g086680.1	94	50	3	0	1	50	470	519	2e-13	75.8
Ps_010762	Medtr4g069940.1	96.49	57	2	0	1	57	681	737	3e-20	97.6
Ps_010806	Medtr5g078510.1	88.43	121	14	0	78	198	880	1000	9e-30	129
Ps_010829	Medtr3g085960.2	94.74	95	5	0	40	134	95	1	2e-35	149
Ps_010857	AC233651_1017.1	93.79	145	9	0	98	242	1	145	6e-56	216
Ps_010858	AC233651_1017.1	95.33	107	5	0	106	212	1	107	8e-43	172
Ps_010859	AC233651_1017.1	95.33	107	5	0	98	204	1	107	8e-43	172
Ps_010860	AC233651_1017.1	93.79	145	9	0	106	250	1	145	6e-56	216
Ps_010929	Medtr7g070050.1	91.8	61	5	0	230	290	476	536	3e-15	81.8
Ps_010982	Medtr8g038360.1	90.91	55	5	0	95	149	206	152	8e-12	69.9
Ps_010995	Medtr8g102950.1	92.08	101	8	0	20	120	782	882	7e-32	137
Ps_011004	Medtr5g078170.1	88.76	89	10	0	137	225	910	998	4e-20	97.6
Ps_011044	Medtr2g087530.1	95.56	45	2	0	202	246	890	846	6e-13	73.8
Ps_011061	Medtr7g091380.1	90.65	107	10	0	2	108	107	1	7e-31	133
Ps_011085	Medtr5g054900.1	90.37	187	18	0	25	211	1304	1118	1e-59	228
Ps_011095	Medtr4g114450.1	88.28	128	15	0	78	205	1	128	1e-31	135
Ps_011129	Medtr7g100550.1	88.16	76	8	1	48	122	371	446	3e-12	71.9
Ps_011132	Medtr7g104270.1	93.75	48	3	0	1	48	509	556	2e-12	71.9
Ps_011155	Medtr2g034910.1	85.09	114	17	0	398	511	525	412	1e-17	91.7
Ps_011199	Medtr4g127150.1	97.62	42	1	0	1	42	42	1	1e-13	75.8
Ps_011228	Medtr7g114060.1	92.71	96	7	0	1	96	318	413	3e-31	135
Ps_011250	Medtr7g038290.1	85.37	123	12	2	1	123	814	930	2e-18	93.7
Ps_011258	Medtr2g010880.1	96	50	2	0	1	50	233	282	9e-16	83.8
Ps_011260	Medtr2g101470.1	88.14	118	14	0	1	118	2069	1952	6e-28	123
Ps_011288	Medtr3g105770.1	92.86	70	3	2	28	96	146	214	8e-16	83.8
Ps_011324	Medtr7g098630.1	93.33	60	4	0	197	256	2288	2229	4e-17	87.7
Ps_011356	Medtr1g017870.1	85.9	78	11	0	173	250	1716	1639	4e-11	67.9
Ps_011370	Medtr3g078610.1	87.65	81	10	0	18	98	442	362	4e-15	81.8
Ps_011376	Medtr8g087530.1	90	120	12	0	21	140	596	715	6e-34	143
Ps_011440	Medtr5g070100.1	96.15	52	2	0	343	394	1169	1118	6e-17	87.7
Ps_011457	Medtr5g007380.1	91.38	58	5	0	105	162	3679	3622	2e-13	75.8
Ps_011458	Medtr8g095060.1	88.66	97	11	0	22	118	940	1036	4e-22	105
Ps_011459	Medtr8g095060.1	88.66	97	11	0	22	118	940	1036	5e-22	105
Ps_011473	Medtr5g032910.1	83.82	136	22	0	247	382	1337	1202	2e-19	95.6
Ps_011495	Medtr4g038660.1	87.95	83	10	0	108	190	1699	1781	1e-16	85.7
Ps_011508	Medtr4g130820.1	86.9	84	11	0	200	283	127	210	1e-14	79.8
Ps_011516	AC146630_11.1	84.58	201	28	2	115	315	1	198	1e-32	139
Ps_011528	Medtr5g035610.1	88.07	109	10	1	83	188	88	196	1e-23	109
Ps_011539	Medtr4g061180.1	93.33	60	4	0	305	364	19	78	6e-17	87.7
Ps_011550	Medtr5g030740.1	84.88	86	13	0	137	222	356	271	4e-11	67.9
Ps_011563	Medtr2g020620.1	92.59	54	4	0	174	227	772	719	1e-13	75.8
Ps_011585	Medtr8g070680.1	98.51	67	1	0	86	152	11	77	3e-28	125
Ps_011602	Medtr6g092820.1	89.04	73	8	0	1	73	1612	1684	2e-15	81.8
Ps_011603	Medtr4g072570.1	90.48	63	6	0	143	205	100	38	3e-14	77.8
Ps_011608	Medtr3g107710.1	94.19	86	5	0	149	234	1671	1756	3e-30	131
Ps_011608	Medtr3g107710.1	90.36	83	8	0	150	232	1	83	2e-21	101
Ps_011615	Medtr2g101660.1	97.87	47	1	0	343	389	444	398	2e-16	85.7
Ps_011658	Medtr4g060940.1	92.98	57	4	0	9	65	1585	1529	3e-15	81.8
Ps_011670	Medtr4g083960.1	90.48	63	6	0	18	80	1495	1557	3e-14	77.8
Ps_011717	Medtr4g005850.1	97.73	44	1	0	132	175	63	20	1e-14	79.8
Ps_011750	Medtr5g070310.1	87.33	150	16	3	37	185	1569	1716	1e-27	123
Ps_011842	Medtr5g025010.1	87.59	137	15	2	169	304	23	158	4e-27	121
Ps_011846	Medtr1g009510.1	89.39	132	14	0	21	152	1478	1609	3e-36	151
Ps_011880	Medtr7g087960.1	91.89	74	6	0	152	225	657	584	1e-20	99.6
Ps_011940	Medtr4g116190.1	91.53	59	5	0	8	66	1279	1337	7e-14	77.8
Ps_011957	Medtr8g078670.1	95.56	45	2	0	65	109	519	475	8e-13	73.8
Ps_011992	Medtr1g016230.1	86.84	76	10	0	38	113	1432	1507	2e-12	71.9
Ps_012012	Medtr4g069800.2	93.33	60	4	0	25	84	670	729	7e-17	87.7
Ps_012013	Medtr4g069800.2	90.48	84	8	0	22	105	646	729	1e-21	103
Ps_012056	Medtr4g106840.1	100	81	0	0	169	249	1	81	3e-39	161
Ps_012064	Medtr6g021530.1	96.08	51	2	0	239	289	1040	1090	2e-16	85.7
Ps_012069	Medtr3g114480.1	94.74	95	5	0	9	103	95	1	1e-35	149
Ps_012110	Medtr4g061320.1	96	50	2	0	26	75	1066	1115	1e-15	83.8
Ps_012114	Medtr2g063480.1	86.21	116	15	1	148	262	1261	1376	2e-19	95.6
Ps_012120	Medtr8g018310.2	91.43	105	6	2	251	353	1211	1108	1e-27	123
Ps_012145	Medtr8g066770.1	95.7	93	4	0	119	211	835	927	6e-37	153
Ps_012154	Medtr7g081300.1	93.75	48	3	0	1	48	696	743	2e-12	71.9
Ps_012162	Medtr4g075130.1	92.67	150	11	0	4	153	712	861	1e-53	210
Ps_012186	Medtr7g104060.1	92.16	51	4	0	516	566	1259	1209	2e-11	69.9
Ps_012191	Medtr4g036430.1	86.84	76	10	0	26	101	174	99	2e-12	71.9
Ps_012236	Medtr3g100120.1	86.54	104	14	0	96	199	1907	1804	3e-19	95.6
Ps_012236	Medtr3g100120.1	90.32	62	6	0	267	328	1064	1003	3e-13	75.8
Ps_012236	Medtr3g100120.1	89.06	64	7	0	267	330	860	797	4e-12	71.9
Ps_012240	Medtr1g099490.1	94.23	52	3	0	1	52	809	758	9e-15	79.8
Ps_012280	Medtr1g092540.1	90.43	94	8	1	411	503	1748	1655	9e-23	107
Ps_012290	Medtr5g075060.1	93.44	61	4	0	358	418	8	68	2e-17	89.7
Ps_012291	Medtr5g075060.1	90.24	82	8	0	336	417	125	44	2e-20	99.6
Ps_012306	Medtr2g089210.1	90.48	63	6	0	1	63	256	318	4e-14	77.8
Ps_012321	AC225526_11.1	83.58	134	22	0	16	149	130	263	2e-18	91.7
Ps_012337	Medtr4g070640.1	87.71	179	22	0	31	209	14	192	3e-45	180
Ps_012453	Medtr2g104130.1	92.86	70	5	0	180	249	1	70	1e-20	99.6
Ps_012467	Medtr5g080340.1	100	42	0	0	1	42	179	220	8e-16	83.8
Ps_012480	Medtr5g091600.1	87.67	73	9	0	115	187	453	525	8e-13	73.8
Ps_012481	Medtr1g099940.1	93.85	65	4	0	17	81	2565	2629	4e-20	97.6
Ps_012597	Medtr4g078460.1	96.36	55	2	0	128	182	1321	1375	5e-19	93.7
Ps_012638	Medtr6g005820.2	93.48	46	3	0	216	261	283	328	4e-11	67.9
Ps_012657	Medtr4g127810.1	87.95	83	10	0	2	84	98	16	3e-16	85.7
Ps_012745	Medtr7g078060.1	86.81	91	12	0	21	111	1394	1304	2e-16	85.7
Ps_012759	Medtr5g089520.1	98.08	52	1	0	20	71	1005	1056	2e-19	95.6
Ps_012779	Medtr3g098440.1	98.31	59	1	0	280	338	230	172	2e-23	109
Ps_012780	Medtr3g098440.1	98.31	59	1	0	196	254	230	172	2e-23	109
Ps_012804	Medtr3g061300.1	92.42	66	5	0	31	96	289	354	3e-18	91.7
Ps_012837	Medtr1g114160.1	84.38	96	15	0	30	125	1442	1537	2e-12	71.9
Ps_012850	Medtr1g093750.1	90.91	77	7	0	115	191	1	77	3e-20	97.6
Ps_012852	Medtr1g013410.1	97.62	42	1	0	168	209	423	382	1e-13	75.8
Ps_012854	Medtr1g013410.1	84.62	182	12	3	54	221	70	249	3e-33	141
Ps_012861	Medtr2g033740.1	83.04	112	16	1	223	331	534	423	6e-11	67.9
Ps_012862	Medtr2g033740.1	83.04	112	16	1	421	529	534	423	9e-11	67.9
Ps_012915	Medtr2g010740.1	89.31	159	17	0	26	184	1243	1401	6e-45	180
Ps_012930	Medtr7g099200.1	95.65	46	2	0	380	425	285	240	3e-13	75.8
Ps_012931	Medtr7g099200.1	95.65	46	2	0	312	357	285	240	2e-13	75.8
Ps_012938	Medtr7g103990.1	83.76	117	19	0	24	140	580	696	4e-15	81.8
Ps_012957	Medtr3g025300.1	94.68	94	5	0	179	272	1	94	6e-35	147
Ps_012965	Medtr3g065140.1	90.36	83	8	0	17	99	330	412	3e-21	101
Ps_012966	Medtr3g065140.1	90.63	64	6	0	24	87	349	412	1e-14	79.8
Ps_012990	Medtr2g008170.1	89.57	115	12	0	159	273	2	116	8e-31	133
Ps_012996	Medtr2g081860.1	85.71	91	13	0	178	268	5	95	4e-14	77.8
Ps_013063	Medtr5g098170.1	92.22	90	7	0	18	107	997	1086	8e-28	123
Ps_013077	Medtr7g074290.1	87.8	123	13	2	20	141	1366	1487	1e-23	109
Ps_013133	Medtr3g010860.1	84.21	114	18	0	132	245	370	483	7e-16	83.8
Ps_013150	Medtr8g085920.1	92	75	6	0	1	75	126	200	2e-21	101
Ps_013153	Medtr2g102340.1	95.16	62	3	0	31	92	1028	1089	1e-20	99.6
Ps_013165	Medtr7g080460.1	92.5	80	6	0	273	352	2070	1991	4e-24	111
Ps_013166	Medtr7g080460.1	92.5	80	6	0	228	307	2070	1991	3e-24	111
Ps_013173	Medtr7g109320.1	84.96	113	17	0	93	205	879	991	8e-18	89.7
Ps_013190	Medtr4g131720.1	88.76	89	10	0	162	250	89	1	6e-20	97.6
Ps_013215	Medtr5g071920.1	90.59	85	8	0	170	254	804	888	2e-22	105
Ps_013216	Medtr3g108770.1	95.08	61	3	0	24	84	369	429	9e-20	97.6
Ps_013240	Medtr1g007180.1	92.19	64	5	0	43	106	667	730	4e-17	87.7
Ps_013257	Medtr3g028270.1	91.03	78	7	0	1	78	123	200	2e-20	99.6
Ps_013281	Medtr1g066400.1	79.71	207	41	1	36	241	69	275	1e-11	69.9
Ps_013409	Medtr3g110450.1	87.13	101	13	0	188	288	3102	3002	5e-20	97.6
Ps_013447	Medtr1g005750.1	97.62	42	1	0	128	169	13	54	1e-13	75.8
Ps_013447	Medtr1g005750.1	97.62	42	1	0	171	212	13	54	1e-13	75.8
Ps_013462	Medtr8g076950.3	91.2	125	11	0	1	125	479	355	3e-39	161
Ps_013473	Medtr3g055330.1	89.66	58	6	0	164	221	866	809	3e-11	67.9
Ps_013512	Medtr3g087170.1	95.59	68	3	0	138	205	13	80	2e-24	111
Ps_013525	Medtr7g016640.1	93.48	46	3	0	13	58	1386	1431	5e-11	67.9
Ps_013529	Medtr1g075790.1	90.32	62	6	0	100	161	1772	1711	1e-13	75.8
Ps_013540	Medtr5g033190.1	91.21	91	8	0	23	113	1734	1824	4e-26	117
Ps_013541	Medtr5g017880.1	97.83	46	1	0	116	161	57	102	9e-16	83.8
Ps_013598	Medtr7g083810.1	92.96	71	5	0	243	313	21	91	5e-21	101
Ps_013616	Medtr3g069170.2	83.61	122	20	0	10	131	411	532	5e-16	83.8
Ps_013657	Medtr7g069660.1	92.16	51	4	0	43	93	1003	1053	9e-12	69.9
Ps_013660	Medtr1g090640.1	92.11	76	6	0	25	100	2470	2545	9e-22	103
Ps_013815	AC233679_1.1	89.13	92	7	1	215	303	1345	1436	4e-20	99.6
Ps_013816	AC233679_1.1	86.92	107	14	0	251	357	1414	1520	9e-21	101
Ps_013817	AC233679_1.1	86.93	176	20	1	215	387	1345	1520	3e-39	163
Ps_013819	AC233679_1.1	89.13	92	7	1	696	784	1345	1436	6e-20	99.6
Ps_013820	AC233679_1.1	86.92	107	14	0	732	838	1414	1520	1e-20	101
Ps_013822	AC233679_1.1	86.93	176	20	1	696	868	1345	1520	5e-39	163
Ps_013834	Medtr2g092950.1	85.71	105	9	2	125	229	1	99	2e-15	81.8
Ps_013835	AC235671_14.1	90.48	105	10	0	89	193	1	105	1e-29	129
Ps_013836	AC235671_14.1	90.48	105	10	0	105	209	1	105	1e-29	129
Ps_013850	Medtr1g075740.1	92.98	57	4	0	194	250	1459	1403	2e-15	81.8
Ps_013852	Medtr2g017960.1	89.33	75	8	0	207	281	825	751	2e-16	85.7
Ps_013853	Medtr2g017960.1	89.33	75	8	0	250	324	825	751	2e-16	85.7
Ps_013862	AC233572_20.1	93.42	76	5	0	165	240	1921	1996	3e-24	111
Ps_013863	Medtr8g103670.1	92.55	94	7	0	17	110	122	29	2e-30	131
Ps_013885	Medtr4g127580.1	87.21	86	11	0	40	125	859	944	6e-16	83.8
Ps_013895	Medtr2g029000.1	93.86	114	7	0	400	513	207	94	7e-42	170
Ps_013928	Medtr4g060320.1	95.45	44	2	0	41	84	616	659	3e-12	71.9
Ps_013965	Medtr5g006740.2	93.88	49	3	0	123	171	62	14	5e-13	73.8
Ps_013966	Medtr5g006740.2	93.88	49	3	0	123	171	62	14	5e-13	73.8
Ps_014068	Medtr1g100110.1	87.01	77	10	0	5	81	77	1	5e-13	73.8
Ps_014089	Medtr5g008050.1	92.16	51	4	0	19	69	778	828	7e-12	69.9
Ps_014090	Medtr5g008050.1	87.07	116	11	1	62	173	713	828	1e-23	109
Ps_014091	Medtr5g008050.1	86.5	163	18	1	59	217	666	828	2e-25	115
Ps_014141	Medtr5g014310.1	89.91	109	11	0	1	109	357	465	9e-30	129
Ps_014161	Medtr5g084830.2	96.39	83	3	0	66	148	1136	1218	3e-33	141
Ps_014165	Medtr4g093890.1	85.37	123	16	2	76	197	85	206	2e-16	85.7
Ps_014166	Medtr4g093890.1	81.43	210	34	3	34	242	1	206	5e-17	87.7
Ps_014167	Medtr4g093890.1	85.37	123	16	2	76	197	85	206	2e-16	85.7
Ps_014198	Medtr6g025580.1	93.48	46	3	0	4	49	149	194	7e-11	67.9
Ps_014206	Medtr7g093000.1	89.77	88	9	0	133	220	1525	1438	7e-22	103
Ps_014206	Medtr7g093000.1	90.67	75	7	0	216	290	1369	1443	7e-19	93.7
Ps_014207	Medtr5g073240.1	88.37	86	10	0	7	92	494	409	2e-18	91.7
Ps_014211	Medtr2g009660.1	96.97	99	3	0	1	99	274	176	7e-43	172
Ps_014281	Medtr7g101020.1	85.85	106	9	2	1	106	1099	1198	6e-16	83.8
Ps_014287	Medtr6g013790.1	83.52	176	29	0	62	237	490	665	2e-26	119
Ps_014319	Medtr6g060440.1	93.22	59	4	0	11	69	572	630	2e-16	85.7
Ps_014329	Medtr3g008010.1	96.08	51	2	0	1	51	77	27	2e-16	85.7
Ps_014340	Medtr4g119090.1	100	74	0	0	213	286	31	104	7e-35	147
Ps_014343	Medtr5g015950.1	94.32	88	5	0	1	88	1260	1347	2e-31	135
Ps_014359	Medtr2g086740.1	87.84	74	9	0	25	98	590	663	2e-13	75.8
Ps_014420	Medtr8g068210.1	84.02	169	15	4	500	665	995	836	5e-22	105
Ps_014422	Medtr2g048690.1	96	75	3	0	1	75	678	752	4e-28	125
Ps_014458	Medtr5g045910.1	94.23	52	3	0	231	282	98	149	1e-14	79.8
Ps_014465	Medtr5g013270.1	88.17	93	11	0	25	117	958	1050	6e-20	97.6
Ps_014479	Medtr5g026350.1	90.74	108	10	0	21	128	1615	1722	4e-31	135
Ps_014527	Medtr5g096320.1	91.41	128	11	0	18	145	2199	2326	9e-41	167
Ps_014528	Medtr5g096320.1	90.65	107	10	0	16	122	2220	2326	1e-30	133
Ps_014531	Medtr1g011840.1	89.71	68	7	0	254	321	8	75	1e-14	79.8
Ps_014545	Medtr5g011520.1	84.89	139	15	3	40	175	843	978	5e-18	91.7
Ps_014547	Medtr3g107500.1	94.59	74	4	0	260	333	456	383	2e-25	115
Ps_014561	AC233651_1009.1	88.46	104	12	0	4	107	183	80	2e-24	111
Ps_014566	Medtr3g091570.1	98.04	51	1	0	781	831	1966	1916	2e-18	93.7
Ps_014571	Medtr4g068220.1	96.43	56	2	0	285	340	249	194	2e-19	95.6
Ps_014572	Medtr6g008690.1	93.88	49	3	0	195	243	1611	1563	6e-13	73.8
Ps_014580	Medtr3g096350.1	94.62	93	5	0	192	284	21	113	2e-34	145
Ps_014589	Medtr4g007230.1	86.96	115	15	0	27	141	46	160	2e-23	109
Ps_014620	Medtr5g085730.1	100	37	0	0	20	56	1518	1554	5e-13	73.8
Ps_014621	Medtr1g072940.1	88.46	104	12	0	17	120	3751	3854	2e-24	111
Ps_014630	Medtr7g091370.1	93.75	48	3	0	321	368	702	655	3e-12	71.9
Ps_014654	Medtr3g108100.1	92.31	91	7	0	389	479	1	91	3e-28	125
Ps_014684	Medtr5g057910.1	90.16	61	6	0	120	180	5	65	2e-12	73.8
Ps_014703	Medtr1g018140.1	94.12	51	3	0	21	71	1099	1149	5e-14	77.8
Ps_014710	Medtr4g095410.1	94.29	70	4	0	21	90	1509	1578	6e-23	107
Ps_014713	Medtr3g095230.1	89.86	69	5	1	94	162	1136	1202	1e-13	75.8
Ps_014714	Medtr3g095230.1	89.86	69	5	1	112	180	1136	1202	2e-13	75.8
Ps_014723	Medtr2g100100.1	87.88	66	8	0	7	72	444	379	4e-11	67.9
Ps_014731	Medtr4g055270.1	89.61	77	8	0	74	150	77	1	1e-17	89.7
Ps_014732	Medtr3g108600.1	92.63	95	7	0	245	339	1364	1270	1e-30	133
Ps_014732	Medtr3g108600.1	88.64	88	10	0	347	434	1148	1235	3e-19	95.6
Ps_014733	Medtr7g054260.1	97.5	40	1	0	245	284	40	1	3e-12	71.9
Ps_014736	Medtr6g008950.1	86.75	83	11	0	6	88	832	914	5e-14	77.8
Ps_014737	Medtr2g020040.1	93.26	89	6	0	6	94	715	803	2e-29	129
Ps_014743	Medtr5g027960.1	92.98	114	8	0	1	114	707	594	6e-40	163
Ps_014743	Medtr5g027960.1	95.4	87	4	0	115	201	445	531	2e-33	141
Ps_014746	Medtr7g021190.1	88.24	68	8	0	78	145	131	64	3e-12	71.9
Ps_014747	Medtr7g021190.1	88.24	68	8	0	78	145	131	64	3e-12	71.9
Ps_014752	Medtr4g120050.1	80.46	174	28	2	56	226	369	199	7e-11	67.9
Ps_014753	Medtr4g120050.1	80.46	174	28	2	56	226	369	199	6e-11	67.9
Ps_014771	Medtr7g085120.1	96.23	53	2	0	1	53	1344	1292	2e-17	89.7
Ps_014774	Medtr4g103970.1	89.08	119	13	0	18	136	76	194	1e-30	133
Ps_014775	Medtr4g103970.1	87.78	90	11	0	202	291	105	194	6e-18	91.7
Ps_014798	Medtr8g062140.1	100	41	0	0	1	41	3576	3616	2e-15	81.8
Ps_014800	Medtr7g086940.1	100	79	0	0	262	340	69	147	7e-38	157
Ps_014834	Medtr8g086850.1	93.15	73	5	0	5	77	313	385	3e-22	105
Ps_014835	Medtr8g086850.1	93.15	73	5	0	5	77	313	385	4e-22	105
Ps_014837	Medtr4g065700.1	85.89	163	17	1	116	278	325	169	1e-33	143
Ps_014837	Medtr4g065700.1	85.39	89	13	0	137	225	934	846	1e-12	73.8
Ps_014838	Medtr1g105410.1	88.24	68	8	0	1	68	68	1	3e-12	71.9
Ps_014857	Medtr3g070270.1	88.89	72	8	0	269	340	797	726	1e-14	79.8
Ps_014863	Medtr7g027620.1	92.06	63	5	0	94	156	184	246	1e-16	85.7
Ps_014864	Medtr4g019060.1	93.94	66	4	0	219	284	990	925	1e-20	99.6
Ps_014874	Medtr7g021510.1	89.38	113	12	0	151	263	32	144	1e-29	129
Ps_014875	Medtr7g021510.1	89.38	113	12	0	71	183	32	144	9e-30	129
Ps_014907	Medtr1g086340.1	90.82	98	9	0	3	100	578	675	2e-27	123
Ps_014908	Medtr1g086340.1	95.74	47	2	0	5	51	596	550	3e-14	77.8
Ps_014914	Medtr1g038800.1	90.63	64	6	0	194	257	1	64	1e-14	79.8
Ps_014915	Medtr1g038800.1	90.63	64	6	0	282	345	1	64	1e-14	79.8
Ps_014926	Medtr3g087870.1	86.6	194	23	1	1	194	14	204	6e-33	141
Ps_014928	Medtr3g109390.1	93.22	59	4	0	78	136	1151	1209	2e-16	85.7
Ps_014930	Medtr5g063730.1	91.03	78	7	0	2	79	2921	2844	1e-20	99.6
Ps_014938	Medtr5g087390.1	89.53	86	9	0	14	99	3985	4070	2e-20	99.6
Ps_014948	Medtr6g088610.1	83.09	278	32	5	52	320	731	460	4e-38	159
Ps_014968	Medtr5g017830.1	100	42	0	0	137	178	648	689	8e-16	83.8
Ps_014969	Medtr5g017830.1	97.92	48	1	0	14	61	642	689	3e-17	87.7
Ps_014970	Medtr5g017830.1	97.5	80	2	0	1	80	610	689	7e-34	143
Ps_014971	Medtr8g094800.1	84.56	149	20	1	1	149	234	89	1e-20	99.6
Ps_014986	Medtr4g054630.1	93.88	49	3	0	1	49	729	777	5e-13	73.8
Ps_014988	Medtr4g054630.1	96.49	57	2	0	1	57	721	777	5e-20	97.6
Ps_014991	Medtr8g013680.1	93.1	58	4	0	305	362	712	655	9e-16	83.8
Ps_015004	Medtr1g016270.1	95.92	49	2	0	346	394	708	756	4e-15	81.8
Ps_015005	Medtr1g016270.1	95.92	49	2	0	156	204	708	756	2e-15	81.8
Ps_015014	Medtr3g072800.1	94.12	51	3	0	172	222	2640	2590	3e-14	77.8
Ps_015026	Medtr4g075420.2	82.98	141	12	3	497	631	28	162	2e-15	83.8
Ps_015040	Medtr8g035560.1	93.49	215	14	0	75	289	1841	2055	2e-85	315
Ps_015049	AC233845_2.1	92.77	83	6	0	123	205	301	383	2e-25	117
Ps_015066	Medtr8g106950.1	90.77	65	6	0	211	275	1661	1597	3e-15	81.8
Ps_015073	Medtr6g081060.1	90.74	54	5	0	9	62	1049	1102	7e-11	67.9
Ps_015074	Medtr6g081060.1	90.74	54	5	0	9	62	1049	1102	4e-11	67.9
Ps_015075	Medtr6g081060.1	90.74	54	5	0	9	62	1049	1102	5e-11	67.9
Ps_015083	Medtr5g091690.1	95.65	46	2	0	169	214	73	118	2e-13	75.8
Ps_015085	Medtr4g115090.1	85	100	15	0	1438	1537	159	258	7e-14	79.8
Ps_015088	Medtr5g077090.1	90.7	86	8	0	6	91	1502	1587	6e-23	107
Ps_015095	Medtr4g129500.1	91.55	71	6	0	152	222	1517	1587	1e-18	93.7
Ps_015095	Medtr4g129500.1	94.83	58	3	0	19	76	1462	1519	5e-18	91.7
Ps_015106	Medtr3g082180.1	93	100	7	0	4	103	636	735	1e-33	143
Ps_015106	Medtr3g082180.1	93	100	7	0	215	314	735	636	1e-33	143
Ps_015107	Medtr3g082180.1	89.69	97	10	0	151	247	708	612	8e-25	113
Ps_015133	Medtr3g109630.1	95.56	45	2	0	97	141	2995	2951	1e-12	73.8
Ps_015139	Medtr5g066770.1	90.09	111	11	0	13	123	1864	1974	8e-31	133
Ps_015151	Medtr5g064060.1	85.71	126	18	0	309	434	453	328	7e-23	107
Ps_015174	Medtr8g062780.1	86.6	97	13	0	23	119	894	990	8e-18	89.7
Ps_015186	Medtr5g051060.1	90.63	64	5	1	46	109	193	255	3e-12	71.9
Ps_015205	Medtr7g074620.1	98.67	75	1	0	55	129	1186	1260	7e-33	141
Ps_015217	Medtr5g058860.1	91.25	80	7	0	14	93	1416	1495	1e-21	103
Ps_015252	Medtr6g060660.1	93.2	103	7	0	86	188	373	475	2e-35	149
Ps_015254	Medtr6g060660.1	94.83	58	3	0	91	148	401	458	4e-18	91.7
Ps_015255	Medtr6g060660.1	92	75	6	0	91	165	401	475	5e-21	101
Ps_015256	Medtr6g060660.1	95.35	86	4	0	86	171	373	458	2e-32	139
Ps_015258	Medtr3g117700.1	88.04	92	11	0	699	790	691	782	6e-19	95.6
Ps_015263	Medtr4g050540.1	85.19	135	20	0	20	154	1424	1558	1e-23	109
Ps_015278	Medtr5g013930.1	93.18	88	6	0	72	159	1548	1635	4e-29	127
Ps_015279	Medtr1g012620.1	90.67	75	7	0	1	75	75	1	1e-18	93.7
Ps_015289	Medtr1g025780.1	91.04	67	6	0	1	67	984	1050	2e-16	85.7
Ps_015303	Medtr3g106400.1	90.91	66	6	0	276	341	53	118	1e-15	83.8
Ps_015308	Medtr1g092760.1	88.99	109	12	0	4	112	934	1042	4e-27	121
Ps_015309	Medtr4g076140.1	87.91	91	11	0	22	112	1329	1419	1e-18	93.7
Ps_015313	Medtr5g080650.1	91.09	101	9	0	126	226	13	113	1e-29	129
Ps_015314	Medtr5g080650.1	91.09	101	9	0	108	208	13	113	9e-30	129
Ps_015315	Medtr5g080650.1	91.09	101	9	0	147	247	13	113	1e-29	129
Ps_015327	AC229695_17.1	94.44	54	3	0	18	71	412	465	7e-16	83.8
Ps_015336	Medtr7g050300.1	93.02	86	6	0	28	113	676	761	9e-28	123
Ps_015340	Medtr5g095630.1	91.36	81	7	0	196	276	669	749	3e-22	105
Ps_015341	Medtr5g095630.1	91.36	81	7	0	196	276	669	749	3e-22	105
Ps_015344	Medtr5g008460.1	100	35	0	0	2	36	301	335	4e-11	69.9
Ps_015362	Medtr3g025880.1	84.39	314	22	6	560	864	1206	911	6e-59	228
Ps_015362	Medtr3g025880.1	88.06	201	18	2	670	864	1018	818	1e-50	200
Ps_015362	Medtr3g025880.1	87.88	198	18	2	583	774	1015	818	8e-49	194
Ps_015362	Medtr3g025880.1	86.21	203	22	2	627	829	737	541	3e-42	172
Ps_015362	Medtr3g025880.1	86.13	173	21	1	567	739	710	541	4e-35	149
Ps_015362	Medtr3g025880.1	89.84	128	10	1	560	684	945	818	2e-34	147
Ps_015362	Medtr3g025880.1	86.49	148	14	2	717	864	737	596	2e-28	127
Ps_015395	Medtr5g030890.1	90.32	93	8	1	287	378	2694	2602	4e-22	105
Ps_015443	Medtr5g075580.1	95.74	47	2	0	5	51	224	178	3e-14	77.8
Ps_015473	Medtr3g086550.1	84.57	175	27	0	212	386	675	501	1e-30	133
Ps_015473	Medtr3g086550.1	88.89	81	9	0	66	146	803	723	2e-17	89.7
Ps_015528	Medtr2g049330.1	84.75	118	18	0	1	118	578	695	2e-18	91.7
Ps_015548	Medtr8g062720.1	95.65	69	3	0	1	69	1661	1729	1e-24	113
Ps_015555	Medtr5g085490.1	88.57	70	8	0	35	104	544	613	1e-13	75.8
Ps_015556	Medtr5g085490.1	92	50	4	0	127	176	564	613	4e-11	67.9
Ps_015580	Medtr8g094740.1	86.32	95	13	0	1	95	1728	1822	2e-16	85.7
Ps_015583	Medtr5g082910.1	92.31	65	5	0	18	82	762	826	2e-17	89.7
Ps_015610	Medtr2g027140.1	97.67	43	1	0	270	312	928	970	5e-14	77.8
Ps_015616	Medtr5g032670.1	89.19	111	12	0	645	755	111	1	7e-28	125
Ps_015616	Medtr5g032670.1	85.56	90	13	0	303	392	438	349	6e-13	75.8
Ps_015617	Medtr1g019240.1	98.68	76	1	0	164	239	821	746	8e-34	143
Ps_015618	Medtr3g028500.1	87.14	70	9	0	321	390	13	82	9e-11	67.9
Ps_015623	Medtr7g065630.1	86.44	118	16	0	1	118	855	972	5e-23	107
Ps_015628	Medtr8g018730.2	97.56	41	1	0	290	330	3292	3332	8e-13	73.8
Ps_015657	AC235673_12.1	84.69	98	15	0	178	275	563	466	2e-13	75.8
Ps_015665	Medtr3g092770.1	92.55	94	7	0	52	145	238	331	5e-30	131
Ps_015673	Medtr5g030340.1	87.5	120	15	0	138	257	9	128	3e-26	119
Ps_015674	Medtr6g088450.1	94.62	93	5	0	21	113	1443	1535	3e-34	145
Ps_015675	Medtr6g088450.1	96.1	77	3	0	21	97	1459	1535	2e-29	129
Ps_015677	Medtr5g005370.1	92.42	66	5	0	153	218	872	937	4e-18	91.7
Ps_015678	Medtr5g005370.1	93.33	75	5	0	1	75	863	937	1e-23	109
Ps_015719	Medtr4g068230.1	91.43	105	9	0	1	105	1060	956	4e-32	137
Ps_015719	Medtr4g068230.1	92.31	78	6	0	100	177	1061	1138	3e-23	107
Ps_015757	Medtr5g054730.1	89.25	93	10	0	65	157	1228	1320	2e-22	105
Ps_015767	Medtr2g093020.1	92.65	68	5	0	18	85	1168	1101	3e-19	95.6
Ps_015886	Medtr3g082080.1	93.75	48	3	0	3	50	655	702	2e-12	71.9
Ps_015931	Medtr8g089420.1	90.59	170	16	0	94	263	1	170	4e-54	210
Ps_016002	Medtr4g068010.1	89	100	11	0	18	117	141	240	2e-24	111
Ps_016002	Medtr4g068010.1	92.11	76	6	0	125	200	55	130	5e-22	103
Ps_016003	Medtr4g068010.1	89.11	101	11	0	31	131	140	240	6e-25	113
Ps_016003	Medtr4g068010.1	92.11	76	6	0	139	214	55	130	6e-22	103
Ps_016008	Medtr5g026760.1	87.95	83	10	0	111	193	1105	1187	1e-16	85.7
Ps_016016	Medtr1g015970.1	93.75	48	3	0	1	48	1609	1656	3e-12	71.9
Ps_016023	Medtr4g127910.1	83.48	115	18	1	4	117	509	395	8e-12	69.9
Ps_016038	Medtr2g062410.1	93.06	72	5	0	30	101	971	900	5e-22	103
Ps_016080	Medtr7g028630.1	90.53	95	9	0	1	95	352	258	5e-26	117
Ps_016083	Medtr4g014050.1	84.69	98	12	1	36	130	1	98	2e-12	71.9
Ps_016090	Medtr3g098800.1	83.43	181	27	1	258	435	876	696	8e-26	117
Ps_016091	Medtr3g098800.1	84.56	149	23	0	258	406	876	728	1e-24	113
Ps_016101	Medtr2g099990.1	88.24	68	8	0	1	68	150	83	4e-12	71.9
Ps_016114	Medtr7g045520.1	90	60	6	0	79	138	8	67	3e-12	71.9
Ps_016126	Medtr8g073130.1	88.89	72	8	0	187	258	534	605	1e-14	79.8
Ps_016136	Medtr1g017870.1	88.57	70	8	0	145	214	1719	1650	2e-13	75.8
Ps_016164	Medtr7g082650.1	96.08	51	2	0	173	223	832	882	1e-16	85.7
Ps_016268	Medtr5g079710.1	96.08	51	2	0	215	265	480	430	2e-16	85.7
Ps_016269	Medtr5g079710.1	96.08	51	2	0	294	344	480	430	2e-16	85.7
Ps_016270	Medtr5g079710.1	96.08	51	2	0	186	236	480	430	1e-16	85.7
Ps_016349	Medtr4g051120.1	89.06	64	7	0	1	64	3890	3953	2e-12	71.9
Ps_016354	Medtr2g101640.1	90.14	71	7	0	203	273	606	676	2e-16	85.7
Ps_016361	Medtr1g044480.1	97.37	38	1	0	5	42	92	55	3e-11	67.9
Ps_016375	Medtr4g068620.1	92.59	54	4	0	1	54	306	359	2e-13	75.8
Ps_016382	Medtr3g100100.1	91.53	59	5	0	187	245	181	239	4e-14	77.8
Ps_016383	Medtr3g100100.1	91.53	59	5	0	176	234	181	239	4e-14	77.8
Ps_016418	Medtr4g072930.1	87.63	97	12	0	18	114	243	339	4e-20	97.6
Ps_016461	Medtr5g024250.1	96.36	55	2	0	55	109	178	232	1e-18	93.7
Ps_016503	Medtr8g058530.1	96.4	111	3	1	647	756	901	1011	2e-44	180
Ps_016545	Medtr1g104500.1	94.59	111	6	0	28	138	811	921	9e-43	172
Ps_016580	Medtr3g101870.1	90.12	81	8	0	154	234	364	284	7e-20	97.6
Ps_016580	Medtr3g101870.1	91.18	68	4	1	242	307	85	18	4e-15	81.8
Ps_016583	Medtr1g034960.1	95.24	105	5	0	129	233	804	700	1e-41	168
Ps_016583	Medtr1g034960.1	93.2	103	7	0	17	119	814	916	1e-35	149
Ps_016629	Medtr2g094000.1	90.32	62	4	1	16	77	166	225	2e-11	69.9
Ps_016632	Medtr5g095630.1	93.41	91	6	0	146	236	653	743	7e-31	133
Ps_016632	Medtr5g095630.1	88	75	9	0	1	75	517	591	4e-14	77.8
Ps_016644	Medtr8g011710.1	88.44	147	17	0	167	313	501	647	6e-38	157
Ps_016644	Medtr8g011710.1	88.73	142	16	0	20	161	506	647	3e-37	155
Ps_016645	Medtr8g011710.1	88.2	161	19	0	59	219	487	647	1e-41	168
Ps_016734	Medtr5g039840.1	92.16	51	4	0	359	409	337	387	2e-11	69.9
Ps_016780	Medtr4g062080.1	92.06	63	5	0	105	167	101	39	1e-16	85.7
Ps_016787	Medtr4g098070.1	93.04	115	5	1	107	221	112	1	3e-39	161
Ps_016806	Medtr2g100410.1	87.06	85	11	0	24	108	313	397	2e-15	81.8
Ps_016833	Medtr7g104150.1	90	70	7	0	1	70	835	904	1e-15	83.8
Ps_016860	Medtr4g053430.2	93.68	95	6	0	1	95	95	1	2e-33	141
Ps_016861	Medtr4g053430.2	93.68	95	6	0	1	95	95	1	4e-33	141
Ps_016876	Medtr1g016440.1	88.46	78	9	0	137	214	46	123	5e-16	83.8
Ps_016880	Medtr5g005290.1	93.62	47	3	0	229	275	638	592	1e-11	69.9
Ps_016971	Medtr3g096450.1	91.3	92	8	0	32	123	475	566	9e-27	119
Ps_017096	Medtr4g078750.1	95.45	66	3	0	156	221	1413	1348	5e-23	107
Ps_017096	Medtr4g078750.1	91.03	78	7	0	220	297	1258	1335	1e-20	99.6
Ps_017125	Medtr2g088940.1	94.44	72	4	0	113	184	1416	1345	2e-24	111
Ps_017126	Medtr2g088940.1	92.75	69	5	0	211	279	1416	1348	5e-20	97.6
Ps_017154	Medtr5g095400.1	92.31	52	4	0	206	257	1588	1537	2e-12	71.9
Ps_017181	Medtr5g035150.1	85.83	127	18	0	35	161	127	1	1e-23	109
Ps_017188	AC225507_46.1	95.45	44	2	0	23	66	423	380	3e-12	71.9
Ps_017193	Medtr3g096790.1	92.92	113	8	0	3	115	449	337	3e-39	161
Ps_017206	Medtr8g097010.1	87.06	85	11	0	162	246	341	257	4e-15	81.8
Ps_017212	Medtr6g088280.1	93.06	72	2	1	3	71	505	576	1e-20	99.6
Ps_017213	Medtr6g088280.1	93.06	72	2	1	3	71	505	576	1e-20	99.6
Ps_017214	Medtr3g111500.1	90.24	82	6	2	56	136	1809	1889	5e-16	83.8
Ps_017220	Medtr2g019170.1	96.08	51	2	0	154	204	1326	1276	1e-16	85.7
Ps_017271	AC235006_2.1	86.96	92	11	1	59	149	306	215	2e-14	79.8
Ps_017297	Medtr7g082470.1	90.48	84	8	0	296	379	2163	2080	1e-21	103
Ps_017305	Medtr7g031470.1	93.9	82	5	0	117	198	2072	1991	6e-28	123
Ps_017309	Medtr7g075900.1	93.42	76	5	0	1	76	287	362	3e-24	111
Ps_017309	Medtr7g075900.1	92.06	63	5	0	133	195	215	153	2e-16	85.7
Ps_017309	Medtr7g075900.1	97.73	44	1	0	202	245	353	396	1e-14	79.8
Ps_017323	Medtr8g075250.2	85.16	155	17	1	66	220	7	155	4e-29	127
Ps_017332	Medtr8g070530.1	86.47	133	14	1	62	194	1665	1537	9e-27	119
Ps_017332	Medtr8g070530.1	91.38	58	5	0	1	58	1992	1935	1e-13	75.8
Ps_017358	Medtr4g120750.1	95.45	66	3	0	22	87	859	924	5e-23	107
Ps_017372	Medtr8g075330.1	89.47	152	16	0	126	277	1386	1235	2e-43	174
Ps_017372	Medtr8g075330.1	82.88	111	19	0	17	127	1232	1122	1e-11	69.9
Ps_017391	Medtr1g086650.1	91.51	106	9	0	52	157	121	16	1e-32	139
Ps_017412	Medtr7g086940.1	91.87	123	10	0	23	145	420	542	2e-40	165
Ps_017439	Medtr4g061800.1	90.63	64	6	0	76	139	67	4	8e-15	79.8
Ps_017450	Medtr5g067320.1	86.14	101	14	0	4	104	250	350	1e-17	89.7
Ps_017458	Medtr3g067370.1	92.59	54	4	0	201	254	47	100	2e-13	75.8
Ps_017459	Medtr3g067370.1	95.35	43	2	0	201	243	47	89	1e-11	69.9
Ps_017495	Medtr7g080460.1	91.01	178	10	2	28	205	1642	1813	2e-56	218
Ps_017496	Medtr7g080460.1	93.75	48	3	0	14	61	1766	1813	2e-12	71.9
Ps_017505	Medtr2g013250.1	85.11	94	14	0	21	114	913	1006	2e-13	75.8
Ps_017507	Medtr2g013250.1	83.87	155	25	0	71	225	560	714	1e-23	109
Ps_017517	Medtr2g098660.1	85.71	105	12	1	6	110	895	996	2e-16	85.7
Ps_017536	Medtr2g030100.1	98.73	79	1	0	15	93	354	432	1e-35	149
Ps_017560	Medtr2g033370.1	89.74	78	8	0	20	97	130	53	4e-18	91.7
Ps_017566	Medtr4g084360.1	87.06	85	11	0	39	123	2	86	2e-15	81.8
Ps_017587	Medtr3g009160.1	88	75	6	1	1	72	93	19	6e-13	73.8
Ps_017614	Medtr8g101670.2	92.86	98	7	0	102	199	1	98	9e-33	139
Ps_017627	Medtr2g019370.1	94.17	120	7	0	10	129	890	1009	1e-45	182
Ps_017727	Medtr3g100110.1	95.56	45	2	0	1	45	492	536	6e-13	73.8
Ps_017798	Medtr4g113240.1	96.67	90	3	0	100	189	2820	2731	2e-37	155
Ps_017798	Medtr4g113240.1	90.11	91	9	0	19	109	2844	2934	8e-24	109
Ps_017800	Medtr2g059350.1	100	37	0	0	1	37	1271	1307	7e-13	73.8
Ps_017847	Medtr5g055070.1	83.65	104	17	0	122	225	34	137	2e-12	71.9
Ps_017851	Medtr5g060950.1	89.02	82	9	0	1	82	445	364	2e-18	91.7
Ps_017887	Medtr1g005890.1	100	114	0	0	3	116	60	173	6e-59	226
Ps_017911	Medtr3g100680.1	96.97	66	2	0	116	181	1	66	1e-25	115
Ps_017912	Medtr3g100680.1	96.97	66	2	0	148	213	1	66	2e-25	115
Ps_017962	Medtr1g072970.1	90.63	64	3	1	141	204	1704	1644	1e-13	75.8
Ps_017976	Medtr2g031380.1	85.47	117	17	0	1	117	2874	2758	5e-20	97.6
Ps_017981	Medtr4g087040.1	96.77	93	3	0	111	203	1617	1709	3e-39	161
Ps_017981	Medtr4g087040.1	87.5	96	9	1	20	112	1774	1869	2e-18	91.7
Ps_018000	Medtr4g131370.1	93.88	49	3	0	175	223	195	243	6e-13	73.8
Ps_018046	Medtr7g078210.1	95.24	42	2	0	1	42	42	1	3e-11	67.9
Ps_018087	Medtr1g018230.1	85.57	97	14	0	101	197	35	131	4e-15	81.8
Ps_018209	AC146550_1009.1	92.39	92	7	0	1	92	715	806	6e-29	127
Ps_018230	Medtr4g065550.1	86.14	101	5	1	41	141	1541	1632	4e-20	97.6
Ps_018239	Medtr2g028940.2	85	140	21	0	18	157	1063	924	3e-24	111
Ps_018262	Medtr4g012560.1	92.59	54	4	0	210	263	199	146	2e-13	75.8
Ps_018269	Medtr4g014640.1	92.31	52	4	0	9	60	518	569	2e-12	71.9
Ps_018288	Medtr4g064860.1	88.24	68	8	0	123	190	172	105	2e-12	71.9
Ps_018289	Medtr4g064860.1	90	60	6	0	45	104	288	347	2e-12	71.9
Ps_018311	Medtr4g132690.1	95.45	44	2	0	60	103	424	381	2e-12	71.9
Ps_018335	AC235488_15.1	96.49	57	2	0	2	58	238	182	3e-20	97.6
Ps_018371	Medtr4g019040.1	88.46	78	9	0	81	158	1402	1325	6e-16	83.8
Ps_018374	Medtr1g050550.1	97.44	39	1	0	209	247	1786	1748	2e-11	69.9
Ps_018405	Medtr8g069400.1	87.83	115	13	1	88	201	5607	5721	9e-24	109
Ps_018413	Medtr4g090640.1	95.92	49	2	0	3	51	66	18	3e-15	81.8
Ps_018467	Medtr2g103460.1	90.48	63	6	0	137	199	14	76	3e-14	77.8
Ps_018529	Medtr3g106290.1	90.74	54	5	0	17	70	721	774	5e-11	67.9
Ps_018532	Medtr4g103480.1	93.88	49	3	0	89	137	2294	2342	5e-13	73.8
Ps_018556	Medtr5g028610.1	95.45	44	2	0	128	171	1999	2042	3e-12	71.9
Ps_018645	Medtr1g043080.1	89.23	65	7	0	1	65	700	764	1e-12	73.8
Ps_018706	Medtr1g099490.1	97.44	39	1	0	1	39	811	773	1e-11	69.9
Ps_018707	Medtr8g095160.1	84.5	129	20	0	18	146	2448	2576	6e-20	97.6
Ps_018732	Medtr3g072300.1	100	51	0	0	200	250	297	347	3e-21	101
Ps_018750	Medtr3g095620.1	88.24	68	8	0	136	203	77	144	2e-12	71.9
Ps_018784	Medtr6g088280.1	100	66	0	0	52	117	66	1	2e-30	131
Ps_018785	Medtr6g088280.1	93.98	166	4	1	18	183	160	1	1e-66	252
Ps_018878	Medtr5g082270.1	93.04	115	8	0	95	209	92	206	2e-40	165
Ps_018906	Medtr1g098530.2	93.88	49	3	0	1	49	629	581	5e-13	73.8
Ps_018958	Medtr4g131850.1	95.74	47	2	0	19	65	47	1	4e-14	77.8
Ps_018973	Medtr4g083660.1	91.43	70	6	0	43	112	1041	1110	2e-18	91.7
Ps_018974	Medtr4g083660.1	91.67	72	6	0	77	148	1039	1110	2e-19	95.6
Ps_018993	Medtr1g006120.1	90.91	55	5	0	340	394	632	686	2e-11	69.9
Ps_019054	Medtr4g023500.1	89.04	73	8	0	14	86	218	146	2e-15	81.8
Ps_019162	Medtr5g013910.1	92.21	77	6	0	178	254	31	107	2e-22	105
Ps_019188	Medtr6g005480.1	92.96	142	10	0	141	282	1093	1234	1e-51	202
Ps_019188	Medtr6g005480.1	92.86	98	7	0	15	112	1137	1234	1e-32	139
Ps_019189	Medtr6g005480.1	92.86	98	7	0	15	112	1137	1234	2e-32	139
Ps_019291	Medtr4g128830.1	92.68	82	6	0	21	102	234	153	2e-25	115
Ps_019312	Medtr8g077290.1	98.61	72	1	0	113	184	742	813	1e-31	135
Ps_019337	Medtr3g016200.1	95.71	70	3	0	52	121	1	70	4e-25	115
Ps_019338	Medtr3g016200.1	95.71	70	3	0	52	121	1	70	4e-25	115
Ps_019357	Medtr2g020940.1	100	43	0	0	88	130	231	189	2e-16	85.7
Ps_019362	Medtr5g082540.1	90.12	81	8	0	1	81	1451	1531	4e-20	97.6
Ps_019372	Medtr7g071940.1	89.55	67	7	0	1	67	2958	3024	4e-14	77.8
Ps_019373	Medtr7g071940.1	89.55	67	7	0	1	67	2958	3024	4e-14	77.8
Ps_019377	AC229701_21.1	92	50	4	0	16	65	121	72	3e-11	67.9
Ps_019383	Medtr6g082280.1	95.16	62	3	0	191	252	245	306	1e-20	99.6
Ps_019384	Medtr6g082280.1	95.16	62	3	0	222	283	245	306	1e-20	99.6
Ps_019387	Medtr2g060070.1	82.87	181	31	0	22	202	1	181	5e-25	113
Ps_019396	Medtr7g090140.1	87.34	79	10	0	24	102	1757	1835	5e-14	77.8
Ps_019435	Medtr7g101840.1	86.6	97	10	1	31	124	97	1	1e-16	85.7
Ps_019436	Medtr1g115110.1	90.73	151	14	0	20	170	79	229	2e-47	188
Ps_019437	Medtr1g115110.1	90.73	151	14	0	20	170	79	229	2e-47	188
Ps_019464	Medtr7g024670.1	88.89	63	7	0	1	63	868	806	2e-11	69.9
Ps_019469	Medtr3g104370.1	87.01	77	10	0	45	121	605	681	7e-13	73.8
Ps_019471	Medtr1g099490.1	89.19	74	8	0	19	92	831	758	5e-16	83.8
Ps_019472	Medtr1g099490.1	89.33	75	8	0	28	102	832	758	1e-16	85.7
Ps_019482	Medtr1g116790.1	87.29	118	12	1	214	328	118	1	5e-24	111
Ps_019492	Medtr8g011950.1	91.46	82	7	0	6	87	3299	3218	5e-23	107
Ps_019496	Medtr3g061570.1	96.36	55	2	0	588	642	426	372	2e-18	93.7
Ps_019544	Medtr3g104940.1	93.33	105	7	0	195	299	2309	2205	9e-37	153
Ps_019571	Medtr2g014410.1	92.42	66	5	0	58	123	696	761	5e-18	91.7
Ps_019610	Medtr6g013770.1	86.52	89	12	0	19	107	97	9	2e-15	81.8
Ps_019619	Medtr2g019840.1	87.88	66	8	0	247	312	131	196	5e-11	67.9
Ps_019620	Medtr2g019840.1	87.88	66	8	0	337	402	131	196	6e-11	67.9
Ps_019621	Medtr2g019840.1	87.88	66	8	0	305	370	131	196	5e-11	67.9
Ps_019637	Medtr7g109830.1	96.72	61	2	0	1	61	1568	1508	2e-22	105
Ps_019637	Medtr7g109830.1	93.55	62	4	0	191	252	1410	1471	2e-18	91.7
Ps_019637	Medtr7g109830.1	94.83	58	3	0	140	197	1511	1454	2e-18	91.7
Ps_019640	Medtr1g063940.1	87.78	90	11	0	336	425	1321	1232	4e-18	91.7
Ps_019660	Medtr6g074880.1	90.54	74	7	0	1	74	1335	1408	3e-18	91.7
Ps_019665	Medtr1g082650.1	96.49	57	2	0	247	303	7	63	5e-20	97.6
Ps_019670	Medtr5g035080.1	90.63	64	6	0	17	80	1195	1258	1e-14	79.8
Ps_019672	Medtr4g130250.1	91.53	59	5	0	32	90	253	311	4e-14	77.8
Ps_019687	AC233576_25.1	93.15	73	5	0	4	76	582	510	5e-22	105
Ps_019688	Medtr4g093810.1	83.27	251	33	1	3	253	344	103	3e-42	172
Ps_019723	Medtr3g049970.1	85.47	117	17	0	17	133	1293	1409	4e-20	97.6
Ps_019754	Medtr1g082650.1	92.45	159	12	0	305	463	1734	1576	3e-56	220
Ps_019754	Medtr1g082650.1	83.62	177	14	4	714	878	1268	1095	2e-23	111
Ps_019754	Medtr1g082650.1	88.64	88	10	0	1524	1611	449	362	1e-18	95.6
Ps_019754	Medtr1g082650.1	86.32	95	10	1	981	1075	983	892	2e-14	81.8
Ps_019803	Medtr1g108520.1	86.32	95	12	1	248	342	388	295	7e-14	77.8
Ps_019804	Medtr1g108520.1	86.32	95	12	1	303	397	388	295	8e-14	77.8
Ps_019805	Medtr1g108520.1	86.32	95	12	1	248	342	388	295	7e-14	77.8
Ps_019806	Medtr1g108520.1	86.32	95	12	1	303	397	388	295	8e-14	77.8
Ps_019824	Medtr1g116240.1	91.74	109	9	0	170	278	798	690	2e-34	145
Ps_019942	Medtr8g101380.1	92.55	94	7	0	1	94	1487	1580	3e-30	131
Ps_019967	Medtr1g094960.1	89.27	177	19	0	151	327	1860	1684	5e-51	200
Ps_019993	AC235756_33.1	97.62	42	1	0	341	382	1	42	2e-13	75.8
Ps_019996	Medtr5g035800.1	91.21	91	7	1	45	135	577	666	1e-23	109
Ps_020025	Medtr7g118260.1	84.47	103	15	1	17	118	1824	1722	1e-11	69.9
Ps_020035	Medtr7g088820.1	92.59	54	4	0	147	200	3108	3055	1e-13	75.8
Ps_020063	Medtr8g032230.1	86.9	84	11	0	141	224	90	7	8e-15	79.8
Ps_020068	Medtr1g007870.2	91.35	104	9	0	1	104	172	275	2e-31	135
Ps_020085	Medtr5g024770.1	91.94	62	5	0	1	62	757	818	1e-15	83.8
Ps_020161	Medtr8g038820.1	86.43	199	23	3	76	270	1890	2088	1e-38	159
Ps_020177	Medtr6g046030.1	85.11	94	13	1	260	353	8	100	6e-11	67.9
Ps_020183	Medtr2g092930.2	100	79	0	0	5	83	1441	1519	6e-38	157
Ps_020205	Medtr8g056780.1	90.74	54	5	0	52	105	1	54	4e-11	67.9
Ps_020207	Medtr5g034840.1	86.78	121	13	1	1	121	905	1022	2e-23	109
Ps_020208	Medtr5g034840.1	88.37	86	7	1	20	105	940	1022	5e-17	87.7
Ps_020213	Medtr3g069070.1	94.74	95	5	0	605	699	1086	992	4e-35	149
Ps_020230	Medtr8g078670.1	88.14	118	11	1	116	233	30	144	2e-26	119
Ps_020230	Medtr8g078670.1	79.45	253	34	4	262	496	317	569	3e-16	85.7
Ps_020230	Medtr8g078670.1	85.26	95	14	0	276	370	286	380	8e-14	77.8
Ps_020231	Medtr8g078670.1	87.5	80	10	0	303	382	301	380	2e-14	79.8
Ps_020231	Medtr8g078670.1	79.05	253	35	4	274	508	317	569	8e-14	77.8
Ps_020231	Medtr8g078670.1	83.05	118	17	1	128	245	30	144	5e-12	71.9
Ps_020251	Medtr8g039110.1	83.85	161	20	1	175	335	17	171	3e-25	115
Ps_020258	AC235678_15.1	89.66	58	6	0	154	211	968	1025	3e-11	67.9
Ps_020290	Medtr4g022320.1	94.2	69	4	0	124	192	38	106	1e-22	105
Ps_020314	Medtr5g037300.1	82.61	115	20	0	151	265	282	168	1e-11	69.9
Ps_020372	Medtr5g030010.1	93.02	129	9	0	12	140	982	1110	3e-46	184
Ps_020374	Medtr5g030010.1	93.21	162	11	0	21	182	949	1110	4e-61	234
Ps_020376	Medtr4g100840.1	93.65	63	4	0	1	63	964	1026	9e-19	93.7
Ps_020378	Medtr2g082640.1	87.88	99	9	1	270	365	1	99	7e-20	97.6
Ps_020381	Medtr3g093000.1	83.33	108	18	0	1	108	558	665	3e-12	71.9
Ps_020383	Medtr3g099020.1	95.83	48	2	0	171	218	1164	1117	8e-15	79.8
Ps_020384	Medtr1g035140.1	97.67	43	1	0	1	43	158	116	3e-14	77.8
Ps_020385	Medtr1g035140.1	85.44	158	23	0	1	158	158	1	3e-30	131
Ps_020386	Medtr1g035140.1	83.21	131	22	0	23	153	131	1	2e-16	85.7
Ps_020392	Medtr1g096000.1	92.31	65	5	0	23	87	3457	3521	2e-17	89.7
Ps_020412	Medtr7g081700.1	90.91	99	9	0	1	99	443	541	6e-28	125
Ps_020426	Medtr1g041520.1	92.98	57	4	0	108	164	3139	3195	2e-15	81.8
Ps_020469	Medtr8g101970.1	91.03	145	13	0	14	158	1134	1278	8e-46	184
Ps_020480	Medtr5g017680.1	84.55	110	17	0	1	110	1080	1189	7e-16	83.8
Ps_020483	Medtr3g090830.1	85.14	175	26	0	255	429	192	18	5e-33	141
Ps_020484	Medtr3g090830.1	86.96	115	15	0	204	318	192	78	2e-23	109
Ps_020485	Medtr3g090830.1	86.96	115	15	0	255	369	192	78	2e-23	109
Ps_020486	Medtr3g090830.1	85.14	175	26	0	204	378	192	18	5e-33	141
Ps_020487	Medtr7g080780.2	89.55	67	7	0	280	346	947	881	6e-14	77.8
Ps_020488	Medtr7g080780.2	89.71	68	7	0	280	347	947	880	2e-14	79.8
Ps_020489	Medtr7g080780.2	87.7	122	15	0	280	401	947	826	1e-27	123
Ps_020489	Medtr7g080780.2	100	39	0	0	403	441	772	810	7e-14	77.8
Ps_020500	Medtr5g009740.1	92.71	96	7	0	176	271	351	256	2e-31	135
Ps_020505	Medtr5g095910.1	88.71	62	7	0	1	62	74	13	4e-11	67.9
Ps_020563	Medtr4g131890.1	93.59	78	5	0	221	298	39	116	3e-25	115
Ps_020564	Medtr4g131890.1	94.12	51	3	0	25	75	66	116	3e-14	77.8
Ps_020571	Medtr1g050700.1	86.52	89	12	0	173	261	226	314	2e-15	81.8
Ps_020572	Medtr1g050700.1	89.52	124	13	0	174	297	431	308	1e-33	143
Ps_020578	Medtr3g027090.1	88.64	88	10	0	372	459	399	312	3e-19	95.6
Ps_020600	Medtr2g010640.1	91.36	81	7	0	25	105	412	492	2e-22	105
Ps_020601	Medtr2g010640.1	92	75	6	0	20	94	418	492	3e-21	101
Ps_020608	Medtr4g108490.1	89.02	82	9	0	18	99	200	281	4e-18	91.7
Ps_020632	AC233669_10.1	90.63	64	5	1	51	113	102	39	2e-12	71.9
Ps_020658	Medtr8g018450.1	95.92	49	2	0	262	310	1347	1299	3e-15	81.8
Ps_020690	Medtr5g089030.1	85.71	168	15	1	140	298	1	168	4e-36	151
Ps_020690	Medtr5g089030.1	97.5	40	1	0	292	331	216	177	3e-12	71.9
Ps_020703	Medtr5g074600.1	88.41	69	8	0	170	238	1080	1012	7e-13	73.8
Ps_020749	Medtr5g013540.1	90	60	6	0	3	62	979	920	3e-12	71.9
Ps_020763	Medtr8g093530.1	92.16	51	4	0	160	210	7	57	8e-12	69.9
Ps_020764	Medtr8g093530.1	92.16	51	4	0	171	221	7	57	8e-12	69.9
Ps_020781	Medtr1g095000.1	89.76	127	13	0	19	145	131	5	1e-35	149
Ps_020782	Medtr2g006300.2	100	42	0	0	24	65	961	1002	6e-16	83.8
Ps_020800	Medtr1g084610.1	91.38	58	5	0	99	156	58	1	1e-13	75.8
Ps_020831	Medtr1g086080.1	94.23	52	3	0	219	270	3868	3817	1e-14	79.8
Ps_020837	Medtr8g075460.1	92.31	65	5	0	159	223	2007	1943	9e-18	89.7
Ps_020876	Medtr7g011330.1	91.89	111	9	0	353	463	2390	2280	3e-35	149
Ps_020877	Medtr7g011330.1	92.86	112	8	0	278	389	2391	2280	2e-38	159
Ps_020884	Medtr4g079700.1	94.12	51	3	0	2	52	1048	1098	6e-14	77.8
Ps_020898	Medtr7g025900.1	90.24	82	8	0	13	94	1802	1883	1e-20	99.6
Ps_020917	Medtr6g084120.1	97.44	39	1	0	1	39	352	390	9e-12	69.9
Ps_020917	Medtr6g084120.1	100	35	0	0	206	240	455	489	9e-12	69.9
Ps_020955	Medtr7g099220.1	88.89	63	7	0	157	219	2071	2133	8e-12	69.9
Ps_021001	Medtr1g019720.1	91.43	70	6	0	1	70	592	661	2e-18	91.7
Ps_021001	Medtr1g019720.1	86.67	75	10	0	1	75	211	285	8e-12	69.9
Ps_021007	Medtr1g093590.1	91.09	101	9	0	1	101	223	123	2e-29	129
Ps_021016	AC235673_28.1	92.11	76	6	0	94	169	315	240	8e-22	103
Ps_021029	Medtr2g038720.1	83.33	168	19	3	82	246	1	162	1e-20	99.6
Ps_021030	Medtr2g038720.1	83.33	168	19	3	39	203	1	162	8e-21	99.6
Ps_021031	Medtr2g038720.1	83.33	168	19	3	60	224	1	162	9e-21	99.6
Ps_021077	Medtr2g066050.1	91.67	84	7	0	18	101	837	920	3e-24	111
Ps_021109	Medtr5g096290.1	84.47	206	26	2	1	200	1130	925	7e-35	147
Ps_021109	Medtr5g096290.1	91.43	70	6	0	274	343	677	746	4e-18	91.7
Ps_021142	Medtr8g087170.1	84.62	169	20	1	116	284	13	175	3e-30	131
Ps_021142	Medtr8g087170.1	91.78	73	6	0	6	78	286	358	5e-20	97.6
Ps_021143	Medtr8g087170.1	90	130	13	0	20	149	384	513	2e-37	155
Ps_021147	Medtr7g108080.1	94	50	3	0	20	69	229	180	2e-13	75.8
Ps_021152	Medtr7g025250.1	97.96	49	1	0	22	70	1821	1869	1e-17	89.7
Ps_021152	Medtr7g025250.1	92.45	53	4	0	199	251	1884	1936	6e-13	73.8
Ps_021153	Medtr8g073730.1	96.3	54	2	0	32	85	1507	1560	3e-18	91.7
Ps_021177	Medtr6g012630.1	97.62	42	0	1	186	226	1669	1710	3e-11	67.9
Ps_021180	Medtr5g035200.1	92.16	102	8	0	3	104	1405	1506	2e-32	139
Ps_021203	Medtr7g111650.1	88.17	93	11	0	4	96	2500	2592	6e-20	97.6
Ps_021210	Medtr4g116430.1	93.15	73	5	0	5	77	2785	2857	1e-22	105
Ps_021217	Medtr5g026260.1	92.54	67	5	0	173	239	94	160	6e-19	93.7
Ps_021232	Medtr7g082860.1	94.38	89	5	0	97	185	2865	2953	4e-32	137
Ps_021286	Medtr2g101130.1	95.65	46	2	0	1	46	558	603	2e-13	75.8
Ps_021296	Medtr7g077690.1	94.68	94	5	0	2	95	1481	1388	9e-35	147
Ps_021296	Medtr7g077690.1	89.9	99	10	0	91	189	1549	1647	8e-26	117
Ps_021305	Medtr8g087310.2	94.55	55	3	0	16	70	1383	1437	2e-16	85.7
Ps_021307	Medtr1g098490.1	87.32	71	9	0	98	168	112	42	1e-11	69.9
Ps_021341	Medtr5g026380.1	86.02	93	10	1	1	90	230	322	3e-14	77.8
Ps_021357	Medtr8g092170.1	100	52	0	0	23	74	1887	1938	2e-21	103
Ps_021360	Medtr5g036570.1	93.69	111	7	0	70	180	556	666	2e-40	165
Ps_021360	Medtr5g036570.1	92.75	69	5	0	4	72	509	441	4e-20	97.6
Ps_021365	Medtr7g101410.1	91.67	84	7	0	3	86	4129	4046	2e-24	111
Ps_021403	Medtr5g034420.1	87.29	118	15	0	18	135	1267	1384	2e-25	115
Ps_021404	Medtr7g100880.1	88.62	167	19	0	8	174	89	255	7e-45	180
Ps_021417	Medtr2g013450.1	88.35	103	12	0	168	270	1440	1338	1e-23	109
Ps_021440	Medtr1g025290.1	85.32	109	16	0	34	142	379	487	1e-17	89.7
Ps_021458	Medtr2g096640.1	90.74	54	5	0	81	134	561	614	3e-11	67.9
Ps_021459	Medtr2g096630.1	89.11	101	11	0	80	180	37	137	6e-25	113
Ps_021495	Medtr8g014520.1	88.89	63	7	0	312	374	816	754	1e-11	69.9
Ps_021496	AC229695_16.1	93.07	101	7	0	342	442	408	308	4e-34	145
Ps_021521	Medtr1g017760.1	86.01	143	20	0	133	275	25	167	2e-28	125
Ps_021522	Medtr1g017760.1	85.82	141	20	0	17	157	27	167	2e-27	121
Ps_021523	Medtr1g017760.1	86.01	143	20	0	59	201	25	167	2e-28	125
Ps_021558	Medtr1g021620.1	92.59	81	6	0	134	214	770	690	6e-25	113
Ps_021606	Medtr4g093270.1	91.23	57	5	0	163	219	57	1	6e-13	73.8
Ps_021670	Medtr8g059750.1	96.15	52	2	0	1	52	219	270	4e-17	87.7
Ps_021676	Medtr2g101190.1	96.59	88	3	0	35	122	2424	2511	3e-36	151
Ps_021701	Medtr8g072560.1	92.31	91	7	0	28	118	1114	1204	2e-28	125
Ps_021718	Medtr5g038180.1	90.14	71	7	0	227	297	401	331	2e-16	85.7
Ps_021720	Medtr1g087900.1	90.91	66	6	0	10	75	899	964	5e-16	83.8
Ps_021725	AC233651_1007.1	93.06	144	10	0	22	165	1204	1347	8e-53	206
Ps_021746	Medtr5g095910.1	90	90	9	0	20	109	2014	2103	5e-23	107
Ps_021792	Medtr5g013010.1	89.52	124	13	0	142	265	131	8	2e-33	143
Ps_021845	Medtr5g053250.2	91.78	73	6	0	148	220	164	236	3e-20	97.6
Ps_021858	Medtr2g008900.1	84.95	93	14	0	34	126	244	336	8e-13	73.8
Ps_021866	Medtr1g092420.1	96.92	65	2	0	1	65	65	1	8e-25	113
Ps_021875	Medtr4g093260.1	89.29	84	9	0	34	117	364	447	1e-19	95.6
Ps_021876	Medtr4g093260.1	89.29	84	9	0	34	117	364	447	3e-19	95.6
Ps_021911	Medtr6g026730.1	100	36	0	0	22	57	1417	1452	4e-12	71.9
Ps_021936	Medtr5g069680.1	93.62	47	3	0	133	179	49	95	8e-12	69.9
Ps_021937	Medtr5g069680.1	93.62	47	3	0	148	194	49	95	8e-12	69.9
Ps_021948	Medtr7g078020.1	84.38	128	16	3	1	126	235	110	7e-13	73.8
Ps_021955	Medtr8g063220.1	96.34	82	3	0	14	95	82	1	1e-32	139
Ps_022044	Medtr2g009190.1	91.25	80	7	0	16	95	1376	1455	9e-22	103
Ps_022118	Medtr1g084570.1	91.14	79	7	0	19	97	1743	1821	2e-21	101
Ps_022120	Medtr5g077940.1	85.83	120	14	1	307	426	492	376	2e-20	99.6
Ps_022125	Medtr1g073010.1	95.38	65	3	0	15	79	263	327	1e-22	105
Ps_022125	Medtr1g073010.1	100	35	0	0	170	204	340	374	7e-12	69.9
Ps_022126	Medtr5g023600.1	94.81	77	4	0	15	91	95	19	2e-27	121
Ps_022127	Medtr5g023350.1	95.42	131	6	0	12	142	149	19	1e-54	212
Ps_022128	Medtr7g067300.1	84.62	104	16	0	240	343	1433	1330	1e-14	79.8
Ps_022129	Medtr7g067300.1	84.62	104	16	0	240	343	1433	1330	2e-14	79.8
Ps_022132	Medtr5g087410.1	93.41	91	6	0	1	91	4050	4140	7e-31	133
Ps_022133	Medtr5g087410.1	91.8	61	5	0	17	77	4080	4140	2e-15	81.8
Ps_022136	Medtr5g087410.1	93.41	91	6	0	1	91	4050	4140	9e-31	133
Ps_022137	Medtr5g087410.1	91.8	61	5	0	17	77	4080	4140	3e-15	81.8
Ps_022142	Medtr5g082950.1	93.59	78	5	0	132	209	441	518	1e-25	115
Ps_022157	Medtr8g011910.1	91.94	62	5	0	47	108	1778	1839	5e-16	83.8
Ps_022215	Medtr2g086380.1	83.33	108	18	0	3	110	244	137	2e-12	71.9
Ps_022216	Medtr2g086380.1	83.33	108	18	0	3	110	244	137	2e-12	71.9
Ps_022233	Medtr4g097520.1	93.65	63	4	0	35	97	1909	1971	7e-19	93.7
Ps_022248	Medtr2g086600.1	95.92	49	2	0	1	49	54	6	2e-15	81.8
Ps_022254	Medtr2g007210.1	93.14	102	7	0	21	122	520	621	6e-35	147
Ps_022259	Medtr8g040620.1	87.37	95	12	0	63	157	19	113	5e-19	93.7
Ps_022293	Medtr7g099290.1	91.92	99	8	0	189	287	3314	3216	8e-31	133
Ps_022294	Medtr7g099290.1	83.5	103	17	0	121	223	3314	3212	9e-12	69.9
Ps_022298	Medtr1g042800.1	95.74	47	2	0	22	68	3102	3148	8e-14	77.8
Ps_022302	Medtr1g083620.2	94.34	53	3	0	18	70	416	468	4e-15	81.8
Ps_022304	AC235678_15.1	84.43	122	19	0	104	225	811	932	2e-18	91.7
Ps_022346	Medtr4g071290.1	86.57	134	18	0	16	149	326	459	6e-28	123
Ps_022382	Medtr8g056900.1	100	37	0	0	70	106	3029	3065	5e-13	73.8
Ps_022394	Medtr5g079600.1	88.89	72	8	0	107	178	310	381	1e-14	79.8
Ps_022395	Medtr5g079600.1	88.89	72	8	0	164	235	310	381	1e-14	79.8
Ps_022416	Medtr6g078430.1	90.14	71	7	0	24	94	133	203	3e-16	85.7
Ps_022417	Medtr6g078430.1	91.25	80	7	0	18	97	124	203	1e-21	103
Ps_022422	Medtr2g088590.1	97.44	39	1	0	18	56	487	525	9e-12	69.9
Ps_022428	Medtr7g078020.1	91.53	59	5	0	22	80	139	81	6e-14	77.8
Ps_022433	Medtr3g095840.1	90	60	6	0	160	219	676	735	2e-12	71.9
Ps_022437	AC233207_1001.1	92.16	51	4	0	145	195	763	713	8e-12	69.9
Ps_022455	Medtr5g013950.1	92.31	52	4	0	19	70	172	121	2e-12	71.9
Ps_022467	Medtr7g055750.1	88.04	92	11	0	1	92	869	778	1e-19	95.6
Ps_022479	Medtr5g068690.1	89.31	131	14	0	166	296	10	140	2e-35	149
Ps_022481	Medtr2g062310.1	88.51	87	10	0	23	109	931	1017	5e-19	93.7
Ps_022481	Medtr2g062310.1	92.16	51	4	0	152	202	888	838	7e-12	69.9
Ps_022503	Medtr4g079100.1	96.25	80	3	0	22	101	812	733	2e-31	135
Ps_022504	Medtr5g067140.1	85.83	120	17	0	96	215	38	157	5e-22	103
Ps_022506	Medtr7g075870.1	88.73	71	8	0	160	230	1	71	3e-14	77.8
Ps_022508	Medtr7g075870.1	90.14	71	7	0	203	273	1	71	2e-16	85.7
Ps_022512	Medtr3g114470.1	88.1	84	10	0	27	110	544	627	3e-17	87.7
Ps_022526	Medtr5g045680.1	90.7	86	8	0	1	86	701	786	4e-23	107
Ps_022527	Medtr5g045680.1	90.7	86	8	0	1	86	701	786	4e-23	107
Ps_022539	Medtr2g087960.1	85.16	155	20	1	74	228	1238	1389	3e-27	121
Ps_022576	Medtr4g121870.1	93.33	60	4	0	3	62	837	896	3e-17	87.7
Ps_022592	Medtr2g009670.1	83.97	156	25	0	42	197	1041	1196	2e-24	111
Ps_022600	Medtr1g098740.1	97.67	43	1	0	55	97	363	405	9e-14	77.8
Ps_022601	Medtr1g098740.1	97.67	43	1	0	23	65	363	405	8e-14	77.8
Ps_022608	Medtr2g097570.1	96.97	66	2	0	25	90	190	255	2e-25	115
Ps_022616	Medtr5g013520.1	90.54	74	4	1	142	215	427	497	9e-17	87.7
Ps_022617	Medtr5g013520.1	90.54	74	4	1	91	164	427	497	8e-17	87.7
Ps_022628	Medtr4g024200.1	90.24	82	8	0	56	137	1112	1193	1e-20	99.6
Ps_022630	Medtr5g044120.1	90.74	54	5	0	17	70	1445	1498	3e-11	67.9
Ps_022645	Medtr4g119400.1	95	100	5	0	267	366	1371	1470	3e-38	159
Ps_022646	Medtr7g099540.1	87.18	78	10	0	19	96	796	719	3e-13	75.8
Ps_022646	Medtr7g099540.1	93.62	47	3	0	215	261	765	719	2e-11	69.9
Ps_022650	Medtr8g046300.1	85.22	115	17	0	1	115	990	1104	1e-18	93.7
Ps_022688	Medtr7g082810.1	90.72	97	9	0	17	113	1172	1268	3e-27	121
Ps_022691	Medtr4g064770.1	92.39	92	7	0	9	100	1555	1646	4e-29	127
Ps_022721	Medtr2g100600.1	93.75	80	5	0	11	90	310	389	9e-27	119
Ps_022763	Medtr7g081210.2	83.9	118	19	0	83	200	1	118	7e-16	83.8
Ps_022764	Medtr7g081210.2	83.9	118	19	0	63	180	1	118	6e-16	83.8
Ps_022768	Medtr2g028940.2	89.23	65	7	0	41	105	2740	2804	7e-13	73.8
Ps_022772	Medtr2g035450.1	90.91	55	5	0	105	159	55	1	1e-11	69.9
Ps_022775	Medtr2g062790.1	81.95	133	15	1	17	149	124	1	2e-15	81.8
Ps_022776	Medtr2g093790.1	91.86	86	7	0	19	104	1072	1157	2e-25	115
Ps_022779	Medtr1g012420.2	95	60	3	0	270	329	493	552	2e-19	95.6
Ps_022780	Medtr1g012420.2	95	60	3	0	227	286	493	552	2e-19	95.6
Ps_022781	Medtr1g012420.2	95	60	3	0	358	417	493	552	3e-19	95.6
Ps_022782	Medtr4g016940.1	95.56	45	2	0	1	45	1222	1266	6e-13	73.8
Ps_022811	Medtr7g114700.1	88.76	89	10	0	24	112	94	182	3e-20	97.6
Ps_022811	Medtr7g114700.1	90.74	54	5	0	154	207	215	268	3e-11	67.9
Ps_022812	Medtr7g114700.1	89.86	69	7	0	14	82	426	358	2e-15	81.8
Ps_022812	Medtr7g114700.1	90.74	54	5	0	169	222	215	268	3e-11	67.9
Ps_022815	Medtr8g006370.1	89.23	65	7	0	69	133	26	90	6e-13	73.8
Ps_022820	Medtr4g005930.1	87.8	82	10	0	661	742	1687	1606	2e-15	83.8
Ps_022821	Medtr4g005930.1	86.46	96	13	0	649	744	1534	1629	1e-16	87.7
Ps_022839	Medtr4g132450.1	89.61	77	8	0	26	102	925	1001	9e-18	89.7
Ps_022852	Medtr3g083900.1	87.2	125	16	0	68	192	1196	1320	5e-27	121
Ps_022859	Medtr5g017790.1	88.04	92	11	0	20	111	1606	1697	3e-19	95.6
Ps_022881	AC235757_47.1	90.63	64	6	0	170	233	717	780	2e-14	79.8
Ps_022882	AC235757_47.1	90.63	64	6	0	156	219	717	780	2e-14	79.8
Ps_022897	Medtr4g118680.1	93.62	47	3	0	269	315	136	90	1e-11	69.9
Ps_022908	Medtr4g068270.1	96.23	53	2	0	16	68	611	559	1e-17	89.7
Ps_022909	Medtr4g068270.1	97.14	70	2	0	24	93	628	559	9e-28	123
Ps_022914	Medtr3g076650.1	92.31	78	6	0	27	104	975	1052	3e-23	107
Ps_022942	Medtr5g091650.1	89.34	122	10	1	164	282	150	271	2e-31	135
Ps_022943	Medtr3g027360.1	88.89	72	8	0	15	86	915	986	8e-15	79.8
Ps_022945	Medtr3g062340.1	91.8	61	5	0	148	208	5711	5771	2e-15	81.8
Ps_022999	Medtr2g005710.1	87.91	91	11	0	66	156	245	335	9e-19	93.7
Ps_023001	Medtr2g005710.1	87.61	113	14	0	63	175	245	357	2e-24	113
Ps_023024	Medtr3g099700.1	93.9	82	5	0	1	82	1360	1441	7e-28	123
Ps_023033	Medtr7g022580.1	91.23	57	5	0	4	60	435	491	7e-13	73.8
Ps_023046	Medtr5g051130.1	92	50	4	0	164	213	3431	3382	3e-11	67.9
Ps_023113	AC235488_25.1	90.12	81	8	0	3	83	1024	1104	6e-20	97.6
Ps_023115	Medtr4g061090.1	88.54	96	10	1	179	274	1910	2004	2e-19	95.6
Ps_023119	Medtr3g115910.1	90.8	87	8	0	5	91	443	357	1e-23	109
Ps_023125	Medtr5g051170.1	88.61	79	8	1	289	366	1813	1891	5e-14	77.8
Ps_023144	Medtr8g091670.1	89.62	106	11	0	14	119	1285	1390	8e-28	123
Ps_023161	Medtr1g116180.1	85.29	102	15	0	108	209	1	102	5e-16	83.8
Ps_023182	Medtr2g102640.1	92.59	54	3	1	197	250	160	212	4e-11	67.9
Ps_023211	Medtr5g034970.1	85.11	94	14	0	24	117	917	1010	2e-13	75.8
Ps_023212	Medtr5g034970.1	89.23	65	7	0	43	107	946	1010	6e-13	73.8
Ps_023223	Medtr1g007240.1	87.1	124	16	0	229	352	15	138	2e-26	119
Ps_023224	Medtr1g007240.1	87.1	124	16	0	205	328	15	138	2e-26	119
Ps_023246	Medtr8g086590.1	89.87	79	8	0	172	250	1181	1259	1e-18	93.7
Ps_023247	Medtr8g086590.1	89.87	79	8	0	172	250	1181	1259	2e-18	93.7
Ps_023299	Medtr1g024830.1	91.94	62	5	0	344	405	6	67	1e-15	83.8
Ps_023316	Medtr5g042410.1	97.67	43	1	0	202	244	2433	2391	4e-14	77.8
Ps_023327	Medtr5g091340.1	87.38	103	13	0	15	117	3070	3172	3e-21	101
Ps_023329	Medtr5g091340.1	89.06	128	14	0	17	144	3045	3172	1e-33	143
Ps_023331	Medtr3g013790.1	85.26	190	28	0	13	202	1653	1842	2e-37	155
Ps_023372	Medtr2g093200.1	90.24	82	8	0	124	205	1234	1315	8e-21	99.6
Ps_023372	Medtr2g093200.1	86.02	93	13	0	38	130	1424	1332	2e-15	81.8
Ps_023389	Medtr4g006940.2	84.31	153	24	0	81	233	509	661	6e-25	113
Ps_023389	Medtr4g006940.2	91.14	79	7	0	5	83	824	746	2e-21	101
Ps_023392	Medtr4g031850.1	89.61	77	8	0	56	132	391	467	9e-18	89.7
Ps_023394	Medtr4g031850.1	89.61	77	8	0	362	438	391	467	2e-17	89.7
Ps_023422	Medtr1g023690.1	93.44	61	4	0	406	466	52	112	2e-17	89.7
Ps_023423	Medtr1g023690.1	97.5	40	1	0	382	421	130	91	4e-12	71.9
Ps_023424	Medtr5g099010.1	92	100	8	0	120	219	1685	1586	2e-31	135
Ps_023486	Medtr1g116050.1	86.41	103	14	0	93	195	8	110	5e-19	93.7
Ps_023491	Medtr2g098850.1	97.78	135	3	0	71	205	1874	2008	2e-64	244
Ps_023493	Medtr4g100870.1	87.5	112	13	1	179	289	4572	4461	1e-21	103
Ps_023499	Medtr5g073450.1	87.2	125	16	0	19	143	1801	1925	3e-27	121
Ps_023500	Medtr5g073450.1	87.2	125	16	0	21	145	1801	1925	3e-27	121
Ps_023502	Medtr7g085990.1	85.71	98	14	0	153	250	1304	1401	2e-15	83.8
Ps_023527	Medtr3g095840.1	89.83	59	6	0	20	78	1322	1380	1e-11	69.9
Ps_023532	Medtr4g070720.1	87.67	73	9	0	412	484	1530	1602	1e-12	73.8
Ps_023534	Medtr3g086570.1	86.59	82	10	1	349	429	444	525	7e-11	67.9
Ps_023573	Medtr8g037100.1	86.42	81	11	0	120	200	2415	2335	5e-13	73.8
Ps_023626	Medtr1g038850.1	98.46	65	1	0	1	65	757	821	3e-27	121
Ps_023626	Medtr1g038850.1	97.62	42	1	0	60	101	759	718	2e-13	75.8
Ps_023649	Medtr8g107420.1	85.19	135	20	0	34	168	367	501	9e-24	109
Ps_023669	Medtr1g087640.1	83.59	128	21	0	226	353	2382	2255	6e-17	87.7
Ps_023673	Medtr5g006600.1	85.59	111	16	0	18	128	1000	1110	9e-19	93.7
Ps_023690	Medtr4g010320.1	85.56	90	13	0	129	218	696	607	1e-13	75.8
Ps_023691	Medtr4g010320.1	85.56	90	13	0	264	353	696	607	2e-13	75.8
Ps_023699	Medtr7g013160.1	97.78	45	1	0	18	62	724	768	4e-15	81.8
Ps_023706	Medtr7g086830.1	97.64	127	3	0	207	333	88	214	2e-59	228
Ps_023733	Medtr1g014180.1	84.62	130	20	0	356	485	38	167	2e-20	99.6
Ps_023734	Medtr1g014180.1	84.62	130	20	0	129	258	38	167	1e-20	99.6
Ps_023742	Medtr7g053050.1	91.07	112	10	0	94	205	2243	2354	6e-34	143
Ps_023761	Medtr5g093580.1	83.33	102	17	0	162	263	14	115	5e-11	67.9
Ps_023778	Medtr5g041650.1	93.68	95	6	0	131	225	849	943	3e-33	141
Ps_023784	Medtr7g072120.1	92.45	53	4	0	36	88	562	614	1e-12	73.8
Ps_023786	Medtr5g096430.1	90	80	8	0	189	268	13	92	2e-19	95.6
Ps_023787	Medtr2g099050.1	88.24	102	12	0	17	118	1189	1290	8e-23	107
Ps_023789	Medtr2g099050.1	88.24	102	12	0	17	118	1189	1290	1e-22	107
Ps_023796	Medtr5g024680.1	95.05	101	5	0	167	267	179	279	6e-39	161
Ps_023833	Medtr7g024730.1	87.85	181	22	0	14	194	233	53	3e-46	184
Ps_023835	Medtr7g024750.1	87.01	154	20	0	44	197	154	1	5e-35	147
Ps_023855	AC233679_1.1	89.42	104	11	0	157	260	1004	1107	1e-26	119
Ps_023870	Medtr3g031720.1	90.91	55	5	0	1	55	664	718	1e-11	69.9
Ps_023905	Medtr1g107110.1	80.82	219	36	2	60	275	401	186	8e-19	93.7
Ps_023923	Medtr5g045770.1	85.31	177	26	0	27	203	793	969	2e-34	145
Ps_023928	Medtr1g108730.1	91.94	62	5	0	296	357	124	185	1e-15	83.8
Ps_023931	Medtr1g051120.1	86.05	129	15	1	20	148	880	1005	1e-23	109
Ps_023932	Medtr1g051120.1	88.1	84	7	1	24	107	925	1005	7e-16	83.8
Ps_023940	Medtr1g101790.1	98.7	77	1	0	20	96	1856	1932	3e-34	145
Ps_023952	Medtr2g098650.1	95.83	96	4	0	24	119	602	507	1e-38	159
Ps_023952	Medtr2g098650.1	92.22	90	7	0	112	201	411	500	5e-28	123
Ps_023992	Medtr3g055970.1	86.75	83	8	1	18	97	83	1	5e-13	73.8
Ps_023997	Medtr7g035160.1	90.6	117	11	0	1	117	1338	1454	3e-34	145
Ps_023997	Medtr7g035160.1	87.88	66	8	0	5	70	610	675	5e-11	67.9
Ps_024018	Medtr8g075240.1	97.17	106	3	0	395	500	594	489	1e-46	186
Ps_024037	AC233572_18.1	98.04	51	1	0	17	67	2200	2250	9e-19	93.7
Ps_024038	AC233572_18.1	93.1	87	3	1	1	87	2167	2250	4e-27	121
Ps_024070	Medtr1g073160.1	91.75	97	8	0	1	97	191	95	1e-29	129
Ps_024071	Medtr1g073160.1	89.43	123	13	0	1	123	191	69	3e-33	141
Ps_024087	Medtr3g099620.1	93.75	64	4	0	1	64	894	957	2e-19	95.6
Ps_024106	Medtr4g077000.1	91.07	56	5	0	3	58	380	325	4e-12	71.9
Ps_024108	Medtr3g025870.1	95.24	105	5	0	18	122	1887	1991	2e-41	168
Ps_024113	Medtr1g100020.1	93.79	161	10	0	19	179	450	610	7e-63	240
Ps_024115	Medtr1g100020.1	94.39	107	6	0	14	120	504	610	3e-40	165
Ps_024120	Medtr8g041670.1	91.67	60	5	0	168	227	1180	1239	9e-15	79.8
Ps_024121	Medtr5g040170.1	83.5	103	17	0	115	217	474	576	8e-12	69.9
Ps_024134	Medtr5g094450.1	96.08	51	2	0	207	257	1575	1525	2e-16	85.7
Ps_024198	Medtr3g082140.1	92.48	133	10	0	1	133	1980	1848	3e-46	184
Ps_024212	Medtr4g049420.1	86.23	138	16	1	126	260	16	153	2e-26	119
Ps_024213	Medtr4g049420.1	88.35	103	12	0	126	228	16	118	1e-23	109
Ps_024217	Medtr7g078270.1	92.98	57	4	0	229	285	1563	1507	3e-15	81.8
Ps_024218	Medtr7g078270.1	92.98	57	4	0	657	713	1563	1507	7e-15	81.8
Ps_024221	Medtr1g088150.1	83.97	131	18	1	112	242	760	887	2e-17	89.7
Ps_024222	Medtr4g037690.1	95.45	44	2	0	186	229	294	337	2e-12	71.9
Ps_024231	Medtr1g007580.1	93.02	86	6	0	1	86	1917	2002	1e-27	123
Ps_024237	AC232874_1015.1	92.86	56	4	0	1	56	203	258	1e-14	79.8
Ps_024246	AC233684_5.1	86.34	161	22	0	78	238	415	575	4e-34	145
Ps_024263	Medtr3g077990.1	95.56	45	2	0	346	390	913	869	1e-12	73.8
Ps_024263	Medtr3g077990.1	90.91	55	5	0	397	451	778	832	2e-11	69.9
Ps_024264	Medtr4g112010.1	95.35	43	2	0	125	167	419	377	7e-12	69.9
Ps_024266	Medtr4g112010.1	95.35	43	2	0	124	166	419	377	7e-12	69.9
Ps_024271	Medtr8g095450.1	95.59	68	3	0	51	118	449	516	4e-24	111
Ps_024271	Medtr8g095450.1	94.23	52	3	0	1	52	424	373	1e-14	79.8
Ps_024327	Medtr2g017670.1	82.61	115	20	0	94	208	122	8	8e-12	69.9
Ps_024328	Medtr2g017670.1	82.61	115	20	0	145	259	122	8	1e-11	69.9
Ps_024354	Medtr7g100940.1	95.29	85	4	0	136	220	1417	1501	4e-32	137
Ps_024366	Medtr2g019860.1	91.84	98	8	0	136	233	1638	1735	3e-30	131
Ps_024366	Medtr2g019860.1	86.75	83	11	0	50	132	1357	1439	3e-14	77.8
Ps_024367	Medtr2g019860.1	92.38	105	8	0	1	105	2185	2289	2e-34	145
Ps_024391	Medtr6g086630.1	97.01	67	2	0	136	202	1454	1520	3e-26	117
Ps_024394	Medtr8g018810.1	91.36	81	6	1	221	300	318	238	8e-20	97.6
Ps_024415	Medtr7g101840.1	87.88	66	8	0	3	68	1609	1674	4e-11	67.9
Ps_024416	Medtr7g101840.1	83.33	114	19	0	223	336	1674	1561	2e-13	75.8
Ps_024417	AC233112_1016.1	88.7	115	10	1	116	227	1	115	3e-27	121
Ps_024420	Medtr4g035290.1	95.45	44	2	0	153	196	160	203	2e-12	71.9
Ps_024423	Medtr5g016370.1	85.9	78	11	0	255	332	1	78	5e-11	67.9
Ps_024464	Medtr7g045520.1	92.73	55	4	0	78	132	23	77	7e-14	77.8
Ps_024479	Medtr4g053620.1	98.21	56	1	0	18	73	969	1024	7e-22	103
Ps_024527	Medtr4g031160.1	82.54	126	19	1	100	222	215	90	4e-12	71.9
Ps_024534	Medtr2g037760.1	92.45	53	4	0	23	75	494	546	9e-13	73.8
Ps_024561	Medtr8g085840.1	96.72	61	2	0	329	389	1525	1585	3e-22	105
Ps_024594	Medtr6g068970.1	87.56	201	25	0	8	208	1904	2104	8e-51	200
Ps_024599	Medtr6g078860.1	88.89	72	8	0	226	297	954	1025	1e-14	79.8
Ps_024606	Medtr2g087390.1	89.29	84	9	0	99	182	844	927	2e-19	95.6
Ps_024633	Medtr5g030940.1	89.39	66	7	0	18	83	1756	1821	2e-13	75.8
Ps_024636	Medtr6g052330.1	88.89	99	11	0	8	106	1940	2038	1e-23	109
Ps_024656	Medtr3g085970.1	85.71	84	12	0	131	214	91	174	5e-12	71.9
Ps_024684	Medtr4g124600.1	91.78	73	6	0	461	533	1409	1481	9e-20	97.6
Ps_024687	Medtr4g009260.1	91.89	74	6	0	14	87	435	508	2e-20	99.6
Ps_024727	Medtr1g061840.1	90.48	84	8	0	12	95	1090	1173	1e-21	103
Ps_024739	Medtr7g099290.1	96.61	59	2	0	57	115	4702	4760	4e-21	101
Ps_024764	Medtr1g050530.2	92.05	88	7	0	4	91	191	104	1e-26	119
Ps_024793	AC225474_10.1	88.73	71	8	0	124	194	690	620	3e-14	77.8
Ps_024806	Medtr2g013300.1	85.47	172	22	1	86	257	106	274	1e-32	139
Ps_024809	Medtr3g055940.1	88.39	112	13	0	79	190	1399	1510	9e-27	119
Ps_024809	Medtr3g055940.1	90.48	63	6	0	3	65	1304	1242	3e-14	77.8
Ps_024810	Medtr3g055940.1	85.59	229	30	1	4	232	1285	1510	1e-47	188
Ps_024829	Medtr2g102740.1	87.65	81	10	0	55	135	1856	1936	5e-15	81.8
Ps_024830	Medtr6g036750.1	95	80	4	0	15	94	980	1059	7e-29	127
Ps_024851	Medtr5g082460.1	86.27	102	13	1	126	227	2877	2777	5e-16	83.8
Ps_024869	AC233671_11.1	85.59	118	17	0	132	249	363	246	1e-20	99.6
Ps_024870	AC233671_11.1	87.64	89	11	0	132	220	363	275	1e-17	89.7
Ps_024870	AC233671_11.1	96.08	51	2	0	225	275	213	263	2e-16	85.7
Ps_024905	Medtr5g099550.1	95.35	43	2	0	59	101	1103	1061	1e-11	69.9
Ps_024917	Medtr8g068280.1	92.71	96	7	0	185	280	1467	1562	2e-31	135
Ps_024932	Medtr6g092180.1	94.83	58	3	0	301	358	915	858	4e-18	91.7
Ps_024959	Medtr3g005230.1	91.07	112	10	0	159	270	682	571	8e-34	143
Ps_024960	Medtr8g018730.2	95.38	65	3	0	1	65	3128	3064	1e-22	105
Ps_024960	Medtr8g018730.2	96	50	2	0	1	50	71	22	5e-16	83.8
Ps_024989	Medtr6g032880.1	88.12	101	9	1	106	206	102	5	3e-21	101
Ps_024990	Medtr6g032880.1	88.12	101	9	1	127	227	102	5	3e-21	101
Ps_024990	Medtr6g032880.1	89.47	76	8	0	17	92	139	214	5e-17	87.7
Ps_024991	Medtr7g110640.1	97.83	46	1	0	386	431	5	50	1e-15	83.8
Ps_025007	Medtr1g056350.1	90.51	158	15	0	95	252	1	158	2e-49	194
Ps_025008	Medtr4g015050.1	87.13	101	13	0	30	130	1962	2062	5e-20	97.6
Ps_025040	Medtr4g116460.1	100	45	0	0	147	191	54	98	9e-18	89.7
Ps_025043	Medtr6g086390.1	92.06	63	5	0	141	203	195	133	2e-16	85.7
Ps_025045	Medtr5g068640.1	85.11	94	14	0	4	97	95	2	2e-13	75.8
Ps_025070	Medtr3g111380.1	86.08	79	11	0	61	139	614	692	7e-12	69.9
Ps_025072	Medtr3g028240.1	88.41	69	8	0	1	69	69	1	1e-12	73.8
Ps_025073	Medtr3g028240.1	88.41	69	8	0	1	69	69	1	8e-13	73.8
Ps_025075	Medtr3g028240.1	88.41	69	8	0	1	69	69	1	8e-13	73.8
Ps_025099	Medtr7g026630.1	90.48	63	6	0	4	66	1900	1962	7e-14	77.8
Ps_025142	Medtr8g070650.1	89.71	68	7	0	136	203	257	324	1e-14	79.8
Ps_025143	Medtr8g070650.1	89.71	68	7	0	106	173	257	324	8e-15	79.8
Ps_025160	Medtr3g095680.1	85.86	99	14	0	228	326	2028	1930	2e-16	85.7
Ps_025164	Medtr4g093570.1	89.86	69	7	0	161	229	13	81	2e-15	81.8
Ps_025166	Medtr6g087980.1	92.52	107	8	0	16	122	524	630	1e-35	149
Ps_025179	Medtr4g055920.1	89.06	128	14	0	36	163	1953	2080	7e-34	143
Ps_025180	Medtr4g132400.1	90.76	119	11	0	159	277	1083	965	1e-35	149
Ps_025189	Medtr1g008740.1	95.83	72	3	0	238	309	1089	1018	2e-26	119
Ps_025199	AC146630_7.1	93.43	137	9	0	99	235	490	626	5e-51	200
Ps_025201	Medtr3g106220.1	89.26	121	13	0	89	209	81	201	4e-32	137
Ps_025201	Medtr3g106220.1	92.86	84	6	0	1	84	345	262	9e-27	119
Ps_025215	Medtr8g103840.1	90.91	55	5	0	85	139	242	296	1e-11	69.9
Ps_025216	Medtr8g103840.1	90.91	55	5	0	131	185	242	296	1e-11	69.9
Ps_025218	Medtr8g103840.1	90.91	55	5	0	102	156	242	296	1e-11	69.9
Ps_025219	Medtr8g103840.1	90.91	55	5	0	68	122	242	296	9e-12	69.9
Ps_025227	AC235488_25.1	96.3	54	2	0	411	464	1058	1111	5e-18	91.7
Ps_025228	Medtr8g083220.1	94.12	51	3	0	28	78	2344	2394	4e-14	77.8
Ps_025245	Medtr7g104930.1	88.79	116	13	0	84	199	227	112	4e-29	127
Ps_025249	Medtr3g105580.1	85.88	85	9	1	82	166	377	458	8e-12	69.9
Ps_025268	CU651589_3.1	100	34	0	0	256	289	434	467	4e-11	67.9
Ps_025275	Medtr2g035840.1	98.11	53	1	0	16	68	2970	3022	7e-20	97.6
Ps_025294	Medtr8g107750.1	89.71	68	7	0	147	214	5	72	8e-15	79.8
Ps_025303	Medtr5g025640.1	95.92	49	2	0	3	51	352	304	3e-15	81.8
Ps_025305	Medtr5g094910.1	80.41	194	26	1	38	219	912	1105	1e-19	97.6
Ps_025315	Medtr4g081950.1	93.2	103	7	0	1	103	753	855	3e-35	149
Ps_025371	Medtr4g016920.1	84.68	111	17	0	186	296	1560	1450	2e-16	85.7
Ps_025382	Medtr5g010680.1	88	100	12	0	136	235	161	62	6e-22	103
Ps_025385	Medtr1g014260.1	89.47	76	8	0	155	230	1889	1814	7e-17	87.7
Ps_025386	Medtr1g014260.1	89.47	76	8	0	155	230	1889	1814	6e-17	87.7
Ps_025388	Medtr5g043930.1	100	34	0	0	17	50	1511	1544	5e-11	67.9
Ps_025390	Medtr3g096790.1	87.56	434	54	0	1	434	1332	1765	3e-108	391
Ps_025394	AC235753_16.1	92.13	89	7	0	1	89	1069	981	3e-27	121
Ps_025414	Medtr6g069510.1	94.44	54	3	0	212	265	1	54	6e-16	83.8
Ps_025427	Medtr5g034430.1	91.72	145	12	0	1	145	972	828	4e-48	192
Ps_025427	Medtr5g034430.1	92.86	112	5	1	215	326	820	712	8e-37	155
Ps_025427	Medtr5g034430.1	91.82	110	6	1	543	649	603	494	3e-33	143
Ps_025427	Medtr5g034430.1	91.07	112	10	0	386	497	715	604	3e-33	143
Ps_025435	Medtr8g011910.1	90.32	62	6	0	16	77	1778	1839	1e-13	75.8
Ps_025436	AC231338_13.6	93.69	111	7	0	329	439	31	141	4e-40	165
Ps_025437	AC231338_13.6	91.04	67	6	0	329	395	31	97	3e-16	85.7
Ps_025438	AC231338_13.6	97.5	40	1	0	389	428	102	141	4e-12	71.9
Ps_025451	Medtr1g092650.1	82.5	120	21	0	173	292	1955	2074	6e-12	71.9
Ps_025452	Medtr1g092650.1	82.5	120	21	0	173	292	1955	2074	5e-12	71.9
Ps_025454	Medtr1g092650.1	82.5	120	21	0	81	200	1955	2074	4e-12	71.9
Ps_025455	Medtr1g092650.1	82.5	120	21	0	81	200	1955	2074	5e-12	71.9
Ps_025464	Medtr2g034410.1	85.71	161	21	1	20	178	562	402	2e-30	131
Ps_025472	Medtr4g130880.1	97.26	73	2	0	36	108	1045	1117	2e-29	129
Ps_025482	Medtr4g115070.1	89.66	58	6	0	26	83	209	152	4e-11	67.9
Ps_025485	Medtr7g112770.1	100	43	0	0	2	44	331	373	2e-16	85.7
Ps_025495	Medtr7g100080.1	87.23	141	15	1	1	141	159	22	6e-31	133
Ps_025496	Medtr7g100080.1	87.04	162	18	1	1	162	159	1	2e-36	151
Ps_025517	Medtr2g101130.1	93.1	58	4	0	481	538	603	546	1e-15	83.8
Ps_025544	Medtr1g083380.1	92.21	77	6	0	21	97	430	506	2e-22	105
Ps_025550	Medtr8g106670.1	96.08	51	2	0	109	159	1389	1439	2e-16	85.7
Ps_025579	Medtr2g101840.1	89.83	59	6	0	16	74	101	43	1e-11	69.9
Ps_025599	Medtr2g099710.1	92.55	94	7	0	24	117	227	320	4e-30	131
Ps_025611	Medtr5g007260.1	90.63	96	9	0	15	110	137	42	1e-26	119
Ps_025618	Medtr7g093260.1	91.43	70	6	0	1	70	1065	1134	4e-18	91.7
Ps_025656	Medtr3g096700.1	89.91	109	11	0	310	418	486	378	2e-29	129
Ps_025659	Medtr4g087520.1	85.71	133	19	0	28	160	683	815	5e-25	113
Ps_025739	Medtr4g072240.1	92.54	67	5	0	1	67	196	262	9e-19	93.7
Ps_025740	Medtr4g012890.1	86.98	169	22	0	19	187	50	218	3e-39	161
Ps_025741	Medtr4g012890.1	86.6	194	23	1	61	251	25	218	3e-43	174
Ps_025750	Medtr7g111550.1	90.7	86	8	0	1	86	426	511	6e-23	107
Ps_025756	Medtr8g073280.1	91.67	72	6	0	22	93	259	330	3e-19	95.6
Ps_025757	Medtr8g073280.1	91.67	72	6	0	22	93	259	330	1e-19	95.6
Ps_025761	AC233070_1001.1	91.77	158	13	0	64	221	163	320	3e-54	210
Ps_025761	AC233070_1001.1	95.77	71	3	0	1	71	351	421	4e-26	117
Ps_025769	Medtr8g037100.1	95.45	44	2	0	13	56	5322	5279	2e-12	71.9
Ps_025773	Medtr7g111540.1	93.75	48	3	0	362	409	1361	1314	6e-12	71.9
Ps_025774	Medtr7g111540.1	93.75	48	3	0	42	89	1361	1314	3e-12	71.9
Ps_025795	Medtr3g109470.1	93.75	96	6	0	340	435	2019	1924	1e-33	143
Ps_025807	Medtr2g088900.1	86.73	113	15	0	157	269	713	825	2e-22	105
Ps_025808	Medtr2g088900.1	86.61	112	15	0	155	266	714	825	8e-22	103
Ps_025829	Medtr6g091680.1	90.91	88	8	0	247	334	712	625	4e-24	111
Ps_025932	Medtr5g061690.1	87.8	164	20	0	180	343	1391	1554	7e-41	167
Ps_025961	Medtr3g113180.1	88.78	98	11	0	28	125	694	791	7e-23	107
Ps_025968	Medtr8g102660.1	90.91	77	7	0	23	99	469	545	6e-20	97.6
Ps_025971	Medtr4g101600.1	93.85	65	4	0	38	102	1106	1170	3e-20	97.6
Ps_025972	Medtr4g101600.1	92.52	107	8	0	20	126	1064	1170	1e-35	149
Ps_025976	Medtr7g086660.1	96.39	83	3	0	127	209	109	191	2e-33	141
Ps_025976	Medtr7g086660.1	90.59	85	8	0	47	131	797	881	1e-22	105
Ps_025976	Medtr7g086660.1	83.93	112	18	0	18	129	249	360	8e-15	79.8
Ps_025976	Medtr7g086660.1	94.12	51	3	0	67	117	730	780	3e-14	77.8
Ps_025976	Medtr7g086660.1	94	50	3	0	47	96	365	414	1e-13	75.8
Ps_025984	Medtr2g089000.1	94.52	73	4	0	1	73	711	783	1e-24	113
Ps_026024	Medtr2g017670.1	92.77	83	3	1	8	90	1420	1499	1e-24	113
Ps_026049	Medtr2g013070.1	92.94	85	6	0	18	102	903	987	3e-27	121
Ps_026050	Medtr4g061920.1	95.24	42	2	0	2	43	271	312	6e-11	67.9
Ps_026072	AC235754_9.1	90.22	92	9	0	17	108	97	188	3e-24	111
Ps_026108	Medtr5g025470.1	90.3	165	16	0	112	276	338	174	4e-51	200
Ps_026108	Medtr5g025470.1	91.45	117	10	0	1	117	425	541	9e-37	153
Ps_026119	Medtr2g086340.1	86.02	93	13	0	17	109	883	975	3e-15	81.8
Ps_026120	Medtr2g086340.1	87.74	106	13	0	17	122	870	975	5e-23	107
Ps_026138	Medtr5g090100.1	90	80	8	0	9	88	2824	2903	2e-19	95.6
Ps_026175	Medtr3g077490.1	86.36	110	15	0	18	127	890	999	2e-20	99.6
Ps_026187	Medtr4g097420.1	89.47	95	10	0	29	123	133	227	1e-23	109
Ps_026188	Medtr1g101040.1	87.18	78	10	0	64	141	78	1	1e-13	75.8
Ps_026188	Medtr1g101040.1	90.32	62	6	0	1	62	56	117	1e-13	75.8
Ps_026221	Medtr5g006610.1	88.71	62	7	0	19	80	479	540	4e-11	67.9
Ps_026222	Medtr5g006610.1	87.5	88	11	0	15	102	453	540	5e-17	87.7
Ps_026225	Medtr5g009810.1	93.42	152	10	0	1	152	1061	1212	2e-57	222
Ps_026249	Medtr8g069320.1	91.36	81	7	0	380	460	81	1	5e-22	105
Ps_026249	Medtr8g069320.1	84.56	149	14	3	112	260	343	204	8e-21	101
Ps_026250	Medtr8g069320.1	91.36	81	7	0	350	430	81	1	5e-22	105
Ps_026250	Medtr8g069320.1	84.68	124	13	2	112	235	343	226	1e-16	87.7
Ps_026251	Medtr8g069320.1	91.36	81	7	0	380	460	81	1	5e-22	105
Ps_026251	Medtr8g069320.1	84.56	149	14	3	112	260	343	204	8e-21	101
Ps_026252	Medtr8g069320.1	87.67	146	9	3	128	273	340	204	6e-31	135
Ps_026252	Medtr8g069320.1	91.36	81	7	0	381	461	81	1	5e-22	105
Ps_026253	Medtr8g069320.1	87.67	146	9	3	128	273	340	204	6e-31	135
Ps_026253	Medtr8g069320.1	91.36	81	7	0	381	461	81	1	5e-22	105
Ps_026254	Medtr8g069320.1	91.36	81	7	0	380	460	81	1	5e-22	105
Ps_026254	Medtr8g069320.1	84.56	149	14	3	112	260	343	204	8e-21	101
Ps_026255	Medtr8g069320.1	91.36	81	7	0	350	430	81	1	5e-22	105
Ps_026255	Medtr8g069320.1	84.68	124	13	2	112	235	343	226	1e-16	87.7
Ps_026256	Medtr8g069320.1	91.36	81	7	0	350	430	81	1	5e-22	105
Ps_026256	Medtr8g069320.1	84.68	124	13	2	112	235	343	226	1e-16	87.7
Ps_026257	Medtr8g069320.1	87.67	146	9	3	128	273	340	204	6e-31	135
Ps_026257	Medtr8g069320.1	91.36	81	7	0	381	461	81	1	5e-22	105
Ps_026271	Medtr5g091950.2	92.16	51	4	0	242	292	54	104	1e-11	69.9
Ps_026272	Medtr5g091950.2	92.16	51	4	0	241	291	54	104	1e-11	69.9
Ps_026277	Medtr5g017290.1	87.76	98	12	0	257	354	375	278	1e-20	99.6
Ps_026277	Medtr5g017290.1	82.48	137	24	0	91	227	1	137	3e-15	81.8
Ps_026288	Medtr3g031040.1	94	100	6	0	33	132	3338	3437	2e-36	151
Ps_026293	Medtr3g052520.1	94.17	103	6	0	26	128	86	188	2e-37	157
Ps_026312	Medtr7g076960.1	93.65	63	4	0	198	260	558	496	7e-19	93.7
Ps_026317	Medtr1g072110.1	93.02	86	6	0	27	112	619	704	6e-28	123
Ps_026318	Medtr4g014700.1	94.87	78	4	0	79	156	87	164	7e-28	123
Ps_026325	Medtr1g110280.1	85.37	82	12	0	19	100	1909	1990	5e-11	67.9
Ps_026329	Medtr1g085360.1	93.18	88	6	0	19	106	313	400	9e-29	127
Ps_026331	Medtr5g023650.1	93.15	73	5	0	40	112	821	893	2e-22	105
Ps_026335	Medtr8g077700.1	92.59	54	4	0	477	530	947	894	3e-13	75.8
Ps_026375	Medtr2g086700.1	95.38	65	3	0	224	288	1	65	2e-22	105
Ps_026376	Medtr2g086700.1	95.38	65	3	0	141	205	1	65	1e-22	105
Ps_026388	Medtr8g105190.1	85.6	125	18	0	80	204	28	152	1e-22	105
Ps_026401	Medtr1g100070.1	86.43	140	19	0	67	206	811	950	6e-29	127
Ps_026402	Medtr1g012710.1	96.39	83	3	0	1	83	367	449	5e-33	141
Ps_026420	Medtr2g098830.1	82.1	162	26	1	66	224	4061	3900	4e-17	87.7
Ps_026420	Medtr2g098830.1	88.06	67	8	0	2	68	1680	1614	9e-12	69.9
Ps_026425	Medtr3g069190.1	93.75	128	8	0	78	205	136	9	3e-48	190
Ps_026452	Medtr4g079690.1	88.19	127	15	0	53	179	679	553	1e-30	133
Ps_026504	Medtr3g071990.1	89.66	58	6	0	572	629	2234	2291	9e-11	67.9
Ps_026505	Medtr3g071990.1	89.66	58	6	0	248	305	2234	2291	4e-11	67.9
Ps_026540	Medtr4g025130.1	90.32	62	6	0	112	173	1	62	5e-13	75.8
Ps_026543	Medtr3g099720.1	90.12	81	8	0	5	85	1342	1422	5e-20	97.6
Ps_026552	AC233577_41.1	88.04	92	11	0	475	566	636	545	7e-19	95.6
Ps_026553	AC233577_41.1	88.04	92	11	0	179	270	636	545	5e-19	95.6
Ps_026558	Medtr7g083120.1	95.56	45	2	0	148	192	1	45	5e-13	73.8
Ps_026560	Medtr8g020490.1	97.44	39	1	0	8	46	727	765	1e-11	69.9
Ps_026565	Medtr3g093330.1	90.66	182	17	0	272	453	1251	1070	1e-58	226
Ps_026575	Medtr2g030240.2	86.49	74	10	0	96	169	291	364	3e-11	67.9
Ps_026576	Medtr2g030240.2	86.49	74	10	0	96	169	291	364	3e-11	67.9
Ps_026595	Medtr5g009830.1	89.77	88	9	0	284	371	1554	1467	1e-21	103
Ps_026597	Medtr5g009830.1	93.06	72	5	0	113	184	968	1039	6e-22	103
Ps_026597	Medtr5g009830.1	96.3	54	2	0	181	234	1118	1065	2e-18	91.7
Ps_026599	Medtr3g033040.1	92.59	54	4	0	19	72	103	50	1e-13	75.8
Ps_026600	Medtr4g012890.1	100	37	0	0	126	162	1206	1170	6e-13	73.8
Ps_026637	Medtr6g077830.1	94.87	117	6	0	17	133	2350	2466	4e-46	184
Ps_026668	Medtr4g101890.1	93.94	99	6	0	355	453	1377	1279	2e-35	149
Ps_026669	Medtr4g101890.1	93.94	99	6	0	116	214	1377	1279	1e-35	149
Ps_026671	Medtr6g068970.1	86.81	91	12	0	20	110	716	806	1e-16	85.7
Ps_026690	Medtr7g035140.1	93.24	74	5	0	141	214	770	697	4e-23	107
Ps_026690	Medtr7g035140.1	87.23	94	12	0	31	124	589	682	2e-18	91.7
Ps_026693	Medtr3g052490.1	92.06	63	5	0	1	63	1037	1099	2e-16	85.7
Ps_026696	Medtr8g013860.1	85.48	124	9	3	69	192	499	613	3e-18	91.7
Ps_026697	Medtr8g013860.1	86.87	99	7	2	19	117	521	613	1e-16	85.7
Ps_026698	Medtr8g013860.1	86.87	99	7	2	19	117	521	613	1e-16	85.7
Ps_026735	Medtr4g071010.1	90	60	6	0	253	312	954	895	3e-12	71.9
Ps_026736	Medtr4g071010.1	84.21	114	15	1	4	117	1329	1219	2e-14	79.8
Ps_026762	Medtr5g087690.1	90	80	8	0	128	207	1	80	1e-19	95.6
Ps_026777	Medtr3g091010.1	88.24	102	12	0	143	244	102	1	5e-23	107
Ps_026778	Medtr3g091010.1	90	60	6	0	122	181	60	1	2e-12	71.9
Ps_026789	Medtr7g031420.1	91.18	68	6	0	246	313	2476	2543	5e-17	87.7
Ps_026805	Medtr8g106080.1	93.88	49	3	0	306	354	423	375	8e-13	73.8
Ps_026830	Medtr3g100180.1	92.55	94	7	0	16	109	134	227	3e-30	131
Ps_026832	Medtr4g125240.1	90.48	63	6	0	4	66	63	1	7e-14	77.8
Ps_026835	Medtr3g091280.1	91.21	91	8	0	428	518	1	91	1e-25	117
Ps_026857	Medtr5g035080.1	90.91	88	8	0	1	88	1185	1272	4e-24	111
Ps_026860	Medtr7g110140.1	91.3	92	8	0	285	376	774	683	2e-26	119
Ps_026884	AC235756_12.1	94.83	58	3	0	121	178	4593	4650	2e-18	91.7
Ps_026897	Medtr4g097410.1	93.18	88	6	0	1	88	115	28	5e-29	127
Ps_026899	Medtr4g097410.1	90.77	65	6	0	1	65	91	155	3e-15	81.8
Ps_026901	Medtr4g116350.2	91.14	79	7	0	5	83	492	570	4e-21	101
Ps_026902	Medtr3g069510.1	93.41	91	6	0	13	103	561	651	7e-31	133
Ps_026918	Medtr7g088980.1	86.42	81	11	0	19	99	1663	1743	9e-13	73.8
Ps_026928	Medtr8g088670.1	94.29	70	4	0	428	497	1195	1264	8e-23	107
Ps_026942	Medtr5g022000.1	100	34	0	0	1	34	34	1	3e-11	67.9
Ps_026949	Medtr8g014580.1	87.63	97	9	1	18	114	1130	1223	1e-18	93.7
Ps_027051	Medtr4g087730.1	89.23	65	7	0	40	104	241	177	6e-13	73.8
Ps_027060	Medtr7g081210.1	93.44	122	8	0	15	136	2189	2310	4e-44	178
Ps_027062	Medtr8g089310.1	94.12	68	4	0	1	68	222	155	5e-22	103
Ps_027063	Medtr8g089310.1	91.95	87	7	0	1	87	222	136	4e-26	117
Ps_027064	Medtr5g063390.1	88.97	145	16	0	340	484	1487	1343	7e-39	161
Ps_027067	Medtr2g060520.1	91.18	68	6	0	1	68	105	38	3e-17	87.7
Ps_027102	Medtr5g090770.1	100	37	0	0	379	415	8	44	1e-12	73.8
Ps_027103	Medtr5g090770.1	100	37	0	0	263	299	8	44	7e-13	73.8
Ps_027127	Medtr3g092390.1	92.41	79	6	0	5	83	3055	3133	1e-23	109
Ps_027128	Medtr3g092390.1	93.75	48	3	0	35	82	3086	3133	2e-12	71.9
Ps_027129	Medtr5g075040.1	88.89	72	8	0	134	205	586	515	1e-14	79.8
Ps_027135	Medtr7g089940.1	93.59	78	5	0	258	335	342	419	2e-25	115
Ps_027136	Medtr7g089940.1	91.25	80	7	0	257	336	474	395	9e-22	103
Ps_027142	Medtr3g096000.1	87.27	110	14	0	194	303	68	177	6e-23	107
Ps_027143	Medtr3g096000.1	87.27	110	14	0	241	350	68	177	6e-23	107
Ps_027153	Medtr5g016110.1	87.83	115	10	1	86	200	1638	1748	3e-25	115
Ps_027164	Medtr8g070700.1	93.42	76	5	0	19	94	1434	1509	5e-24	111
Ps_027178	Medtr5g021690.1	94.16	154	9	0	1	154	342	495	8e-61	234
Ps_027179	Medtr3g094830.1	93.2	103	7	0	16	118	678	780	2e-35	149
Ps_027199	Medtr7g114940.2	95.65	69	3	0	1	69	844	912	7e-25	113
Ps_027200	Medtr7g114940.2	93.75	48	3	0	321	368	819	772	3e-12	71.9
Ps_027201	Medtr7g114940.2	95.35	43	2	0	1	43	868	826	8e-12	69.9
Ps_027217	Medtr4g073250.1	91.92	99	8	0	1	99	496	594	2e-30	133
Ps_027227	Medtr6g031060.1	85.42	96	14	0	1	96	577	482	8e-15	79.8
Ps_027237	Medtr3g091350.1	93.62	47	3	0	46	92	89	43	8e-12	69.9
Ps_027238	Medtr3g091350.1	93.62	47	3	0	142	188	89	43	1e-11	69.9
Ps_027257	Medtr4g081390.1	94.12	51	3	0	1	51	2231	2281	4e-14	77.8
Ps_027270	Medtr5g078170.1	88.61	79	9	0	126	204	440	362	1e-16	85.7
Ps_027281	Medtr2g005840.3	91.18	102	5	2	175	272	468	569	7e-26	119
Ps_027282	Medtr2g005840.3	91.18	102	5	2	175	272	468	569	3e-26	119
Ps_027290	Medtr4g083000.1	94.74	95	5	0	118	212	226	320	1e-35	149
Ps_027290	Medtr4g083000.1	93.55	62	4	0	11	72	553	614	2e-18	91.7
Ps_027290	Medtr4g083000.1	100	40	0	0	74	113	451	412	8e-15	79.8
Ps_027300	Medtr1g018800.1	91	100	9	0	152	251	604	703	1e-28	127
Ps_027313	Medtr7g113510.1	85.86	99	14	0	95	193	863	765	1e-16	85.7
Ps_027338	Medtr8g030690.1	87.65	81	10	0	18	98	1849	1929	3e-15	81.8
Ps_027342	AC233109_12.1	91.15	113	10	0	81	193	911	799	3e-34	145
Ps_027342	AC233109_12.1	86.29	124	14	1	241	364	611	731	6e-23	107
Ps_027343	AC233109_12.1	88.74	151	14	1	225	375	584	731	5e-39	161
Ps_027343	AC233109_12.1	91.15	113	10	0	81	193	911	799	3e-34	145
Ps_027345	Medtr4g078330.1	91.18	68	6	0	314	381	982	1049	6e-17	87.7
Ps_027354	Medtr5g075260.1	92.06	63	5	0	88	150	1411	1473	5e-16	85.7
Ps_027374	Medtr7g075030.1	90.24	82	8	0	135	216	3793	3712	2e-20	99.6
Ps_027374	Medtr7g075030.1	86.96	92	10	1	45	134	3696	3605	5e-15	81.8
Ps_027375	Medtr7g075030.1	90.24	82	8	0	530	611	3793	3712	4e-20	99.6
Ps_027375	Medtr7g075030.1	86.9	84	9	1	448	529	3688	3605	2e-12	73.8
Ps_027377	Medtr7g075030.1	90.24	82	8	0	134	215	3793	3712	2e-20	99.6
Ps_027377	Medtr7g075030.1	86.96	92	10	1	44	133	3696	3605	5e-15	81.8
Ps_027383	Medtr2g014990.1	93.55	93	6	0	10	102	556	648	9e-32	137
Ps_027387	Medtr4g076090.1	89.66	116	12	0	43	158	1	116	6e-31	135
Ps_027390	Medtr2g031490.1	94.64	56	3	0	242	297	92	147	5e-17	87.7
Ps_027391	Medtr5g098610.1	88.18	110	13	0	286	395	632	523	3e-25	115
Ps_027391	Medtr5g098610.1	88.18	110	13	0	63	172	632	523	3e-25	115
Ps_027397	Medtr1g016760.1	89.15	129	11	1	1	129	958	833	8e-33	141
Ps_027406	Medtr5g079220.1	91.67	60	5	0	117	176	702	643	9e-15	79.8
Ps_027425	Medtr3g073250.1	91.89	74	6	0	2	75	74	1	2e-20	99.6
Ps_027429	Medtr8g102300.3	87.5	80	10	0	291	370	379	300	1e-14	79.8
Ps_027430	Medtr3g099090.1	92.86	70	5	0	490	559	1176	1245	4e-20	99.6
Ps_027471	Medtr6g078160.1	85.85	106	15	0	19	124	1508	1613	2e-18	91.7
Ps_027484	Medtr1g090520.1	95.45	88	4	0	14	101	3164	3251	1e-33	143
Ps_027524	Medtr1g080650.1	88.04	92	11	0	146	237	25	116	2e-19	95.6
Ps_027525	Medtr1g080650.1	88.04	92	11	0	135	226	25	116	2e-19	95.6
Ps_027533	Medtr4g072890.1	90.12	81	8	0	2	82	196	276	5e-20	97.6
Ps_027539	Medtr5g089000.1	93.62	47	3	0	18	64	907	953	1e-11	69.9
Ps_027551	Medtr8g066310.1	96.36	55	2	0	122	176	1	55	5e-19	93.7
Ps_027557	Medtr1g115920.1	94.37	71	4	0	1	71	2293	2363	3e-23	109
Ps_027570	Medtr4g116810.1	84.85	99	15	0	225	323	267	365	5e-14	77.8
Ps_027571	Medtr4g116810.1	84.85	99	15	0	217	315	267	365	5e-14	77.8
Ps_027578	Medtr4g035240.1	100	55	0	0	195	249	195	141	1e-23	109
Ps_027581	Medtr2g029010.1	82.53	166	29	0	675	840	1964	1799	4e-20	99.6
Ps_027581	Medtr2g029010.1	84.43	122	19	0	496	617	2606	2485	9e-18	91.7
Ps_027581	Medtr2g029010.1	94.12	51	3	0	370	420	2606	2556	1e-13	77.8
Ps_027591	Medtr5g006040.1	89.71	136	14	0	67	202	392	527	1e-38	159
Ps_027591	Medtr5g006040.1	90.91	66	6	0	1	66	391	326	6e-16	83.8
Ps_027592	Medtr5g006040.1	89.44	142	15	0	26	167	386	527	6e-40	163
Ps_027599	Medtr7g082180.1	90.38	104	10	0	41	144	412	515	4e-29	127
Ps_027614	Medtr4g116790.1	91.55	71	6	0	140	210	40	110	5e-19	93.7
Ps_027628	Medtr3g104500.1	98.63	73	1	0	60	132	965	893	4e-32	137
Ps_027644	Medtr2g104100.1	90.79	76	7	0	1	76	1099	1174	3e-19	95.6
Ps_027644	Medtr2g104100.1	92.65	68	5	0	86	153	1208	1275	3e-19	95.6
Ps_027663	Medtr4g048060.1	87.6	121	15	0	207	327	432	312	4e-27	121
Ps_027665	Medtr3g107880.1	90.12	162	16	0	70	231	1	162	2e-49	194
Ps_027682	Medtr1g018470.1	86.02	93	13	0	209	301	93	1	6e-15	81.8
Ps_027682	Medtr1g018470.1	86.02	93	13	0	336	428	1	93	6e-15	81.8
Ps_027683	Medtr1g018470.1	86.02	93	13	0	209	301	93	1	4e-15	81.8
Ps_027698	Medtr3g094760.1	92.11	114	9	0	88	201	626	739	2e-37	155
Ps_027698	Medtr3g094760.1	86.67	75	10	0	1	75	870	796	7e-12	69.9
Ps_027708	Medtr2g089670.1	86.89	122	13	1	68	189	1406	1524	3e-24	111
Ps_027719	Medtr7g099200.1	97.62	42	1	0	21	62	254	295	2e-13	75.8
Ps_027721	Medtr7g099200.1	91.18	102	9	0	20	121	194	295	4e-30	131
Ps_027746	Medtr1g098260.1	94.44	72	4	0	513	584	621	550	7e-24	111
Ps_027773	Medtr3g031800.2	88.64	88	10	0	278	365	344	431	2e-19	95.6
Ps_027806	Medtr4g050530.1	85.44	103	15	0	151	253	39	141	2e-16	85.7
Ps_027831	Medtr3g028340.1	90.41	73	7	0	7	79	132	60	9e-18	89.7
Ps_027832	AC233572_20.1	88.24	102	12	0	1	102	113	12	3e-23	107
Ps_027841	Medtr4g127970.1	93.33	60	4	0	139	198	1078	1137	9e-17	87.7
Ps_027842	Medtr4g127970.1	93.33	60	4	0	53	112	1078	1137	8e-17	87.7
Ps_027854	Medtr2g019510.1	90.72	97	9	0	105	201	98	194	2e-27	121
Ps_027861	Medtr3g110420.1	93.44	61	4	0	22	82	713	773	9e-18	89.7
Ps_027866	Medtr4g049550.1	89.86	69	7	0	32	100	415	483	2e-15	81.8
Ps_027867	Medtr4g049550.1	90.74	54	5	0	26	79	430	483	3e-11	67.9
Ps_027868	Medtr4g049550.1	86.33	139	19	0	25	163	345	483	3e-28	125
Ps_027869	Medtr4g049550.1	86.46	96	13	0	22	117	388	483	5e-17	87.7
Ps_027870	Medtr4g049550.1	86.27	102	14	0	20	121	382	483	3e-18	91.7
Ps_027871	Medtr7g084140.1	94.55	55	3	0	319	373	522	468	2e-16	85.7
Ps_027909	Medtr4g112300.2	100	47	0	0	15	61	1208	1162	5e-19	93.7
Ps_027913	Medtr2g028180.1	96.97	66	2	0	44	109	1	66	1e-25	115
Ps_027913	Medtr2g028180.1	96.72	61	2	0	141	201	1	61	1e-22	105
Ps_027958	Medtr7g022840.1	96.88	64	2	0	209	272	246	309	3e-24	111
Ps_027959	Medtr7g022840.1	97.65	85	2	0	204	288	225	309	9e-37	153
Ps_027960	Medtr8g085390.1	86	100	11	1	37	136	467	563	5e-16	83.8
Ps_027980	Medtr4g064150.1	93.55	62	4	0	381	442	2208	2147	4e-18	91.7
Ps_027980	Medtr4g064150.1	90.74	54	5	0	1	54	2155	2208	6e-11	67.9
Ps_028033	Medtr4g006240.1	92.59	54	4	0	61	114	1524	1577	1e-13	75.8
Ps_028046	Medtr4g127420.1	88.17	93	11	0	1	93	1048	1140	8e-20	97.6
Ps_028050	Medtr4g094100.1	83.84	99	16	0	41	139	99	1	2e-11	69.9
Ps_028058	Medtr6g087780.1	94.68	94	5	0	1	94	29	122	2e-34	147
Ps_028059	Medtr5g008550.1	96.43	56	2	0	177	232	582	527	2e-19	95.6
Ps_028060	Medtr5g008550.1	96.43	56	2	0	177	232	582	527	2e-19	95.6
Ps_028061	Medtr5g008550.1	97.67	43	1	0	177	219	582	540	4e-14	77.8
Ps_028113	Medtr7g027300.1	92.16	51	4	0	29	79	307	357	2e-11	69.9
Ps_028154	Medtr3g085460.2	96.97	66	2	0	2	67	280	345	1e-25	115
Ps_028164	Medtr5g088730.1	93.22	59	4	0	17	75	1436	1494	2e-16	85.7
Ps_028170	AC235671_3.1	93.1	58	4	0	14	71	73	16	7e-16	83.8
Ps_028171	Medtr4g128670.1	94.87	78	4	0	1	78	116	39	7e-28	123
Ps_028237	Medtr5g027950.1	89.32	103	11	0	24	126	270	372	5e-26	117
Ps_028238	Medtr5g016830.1	91.55	71	6	0	2	72	2492	2562	1e-18	93.7
Ps_028261	Medtr2g020900.1	93.85	65	4	0	222	286	386	450	8e-20	97.6
Ps_028300	Medtr5g078300.1	94	50	3	0	198	247	1	50	2e-13	75.8
Ps_028332	Medtr5g051130.1	85.71	105	15	0	231	335	3679	3575	1e-17	89.7
Ps_028334	Medtr5g019040.1	94.34	53	3	0	17	69	1734	1786	3e-15	81.8
Ps_028345	Medtr2g039910.2	88.18	110	10	1	18	127	178	72	2e-24	111
Ps_028356	Medtr8g097200.1	98.15	54	1	0	141	194	646	699	9e-21	99.6
Ps_028359	Medtr1g018200.2	93.75	48	3	0	23	70	1720	1767	2e-12	71.9
Ps_028360	Medtr1g018200.2	85.58	104	15	0	36	139	1664	1767	5e-17	87.7
Ps_028361	Medtr1g018200.2	85.58	104	15	0	36	139	1664	1767	5e-17	87.7
Ps_028362	Medtr1g018200.2	93.75	48	3	0	23	70	1720	1767	2e-12	71.9
Ps_028364	Medtr8g095470.1	88.24	221	26	0	31	251	172	392	2e-60	232
Ps_028364	Medtr8g095470.1	86.41	103	14	0	316	418	469	571	1e-18	93.7
Ps_028385	Medtr4g009740.1	88.44	199	20	1	1	196	1140	942	2e-53	208
Ps_028392	Medtr8g057900.1	88.64	176	11	2	112	281	1935	1763	2e-47	188
Ps_028392	Medtr8g057900.1	90	60	6	0	279	338	1712	1771	3e-12	71.9
Ps_028404	Medtr6g014260.1	94.55	55	3	0	50	104	113	167	2e-16	85.7
Ps_028416	Medtr7g046730.1	87.92	149	18	0	62	210	1256	1404	1e-36	153
Ps_028416	Medtr7g046730.1	90.32	62	6	0	1	62	1258	1197	2e-13	75.8
Ps_028417	Medtr6g088010.1	95.35	86	4	0	199	284	615	530	1e-32	139
Ps_028420	Medtr8g066100.1	95.56	45	2	0	215	259	882	838	7e-13	73.8
Ps_028431	Medtr4g106410.1	90.16	61	6	0	1	61	1455	1515	1e-12	73.8
Ps_028435	Medtr5g017040.1	90.32	155	12	1	19	170	256	410	2e-46	184
Ps_028435	Medtr5g017040.1	88.3	94	11	0	178	271	580	487	1e-20	99.6
Ps_028436	Medtr5g010500.1	89.16	83	9	0	16	98	131	49	1e-18	93.7
Ps_028439	Medtr7g092580.1	92.98	57	4	0	33	89	205	261	3e-15	81.8
Ps_028441	Medtr4g050410.1	94.83	58	3	0	1	58	3750	3807	3e-18	91.7
Ps_028446	Medtr6g023390.1	95.05	101	5	0	272	372	2299	2399	5e-39	161
Ps_028456	Medtr7g108130.1	91.53	118	10	0	20	137	459	576	2e-37	155
Ps_028461	Medtr1g025250.1	92.75	69	5	0	52	120	1	69	3e-20	97.6
Ps_028462	Medtr1g025250.1	92.75	69	5	0	197	265	1	69	6e-20	97.6
Ps_028479	AC235753_20.1	94	50	3	0	161	210	1057	1106	1e-13	75.8
Ps_028487	Medtr2g005290.1	92.16	51	4	0	288	338	1116	1066	2e-11	69.9
Ps_028499	Medtr5g031750.1	85.82	134	19	0	115	248	1183	1316	2e-25	115
Ps_028516	Medtr4g080790.1	87.21	86	11	0	293	378	71	156	9e-16	83.8
Ps_028531	Medtr4g124070.1	97.12	104	3	0	94	197	1622	1725	1e-45	182
Ps_028537	Medtr8g040080.1	89.52	105	8	1	53	157	251	352	4e-26	117
Ps_028583	Medtr4g127930.1	91.53	59	5	0	1	59	1472	1530	9e-14	77.8
Ps_028587	AC231338_13.6	82.93	205	29	2	4	202	141	345	3e-27	121
Ps_028587	AC231338_13.6	89.83	59	6	0	130	188	531	589	1e-11	69.9
Ps_028588	AC231338_13.4	90.76	119	11	0	170	288	597	715	1e-35	149
Ps_028588	AC231338_13.4	84.44	135	21	0	154	288	740	874	3e-21	101
Ps_028588	AC231338_13.4	89.33	75	8	0	154	228	641	715	2e-16	85.7
Ps_028588	AC231338_13.4	88.24	68	8	0	155	222	141	208	3e-12	71.9
Ps_028590	AC231338_13.4	97.56	41	1	0	86	126	615	655	5e-13	73.8
Ps_028591	AC231338_13.2	91.94	62	5	0	47	108	443	382	5e-16	83.8
Ps_028591	AC231338_13.2	87.5	80	10	0	50	129	281	202	7e-15	79.8
Ps_028591	AC231338_13.2	88.73	71	8	0	38	108	800	730	3e-14	77.8
Ps_028591	AC231338_13.2	86.25	80	11	0	38	117	392	313	2e-12	71.9
Ps_028591	AC231338_13.2	83.65	104	17	0	5	108	674	571	2e-12	71.9
Ps_028592	AC231338_13.4	87.15	179	23	0	39	217	525	703	1e-42	172
Ps_028592	AC231338_13.4	84.86	218	33	0	3	220	648	865	4e-42	170
Ps_028592	AC231338_13.4	90.76	119	11	0	201	319	597	715	2e-35	149
Ps_028592	AC231338_13.4	88.52	122	14	0	138	259	594	715	4e-30	131
Ps_028592	AC231338_13.4	84.05	163	26	0	1	163	145	307	6e-26	117
Ps_028592	AC231338_13.4	84.44	135	21	0	185	319	740	874	3e-21	101
Ps_028592	AC231338_13.4	85.22	115	17	0	159	273	744	858	8e-19	93.7
Ps_028592	AC231338_13.4	82.58	155	24	1	159	313	243	394	1e-17	89.7
Ps_028592	AC231338_13.4	83.59	128	21	0	132	259	747	874	5e-17	87.7
Ps_028592	AC231338_13.4	84.35	115	18	0	159	273	585	699	2e-16	85.7
Ps_028592	AC231338_13.4	91.53	59	5	0	111	169	816	874	5e-14	77.8
Ps_028592	AC231338_13.4	88.24	68	8	0	186	253	141	208	3e-12	71.9
Ps_028592	AC231338_13.4	84.78	92	14	0	99	190	615	706	3e-12	71.9
Ps_028593	AC231338_13.5	85.61	139	17	1	1	139	538	673	6e-25	113
Ps_028593	AC231338_13.5	84.56	136	18	1	1	136	280	412	1e-20	99.6
Ps_028612	Medtr6g012640.1	88.89	153	17	0	52	204	55	207	3e-41	168
Ps_028613	Medtr6g012640.1	88.89	153	17	0	20	172	55	207	3e-41	168
Ps_028640	Medtr8g066860.1	94.34	53	3	0	12	64	292	344	2e-15	81.8
Ps_028641	Medtr6g005000.1	89.83	59	6	0	5	63	203	145	9e-12	69.9
Ps_028645	Medtr4g106720.1	96.04	101	4	0	130	230	257	357	1e-41	168
Ps_028657	Medtr1g114260.1	90	60	6	0	159	218	63	4	2e-12	71.9
Ps_028658	Medtr1g114260.1	90	60	6	0	474	533	63	4	5e-12	71.9
Ps_028660	Medtr1g021640.1	94.29	70	4	0	9	78	187	118	5e-23	107
Ps_028666	Medtr8g013760.1	94.85	97	5	0	53	149	294	198	1e-36	153
Ps_028669	Medtr7g030020.1	90.12	81	8	0	153	233	404	484	5e-20	97.6
Ps_028693	Medtr4g068580.1	88.78	98	11	0	107	204	89	186	3e-23	107
Ps_028693	Medtr4g068580.1	90.91	77	7	0	28	104	110	186	3e-20	97.6
Ps_028704	Medtr4g093420.1	87.91	91	11	0	82	172	209	299	5e-19	93.7
Ps_028706	Medtr3g109760.1	87.23	94	12	0	37	130	515	422	5e-18	91.7
Ps_028717	Medtr4g015450.1	95.45	66	3	0	1	66	2852	2917	5e-23	107
Ps_028735	Medtr5g046870.1	94.67	75	4	0	159	233	1	75	4e-26	117
Ps_028738	Medtr5g080960.1	88.64	88	10	0	30	117	1206	1293	2e-19	95.6
Ps_028742	Medtr6g059780.1	88.24	68	8	0	67	134	251	318	3e-12	71.9
Ps_028749	Medtr3g116320.1	84.11	151	24	0	20	170	2	152	8e-24	109
Ps_028750	Medtr3g116320.1	84.21	152	24	0	70	221	1	152	3e-24	111
Ps_028751	Medtr3g116320.1	86.84	152	20	0	38	189	1	152	7e-34	143
Ps_028757	Medtr3g098520.2	89.15	129	11	1	242	370	84	209	4e-33	141
Ps_028768	Medtr4g122670.2	92.63	95	7	0	205	299	296	202	9e-31	133
Ps_028777	Medtr2g089670.1	91.57	83	7	0	22	104	1198	1280	1e-23	109
Ps_028778	Medtr7g110160.1	94.23	52	3	0	4	55	64	13	1e-14	79.8
Ps_028779	Medtr7g110160.1	95.31	64	3	0	4	67	64	1	7e-22	103
Ps_028788	Medtr4g023550.1	92.54	67	5	0	229	295	655	589	7e-19	93.7
Ps_028789	Medtr4g014900.1	92.13	89	7	0	19	107	1044	1132	2e-27	121
Ps_028833	Medtr8g089360.1	86.96	138	18	0	22	159	1663	1800	4e-30	131
Ps_028855	Medtr7g116420.1	93.67	79	5	0	1	79	1239	1317	5e-26	117
Ps_028863	Medtr5g027110.1	88.76	89	7	1	23	108	662	750	5e-19	93.7
Ps_028879	Medtr2g013460.1	89.16	83	9	0	227	309	1	83	8e-19	93.7
Ps_028880	Medtr2g013460.1	91.46	82	7	0	383	464	2	83	8e-23	107
Ps_028896	Medtr7g104250.1	90.91	66	6	0	219	284	278	213	7e-16	83.8
Ps_028906	Medtr3g072000.1	90.7	86	8	0	18	103	121	206	5e-23	107
Ps_028907	Medtr3g072000.1	92.08	101	8	0	19	119	106	206	5e-32	137
Ps_028908	Medtr3g072000.1	93.22	59	4	0	128	186	13	71	2e-16	85.7
Ps_028909	Medtr1g083260.1	90.79	76	7	0	17	92	2655	2730	2e-19	95.6
Ps_028910	Medtr1g083260.1	92.39	92	7	0	17	108	2639	2730	7e-29	127
Ps_028930	Medtr7g087350.1	96.77	62	2	0	259	320	1004	943	6e-23	107
Ps_028942	Medtr5g034120.2	88.75	80	9	0	185	264	1	80	4e-17	87.7
Ps_028944	Medtr4g065700.1	96.03	126	5	0	107	232	904	779	1e-53	210
Ps_028944	Medtr4g065700.1	85.37	123	18	0	110	232	805	683	7e-21	101
Ps_028944	Medtr4g065700.1	84.8	125	19	0	107	231	562	438	1e-19	97.6
Ps_028944	Medtr4g065700.1	83.19	119	20	0	107	225	712	594	1e-13	77.8
Ps_028944	Medtr4g065700.1	82.4	125	22	0	107	231	760	636	2e-12	73.8
Ps_028945	Medtr4g065700.1	89.23	130	14	0	252	381	393	264	8e-35	147
Ps_028945	Medtr4g065700.1	84.52	155	24	0	231	385	510	356	7e-26	117
Ps_028945	Medtr4g065700.1	86.36	110	15	0	2	111	736	627	2e-20	99.6
Ps_028945	Medtr4g065700.1	83.57	140	23	0	5	144	925	786	2e-19	95.6
Ps_028945	Medtr4g065700.1	82.73	139	24	0	231	369	804	666	2e-16	85.7
Ps_028945	Medtr4g065700.1	82.84	134	23	0	248	381	931	798	9e-16	83.8
Ps_028945	Medtr4g065700.1	81.17	154	29	0	231	384	558	405	2e-13	75.8
Ps_028945	Medtr4g065700.1	89.23	65	7	0	317	381	568	504	9e-13	73.8
Ps_028945	Medtr4g065700.1	81.68	131	24	0	239	369	700	570	1e-11	69.9
Ps_028945	Medtr4g065700.1	82.88	111	19	0	5	115	877	767	1e-11	69.9
Ps_028945	Medtr4g065700.1	82.73	110	19	0	5	114	685	576	6e-11	67.9
Ps_028946	Medtr4g065700.1	89.23	130	14	0	189	318	393	264	6e-35	147
Ps_028946	Medtr4g065700.1	84.52	155	24	0	168	322	510	356	6e-26	117
Ps_028946	Medtr4g065700.1	91.36	81	7	0	8	88	565	485	2e-22	105
Ps_028946	Medtr4g065700.1	90.48	84	8	0	5	88	910	827	8e-22	103
Ps_028946	Medtr4g065700.1	91.89	74	6	0	2	75	331	258	1e-20	99.6
Ps_028946	Medtr4g065700.1	82.73	139	24	0	168	306	804	666	2e-16	85.7
Ps_028946	Medtr4g065700.1	88.46	78	9	0	2	79	427	350	8e-16	83.8
Ps_028946	Medtr4g065700.1	82.84	134	23	0	185	318	931	798	8e-16	83.8
Ps_028946	Medtr4g065700.1	81.17	154	29	0	168	321	558	405	2e-13	75.8
Ps_028946	Medtr4g065700.1	89.23	65	7	0	254	318	568	504	7e-13	73.8
Ps_028946	Medtr4g065700.1	87.01	77	10	0	8	84	715	639	7e-13	73.8
Ps_028946	Medtr4g065700.1	88.24	68	8	0	17	84	754	687	3e-12	71.9
Ps_028946	Medtr4g065700.1	91.07	56	5	0	29	84	934	879	3e-12	71.9
Ps_028946	Medtr4g065700.1	81.68	131	24	0	176	306	700	570	1e-11	69.9
Ps_028947	Medtr4g065700.1	90.83	120	11	0	2	121	427	308	6e-36	151
Ps_028947	Medtr4g065700.1	85.71	168	18	1	2	169	331	170	4e-34	145
Ps_028947	Medtr4g065700.1	84.21	114	18	0	8	121	715	602	1e-15	83.8
Ps_028947	Medtr4g065700.1	86.52	89	12	0	29	117	934	846	5e-15	81.8
Ps_028947	Medtr4g065700.1	84.44	90	14	0	32	121	493	404	7e-11	67.9
Ps_028948	Medtr4g065700.1	87.5	96	12	0	146	241	793	698	1e-19	95.6
Ps_028948	Medtr4g065700.1	83.2	125	21	0	101	225	694	570	2e-15	81.8
Ps_028948	Medtr4g065700.1	86.52	89	12	0	149	237	934	846	2e-15	81.8
Ps_028948	Medtr4g065700.1	82.81	128	22	0	101	228	790	663	9e-15	79.8
Ps_028948	Medtr4g065700.1	100	37	0	0	2	38	331	295	5e-13	73.8
Ps_028948	Medtr4g065700.1	84.38	96	15	0	146	241	451	356	2e-12	71.9
Ps_028949	Medtr4g065700.1	96	75	3	0	109	183	853	779	4e-28	125
Ps_028950	Medtr4g065700.1	91.36	81	7	0	8	88	565	485	3e-22	105
Ps_028950	Medtr4g065700.1	90.48	84	8	0	5	88	910	827	1e-21	103
Ps_028950	Medtr4g065700.1	91.89	74	6	0	2	75	331	258	2e-20	99.6
Ps_028950	Medtr4g065700.1	88.46	78	9	0	2	79	427	350	1e-15	83.8
Ps_028950	Medtr4g065700.1	87.01	77	10	0	8	84	715	639	1e-12	73.8
Ps_028950	Medtr4g065700.1	88.24	68	8	0	17	84	754	687	5e-12	71.9
Ps_028950	Medtr4g065700.1	91.07	56	5	0	29	84	934	879	5e-12	71.9
Ps_028957	Medtr5g010090.1	91.26	103	9	0	105	207	858	960	2e-30	133
Ps_028957	Medtr5g010090.1	92.5	80	6	0	289	368	959	1038	7e-24	111
Ps_028959	Medtr5g010090.1	92.5	80	6	0	98	177	959	1038	4e-24	111
Ps_028976	Medtr2g102660.1	84.95	93	14	0	89	181	2429	2521	8e-13	73.8
Ps_028989	Medtr3g096140.1	93.9	82	5	0	1	82	101	182	1e-27	123
Ps_028990	Medtr3g096140.1	93.9	82	5	0	1	82	101	182	1e-27	123
Ps_029001	Medtr6g015190.1	93.67	79	5	0	1	79	2499	2421	5e-26	117
Ps_029017	Medtr2g020860.1	88.75	80	9	0	18	97	991	1070	5e-17	87.7
Ps_029018	Medtr4g063490.1	93.2	103	7	0	1	103	399	501	3e-35	149
Ps_029022	Medtr4g009420.1	87.21	86	11	0	10	95	1	86	8e-16	83.8
Ps_029054	Medtr8g101380.1	100	37	0	0	29	65	217	253	8e-13	73.8
Ps_029073	Medtr2g005910.1	90.74	108	10	0	70	177	36	143	2e-31	135
Ps_029104	Medtr1g072370.1	97.03	101	3	0	127	227	1	101	5e-44	176
Ps_029107	Medtr5g059080.1	87.35	166	20	1	102	267	1970	2134	2e-37	155
Ps_029111	Medtr6g086060.1	90.54	74	7	0	194	267	1184	1111	3e-18	91.7
Ps_029116	Medtr7g089460.1	92.11	76	6	0	44	119	447	372	7e-22	103
Ps_029116	Medtr7g089460.1	88.46	78	9	0	171	248	352	275	7e-16	83.8
Ps_029117	Medtr7g089460.1	92.11	76	6	0	44	119	447	372	9e-22	103
Ps_029118	Medtr7g089460.1	92.11	76	6	0	44	119	447	372	7e-22	103
Ps_029143	Medtr4g053710.1	92.73	55	4	0	723	777	536	590	1e-13	77.8
Ps_029144	Medtr1g083990.1	92.96	71	5	0	25	95	1985	1915	2e-21	101
Ps_029145	Medtr1g083990.1	92.96	71	5	0	25	95	1985	1915	3e-21	101
Ps_029159	Medtr7g076700.1	86.49	111	15	0	29	139	3535	3645	5e-21	101
Ps_029175	Medtr7g099560.1	86.52	89	12	0	81	169	187	275	2e-15	81.8
Ps_029176	Medtr7g099560.1	86.52	89	12	0	82	170	187	275	2e-15	81.8
Ps_029194	Medtr2g019160.1	95.24	63	3	0	17	79	739	801	2e-21	101
Ps_029207	Medtr3g085840.1	86.14	267	34	1	17	280	3158	3424	1e-60	232
Ps_029221	Medtr5g038900.2	94.74	95	5	0	22	116	535	629	2e-35	149
Ps_029234	Medtr5g012400.1	88.31	77	3	1	119	195	5	75	5e-16	83.8
Ps_029249	Medtr8g037100.1	97.5	40	1	0	1	40	1982	1943	2e-12	71.9
Ps_029250	Medtr8g037100.1	92.42	66	5	0	1	66	2005	1940	3e-18	91.7
Ps_029251	Medtr8g037100.1	92.42	66	5	0	1	66	2005	1940	2e-18	91.7
Ps_029281	Medtr8g011530.1	90.91	121	11	0	76	196	813	693	9e-37	153
Ps_029282	Medtr8g011530.1	90.91	121	11	0	105	225	813	693	1e-36	153
Ps_029283	Medtr8g011530.1	90.98	122	11	0	33	154	814	693	2e-37	155
Ps_029302	Medtr8g106560.1	92.45	53	4	0	324	376	1678	1730	1e-12	73.8
Ps_029303	Medtr8g106560.1	90.48	63	6	0	254	316	1668	1730	8e-14	77.8
Ps_029304	Medtr8g106560.1	92.45	53	4	0	138	190	1678	1730	9e-13	73.8
Ps_029305	Medtr8g106560.1	92.45	53	4	0	47	99	1678	1730	6e-13	73.8
Ps_029365	Medtr5g096020.1	91.38	58	5	0	126	183	1	58	1e-13	75.8
Ps_029366	Medtr5g096020.1	91.38	58	5	0	133	190	1	58	1e-13	75.8
Ps_029372	Medtr4g127680.1	87.07	116	15	0	243	358	492	377	4e-24	111
Ps_029379	Medtr4g085810.1	89.72	107	11	0	12	118	107	1	2e-28	125
Ps_029385	Medtr7g099330.1	88.31	77	9	0	71	147	1175	1251	3e-15	81.8
Ps_029402	Medtr2g098060.1	94.44	72	4	0	336	407	1774	1703	5e-24	111
Ps_029403	Medtr2g098060.1	94.44	72	4	0	271	342	1774	1703	4e-24	111
Ps_029422	Medtr3g082050.4	90.91	55	5	0	44	98	589	643	1e-11	69.9
Ps_029423	Medtr3g106830.1	90.6	117	11	0	230	346	828	712	3e-34	145
Ps_029424	Medtr3g106830.1	93.75	48	3	0	230	277	828	781	3e-12	71.9
Ps_029454	Medtr1g108990.1	92.59	81	6	0	15	95	1298	1378	1e-24	113
Ps_029467	Medtr1g009360.1	91.4	93	8	0	150	242	1	93	3e-27	121
Ps_029478	Medtr4g132930.1	85.19	135	19	1	72	205	119	253	2e-21	101
Ps_029482	Medtr4g006570.1	88.46	78	9	0	23	100	649	726	6e-16	83.8
Ps_029483	Medtr4g006570.1	89.53	86	9	0	31	116	641	726	1e-20	99.6
Ps_029487	Medtr2g034600.1	84.68	124	19	0	50	173	253	376	1e-19	95.6
Ps_029488	Medtr3g053910.1	93.85	65	4	0	65	129	2608	2544	3e-20	97.6
Ps_029493	Medtr8g105140.1	90.14	71	7	0	165	235	1	71	1e-16	85.7
Ps_029501	Medtr1g099490.1	88.71	62	7	0	57	118	822	761	4e-11	67.9
Ps_029515	Medtr6g060440.1	89.47	95	10	0	4	98	543	637	9e-24	109
Ps_029518	Medtr1g016750.1	97.62	84	2	0	245	328	804	721	4e-36	151
Ps_029519	Medtr1g016750.1	96.43	84	3	0	345	428	804	721	1e-33	143
Ps_029520	Medtr1g016750.1	97.62	84	2	0	158	241	804	721	3e-36	151
Ps_029522	Medtr1g099490.1	92.16	51	4	0	52	102	811	761	2e-11	69.9
Ps_029523	Medtr5g075020.2	82.33	283	35	3	1	283	366	633	2e-40	165
Ps_029524	Medtr5g051150.1	86	100	14	0	28	127	6173	6074	7e-17	87.7
Ps_029536	Medtr7g051360.1	90.58	138	13	0	69	206	676	539	3e-42	170
Ps_029544	Medtr7g010790.1	87.27	110	14	0	106	215	78	187	3e-23	107
Ps_029545	Medtr7g010790.1	87.27	110	14	0	100	209	78	187	3e-23	107
Ps_029560	Medtr4g071180.1	93.88	49	3	0	203	251	99	51	6e-13	73.8
Ps_029566	Medtr4g093510.1	89.38	160	17	0	31	190	1167	1326	8e-46	182
Ps_029566	Medtr4g093510.1	93.48	46	3	0	64	109	825	870	3e-11	67.9
Ps_029568	Medtr1g095530.1	100	37	0	0	16	52	816	852	6e-13	73.8
Ps_029595	Medtr3g064250.1	93.98	83	5	0	85	167	2487	2569	3e-28	125
Ps_029597	Medtr1g099490.1	91.18	68	6	0	2	69	832	765	4e-17	87.7
Ps_029600	Medtr5g070450.1	88.04	560	61	1	20	579	249	802	4e-165	581
Ps_029601	Medtr1g043450.1	87.2	164	21	0	63	226	145	308	1e-38	159
Ps_029602	Medtr1g043450.1	87.2	164	21	0	91	254	145	308	1e-38	159
Ps_029630	Medtr5g035070.1	94.44	54	3	0	638	691	1286	1233	2e-15	83.8
Ps_029635	Medtr8g095110.1	90.35	114	11	0	16	129	1615	1728	1e-32	139
Ps_029640	Medtr5g082840.1	89.16	83	9	0	14	96	1675	1757	6e-19	93.7
Ps_029641	Medtr4g047800.1	98	50	1	0	1	50	2147	2196	2e-18	91.7
Ps_029685	Medtr1g116470.1	89.16	83	8	1	4	86	2925	3006	2e-16	85.7
[truncated: 61,125 more rows]

## Sheet: Kaspa - Soybean CDS BLASTN
Query	Subject	%_identity	alignment_length	mismatches	gap_openings	q_start	q_end	s_start	s_end	e_value	bit_score
Ps_000061	Glyma14g33650.1	93.48	46	3	0	12	57	1532	1487	5e-11	67.9
Ps_000468	Glyma20g38380.1	92.31	104	7	1	86	188	1068	965	3e-31	135
Ps_000494	Glyma18g12890.1	88.89	99	11	0	3	101	3052	3150	2e-23	109
Ps_000692	Glyma02g38050.1	92.05	88	7	0	111	198	1553	1466	1e-26	119
Ps_000829	Glyma05g00870.1	95.35	43	2	0	68	110	127	169	1e-11	69.9
Ps_000966	Glyma14g39780.1	92.05	88	7	0	214	301	3122	3035	2e-26	119
Ps_000966	Glyma14g39780.1	96.61	59	2	0	81	139	3122	3064	5e-21	101
Ps_000999	Glyma12g01230.1	88.08	151	18	0	10	160	173	23	7e-38	157
Ps_001009	Glyma08g03570.1	97.78	45	1	0	145	189	672	716	3e-15	81.8
Ps_001181	Glyma13g44120.1	87.32	142	18	0	10	151	2314	2455	2e-32	139
Ps_001313	Glyma14g05130.1	100	41	0	0	1	41	616	656	3e-15	81.8
Ps_001406	Glyma16g32530.1	90.21	143	14	0	125	267	58	200	1e-42	172
Ps_001415	Glyma10g04700.1	85.15	101	15	0	4	104	469	569	3e-15	81.8
Ps_001840	Glyma08g05840.1	90.32	62	6	0	195	256	236	175	2e-13	75.8
Ps_001858	Glyma13g18610.3	84.73	131	15	3	3	132	140	14	5e-15	81.8
Ps_001905	Glyma04g05160.1	85.45	110	16	0	95	204	1031	1140	3e-18	91.7
Ps_001905	Glyma04g05160.1	86.14	101	14	0	1	101	1026	926	1e-17	89.7
Ps_002110	Glyma04g42110.1	98.04	51	1	0	80	130	844	894	9e-19	93.7
Ps_002151	Glyma10g03940.1	82.61	138	24	0	115	252	25	162	1e-15	83.8
Ps_002156	Glyma02g37100.1	95.35	43	2	0	188	230	710	668	1e-11	69.9
Ps_002306	Glyma11g12260.1	84.47	103	15	1	14	116	936	1037	2e-11	69.9
Ps_002335	Glyma12g10510.2	91.94	62	5	0	2	63	62	1	8e-16	83.8
Ps_002370	Glyma01g45690.1	95.74	47	2	0	270	316	291	245	2e-13	77.8
Ps_002389	Glyma06g00290.2	95.38	65	3	0	23	87	479	543	4e-22	105
Ps_002441	Glyma0973s00210.1	100	53	0	0	1	53	667	719	2e-22	105
Ps_002451	Glyma08g07990.2	95.08	61	3	0	20	80	1848	1908	1e-19	97.6
Ps_002462	Glyma10g32570.1	91.14	79	7	0	263	341	822	744	6e-21	101
Ps_002554	Glyma16g22920.1	92.45	53	4	0	7	59	304	356	8e-13	73.8
Ps_002693	Glyma16g23720.1	92.11	76	6	0	331	406	1854	1779	2e-21	103
Ps_002694	Glyma16g23720.1	92.31	78	6	0	331	408	1854	1777	1e-22	107
Ps_002716	Glyma11g21550.1	84.38	96	15	0	19	114	674	769	5e-12	71.9
Ps_002941	Glyma18g48610.1	91.43	70	6	0	1	70	702	771	6e-18	91.7
Ps_002942	Glyma19g43070.1	86.44	118	16	0	86	203	30	147	6e-23	107
Ps_002947	Glyma02g15030.1	90.48	63	6	0	18	80	270	332	5e-14	77.8
Ps_003045	Glyma13g11820.1	87.5	72	9	0	1	72	28159	28088	3e-12	71.9
Ps_003062	Glyma02g16940.1	87.5	72	9	0	58	129	1001	1072	3e-12	71.9
Ps_003081	Glyma08g42810.2	82.42	182	29	1	66	247	4366	4544	1e-21	103
Ps_003171	Glyma12g30950.1	86.73	113	14	1	96	207	511	623	1e-19	97.6
Ps_003172	Glyma12g30950.1	86.79	106	13	1	26	130	518	623	5e-18	91.7
Ps_003249	Glyma12g35250.1	82.24	152	21	2	76	227	493	638	2e-14	79.8
Ps_003251	Glyma02g38040.1	85.71	98	14	0	397	494	368	271	2e-15	83.8
Ps_003268	Glyma04g08180.1	89.87	79	8	0	1	79	1339	1417	2e-18	93.7
Ps_003358	Glyma10g44510.1	90.35	114	11	0	91	204	2288	2401	2e-32	139
Ps_003358	Glyma10g44510.1	89.47	95	10	0	1	95	2401	2307	1e-23	109
Ps_003377	Glyma19g27380.1	88.31	77	9	0	103	179	937	861	3e-15	81.8
Ps_003389	Glyma20g00820.1	91.23	57	5	0	1	57	606	662	1e-12	73.8
Ps_003397	Glyma13g20320.1	85.11	94	14	0	5	98	103	10	2e-13	75.8
Ps_003452	Glyma20g23350.2	97.73	44	1	0	1	44	1879	1922	1e-14	79.8
Ps_003455	Glyma13g38850.1	93.23	133	9	0	602	734	2967	2835	4e-48	192
Ps_003457	Glyma02g03670.1	94.23	52	3	0	10	61	74	23	2e-14	79.8
Ps_003520	Glyma10g03270.1	91.94	62	5	0	72	133	1	62	8e-16	83.8
Ps_003534	Glyma11g02270.1	87.65	81	10	0	11	91	559	639	3e-15	81.8
Ps_003534	Glyma11g02270.1	87.65	81	10	0	120	200	559	639	3e-15	81.8
Ps_003559	Glyma07g18650.1	93.62	47	3	0	182	228	157	203	1e-11	69.9
Ps_003560	Glyma07g18650.1	89.13	92	10	0	193	284	112	203	1e-21	103
Ps_003562	Glyma15g00770.2	92.45	53	4	0	203	255	616	668	9e-13	73.8
Ps_003567	Glyma14g02730.1	86.41	103	14	0	106	208	988	1090	8e-19	93.7
Ps_003667	Glyma03g07770.1	94.34	53	3	0	415	467	895	947	7e-15	81.8
Ps_003668	Glyma18g43110.1	86.84	76	10	0	398	473	1012	937	7e-12	71.9
Ps_003687	Glyma18g48190.1	88.89	90	10	0	5	94	1443	1532	2e-20	99.6
Ps_003690	Glyma08g27190.1	87.16	109	14	0	194	302	117	9	5e-22	105
Ps_003715	Glyma06g18220.1	82.2	118	21	0	1	118	3521	3638	5e-11	67.9
Ps_003718	Glyma06g22360.1	92.5	80	6	0	113	192	955	1034	4e-24	111
Ps_003767	Glyma13g27470.1	92.42	66	5	0	185	250	490	425	4e-18	91.7
Ps_003769	Glyma15g39070.1	86.67	75	10	0	173	247	1198	1272	2e-11	69.9
Ps_003829	Glyma13g12060.1	92.31	65	5	0	182	246	7390	7326	2e-17	89.7
Ps_003844	Glyma17g18450.1	90.16	61	6	0	1	61	1485	1545	2e-12	73.8
Ps_003855	Glyma18g08160.1	86.14	101	14	0	23	123	677	777	2e-17	89.7
Ps_003869	Glyma06g41410.1	85.71	84	12	0	208	291	4522	4605	7e-12	71.9
Ps_003971	Glyma05g23950.1	94.74	57	3	0	8	64	1103	1159	3e-17	89.7
Ps_003982	Glyma05g04530.1	88.37	86	10	0	19	104	602	687	7e-18	91.7
Ps_004027	Glyma20g24960.1	96.3	54	2	0	238	291	241	294	9e-18	91.7
Ps_004037	Glyma17g10710.1	90.28	72	7	0	131	202	1	72	5e-17	87.7
Ps_004043	Glyma12g16040.1	91.38	58	5	0	24	81	261	204	2e-13	75.8
Ps_004051	Glyma18g07530.1	92.59	54	4	0	126	179	81	134	2e-13	75.8
Ps_004052	Glyma18g07530.1	92.59	54	4	0	112	165	81	134	2e-13	75.8
Ps_004056	Glyma09g36170.1	95.24	63	3	0	23	85	124	186	4e-21	101
Ps_004078	Glyma06g12200.1	84.13	126	20	0	205	330	522	397	6e-18	91.7
Ps_004085	Glyma13g44670.1	94.55	55	3	0	206	260	657	603	3e-16	85.7
Ps_004107	Glyma16g11830.1	89.77	88	9	0	170	257	770	683	1e-21	103
Ps_004168	Glyma13g12120.1	91.38	58	5	0	1	58	307	364	2e-13	75.8
Ps_004215	Glyma19g40560.1	100	41	0	0	1	41	829	869	7e-15	81.8
Ps_004220	Glyma09g33560.1	84.04	213	19	4	209	409	1	210	4e-33	143
Ps_004248	Glyma05g31940.2	90.41	73	7	0	153	225	11	83	1e-17	89.7
Ps_004251	Glyma02g36540.1	90.48	84	8	0	265	348	933	850	1e-21	103
Ps_004274	Glyma02g03670.1	95.31	64	3	0	50	113	1029	1092	1e-21	103
Ps_004285	Glyma10g10310.2	90.91	66	6	0	25	90	308	373	1e-15	83.8
Ps_004344	Glyma15g13850.1	91.21	91	8	0	67	157	1809	1899	8e-26	117
Ps_004344	Glyma15g13850.1	90.7	86	8	0	168	253	1814	1899	8e-23	107
Ps_004344	Glyma15g13850.1	95.83	48	2	0	1	48	1839	1886	2e-14	79.8
Ps_004356	Glyma06g06730.1	84.76	105	16	0	19	123	1915	2019	9e-15	81.8
Ps_004403	Glyma13g30930.3	92.31	52	4	0	1	52	797	746	1e-11	71.9
Ps_004419	Glyma18g54010.1	96.36	55	2	0	97	151	55	1	1e-18	93.7
Ps_004423	Glyma0022s00480.1	89.61	154	16	0	1	154	101	254	2e-44	178
Ps_004488	Glyma17g30910.1	98.21	56	1	0	5	60	56	1	1e-21	103
Ps_004525	Glyma15g21410.2	94.87	78	4	0	1	78	1029	1106	2e-27	123
Ps_004536	Glyma13g22040.2	90	60	6	0	175	234	84	143	3e-12	71.9
Ps_004540	Glyma15g11480.1	86.42	81	11	0	224	304	3751	3671	1e-12	73.8
Ps_004540	Glyma15g11480.1	85.9	78	11	0	303	380	3750	3673	9e-11	67.9
Ps_004578	Glyma05g24730.1	85.71	84	12	0	468	551	258	341	9e-12	71.9
Ps_004585	Glyma12g33670.1	89.86	148	15	0	684	831	1841	1694	1e-42	174
Ps_004597	Glyma04g01710.1	85.12	121	18	0	281	401	10	130	1e-19	97.6
Ps_004627	Glyma20g00840.1	84.55	110	11	1	47	156	1189	1292	2e-16	85.7
Ps_004645	Glyma08g08190.3	90.53	95	9	0	22	116	2132	2226	2e-25	117
Ps_004661	Glyma15g40790.2	90.91	55	5	0	282	336	4	58	2e-11	69.9
Ps_004665	Glyma20g26400.2	94.34	53	3	0	221	273	1184	1132	4e-15	81.8
Ps_004669	Glyma14g39780.1	91.53	59	5	0	5	63	1285	1343	6e-14	77.8
Ps_004767	Glyma12g05900.1	92.93	99	7	0	12	110	1672	1770	4e-33	141
Ps_004780	Glyma09g33780.1	85.03	147	22	0	565	711	810	664	2e-25	117
Ps_004788	Glyma20g38290.1	88.16	76	9	0	217	292	1	76	2e-14	79.8
Ps_004818	Glyma02g03270.1	91.04	67	6	0	42	108	1088	1154	3e-16	85.7
Ps_004821	Glyma10g29750.1	87.85	107	13	0	2	108	931	1037	4e-23	109
Ps_004822	Glyma03g32520.1	85.83	120	17	0	238	357	4251	4132	2e-21	103
Ps_004822	Glyma03g32520.1	85.83	120	17	0	49	168	4251	4132	2e-21	103
Ps_004827	Glyma17g09510.3	89.92	129	13	0	142	270	129	1	1e-36	153
Ps_004846	Glyma13g20320.1	82.71	133	20	1	59	188	1	133	1e-13	77.8
Ps_004880	Glyma05g22660.1	94.19	86	5	0	61	146	456	541	1e-29	131
Ps_004930	Glyma20g27760.1	87.95	83	10	0	124	206	3962	3880	2e-16	85.7
Ps_004930	Glyma20g27760.1	89.83	59	6	0	7	65	3962	3904	1e-11	69.9
Ps_004938	Glyma19g41120.1	93.94	66	4	0	139	204	437	372	1e-20	99.6
Ps_004939	Glyma19g41120.1	93.94	66	4	0	233	298	437	372	2e-20	99.6
Ps_004953	Glyma06g44320.1	94	50	3	0	151	200	181	230	5e-13	75.8
Ps_004960	Glyma06g44410.1	84.57	162	24	1	24	184	1943	2104	2e-25	115
Ps_005062	Glyma15g38020.2	85.11	94	14	0	42	135	282	189	2e-13	75.8
Ps_005089	Glyma13g12020.1	90.32	93	9	0	112	204	3159	3251	9e-25	113
Ps_005089	Glyma13g12020.1	91.04	67	6	0	138	204	6638	6704	2e-16	85.7
Ps_005089	Glyma13g12020.1	91.04	67	6	0	138	204	10091	10157	2e-16	85.7
Ps_005089	Glyma13g12020.1	91.04	67	6	0	138	204	13544	13610	2e-16	85.7
Ps_005089	Glyma13g12020.1	91.04	67	6	0	138	204	16997	17063	2e-16	85.7
Ps_005089	Glyma13g12020.1	91.04	67	6	0	138	204	20549	20615	2e-16	85.7
Ps_005089	Glyma13g12020.1	91.04	67	6	0	138	204	23447	23513	2e-16	85.7
Ps_005108	Glyma19g37870.1	90.63	128	12	0	55	182	1	128	2e-38	159
Ps_005120	Glyma09g39010.1	89.72	107	11	0	6	112	937	1043	5e-28	125
Ps_005133	Glyma02g46920.1	92.5	80	6	0	179	258	1083	1004	5e-24	111
Ps_005150	Glyma13g39070.1	90.32	62	6	0	34	95	229	290	4e-13	75.8
Ps_005171	Glyma07g13130.1	84	150	24	0	3	152	974	1123	8e-23	107
Ps_005175	Glyma10g28590.4	91.3	92	8	0	2	93	92	1	1e-26	119
Ps_005242	Glyma01g42260.2	85.71	84	12	0	21	104	874	957	8e-12	71.9
Ps_005293	Glyma09g29860.1	86.79	106	14	0	1	106	1921	2026	2e-20	99.6
Ps_005380	Glyma20g00470.1	93.62	47	3	0	1	47	655	701	2e-11	69.9
Ps_005381	Glyma08g12210.1	92	50	4	0	52	101	213	164	5e-11	67.9
Ps_005392	Glyma10g36580.3	90.4	125	12	0	22	146	49	173	2e-36	153
Ps_005404	Glyma17g06170.5	88	75	9	0	481	555	818	744	1e-13	77.8
Ps_005405	Glyma17g06170.5	88	75	9	0	468	542	818	744	1e-13	77.8
Ps_005424	Glyma17g36510.2	92.73	55	4	0	58	112	1300	1354	8e-14	77.8
Ps_005498	Glyma12g30410.1	85.88	85	12	0	112	196	673	757	8e-13	73.8
Ps_005511	Glyma18g07160.1	94.12	51	3	0	41	91	237	287	8e-14	77.8
Ps_005569	Glyma19g33710.1	84.55	123	19	0	364	486	123	1	3e-18	93.7
Ps_005689	Glyma08g23200.1	90.59	85	8	0	270	354	690	606	4e-22	105
Ps_005789	Glyma09g37150.1	95.56	45	2	0	2	46	562	606	1e-12	73.8
Ps_005802	Glyma11g15050.1	91.23	57	5	0	308	364	441	385	1e-12	73.8
Ps_005806	Glyma02g01580.1	87.97	133	16	0	1	133	255	387	1e-31	137
Ps_005912	Glyma02g39080.1	88.37	86	10	0	155	240	1373	1288	4e-18	91.7
Ps_005959	Glyma18g00880.1	91.53	59	5	0	81	139	350	408	5e-14	77.8
Ps_005988	Glyma13g12070.1	94.94	79	4	0	198	276	1125	1203	3e-28	125
Ps_005988	Glyma13g12070.1	94.94	79	4	0	198	276	4071	4149	3e-28	125
Ps_005988	Glyma13g12070.1	94.94	79	4	0	198	276	10092	10170	3e-28	125
Ps_005988	Glyma13g12070.1	94.94	79	4	0	198	276	13695	13773	3e-28	125
Ps_005988	Glyma13g12070.1	94.94	79	4	0	198	276	17136	17214	3e-28	125
Ps_005988	Glyma13g12070.1	94.94	79	4	0	198	276	19821	19899	3e-28	125
Ps_005988	Glyma13g12070.1	94.94	79	4	0	198	276	23079	23157	3e-28	125
Ps_005988	Glyma13g12070.1	94.94	79	4	0	198	276	26568	26646	3e-28	125
Ps_005988	Glyma13g12070.1	94.94	79	4	0	198	276	30027	30105	3e-28	125
Ps_005988	Glyma13g12070.1	94.94	79	4	0	198	276	33324	33402	3e-28	125
Ps_005988	Glyma13g12070.1	93.67	79	4	1	198	276	7278	7355	2e-23	109
Ps_006020	Glyma07g40050.2	88.73	71	8	0	297	367	1432	1362	9e-14	77.8
Ps_006152	Glyma08g12720.1	84.3	121	19	0	1	121	1522	1642	1e-17	89.7
Ps_006170	Glyma12g09250.1	90.41	73	7	0	169	241	635	707	2e-17	89.7
Ps_006251	Glyma08g22020.1	92.27	194	15	0	299	492	194	1	3e-70	266
Ps_006252	Glyma08g22020.1	92.27	194	15	0	232	425	194	1	3e-70	266
Ps_006260	Glyma20g34920.1	90.54	74	7	0	258	331	538	465	5e-18	91.7
Ps_006307	Glyma06g03200.1	90.74	54	5	0	45	98	1730	1783	5e-11	67.9
Ps_006315	Glyma12g33970.1	86.02	93	13	0	44	136	93	1	3e-15	81.8
Ps_006328	Glyma14g36970.1	92.86	56	4	0	524	579	305	250	4e-14	79.8
Ps_006339	Glyma20g27760.1	89.29	84	9	0	135	218	3729	3812	2e-19	95.6
Ps_006392	Glyma12g02210.1	87.14	70	9	0	96	165	17	86	5e-11	67.9
Ps_006437	Glyma05g23230.1	88.71	62	7	0	21	82	1231	1292	6e-11	67.9
Ps_006438	Glyma05g23230.1	88.71	62	7	0	21	82	1231	1292	6e-11	67.9
Ps_006482	Glyma18g41230.1	94.34	53	3	0	4	56	242	190	5e-15	81.8
Ps_006507	Glyma19g31180.1	84.8	125	19	0	20	144	125	1	5e-20	97.6
Ps_006558	Glyma14g01030.1	91.94	62	5	0	22	83	122	183	1e-15	83.8
Ps_006568	Glyma13g35100.1	84.38	128	14	2	127	254	768	889	9e-17	87.7
Ps_006568	Glyma13g35100.1	83.59	128	15	2	127	254	942	1063	2e-14	79.8
Ps_006584	Glyma09g12420.1	89.91	109	11	0	1	109	360	468	4e-29	129
Ps_006585	Glyma10g42690.1	93.33	75	5	0	98	172	542	616	1e-23	109
Ps_006609	Glyma08g02070.1	93.1	58	4	0	214	271	537	480	1e-15	83.8
Ps_006622	Glyma12g13240.1	94.44	72	4	0	1	72	1045	1116	6e-24	111
Ps_006630	Glyma17g03520.1	93.67	79	5	0	1	79	504	582	1e-25	117
Ps_006703	Glyma05g30190.1	93.14	102	7	0	1	102	851	952	7e-35	147
Ps_006710	Glyma06g42130.1	86.67	90	12	0	1	90	1354	1443	1e-15	83.8
Ps_006724	Glyma10g33160.1	88.65	141	16	0	64	204	94	234	1e-36	153
Ps_006767	Glyma13g44690.1	88	75	9	0	5	79	352	426	8e-14	77.8
Ps_006768	Glyma16g14040.1	90.16	61	6	0	92	152	647	707	2e-12	73.8
Ps_006802	Glyma19g02510.1	93.44	61	4	0	39	99	206	266	3e-17	89.7
Ps_006833	Glyma05g04210.1	92.31	104	8	0	29	132	2240	2343	2e-33	143
Ps_006860	Glyma19g37220.1	95.56	45	2	0	141	185	588	632	9e-13	73.8
Ps_006866	Glyma17g01090.1	89.71	68	7	0	241	308	605	538	3e-14	79.8
Ps_006869	Glyma16g04420.1	87.23	94	12	0	1	94	1221	1314	5e-18	91.7
Ps_006875	Glyma20g34760.1	85.85	106	15	0	35	140	370	265	5e-18	91.7
Ps_006910	Glyma02g37150.1	89.83	59	6	0	160	218	59	1	2e-11	69.9
Ps_006933	Glyma02g40790.1	94	50	3	0	1	50	757	806	4e-13	75.8
Ps_006936	Glyma17g31040.1	91.67	72	6	0	45	116	1318	1247	3e-19	95.6
Ps_006973	Glyma10g14310.1	90.99	111	10	0	25	135	1105	1215	4e-33	141
Ps_006982	Glyma17g11830.1	84.55	110	17	0	364	473	330	221	2e-15	83.8
Ps_006995	Glyma03g05460.1	87.34	79	10	0	2	80	485	563	6e-14	77.8
Ps_007011	Glyma18g00700.1	92.06	63	5	0	125	187	81	143	3e-16	85.7
Ps_007199	Glyma19g01270.1	93.62	47	3	0	42	88	544	590	2e-11	69.9
Ps_007223	Glyma18g43730.1	85.98	107	15	0	483	589	2106	2000	2e-18	93.7
Ps_007269	Glyma02g11290.1	89.62	106	11	0	1	106	782	887	1e-27	123
Ps_007349	Glyma19g42660.1	92.61	203	15	0	5	207	1329	1127	4e-76	283
Ps_007392	Glyma10g40190.1	90.91	66	6	0	103	168	183	248	2e-15	83.8
Ps_007499	Glyma20g01710.1	90.32	62	6	0	517	578	380	319	1e-12	75.8
Ps_007510	Glyma13g12070.3	83.48	115	19	0	122	236	567	681	6e-14	77.8
Ps_007526	Glyma08g40040.1	87.5	72	9	0	418	489	1274	1203	7e-12	71.9
Ps_007552	Glyma01g01210.1	92	50	4	0	92	141	1060	1109	5e-11	67.9
Ps_007567	Glyma20g24940.1	89.33	75	8	0	1	75	1176	1250	4e-16	85.7
Ps_007590	Glyma10g43080.1	90	70	6	1	1	69	3574	3505	2e-13	75.8
Ps_007595	Glyma18g40050.1	89.39	66	7	0	280	345	1692	1627	3e-13	75.8
Ps_007660	Glyma19g19680.1	88.89	81	9	0	1	81	368	448	1e-17	89.7
Ps_007682	Glyma12g11210.1	87.5	96	12	0	1	96	243	338	2e-19	95.6
Ps_007779	Glyma10g32440.1	95.45	66	3	0	353	418	1371	1306	1e-22	107
Ps_007806	Glyma19g38900.1	86.67	90	12	0	25	114	255	166	8e-16	83.8
Ps_007849	Glyma17g31040.1	92.65	68	5	0	1	68	488	421	2e-19	95.6
Ps_007849	Glyma17g31040.1	86.84	76	10	0	164	239	505	580	4e-12	71.9
Ps_007850	Glyma17g31040.1	92.65	68	5	0	1	68	488	421	2e-19	95.6
Ps_007856	Glyma05g36700.2	87.36	87	11	0	659	745	505	591	8e-16	85.7
Ps_008082	Glyma20g23930.1	88.57	70	8	0	44	113	407	476	4e-13	75.8
Ps_008102	Glyma14g03620.2	83.09	136	23	0	3	138	1144	1009	6e-17	87.7
Ps_008102	Glyma14g03620.2	90.91	55	5	0	178	232	923	977	1e-11	69.9
Ps_008122	Glyma10g34550.1	89.52	105	11	0	113	217	1520	1416	4e-27	121
Ps_008142	Glyma13g23610.1	88.71	62	7	0	1	62	2065	2126	7e-11	67.9
Ps_008161	Glyma17g23770.1	92.54	67	5	0	1	67	7	73	9e-19	93.7
Ps_008162	Glyma17g23770.1	86.28	226	31	0	1	226	212	437	1e-51	202
Ps_008179	Glyma20g20300.1	92.54	67	5	0	177	243	151	85	1e-18	93.7
Ps_008185	Glyma20g33770.1	90.43	94	9	0	315	408	1373	1280	5e-25	115
Ps_008293	Glyma07g11660.1	88.17	93	11	0	238	330	565	657	1e-19	97.6
Ps_008303	Glyma07g08600.1	97.56	41	1	0	73	113	103	143	1e-12	73.8
Ps_008315	Glyma06g16450.1	95.45	66	3	0	49	114	226	161	7e-23	107
Ps_008325	Glyma03g26630.2	92.59	54	4	0	17	70	1249	1302	2e-13	75.8
Ps_008365	Glyma10g40360.1	93.88	49	3	0	177	225	845	797	8e-13	73.8
Ps_008383	Glyma04g39530.1	93.62	47	3	0	64	110	209	255	1e-11	69.9
Ps_008432	Glyma04g01710.1	95.38	65	3	0	23	87	608	544	3e-22	105
Ps_008499	Glyma13g18510.1	86.75	83	11	0	327	409	1092	1010	1e-13	77.8
Ps_008508	Glyma07g02140.1	90.11	91	9	0	2	92	1670	1760	2e-23	109
Ps_008509	Glyma07g02140.1	90.11	91	9	0	2	92	1670	1760	2e-23	109
Ps_008565	Glyma02g14090.1	87.01	77	10	0	25	101	938	1014	1e-12	73.8
Ps_008566	Glyma02g14090.1	87.36	87	11	0	26	112	928	1014	3e-16	85.7
Ps_008625	Glyma13g32740.1	84.39	205	23	1	125	329	1	196	1e-38	161
Ps_008732	Glyma19g31060.1	87.14	70	9	0	1	70	1353	1422	7e-11	67.9
Ps_008887	Glyma08g15570.1	97.96	49	1	0	445	493	227	179	3e-17	89.7
Ps_008962	Glyma19g40210.1	85.06	87	13	0	22	108	625	711	2e-11	69.9
Ps_008974	Glyma09g01530.1	91.01	89	8	0	94	182	533	621	2e-24	113
Ps_009028	Glyma17g05790.2	90.48	63	6	0	164	226	505	567	5e-14	77.8
Ps_009063	Glyma13g34370.1	93.15	73	5	0	1	73	1359	1431	5e-22	105
Ps_009144	Glyma17g12400.1	86.99	146	17	2	17	160	955	810	2e-27	123
Ps_009145	Glyma17g12400.1	86.99	146	17	2	34	177	955	810	3e-27	123
Ps_009146	Glyma17g12400.1	86.99	146	17	2	17	160	955	810	2e-27	123
Ps_009147	Glyma17g12400.1	86.99	146	17	2	34	177	955	810	2e-27	123
Ps_009174	Glyma04g04690.1	89.77	264	27	0	536	799	264	1	3e-83	309
Ps_009175	Glyma05g37540.1	88	100	12	0	23	122	1436	1535	2e-21	103
Ps_009319	Glyma02g10770.1	85.57	97	14	0	15	111	202	106	7e-15	81.8
Ps_009329	Glyma09g38990.2	85.39	89	13	0	21	109	335	423	1e-12	73.8
Ps_009378	Glyma02g04280.1	95.18	83	4	0	18	100	87	5	2e-30	133
Ps_009382	Glyma13g05540.1	94.64	56	3	0	231	286	52	107	8e-17	87.7
Ps_009386	Glyma09g34810.1	94.55	55	3	0	1	55	132	186	3e-16	85.7
Ps_009403	Glyma16g28890.2	88.37	86	10	0	43	128	683	768	3e-18	91.7
Ps_009427	Glyma13g36300.1	86.67	90	12	0	112	201	2937	2848	8e-16	83.8
Ps_009530	Glyma03g01220.1	91.89	74	6	0	56	129	1031	1104	2e-20	99.6
Ps_009531	Glyma10g28080.2	86.36	110	14	1	50	158	577	686	5e-18	91.7
Ps_009532	Glyma10g28080.2	85.42	96	13	1	19	113	591	686	4e-12	71.9
Ps_009577	Glyma07g35030.2	93.75	96	6	0	110	205	947	852	1e-33	143
Ps_009661	Glyma13g04800.1	89.83	59	6	0	142	200	1	59	1e-11	69.9
Ps_009669	Glyma20g03340.1	93.65	63	4	0	158	220	1	63	9e-19	93.7
Ps_009702	Glyma10g32360.1	88.41	69	8	0	266	334	1274	1206	1e-12	73.8
Ps_009720	Glyma16g33190.1	92.86	70	5	0	48	117	1088	1157	2e-20	99.6
Ps_009835	Glyma17g04930.2	94.2	69	4	0	289	357	773	705	4e-22	105
Ps_009836	Glyma06g00430.1	97.44	39	1	0	38	76	1813	1851	4e-11	69.9
Ps_009839	Glyma10g32710.1	89.39	66	7	0	11	76	2074	2139	2e-13	75.8
Ps_010045	Glyma01g06780.1	95.83	48	2	0	64	111	1758	1711	1e-14	79.8
Ps_010070	Glyma05g30870.1	87.8	82	10	0	264	345	82	1	3e-15	83.8
Ps_010076	Glyma08g17090.1	87.64	89	11	0	31	119	370	458	2e-17	89.7
Ps_010119	Glyma20g13540.1	94.74	76	4	0	130	205	1	76	2e-26	119
Ps_010120	Glyma20g13540.1	94.74	76	4	0	171	246	1	76	3e-26	119
Ps_010139	Glyma14g00290.2	94.12	51	3	0	22	72	749	799	9e-14	77.8
Ps_010142	Glyma02g16880.1	81.44	167	31	0	332	498	1188	1354	8e-16	85.7
Ps_010220	Glyma12g36990.1	88.51	87	10	0	272	358	1127	1041	1e-18	93.7
Ps_010234	Glyma03g29400.1	86.59	82	11	0	36	117	789	870	3e-13	75.8
Ps_010311	Glyma10g39290.1	92.41	79	6	0	17	95	1983	2061	2e-23	109
Ps_010319	Glyma01g34830.1	93.26	89	6	0	32	120	1160	1248	2e-29	129
Ps_010325	Glyma13g20020.1	83.33	198	33	0	41	238	216	413	4e-30	131
Ps_010361	Glyma12g05200.1	90.63	64	6	0	168	231	150	213	2e-14	79.8
Ps_010363	Glyma12g05200.1	90.63	64	6	0	216	279	150	213	2e-14	79.8
Ps_010364	Glyma12g05200.1	90.63	64	6	0	217	280	150	213	2e-14	79.8
Ps_010373	Glyma03g27240.1	86.05	86	12	0	30	115	199	284	5e-13	75.8
Ps_010388	Glyma07g06420.1	87.18	117	15	0	49	165	1780	1664	9e-25	113
Ps_010395	Glyma10g04040.1	93.75	48	3	0	5	52	572	619	3e-12	71.9
Ps_010525	Glyma02g12840.1	91.94	62	5	0	177	238	1147	1208	9e-16	83.8
Ps_010564	Glyma10g03720.1	90.29	103	10	0	1	103	645	747	5e-28	125
Ps_010598	Glyma13g01080.2	94.55	55	3	0	17	71	1556	1610	3e-16	85.7
Ps_010661	Glyma05g10890.1	91.36	81	7	0	150	230	1	81	2e-22	105
Ps_010722	Glyma05g27960.2	85.37	82	12	0	135	216	686	605	5e-11	67.9
Ps_010806	Glyma11g11690.1	97.5	40	1	0	152	191	201	240	3e-12	71.9
Ps_010857	Glyma16g03140.2	90.07	151	12	1	92	242	1	148	8e-44	176
Ps_010858	Glyma16g03140.2	90.27	113	8	1	100	212	1	110	1e-30	133
Ps_010859	Glyma16g03140.2	90.27	113	8	1	92	204	1	110	1e-30	133
Ps_010860	Glyma16g03140.2	90.07	151	12	1	100	250	1	148	9e-44	176
Ps_010898	Glyma14g05100.1	93.75	48	3	0	58	105	1854	1807	4e-12	71.9
Ps_010992	Glyma02g41950.1	100	34	0	0	79	112	2220	2253	6e-11	67.9
Ps_010995	Glyma08g03980.1	84.44	90	14	0	22	111	733	822	9e-11	67.9
Ps_011044	Glyma11g18090.1	97.83	46	1	0	201	246	927	882	9e-16	83.8
Ps_011061	Glyma03g29230.1	85.87	92	13	0	1	92	108	17	1e-14	79.8
Ps_011085	Glyma01g21010.1	89.23	130	14	0	45	174	555	426	6e-35	147
Ps_011129	Glyma20g25980.1	97.44	39	1	0	221	259	520	482	2e-11	69.9
Ps_011209	Glyma19g33560.1	88.71	62	7	0	2	63	260	199	5e-11	67.9
Ps_011228	Glyma19g42760.1	86.41	103	14	0	1	103	321	423	2e-18	93.7
Ps_011376	Glyma13g29770.1	84.38	96	15	0	25	120	750	845	3e-12	71.9
Ps_011457	Glyma11g01160.2	93.1	58	4	0	105	162	3487	3430	1e-15	83.8
Ps_011473	Glyma02g04440.1	86.49	111	15	0	262	372	665	555	6e-21	101
Ps_011508	Glyma12g23890.1	84.03	144	17	1	142	279	60	203	3e-22	105
Ps_011513	Glyma17g02050.1	83.47	121	17	1	18	138	665	782	1e-13	77.8
Ps_011531	Glyma10g38770.1	92.16	51	4	0	126	176	1	51	2e-11	69.9
Ps_011539	Glyma15g04950.1	96.55	58	2	0	307	364	30	87	2e-20	99.6
Ps_011546	Glyma01g42520.1	89.77	88	9	0	439	526	212	299	2e-21	103
Ps_011547	Glyma11g02900.1	92.06	63	5	0	423	485	337	275	5e-16	85.7
Ps_011603	Glyma06g43470.1	89.66	58	6	0	143	200	100	43	5e-11	67.9
Ps_011607	Glyma07g37200.1	83.64	110	15	1	774	880	221	112	2e-11	71.9
Ps_011608	Glyma06g07420.3	87.95	83	10	0	150	232	1	83	2e-16	85.7
Ps_011615	Glyma15g01990.2	91.46	82	7	0	308	389	482	401	1e-22	107
Ps_011842	Glyma01g36000.1	90.32	62	6	0	166	227	35	96	3e-13	75.8
Ps_011846	Glyma17g28970.1	87.06	85	11	0	21	105	656	740	4e-15	81.8
Ps_011875	Glyma16g07720.1	93.26	89	6	0	121	209	1542	1630	1e-29	129
Ps_011880	Glyma19g30460.1	92.73	55	4	0	170	224	741	687	8e-14	77.8
Ps_011957	Glyma08g47750.1	87.34	79	10	0	1	79	634	556	9e-14	77.8
Ps_012012	Glyma12g04870.1	93.33	60	4	0	25	84	850	909	1e-16	87.7
Ps_012013	Glyma12g04870.1	89.29	84	9	0	22	105	826	909	5e-19	95.6
Ps_012069	Glyma06g02410.1	88.42	95	11	0	9	103	95	1	4e-21	101
Ps_012103	Glyma02g00490.1	95.56	45	2	0	1	45	270	314	1e-12	73.8
Ps_012110	Glyma12g07850.1	94.12	51	3	0	19	69	1062	1112	1e-13	77.8
Ps_012145	Glyma08g36590.1	91.01	89	8	0	119	207	811	899	9e-25	113
Ps_012162	Glyma11g10610.1	95.71	70	3	0	50	119	791	860	7e-25	115
Ps_012162	Glyma11g10610.1	95.38	65	3	0	55	119	862	926	7e-22	105
Ps_012318	Glyma13g16540.1	86.32	95	11	2	114	207	221	314	1e-11	69.9
Ps_012355	Glyma15g00280.1	89.04	73	8	0	128	200	83	155	4e-15	81.8
Ps_012418	Glyma0028s00220.1	85.6	125	18	0	13	137	292	416	2e-22	105
Ps_012453	Glyma13g44390.1	90.7	86	8	0	162	247	1	86	7e-23	107
Ps_012481	Glyma20g30300.1	94.12	68	4	0	18	85	2137	2204	1e-21	103
Ps_012597	Glyma12g13180.1	92.98	57	4	0	123	179	362	418	3e-15	81.8
Ps_012638	Glyma05g08700.4	95.65	46	2	0	216	261	283	328	2e-13	75.8
Ps_012665	Glyma01g39640.1	94.34	53	3	0	505	557	546	494	9e-15	81.8
Ps_012743	Glyma07g00820.1	85.87	92	13	0	11	102	2263	2354	2e-14	79.8
Ps_012759	Glyma02g44810.1	95.24	42	2	0	20	61	846	887	6e-11	67.9
Ps_012915	Glyma08g06700.1	84.76	105	16	0	23	127	1174	1278	6e-15	81.8
Ps_012965	Glyma18g04720.1	87.06	85	11	0	17	101	330	414	5e-15	81.8
Ps_012966	Glyma18g04720.1	88.06	67	8	0	23	89	348	414	2e-11	69.9
Ps_012990	Glyma08g19330.1	93.2	103	7	0	174	276	20	122	2e-35	149
Ps_013035	Glyma08g38270.1	85.32	109	16	0	98	206	2673	2781	1e-17	89.7
Ps_013045	Glyma13g09030.1	92.68	82	6	0	1	82	1352	1433	3e-25	115
Ps_013093	Glyma05g02470.1	92.06	63	5	0	11	73	140	78	2e-16	85.7
Ps_013117	Glyma15g01210.1	83.44	157	26	0	4	160	212	368	2e-22	105
Ps_013150	Glyma16g21590.2	85.32	109	13	1	3	111	680	785	2e-16	85.7
Ps_013190	Glyma17g01930.1	88.76	89	10	0	162	250	89	1	1e-19	97.6
Ps_013212	Glyma10g06710.1	89.23	65	7	0	140	204	91	155	8e-13	73.8
Ps_013215	Glyma18g06770.1	91.36	81	7	0	174	254	2017	2097	3e-22	105
Ps_013216	Glyma19g28850.1	91.67	60	5	0	25	84	370	429	3e-14	79.8
Ps_013240	Glyma14g22120.2	90.74	54	5	0	53	106	686	739	5e-11	67.9
Ps_013255	Glyma07g38550.1	87.88	132	16	0	254	385	715	584	7e-31	135
Ps_013281	Glyma07g18490.1	81.04	211	39	1	36	245	3162	3372	1e-18	93.7
Ps_013285	Glyma13g09270.1	93.41	91	6	0	126	216	1	91	1e-30	133
Ps_013340	Glyma01g00990.1	94.23	104	6	0	5	108	1600	1703	2e-38	159
Ps_013340	Glyma01g00990.1	89.57	115	12	0	105	219	1867	1753	1e-30	133
Ps_013512	Glyma08g14390.1	92.68	82	6	0	126	207	1	82	2e-25	115
Ps_013529	Glyma19g22320.1	94.64	112	6	0	65	176	1939	1828	3e-43	174
Ps_013540	Glyma02g04350.1	87.18	78	10	0	30	107	1690	1767	2e-13	75.8
Ps_013758	Glyma19g20750.1	85.19	108	16	0	23	130	1749	1856	1e-16	87.7
Ps_013816	Glyma17g02020.1	84.33	134	21	0	233	366	1357	1490	6e-20	99.6
Ps_013817	Glyma07g38680.1	89.16	83	9	0	314	396	1381	1463	4e-18	93.7
Ps_013818	Glyma13g27900.1	91.94	62	5	0	152	213	1258	1319	3e-15	83.8
Ps_013819	Glyma13g27900.1	86.75	83	11	0	192	274	892	974	3e-13	77.8
Ps_013820	Glyma17g02020.1	84.33	134	21	0	714	847	1357	1490	9e-20	99.6
Ps_013821	Glyma13g27900.1	86.75	83	11	0	192	274	892	974	3e-13	77.8
Ps_013821	Glyma13g27900.1	95.74	47	2	0	648	694	1273	1319	3e-13	77.8
Ps_013822	Glyma07g38680.1	89.16	83	9	0	795	877	1381	1463	6e-18	93.7
Ps_013835	Glyma05g26480.1	94.19	86	5	0	108	193	14	99	4e-30	131
Ps_013836	Glyma05g26480.1	94.19	86	5	0	124	209	14	99	4e-30	131
Ps_013862	Glyma19g05550.1	95.74	47	2	0	189	235	1840	1886	6e-14	77.8
Ps_013863	Glyma05g35340.2	89.86	69	7	0	15	83	229	161	3e-15	81.8
Ps_013885	Glyma17g06800.1	86.75	83	11	0	40	122	853	935	6e-14	77.8
Ps_013895	Glyma15g13330.1	84.38	96	15	0	411	506	229	134	8e-12	71.9
Ps_013928	Glyma12g07540.1	87	100	13	0	33	132	71	170	3e-19	95.6
Ps_014097	Glyma13g25550.1	89.16	83	9	0	86	168	341	259	1e-18	93.7
Ps_014126	Glyma10g01410.1	95.56	45	2	0	106	150	1121	1077	8e-13	73.8
Ps_014141	Glyma01g40760.1	86.11	108	12	1	2	109	301	405	3e-18	91.7
Ps_014161	Glyma14g05530.2	91.57	83	7	0	66	148	1145	1227	2e-23	109
Ps_014178	Glyma10g08720.1	87.13	101	13	0	21	121	478	578	1e-19	97.6
Ps_014180	Glyma10g08720.1	87.13	101	13	0	21	121	478	578	8e-20	97.6
Ps_014182	Glyma16g33490.1	83.45	139	23	0	26	164	833	971	8e-19	93.7
Ps_014183	Glyma16g33490.1	82.7	185	32	0	33	217	787	971	1e-24	113
Ps_014211	Glyma08g07180.1	86.36	88	12	0	1	88	88	1	1e-14	79.8
Ps_014312	Glyma03g40960.1	86.05	86	12	0	12	97	119	34	2e-13	75.8
Ps_014319	Glyma09g28180.1	94.34	53	3	0	16	68	580	632	4e-15	81.8
Ps_014340	Glyma16g24650.1	100	50	0	0	213	262	115	66	2e-20	99.6
Ps_014422	Glyma14g06040.1	87.8	82	10	0	5	86	898	979	2e-15	83.8
Ps_014544	Glyma15g19320.1	85.32	109	16	0	104	212	1293	1401	1e-17	89.7
Ps_014544	Glyma15g19320.1	85.15	101	15	0	9	109	1307	1407	3e-15	81.8
Ps_014558	Glyma19g42290.1	87.18	78	7	1	108	185	1356	1430	7e-12	71.9
Ps_014571	Glyma12g05320.1	95.56	45	2	0	285	329	243	199	1e-12	73.8
Ps_014580	Glyma06g15950.1	88.79	107	12	0	172	278	1	107	8e-26	117
Ps_014671	Glyma17g07720.1	85.29	102	15	0	83	184	21	122	2e-15	83.8
Ps_014671	Glyma17g07720.1	92.45	53	4	0	342	394	259	311	2e-12	73.8
Ps_014672	Glyma17g07720.1	85.29	102	15	0	82	183	21	122	2e-15	83.8
Ps_014672	Glyma17g07720.1	92.45	53	4	0	341	393	259	311	2e-12	73.8
Ps_014701	Glyma08g02020.1	95.74	47	2	0	41	87	194	148	9e-14	77.8
Ps_014702	Glyma08g02020.1	95.74	47	2	0	41	87	194	148	7e-14	77.8
Ps_014731	Glyma12g09090.1	90.12	81	8	0	70	150	81	1	6e-20	97.6
Ps_014732	Glyma04g07820.1	87.5	72	9	0	281	352	1238	1167	7e-12	71.9
Ps_014737	Glyma15g10400.1	87.91	91	11	0	3	93	712	802	2e-18	93.7
Ps_014743	Glyma09g34310.2	88.6	114	13	0	1	114	617	504	9e-28	123
Ps_014743	Glyma09g34310.2	86.81	91	12	0	111	201	351	441	2e-16	85.7
Ps_014746	Glyma08g28920.1	95.83	48	2	0	92	139	66	19	2e-14	79.8
Ps_014747	Glyma08g28920.1	95.83	48	2	0	92	139	66	19	2e-14	79.8
Ps_014774	Glyma17g13690.1	88.07	109	13	0	16	124	80	188	2e-24	113
Ps_014792	Glyma06g10380.1	90.91	66	6	0	1	66	1246	1311	8e-16	83.8
Ps_014800	Glyma03g01000.1	93.15	73	5	0	264	336	83	155	4e-22	105
Ps_014834	Glyma13g40900.1	87.67	73	9	0	5	77	310	382	2e-12	73.8
Ps_014835	Glyma13g40900.1	87.67	73	9	0	5	77	310	382	2e-12	73.8
Ps_014837	Glyma11g14140.1	86.54	104	14	0	116	219	643	746	5e-19	95.6
Ps_014837	Glyma11g14140.1	85.23	88	13	0	132	219	470	557	7e-12	71.9
Ps_014838	Glyma20g28080.1	88.24	68	8	0	1	68	68	1	5e-12	71.9
Ps_014842	Glyma07g12660.1	91.94	62	5	0	1	62	1148	1209	2e-15	83.8
Ps_014893	Glyma16g00820.1	91.23	57	5	0	127	183	1135	1191	2e-12	73.8
Ps_014928	Glyma06g08480.2	87.64	89	11	0	47	135	778	866	2e-17	89.7
Ps_014936	Glyma11g29080.1	85.38	130	19	0	23	152	1185	1314	1e-22	107
Ps_014937	Glyma11g29080.1	88.24	68	8	0	24	91	1247	1314	5e-12	71.9
Ps_014938	Glyma14g04950.1	89.23	65	7	0	20	84	4018	4082	1e-12	73.8
Ps_014948	Glyma09g32390.1	86.52	89	12	0	232	320	542	454	1e-14	81.8
Ps_014970	Glyma11g06170.1	93.51	77	5	0	4	80	589	665	1e-24	113
Ps_015040	Glyma07g09060.1	86.4	125	17	0	75	199	1685	1809	3e-24	113
Ps_015046	Glyma11g20470.1	92.98	57	4	0	9	65	1427	1483	6e-15	81.8
Ps_015049	Glyma13g16610.1	89.41	85	9	0	126	210	544	628	3e-19	97.6
Ps_015095	Glyma13g01500.1	89.74	78	8	0	152	229	1547	1624	7e-18	91.7
Ps_015117	Glyma20g28950.2	86.87	99	13	0	156	254	1	99	1e-18	93.7
Ps_015118	Glyma08g05470.1	100	37	0	0	1	37	1566	1602	2e-12	73.8
Ps_015139	Glyma02g38050.1	87.91	91	11	0	39	129	1836	1926	1e-18	93.7
Ps_015151	Glyma13g24440.1	86.84	114	15	0	324	437	450	337	1e-22	107
Ps_015217	Glyma13g02840.1	87.67	73	9	0	14	86	1317	1389	2e-12	73.8
Ps_015232	Glyma05g06350.1	92.19	64	5	0	14	77	1563	1626	8e-17	87.7
Ps_015252	Glyma16g32950.1	88.1	84	10	0	93	176	338	421	1e-16	87.7
Ps_015254	Glyma16g32950.1	90.48	63	6	0	91	153	359	421	1e-13	77.8
Ps_015255	Glyma16g32950.1	92.06	63	5	0	91	153	359	421	4e-16	85.7
Ps_015256	Glyma16g32950.1	86.9	84	11	0	93	176	338	421	3e-14	79.8
Ps_015258	Glyma04g00770.3	90.22	92	9	0	699	790	469	560	2e-23	111
Ps_015263	Glyma13g38850.1	83.7	135	22	0	20	154	1760	1894	1e-18	93.7
Ps_015278	Glyma13g45020.1	92.05	88	7	0	72	159	1512	1599	2e-26	119
Ps_015289	Glyma14g40200.1	90	60	6	0	1	60	990	1049	6e-12	71.9
Ps_015313	Glyma02g41730.1	83.33	102	17	0	125	226	12	113	5e-11	67.9
Ps_015314	Glyma02g41730.1	83.33	102	17	0	107	208	12	113	5e-11	67.9
Ps_015315	Glyma02g41730.1	83.33	102	17	0	146	247	12	113	6e-11	67.9
Ps_015316	Glyma09g29470.1	88.64	88	9	1	5	91	1783	1870	6e-17	87.7
Ps_015327	Glyma06g44800.1	94.55	55	3	0	17	71	411	465	3e-16	85.7
Ps_015336	Glyma08g45450.1	87.64	89	11	0	28	116	694	782	2e-17	89.7
Ps_015378	Glyma16g17830.1	92.73	55	4	0	1	55	1729	1675	1e-13	77.8
Ps_015379	Glyma16g17830.1	86.75	83	11	0	1	83	1705	1787	1e-13	77.8
Ps_015443	Glyma14g38620.1	96.08	51	2	0	1	51	51	1	2e-16	85.7
Ps_015458	Glyma12g07970.2	88.57	105	12	0	1	105	105	1	1e-24	113
Ps_015473	Glyma11g37740.1	89.89	89	9	0	261	349	584	496	4e-22	105
Ps_015473	Glyma11g37740.1	90.14	71	7	0	63	133	794	724	4e-16	85.7
Ps_015499	Glyma12g10810.1	93.85	65	4	0	155	219	1	65	6e-20	97.6
Ps_015500	Glyma12g10810.1	93.85	65	4	0	257	321	1	65	8e-20	97.6
Ps_015507	Glyma14g26700.1	83.72	129	21	0	1	129	129	1	2e-17	89.7
Ps_015521	Glyma10g31660.1	87.95	83	10	0	15	97	83	1	4e-16	85.7
Ps_015522	Glyma10g31660.1	92.98	57	4	0	40	96	57	1	6e-15	81.8
Ps_015548	Glyma08g40250.1	93.75	48	3	0	11	58	1509	1556	7e-12	71.9
Ps_015584	Glyma10g33300.2	91.07	56	5	0	149	204	1412	1467	3e-12	71.9
Ps_015596	Glyma03g29390.1	88.16	76	9	0	174	249	3027	2952	2e-14	79.8
Ps_015610	Glyma07g39890.2	95.24	42	2	0	270	311	919	960	8e-11	67.9
Ps_015657	Glyma15g10060.1	91.53	59	5	0	65	123	1561	1619	1e-13	77.8
Ps_015665	Glyma17g00250.2	88.35	103	12	0	58	160	157	259	3e-23	109
Ps_015674	Glyma09g32340.1	92.96	71	5	0	44	114	1550	1620	6e-21	101
Ps_015675	Glyma09g32340.1	92.96	71	5	0	28	98	1550	1620	6e-21	101
Ps_015677	Glyma20g27310.1	87.01	77	10	0	164	240	994	1070	1e-12	73.8
Ps_015678	Glyma20g27310.1	87.01	77	10	0	21	97	994	1070	9e-13	73.8
Ps_015689	Glyma20g23470.1	87.34	79	10	0	25	103	1417	1495	1e-13	77.8
Ps_015719	Glyma12g05290.1	88	100	12	0	6	105	1175	1076	9e-22	103
Ps_015719	Glyma12g05290.1	85.58	104	15	0	102	205	1183	1286	5e-17	87.7
Ps_015757	Glyma02g10870.1	85.9	78	11	0	58	135	1137	1214	9e-11	67.9
Ps_015791	Glyma20g24630.1	89	100	11	0	180	279	1855	1756	5e-24	111
Ps_015792	Glyma20g24630.1	89	100	11	0	144	243	1855	1756	4e-24	111
Ps_015931	Glyma08g13700.1	83.82	173	25	1	94	263	1	173	7e-26	117
Ps_015961	Glyma20g23210.2	89.86	69	5	1	187	253	10	78	2e-13	75.8
Ps_016002	Glyma11g13400.1	88.89	63	7	0	136	198	36	98	1e-11	69.9
Ps_016003	Glyma11g13400.1	88.89	63	7	0	150	212	36	98	1e-11	69.9
Ps_016023	Glyma09g21150.1	84.04	94	15	0	24	117	488	395	5e-11	67.9
Ps_016101	Glyma15g02840.3	100	36	0	0	82	117	36	1	6e-12	71.9
Ps_016126	Glyma16g21510.1	88.89	72	8	0	187	258	522	593	2e-14	79.8
Ps_016164	Glyma02g09790.1	94.23	52	3	0	172	223	531	582	1e-14	79.8
Ps_016207	Glyma13g20140.1	89.71	68	4	1	106	170	149	216	3e-13	75.8
Ps_016287	Glyma09g32270.1	89.83	59	6	0	179	237	1	59	1e-11	69.9
Ps_016503	Glyma19g39850.10	92.8	125	7	2	637	759	818	942	3e-38	161
Ps_016545	Glyma11g00740.1	86.42	81	11	0	28	108	802	882	1e-12	73.8
Ps_016632	Glyma14g01800.1	90.36	83	8	0	154	236	694	776	4e-21	101
Ps_016734	Glyma02g11810.1	93.44	61	4	0	165	225	633	573	3e-17	89.7
Ps_016804	Glyma06g21090.1	94.44	72	4	0	183	254	1645	1574	4e-24	111
Ps_016806	Glyma08g20960.1	91.55	71	6	0	36	106	325	395	9e-19	93.7
Ps_016835	Glyma16g22050.1	87.78	90	11	0	56	145	1208	1297	6e-18	91.7
Ps_016836	Glyma16g22050.1	87.78	90	11	0	28	117	1208	1297	6e-18	91.7
Ps_016876	Glyma17g34770.1	95.71	70	3	0	137	206	40	109	2e-25	115
Ps_016877	Glyma17g34770.1	96.15	52	2	0	137	188	40	91	6e-17	87.7
Ps_017031	Glyma07g17440.1	84.85	99	15	0	14	112	1405	1503	6e-14	77.8
Ps_017096	Glyma06g44400.1	89.47	76	8	0	220	295	1243	1318	7e-17	87.7
Ps_017096	Glyma06g44400.1	87.88	66	8	0	156	221	1398	1333	7e-11	67.9
Ps_017125	Glyma13g38220.1	92.16	51	4	0	117	167	1370	1320	1e-11	69.9
Ps_017149	Glyma02g44500.1	85.45	110	16	0	1	110	617	726	7e-18	91.7
Ps_017157	Glyma20g27760.1	85.4	137	19	1	168	304	1967	2102	6e-22	105
Ps_017212	Glyma09g32610.1	93.94	66	4	0	4	69	491	556	2e-20	99.6
Ps_017213	Glyma09g32610.1	93.94	66	4	0	4	69	491	556	2e-20	99.6
Ps_017216	Glyma05g08830.2	94.2	69	4	0	273	341	1089	1021	4e-22	105
Ps_017217	Glyma05g08830.2	94.2	69	4	0	319	387	1089	1021	4e-22	105
Ps_017305	Glyma16g06440.1	86.59	82	11	0	120	201	2048	1967	2e-13	75.8
Ps_017309	Glyma18g52570.1	90.63	64	6	0	133	196	179	116	2e-14	79.8
Ps_017332	Glyma08g33560.2	85.9	78	11	0	63	140	1214	1137	5e-11	67.9
Ps_017358	Glyma07g37300.1	92.59	54	4	0	22	75	682	735	3e-13	75.8
Ps_017372	Glyma02g05240.2	87.25	149	19	0	129	277	978	830	3e-34	145
Ps_017391	Glyma02g01400.1	85.26	95	14	0	63	157	110	16	5e-14	77.8
Ps_017412	Glyma19g29660.1	96	50	2	0	71	120	462	511	9e-16	83.8
Ps_017434	Glyma12g20980.1	83.82	136	22	0	64	199	2564	2699	2e-19	95.6
Ps_017450	Glyma14g36380.1	83.67	98	16	0	10	107	265	362	7e-11	67.9
Ps_017505	Glyma19g44360.1	89.23	65	7	0	51	115	946	1010	1e-12	73.8
Ps_017536	Glyma09g02740.1	86.08	79	11	0	15	93	354	432	1e-11	69.9
Ps_017566	Glyma20g02350.3	87.67	73	9	0	39	111	2	74	8e-13	73.8
Ps_017614	Glyma05g36280.1	93.24	74	5	0	123	196	1	74	5e-23	107
Ps_017796	Glyma10g27920.1	86.36	88	12	0	21	108	1339	1426	2e-14	79.8
Ps_017798	Glyma14g00690.1	89.01	91	10	0	19	109	2250	2340	3e-21	101
Ps_017798	Glyma14g00690.1	87.64	89	11	0	101	189	2225	2137	1e-17	89.7
Ps_017962	Glyma07g18490.1	86.67	90	9	1	126	215	2922	2836	1e-14	79.8
Ps_017981	Glyma02g15340.1	91.11	90	8	0	111	200	1644	1733	2e-25	115
Ps_017981	Glyma02g15340.1	86.36	88	9	1	18	102	1820	1907	2e-13	75.8
Ps_018076	Glyma18g11890.1	85.37	82	12	0	28	109	1135	1216	8e-11	67.9
Ps_018077	Glyma18g11890.1	85.37	82	12	0	28	109	1135	1216	8e-11	67.9
Ps_018129	Glyma08g25400.1	84.21	190	30	0	140	329	774	585	3e-32	139
Ps_018205	Glyma12g09670.1	91.8	61	5	0	101	161	539	479	3e-15	81.8
Ps_018209	Glyma08g09920.1	87.32	71	9	0	19	89	1111	1181	2e-11	69.9
Ps_018237	Glyma15g08020.1	85.11	141	21	0	56	196	487	627	9e-25	113
Ps_018288	Glyma12g06340.1	87.5	72	6	1	122	190	200	129	5e-11	67.9
Ps_018300	Glyma07g01030.1	98.08	52	1	0	3	54	816	867	3e-19	95.6
Ps_018335	Glyma10g02730.1	90.91	55	5	0	2	56	871	817	1e-11	69.9
Ps_018389	Glyma17g00700.2	85.42	96	14	0	1	96	486	391	2e-14	79.8
Ps_018425	Glyma08g12820.1	94.12	51	3	0	17	67	928	978	1e-13	77.8
Ps_018476	Glyma12g03980.2	100	47	0	0	230	276	323	277	1e-18	93.7
Ps_018486	Glyma08g39830.4	88.98	118	12	1	51	168	240	356	1e-27	123
Ps_018553	Glyma08g08100.1	93.06	72	5	0	143	214	572	501	9e-22	103
Ps_018557	Glyma08g08200.1	83.21	137	20	1	23	156	250	114	2e-16	85.7
Ps_018601	Glyma15g27760.1	90.83	109	10	0	129	237	874	982	7e-32	137
Ps_018706	Glyma10g43080.1	100	38	0	0	1	38	3556	3519	3e-13	75.8
Ps_018732	Glyma11g35890.1	97.37	38	1	0	204	241	301	338	6e-11	67.9
Ps_018784	Glyma09g32610.1	89.16	83	6	1	30	109	88	6	1e-17	89.7
Ps_018785	Glyma09g32610.1	90.97	155	11	1	24	175	160	6	2e-48	192
Ps_018878	Glyma14g06570.1	83.05	118	20	0	93	210	3	120	2e-13	75.8
Ps_018896	Glyma14g02490.1	95.83	48	2	0	1	48	972	1019	3e-14	79.8
Ps_019022	Glyma20g16860.1	87.69	130	13	1	6	135	963	1089	7e-29	127
Ps_019162	Glyma11g04380.2	98.73	79	1	0	182	260	35	113	2e-35	149
Ps_019188	Glyma19g00270.1	89.13	138	15	0	141	278	1069	1206	4e-37	155
Ps_019188	Glyma19g00270.1	88.17	93	11	0	16	108	1114	1206	8e-20	97.6
Ps_019189	Glyma19g00270.1	88.17	93	11	0	16	108	1114	1206	9e-20	97.6
Ps_019258	Glyma06g03820.1	90.16	61	6	0	108	168	1	61	7e-13	73.8
Ps_019259	Glyma06g03820.1	90.16	61	6	0	108	168	1	61	8e-13	73.8
Ps_019347	Glyma02g40520.1	89.66	58	6	0	9	66	218	161	7e-11	67.9
Ps_019353	Glyma14g33670.1	88.71	62	7	0	10	71	859	920	5e-11	67.9
Ps_019383	Glyma09g31110.2	94.83	58	3	0	191	248	5	62	4e-18	91.7
Ps_019384	Glyma09g31110.2	94.83	58	3	0	222	279	5	62	5e-18	91.7
Ps_019414	Glyma08g02550.1	81.82	176	32	0	35	210	221	396	3e-19	95.6
Ps_019436	Glyma20g23470.1	87.3	126	16	0	50	175	49	174	1e-27	123
Ps_019437	Glyma20g23470.1	87.3	126	16	0	50	175	49	174	1e-27	123
Ps_019471	Glyma10g43080.1	88.75	80	9	0	19	98	3576	3497	6e-17	87.7
Ps_019472	Glyma10g43080.1	88.89	81	9	0	28	108	3577	3497	2e-17	89.7
Ps_019544	Glyma06g05800.1	91.86	86	7	0	207	292	2279	2194	3e-25	115
Ps_019548	Glyma08g09870.1	90.32	93	9	0	34	126	359	267	9e-25	113
Ps_019549	Glyma08g09870.1	90.32	93	9	0	34	126	359	267	9e-25	113
Ps_019565	Glyma04g03250.1	86.61	112	15	0	90	201	1064	953	9e-22	103
Ps_019565	Glyma04g03250.1	87.06	85	11	0	4	88	1096	1180	3e-15	81.8
Ps_019610	Glyma11g29710.1	86.44	118	16	0	24	141	152	35	6e-23	107
Ps_019637	Glyma03g38000.1	93.55	62	4	0	191	252	1437	1498	4e-18	91.7
Ps_019637	Glyma03g38000.1	94.12	51	3	0	140	190	1538	1488	6e-14	77.8
Ps_019665	Glyma20g37600.1	94.34	53	3	0	247	299	7	59	5e-15	81.8
Ps_019682	Glyma12g08490.1	93.1	58	4	0	40	97	834	891	1e-15	83.8
Ps_019687	Glyma13g08050.1	85.29	102	15	0	4	105	417	316	3e-15	83.8
Ps_019688	Glyma13g08050.1	91.94	62	5	0	1	62	403	342	3e-15	83.8
Ps_019754	Glyma10g29710.1	89.29	112	12	0	305	416	1668	1557	5e-28	127
Ps_019754	Glyma10g29710.1	97.56	41	1	0	1347	1387	659	619	6e-12	73.8
Ps_019768	Glyma19g43740.1	89.23	65	7	0	49	113	562	626	1e-12	73.8
Ps_019769	Glyma19g43740.1	89.23	65	7	0	49	113	562	626	1e-12	73.8
Ps_019815	Glyma12g00470.1	90.77	65	6	0	141	205	2185	2249	4e-15	81.8
Ps_019824	Glyma20g38790.4	96.92	65	2	0	214	278	751	687	1e-24	113
Ps_019827	Glyma11g11700.1	86.75	83	11	0	7	89	482	564	1e-13	77.8
Ps_019874	Glyma16g28890.1	84.28	159	25	0	29	187	3464	3306	6e-26	117
Ps_019881	Glyma02g00370.1	88.75	80	9	0	1	80	1168	1089	5e-17	87.7
Ps_019942	Glyma08g03160.1	85.11	94	14	0	1	94	527	620	2e-13	75.8
Ps_019996	Glyma02g03380.1	95.35	43	2	0	76	118	680	722	2e-11	69.9
Ps_020023	Glyma17g14010.1	85.9	78	11	0	191	268	9	86	6e-11	67.9
Ps_020024	Glyma17g14010.1	85.9	78	11	0	164	241	9	86	6e-11	67.9
Ps_020025	Glyma16g02050.2	86.33	139	18	1	3	140	2051	1913	1e-25	117
Ps_020025	Glyma16g02050.2	90.74	54	5	0	299	352	1597	1650	9e-11	67.9
Ps_020063	Glyma03g01710.1	90.14	71	7	0	154	224	77	7	2e-16	85.7
Ps_020068	Glyma17g29540.1	89.25	93	10	0	1	93	163	255	2e-22	105
Ps_020085	Glyma01g36120.1	90.12	81	8	0	1	81	739	819	1e-19	97.6
Ps_020126	Glyma02g38760.1	89.11	101	11	0	11	111	307	407	2e-24	113
Ps_020183	Glyma06g43050.1	96.3	81	3	0	5	85	2821	2901	8e-32	137
Ps_020213	Glyma11g34550.1	88.17	93	11	0	605	697	1086	994	2e-19	97.6
Ps_020258	Glyma06g44410.1	91.18	68	6	0	144	211	1114	1181	5e-17	87.7
Ps_020290	Glyma18g36930.1	88.89	81	9	0	117	197	139	219	1e-17	89.7
Ps_020372	Glyma09g33800.1	89.01	91	10	0	36	126	895	985	6e-21	101
Ps_020374	Glyma09g33800.1	87.18	117	15	0	52	168	869	985	2e-24	113
Ps_020376	Glyma05g04700.1	84.4	109	2	2	1	94	997	1105	6e-18	91.7
Ps_020378	Glyma06g41620.1	90.32	62	6	0	270	331	1	62	4e-13	75.8
Ps_020385	Glyma20g00970.1	84.75	118	18	0	1	118	125	8	5e-18	91.7
Ps_020386	Glyma20g00970.1	85.86	99	14	0	15	113	106	8	3e-16	85.7
Ps_020391	Glyma17g08810.1	95.45	66	3	0	150	215	628	563	6e-23	107
Ps_020412	Glyma18g48610.1	84.62	91	14	0	9	99	613	703	5e-11	69.9
Ps_020429	Glyma20g08010.1	97.44	39	1	0	19	57	45	7	1e-11	69.9
Ps_020430	Glyma03g42360.1	86.41	103	14	0	346	448	2101	1999	2e-18	93.7
Ps_020469	Glyma08g03470.1	87.21	86	11	0	14	99	2844	2929	4e-15	83.8
Ps_020483	Glyma06g13060.1	81.5	173	32	0	257	429	190	18	3e-17	89.7
Ps_020484	Glyma06g13060.1	85.37	82	12	0	206	287	190	109	9e-11	67.9
Ps_020486	Glyma06g13060.1	81.5	173	32	0	206	378	190	18	2e-17	89.7
Ps_020494	Glyma20g23130.1	89.06	64	7	0	431	494	729	666	1e-11	71.9
Ps_020495	Glyma20g23130.1	89.06	64	7	0	76	139	729	666	5e-12	71.9
Ps_020496	Glyma20g23130.1	89.06	64	7	0	340	403	729	666	9e-12	71.9
Ps_020500	Glyma11g02200.1	92.13	89	7	0	183	271	347	259	5e-27	121
Ps_020572	Glyma02g27950.1	82.26	124	22	0	174	297	488	365	5e-12	71.9
Ps_020578	Glyma15g42660.1	89.71	68	7	0	376	443	395	328	3e-14	79.8
Ps_020584	Glyma11g29830.1	88.1	84	10	0	34	117	460	543	7e-17	87.7
Ps_020602	Glyma19g23610.1	85.06	87	13	0	50	136	667	753	3e-11	69.9
Ps_020658	Glyma15g03050.1	93.88	49	3	0	262	310	2562	2514	1e-12	73.8
Ps_020690	Glyma14g04120.2	91.35	104	9	0	140	243	1	104	4e-31	135
Ps_020716	Glyma05g02820.1	89.09	110	12	0	176	285	130	239	1e-27	123
Ps_020739	Glyma09g05040.1	98.04	51	1	0	12	62	51	1	1e-18	93.7
Ps_020766	Glyma16g05960.1	88.29	111	13	0	24	134	93	203	1e-25	117
Ps_020781	Glyma10g35500.1	84.25	127	20	0	19	145	131	5	1e-18	93.7
Ps_020782	Glyma12g29120.1	97.73	44	1	0	22	65	1373	1416	2e-14	79.8
Ps_020791	Glyma17g11010.1	85.71	84	12	0	134	217	644	727	3e-12	71.9
Ps_020837	Glyma04g42220.1	92.54	67	5	0	147	213	2037	1971	9e-19	93.7
Ps_020876	Glyma09g37000.1	87.5	80	10	0	380	459	2258	2179	3e-14	79.8
Ps_020877	Glyma09g37000.1	87.5	80	10	0	306	385	2258	2179	3e-14	79.8
Ps_020880	Glyma19g11100.1	95.65	46	2	0	289	334	1785	1740	3e-13	75.8
Ps_020910	Glyma13g41090.1	85.39	89	13	0	107	195	1513	1601	8e-13	73.8
Ps_020955	Glyma19g35390.1	92.59	54	4	0	157	210	2065	2118	2e-13	75.8
Ps_021007	Glyma20g32800.2	84.04	94	15	0	7	100	289	196	9e-11	67.9
Ps_021051	Glyma16g17670.1	86.32	95	13	0	20	114	688	782	6e-16	85.7
Ps_021077	Glyma08g17620.1	89.29	84	9	0	18	101	867	950	3e-19	95.6
Ps_021106	Glyma13g32110.1	82.4	125	22	0	32	156	1906	2030	2e-12	73.8
Ps_021172	Glyma10g07730.1	90.91	55	5	0	80	134	953	899	2e-11	69.9
Ps_021180	Glyma02g03450.1	90.16	61	6	0	54	114	2212	2272	1e-12	73.8
Ps_021203	Glyma19g29360.1	88.17	93	11	0	4	96	2134	2226	1e-19	97.6
Ps_021210	Glyma17g11410.1	92.06	63	5	0	1	63	2796	2858	2e-16	85.7
Ps_021232	Glyma18g53000.1	95.38	65	3	0	97	161	498	562	2e-22	105
Ps_021296	Glyma18g46690.1	89.58	96	10	0	94	189	1444	1539	8e-24	111
Ps_021296	Glyma18g46690.1	95.52	67	3	0	2	68	1412	1346	3e-23	109
Ps_021305	Glyma08g12480.1	95.35	43	2	0	16	58	1749	1791	2e-11	69.9
Ps_021321	Glyma19g38190.1	87.23	94	12	0	3	96	706	799	6e-18	91.7
Ps_021341	Glyma09g34970.2	88.71	62	7	0	10	71	248	309	5e-11	67.9
Ps_021365	Glyma03g33850.1	92.16	51	4	0	29	79	3773	3723	1e-11	69.9
Ps_021376	Glyma06g12480.1	93.88	49	3	0	54	102	404	356	2e-12	73.8
Ps_021403	Glyma02g03920.1	89.36	94	10	0	18	111	1108	1201	6e-23	107
Ps_021404	Glyma19g36350.1	89.08	174	19	0	1	174	97	270	7e-49	194
Ps_021496	Glyma18g46960.1	91.38	58	5	0	391	448	359	302	5e-13	75.8
Ps_021496	Glyma18g46960.1	97.56	41	1	0	449	489	291	331	2e-12	73.8
Ps_021567	Glyma17g06300.1	86.4	125	17	0	134	258	43	167	2e-24	113
Ps_021676	Glyma08g21610.1	100	72	0	0	51	122	2410	2481	1e-33	143
Ps_021701	Glyma09g32810.1	89.58	96	10	0	23	118	1085	1180	4e-24	111
Ps_021709	Glyma15g07250.1	86.96	92	12	0	9	100	323	414	9e-17	87.7
Ps_021719	Glyma17g04160.2	96.49	57	2	0	84	140	57	1	1e-19	97.6
Ps_021720	Glyma02g01920.1	89.86	69	7	0	5	73	906	974	3e-15	81.8
Ps_021733	Glyma16g12080.3	84.48	116	18	0	110	225	139	254	6e-17	87.7
Ps_021734	Glyma16g12080.3	84.35	115	18	0	154	268	140	254	3e-16	85.7
Ps_021743	Glyma05g36570.1	87.64	89	11	0	1	89	123	35	2e-17	89.7
Ps_021746	Glyma0765s00200.1	86.21	87	12	0	43	129	1416	1502	7e-14	77.8
Ps_021748	Glyma10g31580.1	87.65	81	10	0	21	101	1366	1446	4e-15	81.8
Ps_021789	Glyma06g05200.1	94.2	69	4	0	249	317	1553	1485	3e-22	105
Ps_021792	Glyma11g03850.1	92.45	53	4	0	220	272	53	1	2e-12	73.8
Ps_021806	Glyma13g00960.1	86.84	76	10	0	24	99	720	795	8e-12	71.9
Ps_021845	Glyma02g11280.1	94.52	73	4	0	148	220	158	230	9e-25	113
Ps_021875	Glyma08g07120.1	86.75	83	11	0	35	117	371	453	5e-14	77.8
Ps_021876	Glyma08g07120.1	86.75	83	11	0	35	117	371	453	1e-13	77.8
Ps_021936	Glyma12g14230.1	92.86	70	5	0	113	182	26	95	1e-20	99.6
Ps_021937	Glyma12g14230.1	92.86	70	5	0	128	197	26	95	1e-20	99.6
Ps_021955	Glyma18g18060.1	90.24	82	8	0	14	95	82	1	2e-20	99.6
Ps_022044	Glyma15g06050.1	92.59	54	4	0	1	54	1757	1810	3e-13	75.8
Ps_022080	Glyma15g34200.1	84.24	165	26	0	21	185	3084	2920	9e-22	103
Ps_022126	Glyma11g08800.1	87.84	74	9	0	18	91	89	16	2e-13	75.8
Ps_022127	Glyma11g08800.1	88.03	117	14	0	26	142	132	16	4e-27	121
Ps_022132	Glyma14g04950.1	92.5	80	6	0	1	80	4008	4087	4e-24	111
Ps_022136	Glyma14g04950.1	92.5	80	6	0	1	80	4008	4087	5e-24	111
Ps_022164	Glyma11g21310.1	85.87	92	13	0	43	134	1921	2012	2e-14	79.8
Ps_022165	Glyma04g42450.1	95.92	49	2	0	1	49	2913	2961	5e-15	81.8
Ps_022202	Glyma10g31730.1	86.54	104	14	0	60	163	272	375	3e-19	95.6
Ps_022202	Glyma10g31730.1	87.95	83	10	0	163	245	467	385	2e-16	85.7
Ps_022254	Glyma08g19840.1	90.2	102	10	0	21	122	478	579	1e-27	123
Ps_022293	Glyma03g32660.1	96.15	78	3	0	210	287	2909	2832	5e-30	131
Ps_022294	Glyma03g32660.1	87.8	82	10	0	142	223	2909	2828	1e-15	83.8
Ps_022304	Glyma20g27760.1	92.06	63	5	0	143	205	1783	1845	2e-16	85.7
Ps_022340	Glyma10g14310.1	84.07	182	29	0	28	209	886	1067	4e-30	131
Ps_022467	Glyma08g46150.1	86.96	92	12	0	1	92	869	778	5e-17	87.7
Ps_022479	Glyma14g36740.1	82.73	110	19	0	208	317	10	119	7e-11	67.9
Ps_022481	Glyma15g42180.1	88.89	63	7	0	23	85	796	858	1e-11	69.9
Ps_022503	Glyma12g13840.1	90.48	84	8	0	22	105	602	519	9e-22	103
Ps_022506	Glyma07g08820.1	89.86	69	7	0	160	228	1	69	4e-15	81.8
Ps_022508	Glyma07g08820.1	91.3	69	6	0	203	271	1	69	2e-17	89.7
Ps_022539	Glyma12g31830.1	89.23	65	7	0	63	127	1143	1207	9e-13	73.8
Ps_022564	Glyma12g30140.1	89.86	69	7	0	218	286	948	1016	6e-15	81.8
Ps_022576	Glyma20g27760.1	84.16	101	16	0	102	202	3736	3836	8e-13	73.8
Ps_022592	Glyma06g12530.1	81.97	122	22	0	64	185	1042	1163	5e-11	67.9
Ps_022608	Glyma18g08470.1	90.14	71	7	0	21	91	183	253	3e-16	85.7
Ps_022645	Glyma17g02750.1	89.47	76	8	0	272	347	1346	1421	1e-16	87.7
Ps_022646	Glyma13g19250.1	89.36	94	10	0	19	112	847	754	1e-22	107
Ps_022646	Glyma13g19250.1	90.77	65	6	0	213	277	818	754	8e-15	81.8
Ps_022664	Glyma18g40200.1	89.89	89	9	0	23	111	906	994	3e-22	105
Ps_022688	Glyma18g53030.1	91.04	67	6	0	17	83	1130	1196	2e-16	85.7
Ps_022691	Glyma11g14480.1	91.78	73	6	0	9	81	1444	1516	5e-20	97.6
Ps_022721	Glyma07g39280.1	92.16	51	4	0	11	61	250	300	1e-11	69.9
Ps_022746	Glyma08g14500.1	90.74	54	5	0	1	54	621	674	8e-11	67.9
Ps_022747	Glyma08g14500.1	90.74	54	5	0	1	54	621	674	8e-11	67.9
Ps_022762	Glyma13g25030.1	86.49	74	10	0	5	78	146	73	9e-11	67.9
Ps_022776	Glyma19g33520.1	88.46	78	9	0	19	96	961	1038	1e-15	83.8
Ps_022779	Glyma08g22570.2	90.32	62	6	0	267	328	736	797	3e-13	75.8
Ps_022780	Glyma08g22570.2	90.32	62	6	0	224	285	736	797	3e-13	75.8
Ps_022781	Glyma08g22570.2	90.32	62	6	0	355	416	736	797	4e-13	75.8
Ps_022790	Glyma11g20070.1	94	50	3	0	284	333	182	231	3e-13	75.8
Ps_022811	Glyma09g35920.1	83.01	153	26	0	15	167	82	234	5e-20	97.6
Ps_022812	Glyma11g20880.1	90	70	7	0	14	83	366	297	8e-16	83.8
Ps_022817	Glyma08g02980.1	89.13	92	10	0	89	180	852	761	1e-21	103
Ps_022817	Glyma08g02980.1	85.37	82	12	0	6	87	755	674	6e-11	67.9
Ps_022839	Glyma17g01480.1	89.61	77	8	0	11	87	835	911	1e-17	89.7
Ps_022859	Glyma01g39120.1	91.4	93	8	0	21	113	1589	1681	8e-27	121
Ps_022909	Glyma12g05290.1	88.57	70	8	0	24	93	880	811	3e-13	75.8
Ps_023003	Glyma08g12730.1	89.33	75	5	1	172	243	1	75	4e-15	81.8
Ps_023024	Glyma04g10590.1	88.16	76	9	0	7	82	1363	1438	1e-14	79.8
Ps_023046	Glyma13g12070.1	90.67	75	6	1	164	238	6344	6271	2e-16	85.7
Ps_023046	Glyma13g12070.1	90.67	75	6	1	164	238	32147	32074	2e-16	85.7
Ps_023046	Glyma13g12070.1	89.33	75	6	2	164	238	9280	9208	1e-11	69.9
Ps_023046	Glyma13g12070.1	92	50	4	0	164	213	3074	3025	5e-11	67.9
Ps_023046	Glyma13g12070.1	92	50	4	0	164	213	12305	12256	5e-11	67.9
Ps_023046	Glyma13g12070.1	92	50	4	0	164	213	15959	15910	5e-11	67.9
Ps_023046	Glyma13g12070.1	92	50	4	0	164	213	19259	19210	5e-11	67.9
Ps_023046	Glyma13g12070.1	92	50	4	0	164	213	22082	22033	5e-11	67.9
Ps_023046	Glyma13g12070.1	92	50	4	0	164	213	25265	25216	5e-11	67.9
Ps_023046	Glyma13g12070.1	92	50	4	0	164	213	28850	28801	5e-11	67.9
Ps_023046	Glyma13g12070.1	92	50	4	0	164	213	35447	35398	5e-11	67.9
Ps_023067	Glyma19g37420.1	90.77	65	6	0	20	84	1520	1584	8e-15	81.8
Ps_023068	Glyma19g37420.1	92.86	56	4	0	28	83	1529	1584	3e-14	79.8
Ps_023092	Glyma06g03270.2	92.11	76	6	0	630	705	1096	1021	3e-21	103
Ps_023092	Glyma06g03270.2	95.92	49	2	0	702	750	985	1033	1e-14	81.8
Ps_023113	Glyma09g15980.2	93.83	81	5	0	3	83	1699	1779	7e-27	121
Ps_023115	Glyma12g07740.1	95.45	44	2	0	230	273	1522	1565	4e-12	71.9
Ps_023125	Glyma13g12070.3	87.34	79	9	1	289	366	140	218	2e-11	69.9
Ps_023144	Glyma08g14860.1	90.74	54	5	0	14	67	1288	1341	7e-11	67.9
Ps_023178	Glyma17g34730.1	95.35	43	2	0	1	43	11	53	1e-11	69.9
Ps_023223	Glyma04g09150.1	92.31	65	5	0	288	352	29	93	2e-17	89.7
Ps_023224	Glyma04g09150.1	92.31	65	5	0	264	328	29	93	2e-17	89.7
Ps_023246	Glyma15g09130.1	85.34	116	17	0	158	273	1164	1279	5e-19	95.6
Ps_023247	Glyma15g09130.1	85.34	116	17	0	158	273	1164	1279	6e-19	95.6
Ps_023249	Glyma07g34840.1	91.82	220	18	0	36	255	2798	3017	5e-79	293
Ps_023285	Glyma18g06990.1	88.1	84	10	0	26	109	3043	3126	9e-17	87.7
Ps_023293	Glyma10g10450.1	86.49	74	10	0	207	280	257	184	7e-11	67.9
Ps_023299	Glyma17g37670.1	92.73	55	4	0	351	405	1	55	1e-13	77.8
Ps_023329	Glyma14g03300.1	84.25	127	20	0	18	144	3061	3187	1e-18	93.7
Ps_023332	Glyma15g18980.1	96	50	2	0	417	466	1018	1067	2e-15	83.8
Ps_023372	Glyma15g04960.1	94.74	76	4	0	130	205	1213	1288	1e-26	119
Ps_023389	Glyma15g00600.2	84.03	119	19	0	83	201	205	323	2e-16	85.7
Ps_023447	Glyma08g45130.1	100	41	0	0	242	282	872	832	4e-15	81.8
Ps_023449	Glyma08g45130.1	93.67	79	5	0	250	328	778	856	9e-26	117
Ps_023487	Glyma14g35560.1	93.22	59	4	0	49	107	878	936	5e-16	85.7
Ps_023488	Glyma14g35560.1	93.22	59	4	0	73	131	878	936	5e-16	85.7
Ps_023491	Glyma15g03500.1	92	125	10	0	81	205	1827	1951	2e-41	168
Ps_023499	Glyma14g37840.1	84	125	20	0	19	143	1807	1931	2e-17	89.7
Ps_023500	Glyma14g37840.1	84	125	20	0	21	145	1807	1931	2e-17	89.7
Ps_023505	Glyma13g32020.1	84.78	92	14	0	46	137	742	833	7e-12	71.9
Ps_023527	Glyma06g15660.1	92.16	51	4	0	28	78	1078	1128	2e-11	69.9
Ps_023533	Glyma20g26700.1	87.64	89	11	0	124	212	827	915	1e-17	89.7
Ps_023533	Glyma20g26700.1	87.36	87	11	0	2	88	466	552	2e-16	85.7
Ps_023534	Glyma20g27760.1	86.67	90	11	1	349	437	3732	3821	4e-13	75.8
Ps_023545	Glyma08g01830.1	85.23	88	13	0	17	104	1031	1118	5e-12	71.9
Ps_023557	Glyma10g42700.1	93.88	49	3	0	20	68	1076	1124	2e-12	73.8
Ps_023565	Glyma07g02880.1	100	36	0	0	393	428	646	681	7e-12	71.9
Ps_023573	Glyma13g12070.1	86.42	81	11	0	120	200	1242	1162	7e-13	73.8
Ps_023573	Glyma13g12070.1	86.42	81	11	0	120	200	4188	4108	7e-13	73.8
Ps_023573	Glyma13g12070.1	86.42	81	11	0	120	200	10209	10129	7e-13	73.8
Ps_023573	Glyma13g12070.1	86.42	81	11	0	120	200	13812	13732	7e-13	73.8
Ps_023573	Glyma13g12070.1	86.42	81	11	0	120	200	17253	17173	7e-13	73.8
Ps_023573	Glyma13g12070.1	86.42	81	11	0	120	200	19938	19858	7e-13	73.8
Ps_023573	Glyma13g12070.1	86.42	81	11	0	120	200	23196	23116	7e-13	73.8
Ps_023573	Glyma13g12070.1	86.42	81	11	0	120	200	26685	26605	7e-13	73.8
Ps_023573	Glyma13g12070.1	86.42	81	11	0	120	200	30144	30064	7e-13	73.8
Ps_023573	Glyma13g12070.1	86.42	81	11	0	120	200	33441	33361	7e-13	73.8
Ps_023588	Glyma20g30490.1	83.64	110	18	0	153	262	1746	1637	2e-13	75.8
Ps_023626	Glyma09g42190.1	89.23	65	7	0	1	65	739	803	1e-12	73.8
Ps_023649	Glyma05g33760.1	94.55	55	3	0	98	152	443	497	2e-16	85.7
Ps_023669	Glyma03g22300.1	89.84	128	13	0	226	353	2259	2132	7e-36	151
Ps_023673	Glyma11g00950.1	84.55	110	17	0	19	128	248	357	1e-15	83.8
Ps_023699	Glyma18g50040.1	95.35	43	2	0	18	60	712	754	2e-11	69.9
Ps_023706	Glyma13g00530.1	93.5	123	8	0	207	329	88	210	8e-45	180
Ps_023748	Glyma10g00610.1	93.75	96	6	0	39	134	1216	1311	4e-33	143
Ps_023774	Glyma20g00790.1	88.18	110	13	0	21	130	1657	1766	5e-25	115
Ps_023786	Glyma16g29750.1	90.22	92	9	0	177	268	1	92	5e-24	111
Ps_023796	Glyma01g36180.1	88.78	98	11	0	167	264	179	276	1e-22	107
Ps_023833	Glyma02g10230.1	90.48	63	6	0	107	169	110	48	7e-14	77.8
Ps_023835	Glyma02g10230.1	90.48	63	6	0	70	132	110	48	6e-14	77.8
Ps_023842	Glyma10g03980.1	94.92	59	3	0	16	74	3014	3072	9e-19	93.7
Ps_023856	Glyma13g44620.1	93.1	87	6	0	19	105	1360	1446	3e-28	125
Ps_023872	Glyma20g27160.1	84.48	116	18	0	260	375	1	116	2e-16	87.7
Ps_023923	Glyma03g03720.2	85.04	127	19	0	77	203	384	510	3e-21	101
Ps_023940	Glyma10g38490.1	92.21	77	6	0	20	96	1718	1794	4e-22	105
Ps_023942	Glyma06g47560.1	91.6	119	10	0	1	119	255	137	7e-38	157
Ps_023952	Glyma13g41870.4	91.11	90	8	0	112	201	108	197	2e-25	115
Ps_023952	Glyma13g41870.4	93.33	60	4	0	30	89	293	234	5e-17	87.7
Ps_023966	Glyma03g23740.1	92.31	52	4	0	1	52	95	44	3e-12	71.9
Ps_023967	Glyma03g23740.1	92.31	52	4	0	1	52	95	44	3e-12	71.9
Ps_023968	Glyma03g23740.1	92.75	69	5	0	3	71	73	141	5e-20	97.6
Ps_023969	Glyma03g23740.1	92.75	69	5	0	3	71	73	141	5e-20	97.6
Ps_023997	Glyma10g31890.1	91.86	86	7	0	1	86	225	310	4e-25	115
Ps_024000	Glyma08g08100.1	88.55	166	19	0	33	198	408	573	5e-44	178
Ps_024018	Glyma02g05160.1	95.24	105	5	0	395	499	594	490	4e-41	168
Ps_024037	Glyma13g07230.1	93.62	47	3	0	17	63	1900	1946	2e-11	69.9
Ps_024038	Glyma13g07230.1	93.62	47	3	0	37	83	1900	1946	2e-11	69.9
Ps_024070	Glyma20g34130.1	84.95	93	14	0	3	95	107	15	9e-13	73.8
Ps_024071	Glyma20g34130.1	84.69	98	15	0	3	100	107	10	2e-13	75.8
Ps_024108	Glyma04g32440.2	90.72	97	9	0	24	120	825	921	6e-27	121
Ps_024113	Glyma20g30270.1	89.33	75	8	0	19	93	543	617	4e-16	85.7
Ps_024120	Glyma06g46910.1	94.64	56	3	0	171	226	1453	1508	6e-17	87.7
Ps_024123	Glyma05g31170.1	93	100	7	0	4	103	1003	1102	2e-33	143
Ps_024124	Glyma08g14360.1	93.1	58	4	0	9	66	1016	959	1e-15	83.8
Ps_024134	Glyma14g01960.1	93.88	49	3	0	207	255	1638	1590	1e-12	73.8
Ps_024150	Glyma12g01610.1	89.39	66	7	0	16	81	1167	1232	3e-13	75.8
Ps_024198	Glyma02g47950.1	94.74	133	7	0	1	133	1731	1599	4e-53	208
Ps_024222	Glyma02g30960.2	87.65	81	10	0	149	229	173	253	3e-15	81.8
Ps_024231	Glyma17g26520.1	86.21	87	12	0	1	87	1722	1808	1e-13	77.8
Ps_024235	Glyma20g22410.1	93.44	61	4	0	31	91	1864	1804	1e-17	89.7
Ps_024263	Glyma12g02220.1	97.78	45	1	0	346	390	910	866	7e-15	81.8
Ps_024271	Glyma11g03670.1	93.94	66	4	0	53	118	448	513	2e-20	99.6
Ps_024271	Glyma11g03670.1	94.23	52	3	0	1	52	421	370	2e-14	79.8
Ps_024366	Glyma15g10310.2	85.25	122	18	0	10	131	723	844	2e-20	99.6
Ps_024367	Glyma15g10310.1	87.96	108	13	0	1	108	2173	2280	4e-24	111
Ps_024378	Glyma14g21230.1	92.45	53	4	0	251	303	38	90	1e-12	73.8
Ps_024433	Glyma10g42590.1	90.67	75	7	0	1	75	1861	1935	1e-18	93.7
Ps_024447	Glyma15g27040.4	100	37	0	0	254	290	1	37	1e-12	73.8
Ps_024468	Glyma06g01980.1	92.98	57	4	0	59	115	87	31	4e-15	81.8
Ps_024477	Glyma17g03340.1	90.32	62	6	0	58	119	410	471	4e-13	75.8
Ps_024478	Glyma17g03340.1	90.32	62	6	0	44	105	410	471	3e-13	75.8
Ps_024561	Glyma05g28900.1	97.87	47	1	0	329	375	1525	1571	4e-16	85.7
Ps_024624	Glyma03g36310.2	90.74	54	5	0	57	110	1760	1813	7e-11	67.9
Ps_024656	Glyma18g01370.1	97.67	43	1	0	44	86	1	43	1e-13	77.8
Ps_024720	Glyma08g20740.1	90.32	62	6	0	287	348	671	610	3e-13	75.8
Ps_024739	Glyma03g32660.1	88.06	67	8	0	49	115	4229	4295	2e-11	69.9
Ps_024758	Glyma08g14380.1	95	80	4	0	44	123	1165	1244	2e-28	127
Ps_024764	Glyma02g24290.1	87.88	66	8	0	12	77	78	13	6e-11	67.9
Ps_024809	Glyma18g09120.1	90.18	112	11	0	79	190	910	1021	2e-31	135
Ps_024810	Glyma18g09120.1	85.65	230	27	2	3	232	798	1021	9e-47	186
Ps_024830	Glyma16g28180.1	92.11	76	6	0	15	90	1013	1088	2e-21	103
Ps_024879	Glyma09g41030.1	92.73	55	4	0	135	189	622	568	5e-14	77.8
Ps_024882	Glyma13g34780.1	85.45	110	16	0	132	241	1009	1118	4e-18	91.7
Ps_024896	Glyma16g26470.1	94.52	73	4	0	238	310	2259	2187	1e-24	113
Ps_024917	Glyma08g37680.1	87.23	94	12	0	191	284	1812	1905	5e-18	91.7
Ps_024969	Glyma13g20060.1	83.46	127	21	0	152	278	1	127	3e-16	85.7
Ps_024970	Glyma13g20060.1	83.46	127	21	0	125	251	1	127	2e-16	85.7
Ps_025007	Glyma10g10280.1	81.76	148	24	1	95	242	1	145	2e-13	75.8
Ps_025008	Glyma01g27440.1	88.24	85	10	0	46	130	2449	2533	2e-17	89.7
Ps_025021	Glyma02g11180.1	90.77	65	6	0	9	73	869	805	3e-15	81.8
Ps_025068	Glyma19g04820.1	92.75	69	5	0	115	183	6	74	6e-20	97.6
Ps_025069	Glyma19g04820.1	92.75	69	5	0	82	150	6	74	5e-20	97.6
Ps_025099	Glyma19g26830.1	92.31	52	4	0	14	65	1901	1952	7e-12	71.9
Ps_025137	Glyma13g18780.1	87.72	114	14	0	1	114	120	7	2e-25	115
Ps_025166	Glyma07g09250.1	86.92	107	14	0	16	122	527	633	4e-21	101
Ps_025178	Glyma19g22590.1	96.97	66	2	0	112	177	1261	1326	3e-25	115
Ps_025199	Glyma03g35810.1	86.32	95	13	0	105	199	472	566	4e-16	85.7
Ps_025201	Glyma06g06730.1	91.21	91	8	0	2	92	362	272	6e-26	117
Ps_025201	Glyma06g06730.1	83.47	121	20	0	89	209	99	219	3e-15	81.8
Ps_025227	Glyma09g15980.2	89.55	67	7	0	411	477	1733	1799	1e-13	77.8
Ps_025245	Glyma11g09150.1	87.07	116	15	0	87	202	224	109	3e-24	111
Ps_025264	Glyma06g20400.1	95.45	66	3	0	137	202	1	66	5e-23	107
Ps_025265	Glyma04g34080.1	89.77	88	9	0	159	246	134	47	1e-21	103
Ps_025275	Glyma15g17000.1	90.91	88	8	0	16	103	2904	2991	7e-24	111
Ps_025288	Glyma20g00580.1	88.61	79	8	1	126	204	2005	2082	5e-14	77.8
Ps_025315	Glyma07g35620.1	86.87	99	13	0	5	103	649	747	2e-18	93.7
Ps_025327	Glyma08g01930.1	92.21	77	6	0	7	83	2551	2627	2e-22	105
Ps_025342	Glyma15g34200.1	83.01	206	34	1	37	241	2884	3089	2e-27	123
Ps_025361	Glyma15g23830.1	83.33	150	25	0	1	150	312	163	1e-20	99.6
Ps_025361	Glyma15g23830.1	81.29	155	29	0	14	168	449	295	5e-14	77.8
Ps_025361	Glyma15g23830.1	84.38	96	15	0	1	96	222	127	3e-12	71.9
Ps_025361	Glyma15g23830.1	80.79	151	29	0	53	203	335	185	1e-11	69.9
Ps_025361	Glyma15g23830.1	85.54	83	12	0	89	171	479	397	1e-11	69.9
Ps_025361	Glyma15g23830.1	81.97	122	22	0	32	153	371	250	5e-11	67.9
Ps_025390	Glyma06g16330.1	85.88	177	25	0	1	177	1866	2042	2e-36	153
Ps_025390	Glyma06g16330.1	81.06	264	50	0	139	402	2028	2291	7e-21	101
Ps_025394	Glyma04g36560.1	89.66	87	9	0	5	91	1005	919	5e-21	101
Ps_025427	Glyma02g03900.1	84.62	117	18	0	10	126	552	436	7e-17	89.7
Ps_025439	Glyma04g02080.1	84.78	92	14	0	204	295	562	653	4e-12	71.9
Ps_025440	Glyma04g02080.1	84.78	92	14	0	142	233	562	653	3e-12	71.9
Ps_025441	Glyma04g02080.1	84.78	92	14	0	233	324	562	653	5e-12	71.9
Ps_025464	Glyma09g04180.1	88.73	71	8	0	37	107	545	475	5e-14	77.8
Ps_025472	Glyma17g08160.1	86.96	92	12	0	15	106	1018	1109	9e-17	87.7
Ps_025485	Glyma03g39480.2	97.78	45	1	0	1	45	330	374	5e-15	81.8
Ps_025544	Glyma10g29240.1	91.89	74	6	0	21	94	430	503	2e-20	99.6
Ps_025608	Glyma06g20900.1	88.73	71	8	0	110	180	1006	1076	6e-14	77.8
Ps_025618	Glyma09g17040.1	97.14	70	2	0	1	70	1065	1134	2e-27	123
Ps_025628	Glyma05g08000.1	100	47	0	0	318	364	1331	1377	2e-18	93.7
Ps_025659	Glyma07g32790.2	84.21	133	21	0	28	160	701	833	5e-20	97.6
Ps_025739	Glyma12g03820.1	89.55	67	7	0	1	67	193	259	8e-14	77.8
Ps_025740	Glyma07g13340.1	92.59	81	6	0	67	147	65	145	1e-24	113
Ps_025741	Glyma07g13340.1	92.59	81	6	0	131	211	65	145	1e-24	113
Ps_025795	Glyma06g08530.1	91.01	89	8	0	344	432	1883	1795	2e-24	113
Ps_025807	Glyma13g38250.1	90	60	6	0	213	272	625	684	4e-12	71.9
Ps_025808	Glyma13g38250.1	90	60	6	0	210	269	625	684	4e-12	71.9
Ps_025961	Glyma13g22870.2	86.42	81	8	1	31	111	721	798	2e-11	69.9
Ps_025972	Glyma17g14780.1	89.87	79	8	0	22	100	1069	1147	9e-19	93.7
Ps_025976	Glyma19g29510.1	89.61	77	8	0	127	203	118	194	1e-17	89.7
Ps_025984	Glyma13g38140.1	88.24	68	8	0	2	69	625	692	6e-12	71.9
Ps_026032	Glyma09g39910.1	91.07	56	5	0	32	87	56	1	4e-12	71.9
Ps_026066	Glyma06g44410.1	83.81	105	17	0	120	224	2319	2423	8e-13	73.8
Ps_026067	Glyma06g44410.1	83.81	105	17	0	163	267	2319	2423	1e-12	73.8
Ps_026068	Glyma06g44410.1	83.81	105	17	0	187	291	2319	2423	1e-12	73.8
Ps_026069	Glyma06g44410.1	83.81	105	17	0	200	304	2319	2423	1e-12	73.8
Ps_026072	Glyma16g30070.1	83.33	108	18	0	16	123	834	941	4e-12	71.9
Ps_026076	Glyma19g32200.2	84.43	212	33	0	29	240	115	326	2e-38	159
Ps_026088	Glyma05g30150.1	91.3	69	3	1	29	94	1048	1116	3e-16	85.7
Ps_026108	Glyma11g09560.1	89.38	113	12	0	154	266	365	253	2e-29	129
Ps_026109	Glyma15g19980.1	88.89	63	7	0	78	140	1736	1674	1e-11	69.9
Ps_026110	Glyma09g08350.1	82.05	156	28	0	52	207	1755	1910	5e-17	87.7
Ps_026130	Glyma08g01540.1	93.22	59	4	0	21	79	2099	2157	2e-16	85.7
Ps_026133	Glyma12g02730.1	88	75	9	0	41	115	80	154	7e-14	77.8
Ps_026135	Glyma12g02730.1	88	75	9	0	165	239	80	154	1e-13	77.8
Ps_026138	Glyma14g03770.1	90.77	65	6	0	9	73	2797	2861	6e-15	81.8
Ps_026156	Glyma08g16880.1	90.77	65	6	0	79	143	65	1	3e-15	81.8
Ps_026157	Glyma08g16880.1	90.77	65	6	0	79	143	65	1	3e-15	81.8
Ps_026221	Glyma11g00950.1	91.23	57	5	0	20	76	297	353	1e-12	73.8
Ps_026222	Glyma11g00950.1	89.47	76	8	0	23	98	278	353	8e-17	87.7
Ps_026225	Glyma01g43270.2	89.93	149	15	0	4	152	896	1044	1e-43	176
Ps_026267	Glyma02g00510.1	90.91	55	5	0	85	139	2865	2919	2e-11	69.9
Ps_026269	Glyma02g00510.1	90.91	55	5	0	85	139	2865	2919	2e-11	69.9
Ps_026277	Glyma01g39320.1	85.37	82	12	0	91	172	1	82	8e-11	67.9
Ps_026278	Glyma16g30120.1	90	80	8	0	191	270	1213	1134	4e-19	95.6
Ps_026280	Glyma16g30120.2	92.86	70	5	0	1	70	914	983	4e-20	99.6
Ps_026287	Glyma09g41880.1	91	100	9	0	274	373	10094	9995	1e-28	127
Ps_026288	Glyma10g11610.1	93.81	97	6	0	21	117	3188	3284	2e-34	145
Ps_026293	Glyma08g43040.1	85.71	98	14	0	31	128	78	175	5e-15	83.8
Ps_026329	Glyma10g28060.1	88.37	86	10	0	18	103	303	388	8e-18	91.7
Ps_026331	Glyma01g36510.1	89.55	67	7	0	66	132	832	898	7e-14	77.8
Ps_026401	Glyma16g29790.1	91.34	127	11	0	83	209	797	923	5e-40	165
Ps_026402	Glyma17g32100.1	90.36	83	8	0	1	83	292	374	6e-21	101
Ps_026407	Glyma10g07690.1	89.71	68	7	0	18	85	197	130	2e-14	79.8
Ps_026425	Glyma08g18990.1	88.28	128	15	0	78	205	136	9	3e-31	135
Ps_026456	Glyma15g22770.1	86.84	76	10	0	150	225	1365	1440	7e-12	71.9
Ps_026498	Glyma13g24560.1	88.06	67	8	0	190	256	110	44	2e-11	69.9
Ps_026518	Glyma10g05590.1	82.17	129	23	0	44	172	2689	2817	8e-13	73.8
Ps_026543	Glyma04g10560.1	90.48	84	8	0	5	88	1327	1410	1e-21	103
Ps_026565	Glyma06g14400.1	85.29	136	20	0	272	407	888	753	8e-24	111
Ps_026577	Glyma08g10450.1	83.74	123	20	0	18	140	1892	2014	2e-16	85.7
Ps_026594	Glyma17g37150.1	92.31	52	4	0	128	179	130	181	3e-12	71.9
Ps_026595	Glyma11g02260.1	90.91	88	8	0	284	371	1518	1431	6e-24	111
Ps_026597	Glyma01g43240.1	91.14	79	7	0	106	184	49	127	4e-21	101
Ps_026597	Glyma01g43240.1	96.23	53	2	0	181	233	206	154	1e-17	89.7
Ps_026600	Glyma07g13330.1	100	34	0	0	125	158	1174	1141	6e-11	67.9
Ps_026616	Glyma06g47000.1	86.46	96	13	0	24	119	1232	1327	8e-17	87.7
Ps_026632	Glyma10g32940.1	86.84	76	10	0	50	125	132	57	3e-12	71.9
Ps_026637	Glyma16g33860.1	89.13	92	10	0	21	112	2315	2406	2e-21	103
Ps_026671	Glyma16g08580.1	87.78	90	11	0	25	114	688	777	3e-18	91.7
Ps_026690	Glyma16g33310.1	95.56	45	2	0	159	203	764	720	8e-13	73.8
Ps_026740	Glyma08g08290.1	91.49	94	8	0	108	201	485	392	1e-27	123
Ps_026797	Glyma13g36960.1	90.79	76	6	1	35	109	1402	1477	8e-17	87.7
Ps_026798	Glyma13g36960.1	90.79	76	6	1	118	192	1402	1477	1e-16	87.7
Ps_026799	Glyma13g36960.1	90.79	76	6	1	33	107	1402	1477	8e-17	87.7
Ps_026809	Glyma05g05540.1	92.86	84	6	0	20	103	457	540	2e-26	119
Ps_026830	Glyma02g37840.1	86.42	81	11	0	18	98	34	114	9e-13	73.8
Ps_026835	Glyma06g13300.1	85.54	83	12	0	572	654	148	230	5e-11	69.9
Ps_026856	Glyma16g03780.1	84.62	91	14	0	20	110	3278	3368	3e-11	69.9
Ps_026857	Glyma01g04100.1	91.89	74	6	0	1	74	1224	1297	3e-20	99.6
Ps_026860	Glyma03g38160.1	87.32	71	9	0	306	376	753	683	3e-11	69.9
Ps_026897	Glyma17g17150.1	87.5	88	11	0	1	88	106	19	7e-17	87.7
Ps_026899	Glyma05g22780.1	90.77	65	6	0	1	65	82	146	4e-15	81.8
Ps_026901	Glyma17g11460.1	89.74	78	8	0	6	83	652	729	6e-18	91.7
Ps_026902	Glyma18g03760.1	85.88	85	9	1	22	103	639	723	1e-11	69.9
Ps_026916	Glyma16g04500.1	92.45	53	4	0	205	257	657	605	1e-12	73.8
Ps_026934	Glyma11g02550.1	88.24	68	8	0	242	309	1674	1741	5e-12	71.9
Ps_026935	Glyma11g02550.1	88.24	68	8	0	204	271	1674	1741	4e-12	71.9
Ps_026949	Glyma08g21430.1	90.77	65	6	0	18	82	1058	1122	8e-15	81.8
Ps_026971	Glyma12g33360.1	83.67	98	16	0	114	211	1091	994	5e-11	67.9
Ps_027043	Glyma20g12290.1	90.29	103	10	0	1	103	399	297	3e-28	125
Ps_027060	Glyma03g25630.1	88.24	119	14	0	29	147	1525	1643	7e-28	125
Ps_027062	Glyma15g22140.2	94.12	68	4	0	1	68	81	14	8e-22	103
Ps_027063	Glyma15g22140.2	94.12	68	4	0	1	68	81	14	9e-22	103
Ps_027067	Glyma06g22360.1	89.16	83	9	0	17	99	83	1	8e-19	93.7
Ps_027088	Glyma04g03540.1	89.39	66	7	0	106	171	28	93	3e-13	75.8
Ps_027164	Glyma16g14690.1	88.57	70	8	0	23	92	1447	1516	4e-13	75.8
Ps_027168	Glyma18g14050.1	91.51	106	9	0	26	131	695	800	2e-32	139
Ps_027176	Glyma14g10300.1	89	100	11	0	21	120	515	614	1e-23	111
Ps_027178	Glyma11g07980.1	93.33	150	10	0	1	150	342	491	7e-56	218
Ps_027199	Glyma03g40660.1	94.2	69	4	0	1	69	838	906	3e-22	105
Ps_027200	Glyma03g40660.1	93.75	48	3	0	321	368	813	766	6e-12	71.9
Ps_027201	Glyma03g40660.1	95.92	49	2	0	2	50	861	813	3e-15	81.8
Ps_027217	Glyma12g03660.1	88.89	99	11	0	1	99	496	594	4e-23	109
Ps_027290	Glyma20g03210.1	89.9	99	10	0	118	216	220	318	6e-26	117
Ps_027290	Glyma20g03210.1	91.04	67	6	0	11	77	547	613	2e-16	85.7
Ps_027300	Glyma17g35700.1	92.86	56	4	0	152	207	613	668	4e-14	79.8
Ps_027305	Glyma07g11990.3	90.48	84	8	0	81	164	421	338	9e-22	103
Ps_027374	Glyma03g02610.1	89.16	83	9	0	135	217	3739	3657	2e-18	93.7
Ps_027375	Glyma03g02610.1	89.16	83	9	0	530	612	3739	3657	4e-18	93.7
Ps_027377	Glyma03g02610.1	89.16	83	9	0	134	216	3739	3657	2e-18	93.7
Ps_027383	Glyma07g32420.1	88.54	96	11	0	13	108	559	654	2e-21	103
Ps_027397	Glyma14g10670.1	91.67	120	10	0	10	129	982	863	6e-38	159
Ps_027484	Glyma20g33620.1	88.12	101	12	0	14	114	3086	3186	4e-22	105
Ps_027487	Glyma03g15890.1	90.24	82	8	0	51	132	511	592	2e-20	99.6
Ps_027487	Glyma03g15890.1	84.38	96	15	0	227	322	687	782	5e-12	71.9
Ps_027488	Glyma03g15890.1	90.24	82	8	0	126	207	511	592	3e-20	99.6
Ps_027488	Glyma03g15890.1	84.38	96	15	0	302	397	687	782	6e-12	71.9
Ps_027489	Glyma03g15890.1	90.24	82	8	0	31	112	511	592	2e-20	99.6
Ps_027489	Glyma03g15890.1	84.38	96	15	0	207	302	687	782	5e-12	71.9
Ps_027504	Glyma03g36390.2	89.06	64	7	0	236	299	515	578	5e-12	71.9
Ps_027508	Glyma02g06880.1	84.55	110	17	0	1	110	1664	1555	8e-16	83.8
Ps_027533	Glyma12g03820.1	88.31	77	9	0	1	77	192	268	5e-15	81.8
Ps_027557	Glyma20g38600.1	90.67	75	7	0	19	93	2332	2406	3e-18	93.7
Ps_027570	Glyma09g00750.1	89.41	85	9	0	223	307	253	337	9e-20	97.6
Ps_027571	Glyma09g00750.1	89.41	85	9	0	215	299	253	337	8e-20	97.6
Ps_027599	Glyma19g06850.1	88.57	105	12	0	41	145	442	546	1e-24	113
Ps_027628	Glyma06g05500.1	92.86	84	6	0	54	137	956	873	1e-26	119
Ps_027638	Glyma02g26860.1	91.3	69	6	0	25	93	482	550	2e-17	89.7
Ps_027671	Glyma13g19530.1	85.53	152	22	0	7	158	327	478	7e-29	127
Ps_027700	Glyma11g03060.1	86.25	80	11	0	91	170	1272	1351	3e-12	71.9
Ps_027708	Glyma12g32650.1	85.9	78	11	0	68	145	959	1036	5e-11	67.9
Ps_027721	Glyma03g32610.1	87.32	71	9	0	43	113	229	299	2e-11	69.9
Ps_027746	Glyma10g36640.1	93.06	72	5	0	513	584	624	553	3e-21	103
Ps_027832	Glyma13g07220.1	92	50	4	0	28	77	167	118	5e-11	67.9
Ps_027861	Glyma06g09270.1	90.16	61	6	0	22	82	1349	1409	9e-13	73.8
Ps_027909	Glyma11g10620.1	97.73	44	1	0	15	58	44	1	1e-14	79.8
Ps_027923	Glyma08g02270.1	95	100	5	0	17	116	927	1026	2e-38	159
Ps_027956	Glyma10g10460.1	88.75	80	9	0	25	104	779	858	8e-17	87.7
Ps_027959	Glyma02g10620.1	88.24	68	8	0	205	272	214	281	4e-12	71.9
Ps_027980	Glyma15g04170.2	96.77	62	2	0	381	442	1821	1760	1e-22	107
Ps_028032	Glyma15g07390.1	97.37	38	1	0	200	237	781	744	7e-11	67.9
Ps_028058	Glyma08g04240.1	89.62	106	9	2	1	105	23	127	2e-22	107
Ps_028095	Glyma05g03520.2	91.15	113	10	0	127	239	133	245	3e-34	145
Ps_028110	Glyma06g09350.1	90.77	65	6	0	4	68	2221	2285	4e-15	81.8
Ps_028142	Glyma13g38900.1	86.67	75	10	0	22	96	1176	1250	2e-11	69.9
Ps_028154	Glyma18g01100.1	94.03	67	4	0	1	67	723	789	3e-21	101
Ps_028171	Glyma17g07330.1	88.46	78	9	0	1	78	218	141	1e-15	83.8
Ps_028194	Glyma03g15830.1	97.33	75	2	0	15	89	692	766	9e-31	133
Ps_028300	Glyma08g10040.1	97.14	70	2	0	198	267	1	70	1e-27	123
Ps_028306	Glyma15g42920.2	86.25	80	11	0	144	223	57	136	3e-12	71.9
Ps_028307	Glyma15g42920.2	86.25	80	11	0	146	225	57	136	3e-12	71.9
Ps_028332	Glyma13g11960.1	85.71	105	15	0	231	335	42	146	2e-17	89.7
Ps_028345	Glyma15g18640.1	88.41	69	8	0	47	115	152	84	8e-13	73.8
Ps_028359	Glyma17g06280.1	92.59	54	4	0	17	70	2104	2157	2e-13	75.8
Ps_028360	Glyma17g06280.1	88.46	104	12	0	36	139	2054	2157	5e-24	111
Ps_028361	Glyma17g06280.1	88.46	104	12	0	36	139	2054	2157	5e-24	111
Ps_028362	Glyma17g06280.1	92.59	54	4	0	17	70	2104	2157	2e-13	75.8
Ps_028364	Glyma08g00850.1	85.71	105	12	1	316	420	424	525	6e-16	85.7
Ps_028366	Glyma19g38680.1	88.46	78	9	0	17	94	1246	1323	2e-15	83.8
Ps_028374	Glyma19g25900.1	93.15	73	5	0	43	115	676	748	2e-22	105
Ps_028385	Glyma07g03160.1	95.24	42	2	0	107	148	1046	1005	7e-11	67.9
Ps_028403	Glyma05g32560.1	79.82	223	33	2	342	558	13	229	7e-17	89.7
Ps_028417	Glyma09g32550.1	91.75	97	8	0	188	284	620	524	2e-29	129
Ps_028431	Glyma05g01800.1	90	60	6	0	1	60	762	821	6e-12	71.9
Ps_028435	Glyma11g05810.1	90.59	85	8	0	187	271	658	574	3e-22	105
Ps_028435	Glyma11g05810.1	83.59	128	21	0	40	167	367	494	7e-17	87.7
Ps_028436	Glyma01g42740.1	93.62	47	3	0	1	47	176	130	3e-11	69.9
Ps_028446	Glyma05g15150.1	90.1	101	10	0	272	372	2167	2267	7e-27	121
Ps_028478	Glyma05g36920.1	87.95	83	10	0	9	91	1426	1508	4e-16	85.7
Ps_028479	Glyma04g36620.1	93.1	58	4	0	161	218	973	1030	8e-16	83.8
Ps_028531	Glyma13g17870.1	95.4	87	4	0	99	185	1663	1749	7e-33	141
Ps_028560	Glyma03g35570.1	88.75	80	9	0	150	229	453	532	6e-17	87.7
Ps_028583	Glyma17g07010.1	93.75	48	3	0	12	59	1546	1593	9e-12	71.9
Ps_028587	Glyma16g28590.1	82.5	120	18	1	142	261	428	312	7e-11	67.9
Ps_028593	Glyma16g28590.1	97.37	38	1	0	102	139	260	223	5e-11	67.9
Ps_028612	Glyma13g05530.1	84.73	131	20	0	83	213	26	156	9e-21	101
Ps_028613	Glyma13g05530.1	84.73	131	20	0	51	181	26	156	8e-21	101
Ps_028637	Glyma13g19840.1	95.45	66	3	0	122	187	1572	1637	6e-23	107
Ps_028642	Glyma17g05800.1	95.65	46	2	0	13	58	234	279	2e-13	75.8
Ps_028645	Glyma17g09960.1	89.29	84	9	0	146	229	60	143	2e-19	95.6
Ps_028666	Glyma08g21690.1	92.59	81	6	0	69	149	281	201	1e-24	113
Ps_028669	Glyma17g04840.4	91.03	78	7	0	153	230	38	115	2e-20	99.6
Ps_028726	Glyma18g08510.1	91.01	89	8	0	215	303	479	391	1e-24	113
Ps_028735	Glyma01g08130.1	88.73	71	8	0	159	229	1	71	6e-14	77.8
Ps_028757	Glyma06g17130.1	93.22	59	4	0	249	307	112	170	4e-16	85.7
Ps_028768	Glyma17g03990.1	95.79	95	4	0	205	299	1493	1399	1e-37	157
Ps_028788	Glyma14g07660.1	94.2	69	4	0	224	292	717	649	3e-22	105
Ps_028789	Glyma14g13490.1	87.64	89	11	0	19	107	1002	1090	1e-17	89.7
Ps_028873	Glyma09g16060.1	85	120	18	0	308	427	333	452	7e-19	95.6
Ps_028884	Glyma10g04010.1	89.04	73	8	0	61	133	366	438	8e-15	81.8
Ps_028885	Glyma10g04010.1	89.04	73	8	0	24	96	366	438	7e-15	81.8
Ps_028896	Glyma03g35160.1	96.97	66	2	0	219	284	287	222	3e-25	115
Ps_028906	Glyma11g35780.1	86.67	75	10	0	18	92	121	195	2e-11	69.9
Ps_028907	Glyma11g35780.1	87.78	90	11	0	19	108	106	195	5e-18	91.7
Ps_028908	Glyma18g02630.1	91.67	60	5	0	128	187	13	72	2e-14	79.8
Ps_028942	Glyma04g10090.1	90	80	8	0	185	264	1	80	3e-19	95.6
Ps_028945	Glyma11g14140.1	83.21	137	23	0	11	147	631	767	2e-17	89.7
Ps_028945	Glyma11g14140.1	84.68	111	17	0	5	115	484	594	4e-16	85.7
Ps_028945	Glyma11g14140.1	84.85	99	15	0	287	385	181	279	9e-14	77.8
Ps_028945	Glyma11g14140.1	82.64	121	21	0	27	147	218	338	1e-12	73.8
Ps_028945	Glyma11g14140.1	86.25	80	11	0	305	384	439	518	6e-12	71.9
Ps_028946	Glyma11g14140.1	93.85	65	4	0	8	72	643	707	8e-20	97.6
Ps_028946	Glyma11g14140.1	89.33	75	8	0	14	88	220	294	3e-16	85.7
Ps_028946	Glyma11g14140.1	84.85	99	15	0	224	322	181	279	8e-14	77.8
Ps_028946	Glyma11g14140.1	87.01	77	10	0	2	78	304	380	1e-12	73.8
Ps_028946	Glyma11g14140.1	86.25	80	11	0	242	321	439	518	5e-12	71.9
Ps_028947	Glyma11g14140.1	85.58	104	15	0	8	111	643	746	1e-16	87.7
Ps_028947	Glyma11g14140.1	88.31	77	9	0	2	78	304	380	8e-15	81.8
Ps_028947	Glyma11g14140.1	84.11	107	17	0	14	120	220	326	1e-13	77.8
Ps_028950	Glyma11g14140.1	93.85	65	4	0	8	72	643	707	1e-19	97.6
Ps_028950	Glyma11g14140.1	89.33	75	8	0	14	88	220	294	5e-16	85.7
Ps_028950	Glyma11g14140.1	87.01	77	10	0	2	78	304	380	2e-12	73.8
Ps_028957	Glyma11g02460.1	93.75	64	4	0	289	352	938	1001	6e-19	95.6
Ps_028959	Glyma11g02460.1	93.75	64	4	0	98	161	938	1001	4e-19	95.6
Ps_028989	Glyma08g16630.2	94.74	57	3	0	13	69	101	157	2e-17	89.7
Ps_028990	Glyma08g16630.2	94.74	57	3	0	13	69	101	157	2e-17	89.7
Ps_029001	Glyma18g50200.1	89.04	73	8	0	1	73	1068	996	5e-15	81.8
Ps_029012	Glyma16g00740.1	89.11	101	11	0	9	109	1405	1305	9e-25	113
Ps_029018	Glyma13g40990.2	94.17	103	6	0	1	103	399	501	2e-37	157
Ps_029073	Glyma12g28890.1	86.46	96	13	0	77	172	10	105	8e-17	87.7
Ps_029104	Glyma19g33700.1	95.05	101	5	0	127	227	1	101	5e-39	161
Ps_029105	Glyma09g04920.1	87.36	87	11	0	84	170	669	755	4e-16	85.7
Ps_029107	Glyma14g33170.2	84.54	97	15	0	105	201	1565	1661	1e-12	73.8
Ps_029111	Glyma09g32070.1	91.58	95	8	0	173	267	1205	1111	3e-28	125
Ps_029127	Glyma15g03280.1	94.64	56	3	0	21	76	1129	1184	1e-16	87.7
Ps_029141	Glyma19g07780.1	89.66	58	6	0	2	59	1183	1126	9e-11	67.9
Ps_029144	Glyma16g27300.1	84.11	107	17	0	13	119	110	4	6e-14	77.8
Ps_029145	Glyma16g27300.1	84.11	107	17	0	13	119	110	4	6e-14	77.8
Ps_029159	Glyma07g08030.1	91.67	96	8	0	29	124	2977	3072	1e-28	127
Ps_029175	Glyma13g19270.1	85.39	89	13	0	118	206	782	870	8e-13	73.8
Ps_029176	Glyma13g19270.1	85.39	89	13	0	119	207	782	870	8e-13	73.8
Ps_029207	Glyma15g43170.1	92.19	64	5	0	217	280	3556	3619	7e-17	87.7
Ps_029221	Glyma02g02330.1	91.49	94	8	0	22	115	895	988	2e-27	123
Ps_029249	Glyma16g29220.1	97.5	40	1	0	1	40	1622	1583	3e-12	71.9
Ps_029250	Glyma16g29220.1	92.42	66	5	0	1	66	1645	1580	5e-18	91.7
Ps_029251	Glyma16g29220.1	92.42	66	5	0	1	66	1645	1580	4e-18	91.7
Ps_029281	Glyma16g09690.1	85.56	90	13	0	107	196	746	657	3e-13	75.8
Ps_029282	Glyma16g09690.1	85.56	90	13	0	136	225	746	657	3e-13	75.8
Ps_029283	Glyma16g09690.1	85.56	90	13	0	65	154	746	657	2e-13	75.8
Ps_029286	Glyma14g16820.3	92.31	52	4	0	219	270	166	217	4e-12	71.9
Ps_029385	Glyma10g04760.1	87.34	79	10	0	69	147	1194	1272	7e-14	77.8
Ps_029463	Glyma09g01660.1	89.77	88	9	0	56	143	253	340	8e-22	103
Ps_029467	Glyma14g20380.1	92.86	84	6	0	155	238	267	350	2e-26	119
Ps_029488	Glyma14g03780.1	89.55	67	7	0	63	129	2706	2640	5e-14	77.8
Ps_029511	Glyma13g24210.1	92	50	4	0	31	80	1048	1097	9e-11	67.9
Ps_029518	Glyma08g08690.1	96.43	84	3	0	245	328	804	721	2e-33	143
Ps_029519	Glyma08g08690.1	95.24	84	4	0	345	428	804	721	5e-31	135
Ps_029520	Glyma08g08690.1	96.43	84	3	0	158	241	804	721	1e-33	143
Ps_029522	Glyma10g43080.1	93.33	75	5	0	28	102	3580	3506	4e-23	109
Ps_029523	Glyma14g38280.1	86.08	79	11	0	17	95	313	391	2e-11	69.9
Ps_029524	Glyma13g11960.1	83.77	154	25	0	1	154	197	44	1e-22	107
Ps_029544	Glyma09g37270.1	97.5	40	1	0	176	215	136	175	3e-12	71.9
Ps_029545	Glyma09g37270.1	97.5	40	1	0	170	209	136	175	3e-12	71.9
Ps_029595	Glyma11g33010.1	91.23	57	5	0	88	144	234	290	2e-12	73.8
Ps_029597	Glyma10g43080.1	89.71	68	7	0	2	69	3577	3510	2e-14	79.8
Ps_029600	Glyma08g07730.1	86.12	562	72	3	20	581	249	804	7e-134	478
Ps_029601	Glyma10g01020.2	83.73	166	27	0	61	226	143	308	3e-25	115
Ps_029602	Glyma10g01020.2	83.73	166	27	0	89	254	143	308	3e-25	115
Ps_029603	Glyma10g01020.2	87.5	104	13	0	1	104	351	454	2e-21	103
Ps_029625	Glyma06g02850.1	89.39	66	7	0	1	66	978	913	6e-13	75.8
Ps_029630	Glyma19g05770.1	91.18	68	6	0	620	687	1250	1183	2e-16	87.7
Ps_029632	Glyma07g07710.1	83.93	112	18	0	102	213	5065	5176	1e-14	79.8
Ps_029678	Glyma16g23010.5	92.59	54	4	0	108	161	438	491	3e-13	75.8
Ps_029679	Glyma16g23010.5	93.44	61	4	0	17	77	431	491	1e-17	89.7
Ps_029734	Glyma12g07050.1	92.31	65	5	0	162	226	1	65	2e-17	89.7
Ps_029745	Glyma11g10320.1	87.23	94	12	0	305	398	1529	1622	7e-18	91.7
Ps_029754	Glyma19g28660.1	86.08	79	11	0	2	80	53	131	1e-11	69.9
Ps_029756	Glyma16g04650.1	87.5	72	9	0	5	76	72	1	4e-12	71.9
Ps_029769	Glyma16g03950.1	90.91	55	5	0	315	369	161	107	2e-11	69.9
Ps_029770	Glyma16g03950.1	90.91	55	5	0	186	240	161	107	1e-11	69.9
Ps_029780	Glyma15g13160.1	92.19	64	5	0	213	276	2121	2058	7e-17	87.7
Ps_029823	Glyma14g08760.1	91.25	80	7	0	62	141	163	242	8e-22	103
Ps_029826	Glyma19g29580.2	90.48	105	10	0	79	183	515	619	2e-29	129
Ps_029865	Glyma04g32690.1	89.66	58	6	0	167	224	238	295	9e-11	67.9
Ps_029904	Glyma18g38060.1	90.63	64	6	0	31	94	708	771	2e-14	79.8
Ps_029905	Glyma18g38060.1	90.63	64	6	0	62	125	708	771	2e-14	79.8
Ps_029915	Glyma01g04810.1	88.31	154	18	0	1	154	223	376	2e-39	163
Ps_029940	Glyma04g07280.4	88.64	88	10	0	436	523	777	690	5e-19	95.6
Ps_029946	Glyma01g35660.2	88.89	63	7	0	13	75	1157	1095	4e-11	69.9
Ps_029959	Glyma10g28640.1	90.77	65	6	0	4	68	1504	1568	3e-15	81.8
Ps_030003	Glyma12g33340.1	86.67	75	10	0	39	113	1875	1949	4e-11	69.9
Ps_030010	Glyma06g16590.1	90.53	95	9	0	135	229	314	408	8e-26	117
Ps_030043	Glyma04g35070.1	84.88	86	13	0	157	242	191	276	6e-11	67.9
Ps_030068	Glyma19g30140.1	89.47	76	8	0	1	76	375	450	7e-17	87.7
Ps_030075	Glyma12g36460.1	86.96	92	12	0	20	111	2559	2650	5e-17	87.7
Ps_030077	Glyma12g36460.1	86.96	92	12	0	20	111	2559	2650	5e-17	87.7
Ps_030173	Glyma11g14200.1	88.73	71	8	0	73	143	808	878	1e-13	77.8
Ps_030174	Glyma11g14200.1	88.73	71	8	0	161	231	808	878	1e-13	77.8
Ps_030190	Glyma02g41790.1	84.03	119	19	0	128	246	1546	1664	3e-16	85.7
Ps_030202	Glyma20g27820.1	94.34	53	3	0	31	83	962	1014	5e-15	81.8
Ps_030204	Glyma20g27820.1	94.34	53	3	0	27	79	962	1014	5e-15	81.8
Ps_030252	Glyma16g05780.1	98.39	62	1	0	143	204	1	62	2e-25	115
Ps_030265	Glyma06g15640.1	88.71	62	7	0	69	130	62	1	7e-11	67.9
Ps_030266	Glyma06g15640.1	88.71	62	7	0	25	86	62	1	6e-11	67.9
Ps_030309	Glyma13g41540.1	87.13	101	13	0	31	131	1087	1187	1e-19	97.6
Ps_030361	Glyma03g31890.1	87.21	86	9	1	313	398	2619	2536	1e-13	77.8
Ps_030385	Glyma18g07960.1	86.67	75	10	0	7	81	898	972	2e-11	69.9
Ps_030415	Glyma03g00620.1	90.48	63	6	0	176	238	993	931	6e-14	77.8
Ps_030448	Glyma03g01980.1	84.82	112	17	0	100	211	1245	1134	7e-17	87.7
Ps_030453	Glyma02g01390.1	88.8	125	14	0	156	280	2045	2169	2e-31	137
Ps_030493	Glyma18g44880.1	89.19	74	8	0	78	151	1433	1360	9e-16	83.8
Ps_030549	Glyma03g02390.1	93.44	61	4	0	33	93	2447	2507	1e-17	89.7
Ps_030553	Glyma09g08550.4	97.56	41	1	0	183	223	41	81	9e-13	73.8
Ps_030554	Glyma09g08550.4	97.56	41	1	0	215	255	41	81	1e-12	73.8
Ps_030555	Glyma09g08550.4	97.56	41	1	0	156	196	41	81	8e-13	73.8
Ps_030560	Glyma07g31220.1	89.09	110	12	0	216	325	16	125	1e-27	123
Ps_030561	Glyma07g31220.1	89.09	110	12	0	163	272	16	125	1e-27	123
Ps_030570	Glyma03g12210.1	91.94	62	5	0	139	200	255	194	9e-16	83.8
Ps_030571	Glyma03g12210.1	90.74	54	5	0	136	189	247	194	5e-11	67.9
Ps_030574	Glyma03g02480.1	92.86	56	4	0	72	127	735	790	3e-14	79.8
Ps_030587	Glyma19g39770.1	93.75	96	6	0	1	96	774	679	4e-33	143
Ps_030599	Glyma15g16030.1	96.3	54	2	0	169	222	1	54	3e-18	91.7
Ps_030600	Glyma15g16030.1	96.3	54	2	0	153	206	1	54	3e-18	91.7
Ps_030601	Glyma15g16030.1	96.3	54	2	0	176	229	1	54	4e-18	91.7
Ps_030602	Glyma07g35680.1	86.67	105	13	1	22	126	458	561	2e-17	89.7
Ps_030611	Glyma05g09290.3	90.28	72	7	0	1	72	1063	1134	1e-16	87.7
Ps_030635	Glyma13g12210.1	87.67	73	9	0	233	305	474	546	1e-12	73.8
Ps_030683	Glyma07g32180.1	89.93	139	11	1	20	155	2466	2604	4e-39	161
Ps_030685	Glyma13g30860.1	89.91	109	8	1	20	125	2433	2541	2e-28	125
Ps_030699	Glyma01g43840.1	86.21	87	12	0	18	104	1088	1174	9e-14	77.8
Ps_030700	Glyma01g43840.1	86.21	87	12	0	18	104	1088	1174	1e-13	77.8
Ps_030701	Glyma01g43840.1	83.12	154	20	2	1	151	783	633	3e-18	91.7
Ps_030760	Glyma08g45230.1	97.73	44	1	0	61	104	1361	1404	2e-14	79.8
Ps_030791	Glyma20g22390.1	90.8	87	8	0	21	107	70	156	2e-23	109
Ps_030792	Glyma20g22390.1	90.8	87	8	0	21	107	70	156	2e-23	109
Ps_030856	Glyma19g39320.1	90.83	109	10	0	281	389	681	573	1e-31	137
Ps_030885	Glyma15g27530.1	93.22	59	4	0	9	67	664	722	5e-16	85.7
Ps_030894	Glyma18g07500.1	87.62	202	25	0	1	202	409	208	5e-51	202
Ps_030916	Glyma18g19730.1	88	75	9	0	195	269	15	89	8e-14	77.8
Ps_030917	Glyma18g19730.1	88	75	9	0	92	166	15	89	5e-14	77.8
Ps_030919	Glyma02g09450.1	89.05	137	12	1	116	252	363	496	3e-35	149
Ps_030942	Glyma03g36720.1	89.66	58	6	0	2	59	1067	1124	1e-10	67.9
Ps_030950	Glyma03g42200.1	96	50	2	0	1	50	2186	2235	1e-15	83.8
Ps_030983	Glyma18g17230.1	90.16	61	6	0	19	79	4208	4268	2e-12	73.8
Ps_031030	Glyma04g05960.1	92.94	85	6	0	235	319	1155	1071	6e-27	121
Ps_031031	Glyma04g05960.1	92.94	85	6	0	235	319	1155	1071	6e-27	121
Ps_031042	Glyma06g16240.1	85.9	78	11	0	56	133	648	571	9e-11	67.9
Ps_031078	Glyma15g34770.1	92.22	90	7	0	365	454	643	554	3e-27	123
Ps_031094	Glyma04g04620.1	95.45	44	2	0	51	94	943	986	7e-12	71.9
Ps_031105	Glyma05g02180.2	86.02	93	12	1	9	101	932	841	1e-12	73.8
Ps_031110	Glyma13g37220.1	83.64	110	18	0	5	114	374	265	2e-13	75.8
Ps_031113	Glyma20g36190.2	86.67	135	18	0	8	142	819	953	3e-28	125
Ps_031122	Glyma07g32880.1	95.83	48	2	0	348	395	712	759	2e-14	79.8
Ps_031135	Glyma18g29430.1	81.94	144	26	0	1	144	2273	2416	2e-14	79.8
Ps_031150	Glyma20g22120.1	93.33	120	8	0	76	195	1944	1825	3e-43	174
Ps_031166	Glyma05g08440.1	96.88	64	2	0	28	91	388	325	4e-24	111
Ps_031167	Glyma05g08440.1	96.97	66	2	0	371	436	390	325	7e-25	115
Ps_031173	Glyma05g14140.1	87.65	81	10	0	34	114	2072	2152	7e-15	81.8
Ps_031200	Glyma17g12550.1	91.23	57	3	1	304	360	1304	1250	8e-11	67.9
Ps_031233	Glyma04g40100.1	91.76	85	7	0	60	144	354	438	1e-24	113
Ps_031234	Glyma04g40100.1	91.76	85	7	0	60	144	354	438	2e-24	113
Ps_031265	Glyma07g11690.2	85.95	121	17	0	133	253	758	638	3e-22	105
Ps_031268	Glyma15g40080.1	84.62	104	16	0	6	109	2028	1925	2e-14	79.8
Ps_031287	Glyma02g25240.1	93.62	47	3	0	88	134	17	63	1e-11	69.9
Ps_031288	Glyma02g25240.1	93.62	47	3	0	87	133	17	63	1e-11	69.9
Ps_031324	Glyma15g16790.1	92.45	53	4	0	3	55	1417	1469	7e-13	73.8
Ps_031373	Glyma15g07440.1	93.65	63	4	0	196	258	372	310	1e-18	93.7
Ps_031379	Glyma10g08690.1	84.62	117	18	0	1	117	444	560	2e-17	89.7
Ps_031423	Glyma16g14740.1	87.23	94	12	0	17	110	616	709	4e-18	91.7
Ps_031441	Glyma07g09400.1	94.74	57	3	0	824	880	1618	1674	6e-17	89.7
Ps_031447	Glyma17g05310.1	94.94	79	4	0	51	129	204	282	2e-28	125
Ps_031460	Glyma15g40440.1	87	100	13	0	126	225	777	876	2e-19	95.6
Ps_031464	Glyma11g01420.2	94.03	67	4	0	730	796	903	837	1e-20	101
Ps_031465	Glyma11g01420.2	94.03	67	4	0	166	232	903	837	4e-21	101
Ps_031482	Glyma13g39960.1	92.5	80	6	0	18	97	895	974	6e-24	111
Ps_031504	Glyma03g33050.1	88.73	71	8	0	42	112	425	495	8e-14	77.8
Ps_031506	Glyma10g36100.2	95.38	65	3	0	5	69	421	485	2e-22	105
Ps_031506	Glyma10g36100.2	93.62	47	3	0	82	128	579	533	1e-11	69.9
Ps_031546	Glyma20g19930.1	85.71	133	19	0	115	247	328	460	1e-24	113
Ps_031546	Glyma20g19930.1	90.36	83	8	0	23	105	551	469	4e-21	101
Ps_031551	Glyma09g05820.3	86.32	95	13	0	435	529	2067	1973	6e-16	85.7
Ps_031551	Glyma09g05820.3	86.32	95	13	0	245	339	2067	1973	6e-16	85.7
Ps_031552	Glyma09g05820.3	86.32	95	13	0	343	437	2067	1973	5e-16	85.7
Ps_031552	Glyma09g05820.3	86.32	95	13	0	153	247	2067	1973	5e-16	85.7
Ps_031564	Glyma13g41090.1	87.76	98	12	0	142	239	707	610	2e-20	99.6
Ps_031565	Glyma13g41090.1	85.06	87	13	0	176	262	423	509	2e-11	69.9
Ps_031587	Glyma09g37690.1	84.38	96	15	0	143	238	1604	1509	8e-12	71.9
Ps_031616	Glyma14g03360.1	90.59	85	8	0	71	155	487	571	4e-22	105
Ps_031628	Glyma09g05040.1	92.59	54	4	0	277	330	1389	1336	4e-13	75.8
Ps_031668	Glyma18g51520.1	89.9	99	10	0	747	845	181	279	3e-25	117
Ps_031690	Glyma02g04840.1	95.59	68	3	0	70	137	1	68	5e-24	111
Ps_031691	Glyma02g04840.1	95.59	68	3	0	44	111	1	68	4e-24	111
Ps_031731	Glyma03g01960.1	90.74	54	5	0	11	64	965	912	1e-10	67.9
Ps_031773	Glyma10g43900.1	87.64	89	11	0	111	199	1075	987	1e-17	89.7
Ps_031904	Glyma15g04920.1	86.67	75	10	0	21	95	98	172	1e-11	69.9
Ps_031921	Glyma19g29870.1	85.57	194	28	0	18	211	1030	1223	1e-39	163
Ps_031938	Glyma17g01590.1	90.72	97	9	0	200	296	1209	1113	5e-27	121
Ps_031944	Glyma08g45410.1	85.71	91	13	0	46	136	561	651	6e-14	77.8
Ps_031973	Glyma14g38650.1	85.29	136	20	0	22	157	921	786	3e-24	111
Ps_032020	Glyma10g34420.1	89.39	66	7	0	232	297	806	871	3e-13	75.8
Ps_032073	Glyma18g43130.1	88.89	63	7	0	115	177	561	499	3e-11	69.9
Ps_032075	Glyma18g43130.1	80.65	186	36	0	27	212	561	376	2e-15	83.8
Ps_032082	Glyma18g46480.1	87.21	86	11	0	62	147	835	920	8e-16	83.8
Ps_032089	Glyma04g01910.1	86.44	118	16	0	13	130	2468	2585	7e-23	107
Ps_032105	Glyma15g10690.1	91.94	62	5	0	137	198	775	836	8e-16	83.8
Ps_032137	Glyma01g04980.3	91.04	67	6	0	699	765	817	751	8e-16	85.7
Ps_032165	Glyma15g19980.1	88.51	87	7	1	137	223	1	84	1e-17	89.7
Ps_032166	Glyma15g19980.1	88.51	87	7	1	271	357	1	84	2e-17	89.7
Ps_032167	Glyma15g19980.1	88.51	87	7	1	191	277	1	84	2e-17	89.7
Ps_032168	Glyma15g19980.1	88.51	87	7	1	427	513	1	84	3e-17	89.7
Ps_032171	Glyma07g40040.1	87.8	82	10	0	132	213	865	784	9e-16	83.8
Ps_032198	Glyma08g10710.1	84.42	154	24	0	368	521	4063	3910	6e-25	115
Ps_032199	Glyma17g13960.1	85.22	115	17	0	1	115	374	488	2e-18	93.7
Ps_032238	Glyma18g48870.1	91.23	57	5	0	193	249	140	196	9e-13	73.8
Ps_032239	Glyma18g48870.1	91.23	57	5	0	183	239	140	196	9e-13	73.8
Ps_032241	Glyma18g48870.1	91.23	57	5	0	467	523	140	196	2e-12	73.8
Ps_032257	Glyma20g00820.1	97.62	42	1	0	167	208	196	237	2e-13	75.8
Ps_032274	Glyma13g35060.1	92.16	51	4	0	274	324	986	936	2e-11	69.9
Ps_032275	Glyma13g35080.1	89.32	103	11	0	24	126	745	847	6e-26	117
Ps_032276	Glyma13g35060.1	92.16	51	4	0	209	259	986	936	2e-11	69.9
Ps_032284	Glyma04g32440.2	88.99	109	12	0	131	239	236	344	4e-27	121
Ps_032326	Glyma13g21030.1	87.5	72	9	0	419	490	245	316	8e-12	71.9
Ps_032327	Glyma13g21030.1	86.67	90	11	1	213	302	398	310	4e-13	75.8
Ps_032328	Glyma13g21030.1	87.5	72	9	0	193	264	245	316	4e-12	71.9
Ps_032329	Glyma13g21030.1	87.5	72	9	0	191	262	245	316	4e-12	71.9
Ps_032340	Glyma16g05900.1	91.43	70	6	0	251	320	268	337	6e-18	91.7
Ps_032356	Glyma05g09280.1	87.21	86	11	0	296	381	1095	1010	3e-15	83.8
Ps_032359	Glyma05g09280.1	89.09	110	12	0	382	491	986	1095	4e-27	123
Ps_032359	Glyma05g09280.1	88.64	88	10	0	296	383	1095	1008	8e-19	95.6
Ps_032366	Glyma15g13040.1	91.67	72	6	0	195	266	2463	2392	3e-19	95.6
Ps_032367	Glyma15g13040.1	97.06	68	2	0	240	307	2349	2416	2e-26	119
Ps_032368	Glyma03g35880.1	91.49	94	8	0	316	409	642	549	2e-27	123
Ps_032386	Glyma17g34980.1	89.66	58	6	0	12	69	2076	2133	6e-11	67.9
Ps_032404	Glyma11g16040.1	87.5	104	13	0	119	222	482	379	2e-21	103
Ps_032404	Glyma11g16040.1	90.77	65	3	1	249	313	84	23	9e-14	77.8
Ps_032512	Glyma15g37880.1	89.22	102	11	0	212	313	664	765	3e-25	115
Ps_032540	Glyma17g08840.1	87.76	98	12	0	1	98	1002	1099	1e-20	99.6
Ps_032567	Glyma06g19800.1	92.52	107	8	0	152	258	370	264	2e-35	149
Ps_032568	Glyma06g19800.1	92.52	107	8	0	295	401	370	264	3e-35	149
Ps_032627	Glyma05g00420.1	88.24	68	8	0	21	88	635	702	4e-12	71.9
Ps_032643	Glyma08g17890.1	83.81	105	17	0	178	282	1	105	2e-12	73.8
Ps_032670	Glyma15g06880.1	86.25	80	11	0	42	121	2369	2290	6e-12	71.9
Ps_032729	Glyma03g27960.2	83.93	112	18	0	52	163	305	416	3e-14	79.8
Ps_032731	Glyma03g27960.2	83.93	112	18	0	45	156	305	416	3e-14	79.8
Ps_032776	Glyma02g15470.1	87.2	125	16	0	96	220	263	387	4e-27	121
Ps_032807	Glyma12g34140.1	89.39	66	7	0	5	70	1452	1387	3e-13	75.8
Ps_032864	Glyma08g15610.1	88.16	76	9	0	182	257	374	299	2e-14	79.8
Ps_032899	Glyma03g28490.1	84.44	90	14	0	201	290	150	61	7e-11	67.9
Ps_032928	Glyma07g15460.1	88.57	70	8	0	41	110	538	607	2e-13	75.8
Ps_032938	Glyma20g29330.1	92.73	55	4	0	120	174	890	944	5e-14	77.8
Ps_033004	Glyma13g18910.1	93.4	106	7	0	1	106	743	848	1e-36	155
Ps_033008	Glyma19g35970.1	87.91	91	11	0	5	95	2116	2206	2e-18	93.7
Ps_033009	Glyma19g35970.1	91.04	67	6	0	30	96	2140	2206	3e-16	85.7
Ps_033011	Glyma19g35970.1	91.04	67	6	0	30	96	2140	2206	4e-16	85.7
Ps_033012	Glyma19g35970.1	87.91	91	11	0	5	95	2116	2206	1e-18	93.7
Ps_033022	Glyma05g02990.2	88.75	80	9	0	23	102	370	449	5e-17	87.7
Ps_033054	Glyma20g33140.1	91.43	70	6	0	8	77	1435	1366	1e-17	91.7
Ps_033068	Glyma14g37130.1	88.37	86	10	0	53	138	1444	1529	6e-18	91.7
Ps_033092	Glyma14g11130.1	92.86	56	4	0	21	76	1618	1673	2e-14	79.8
Ps_033113	Glyma02g09440.1	87.91	91	11	0	105	195	238	328	9e-19	93.7
Ps_033117	Glyma10g38670.1	85.96	114	16	0	28	141	201	88	2e-20	99.6
Ps_033138	Glyma01g24510.2	97.5	40	1	0	18	57	2056	2095	6e-12	71.9
Ps_033186	Glyma20g35100.1	95.45	66	3	0	18	83	1306	1371	6e-23	107
Ps_033211	Glyma13g10660.1	84.88	86	13	0	129	214	7	92	7e-11	67.9
Ps_033212	Glyma13g10660.1	84.88	86	13	0	231	316	7	92	9e-11	67.9
Ps_033222	Glyma12g34070.1	88.46	78	9	0	140	217	293	216	1e-15	83.8
Ps_033233	Glyma20g03210.1	86.52	89	12	0	6	94	1231	1319	3e-15	81.8
Ps_033235	Glyma05g28390.1	92.19	64	5	0	17	80	2134	2197	8e-17	87.7
Ps_033245	Glyma09g33350.1	95.83	48	2	0	295	342	118	165	2e-14	79.8
Ps_033246	Glyma09g33350.1	95.83	48	2	0	308	355	118	165	2e-14	79.8
Ps_033278	Glyma20g27760.1	84.78	92	9	1	135	226	3730	3816	8e-12	71.9
Ps_033320	Glyma03g42380.1	92.31	52	4	0	26	77	1430	1481	5e-12	71.9
Ps_033327	Glyma04g09670.1	95	80	4	0	19	98	1822	1901	1e-28	127
Ps_033358	Glyma07g30960.1	91.95	87	7	0	100	186	618	532	9e-26	117
Ps_033363	Glyma15g00300.1	93.44	61	4	0	222	282	3868	3928	5e-17	89.7
Ps_033366	Glyma19g43430.1	84.25	127	20	0	138	264	140	266	1e-18	93.7
Ps_033410	Glyma08g05460.1	91.55	71	6	0	205	275	953	1023	1e-18	93.7
Ps_033411	Glyma09g31080.1	87.84	74	9	0	31	104	2187	2114	2e-13	75.8
Ps_033413	Glyma05g34210.1	91.36	81	7	0	150	230	806	886	2e-22	105
Ps_033426	Glyma18g05740.1	94.34	106	6	0	203	308	1007	1112	2e-39	163
Ps_033455	Glyma11g07330.1	84.18	158	25	0	19	176	158	1	4e-25	115
Ps_033486	Glyma15g13840.1	87.32	71	9	0	293	363	622	692	2e-11	69.9
Ps_033487	Glyma07g18500.1	84.5	129	20	0	26	154	355	483	7e-20	97.6
Ps_033488	Glyma07g18500.1	84.5	129	20	0	26	154	355	483	6e-20	97.6
Ps_033497	Glyma02g34950.1	86.52	141	19	0	26	166	1183	1323	3e-29	129
Ps_033498	Glyma10g06010.1	91.4	93	8	0	1	93	162	70	7e-27	121
Ps_033544	Glyma17g32410.1	90.91	55	5	0	1	55	219	273	1e-11	69.9
Ps_033572	Glyma05g34290.1	93.88	49	3	0	39	87	991	943	2e-12	73.8
Ps_033602	Glyma12g30540.1	94.74	76	4	0	102	177	3006	2931	2e-26	119
Ps_033611	Glyma15g42880.1	90.91	55	5	0	191	245	514	568	2e-11	69.9
Ps_033612	Glyma15g42880.1	90.91	55	5	0	145	199	514	568	1e-11	69.9
Ps_033628	Glyma19g05590.1	98.46	65	1	0	17	81	746	810	6e-27	121
Ps_033645	Glyma17g16450.1	96.23	53	2	0	249	301	516	464	2e-17	89.7
Ps_033647	Glyma07g00290.1	93.65	63	4	0	219	281	1098	1036	1e-18	93.7
Ps_033647	Glyma07g00290.1	92.59	54	4	0	300	353	966	1019	3e-13	75.8
Ps_033666	Glyma01g35160.1	85.71	84	12	0	18	101	996	1079	5e-12	71.9
Ps_033686	Glyma15g02740.1	90.63	64	6	0	209	272	410	473	4e-14	79.8
Ps_033692	Glyma07g09100.2	93.22	59	4	0	13	71	679	737	3e-16	85.7
Ps_033694	Glyma10g40440.1	88.24	85	10	0	207	291	905	989	2e-17	89.7
Ps_033695	Glyma13g16390.1	93.75	80	5	0	388	467	712	791	3e-26	119
Ps_033749	Glyma17g35030.1	100	41	0	0	36	76	1042	1082	3e-15	81.8
Ps_033784	Glyma19g35690.1	89.01	91	10	0	220	310	140	230	5e-21	101
Ps_033835	Glyma20g36590.2	89.62	106	11	0	30	135	706	811	1e-27	123
Ps_033870	Glyma19g02890.1	89.86	69	7	0	240	308	1220	1152	5e-15	81.8
Ps_033893	Glyma08g22180.1	87.18	78	10	0	72	149	2580	2657	2e-13	75.8
Ps_033912	Glyma05g24400.2	91.07	56	5	0	20	75	197	142	3e-12	71.9
Ps_033918	Glyma06g48300.1	95.45	44	2	0	32	75	990	1033	5e-12	71.9
Ps_033939	Glyma08g14760.1	89.89	89	9	0	116	204	4556	4468	2e-22	105
Ps_033939	Glyma08g14760.1	96.61	59	2	0	22	80	4598	4540	3e-21	101
Ps_033951	Glyma09g36480.2	89.66	58	6	0	208	265	1304	1247	6e-11	67.9
Ps_033956	Glyma08g20300.3	90.77	65	6	0	240	304	668	604	5e-15	81.8
Ps_033971	Glyma12g22680.1	98.08	52	1	0	15	66	1101	1152	2e-19	95.6
Ps_033980	Glyma15g13480.1	85.35	198	29	0	17	214	584	781	2e-39	163
Ps_034000	Glyma16g03890.1	87.62	105	12	1	124	228	68	171	1e-19	97.6
Ps_034001	Glyma07g07500.2	93.75	80	4	1	427	506	572	494	9e-24	111
Ps_034002	Glyma07g07500.2	98.51	67	1	0	177	243	560	494	3e-28	125
Ps_034003	Glyma07g07500.2	98.15	54	1	0	327	380	547	494	3e-20	99.6
Ps_034004	Glyma07g07500.2	98.51	67	1	0	178	244	560	494	3e-28	125
Ps_034005	Glyma07g07500.2	98.51	67	1	0	176	242	560	494	3e-28	125
Ps_034036	Glyma08g01550.2	87.23	94	12	0	16	109	689	782	3e-18	91.7
Ps_034039	Glyma17g37580.1	89.02	82	9	0	1	82	151	70	8e-18	91.7
Ps_034067	Glyma08g39320.1	89.58	96	10	0	5	100	837	932	5e-24	111
Ps_034085	Glyma15g23470.1	92.98	57	4	0	159	215	1401	1345	3e-15	81.8
Ps_034086	Glyma15g23470.1	92.98	57	4	0	305	361	1401	1345	6e-15	81.8
Ps_034117	Glyma07g14860.1	86.73	98	13	0	47	144	1592	1689	9e-18	91.7
Ps_034133	Glyma13g32810.3	85.19	135	20	0	117	251	1	135	2e-23	109
Ps_034134	Glyma13g32810.3	85.19	135	20	0	75	209	1	135	1e-23	109
Ps_034135	Glyma13g32810.3	85.19	135	20	0	278	412	1	135	3e-23	109
Ps_034136	Glyma13g32810.3	85.19	135	20	0	154	288	1	135	2e-23	109
Ps_034164	Glyma17g03630.1	88.66	97	11	0	135	231	144	240	6e-22	105
Ps_034209	Glyma13g12070.1	89.29	84	9	0	213	296	5200	5117	3e-19	95.6
Ps_034209	Glyma13g12070.1	89.29	84	9	0	213	296	11177	11094	3e-19	95.6
Ps_034209	Glyma13g12070.1	89.29	84	9	0	213	296	14828	14745	3e-19	95.6
Ps_034209	Glyma13g12070.1	89.29	84	9	0	213	296	20945	20862	3e-19	95.6
Ps_034209	Glyma13g12070.1	89.29	84	9	0	213	296	24313	24230	3e-19	95.6
Ps_034209	Glyma13g12070.1	89.29	84	9	0	213	296	27712	27629	3e-19	95.6
Ps_034209	Glyma13g12070.1	89.29	84	9	0	213	296	31043	30960	3e-19	95.6
Ps_034209	Glyma13g12070.1	88.1	84	9	1	213	296	2122	2040	2e-14	79.8
Ps_034209	Glyma13g12070.1	88.1	84	9	1	213	296	18280	18198	2e-14	79.8
Ps_034209	Glyma13g12070.1	88.1	84	9	1	213	296	34300	34218	2e-14	79.8
Ps_034221	Glyma05g00890.1	97.62	42	1	0	18	59	1461	1502	3e-13	75.8
Ps_034271	Glyma18g35940.1	89.33	75	8	0	57	131	248	174	2e-16	85.7
Ps_034283	Glyma06g17550.1	87.67	73	9	0	117	189	567	639	9e-13	73.8
Ps_034303	Glyma05g03260.1	92.5	80	6	0	17	96	2182	2261	1e-23	111
Ps_034327	Glyma09g08210.1	88.76	89	10	0	73	161	2269	2181	6e-20	97.6
Ps_034342	Glyma02g10480.2	92.5	80	6	0	18	97	1657	1736	4e-24	111
Ps_034357	Glyma02g12030.1	86.81	91	12	0	124	214	1695	1785	6e-16	85.7
Ps_034373	Glyma11g34950.2	90.16	61	6	0	23	83	904	964	1e-12	73.8
Ps_034401	Glyma12g17560.1	90.32	62	6	0	152	213	735	796	3e-13	75.8
Ps_034407	Glyma04g05960.1	93.41	91	6	0	40	130	267	177	1e-30	133
Ps_034417	Glyma19g01240.1	87.76	98	12	0	15	112	292	195	1e-20	99.6
Ps_034463	Glyma10g35580.1	88.51	87	10	0	110	196	1122	1208	2e-18	93.7
Ps_034483	Glyma07g40040.1	85.86	99	14	0	99	197	362	460	2e-16	85.7
Ps_034488	Glyma18g01520.1	86.17	94	13	0	124	217	1115	1022	9e-16	83.8
Ps_034521	Glyma15g14790.2	87.69	130	16	0	228	357	494	623	7e-30	131
Ps_034522	Glyma09g03860.1	87.78	90	11	0	216	305	771	682	5e-18	91.7
Ps_034557	Glyma19g36870.1	83.94	137	22	0	321	457	1	137	1e-19	97.6
Ps_034558	Glyma19g36870.1	83.94	137	22	0	95	231	1	137	6e-20	97.6
Ps_034566	Glyma12g05480.1	87.98	208	25	0	32	239	1329	1122	1e-45	182
Ps_034591	Glyma10g05320.1	92.31	65	5	0	2	66	2443	2507	2e-17	89.7
Ps_034596	Glyma02g07650.1	88.51	87	10	0	18	104	101	187	1e-18	93.7
Ps_034653	Glyma06g45740.1	97.37	38	1	0	1	38	2810	2847	6e-11	67.9
Ps_034658	Glyma17g09410.1	92.78	97	7	0	450	546	835	931	2e-31	137
Ps_034680	Glyma07g34330.1	93.18	88	6	0	101	188	357	270	6e-29	127
Ps_034697	Glyma09g34030.1	92.45	53	4	0	28	80	140	88	2e-12	73.8
Ps_034704	Glyma06g08810.1	89.29	84	9	0	322	405	2863	2946	4e-19	95.6
Ps_034705	Glyma08g07680.1	85.98	107	15	0	21	127	1887	1781	8e-19	93.7
Ps_034706	Glyma08g07680.1	85.98	107	15	0	21	127	1887	1781	1e-18	93.7
Ps_034738	Glyma17g36930.1	97.96	49	1	0	2	50	215	167	3e-17	89.7
Ps_034779	Glyma18g08270.1	92.45	53	4	0	247	299	78	130	1e-12	73.8
Ps_034780	Glyma18g08270.1	92.45	53	4	0	236	288	78	130	1e-12	73.8
Ps_034814	Glyma09g31530.1	84.28	159	23	2	5	162	716	559	4e-21	101
Ps_034845	Glyma05g26100.2	90.28	72	7	0	295	366	201	130	9e-17	87.7
Ps_034865	Glyma15g37880.1	88.89	90	10	0	108	197	463	552	2e-20	99.6
Ps_034889	Glyma10g12410.1	88.64	88	10	0	1	88	1357	1270	2e-19	95.6
Ps_034899	Glyma19g01710.1	89.23	65	7	0	113	177	2183	2247	9e-13	73.8
Ps_034923	Glyma09g05330.1	86.52	89	12	0	113	201	241	329	4e-15	81.8
Ps_034933	Glyma09g33220.2	92.86	84	6	0	1	84	893	976	2e-26	119
Ps_034941	Glyma18g05480.1	96.43	56	2	0	407	462	1201	1256	5e-19	95.6
Ps_034973	Glyma08g39840.1	91.67	84	7	0	297	380	2323	2406	7e-24	111
Ps_034979	Glyma13g12070.1	95.24	42	2	0	4	45	35339	35298	1e-10	67.9
Ps_034980	Glyma13g12070.1	95.24	42	2	0	4	45	35339	35298	1e-10	67.9
Ps_035005	Glyma17g20860.2	92.59	54	4	0	221	274	1606	1553	3e-13	75.8
Ps_035006	Glyma17g20860.2	92.59	54	4	0	185	238	1606	1553	2e-13	75.8
Ps_035032	Glyma07g15300.1	96.36	55	2	0	154	208	39	93	8e-19	93.7
Ps_035033	Glyma08g47760.1	89.38	113	12	0	4	116	113	1	2e-29	129
Ps_035034	Glyma08g47760.1	89.38	113	12	0	4	116	113	1	3e-29	129
Ps_035145	Glyma09g24450.1	86.67	90	12	0	43	132	247	336	1e-15	83.8
Ps_035146	Glyma09g24450.1	86.81	91	12	0	13	103	246	336	3e-16	85.7
Ps_035148	Glyma16g29760.2	87.88	99	12	0	23	121	372	470	5e-21	101
Ps_035154	Glyma09g31060.1	88.73	71	8	0	175	245	862	792	6e-14	77.8
Ps_035183	Glyma19g37340.2	88.75	80	9	0	242	321	1528	1607	1e-16	87.7
Ps_035186	Glyma12g22300.1	90	120	12	0	95	214	1787	1906	1e-33	143
Ps_035186	Glyma12g22300.1	91.8	61	5	0	28	88	2111	2051	4e-15	81.8
Ps_035235	Glyma12g22340.1	93.75	48	3	0	183	230	241	288	3e-12	71.9
Ps_035263	Glyma08g04410.1	91.78	73	6	0	156	228	1048	976	7e-20	97.6
Ps_035267	Glyma13g12010.1	85.9	78	11	0	128	205	658	735	5e-11	67.9
Ps_035317	Glyma16g29990.1	90.28	72	7	0	50	121	1363	1434	1e-16	87.7
Ps_035328	Glyma03g35060.1	90	80	8	0	26	105	2636	2715	4e-19	95.6
Ps_035329	Glyma09g32330.1	89.39	66	7	0	53	118	539	604	7e-13	75.8
Ps_035351	Glyma17g01480.1	87.13	101	13	0	47	147	820	920	1e-19	97.6
Ps_035361	Glyma04g09730.2	97.87	47	1	0	216	262	2114	2068	3e-16	85.7
Ps_035416	Glyma05g37910.2	89.06	64	7	0	414	477	73	10	1e-11	71.9
Ps_035423	Glyma07g02420.3	86.6	97	10	1	24	120	481	574	3e-16	85.7
Ps_035452	Glyma04g14680.1	86.08	79	11	0	1	79	1154	1076	1e-11	69.9
Ps_035464	Glyma13g12070.1	90.91	66	6	0	240	305	6106	6041	1e-15	83.8
Ps_035464	Glyma13g12070.1	90.91	66	6	0	240	305	12037	11972	1e-15	83.8
Ps_035464	Glyma13g12070.1	90.91	66	6	0	240	305	15763	15698	1e-15	83.8
Ps_035464	Glyma13g12070.1	90.91	66	6	0	240	305	19063	18998	1e-15	83.8
Ps_035464	Glyma13g12070.1	90.91	66	6	0	240	305	21886	21821	1e-15	83.8
Ps_035464	Glyma13g12070.1	90.91	66	6	0	240	305	28654	28589	1e-15	83.8
Ps_035464	Glyma13g12070.1	90.91	66	6	0	240	305	31858	31793	1e-15	83.8
Ps_035464	Glyma13g12070.1	92.45	53	4	0	253	305	35154	35102	1e-12	73.8
Ps_035500	Glyma09g27180.1	82.73	110	19	0	29	138	346	455	5e-11	67.9
Ps_035504	Glyma17g32030.1	97.37	38	1	0	21	58	113	76	9e-11	67.9
Ps_035525	Glyma20g05640.1	90.43	94	9	0	58	151	743	836	3e-25	115
Ps_035527	Glyma16g26780.1	90.36	83	8	0	103	185	357	275	1e-20	101
Ps_035528	Glyma06g47860.1	91.18	68	6	0	5	72	242	309	9e-17	87.7
Ps_035536	Glyma09g05200.1	92.86	70	5	0	65	134	75	6	2e-20	99.6
Ps_035549	Glyma13g23560.1	91.67	84	7	0	19	102	10	93	4e-24	111
Ps_035616	Glyma10g09540.1	91.55	71	6	0	26	96	652	722	2e-18	93.7
Ps_035624	Glyma19g00350.1	94.19	86	5	0	58	143	1412	1497	4e-30	131
Ps_035640	Glyma17g18170.2	87.5	72	9	0	123	194	1143	1072	4e-12	71.9
Ps_035641	Glyma17g18170.2	87.5	72	9	0	157	228	1143	1072	4e-12	71.9
Ps_035659	Glyma08g07200.1	91.67	60	5	0	22	81	1144	1203	2e-14	79.8
Ps_035698	Glyma19g28180.1	93.22	59	4	0	453	511	587	529	6e-16	85.7
Ps_035737	Glyma06g48150.2	97.78	45	1	0	259	303	1614	1658	5e-15	81.8
Ps_035743	Glyma10g27020.1	92.73	55	4	0	1	55	563	509	6e-14	77.8
Ps_035753	Glyma18g05060.1	89.33	75	8	0	500	574	849	775	6e-16	85.7
Ps_035761	Glyma11g12950.1	92.63	95	7	0	32	126	774	868	1e-30	133
Ps_035781	Glyma09g27220.1	97.92	48	1	0	292	339	2058	2011	9e-17	87.7
Ps_035782	Glyma09g27220.1	97.92	48	1	0	298	345	2058	2011	9e-17	87.7
Ps_035810	Glyma17g00470.4	97.62	42	1	0	454	495	1155	1114	5e-13	75.8
Ps_035811	Glyma16g00360.1	97.62	42	1	0	400	441	1260	1219	4e-13	75.8
Ps_035825	Glyma15g08310.1	88.57	70	8	0	174	243	114	45	3e-13	75.8
Ps_035825	Glyma15g08310.1	89.23	65	7	0	116	180	253	189	1e-12	73.8
Ps_035848	Glyma13g28570.1	89.32	103	11	0	1	103	878	776	7e-26	117
Ps_035855	Glyma20g28630.1	89.16	83	9	0	369	451	942	860	2e-18	93.7
Ps_035862	Glyma14g23920.1	83.13	249	42	0	44	292	2051	2299	7e-39	161
Ps_035862	Glyma14g23920.1	81.6	250	46	0	35	284	2147	2396	6e-30	131
Ps_035862	Glyma14g23920.1	81.4	258	48	0	35	292	2252	2509	6e-30	131
Ps_035862	Glyma14g23920.1	82.61	184	32	0	109	292	2011	2194	6e-24	111
Ps_035862	Glyma14g23920.1	89.74	78	8	0	206	283	2003	2080	5e-18	91.7
Ps_035862	Glyma14g23920.1	79.9	199	40	0	37	235	2359	2557	8e-14	77.8
Ps_035865	Glyma01g41200.1	88.89	63	7	0	14	76	1023	1085	3e-11	69.9
Ps_035873	Glyma13g17930.1	94.23	52	3	0	38	89	3622	3673	1e-14	79.8
Ps_035881	Glyma12g05630.1	90.91	77	7	0	44	120	2188	2264	1e-19	97.6
Ps_035888	Glyma10g37750.2	87.21	86	11	0	612	697	926	841	5e-15	83.8
Ps_035898	Glyma09g34270.3	91.67	60	5	0	18	77	481	540	3e-14	79.8
Ps_035908	Glyma13g35380.1	89.29	84	9	0	1	84	1998	1915	3e-19	95.6
Ps_035939	Glyma09g15150.1	89.08	119	13	0	7	125	446	328	1e-30	133
Ps_035939	Glyma09g15150.1	93.98	83	5	0	129	211	556	638	3e-28	125
Ps_035940	Glyma08g17570.1	88.06	67	8	0	1	67	181	247	1e-11	69.9
Ps_035981	Glyma04g04240.1	86.67	75	10	0	33	107	906	832	2e-11	69.9
Ps_035984	Glyma08g22030.2	83.94	137	22	0	214	350	1	137	9e-20	97.6
Ps_035985	Glyma08g22030.2	83.94	137	22	0	232	368	1	137	1e-19	97.6
Ps_035986	Glyma08g22030.2	84.21	95	15	0	174	268	209	115	2e-11	69.9
Ps_035987	Glyma08g22030.2	83.94	137	22	0	93	229	1	137	6e-20	97.6
Ps_035988	Glyma08g22030.2	83.94	137	22	0	293	429	1	137	1e-19	97.6
Ps_035989	Glyma08g22030.2	83.94	137	22	0	216	352	1	137	9e-20	97.6
Ps_036005	Glyma08g08740.1	92.68	82	1	1	191	267	1567	1486	3e-25	115
Ps_036011	Glyma20g32390.1	91.46	82	7	0	16	97	1806	1887	8e-23	107
Ps_036012	Glyma20g32390.1	91.46	82	7	0	16	97	1806	1887	1e-22	107
Ps_036017	Glyma19g33010.3	97.73	44	1	0	202	245	751	794	6e-14	79.8
Ps_036063	Glyma11g05980.1	88.24	68	8	0	289	356	1	68	5e-12	71.9
Ps_036076	Glyma13g12120.1	90.16	61	6	0	247	307	1256	1196	1e-12	73.8
Ps_036078	Glyma13g12120.1	90.16	61	6	0	247	307	1256	1196	1e-12	73.8
Ps_036080	Glyma11g29710.1	88.71	62	7	0	43	104	1261	1322	7e-11	67.9
Ps_036131	Glyma16g25450.4	96.77	62	2	0	285	346	197	136	1e-22	107
Ps_036137	Glyma17g03360.1	93.1	58	4	0	214	271	477	420	1e-15	83.8
Ps_036138	Glyma09g04510.1	90	70	7	0	286	355	475	406	1e-15	83.8
Ps_036139	Glyma09g04510.1	90	70	7	0	154	223	475	406	9e-16	83.8
Ps_036140	Glyma17g03360.1	94.83	58	3	0	355	412	477	420	7e-18	91.7
Ps_036141	Glyma09g04510.1	90	70	7	0	243	312	475	406	1e-15	83.8
Ps_036142	Glyma09g04510.1	90	70	7	0	186	255	475	406	1e-15	83.8
Ps_036143	Glyma17g03360.1	94.83	58	3	0	293	350	477	420	6e-18	91.7
Ps_036256	Glyma13g17750.1	95.24	42	2	0	11	52	694	735	9e-11	67.9
Ps_036258	Glyma03g03090.1	96.67	60	2	0	259	318	683	624	2e-21	103
Ps_036307	Glyma02g34830.2	94.12	51	3	0	36	86	855	905	6e-14	77.8
Ps_036315	Glyma15g02220.1	92.45	53	1	1	146	195	2366	2418	2e-11	69.9
Ps_036326	Glyma08g01200.1	90.48	63	6	0	279	341	831	893	1e-13	77.8
Ps_036336	Glyma12g11840.1	91.04	67	6	0	1	67	862	796	2e-16	85.7
Ps_036337	Glyma12g11840.1	91.04	67	6	0	1	67	862	796	2e-16	85.7
Ps_036356	Glyma18g47840.1	88.46	104	12	0	550	653	1605	1502	1e-23	111
Ps_036380	Glyma18g44210.1	94.12	85	5	0	53	137	1871	1955	2e-29	129
Ps_036380	Glyma18g44210.1	91.07	56	5	0	8	63	1724	1779	4e-12	71.9
Ps_036381	Glyma09g41510.1	95.04	141	7	0	17	157	2061	2201	5e-58	224
Ps_036388	Glyma10g37420.1	80.98	163	31	0	48	210	1041	879	5e-14	77.8
Ps_036395	Glyma17g26540.2	88.41	69	8	0	116	184	586	654	1e-12	73.8
Ps_036427	Glyma13g04800.1	89.47	114	12	0	284	397	1155	1042	8e-30	131
Ps_036428	Glyma13g04800.1	89.47	114	12	0	488	601	1155	1042	1e-29	131
Ps_036432	Glyma19g05370.1	88.16	76	9	0	16	91	1794	1869	3e-14	79.8
Ps_036451	Glyma18g02040.1	91.86	86	7	0	1	86	87	2	3e-25	115
Ps_036469	Glyma09g35540.1	92.16	51	4	0	38	88	223	273	2e-11	69.9
Ps_036470	Glyma12g03820.1	88.51	87	10	0	31	117	184	270	1e-18	93.7
Ps_036482	Glyma04g07870.1	94.34	53	3	0	2	54	1469	1417	4e-15	81.8
Ps_036482	Glyma04g07870.1	91.38	58	5	0	101	158	1520	1577	3e-13	75.8
Ps_036490	Glyma06g16360.1	87.07	147	16	1	161	307	809	952	2e-31	137
Ps_036500	Glyma13g25720.1	90.63	96	9	0	14	109	129	34	2e-26	119
Ps_036502	Glyma13g25720.1	90.63	96	9	0	14	109	129	34	2e-26	119
Ps_036516	Glyma14g40430.2	90.36	83	8	0	137	219	1	83	4e-21	101
Ps_036518	Glyma14g40430.2	95.95	74	3	0	1	74	355	282	3e-27	123
Ps_036519	Glyma17g37730.1	98.91	92	1	0	4	95	334	425	8e-43	174
Ps_036558	Glyma19g00800.1	88.75	80	9	0	319	398	1037	958	1e-16	87.7
Ps_036579	Glyma08g29420.1	93.02	86	6	0	121	206	421	336	1e-27	123
Ps_036604	Glyma03g11960.1	93.75	48	3	0	18	65	927	880	4e-12	71.9
Ps_036667	Glyma10g00670.1	89.29	84	9	0	234	317	609	526	3e-19	95.6
Ps_036695	Glyma13g35060.1	86.86	137	17	1	56	191	102	238	7e-27	121
Ps_036712	Glyma11g19160.1	89.89	89	9	0	33	121	1211	1299	4e-22	105
Ps_036715	Glyma13g39450.1	85.19	108	16	0	15	122	108	215	1e-16	87.7
Ps_036718	Glyma15g09870.1	84.21	95	15	0	201	295	2831	2737	2e-11	69.9
Ps_036726	Glyma02g34780.1	90.79	76	7	0	207	282	755	680	3e-19	95.6
Ps_036747	Glyma13g41600.1	94.55	55	3	0	19	73	239	293	2e-16	85.7
Ps_036779	Glyma10g36340.1	95.16	62	3	0	379	440	659	598	3e-20	99.6
Ps_036800	Glyma13g39330.1	89.34	122	13	0	34	155	535	656	2e-32	139
Ps_036813	Glyma04g04500.1	86.42	81	11	0	21	101	1932	2012	1e-12	73.8
Ps_036825	Glyma05g16380.1	91.94	62	5	0	197	258	352	413	1e-15	83.8
Ps_036834	Glyma06g18330.1	94.34	106	6	0	1	106	1671	1776	1e-39	163
Ps_036834	Glyma06g18330.1	90	60	6	0	101	160	1594	1535	3e-12	71.9
Ps_036835	Glyma04g36580.2	88.2	161	19	0	1	161	1302	1142	2e-41	168
Ps_036835	Glyma04g36580.2	94	50	3	0	154	203	1114	1163	2e-13	75.8
Ps_036864	Glyma10g12210.1	85.88	85	9	1	78	162	1003	922	1e-11	69.9
Ps_036881	Glyma04g03720.1	90.91	66	6	0	21	86	762	827	2e-15	83.8
Ps_036883	Glyma04g03720.1	85.51	138	20	0	26	163	690	827	5e-25	115
Ps_036884	Glyma05g28840.1	91.03	78	7	0	72	149	1262	1185	2e-20	99.6
Ps_036886	Glyma08g11970.1	88.06	134	15	1	160	292	514	647	5e-30	131
Ps_036900	Glyma15g06450.1	88.24	85	10	0	1	85	1578	1662	1e-17	89.7
Ps_036913	Glyma12g07650.1	94.05	84	5	0	6	89	173	90	6e-29	127
Ps_036916	Glyma12g07650.1	94.05	84	5	0	6	89	173	90	3e-28	127
Ps_036919	Glyma11g19100.1	96.83	63	2	0	22	84	1111	1173	3e-23	109
Ps_036922	Glyma18g41910.1	87.2	125	16	0	36	160	1591	1715	7e-27	121
Ps_036931	Glyma09g04980.1	86	100	14	0	354	453	92	191	1e-16	87.7
Ps_036978	Glyma02g37700.1	90.54	74	7	0	130	203	37	110	3e-18	91.7
Ps_036981	Glyma03g28330.1	84.16	101	16	0	139	239	58	158	1e-12	73.8
Ps_036982	Glyma10g37350.1	85.39	89	13	0	120	208	125	213	8e-13	73.8
Ps_037002	Glyma08g10330.1	88.79	116	13	0	118	233	1195	1310	7e-29	127
Ps_037022	Glyma05g38580.1	90.79	76	7	0	36	111	442	517	3e-19	95.6
Ps_037033	Glyma14g38800.1	90.85	153	14	0	56	208	981	1133	1e-48	192
Ps_037033	Glyma14g38800.1	96.43	56	2	0	3	58	948	893	2e-19	95.6
Ps_037044	Glyma01g20760.2	84.68	111	17	0	38	148	1550	1440	2e-16	85.7
Ps_037044	Glyma01g20760.2	85.15	101	15	0	152	252	1550	1450	4e-15	81.8
Ps_037045	Glyma06g47940.1	88.37	86	10	0	45	130	152	67	4e-18	91.7
Ps_037046	Glyma19g00770.2	85.71	98	14	0	123	220	638	735	9e-16	83.8
Ps_037089	Glyma15g10570.1	90.48	63	6	0	29	91	906	844	5e-14	77.8
Ps_037090	Glyma17g10280.1	94.23	52	3	0	1	52	52	1	2e-14	79.8
Ps_037143	Glyma04g42450.1	84.56	136	21	0	109	244	1109	1244	1e-21	103
Ps_037148	Glyma12g09430.3	91.18	68	6	0	428	495	1469	1402	1e-16	87.7
Ps_037176	Glyma05g04860.1	90	60	6	0	211	270	1122	1063	4e-12	71.9
Ps_037187	Glyma08g02680.1	89.33	75	8	0	139	213	825	899	2e-16	85.7
Ps_037192	Glyma07g39690.1	94.44	90	5	0	21	110	786	875	1e-32	139
Ps_037192	Glyma07g39690.1	94.59	74	4	0	125	198	1019	946	2e-25	115
Ps_037209	Glyma10g43060.1	98.11	53	1	0	254	306	856	908	8e-20	97.6
Ps_037212	Glyma01g04640.1	100	37	0	0	37	73	1762	1726	2e-12	73.8
Ps_037217	Glyma15g02040.1	95.83	72	3	0	20	91	889	960	3e-26	119
Ps_037225	Glyma13g22710.1	86.27	153	21	0	442	594	1169	1321	2e-31	137
Ps_037226	Glyma11g37280.1	96.2	79	3	0	136	214	1188	1266	1e-30	133
Ps_037287	Glyma02g37370.1	86.14	101	14	0	91	191	790	890	1e-17	89.7
Ps_037290	Glyma02g37370.1	86.14	101	14	0	90	190	790	890	1e-17	89.7
Ps_037387	Glyma15g06260.1	97.44	39	1	0	194	232	119	157	2e-11	69.9
Ps_037388	Glyma15g06260.1	97.5	40	1	0	145	184	119	158	4e-12	71.9
Ps_037389	Glyma15g06260.1	97.44	39	1	0	145	183	119	157	1e-11	69.9
Ps_037390	Glyma15g06260.1	97.5	40	1	0	194	233	119	158	5e-12	71.9
Ps_037391	Glyma15g06260.1	97.5	40	1	0	160	199	119	158	4e-12	71.9
Ps_037392	Glyma15g06260.1	97.44	39	1	0	160	198	119	157	1e-11	69.9
Ps_037428	Glyma11g09290.1	90.22	92	9	0	157	248	2164	2073	5e-24	111
Ps_037441	Glyma19g31090.1	93.22	59	4	0	169	227	1332	1274	2e-16	85.7
Ps_037456	Glyma13g36840.1	88.06	67	8	0	52	118	926	992	3e-11	69.9
Ps_037493	Glyma13g27280.1	90.8	87	8	0	450	536	2105	2019	4e-23	109
Ps_037549	Glyma08g03720.1	95.45	44	2	0	29	72	92	49	1e-11	71.9
Ps_037552	Glyma13g05040.1	85.71	126	18	0	21	146	701	576	1e-22	107
Ps_037583	Glyma13g19980.1	89.89	89	9	0	129	217	130	218	2e-22	105
Ps_037583	Glyma13g19980.1	85.96	114	16	0	3	116	316	429	1e-20	99.6
Ps_037595	Glyma04g37160.1	87.39	119	15	0	141	259	824	942	2e-25	117
Ps_037596	Glyma16g03350.1	89.66	58	6	0	104	161	43	100	5e-11	67.9
Ps_037604	Glyma18g43040.1	88.41	69	8	0	113	181	553	621	7e-13	73.8
Ps_037609	Glyma15g18620.1	95.74	47	2	0	343	389	505	551	1e-13	77.8
Ps_037611	Glyma11g04260.1	92.13	89	7	0	51	139	12304	12392	6e-27	121
Ps_037624	Glyma02g40180.1	84.62	91	14	0	168	258	113	23	2e-11	69.9
Ps_037719	Glyma12g03740.5	86.02	93	13	0	1	93	520	612	9e-15	81.8
Ps_037722	Glyma14g22940.1	92.54	67	5	0	338	404	936	870	2e-18	93.7
Ps_037722	Glyma14g22940.1	90.14	71	7	0	412	482	784	854	5e-16	85.7
Ps_037769	Glyma07g04440.1	86.61	112	15	0	258	369	353	242	2e-21	103
Ps_037777	Glyma05g36650.1	97.37	38	1	0	3	40	46	83	7e-11	67.9
Ps_037826	Glyma20g00580.1	90.08	121	12	0	40	160	786	666	2e-34	145
Ps_037826	Glyma20g00580.1	91.07	56	5	0	149	204	631	686	3e-12	71.9
Ps_037833	Glyma01g05490.3	95.77	71	3	0	108	178	605	535	8e-26	117
Ps_037900	Glyma08g27190.1	89.29	84	9	0	124	207	2791	2874	6e-19	95.6
Ps_037938	Glyma20g30230.2	90.74	54	5	0	36	89	1	54	5e-11	67.9
Ps_037948	Glyma17g07110.1	89.39	66	7	0	203	268	170	235	3e-13	75.8
Ps_037957	Glyma10g02300.1	93.22	59	4	0	184	242	416	474	5e-16	85.7
Ps_038018	Glyma15g03710.1	92.59	81	6	0	260	340	411	331	1e-24	113
Ps_038020	Glyma15g03710.1	96	50	2	0	282	331	410	361	1e-15	83.8
Ps_038023	Glyma15g03710.1	93.75	80	5	0	428	507	410	331	4e-26	119
Ps_038053	Glyma13g28930.1	88.18	110	13	0	253	362	748	857	4e-25	115
Ps_038054	Glyma19g02180.1	84.78	92	14	0	296	387	1020	1111	6e-12	71.9
Ps_038061	Glyma11g06080.1	86.41	103	14	0	1	103	924	1026	8e-19	93.7
Ps_038063	Glyma01g39190.1	95.45	44	2	0	166	209	1	44	3e-12	71.9
Ps_038091	Glyma08g05080.1	95.08	61	3	0	5	65	974	1034	9e-20	97.6
Ps_038092	Glyma08g05080.1	94.12	51	3	0	56	106	984	1034	1e-13	77.8
Ps_038094	Glyma19g35160.1	96.08	51	2	0	140	190	1	51	4e-16	85.7
Ps_038123	Glyma09g39710.1	86.52	89	12	0	726	814	827	739	2e-14	81.8
Ps_038141	Glyma02g42980.1	85.54	83	12	0	1	83	120	38	1e-11	69.9
Ps_038143	Glyma17g05480.1	87.5	80	10	0	16	95	1613	1534	3e-14	79.8
Ps_038189	Glyma04g04910.1	100	42	0	0	374	415	532	491	2e-15	83.8
Ps_038193	Glyma18g47550.1	86.59	82	11	0	239	320	547	466	3e-13	75.8
Ps_038196	Glyma13g37540.2	86.18	152	21	0	464	615	967	816	8e-31	135
Ps_038218	Glyma02g17140.1	84.69	98	15	0	434	531	257	160	8e-13	75.8
Ps_038247	Glyma18g52070.1	92.31	65	5	0	352	416	1607	1543	3e-17	89.7
Ps_038264	Glyma04g41590.1	87.95	83	10	0	70	152	959	1041	2e-16	85.7
Ps_038270	Glyma12g20980.1	86.34	161	22	0	109	269	2564	2724	3e-34	145
Ps_038271	Glyma01g09520.1	85.59	111	16	0	211	321	1300	1410	1e-18	93.7
Ps_038312	Glyma12g33560.2	91.6	119	10	0	9	127	552	434	8e-38	157
Ps_038315	Glyma12g33560.2	91.6	119	10	0	9	127	552	434	8e-38	157
Ps_038332	Glyma12g30460.1	88.81	143	16	0	412	554	684	542	2e-37	157
Ps_038375	Glyma17g12610.1	90	60	6	0	2	61	352	411	3e-12	71.9
Ps_038376	Glyma17g12610.1	90	60	6	0	2	61	352	411	3e-12	71.9
Ps_038408	Glyma08g04630.1	93.26	89	6	0	3	91	1461	1373	2e-29	129
Ps_038423	Glyma09g38430.1	84.54	317	37	2	485	789	929	1245	2e-63	244
Ps_038457	Glyma16g00670.1	92.42	66	5	0	70	135	283	348	3e-18	91.7
Ps_038469	Glyma09g41590.2	87.8	82	10	0	142	223	873	792	1e-15	83.8
Ps_038476	Glyma01g06680.1	86.54	104	14	0	54	157	1942	2045	2e-19	95.6
Ps_038480	Glyma08g12300.1	88.39	112	13	0	185	296	269	380	2e-26	119
Ps_038495	Glyma09g35080.2	91.53	59	5	0	13	71	916	974	8e-14	77.8
Ps_038498	Glyma10g23590.1	96.08	51	2	0	152	202	692	642	2e-16	85.7
Ps_038527	Glyma09g28070.1	92.31	117	7	1	362	476	718	834	2e-36	155
Ps_038531	Glyma09g28070.1	92.31	117	7	1	362	476	718	834	2e-36	155
Ps_038532	Glyma10g32160.1	93.67	79	5	0	84	162	131	53	6e-26	117
Ps_038532	Glyma10g32160.1	89.04	73	8	0	17	89	122	194	3e-15	81.8
Ps_038537	Glyma05g37800.1	91.14	79	7	0	8	86	310	388	8e-21	101
Ps_038608	Glyma17g34930.1	91.86	86	7	0	7	92	1045	1130	3e-25	115
Ps_038663	Glyma12g00810.1	93.33	75	5	0	1	75	1134	1060	2e-23	109
Ps_038663	Glyma12g00810.1	92.16	51	4	0	71	121	1142	1192	2e-11	69.9
Ps_038664	Glyma12g00810.1	92.77	83	6	0	1	83	1110	1192	7e-26	117
Ps_038667	Glyma16g27960.1	90.44	136	13	0	187	322	1045	910	1e-40	167
Ps_038667	Glyma16g27960.1	93.1	58	4	0	322	379	859	916	1e-15	83.8
Ps_038675	Glyma19g32200.1	80.92	173	33	0	251	423	187	359	1e-14	81.8
Ps_038675	Glyma19g32200.1	81.76	148	27	0	461	608	187	334	4e-14	79.8
Ps_038676	Glyma19g32200.1	80.92	173	33	0	325	497	187	359	1e-14	81.8
Ps_038676	Glyma19g32200.1	81.76	148	27	0	535	682	187	334	4e-14	79.8
Ps_038677	Glyma19g32200.1	80.92	173	33	0	378	550	187	359	1e-14	81.8
Ps_038677	Glyma19g32200.1	81.76	148	27	0	588	735	187	334	5e-14	79.8
Ps_038678	Glyma19g32200.1	80.92	173	33	0	304	476	187	359	1e-14	81.8
Ps_038678	Glyma19g32200.1	81.76	148	27	0	514	661	187	334	4e-14	79.8
Ps_038688	Glyma17g12230.1	95.12	82	4	0	23	104	421	502	4e-30	131
Ps_038697	Glyma11g36630.1	90.91	66	6	0	8	73	286	351	2e-15	83.8
Ps_038698	Glyma18g00550.1	87.32	71	9	0	29	99	275	205	3e-11	69.9
Ps_038757	Glyma08g12240.1	89.09	110	9	1	356	465	2880	2774	3e-26	119
Ps_038781	Glyma17g10520.2	88.54	96	11	0	165	260	836	741	1e-21	103
Ps_038854	Glyma07g37600.1	96	50	2	0	87	136	785	736	1e-15	83.8
Ps_038859	Glyma06g08450.1	87.5	72	9	0	11	82	86	15	7e-12	71.9
Ps_038868	Glyma20g23660.1	92.45	53	4	0	287	339	2313	2261	3e-12	73.8
Ps_038869	Glyma20g23660.1	92.45	53	4	0	215	267	2313	2261	2e-12	73.8
Ps_038878	Glyma13g21110.1	87.85	107	13	0	229	335	1447	1553	2e-23	109
Ps_038879	Glyma10g07210.1	97.1	69	2	0	214	282	1575	1507	5e-27	121
Ps_038881	Glyma12g20980.1	83.72	172	25	3	827	995	2579	2750	1e-18	95.6
Ps_038885	Glyma02g37600.3	86.67	105	14	0	337	441	178	74	1e-19	97.6
Ps_038886	Glyma02g37600.3	86.67	105	14	0	218	322	178	74	8e-20	97.6
Ps_038888	Glyma02g37600.3	86.67	105	14	0	236	340	178	74	9e-20	97.6
Ps_038892	Glyma03g39720.1	87.06	85	11	0	7	91	1355	1439	8e-15	81.8
Ps_038901	Glyma06g48020.1	90.91	66	6	0	5	70	164	99	2e-15	83.8
Ps_038905	Glyma06g48020.1	90.91	66	6	0	5	70	164	99	2e-15	83.8
Ps_038955	Glyma07g37230.1	87.34	79	10	0	155	233	1	79	6e-14	77.8
Ps_038990	Glyma07g08000.1	88.16	76	9	0	28	103	962	1037	1e-14	79.8
Ps_038993	Glyma01g38840.1	94.23	52	3	0	171	222	1244	1295	1e-14	79.8
Ps_039048	Glyma15g23230.1	91.45	117	10	0	213	329	471	355	3e-36	153
Ps_039052	Glyma09g41280.1	91.86	86	7	0	246	331	825	910	4e-25	115
Ps_039054	Glyma09g41280.1	91.86	86	7	0	224	309	825	910	3e-25	115
Ps_039069	Glyma10g35730.1	94.44	54	3	0	19	72	2291	2344	3e-15	83.8
Ps_039070	Glyma20g31800.2	87.36	87	11	0	20	106	357	443	2e-16	85.7
Ps_039074	Glyma17g04550.1	89.39	66	7	0	111	176	1036	1101	2e-13	75.8
Ps_039105	Glyma01g45530.1	88.89	63	7	0	73	135	1201	1263	3e-11	69.9
Ps_039115	Glyma16g26550.1	93.55	93	6	0	119	211	93	1	1e-31	137
Ps_039116	Glyma16g26550.1	93.55	93	6	0	119	211	93	1	2e-31	137
Ps_039141	Glyma14g37430.1	91.8	61	5	0	159	219	1178	1118	4e-15	81.8
Ps_039162	Glyma20g28420.2	92.45	53	4	0	68	120	824	772	1e-12	73.8
Ps_039176	Glyma08g12640.1	94.23	52	3	0	60	111	232	283	2e-14	79.8
Ps_039181	Glyma18g44410.1	85.57	97	11	1	272	368	1464	1371	9e-14	77.8
Ps_039207	Glyma03g36110.1	89.83	59	6	0	303	361	3793	3851	2e-11	69.9
Ps_039216	Glyma16g01410.1	96.36	55	2	0	329	383	678	732	2e-18	93.7
Ps_039226	Glyma17g14470.1	87.14	140	18	0	20	159	2135	2274	6e-31	135
Ps_039272	Glyma11g07670.1	84.96	113	17	0	3	115	113	1	1e-17	89.7
Ps_039277	Glyma07g37600.1	86.47	133	18	0	101	233	731	863	5e-27	121
Ps_039312	Glyma04g40010.1	86.67	75	10	0	130	204	362	436	1e-11	69.9
Ps_039312	Glyma04g40010.1	90.74	54	5	0	67	120	550	497	5e-11	67.9
Ps_039337	Glyma14g02620.1	94.74	95	5	0	18	112	322	416	2e-35	149
Ps_039340	Glyma10g43080.1	91.07	56	5	0	1	56	3574	3519	3e-12	71.9
Ps_039342	Glyma20g27760.1	86.59	82	11	0	35	116	3725	3806	3e-13	75.8
Ps_039343	Glyma20g27760.1	86.52	89	12	0	78	166	3718	3806	5e-15	81.8
Ps_039352	Glyma02g07430.1	85	100	15	0	165	264	104	5	2e-14	79.8
Ps_039367	Glyma17g12110.2	94.67	75	4	0	238	312	1729	1803	2e-25	117
Ps_039417	Glyma13g31080.1	93.88	49	3	0	21	69	2337	2385	1e-12	73.8
Ps_039436	Glyma12g02230.2	92.86	56	4	0	269	324	898	953	5e-14	79.8
Ps_039438	Glyma12g02230.2	92.45	53	4	0	298	350	898	950	3e-12	73.8
Ps_039439	Glyma12g02230.2	92.45	53	4	0	269	321	898	950	3e-12	73.8
Ps_039451	Glyma03g39370.1	88.53	218	25	0	287	504	363	146	1e-60	234
Ps_039454	Glyma03g30740.1	94.59	74	4	0	526	599	778	705	7e-25	115
Ps_039457	Glyma0146s00220.1	88.24	85	10	0	1	85	2324	2408	1e-17	89.7
Ps_039505	Glyma17g06140.1	94.23	52	3	0	1	52	891	840	1e-14	79.8
Ps_039544	Glyma19g40930.4	91.49	94	8	0	221	314	1547	1454	1e-27	123
Ps_039572	Glyma19g41470.1	97.44	39	1	0	345	383	106	144	2e-11	69.9
Ps_039573	Glyma19g41470.1	97.44	39	1	0	179	217	106	144	1e-11	69.9
Ps_039605	Glyma13g17300.1	83.96	106	17	0	5	110	146	41	2e-13	75.8
Ps_039640	Glyma03g14780.1	91.78	73	6	0	39	111	796	724	6e-20	97.6
Ps_039641	Glyma03g14780.1	90.91	77	7	0	1	77	124	48	7e-20	97.6
Ps_039644	Glyma12g30600.1	88.3	94	11	0	171	264	756	663	4e-20	99.6
Ps_039664	Glyma20g23100.1	83.74	123	20	0	47	169	123	1	2e-16	85.7
Ps_039665	Glyma20g23100.1	83.74	123	20	0	47	169	123	1	6e-16	85.7
Ps_039684	Glyma02g12980.1	83.57	140	23	0	192	331	368	229	5e-19	95.6
Ps_039718	Glyma01g33240.1	94.55	55	3	0	1	55	1849	1903	3e-16	85.7
Ps_039735	Glyma18g53510.1	84.83	145	22	0	213	357	38	182	2e-24	113
Ps_039764	Glyma15g03790.1	85.83	120	17	0	185	304	344	463	1e-21	103
Ps_039796	Glyma02g16810.2	90.14	71	7	0	152	222	127	197	6e-16	85.7
Ps_039801	Glyma19g22660.1	90.16	61	6	0	62	122	1970	2030	2e-12	73.8
Ps_039802	Glyma19g22660.1	92	50	4	0	25	74	1981	2030	8e-11	67.9
Ps_039804	Glyma19g22660.1	89.16	83	9	0	2	84	1948	2030	2e-18	93.7
Ps_039805	Glyma13g35110.1	86.25	80	11	0	425	504	1215	1136	8e-12	71.9
Ps_039821	Glyma15g09110.1	88.24	68	8	0	213	280	717	650	5e-12	71.9
Ps_039822	Glyma08g12380.1	91.18	68	6	0	279	346	834	767	1e-16	87.7
Ps_039847	Glyma09g35060.1	88.37	86	10	0	16	101	1238	1323	4e-18	91.7
Ps_039855	Glyma18g08790.1	90.22	92	7	2	114	204	260	350	2e-19	95.6
Ps_039862	Glyma11g11250.1	88.07	109	13	0	891	999	3826	3718	5e-24	113
Ps_039898	Glyma08g05770.1	91.53	59	5	0	26	84	1567	1625	5e-14	77.8
Ps_039930	Glyma09g33070.1	92.16	51	4	0	5	55	92	42	2e-11	69.9
Ps_039981	Glyma02g11800.1	91.01	89	8	0	79	167	577	665	1e-24	113
Ps_039981	Glyma02g11800.1	88.31	77	9	0	1	77	564	488	4e-15	81.8
Ps_039994	Glyma17g11120.1	92.06	63	5	0	149	211	352	414	2e-16	85.7
Ps_040009	Glyma02g36940.1	88.37	129	15	0	70	198	1789	1917	2e-31	137
Ps_040012	Glyma08g10290.1	85.71	84	12	0	129	212	720	637	4e-12	71.9
Ps_040048	Glyma04g06630.1	89.87	79	8	0	205	283	79	1	2e-18	93.7
Ps_040054	Glyma13g12070.1	88.31	77	8	1	1	77	1206	1131	9e-13	73.8
Ps_040054	Glyma13g12070.1	88.31	77	8	1	1	77	4152	4077	9e-13	73.8
Ps_040054	Glyma13g12070.1	88.31	77	8	1	1	77	10173	10098	9e-13	73.8
Ps_040054	Glyma13g12070.1	88.31	77	8	1	1	77	13776	13701	9e-13	73.8
Ps_040054	Glyma13g12070.1	88.31	77	8	1	1	77	17217	17142	9e-13	73.8
Ps_040054	Glyma13g12070.1	88.31	77	8	1	1	77	19902	19827	9e-13	73.8
Ps_040054	Glyma13g12070.1	88.31	77	8	1	1	77	23160	23085	9e-13	73.8
Ps_040054	Glyma13g12070.1	88.31	77	8	1	1	77	26649	26574	9e-13	73.8
Ps_040054	Glyma13g12070.1	88.31	77	8	1	1	77	30108	30033	9e-13	73.8
Ps_040054	Glyma13g12070.1	88.31	77	8	1	1	77	33405	33330	9e-13	73.8
Ps_040054	Glyma13g12070.1	87.01	77	8	1	1	77	7358	7284	6e-11	67.9
Ps_040055	Glyma09g00500.2	84.29	140	22	0	18	157	838	977	9e-22	103
Ps_040096	Glyma09g00750.1	84.55	110	17	0	1	110	1180	1289	1e-15	83.8
Ps_040097	Glyma09g00750.1	83.78	111	15	1	1	108	1180	1290	9e-13	73.8
Ps_040108	Glyma16g17830.1	97.44	39	1	0	119	157	1494	1456	2e-11	69.9
Ps_040123	Glyma04g08820.1	88.46	78	9	0	19	96	273	350	1e-15	83.8
Ps_040138	Glyma13g43720.1	85.42	96	14	0	1	96	96	1	1e-14	79.8
Ps_040139	Glyma18g02770.1	87.34	79	10	0	432	510	175	253	1e-13	77.8
Ps_040153	Glyma01g37730.1	94	50	3	0	196	245	1132	1083	2e-13	75.8
Ps_040172	Glyma20g00450.1	82.91	158	20	4	6	159	630	476	9e-13	73.8
Ps_040173	Glyma12g13810.1	93.1	58	4	0	11	68	1087	1030	9e-16	83.8
Ps_040174	Glyma13g16390.1	97.44	39	1	0	50	88	809	771	2e-11	69.9
Ps_040178	Glyma18g00840.1	82.48	137	24	0	426	562	2439	2303	1e-14	81.8
Ps_040190	Glyma11g14140.1	84.35	115	18	0	7	121	593	479	3e-16	85.7
Ps_040190	Glyma11g14140.1	88	75	9	0	46	120	743	669	6e-14	77.8
Ps_040190	Glyma11g14140.1	83.18	107	18	0	7	113	401	295	1e-11	69.9
Ps_040192	Glyma11g14140.1	84.35	115	18	0	7	121	593	479	3e-16	85.7
Ps_040192	Glyma11g14140.1	88	75	9	0	46	120	743	669	7e-14	77.8
Ps_040192	Glyma11g14140.1	83.18	107	18	0	7	113	401	295	2e-11	69.9
Ps_040193	Glyma11g14140.1	84.35	115	18	0	7	121	593	479	2e-16	85.7
Ps_040193	Glyma11g14140.1	88	75	9	0	46	120	743	669	6e-14	77.8
Ps_040193	Glyma11g14140.1	83.18	107	18	0	7	113	401	295	1e-11	69.9
Ps_040194	Glyma13g23440.1	89.19	74	8	0	130	203	427	500	8e-16	83.8
Ps_040222	Glyma20g38860.1	84.16	101	16	0	1	101	224	124	7e-13	73.8
Ps_040222	Glyma20g38860.1	95.35	43	2	0	99	141	299	341	1e-11	69.9
Ps_040223	Glyma20g38860.1	90.48	105	10	0	99	203	299	403	1e-29	129
Ps_040223	Glyma20g38860.1	84.16	101	16	0	1	101	224	124	7e-13	73.8
Ps_040241	Glyma11g06130.1	88.97	136	15	0	5	140	206	71	1e-35	151
Ps_040275	Glyma14g37400.1	91.53	59	5	0	173	231	781	723	5e-14	77.8
Ps_040277	Glyma13g20250.1	86.75	83	11	0	115	197	1153	1235	8e-14	77.8
Ps_040287	Glyma10g37590.1	88.79	107	12	0	110	216	801	907	6e-26	117
Ps_040294	Glyma07g06730.2	95.65	46	2	0	16	61	1083	1128	3e-13	75.8
Ps_040296	Glyma18g02510.1	85.23	88	13	0	98	185	665	752	3e-12	71.9
Ps_040303	Glyma13g09520.1	100	46	0	0	165	210	1601	1646	3e-18	91.7
Ps_040310	Glyma11g03840.1	86.02	93	13	0	20	112	1245	1337	3e-15	81.8
Ps_040365	Glyma11g09960.1	92.59	54	4	0	13	66	186	239	2e-13	75.8
Ps_040370	Glyma15g37710.1	94.81	77	4	0	139	215	550	474	4e-27	121
Ps_040375	Glyma06g09010.1	94.52	73	4	0	464	536	884	812	3e-24	113
Ps_040395	Glyma03g41710.1	87.01	77	10	0	223	299	22	98	1e-12	73.8
Ps_040435	Glyma06g01550.1	93.48	46	3	0	54	99	190	235	1e-10	67.9
Ps_040475	Glyma18g08350.1	91.23	57	5	0	187	243	571	515	2e-12	73.8
Ps_040476	Glyma18g08350.1	91.23	57	5	0	153	209	571	515	3e-12	73.8
Ps_040479	Glyma18g08350.1	91.23	57	5	0	53	109	571	515	1e-12	73.8
Ps_040480	Glyma18g08350.1	91.23	57	5	0	153	209	571	515	2e-12	73.8
Ps_040498	Glyma10g36620.1	85.57	97	14	0	331	427	961	865	9e-15	81.8
Ps_040512	Glyma02g31120.1	94.59	74	4	0	46	119	82	155	7e-25	115
Ps_040516	Glyma06g03200.1	93.88	49	3	0	43	91	760	712	8e-13	73.8
Ps_040524	Glyma17g14250.1	91.3	92	8	0	28	119	19	110	2e-26	119
Ps_040575	Glyma01g25710.1	92.16	51	4	0	642	692	6	56	6e-11	69.9
Ps_040618	Glyma14g40210.1	91.53	59	5	0	150	208	981	1039	5e-14	77.8
Ps_040656	Glyma09g35270.1	90.48	84	8	0	117	200	1923	2006	9e-22	103
Ps_040664	Glyma15g03190.3	85.23	88	13	0	1	88	1107	1194	4e-12	71.9
Ps_040667	Glyma04g36000.1	89.83	59	6	0	267	325	1	59	2e-11	69.9
Ps_040673	Glyma16g17580.2	93.51	77	5	0	5	81	77	1	9e-25	113
Ps_040678	Glyma16g17580.2	92.96	71	5	0	5	75	77	7	5e-21	101
Ps_040740	Glyma20g02080.2	87.37	95	12	0	122	216	1151	1245	9e-19	93.7
Ps_040741	Glyma07g34360.1	89.87	79	8	0	82	160	515	593	8e-19	93.7
Ps_040742	Glyma11g26750.1	88.18	110	13	0	21	130	803	912	3e-25	115
Ps_040766	Glyma18g38530.1	89.06	64	7	0	333	396	593	530	6e-12	71.9
Ps_040771	Glyma08g17400.1	97.1	69	2	0	267	335	181	249	6e-27	121
Ps_040772	Glyma15g41740.1	89.19	74	5	1	56	129	1048	1118	2e-14	79.8
Ps_040773	Glyma15g41740.1	89.19	74	5	1	56	129	1048	1118	2e-14	79.8
Ps_040780	Glyma15g04780.1	93.42	76	5	0	356	431	1876	1801	9e-24	111
Ps_040780	Glyma15g04780.1	93.62	47	3	0	438	484	1770	1816	3e-11	69.9
Ps_040791	Glyma13g24980.1	89.11	101	11	0	373	473	1001	901	2e-24	113
Ps_040798	Glyma19g03810.1	90.63	64	6	0	1	64	154	91	2e-14	79.8
Ps_040815	Glyma06g09510.1	88.06	67	8	0	25	91	2728	2794	2e-11	69.9
Ps_040820	Glyma11g04260.1	96.15	52	2	0	246	297	9197	9248	7e-17	87.7
Ps_040823	Glyma15g07010.1	87.5	72	9	0	72	143	84	13	3e-12	71.9
Ps_040838	Glyma10g32270.1	86.21	87	12	0	277	363	9	95	9e-14	77.8
Ps_040839	Glyma10g32270.1	86.21	87	12	0	156	242	9	95	6e-14	77.8
Ps_040848	Glyma14g03230.1	93.75	48	3	0	319	366	1014	1061	6e-12	71.9
Ps_040849	Glyma06g47400.1	87.85	107	13	0	12	118	107	1	2e-23	109
Ps_040860	Glyma01g39250.1	90.6	117	11	0	109	225	514	630	1e-33	145
Ps_040911	Glyma13g03840.1	88.31	77	9	0	7	83	1955	1879	7e-15	81.8
Ps_040972	Glyma20g34020.1	90	70	7	0	267	336	2727	2796	1e-15	83.8
Ps_040974	Glyma20g34020.1	90	70	7	0	144	213	2727	2796	1e-15	83.8
Ps_040975	Glyma20g34020.1	88	75	8	1	65	139	2907	2980	1e-11	69.9
Ps_040997	Glyma18g22900.1	90.32	62	6	0	237	298	418	479	6e-13	75.8
Ps_041001	Glyma12g28510.1	90.32	93	9	0	304	396	1737	1645	2e-24	113
Ps_041010	Glyma10g15850.1	95.12	82	4	0	49	130	674	755	6e-30	131
Ps_041010	Glyma10g15850.1	90.91	55	5	0	1	55	684	630	2e-11	69.9
Ps_041011	Glyma02g32980.1	88	75	9	0	135	209	1	75	6e-14	77.8
Ps_041012	Glyma02g32980.1	88	75	9	0	106	180	1	75	5e-14	77.8
Ps_041031	Glyma12g02270.1	92.86	84	6	0	132	215	288	205	2e-26	119
Ps_041050	Glyma10g04500.1	92	75	6	0	163	237	736	662	4e-21	101
Ps_041054	Glyma15g40380.1	97.37	38	1	0	24	61	2815	2778	7e-11	67.9
Ps_041064	Glyma19g38100.1	92.98	57	4	0	193	249	297	241	4e-15	81.8
Ps_041065	Glyma19g38100.1	92.98	57	4	0	234	290	297	241	5e-15	81.8
Ps_041089	Glyma18g11530.1	90.08	131	13	0	228	358	1	131	1e-37	157
Ps_041095	Glyma01g41630.1	90.63	96	9	0	14	109	671	766	2e-26	119
Ps_041096	Glyma01g41630.1	91.26	103	9	0	152	254	664	766	1e-30	133
Ps_041096	Glyma01g41630.1	90.63	96	9	0	14	109	671	766	2e-26	119
Ps_041111	Glyma09g35050.5	93.88	49	3	0	58	106	1172	1124	1e-12	73.8
Ps_041129	Glyma01g02580.1	88.89	72	8	0	256	327	1065	994	2e-14	79.8
Ps_041130	Glyma01g02580.1	88.89	72	8	0	288	359	1065	994	2e-14	79.8
Ps_041138	Glyma03g29640.1	85.71	133	19	0	188	320	1	133	1e-24	113
Ps_041139	Glyma03g29640.1	85.71	133	19	0	141	273	1	133	1e-24	113
Ps_041159	Glyma13g22730.1	86.52	89	12	0	91	179	19	107	3e-15	81.8
Ps_041160	Glyma07g03920.2	92.16	51	4	0	15	65	2557	2607	2e-11	69.9
Ps_041202	Glyma20g38660.1	91.04	67	6	0	5	71	1029	963	2e-16	85.7
Ps_041209	Glyma05g34540.1	91.57	83	7	0	456	538	1853	1771	4e-23	109
Ps_041219	Glyma08g28440.1	97.44	39	1	0	17	55	120	82	2e-11	69.9
Ps_041231	Glyma19g37910.1	92.16	51	4	0	608	658	1147	1097	4e-11	69.9
Ps_041233	Glyma02g03950.1	84.62	143	22	0	136	278	297	155	3e-23	109
Ps_041234	Glyma02g03950.1	84.62	143	22	0	136	278	297	155	4e-23	109
Ps_041255	Glyma11g12940.1	94.2	69	4	0	225	293	1252	1320	3e-22	105
Ps_041310	Glyma18g03200.1	90.91	55	5	0	160	214	51	105	1e-11	69.9
Ps_041333	Glyma14g31890.1	93.24	74	5	0	279	352	815	742	1e-22	107
Ps_041341	Glyma08g36270.1	89.47	76	8	0	4	79	3387	3312	6e-17	87.7
Ps_041348	Glyma13g24110.1	83.58	134	22	0	25	158	339	472	8e-18	91.7
Ps_041352	Glyma20g35550.1	92.42	66	5	0	77	142	1182	1117	3e-18	91.7
Ps_041361	Glyma15g00790.2	89.71	68	7	0	1	68	2825	2758	3e-14	79.8
Ps_041366	Glyma20g25870.2	96.43	56	2	0	217	272	908	853	3e-19	95.6
Ps_041367	Glyma20g25870.2	89.36	94	10	0	217	310	908	815	8e-23	107
Ps_041386	Glyma03g07390.1	89	100	11	0	250	349	970	871	6e-24	111
Ps_041390	Glyma17g15950.3	95.35	43	2	0	12	54	784	742	1e-11	69.9
Ps_041395	Glyma05g19250.3	86.11	108	9	2	161	268	875	774	7e-17	87.7
Ps_041440	Glyma11g03190.1	89.66	58	6	0	43	100	272	329	5e-11	67.9
Ps_041449	Glyma06g09190.1	97.96	49	1	0	807	855	1741	1789	6e-17	89.7
Ps_041449	Glyma06g09190.1	94.55	55	3	0	758	812	1814	1760	9e-16	85.7
Ps_041469	Glyma03g23890.1	88.57	70	8	0	159	228	1	70	2e-13	75.8
Ps_041489	Glyma02g03780.1	86.05	129	18	0	59	187	270	142	2e-24	113
Ps_041500	Glyma14g17640.1	94.23	52	3	0	163	214	997	946	2e-14	79.8
Ps_041502	Glyma06g18090.3	82.76	232	34	1	6	231	575	344	4e-34	145
Ps_041503	Glyma06g18090.2	82.48	137	24	0	4	140	1313	1449	6e-15	81.8
Ps_041504	Glyma13g35430.2	86.25	80	11	0	217	296	1541	1462	4e-12	71.9
Ps_041529	Glyma09g33330.1	92.42	66	5	0	162	227	1230	1165	4e-18	91.7
Ps_041532	Glyma20g01730.2	90.38	104	10	0	103	206	731	834	2e-28	127
Ps_041534	Glyma14g06430.1	91.67	72	6	0	132	203	264	335	2e-19	95.6
Ps_041541	Glyma15g07210.1	85.71	112	16	0	9	120	1349	1460	3e-19	95.6
Ps_041553	Glyma02g40220.2	87.5	80	10	0	90	169	80	1	2e-14	79.8
Ps_041563	Glyma02g37970.1	88.16	76	9	0	291	366	364	439	3e-14	79.8
Ps_041565	Glyma02g37970.1	89.06	64	7	0	121	184	376	439	4e-12	71.9
Ps_041568	Glyma02g37970.1	88.16	76	9	0	502	577	364	439	4e-14	79.8
Ps_041573	Glyma04g06320.1	92.31	78	6	0	1	78	1522	1599	8e-23	107
Ps_041574	Glyma06g06370.1	90.29	103	10	0	1	103	1570	1468	3e-28	125
Ps_041586	Glyma08g26100.1	85.83	127	18	0	275	401	1152	1026	3e-23	109
Ps_041610	Glyma03g31330.1	88.17	93	11	0	137	229	780	872	6e-20	97.6
Ps_041653	Glyma02g01350.2	94.23	52	3	0	336	387	496	547	2e-14	79.8
Ps_041700	Glyma08g21040.1	87.5	104	13	0	212	315	1293	1190	1e-21	103
Ps_041730	Glyma09g30510.1	90.48	84	8	0	248	331	84	1	2e-21	103
Ps_041740	Glyma07g00230.1	86.42	81	11	0	10	90	1537	1617	2e-12	73.8
Ps_041762	Glyma17g12660.2	95.35	43	2	0	270	312	1301	1343	2e-11	69.9
Ps_041763	Glyma19g42260.1	87.1	93	12	0	1	93	2812	2904	3e-17	89.7
Ps_041794	Glyma16g06780.1	90.32	62	6	0	246	307	805	744	3e-13	75.8
Ps_041830	Glyma17g33480.1	87.65	81	10	0	417	497	955	875	1e-14	81.8
Ps_041840	Glyma10g28730.1	95.18	83	4	0	397	479	359	277	3e-30	133
Ps_041841	Glyma10g04850.1	90.07	141	11	1	69	209	1761	1624	3e-40	165
Ps_041841	Glyma10g04850.1	90.48	63	6	0	1	63	1764	1826	5e-14	77.8
Ps_041842	Glyma03g32710.1	90.58	138	13	0	1	138	3132	2995	5e-42	170
Ps_041842	Glyma03g32710.1	91.82	110	9	0	133	242	2898	3007	7e-35	147
Ps_041861	Glyma10g15990.1	91.49	94	8	0	21	114	3291	3198	2e-27	123
Ps_041879	Glyma04g10340.1	97.92	48	1	0	590	637	1006	1053	2e-16	87.7
Ps_041881	Glyma03g39080.1	86.17	94	13	0	6	99	223	316	1e-15	83.8
Ps_041889	Glyma13g38150.1	92.22	90	7	0	113	202	367	278	9e-28	123
Ps_041890	Glyma20g37650.1	94.74	76	4	0	205	280	657	732	2e-26	119
Ps_041890	Glyma20g37650.1	84.31	102	16	0	107	208	836	735	3e-13	75.8
Ps_041893	Glyma04g41090.1	85.96	114	16	0	109	222	1	114	1e-20	99.6
Ps_041894	Glyma04g41090.1	85.96	114	16	0	146	259	1	114	2e-20	99.6
Ps_041897	Glyma12g36260.3	87.88	99	12	0	19	117	331	429	3e-21	101
Ps_041902	Glyma14g06700.1	88.16	76	9	0	253	328	574	499	2e-14	79.8
Ps_041912	Glyma03g34390.1	98.04	51	1	0	394	444	987	937	2e-18	93.7
Ps_041914	Glyma20g37340.1	84.82	112	14	1	127	235	1441	1552	9e-16	83.8
Ps_041915	Glyma12g20980.1	86.26	131	18	0	1	131	2658	2788	7e-26	117
Ps_041917	Glyma0146s00220.1	90.16	183	16	1	11	191	2528	2346	3e-55	214
Ps_041918	Glyma20g27760.1	91.67	144	12	0	11	154	3836	3693	6e-48	190
Ps_041921	Glyma20g20300.1	87.67	73	9	0	6	78	80	152	1e-12	73.8
Ps_041934	Glyma08g19000.1	91.07	56	5	0	1178	1233	1055	1000	2e-11	71.9
Ps_041949	Glyma20g26040.2	91.26	103	9	0	39	141	1	103	1e-30	133
Ps_041981	Glyma13g34100.1	83.6	189	28	1	2	187	881	693	2e-28	125
Ps_041997	Glyma11g03590.1	86.32	95	12	1	6	100	1417	1510	1e-13	77.8
Ps_042004	Glyma08g34050.2	89.55	67	7	0	292	358	977	911	9e-14	77.8
Ps_042029	Glyma20g33890.1	89.39	66	7	0	9	74	1078	1143	4e-13	75.8
Ps_042047	Glyma09g34230.1	86.9	84	11	0	350	433	1227	1144	3e-14	79.8
Ps_042065	Glyma17g16160.1	84.11	107	17	0	31	137	144	38	9e-14	77.8
[truncated: 54,231 more rows]
[truncated: 11 more columns]
