# Supplementary material for: De novo assembly and characterisation of the field pea transcriptome using RNA-Seq
Source: BMC Genomics. 2015 Aug 16;16(1):611. doi: 10.1186/s12864-015-1815-7 (PMC4537571; doi:10.1186/s12864-015-1815-7)
Supplement: Additional file 5: — (A) Bioinformatic annotation (BLASTN) of Kaspa contigs against the chickpea, M. truncatula and soybean CDS. The information includes the BLASTN results obtained as a result of comparison of Kaspa contigs against the chickpea, M. truncatula and soybean CDSs at a threshold E value < 10−10. (B) Bioinformatic annotation (BLASTN) of Kaspa contigs against the chickpea, M. truncatula and soybean genome: The information includes the BLASTN results obtained as a result of comparison of Kaspa contigs against the chickpea, M. truncatula and soybean genomes at a threshold E value < 10−10. (C) Bioinformatic annotation (BLASTN) of Parafield contigs against the chickpea, M. truncatula and soybean CDS: The information includes the BLASTN results obtained as a result of comparison of Parafield contigs against the chickpea, M. truncatula and soybean CDSs at a threshold E value < 10−10. (D) Bioinformatic annotation (BLASTN) of Parafield contigs against the chickpea, M. truncatula and soybean genome: The information includes the BLASTN results obtained as a result of comparison of Parafield contigs against the chickpea, M. truncatula and soybean genomes at a threshold E value < 10−10. (ZIP 52127 kb) [file 12864_2015_1815_MOESM5_ESM.zip › sup5D.xlsx]

## Sheet: Kaspa - Chickpea genome BLASTN
Query	Subject	%_identity	alignment_length	mismatches	gap_openings	q_start	q_end	s_start	s_end	e_value	bit_score
Ps_000021	gi|442654311|gb|CM001769.1|	82.68	127	14	7	172	293	5293778	5293655	9e-22	106
Ps_000086	gi|442654311|gb|CM001769.1|	85.12	121	12	6	135	251	17055985	17056103	1e-25	119
Ps_000088	gi|442654311|gb|CM001769.1|	82.14	84	11	4	15	96	25765273	25765192	1e-10	69.4
Ps_000122	gi|442654312|gb|CM001768.1|	84.54	207	25	7	4	207	9973724	9973522	1e-49	198
Ps_000135	gi|442654313|gb|CM001767.1|	82.09	134	11	10	18	144	2430250	2430123	1e-20	102
Ps_000181	gi|442654310|gb|CM001770.1|	92	50	4	0	1	50	9949246	9949197	2e-11	71.3
Ps_000183	gi|442654313|gb|CM001767.1|	82.81	256	27	13	4	252	21878949	21879194	4e-54	213
Ps_000268	gi|442654311|gb|CM001769.1|	88.16	76	3	6	115	187	49172208	49172280	8e-16	86.1
Ps_000277	gi|442654311|gb|CM001769.1|	86.08	79	9	2	113	189	551710	551788	4e-15	84.2
Ps_000325	gi|442654312|gb|CM001768.1|	100	39	0	0	266	304	10130042	10130004	9e-12	73.1
Ps_000328	gi|442654312|gb|CM001768.1|	96.3	81	3	0	136	216	30472353	30472433	3e-30	134
Ps_000435	gi|442654315|gb|CM001765.1|	85.09	161	15	8	44	197	4563306	4563148	6e-37	156
Ps_000490	gi|442654309|gb|CM001771.1|	80.15	131	17	8	27	152	14621227	14621353	9e-17	89.8
Ps_000493	gi|442654310|gb|CM001770.1|	81.68	131	19	5	78	205	37675484	37675356	2e-21	104
Ps_000494	gi|442654312|gb|CM001768.1|	86.71	158	11	8	1	156	20012857	20013006	3e-40	167
Ps_000504	gi|442654311|gb|CM001769.1|	80.47	128	11	12	30	147	4752878	4753001	9e-16	86.1
Ps_000538	gi|442654310|gb|CM001770.1|	87.96	108	7	6	22	126	48423382	48423486	1e-26	122
Ps_000569	gi|442654315|gb|CM001765.1|	78.9	237	25	24	25	250	27828741	27828963	3e-31	137
Ps_000586	gi|442654316|gb|CM001764.1|	86.06	165	14	7	61	219	43923336	43923497	8e-41	169
Ps_000606	gi|442654313|gb|CM001767.1|	93.15	73	4	1	58	129	1358474	1358546	8e-22	106
Ps_000620	gi|442654316|gb|CM001764.1|	89.31	159	15	2	1	158	34726704	34726861	9e-50	198
Ps_000641	gi|442654314|gb|CM001766.1|	84.15	82	9	4	78	156	2915747	2915827	1e-12	76.8
Ps_000746	gi|442654314|gb|CM001766.1|	89.09	110	8	4	4	110	15179362	15179470	4e-30	134
Ps_000747	gi|442654310|gb|CM001770.1|	87.16	109	11	3	211	318	9477174	9477280	3e-26	121
Ps_000795	gi|442654313|gb|CM001767.1|	93.75	48	2	1	184	230	44909945	44909898	3e-11	71.3
Ps_000803	gi|442654311|gb|CM001769.1|	80.87	115	16	5	16	127	4694234	4694123	1e-15	86.1
Ps_000823	gi|442654316|gb|CM001764.1|	83.42	187	21	8	18	201	37799653	37799474	9e-40	165
Ps_000829	gi|442654310|gb|CM001770.1|	87.38	103	7	5	11	110	8408378	8408279	4e-24	113
Ps_000872	gi|442654312|gb|CM001768.1|	85.48	241	23	6	21	255	27229316	27229550	2e-62	241
Ps_000901	gi|442654315|gb|CM001765.1|	77.9	181	19	11	18	195	29314778	29314940	8e-18	93.5
Ps_000932	gi|442654316|gb|CM001764.1|	83.72	129	10	9	64	185	46986451	46986327	1e-23	111
Ps_000945	gi|442654313|gb|CM001767.1|	82.24	107	13	6	49	152	2563281	2563178	2e-16	87.9
Ps_000961	gi|442654310|gb|CM001770.1|	76.51	149	21	11	24	167	42628667	42628806	8e-11	69.4
Ps_000966	gi|442654312|gb|CM001768.1|	93.33	75	3	2	174	247	18735936	18735863	7e-23	110
Ps_001039	gi|442654309|gb|CM001771.1|	80.66	181	21	14	24	195	4998755	4998580	2e-28	128
Ps_001101	gi|442654311|gb|CM001769.1|	83.59	128	11	8	92	210	24654906	24654780	1e-23	111
Ps_001107	gi|442654313|gb|CM001767.1|	86.67	75	7	2	39	113	18880136	18880207	4e-14	80.5
Ps_001129	gi|442654316|gb|CM001764.1|	84.33	134	13	7	71	201	4299963	4299835	2e-27	124
Ps_001168	gi|442654311|gb|CM001769.1|	79.78	272	23	14	1	244	1613047	1612780	9e-41	169
Ps_001178	gi|442654314|gb|CM001766.1|	88.33	60	3	2	87	142	27688364	27688305	9e-11	69.4
Ps_001179	gi|442654314|gb|CM001766.1|	79.35	184	12	17	37	209	35869419	35869251	6e-22	106
Ps_001181	gi|442654311|gb|CM001769.1|	86.55	223	25	4	2	223	45096670	45096888	2e-62	241
Ps_001253	gi|442654314|gb|CM001766.1|	85.31	143	12	8	44	182	37272447	37272310	7e-32	139
Ps_001254	gi|442654314|gb|CM001766.1|	82.16	185	19	13	91	268	37272487	37272310	6e-34	147
Ps_001264	gi|442654311|gb|CM001769.1|	83.75	240	22	17	4	237	59210145	59209917	1e-53	211
Ps_001265	gi|442654311|gb|CM001769.1|	83.74	203	16	17	30	226	59210108	59209917	5e-43	176
Ps_001313	gi|442654315|gb|CM001765.1|	82.49	217	21	11	1	204	32282855	32282643	2e-42	174
Ps_001411	gi|442654314|gb|CM001766.1|	90.14	213	15	6	4	213	20186543	20186334	6e-72	272
Ps_001416	gi|442654313|gb|CM001767.1|	91.1	146	8	4	94	237	9307960	9308102	5e-48	193
Ps_001540	gi|442654309|gb|CM001771.1|	79.54	259	25	15	1	250	4232403	4232642	9e-38	159
Ps_001549	gi|442654315|gb|CM001765.1|	78.23	271	29	21	1	247	36474059	36473795	5e-34	147
Ps_001575	gi|442654312|gb|CM001768.1|	81.98	222	24	14	1	216	30193801	30194012	2e-42	174
Ps_001658	gi|442654314|gb|CM001766.1|	88.52	61	6	1	131	190	23283235	23283295	6e-12	73.1
Ps_001711	gi|442654316|gb|CM001764.1|	80.11	176	26	4	1	175	13167152	13166985	6e-27	122
Ps_001783	gi|442654311|gb|CM001769.1|	83.54	164	15	11	63	217	18474315	18474155	5e-33	143
Ps_001786	gi|442654310|gb|CM001770.1|	83.15	279	29	12	1	276	8249789	8250052	9e-62	239
Ps_001829	gi|442654314|gb|CM001766.1|	82.96	135	14	7	224	350	38357490	38357623	6e-24	113
Ps_001830	gi|442654312|gb|CM001768.1|	80.53	303	41	12	1	297	37610764	37611054	4e-55	217
Ps_001840	gi|442654311|gb|CM001769.1|	87.39	111	8	6	1	108	2226985	2227092	8e-27	122
Ps_001849	gi|442654309|gb|CM001771.1|	89.04	146	7	5	280	424	4468960	4469097	1e-41	172
Ps_001858	gi|442654313|gb|CM001767.1|	96.23	53	2	0	3	55	1076584	1076532	4e-16	87.9
Ps_001868	gi|442654313|gb|CM001767.1|	85.58	104	8	6	1	102	22107621	22107523	8e-21	102
Ps_001869	gi|442654313|gb|CM001767.1|	85.58	104	8	6	1	102	22107621	22107523	9e-21	102
Ps_001895	gi|442654314|gb|CM001766.1|	86.96	138	4	12	254	386	24895115	24894987	9e-33	143
Ps_001899	gi|442654312|gb|CM001768.1|	78.47	209	19	9	323	522	42849415	42849224	1e-23	113
Ps_001900	gi|442654312|gb|CM001768.1|	78.47	209	19	9	241	440	42849415	42849224	1e-23	113
Ps_001904	gi|442654314|gb|CM001766.1|	87.78	90	6	4	185	272	28925801	28925715	4e-20	100
Ps_001905	gi|442654312|gb|CM001768.1|	95.1	102	3	2	1	101	36077655	36077755	5e-38	159
Ps_001915	gi|442654310|gb|CM001770.1|	88.98	127	10	3	105	228	14571969	14571844	2e-36	154
Ps_002015	gi|442654312|gb|CM001768.1|	82.04	206	14	18	1	200	36637443	36637255	4e-36	154
Ps_002040	gi|442654311|gb|CM001769.1|	88.54	192	15	6	1	186	23639735	23639545	5e-58	226
Ps_002064	gi|442654311|gb|CM001769.1|	92.92	113	8	0	248	360	55545763	55545875	7e-39	165
Ps_002068	gi|442654311|gb|CM001769.1|	82.39	159	15	3	67	212	15225365	15225523	5e-28	126
Ps_002069	gi|442654313|gb|CM001767.1|	97.56	41	1	0	1	41	3391216	3391256	3e-11	71.3
Ps_002092	gi|442654310|gb|CM001770.1|	97.96	49	1	0	158	206	13905222	13905270	8e-16	86.1
Ps_002094	gi|442654313|gb|CM001767.1|	84.31	102	11	5	26	125	17641965	17641867	1e-18	95.3
Ps_002110	gi|442654312|gb|CM001768.1|	82.22	135	11	11	8	134	44743663	44743534	2e-21	104
Ps_002140	gi|442654314|gb|CM001766.1|	84.52	84	7	6	139	219	30969021	30968941	2e-13	78.7
Ps_002151	gi|442654313|gb|CM001767.1|	87.38	206	25	1	62	266	1424776	1424571	1e-60	235
Ps_002203	gi|442654316|gb|CM001764.1|	93.18	88	4	2	7	94	19015446	19015531	3e-28	128
Ps_002208	gi|442654316|gb|CM001764.1|	84.25	292	26	17	15	299	23126615	23126893	4e-70	267
Ps_002212	gi|442654314|gb|CM001766.1|	78.68	394	33	33	48	397	17358555	17358169	2e-54	215
Ps_002242	gi|442654313|gb|CM001767.1|	84.91	106	10	4	15	115	19733912	19733808	1e-20	102
Ps_002247	gi|442654312|gb|CM001768.1|	97.65	170	3	1	39	208	22677717	22677885	2e-77	291
Ps_002281	gi|442654315|gb|CM001765.1|	93.46	107	6	1	106	211	5417099	5416993	2e-37	158
Ps_002336	gi|442654311|gb|CM001769.1|	81.86	237	12	21	123	337	5235661	5235888	4e-41	171
Ps_002364	gi|442654314|gb|CM001766.1|	95.45	66	2	1	12	76	26008036	26007971	2e-21	104
Ps_002369	gi|442654310|gb|CM001770.1|	86.14	101	13	1	11	111	31298484	31298583	3e-22	108
Ps_002374	gi|442654312|gb|CM001768.1|	80.92	131	10	6	108	227	33617203	33617329	8e-17	89.8
Ps_002397	gi|442654311|gb|CM001769.1|	81.28	203	18	11	1	201	57151161	57151345	5e-34	147
Ps_002427	gi|442654313|gb|CM001767.1|	90.14	71	6	1	21	91	48711132	48711201	2e-17	91.6
Ps_002433	gi|442654309|gb|CM001771.1|	93.06	72	4	1	124	194	8487281	8487352	3e-21	104
Ps_002461	gi|442654310|gb|CM001770.1|	88.3	94	7	4	293	384	1411372	1411281	2e-22	110
Ps_002462	gi|442654313|gb|CM001767.1|	93.51	77	5	0	265	341	3163689	3163613	2e-24	115
Ps_002469	gi|442654310|gb|CM001770.1|	86.36	88	9	3	29	115	32248530	32248615	5e-18	93.5
Ps_002472	gi|442654313|gb|CM001767.1|	77.78	432	46	33	10	420	36505458	36505860	4e-56	220
Ps_002518	gi|442654311|gb|CM001769.1|	95.12	82	1	3	65	145	22008104	22008183	8e-28	126
Ps_002520	gi|442654310|gb|CM001770.1|	85.71	168	13	9	119	278	4793955	4794119	7e-40	167
Ps_002542	gi|442654314|gb|CM001766.1|	84.81	237	22	10	34	259	23896612	23896845	6e-58	226
Ps_002564	gi|442654314|gb|CM001766.1|	88.89	180	9	10	57	228	25507583	25507759	1e-53	211
Ps_002579	gi|442654312|gb|CM001768.1|	87.5	64	5	3	3	65	20458569	20458630	2e-11	71.3
Ps_002593	gi|442654314|gb|CM001766.1|	93.48	46	3	0	207	252	25284071	25284116	1e-10	69.4
Ps_002595	gi|442654309|gb|CM001771.1|	95.59	363	3	5	1	358	12869107	12868753	3e-161	569
Ps_002619	gi|442654316|gb|CM001764.1|	84.52	155	15	8	98	246	4390868	4391019	2e-33	145
Ps_002622	gi|442654311|gb|CM001769.1|	88.51	174	11	8	7	174	7847080	7846910	9e-51	202
Ps_002648	gi|442654314|gb|CM001766.1|	86.22	196	21	6	36	228	36432205	36432397	2e-52	207
Ps_002657	gi|442654312|gb|CM001768.1|	81.97	355	37	17	1	341	10128011	10128352	7e-73	276
Ps_002693	gi|442654310|gb|CM001770.1|	92.31	91	5	2	318	406	14798526	14798436	3e-28	128
Ps_002694	gi|442654310|gb|CM001770.1|	92.47	93	5	2	318	408	14798526	14798434	2e-29	132
Ps_002732	gi|442654310|gb|CM001770.1|	85.6	125	10	8	8	128	26521694	26521814	3e-27	124
Ps_002755	gi|442654316|gb|CM001764.1|	89.73	185	12	5	24	206	43629132	43629311	6e-59	230
Ps_002769	gi|442654314|gb|CM001766.1|	89.01	91	7	3	58	147	21219002	21219090	1e-22	110
Ps_002773	gi|442654313|gb|CM001767.1|	85.34	232	16	7	16	247	5737473	5737686	4e-57	224
Ps_002775	gi|442654311|gb|CM001769.1|	85.37	205	20	7	2	199	8052155	8052356	2e-51	204
Ps_002805	gi|442654311|gb|CM001769.1|	96.3	81	3	0	137	217	20978637	20978717	3e-30	134
Ps_002824	gi|442654312|gb|CM001768.1|	86.96	69	5	4	1	67	42047226	42047160	4e-12	75
Ps_002835	gi|442654314|gb|CM001766.1|	85.2	223	29	3	16	236	21250011	21250231	5e-58	226
Ps_002914	gi|442654315|gb|CM001765.1|	80.62	129	17	6	240	362	31918913	31919039	1e-17	93.5
Ps_002947	gi|442654311|gb|CM001769.1|	86.34	161	12	7	17	175	18244215	18244063	3e-40	167
Ps_002963	gi|442654309|gb|CM001771.1|	86.62	142	10	6	77	217	4954242	4954109	1e-34	148
Ps_002964	gi|442654309|gb|CM001771.1|	81.94	216	21	14	9	215	4954315	4954109	3e-40	167
Ps_002973	gi|442654312|gb|CM001768.1|	80	145	9	14	25	152	48080385	48080526	6e-17	89.8
Ps_003058	gi|442654310|gb|CM001770.1|	80.84	214	14	19	19	218	20495770	20495970	5e-33	143
Ps_003081	gi|442654312|gb|CM001768.1|	85.96	235	22	11	25	255	22302669	22302896	2e-62	241
Ps_003096	gi|442654312|gb|CM001768.1|	85.36	239	21	12	1	228	39966396	39966631	8e-61	235
Ps_003100	gi|442654312|gb|CM001768.1|	89.87	79	5	3	51	128	34083091	34083167	3e-19	99
Ps_003121	gi|442654315|gb|CM001765.1|	86.84	114	8	6	29	136	34390398	34390510	3e-26	121
Ps_003140	gi|442654312|gb|CM001768.1|	82.2	236	22	13	8	228	45637864	45637634	1e-45	185
Ps_003152	gi|442654313|gb|CM001767.1|	86.36	110	7	5	11	119	6506109	6506007	1e-23	113
Ps_003157	gi|442654311|gb|CM001769.1|	86.78	227	17	10	7	232	10982965	10983179	2e-62	241
Ps_003190	gi|442654309|gb|CM001771.1|	93.55	62	3	1	263	324	10238056	10237996	3e-17	91.6
Ps_003199	gi|442654312|gb|CM001768.1|	93.88	49	3	0	1	49	30269504	30269456	2e-12	75
Ps_003213	gi|442654310|gb|CM001770.1|	84.96	339	28	10	23	341	8616855	8616520	1e-86	322
Ps_003220	gi|442654311|gb|CM001769.1|	81.31	214	20	15	69	276	3542985	3543184	1e-36	156
Ps_003230	gi|442654316|gb|CM001764.1|	75.8	405	49	32	17	413	4954997	4955360	1e-37	159
Ps_003249	gi|442654316|gb|CM001764.1|	83.22	286	33	13	3	279	16963780	16963501	1e-64	248
Ps_003251	gi|442654315|gb|CM001765.1|	86.75	151	10	7	368	511	23458616	23458469	1e-37	159
Ps_003268	gi|442654313|gb|CM001767.1|	93.1	87	6	0	1	87	41078471	41078385	2e-28	128
Ps_003275	gi|442654314|gb|CM001766.1|	90.32	93	7	2	2	93	37583305	37583214	3e-26	121
Ps_003287	gi|442654310|gb|CM001770.1|	97.41	270	7	0	6	275	15071755	15071486	2e-128	460
Ps_003314	gi|442654309|gb|CM001771.1|	79.79	282	28	22	1	273	1405506	1405767	2e-43	178
Ps_003320	gi|442654312|gb|CM001768.1|	90.21	235	16	5	108	337	38189555	38189323	4e-80	300
Ps_003330	gi|442654311|gb|CM001769.1|	91.3	69	4	2	137	204	13636454	13636387	5e-18	93.5
Ps_003358	gi|442654313|gb|CM001767.1|	95	60	1	2	91	149	19131902	19131960	5e-18	93.5
Ps_003369	gi|442654311|gb|CM001769.1|	82.12	179	16	13	41	209	40358370	40358198	6e-32	139
Ps_003370	gi|442654314|gb|CM001766.1|	89.17	120	6	6	92	206	16649875	16649758	5e-33	143
Ps_003373	gi|442654314|gb|CM001766.1|	88.62	167	13	5	47	208	23790791	23790956	1e-49	198
Ps_003374	gi|442654311|gb|CM001769.1|	86.11	252	24	10	37	281	24655914	24656161	3e-68	261
Ps_003380	gi|442654313|gb|CM001767.1|	97.78	45	1	0	12	56	3728247	3728203	3e-13	78.7
Ps_003385	gi|442654311|gb|CM001769.1|	84	200	20	9	84	274	51021851	51021655	1e-44	182
Ps_003403	gi|442654313|gb|CM001767.1|	90.77	65	2	4	119	182	6619310	6619249	4e-15	84.2
Ps_003414	gi|442654313|gb|CM001767.1|	84.38	256	24	14	1	244	10150764	10151015	2e-61	237
Ps_003415	gi|442654312|gb|CM001768.1|	84.39	205	29	1	17	218	33568326	33568122	2e-49	198
Ps_003455	gi|442654316|gb|CM001764.1|	81.04	633	53	42	85	688	14416687	14416093	2e-122	442
Ps_003462	gi|442654311|gb|CM001769.1|	84.56	149	17	6	1	146	27409420	27409275	7e-33	143
Ps_003480	gi|442654316|gb|CM001764.1|	89.66	58	5	1	130	186	888667	888724	7e-12	73.1
Ps_003483	gi|442654316|gb|CM001764.1|	81.86	237	18	19	2	234	7681486	7681701	5e-43	176
Ps_003492	gi|442654312|gb|CM001768.1|	95.08	61	2	1	1	61	33860599	33860540	1e-18	95.3
Ps_003520	gi|442654314|gb|CM001766.1|	81.91	188	13	13	16	199	30690783	30690613	6e-32	139
Ps_003528	gi|442654316|gb|CM001764.1|	85.06	87	7	5	1	84	14636275	14636358	3e-15	84.2
Ps_003559	gi|442654314|gb|CM001766.1|	95.79	95	4	0	97	191	19939172	19939266	2e-36	154
Ps_003560	gi|442654314|gb|CM001766.1|	90.68	161	9	3	130	284	19939439	19939279	6e-53	209
Ps_003562	gi|442654316|gb|CM001764.1|	88.94	226	21	4	32	255	8943950	8943727	5e-73	276
Ps_003563	gi|442654313|gb|CM001767.1|	93.18	88	6	0	132	219	4394721	4394808	4e-29	130
Ps_003567	gi|442654315|gb|CM001765.1|	89.77	88	5	3	105	191	34739834	34739750	5e-23	110
Ps_003574	gi|442654310|gb|CM001770.1|	84.94	239	20	14	8	242	35309857	35310083	2e-58	228
Ps_003575	gi|442654310|gb|CM001770.1|	82.56	172	19	9	40	207	35309919	35310083	2e-32	141
Ps_003602	gi|442654313|gb|CM001767.1|	87.16	701	33	49	26	709	5387199	5387859	0	743
Ps_003609	gi|442654315|gb|CM001765.1|	79.96	524	58	29	46	538	11263256	11263763	1e-92	342
Ps_003616	gi|442654309|gb|CM001771.1|	86.24	189	24	2	1	188	15826842	15827029	4e-51	204
Ps_003634	gi|442654312|gb|CM001768.1|	96.43	112	4	0	185	296	22695074	22694963	1e-45	185
Ps_003667	gi|442654311|gb|CM001769.1|	83.46	266	20	10	109	353	47433887	47433625	1e-57	226
Ps_003668	gi|442654311|gb|CM001769.1|	80.26	390	38	17	109	476	47433887	47433515	4e-67	257
Ps_003678	gi|442654310|gb|CM001770.1|	78.26	230	33	14	89	311	17822729	17822948	2e-29	132
Ps_003683	gi|442654314|gb|CM001766.1|	87.25	102	7	6	117	217	37236268	37236172	2e-23	111
Ps_003687	gi|442654314|gb|CM001766.1|	86.34	227	22	5	1	219	24393690	24393915	7e-62	239
Ps_003699	gi|442654310|gb|CM001770.1|	83.77	154	15	8	109	258	12960439	12960586	4e-31	137
Ps_003701	gi|442654316|gb|CM001764.1|	82.73	278	28	18	2	268	15443861	15443593	5e-59	230
Ps_003702	gi|442654316|gb|CM001764.1|	86.96	161	14	6	45	202	15443749	15443593	2e-42	174
Ps_003718	gi|442654316|gb|CM001764.1|	93.94	165	7	3	30	192	33860406	33860243	3e-64	246
Ps_003817	gi|442654314|gb|CM001766.1|	86.86	137	6	6	513	642	27294398	27294267	2e-32	143
Ps_003831	gi|442654311|gb|CM001769.1|	85.59	118	8	8	122	236	27310050	27310161	1e-24	115
Ps_003846	gi|442654315|gb|CM001765.1|	88.39	155	9	5	94	245	3116373	3116521	2e-43	178
Ps_003855	gi|442654312|gb|CM001768.1|	86.58	149	9	8	15	162	23835232	23835094	3e-36	154
Ps_003887	gi|442654312|gb|CM001768.1|	93.75	48	3	0	289	336	33618374	33618327	2e-11	73.1
Ps_003890	gi|442654315|gb|CM001765.1|	97.78	45	1	0	1	45	3997672	3997628	1e-13	78.7
Ps_003896	gi|442654314|gb|CM001766.1|	80.67	326	34	21	16	324	22036932	22037245	8e-58	226
Ps_003909	gi|442654313|gb|CM001767.1|	83.16	190	17	10	1	185	1211967	1211788	6e-38	159
Ps_003930	gi|442654312|gb|CM001768.1|	79.17	264	43	9	258	511	46415517	46415778	2e-41	172
Ps_003951	gi|442654310|gb|CM001770.1|	84.88	205	9	10	3	186	28548702	28548905	5e-46	187
Ps_003971	gi|442654315|gb|CM001765.1|	81.31	198	18	16	8	200	5178062	5177879	1e-32	143
Ps_003980	gi|442654316|gb|CM001764.1|	83.6	189	12	12	33	212	18197069	18196891	8e-38	159
Ps_004023	gi|442654311|gb|CM001769.1|	77.41	239	25	15	23	252	16667590	16667372	1e-24	115
Ps_004024	gi|442654312|gb|CM001768.1|	91.04	67	4	2	219	284	42012850	42012915	9e-17	89.8
Ps_004043	gi|442654309|gb|CM001771.1|	88.04	184	18	4	1	182	16298727	16298908	1e-54	215
Ps_004051	gi|442654312|gb|CM001768.1|	85.28	197	20	7	39	233	24502363	24502174	1e-48	195
Ps_004052	gi|442654312|gb|CM001768.1|	87.8	164	14	5	58	219	24502333	24502174	2e-46	187
Ps_004053	gi|442654309|gb|CM001771.1|	82.1	391	36	16	48	406	8815300	8815688	4e-81	303
Ps_004102	gi|442654314|gb|CM001766.1|	93.1	58	1	3	180	234	33007711	33007768	1e-14	82.4
Ps_004107	gi|442654310|gb|CM001770.1|	83.08	130	14	6	209	334	30166897	30167022	2e-23	111
Ps_004124	gi|442654313|gb|CM001767.1|	89.8	147	15	0	25	171	16650749	16650895	7e-47	189
Ps_004125	gi|442654313|gb|CM001767.1|	90.98	133	12	0	17	149	16650763	16650895	4e-44	180
Ps_004141	gi|442654311|gb|CM001769.1|	94.12	51	3	0	296	346	24464117	24464067	2e-13	78.7
Ps_004142	gi|442654316|gb|CM001764.1|	86.47	133	14	4	2	132	12014592	12014462	5e-33	143
Ps_004184	gi|442654315|gb|CM001765.1|	84.75	177	14	10	690	856	34348339	34348512	5e-39	165
Ps_004192	gi|442654311|gb|CM001769.1|	94.83	58	3	0	2	59	40822911	40822968	2e-17	91.6
Ps_004196	gi|442654313|gb|CM001767.1|	96.61	59	2	0	113	171	3746578	3746636	1e-19	99
Ps_004215	gi|442654313|gb|CM001767.1|	80.37	270	15	23	1	251	7120705	7120455	5e-41	171
Ps_004219	gi|442654312|gb|CM001768.1|	91.53	59	3	2	98	155	42979218	42979275	5e-14	80.5
Ps_004220	gi|442654309|gb|CM001771.1|	90	90	6	1	247	336	9109788	9109874	2e-23	113
Ps_004221	gi|442654309|gb|CM001771.1|	78.06	351	37	25	247	566	9109788	9110129	4e-45	185
Ps_004222	gi|442654312|gb|CM001768.1|	79.48	307	35	22	7	293	36780439	36780141	7e-48	193
Ps_004248	gi|442654311|gb|CM001769.1|	95.56	90	4	0	136	225	7514495	7514584	1e-33	145
Ps_004251	gi|442654310|gb|CM001770.1|	88.97	136	13	2	214	348	1398708	1398574	5e-40	167
Ps_004341	gi|442654314|gb|CM001766.1|	82.95	176	14	10	20	190	25244773	25244937	1e-33	145
Ps_004344	gi|442654316|gb|CM001764.1|	98.21	56	1	0	163	218	7507721	7507776	1e-19	99
Ps_004348	gi|442654311|gb|CM001769.1|	94.87	78	2	2	139	215	23851310	23851386	2e-26	121
Ps_004353	gi|442654309|gb|CM001771.1|	78.81	236	24	18	117	329	11225065	11224833	2e-30	135
Ps_004359	gi|442654314|gb|CM001766.1|	82.87	356	33	21	20	359	25927161	25927504	2e-78	294
Ps_004365	gi|442654311|gb|CM001769.1|	85.16	182	17	9	43	219	21869781	21869957	1e-43	178
Ps_004366	gi|442654311|gb|CM001769.1|	85.16	182	17	9	57	233	21869781	21869957	1e-43	178
Ps_004369	gi|442654313|gb|CM001767.1|	81.36	177	25	8	3	173	3504656	3504830	2e-31	137
Ps_004371	gi|442654315|gb|CM001765.1|	81.2	133	10	6	32	150	33337837	33337968	5e-18	93.5
Ps_004375	gi|442654313|gb|CM001767.1|	87.1	186	16	5	1	185	15144981	15144803	2e-51	204
Ps_004376	gi|442654310|gb|CM001770.1|	85.19	135	12	7	117	247	31881661	31881791	3e-29	132
Ps_004377	gi|442654310|gb|CM001770.1|	85.19	135	12	7	387	517	31881661	31881791	4e-29	132
Ps_004379	gi|442654311|gb|CM001769.1|	80.82	219	27	12	15	229	13668634	13668427	2e-37	158
Ps_004400	gi|442654316|gb|CM001764.1|	93.89	180	10	1	1	179	45235822	45235643	2e-71	270
Ps_004409	gi|442654316|gb|CM001764.1|	92.31	52	2	2	1	50	40662120	40662069	1e-11	73.1
Ps_004423	gi|442654310|gb|CM001770.1|	89.91	218	11	8	1	208	23565665	23565881	2e-71	270
Ps_004424	gi|442654316|gb|CM001764.1|	84.94	312	28	12	7	311	13053406	13053705	1e-79	298
Ps_004446	gi|442654314|gb|CM001766.1|	88.61	158	14	4	104	259	38154482	38154327	8e-47	189
Ps_004447	gi|442654312|gb|CM001768.1|	90.48	63	4	2	98	159	47877824	47877885	1e-14	82.4
Ps_004460	gi|442654312|gb|CM001768.1|	83.65	104	12	5	20	120	37557272	37557171	5e-18	93.5
Ps_004461	gi|442654312|gb|CM001768.1|	83.65	104	12	5	20	120	37557272	37557171	5e-18	93.5
Ps_004486	gi|442654313|gb|CM001767.1|	98.11	212	4	0	104	315	37708615	37708404	4e-101	370
Ps_004487	gi|442654313|gb|CM001767.1|	87.88	66	4	4	242	305	14334084	14334147	3e-12	75
Ps_004525	gi|442654316|gb|CM001764.1|	80.53	339	36	21	26	338	25735735	25735401	5e-60	233
Ps_004540	gi|442654316|gb|CM001764.1|	86.39	169	10	12	145	304	5493508	5493344	1e-41	172
Ps_004577	gi|442654311|gb|CM001769.1|	82.8	378	43	13	78	441	14666516	14666885	2e-85	318
Ps_004578	gi|442654311|gb|CM001769.1|	82.8	378	43	13	78	441	14666516	14666885	2e-85	318
Ps_004584	gi|442654310|gb|CM001770.1|	79.35	155	20	12	125	271	6702548	6702698	2e-19	99
Ps_004585	gi|442654316|gb|CM001764.1|	84.84	310	34	9	358	661	12754847	12755149	1e-79	300
Ps_004586	gi|442654310|gb|CM001770.1|	81.46	178	12	12	455	623	46746970	46747135	2e-27	126
Ps_004597	gi|442654312|gb|CM001768.1|	79.18	293	37	22	130	406	31100862	31100578	2e-44	182
Ps_004623	gi|442654310|gb|CM001770.1|	78.37	453	46	36	1	413	32839396	32839836	7e-64	246
Ps_004624	gi|442654310|gb|CM001770.1|	80.94	278	21	21	32	281	32839563	32839836	2e-47	191
Ps_004627	gi|442654313|gb|CM001767.1|	89.34	122	7	2	44	159	36951824	36951703	1e-34	148
Ps_004645	gi|442654311|gb|CM001769.1|	94.89	137	4	1	18	154	14419866	14419999	4e-53	211
Ps_004646	gi|442654312|gb|CM001768.1|	98	50	1	0	186	235	45718117	45718166	2e-16	87.9
Ps_004665	gi|442654313|gb|CM001767.1|	88.14	118	9	5	159	273	14899779	14899664	1e-30	135
Ps_004669	gi|442654309|gb|CM001771.1|	100	70	0	0	1	70	10140621	10140690	4e-29	130
Ps_004694	gi|442654313|gb|CM001767.1|	80.52	231	27	9	1	219	15133551	15133327	1e-38	161
Ps_004703	gi|442654316|gb|CM001764.1|	86.17	94	6	6	1	90	26643827	26643917	1e-18	95.3
Ps_004708	gi|442654312|gb|CM001768.1|	87.78	221	22	5	1	217	20990277	20990058	2e-66	254
Ps_004723	gi|442654313|gb|CM001767.1|	94.44	126	7	0	1	126	21877240	21877115	1e-48	195
Ps_004732	gi|442654311|gb|CM001769.1|	85.95	121	9	6	13	130	18928071	18927956	8e-27	122
Ps_004735	gi|442654310|gb|CM001770.1|	94.23	52	1	2	155	205	7195842	7195892	1e-13	78.7
Ps_004763	gi|442654316|gb|CM001764.1|	77.48	222	27	17	4	208	3005453	3005238	1e-23	111
Ps_004767	gi|442654311|gb|CM001769.1|	91.91	136	10	1	8	143	53695157	53695291	7e-47	189
Ps_004780	gi|442654309|gb|CM001771.1|	80.38	372	46	22	355	715	8722783	8722428	6e-67	257
Ps_004805	gi|442654312|gb|CM001768.1|	81.17	223	17	14	2	204	38491186	38491403	1e-36	156
Ps_004810	gi|442654313|gb|CM001767.1|	96.55	58	1	1	109	165	36454160	36454103	2e-18	95.3
Ps_004818	gi|442654311|gb|CM001769.1|	89.53	86	9	0	44	129	33579557	33579472	7e-23	110
Ps_004827	gi|442654312|gb|CM001768.1|	89.35	169	16	2	2	169	39242948	39242781	2e-53	211
Ps_004835	gi|442654316|gb|CM001764.1|	85.42	96	11	2	9	104	33112338	33112246	6e-19	97.1
Ps_004852	gi|442654311|gb|CM001769.1|	93.62	47	3	0	110	156	5340133	5340179	2e-11	71.3
Ps_004870	gi|442654315|gb|CM001765.1|	87.41	135	3	6	30	150	18875251	18875385	5e-33	143
Ps_004919	gi|442654314|gb|CM001766.1|	91.4	93	6	2	113	204	38498391	38498300	7e-28	126
Ps_004938	gi|442654314|gb|CM001766.1|	88.57	140	14	2	66	204	37296136	37296274	7e-41	169
Ps_004939	gi|442654314|gb|CM001766.1|	88.57	140	14	2	160	298	37296136	37296274	1e-40	169
Ps_004945	gi|442654315|gb|CM001765.1|	81.5	200	20	11	86	270	3114637	3114834	1e-34	148
Ps_004961	gi|442654309|gb|CM001771.1|	88.02	217	21	4	1	215	7853946	7854159	1e-65	252
Ps_005006	gi|442654312|gb|CM001768.1|	82.09	296	24	19	1	273	34283432	34283721	6e-58	226
Ps_005015	gi|442654316|gb|CM001764.1|	94.03	201	11	1	13	212	581895	582095	2e-81	303
Ps_005031	gi|442654312|gb|CM001768.1|	90.48	63	4	2	1	62	46037401	46037340	1e-14	82.4
Ps_005037	gi|442654312|gb|CM001768.1|	78.89	199	20	15	215	398	37808769	37808578	2e-24	115
Ps_005062	gi|442654310|gb|CM001770.1|	97.67	86	2	0	36	121	45410281	45410196	1e-34	148
Ps_005065	gi|442654314|gb|CM001766.1|	84.28	159	18	6	27	180	24920148	24920304	1e-34	148
Ps_005068	gi|442654313|gb|CM001767.1|	93.88	49	2	1	1	48	11063966	11063918	7e-12	73.1
Ps_005084	gi|442654310|gb|CM001770.1|	95.35	86	4	0	157	242	35091704	35091789	3e-31	137
Ps_005098	gi|442654312|gb|CM001768.1|	82.8	157	13	13	79	224	39710087	39710240	2e-28	128
Ps_005108	gi|442654314|gb|CM001766.1|	83.39	283	29	13	11	281	35156122	35156398	5e-64	246
Ps_005112	gi|442654312|gb|CM001768.1|	80.52	231	33	10	1	225	18359611	18359387	3e-40	167
Ps_005116	gi|442654313|gb|CM001767.1|	80.59	170	19	12	138	302	11649373	11649533	1e-25	119
Ps_005127	gi|442654312|gb|CM001768.1|	83.26	215	19	14	9	210	30034590	30034800	1e-44	182
Ps_005128	gi|442654315|gb|CM001765.1|	86.76	68	4	3	236	299	2650205	2650139	3e-11	71.3
Ps_005133	gi|442654315|gb|CM001765.1|	92	100	8	0	158	257	35482319	35482220	2e-32	141
Ps_005138	gi|442654309|gb|CM001771.1|	90.65	139	4	6	101	233	7532543	7532408	1e-42	176
Ps_005139	gi|442654312|gb|CM001768.1|	89.06	64	5	2	169	231	43327510	43327572	2e-13	78.7
Ps_005168	gi|442654310|gb|CM001770.1|	89.13	92	4	5	188	278	25563858	25563772	7e-23	110
Ps_005175	gi|442654313|gb|CM001767.1|	92.45	106	8	0	1	106	6980090	6979985	7e-36	152
Ps_005192	gi|442654309|gb|CM001771.1|	80.82	245	29	12	1	230	1327917	1328158	6e-43	176
Ps_005214	gi|442654316|gb|CM001764.1|	82.13	207	16	12	25	212	3356941	3357145	3e-37	158
Ps_005215	gi|442654316|gb|CM001764.1|	82.63	357	31	22	20	351	3356795	3357145	5e-76	287
Ps_005223	gi|442654312|gb|CM001768.1|	82.64	144	22	3	17	158	30383120	30383262	2e-27	124
Ps_005233	gi|442654312|gb|CM001768.1|	90.56	180	11	6	19	196	40687089	40687264	3e-60	233
Ps_005243	gi|442654312|gb|CM001768.1|	100	38	0	0	178	215	9805650	9805687	3e-11	71.3
Ps_005245	gi|442654313|gb|CM001767.1|	83.84	229	22	8	6	231	23928423	23928207	2e-51	204
Ps_005246	gi|442654313|gb|CM001767.1|	85.41	281	27	8	7	284	23928476	23928207	5e-74	279
Ps_005323	gi|442654315|gb|CM001765.1|	79.51	283	38	15	127	405	5948785	5949051	6e-45	183
Ps_005340	gi|442654314|gb|CM001766.1|	81.66	169	19	11	9	172	39961078	39961239	4e-29	130
Ps_005381	gi|442654316|gb|CM001764.1|	86.54	156	21	0	1	156	3182185	3182030	6e-42	172
Ps_005392	gi|442654313|gb|CM001767.1|	90.51	158	11	4	61	216	11244244	11244399	9e-52	206
Ps_005425	gi|442654313|gb|CM001767.1|	86.92	107	14	0	1	107	4616617	4616723	2e-26	121
Ps_005427	gi|442654311|gb|CM001769.1|	80.74	135	16	8	106	232	16656503	16656371	7e-19	97.1
Ps_005428	gi|442654310|gb|CM001770.1|	88.18	203	14	9	1	196	4284431	4284232	3e-60	233
Ps_005429	gi|442654312|gb|CM001768.1|	80.42	189	18	17	101	276	36820186	36820368	6e-28	126
Ps_005558	gi|442654313|gb|CM001767.1|	94.23	52	3	0	1	52	14578486	14578537	6e-14	80.5
Ps_005559	gi|442654313|gb|CM001767.1|	93.75	48	0	3	185	230	14578605	14578651	9e-11	69.4
Ps_005569	gi|442654314|gb|CM001766.1|	84.39	205	25	6	313	512	30480390	30480188	5e-48	195
Ps_005579	gi|442654309|gb|CM001771.1|	88.95	172	14	5	19	188	4092036	4091868	4e-52	207
Ps_005675	gi|442654312|gb|CM001768.1|	88.21	246	19	7	21	264	34845092	34844855	1e-75	285
Ps_005700	gi|442654316|gb|CM001764.1|	83.41	205	26	6	50	248	2650734	2650936	4e-45	183
Ps_005770	gi|442654312|gb|CM001768.1|	79.42	277	27	24	74	330	28544079	28544345	1e-40	169
Ps_005789	gi|442654310|gb|CM001770.1|	89.81	108	9	2	2	109	2531338	2531443	3e-31	137
Ps_005806	gi|442654313|gb|CM001767.1|	90.23	133	13	0	2	134	7205470	7205602	4e-42	174
Ps_005818	gi|442654310|gb|CM001770.1|	90.91	66	4	2	1	65	2293124	2293060	4e-16	87.9
Ps_005835	gi|442654311|gb|CM001769.1|	88.95	181	10	10	65	241	10836936	10836762	1e-54	215
Ps_005867	gi|442654314|gb|CM001766.1|	91.4	93	5	3	225	315	32638478	32638387	3e-27	124
Ps_005912	gi|442654315|gb|CM001765.1|	84.43	167	14	11	67	227	25290552	25290392	2e-36	154
Ps_005940	gi|442654313|gb|CM001767.1|	91.6	119	5	5	48	163	13746706	13746590	6e-38	159
Ps_006013	gi|442654314|gb|CM001766.1|	88.21	195	16	6	3	195	35975314	35975125	4e-58	226
Ps_006037	gi|442654316|gb|CM001764.1|	95.45	44	1	1	126	169	15671989	15672031	9e-11	69.4
Ps_006039	gi|442654311|gb|CM001769.1|	86.09	115	6	9	167	274	27433238	27433127	1e-24	115
Ps_006057	gi|442654315|gb|CM001765.1|	77.69	390	44	39	8	366	3236710	3236333	2e-49	198
Ps_006125	gi|442654313|gb|CM001767.1|	85.58	208	11	16	73	267	40932384	40932183	4e-50	200
Ps_006126	gi|442654313|gb|CM001767.1|	85.58	208	11	16	134	328	40932384	40932183	5e-50	200
Ps_006127	gi|442654316|gb|CM001764.1|	83.75	80	8	3	31	106	8804076	8804154	2e-11	71.3
Ps_006149	gi|442654313|gb|CM001767.1|	80.83	266	25	16	3	249	12383931	12384189	9e-46	185
Ps_006162	gi|442654315|gb|CM001765.1|	86.84	76	10	0	21	96	2904707	2904782	8e-16	86.1
Ps_006164	gi|442654316|gb|CM001764.1|	74.83	445	70	25	208	629	41795128	41795553	2e-38	163
Ps_006251	gi|442654311|gb|CM001769.1|	96.72	61	2	0	419	479	49635550	49635610	2e-20	102
Ps_006252	gi|442654311|gb|CM001769.1|	96.72	61	2	0	352	412	49635550	49635610	2e-20	102
Ps_006253	gi|442654316|gb|CM001764.1|	92.86	56	4	0	4	59	8582639	8582694	3e-14	82.4
Ps_006260	gi|442654313|gb|CM001767.1|	80	145	18	10	151	290	3070883	3071021	6e-19	97.1
Ps_006264	gi|442654312|gb|CM001768.1|	94.34	53	3	0	20	72	46583572	46583624	1e-14	82.4
Ps_006265	gi|442654312|gb|CM001768.1|	94.52	73	4	0	24	96	46583552	46583624	4e-24	113
Ps_006276	gi|442654311|gb|CM001769.1|	89.47	76	7	1	268	343	58116527	58116601	2e-18	95.3
Ps_006291	gi|442654312|gb|CM001768.1|	82.88	146	17	7	57	197	33669746	33669604	3e-27	124
Ps_006307	gi|442654312|gb|CM001768.1|	80.46	174	14	13	38	210	32189301	32189455	1e-24	115
Ps_006327	gi|442654310|gb|CM001770.1|	91.67	72	3	3	299	368	41380294	41380364	7e-19	97.1
Ps_006392	gi|442654311|gb|CM001769.1|	97.87	47	1	0	20	66	22493479	22493525	1e-14	82.4
Ps_006427	gi|442654316|gb|CM001764.1|	87.88	66	6	2	34	98	22137407	22137343	6e-13	76.8
Ps_006441	gi|442654311|gb|CM001769.1|	87.85	247	9	10	192	423	4378150	4377910	4e-71	270
Ps_006444	gi|442654312|gb|CM001768.1|	92.98	57	2	2	102	157	24610723	24610668	1e-14	82.4
Ps_006448	gi|442654312|gb|CM001768.1|	84.75	118	16	2	73	189	31873377	31873261	4e-25	117
Ps_006452	gi|442654311|gb|CM001769.1|	82.74	197	20	13	1	190	7257123	7257312	6e-39	163
Ps_006490	gi|442654311|gb|CM001769.1|	84.54	194	22	6	21	211	12858649	12858837	8e-46	185
Ps_006495	gi|442654311|gb|CM001769.1|	80.42	189	29	8	20	204	58070031	58069847	2e-31	137
Ps_006585	gi|442654313|gb|CM001767.1|	91.74	121	8	2	89	208	16950188	16950307	3e-40	167
Ps_006629	gi|442654312|gb|CM001768.1|	84.33	134	16	5	82	212	33240834	33240703	5e-28	126
Ps_006630	gi|442654310|gb|CM001770.1|	81.48	243	25	15	1	229	4549745	4549981	2e-44	182
Ps_006658	gi|442654310|gb|CM001770.1|	96.67	60	2	0	455	514	6521270	6521211	8e-20	100
Ps_006664	gi|442654310|gb|CM001770.1|	83.13	83	12	2	82	162	29820290	29820208	2e-12	75
Ps_006668	gi|442654315|gb|CM001765.1|	84.72	216	21	12	4	211	33787472	33787261	6e-52	206
Ps_006674	gi|442654311|gb|CM001769.1|	81.42	253	23	14	18	255	58495723	58495480	1e-45	185
Ps_006684	gi|442654316|gb|CM001764.1|	76.74	301	37	22	87	360	41796387	41796093	5e-31	137
Ps_006703	gi|442654311|gb|CM001769.1|	91.45	117	7	2	1	114	9092977	9093093	2e-37	158
Ps_006713	gi|442654316|gb|CM001764.1|	86.56	186	18	7	1	182	12478977	12479159	1e-49	198
Ps_006721	gi|442654313|gb|CM001767.1|	92.53	174	11	2	122	293	6020981	6020808	1e-64	248
Ps_006767	gi|442654311|gb|CM001769.1|	80.93	194	16	11	18	208	7026417	7026242	5e-30	134
Ps_006768	gi|442654309|gb|CM001771.1|	87.08	209	16	11	20	223	4243901	4244103	1e-57	226
Ps_006787	gi|442654316|gb|CM001764.1|	92.16	51	4	0	25	75	22137346	22137396	9e-12	73.1
Ps_006788	gi|442654316|gb|CM001764.1|	84.86	185	23	5	19	201	1058516	1058697	1e-44	182
Ps_006797	gi|442654314|gb|CM001766.1|	84.44	225	10	17	6	215	18574527	18574741	1e-49	198
Ps_006860	gi|442654311|gb|CM001769.1|	88.03	142	5	3	63	195	29406117	29406255	2e-37	158
Ps_006861	gi|442654311|gb|CM001769.1|	80.91	241	21	17	58	280	29406734	29406501	4e-40	167
Ps_006871	gi|442654310|gb|CM001770.1|	85.89	163	15	5	41	202	9628696	9628541	4e-40	167
Ps_006888	gi|442654314|gb|CM001766.1|	97.39	115	3	0	1	115	38854198	38854084	4e-49	196
Ps_006894	gi|442654313|gb|CM001767.1|	93.22	59	3	1	36	93	19715710	19715652	8e-16	86.1
Ps_006896	gi|442654312|gb|CM001768.1|	83.48	230	29	7	19	240	46276877	46277105	7e-52	206
Ps_006898	gi|442654316|gb|CM001764.1|	82.44	262	27	12	1	245	13041374	13041633	2e-53	211
Ps_006909	gi|442654311|gb|CM001769.1|	87.25	102	8	4	1	99	20720905	20721004	1e-23	111
Ps_006910	gi|442654315|gb|CM001765.1|	90.54	74	7	0	108	181	20884151	20884078	1e-19	99
Ps_006919	gi|442654315|gb|CM001765.1|	86.46	96	9	4	118	211	34861445	34861538	8e-21	102
Ps_006933	gi|442654315|gb|CM001765.1|	85.51	214	14	10	172	369	28154506	28154294	3e-52	207
Ps_006936	gi|442654313|gb|CM001767.1|	94.2	69	4	0	120	188	41949703	41949635	9e-22	106
Ps_006937	gi|442654312|gb|CM001768.1|	82.7	445	49	21	6	433	47293149	47292716	5e-101	370
Ps_006973	gi|442654313|gb|CM001767.1|	90.64	203	19	0	3	205	39810384	39810182	2e-71	270
Ps_007021	gi|442654309|gb|CM001771.1|	76.47	255	39	15	1	240	5938444	5938692	9e-26	119
Ps_007038	gi|442654310|gb|CM001770.1|	87.44	215	14	10	101	308	9060012	9060220	1e-60	235
Ps_007041	gi|442654314|gb|CM001766.1|	80.31	193	27	8	386	571	36070934	36070746	2e-30	135
Ps_007048	gi|442654313|gb|CM001767.1|	96.08	51	1	1	184	233	43985705	43985655	1e-14	82.4
Ps_007072	gi|442654312|gb|CM001768.1|	85.83	127	7	8	42	166	32988858	32988975	2e-27	124
Ps_007076	gi|442654312|gb|CM001768.1|	80.83	240	31	13	1	233	37559116	37559347	2e-42	174
Ps_007137	gi|442654313|gb|CM001767.1|	82.94	469	50	21	25	476	14113350	14112895	9e-109	396
Ps_007140	gi|442654314|gb|CM001766.1|	84.44	90	11	3	181	268	39514825	39514913	1e-15	86.1
Ps_007147	gi|442654316|gb|CM001764.1|	90.62	96	7	2	415	509	5453919	5454013	1e-27	126
Ps_007153	gi|442654312|gb|CM001768.1|	82.33	713	68	38	296	978	22824373	22823689	1e-159	566
Ps_007154	gi|442654312|gb|CM001768.1|	82.96	581	56	26	331	891	22824246	22823689	3e-135	484
Ps_007199	gi|442654315|gb|CM001765.1|	79.89	189	31	6	32	217	2383066	2382882	2e-29	132
Ps_007204	gi|442654311|gb|CM001769.1|	93.1	58	2	2	276	332	54675648	54675592	5e-15	84.2
Ps_007213	gi|442654310|gb|CM001770.1|	83.96	268	33	6	1	260	17584949	17585214	1e-64	248
Ps_007223	gi|442654313|gb|CM001767.1|	93.97	116	5	2	475	589	12029965	12029851	5e-42	174
Ps_007243	gi|442654313|gb|CM001767.1|	81.9	221	22	14	1	207	24086439	24086223	2e-41	171
Ps_007247	gi|442654315|gb|CM001765.1|	91.82	110	9	0	1	110	24164743	24164634	2e-36	154
Ps_007340	gi|442654310|gb|CM001770.1|	87.59	137	15	1	5	139	805463	805599	2e-37	158
Ps_007349	gi|442654314|gb|CM001766.1|	95.65	207	9	0	1	207	38377645	38377439	3e-90	333
Ps_007351	gi|442654312|gb|CM001768.1|	90.23	133	10	3	96	227	45840696	45840826	2e-41	171
Ps_007367	gi|442654314|gb|CM001766.1|	89.83	118	9	3	66	182	29863524	29863409	9e-35	148
Ps_007369	gi|442654313|gb|CM001767.1|	80.49	164	11	12	101	246	6154358	6154198	7e-22	106
Ps_007392	gi|442654313|gb|CM001767.1|	87.33	150	14	3	71	216	14460685	14460833	7e-40	167
Ps_007396	gi|442654316|gb|CM001764.1|	78.57	154	10	13	118	250	13847389	13847540	4e-14	80.5
Ps_007397	gi|442654316|gb|CM001764.1|	78.57	154	10	13	294	426	13847389	13847540	8e-14	80.5
Ps_007419	gi|442654314|gb|CM001766.1|	90.48	105	10	0	3	107	36610169	36610273	7e-32	139
Ps_007460	gi|442654316|gb|CM001764.1|	94.44	108	2	3	114	217	41185310	41185203	4e-39	163
Ps_007495	gi|442654313|gb|CM001767.1|	86.78	242	21	9	1	238	10355793	10355559	5e-68	259
Ps_007499	gi|442654311|gb|CM001769.1|	76.88	731	86	45	399	1108	18815093	18814425	1e-90	337
Ps_007540	gi|442654311|gb|CM001769.1|	82.2	191	20	12	28	207	21554916	21555103	8e-36	152
Ps_007541	gi|442654311|gb|CM001769.1|	82.2	191	20	12	56	235	21554916	21555103	9e-36	152
Ps_007560	gi|442654314|gb|CM001766.1|	80.46	527	60	29	19	529	26734293	26733794	9e-99	363
Ps_007567	gi|442654313|gb|CM001767.1|	88.33	120	8	6	1	117	16277597	16277481	1e-31	139
Ps_007653	gi|442654312|gb|CM001768.1|	81.94	299	34	17	7	292	35124563	35124272	1e-60	235
Ps_007661	gi|442654310|gb|CM001770.1|	85.51	69	8	2	33	100	4466634	4466701	4e-11	71.3
Ps_007698	gi|442654311|gb|CM001769.1|	86.57	67	6	3	106	171	27064455	27064391	3e-11	71.3
Ps_007769	gi|442654311|gb|CM001769.1|	79.04	229	25	16	1	213	18664211	18664432	8e-31	135
Ps_007816	gi|442654313|gb|CM001767.1|	91.14	79	6	1	156	233	5020187	5020109	7e-22	106
Ps_007844	gi|442654313|gb|CM001767.1|	88.89	108	8	3	1	105	17694058	17693952	4e-29	130
Ps_007848	gi|442654313|gb|CM001767.1|	86.59	261	25	10	70	325	4921611	4921356	5e-74	279
Ps_007856	gi|442654311|gb|CM001769.1|	89.67	184	11	6	173	349	4550793	4550975	5e-58	228
Ps_007869	gi|442654310|gb|CM001770.1|	82.93	82	11	2	390	471	15073884	15073962	5e-11	71.3
Ps_007887	gi|442654313|gb|CM001767.1|	83.33	210	20	8	102	302	6041096	6040893	5e-44	180
Ps_007924	gi|442654314|gb|CM001766.1|	83.83	167	12	10	38	191	5478228	5478392	2e-33	145
Ps_007952	gi|442654313|gb|CM001767.1|	84.86	185	21	7	18	198	8447738	8447557	6e-44	180
Ps_007958	gi|442654314|gb|CM001766.1|	81.18	372	41	24	46	402	31569597	31569954	1e-71	272
Ps_008001	gi|442654316|gb|CM001764.1|	87.3	126	8	6	1	122	37723840	37723961	2e-31	137
Ps_008033	gi|442654316|gb|CM001764.1|	92.31	52	4	0	484	535	14295310	14295259	5e-12	75
Ps_008041	gi|442654310|gb|CM001770.1|	89.47	76	4	4	77	150	40282835	40282762	7e-18	93.5
Ps_008045	gi|442654311|gb|CM001769.1|	90.22	92	7	2	30	120	2006556	2006646	1e-25	119
Ps_008053	gi|442654315|gb|CM001765.1|	81.45	248	38	8	1	244	10745489	10745246	4e-49	196
Ps_008072	gi|442654316|gb|CM001764.1|	82.2	118	15	5	118	229	8472231	8472114	4e-19	97.1
Ps_008073	gi|442654316|gb|CM001764.1|	76.23	244	30	23	36	262	8472346	8472114	3e-21	104
Ps_008082	gi|442654313|gb|CM001767.1|	83.87	124	15	5	44	165	17125499	17125379	8e-24	113
Ps_008119	gi|442654311|gb|CM001769.1|	83.23	167	17	8	13	171	52159705	52159542	5e-33	143
Ps_008122	gi|442654313|gb|CM001767.1|	94.4	125	7	0	95	219	9183915	9183791	5e-48	193
Ps_008128	gi|442654313|gb|CM001767.1|	80	265	34	17	98	352	33645184	33645439	2e-43	178
Ps_008139	gi|442654312|gb|CM001768.1|	86	100	12	2	1	99	32196457	32196555	6e-22	106
Ps_008140	gi|442654312|gb|CM001768.1|	86	100	12	2	1	99	32196457	32196555	8e-22	106
Ps_008149	gi|442654311|gb|CM001769.1|	86.05	86	8	4	49	131	1182205	1182289	7e-17	89.8
Ps_008152	gi|442654314|gb|CM001766.1|	88.51	174	11	8	154	321	7697619	7697789	1e-50	202
Ps_008158	gi|442654313|gb|CM001767.1|	82.2	309	26	10	1	288	6895686	6895386	8e-62	239
Ps_008159	gi|442654313|gb|CM001767.1|	84.26	197	19	7	43	235	6895574	6895386	1e-44	182
Ps_008160	gi|442654311|gb|CM001769.1|	80.82	146	15	7	83	216	41420760	41420904	1e-20	102
Ps_008161	gi|442654315|gb|CM001765.1|	93.75	64	2	2	1	63	8516600	8516538	1e-18	95.3
Ps_008175	gi|442654316|gb|CM001764.1|	80.95	105	11	9	130	229	32330889	32330789	2e-12	75
Ps_008185	gi|442654313|gb|CM001767.1|	90.31	196	9	6	222	408	8483265	8483459	2e-64	248
Ps_008190	gi|442654314|gb|CM001766.1|	80.36	168	19	12	57	218	35807206	35807047	2e-24	115
Ps_008229	gi|442654314|gb|CM001766.1|	86.52	141	10	9	1	136	32488069	32487933	5e-34	147
Ps_008248	gi|442654311|gb|CM001769.1|	90.48	105	10	0	114	218	36861257	36861361	6e-32	139
Ps_008262	gi|442654314|gb|CM001766.1|	84.17	120	15	4	297	416	21295324	21295439	8e-24	113
Ps_008263	gi|442654314|gb|CM001766.1|	84.17	120	15	4	256	375	21295324	21295439	7e-24	113
Ps_008274	gi|442654311|gb|CM001769.1|	83.93	112	11	5	391	496	58593098	58593208	7e-20	100
Ps_008275	gi|442654311|gb|CM001769.1|	83.93	112	11	5	240	345	58593098	58593208	5e-20	100
Ps_008296	gi|442654312|gb|CM001768.1|	82.16	185	27	5	1	182	33119235	33119416	2e-36	154
Ps_008315	gi|442654312|gb|CM001768.1|	84.88	258	20	13	10	251	47738900	47739154	6e-63	243
Ps_008320	gi|442654312|gb|CM001768.1|	82.18	174	17	11	20	184	344991	344823	2e-31	137
Ps_008342	gi|442654311|gb|CM001769.1|	84.51	213	21	12	17	222	10568879	10568672	3e-50	200
Ps_008359	gi|442654311|gb|CM001769.1|	84.46	148	14	9	91	231	27280001	27279856	2e-31	137
Ps_008377	gi|442654313|gb|CM001767.1|	86.71	173	21	2	22	193	47638086	47638257	2e-47	191
Ps_008383	gi|442654312|gb|CM001768.1|	88.29	111	11	1	18	128	46907528	46907636	1e-29	132
Ps_008394	gi|442654310|gb|CM001770.1|	87.56	209	18	8	40	242	17584499	17584705	9e-61	235
Ps_008395	gi|442654310|gb|CM001770.1|	78.82	170	29	7	113	277	43581932	43581765	2e-22	108
Ps_008426	gi|442654316|gb|CM001764.1|	93.88	49	3	0	1	49	17760724	17760676	3e-12	75
Ps_008450	gi|442654313|gb|CM001767.1|	88.24	85	10	0	202	286	4622924	4623008	1e-20	102
Ps_008486	gi|442654309|gb|CM001771.1|	84.49	187	13	11	3	181	7874227	7874049	2e-41	171
Ps_008502	gi|442654310|gb|CM001770.1|	86.96	161	16	4	94	253	8438792	8438636	6e-43	176
Ps_008536	gi|442654314|gb|CM001766.1|	88.12	101	6	5	138	238	25295055	25295149	1e-24	115
Ps_008574	gi|442654313|gb|CM001767.1|	90.12	81	7	1	31	111	10849116	10849037	3e-21	104
Ps_008583	gi|442654311|gb|CM001769.1|	98.74	396	5	0	1	396	21481366	21480971	0	704
Ps_008587	gi|442654316|gb|CM001764.1|	91.43	70	6	0	135	204	10087570	10087639	4e-19	97.1
Ps_008615	gi|442654309|gb|CM001771.1|	82.69	208	20	13	1	202	7719126	7719323	2e-41	171
Ps_008616	gi|442654314|gb|CM001766.1|	88.55	131	7	4	63	186	31016942	31016813	8e-36	152
Ps_008625	gi|442654316|gb|CM001764.1|	89.01	91	10	0	269	359	1442072	1441982	1e-23	113
Ps_008639	gi|442654312|gb|CM001768.1|	93.75	48	3	0	190	237	3721387	3721434	7e-12	73.1
Ps_008640	gi|442654312|gb|CM001768.1|	93.75	48	3	0	325	372	3721387	3721434	1e-11	73.1
Ps_008641	gi|442654311|gb|CM001769.1|	80	150	22	7	15	162	17426549	17426406	4e-21	104
Ps_008660	gi|442654312|gb|CM001768.1|	96.74	184	6	0	6	189	23661815	23661632	2e-82	307
Ps_008663	gi|442654316|gb|CM001764.1|	82.29	192	22	10	229	410	11900501	11900312	1e-36	156
Ps_008664	gi|442654316|gb|CM001764.1|	82.29	192	22	10	47	228	11900501	11900312	7e-37	156
Ps_008668	gi|442654316|gb|CM001764.1|	84.46	193	25	4	38	226	22997049	22996858	8e-46	185
Ps_008706	gi|442654315|gb|CM001765.1|	84.86	251	22	15	134	373	748279	748034	1e-61	239
Ps_008724	gi|442654314|gb|CM001766.1|	94.32	88	4	1	129	215	36228774	36228861	5e-30	134
Ps_008771	gi|442654314|gb|CM001766.1|	83.9	118	9	8	97	207	25564629	25564743	3e-21	104
Ps_008775	gi|442654312|gb|CM001768.1|	82.02	228	27	6	21	243	32445048	32445266	1e-44	182
Ps_008792	gi|442654309|gb|CM001771.1|	74.42	391	58	27	118	495	8113250	8113611	1e-28	130
Ps_008793	gi|442654309|gb|CM001771.1|	74.29	389	58	27	13	388	8113252	8113611	1e-27	126
Ps_008829	gi|442654312|gb|CM001768.1|	89.38	113	11	1	19	130	24908045	24908157	3e-32	141
Ps_008865	gi|442654316|gb|CM001764.1|	88.59	184	17	3	64	244	43665425	43665243	3e-56	220
Ps_008869	gi|442654310|gb|CM001770.1|	89.02	82	8	1	149	229	8435396	8435477	3e-20	100
Ps_008887	gi|442654311|gb|CM001769.1|	92.31	91	5	1	403	493	7245516	7245428	3e-28	128
Ps_008891	gi|442654310|gb|CM001770.1|	84.15	82	10	3	4	83	11665503	11665423	2e-12	76.8
Ps_008914	gi|442654316|gb|CM001764.1|	96.39	83	3	0	169	251	41917320	41917238	3e-31	137
Ps_008928	gi|442654313|gb|CM001767.1|	86.13	137	17	2	81	216	45345860	45345995	4e-34	147
Ps_008929	gi|442654313|gb|CM001767.1|	92.08	101	6	2	165	264	45345864	45345963	3e-32	141
Ps_008940	gi|442654312|gb|CM001768.1|	84.75	223	25	8	91	306	40985926	40985706	2e-54	215
Ps_008941	gi|442654312|gb|CM001768.1|	85.05	194	22	6	39	227	40985897	40985706	2e-47	191
Ps_008960	gi|442654311|gb|CM001769.1|	83.52	182	21	8	7	183	22235964	22235787	1e-38	161
Ps_008962	gi|442654314|gb|CM001766.1|	85.29	102	11	4	12	110	36689421	36689321	1e-20	102
Ps_008974	gi|442654316|gb|CM001764.1|	77.72	359	55	22	38	380	6345666	6346015	8e-49	196
Ps_009002	gi|442654311|gb|CM001769.1|	79.89	174	23	9	37	207	23468517	23468353	3e-25	117
Ps_009003	gi|442654311|gb|CM001769.1|	79.89	174	23	9	399	569	23468517	23468353	8e-25	117
Ps_009023	gi|442654314|gb|CM001766.1|	78.47	274	31	14	1	251	2094387	2094655	3e-36	154
Ps_009027	gi|442654310|gb|CM001770.1|	85.05	107	10	1	24	124	3183786	3183892	3e-21	104
Ps_009028	gi|442654310|gb|CM001770.1|	85.05	107	10	1	24	124	3183786	3183892	2e-21	104
Ps_009070	gi|442654316|gb|CM001764.1|	82.84	169	17	7	58	216	4139651	4139817	2e-32	141
Ps_009107	gi|442654311|gb|CM001769.1|	84.06	207	27	5	4	208	59299671	59299873	1e-48	195
Ps_009130	gi|442654311|gb|CM001769.1|	83.33	150	10	13	3	147	17790412	17790273	2e-27	124
Ps_009153	gi|442654309|gb|CM001771.1|	80.85	141	11	11	30	163	401157	401288	6e-19	97.1
Ps_009154	gi|442654309|gb|CM001771.1|	81.48	189	15	14	1	182	401113	401288	4e-31	137
Ps_009174	gi|442654312|gb|CM001768.1|	93.14	175	10	2	510	683	36421838	36422011	3e-66	255
Ps_009175	gi|442654311|gb|CM001769.1|	79.12	273	33	14	96	347	5224684	5224953	7e-40	167
Ps_009184	gi|442654312|gb|CM001768.1|	91.46	82	7	0	46	127	31505593	31505512	4e-24	113
Ps_009193	gi|442654311|gb|CM001769.1|	87.2	164	16	5	96	257	4531389	4531549	1e-44	182
Ps_009204	gi|442654314|gb|CM001766.1|	80.83	120	15	6	7	119	35479055	35479173	3e-16	87.9
Ps_009210	gi|442654311|gb|CM001769.1|	85.11	517	53	21	24	525	27405177	27405684	4e-142	507
Ps_009226	gi|442654315|gb|CM001765.1|	85	140	14	6	12	149	33819028	33818894	9e-31	135
Ps_009228	gi|442654311|gb|CM001769.1|	83.7	184	17	10	99	274	15753887	15753709	2e-38	161
Ps_009241	gi|442654316|gb|CM001764.1|	87.97	241	21	7	1	234	38283797	38284036	2e-73	278
Ps_009249	gi|442654316|gb|CM001764.1|	79.56	318	31	26	14	305	244441	244750	6e-49	196
Ps_009250	gi|442654316|gb|CM001764.1|	79.42	379	35	34	132	482	244387	244750	3e-58	228
Ps_009251	gi|442654316|gb|CM001764.1|	87.2	125	5	9	132	252	244387	244504	1e-29	132
Ps_009303	gi|442654315|gb|CM001765.1|	92.04	113	9	0	8	120	23129942	23130054	6e-38	159
Ps_009338	gi|442654312|gb|CM001768.1|	84.38	192	17	12	1	185	42566102	42565917	5e-43	176
Ps_009378	gi|442654315|gb|CM001765.1|	83.58	274	29	11	1	270	7925462	7925201	8e-63	243
Ps_009382	gi|442654315|gb|CM001765.1|	94.67	75	4	0	218	292	3557051	3557125	4e-25	117
Ps_009440	gi|442654313|gb|CM001767.1|	89.87	227	21	2	15	240	12829399	12829174	2e-77	291
Ps_009441	gi|442654313|gb|CM001767.1|	91.08	325	27	2	19	342	12829497	12829174	1e-121	438
Ps_009447	gi|442654312|gb|CM001768.1|	95.15	206	10	0	31	236	26996170	26995965	5e-88	326
Ps_009500	gi|442654310|gb|CM001770.1|	94.52	73	4	0	73	145	12318650	12318578	4e-24	113
Ps_009530	gi|442654310|gb|CM001770.1|	91.15	113	9	1	14	125	36780633	36780521	1e-35	152
Ps_009531	gi|442654311|gb|CM001769.1|	83.19	113	14	5	50	158	14740579	14740690	2e-19	99
Ps_009532	gi|442654311|gb|CM001769.1|	83.84	99	11	5	19	113	14740593	14740690	9e-17	89.8
Ps_009560	gi|442654310|gb|CM001770.1|	86.52	141	12	5	237	371	6493744	6493605	2e-34	148
Ps_009561	gi|442654310|gb|CM001770.1|	86.82	129	10	5	237	359	6493744	6493617	4e-31	137
Ps_009577	gi|442654311|gb|CM001769.1|	89.01	191	14	6	18	203	19452650	19452838	3e-59	230
Ps_009617	gi|442654313|gb|CM001767.1|	86.01	193	15	11	16	200	45514082	45513894	9e-49	196
Ps_009618	gi|442654313|gb|CM001767.1|	87.32	418	30	21	1	402	45514304	45513894	5e-127	457
Ps_009633	gi|442654313|gb|CM001767.1|	91.43	70	6	0	186	255	49051101	49051032	5e-19	97.1
Ps_009674	gi|442654314|gb|CM001766.1|	97.65	85	2	0	201	285	38854321	38854405	5e-34	147
Ps_009681	gi|442654316|gb|CM001764.1|	93.6	125	3	5	115	237	43628933	43628812	1e-44	182
Ps_009682	gi|442654316|gb|CM001764.1|	80	185	11	17	9	176	43628772	43628597	4e-24	113
Ps_009689	gi|442654311|gb|CM001769.1|	86.36	110	8	6	14	118	17763048	17763155	7e-24	113
Ps_009690	gi|442654316|gb|CM001764.1|	87.59	145	12	6	71	212	38054147	38054288	4e-39	163
Ps_009723	gi|442654310|gb|CM001770.1|	87.85	362	14	18	84	444	26700774	26701106	3e-109	398
Ps_009730	gi|442654312|gb|CM001768.1|	86.46	229	22	7	1	226	21948432	21948654	5e-63	243
Ps_009774	gi|442654313|gb|CM001767.1|	88.7	177	13	3	4	176	23911444	23911271	5e-53	209
Ps_009798	gi|442654314|gb|CM001766.1|	89.73	146	3	9	1595	1736	29362257	29362394	4e-42	176
Ps_009821	gi|442654316|gb|CM001764.1|	80.57	211	23	13	1	200	22720318	22720115	8e-34	147
Ps_009830	gi|442654315|gb|CM001765.1|	96.72	61	2	0	94	154	1609635	1609695	3e-20	102
Ps_009835	gi|442654312|gb|CM001768.1|	82.2	191	19	11	139	323	26488207	26488388	5e-35	150
Ps_009899	gi|442654315|gb|CM001765.1|	89.47	114	8	4	59	171	887467	887577	3e-32	141
Ps_009910	gi|442654310|gb|CM001770.1|	76.84	285	23	29	38	286	4149536	4149813	3e-26	121
Ps_009939	gi|442654314|gb|CM001766.1|	91.67	84	6	1	19	101	16513079	16513162	2e-24	115
Ps_009958	gi|442654313|gb|CM001767.1|	82	150	15	12	73	214	4414234	4414089	3e-25	117
Ps_009959	gi|442654313|gb|CM001767.1|	81.64	207	20	16	2	199	4414286	4414089	6e-37	156
Ps_009991	gi|442654311|gb|CM001769.1|	75.91	357	33	30	23	355	15474724	15475051	6e-30	134
Ps_010011	gi|442654316|gb|CM001764.1|	89.88	168	11	6	1	165	8144225	8144389	1e-53	211
Ps_010021	gi|442654313|gb|CM001767.1|	84.42	231	29	7	12	238	1062030	1062257	2e-56	220
Ps_010029	gi|442654314|gb|CM001766.1|	81.55	103	10	6	136	232	18348260	18348359	5e-13	76.8
Ps_010048	gi|442654315|gb|CM001765.1|	84.92	126	8	9	24	140	18235107	18234984	4e-25	117
Ps_010054	gi|442654313|gb|CM001767.1|	93.62	47	3	0	88	134	22105188	22105234	3e-11	71.3
Ps_010056	gi|442654313|gb|CM001767.1|	84.62	130	8	12	28	154	40010574	40010694	2e-25	119
Ps_010058	gi|442654313|gb|CM001767.1|	78.46	246	30	18	26	261	18247489	18247721	8e-32	139
Ps_010070	gi|442654311|gb|CM001769.1|	92.63	95	6	1	254	348	8562220	8562127	3e-30	135
Ps_010119	gi|442654312|gb|CM001768.1|	85.66	286	16	15	16	279	40680438	40680720	2e-73	278
Ps_010120	gi|442654312|gb|CM001768.1|	84.73	334	22	19	11	320	40680392	40680720	3e-82	307
Ps_010142	gi|442654314|gb|CM001766.1|	80.8	474	48	28	156	614	30319949	30320394	4e-89	331
Ps_010154	gi|442654315|gb|CM001765.1|	95.93	123	4	1	94	215	27230990	27231112	1e-49	198
Ps_010164	gi|442654316|gb|CM001764.1|	79.71	207	16	14	62	251	16635474	16635671	7e-28	126
Ps_010165	gi|442654316|gb|CM001764.1|	89.83	59	3	1	152	210	16635765	16635710	6e-12	73.1
Ps_010226	gi|442654312|gb|CM001768.1|	84.68	124	11	7	86	203	21772873	21772994	3e-25	117
Ps_010227	gi|442654312|gb|CM001768.1|	84.68	124	11	7	103	220	21772873	21772994	3e-25	117
Ps_010228	gi|442654314|gb|CM001766.1|	87.21	297	19	15	1	286	35431905	35432193	3e-86	320
Ps_010241	gi|442654311|gb|CM001769.1|	84	125	15	5	2	124	14094621	14094500	1e-24	115
Ps_010290	gi|442654313|gb|CM001767.1|	88.57	175	11	8	19	190	8303053	8303221	2e-51	204
Ps_010291	gi|442654316|gb|CM001764.1|	82.26	248	14	16	6	235	776782	777017	3e-46	187
Ps_010307	gi|442654315|gb|CM001765.1|	90.65	107	9	1	209	315	15384898	15384793	3e-32	141
Ps_010311	gi|442654313|gb|CM001767.1|	81.33	225	19	16	17	222	13661832	13662052	2e-38	161
Ps_010315	gi|442654309|gb|CM001771.1|	84.35	115	2	5	33	134	4023480	4023369	1e-19	99
Ps_010316	gi|442654313|gb|CM001767.1|	93.42	76	1	3	156	230	11575658	11575586	5e-23	110
Ps_010319	gi|442654309|gb|CM001771.1|	93.27	104	5	2	15	117	15561497	15561599	1e-35	152
Ps_010325	gi|442654313|gb|CM001767.1|	85.14	222	24	9	22	238	19713674	19713457	9e-56	219
Ps_010393	gi|442654316|gb|CM001764.1|	79.17	120	14	8	250	366	25815314	25815203	1e-11	73.1
Ps_010425	gi|442654311|gb|CM001769.1|	79.66	295	38	20	1	282	27311452	27311737	6e-48	193
Ps_010441	gi|442654311|gb|CM001769.1|	81.91	503	59	23	17	501	14691918	14692406	8e-109	396
Ps_010471	gi|442654310|gb|CM001770.1|	97.78	45	1	0	1	45	36821117	36821073	2e-13	78.7
Ps_010477	gi|442654313|gb|CM001767.1|	77.23	202	20	15	61	246	16918670	16918861	2e-18	95.3
Ps_010523	gi|442654311|gb|CM001769.1|	81.9	326	44	11	21	339	19522581	19522898	3e-68	261
Ps_010564	gi|442654314|gb|CM001766.1|	95	60	3	0	4	63	30990824	30990883	3e-18	95.3
Ps_010587	gi|442654311|gb|CM001769.1|	87.06	85	5	6	148	229	10889544	10889463	2e-17	91.6
Ps_010588	gi|442654313|gb|CM001767.1|	83.85	130	6	9	18	138	23054531	23054654	8e-23	110
Ps_010593	gi|442654312|gb|CM001768.1|	85.41	185	14	8	1	183	33236095	33235922	4e-44	180
Ps_010622	gi|442654316|gb|CM001764.1|	87.7	187	15	6	34	217	11594385	11594566	2e-53	211
Ps_010623	gi|442654316|gb|CM001764.1|	85.45	323	28	16	42	357	11594256	11594566	2e-85	318
Ps_010641	gi|442654312|gb|CM001768.1|	76.81	276	46	15	1	268	23419148	23418883	1e-31	139
Ps_010648	gi|442654313|gb|CM001767.1|	80.49	123	16	5	193	308	17210632	17210511	4e-16	87.9
Ps_010649	gi|442654315|gb|CM001765.1|	86.25	80	8	2	288	364	907729	907650	5e-15	84.2
Ps_010655	gi|442654314|gb|CM001766.1|	95.83	48	2	0	1	48	779593	779546	2e-13	78.7
Ps_010669	gi|442654311|gb|CM001769.1|	92.37	118	6	3	9	124	13255973	13256089	1e-39	165
Ps_010735	gi|442654312|gb|CM001768.1|	98.54	342	5	0	1	342	23668129	23668470	8e-172	604
Ps_010738	gi|442654314|gb|CM001766.1|	82.61	115	13	7	15	126	15708693	15708803	1e-18	95.3
Ps_010801	gi|442654315|gb|CM001765.1|	88.32	137	14	2	19	154	32794370	32794235	4e-39	163
Ps_010806	gi|442654316|gb|CM001764.1|	89.36	94	8	2	120	212	12657994	12658086	3e-25	117
Ps_010824	gi|442654310|gb|CM001770.1|	90	70	5	2	93	161	40244444	40244376	1e-16	89.8
Ps_010829	gi|442654312|gb|CM001768.1|	92.31	117	7	2	32	147	42928979	42929094	2e-39	165
Ps_010842	gi|442654316|gb|CM001764.1|	80.16	252	24	17	1	235	14962047	14962289	1e-39	165
Ps_010900	gi|442654310|gb|CM001770.1|	91	100	9	0	154	253	8255989	8256088	1e-30	135
Ps_010903	gi|442654314|gb|CM001766.1|	81.82	297	22	24	4	279	18735698	18735413	3e-56	220
Ps_010913	gi|442654313|gb|CM001767.1|	89.5	200	15	4	1	197	6916505	6916701	9e-65	248
Ps_010925	gi|442654313|gb|CM001767.1|	83.57	207	19	8	1	196	20755281	20755079	5e-44	180
Ps_010926	gi|442654314|gb|CM001766.1|	89.5	238	16	7	16	247	22250213	22249979	7e-78	292
Ps_010954	gi|442654312|gb|CM001768.1|	85.48	186	11	8	14	197	46514146	46514317	3e-44	180
Ps_010966	gi|442654311|gb|CM001769.1|	80.54	185	12	15	33	209	38815088	38815256	2e-26	121
Ps_011101	gi|442654311|gb|CM001769.1|	95.83	48	2	0	191	238	17371278	17371231	2e-13	78.7
Ps_011102	gi|442654311|gb|CM001769.1|	95.83	48	2	0	195	242	17371278	17371231	2e-13	78.7
Ps_011110	gi|442654314|gb|CM001766.1|	88.72	133	12	3	12	143	39689346	39689216	6e-38	159
Ps_011111	gi|442654314|gb|CM001766.1|	83.23	310	33	16	44	345	22022794	22023092	5e-70	267
Ps_011112	gi|442654314|gb|CM001766.1|	83.23	310	33	16	19	320	22022794	22023092	5e-70	267
Ps_011163	gi|442654316|gb|CM001764.1|	82.2	191	21	13	4	188	43594819	43595002	8e-36	152
Ps_011179	gi|442654311|gb|CM001769.1|	89.07	183	10	8	2	179	15156758	15156581	1e-55	219
Ps_011211	gi|442654315|gb|CM001765.1|	83	100	10	7	1	97	28083979	28083884	3e-15	84.2
Ps_011223	gi|442654312|gb|CM001768.1|	92.52	548	39	2	1	547	40537406	40537952	0	784
Ps_011233	gi|442654311|gb|CM001769.1|	81.82	121	12	7	145	256	11056954	11057073	6e-18	93.5
Ps_011244	gi|442654315|gb|CM001765.1|	87.18	156	11	5	160	312	12255925	12256074	1e-40	169
Ps_011245	gi|442654315|gb|CM001765.1|	87.18	156	11	5	113	265	12255925	12256074	1e-40	169
Ps_011248	gi|442654311|gb|CM001769.1|	82.18	101	11	5	75	169	7746154	7746055	5e-14	80.5
Ps_011258	gi|442654316|gb|CM001764.1|	85.71	154	16	5	1	152	1675894	1676043	3e-37	158
Ps_011271	gi|442654311|gb|CM001769.1|	78.45	181	15	12	83	245	8245827	8246001	5e-19	97.1
Ps_011272	gi|442654311|gb|CM001769.1|	78.45	181	15	12	33	195	8245827	8246001	4e-19	97.1
Ps_011313	gi|442654310|gb|CM001770.1|	72.97	444	53	47	1	413	7266788	7267195	1e-17	93.5
Ps_011316	gi|442654316|gb|CM001764.1|	90.11	91	5	4	4	91	913186	913275	1e-24	115
Ps_011320	gi|442654316|gb|CM001764.1|	90.15	203	8	9	7	206	26979768	26979575	2e-66	254
Ps_011331	gi|442654311|gb|CM001769.1|	85.96	171	8	10	32	188	36598292	36598124	8e-41	169
Ps_011356	gi|442654313|gb|CM001767.1|	83.47	121	14	4	35	150	1799096	1799215	2e-22	108
Ps_011372	gi|442654313|gb|CM001767.1|	90.4	198	13	2	6	197	39152806	39153003	6e-67	255
Ps_011457	gi|442654309|gb|CM001771.1|	84	125	13	6	105	227	872915	873034	5e-24	113
Ps_011459	gi|442654311|gb|CM001769.1|	95.56	45	2	0	484	528	6641446	6641490	2e-11	73.1
Ps_011473	gi|442654315|gb|CM001765.1|	80.72	166	22	10	223	382	7821688	7821849	4e-26	121
Ps_011485	gi|442654311|gb|CM001769.1|	97.65	213	5	0	3	215	21481390	21481602	3e-100	366
Ps_011532	gi|442654313|gb|CM001767.1|	81.63	98	11	6	13	106	45192095	45192001	2e-12	75
Ps_011550	gi|442654309|gb|CM001771.1|	84.62	117	8	9	142	253	9056158	9056047	3e-22	108
Ps_011573	gi|442654310|gb|CM001770.1|	92.54	67	5	0	138	204	1409718	1409652	4e-19	97.1
Ps_011578	gi|442654310|gb|CM001770.1|	80.5	359	32	28	1	337	35018722	35019064	3e-62	241
Ps_011604	gi|442654313|gb|CM001767.1|	93.98	83	3	2	115	196	25837675	25837756	2e-27	124
Ps_011607	gi|442654310|gb|CM001770.1|	79.34	542	61	30	389	911	4612099	4612608	2e-89	333
Ps_011634	gi|442654312|gb|CM001768.1|	83.05	236	27	11	1	227	24093471	24093240	1e-50	202
Ps_011646	gi|442654311|gb|CM001769.1|	83.62	116	8	8	270	377	3748207	3748095	2e-19	99
Ps_011687	gi|442654314|gb|CM001766.1|	79.13	115	20	4	299	412	15137705	15137816	1e-12	76.8
Ps_011695	gi|442654310|gb|CM001770.1|	81.74	219	22	12	1	206	38805518	38805305	3e-40	167
Ps_011696	gi|442654310|gb|CM001770.1|	81.74	219	22	12	1	206	38805518	38805305	4e-40	167
Ps_011700	gi|442654310|gb|CM001770.1|	81.03	232	32	11	87	309	2489509	2489737	3e-42	174
Ps_011747	gi|442654310|gb|CM001770.1|	85.71	182	14	10	1	178	11450431	11450604	1e-44	182
Ps_011794	gi|442654316|gb|CM001764.1|	84.39	173	17	7	54	223	42191711	42191876	1e-38	161
Ps_011824	gi|442654311|gb|CM001769.1|	85.4	226	19	13	20	233	9338275	9338052	6e-57	222
Ps_011854	gi|442654316|gb|CM001764.1|	94.12	51	3	0	188	238	11960785	11960835	2e-13	78.7
Ps_011890	gi|442654314|gb|CM001766.1|	88.24	68	6	2	226	292	7697838	7697772	6e-14	80.5
Ps_011915	gi|442654315|gb|CM001765.1|	93.75	48	3	0	166	213	2513033	2512986	6e-12	73.1
Ps_011951	gi|442654310|gb|CM001770.1|	86.81	182	19	5	1	179	46870713	46870534	9e-50	198
Ps_011957	gi|442654313|gb|CM001767.1|	90.17	356	29	6	1	353	43442001	43441649	7e-128	459
Ps_011978	gi|442654313|gb|CM001767.1|	82.35	221	28	9	56	273	5852384	5852172	1e-44	182
Ps_011993	gi|442654310|gb|CM001770.1|	89.83	59	5	1	58	115	15740296	15740354	2e-12	75
Ps_012012	gi|442654311|gb|CM001769.1|	89.69	97	10	0	35	131	58049702	58049606	4e-27	124
Ps_012013	gi|442654311|gb|CM001769.1|	89.69	97	10	0	56	152	58049702	58049606	4e-27	124
Ps_012031	gi|442654311|gb|CM001769.1|	89.5	219	10	11	1	216	13648589	13648797	1e-69	265
Ps_012038	gi|442654312|gb|CM001768.1|	87.5	88	11	0	1	88	37488992	37488905	2e-20	102
Ps_012049	gi|442654311|gb|CM001769.1|	87.38	103	9	4	1	101	58767394	58767494	1e-24	115
Ps_012061	gi|442654310|gb|CM001770.1|	87.6	129	9	4	57	183	6980654	6980531	7e-33	143
Ps_012099	gi|442654311|gb|CM001769.1|	88.03	142	15	2	117	257	13138524	13138664	4e-40	167
Ps_012108	gi|442654311|gb|CM001769.1|	84.97	153	22	1	113	264	6329657	6329809	3e-36	154
Ps_012110	gi|442654311|gb|CM001769.1|	79.3	454	42	25	19	458	27242402	27241987	5e-71	270
Ps_012119	gi|442654312|gb|CM001768.1|	79.32	503	60	34	4	476	37556102	37556590	8e-84	313
Ps_012162	gi|442654311|gb|CM001769.1|	84.64	293	38	7	4	291	23550680	23550970	2e-75	285
Ps_012217	gi|442654312|gb|CM001768.1|	90.41	73	2	5	199	267	35042712	35042641	2e-17	91.6
Ps_012290	gi|442654315|gb|CM001765.1|	84.09	88	9	5	334	418	27181146	27181231	8e-14	80.5
Ps_012307	gi|442654310|gb|CM001770.1|	86.49	111	11	4	164	272	13831109	13831001	1e-25	119
Ps_012314	gi|442654315|gb|CM001765.1|	84.9	245	20	14	1	242	33680838	33681068	2e-59	231
Ps_012315	gi|442654309|gb|CM001771.1|	90.57	53	4	1	112	163	11860599	11860651	8e-11	69.4
Ps_012328	gi|442654309|gb|CM001771.1|	81.76	159	14	10	21	166	8146487	8146643	1e-25	119
Ps_012427	gi|442654312|gb|CM001768.1|	83.02	212	23	11	1	207	10063290	10063087	3e-44	180
Ps_012462	gi|442654314|gb|CM001766.1|	81.98	172	17	11	4	166	17073414	17073248	4e-30	134
Ps_012480	gi|442654312|gb|CM001768.1|	87.69	130	12	4	76	203	27730066	27729939	2e-34	148
Ps_012481	gi|442654313|gb|CM001767.1|	88.16	76	4	5	190	263	11992987	11993059	1e-15	86.1
Ps_012518	gi|442654311|gb|CM001769.1|	97.16	176	5	0	1	176	35719946	35720121	2e-79	298
Ps_012526	gi|442654316|gb|CM001764.1|	92.68	82	4	2	24	104	15399992	15399912	3e-25	117
Ps_012550	gi|442654315|gb|CM001765.1|	86.29	197	16	8	3	194	12257556	12257366	2e-51	204
Ps_012551	gi|442654315|gb|CM001765.1|	89.67	213	16	6	3	213	12257368	12257160	3e-70	267
Ps_012584	gi|442654313|gb|CM001767.1|	79.5	278	34	18	18	280	1191383	1191652	6e-43	176
Ps_012595	gi|442654312|gb|CM001768.1|	79.89	174	17	13	82	252	46515166	46515008	2e-23	111
Ps_012661	gi|442654310|gb|CM001770.1|	86.82	129	11	6	47	171	5324206	5324332	8e-32	139
Ps_012665	gi|442654310|gb|CM001770.1|	85.44	474	49	20	60	527	11972755	11972296	1e-132	475
Ps_012686	gi|442654313|gb|CM001767.1|	95.65	69	2	1	1	68	1487320	1487388	9e-23	110
Ps_012723	gi|442654316|gb|CM001764.1|	83.67	98	13	2	3	100	2174245	2174339	1e-16	89.8
Ps_012745	gi|442654314|gb|CM001766.1|	90.62	96	7	2	17	111	23244850	23244944	7e-28	126
Ps_012757	gi|442654315|gb|CM001765.1|	84.81	79	9	3	1	77	16618296	16618373	8e-13	76.8
Ps_012779	gi|442654312|gb|CM001768.1|	83.33	108	6	10	280	387	48134341	48134246	1e-16	89.8
Ps_012780	gi|442654312|gb|CM001768.1|	83.33	108	6	10	196	303	48134341	48134246	1e-16	89.8
Ps_012782	gi|442654311|gb|CM001769.1|	83.85	260	22	15	24	272	7169332	7169082	5e-59	230
Ps_012803	gi|442654310|gb|CM001770.1|	85.98	214	21	8	17	226	8380856	8381064	4e-56	220
Ps_012827	gi|442654313|gb|CM001767.1|	84.54	194	15	13	13	200	889436	889620	2e-43	178
Ps_012828	gi|442654313|gb|CM001767.1|	85.23	176	14	11	22	192	889452	889620	3e-41	171
Ps_012837	gi|442654311|gb|CM001769.1|	88.99	109	11	1	53	161	35524750	35524857	3e-30	134
Ps_012851	gi|442654312|gb|CM001768.1|	95.71	70	3	0	20	89	21163183	21163114	5e-24	113
Ps_012852	gi|442654313|gb|CM001767.1|	97.83	46	1	0	164	209	44402474	44402519	4e-14	80.5
Ps_012872	gi|442654310|gb|CM001770.1|	76.71	219	23	15	3	204	18640923	18640716	4e-19	97.1
Ps_012912	gi|442654312|gb|CM001768.1|	82.93	164	14	7	63	213	10130986	10130824	9e-31	135
Ps_012930	gi|442654313|gb|CM001767.1|	77.42	217	20	23	83	294	778219	778411	2e-20	102
Ps_012931	gi|442654313|gb|CM001767.1|	81.25	144	10	14	86	226	778282	778411	5e-20	100
Ps_012934	gi|442654313|gb|CM001767.1|	79.65	285	26	21	46	313	45052425	45052156	8e-43	176
Ps_012941	gi|442654310|gb|CM001770.1|	88.12	160	15	3	7	163	3403226	3403068	4e-46	187
Ps_012990	gi|442654316|gb|CM001764.1|	94.7	132	6	1	147	277	879927	880058	3e-51	204
Ps_012999	gi|442654309|gb|CM001771.1|	84.76	105	11	5	18	119	10138738	10138840	5e-20	100
Ps_013007	gi|442654314|gb|CM001766.1|	84.2	405	49	14	3	400	29807338	29806942	9e-104	379
Ps_013022	gi|442654310|gb|CM001770.1|	92.96	71	4	1	113	182	30286724	30286654	9e-21	102
Ps_013044	gi|442654310|gb|CM001770.1|	87.82	271	20	8	1	262	14434405	14434671	8e-82	305
Ps_013045	gi|442654313|gb|CM001767.1|	98.53	68	1	0	19	86	38760733	38760800	3e-26	121
Ps_013066	gi|442654309|gb|CM001771.1|	92.08	101	4	3	4	104	5667039	5666943	8e-32	139
Ps_013067	gi|442654309|gb|CM001771.1|	92.08	101	4	3	4	104	5667039	5666943	7e-32	139
Ps_013102	gi|442654310|gb|CM001770.1|	89.13	138	9	5	20	154	25200971	25201105	3e-40	167
Ps_013125	gi|442654310|gb|CM001770.1|	83.33	120	14	6	135	251	46689240	46689124	8e-22	106
Ps_013148	gi|442654313|gb|CM001767.1|	86.3	146	16	4	2	145	3039430	3039287	7e-37	156
Ps_013157	gi|442654315|gb|CM001765.1|	82.93	205	29	4	170	374	11601898	11602096	9e-44	180
Ps_013158	gi|442654315|gb|CM001765.1|	82.93	205	29	4	21	225	11601898	11602096	6e-44	180
Ps_013190	gi|442654310|gb|CM001770.1|	87.86	140	7	7	115	252	1180642	1180773	1e-36	156
Ps_013194	gi|442654315|gb|CM001765.1|	84.47	206	17	13	51	248	33246820	33246622	8e-47	189
Ps_013215	gi|442654312|gb|CM001768.1|	92.86	112	6	2	131	241	25709473	25709583	2e-38	161
Ps_013216	gi|442654313|gb|CM001767.1|	87.25	102	11	2	8	107	26415130	26415231	3e-24	115
Ps_013219	gi|442654315|gb|CM001765.1|	90.67	75	4	3	44	116	32838739	32838666	7e-19	97.1
Ps_013220	gi|442654314|gb|CM001766.1|	94	50	2	1	99	147	26720411	26720362	2e-12	75
Ps_013240	gi|442654313|gb|CM001767.1|	90.7	86	6	2	25	109	40179522	40179606	4e-24	113
Ps_013255	gi|442654310|gb|CM001770.1|	81.75	411	50	16	21	423	5772706	5773099	6e-86	320
Ps_013285	gi|442654313|gb|CM001767.1|	81.15	191	18	16	35	213	38614698	38614514	2e-31	137
Ps_013340	gi|442654309|gb|CM001771.1|	98.26	115	2	0	105	219	15872593	15872707	8e-51	202
Ps_013375	gi|442654315|gb|CM001765.1|	86.84	152	17	3	187	336	32120507	32120657	5e-40	167
Ps_013386	gi|442654311|gb|CM001769.1|	79.07	129	14	8	104	227	15844026	15844146	5e-13	76.8
Ps_013418	gi|442654313|gb|CM001767.1|	98.33	60	1	0	203	262	38967858	38967799	8e-22	106
Ps_013462	gi|442654310|gb|CM001770.1|	88.62	167	19	0	1	167	14127333	14127167	2e-51	204
Ps_013512	gi|442654311|gb|CM001769.1|	97.56	82	2	0	126	207	8075620	8075701	2e-32	141
Ps_013515	gi|442654311|gb|CM001769.1|	82.45	245	22	15	2	240	51424647	51424418	2e-48	195
Ps_013525	gi|442654314|gb|CM001766.1|	84.93	292	18	17	9	295	5735374	5735104	9e-72	272
Ps_013569	gi|442654316|gb|CM001764.1|	82.46	171	16	12	75	239	10288688	10288526	3e-31	137
Ps_013572	gi|442654311|gb|CM001769.1|	89.06	64	5	2	317	379	27327933	27327871	3e-13	78.7
Ps_013583	gi|442654311|gb|CM001769.1|	96.83	63	1	1	84	145	17574861	17574923	2e-21	104
Ps_013598	gi|442654314|gb|CM001766.1|	81.75	263	26	13	71	315	25614159	25614417	6e-50	200
Ps_013642	gi|442654316|gb|CM001764.1|	82.39	142	19	5	2	141	8961567	8961704	1e-25	119
Ps_013652	gi|442654311|gb|CM001769.1|	88.57	140	10	6	106	243	49930427	49930292	1e-39	165
Ps_013708	gi|442654315|gb|CM001765.1|	80.79	380	38	20	11	385	25817983	25817634	3e-69	265
Ps_013769	gi|442654316|gb|CM001764.1|	79.47	190	28	9	82	268	9029430	9029611	2e-27	124
Ps_013794	gi|442654316|gb|CM001764.1|	94.64	56	0	3	247	300	12274836	12274782	4e-15	84.2
Ps_013819	gi|442654316|gb|CM001764.1|	83.9	385	27	16	45	410	5289038	5288670	5e-90	335
Ps_013820	gi|442654316|gb|CM001764.1|	83.9	385	27	16	45	410	5289038	5288670	5e-90	335
Ps_013821	gi|442654316|gb|CM001764.1|	83.9	385	27	16	45	410	5289038	5288670	5e-90	335
Ps_013822	gi|442654316|gb|CM001764.1|	83.9	385	27	16	45	410	5289038	5288670	5e-90	335
Ps_013835	gi|442654311|gb|CM001769.1|	89.1	156	10	4	55	207	13483616	13483465	2e-46	187
Ps_013836	gi|442654311|gb|CM001769.1|	89.1	156	10	4	71	223	13483616	13483465	2e-46	187
Ps_013844	gi|442654316|gb|CM001764.1|	87.32	213	17	8	20	224	47683551	47683761	8e-61	235
Ps_013863	gi|442654311|gb|CM001769.1|	93.33	75	5	0	29	103	3289413	3289339	1e-23	111
Ps_013882	gi|442654314|gb|CM001766.1|	84.66	163	11	11	3	154	29291202	29291043	3e-35	150
Ps_013895	gi|442654316|gb|CM001764.1|	89.61	77	2	6	387	461	7078793	7078865	1e-17	93.5
Ps_013896	gi|442654315|gb|CM001765.1|	82.71	214	19	9	1	196	10275434	10275221	2e-42	174
Ps_013910	gi|442654310|gb|CM001770.1|	86.05	86	6	4	36	117	23594705	23594788	2e-16	87.9
Ps_013926	gi|442654315|gb|CM001765.1|	79.2	327	41	20	1	311	884594	884909	1e-50	202
Ps_013959	gi|442654316|gb|CM001764.1|	79.53	254	32	12	79	327	16743647	16743885	6e-39	163
Ps_013962	gi|442654316|gb|CM001764.1|	83.33	108	13	5	191	296	17898432	17898536	2e-18	95.3
Ps_014011	gi|442654309|gb|CM001771.1|	84.21	133	6	7	111	229	4261503	4261634	1e-24	115
Ps_014087	gi|442654313|gb|CM001767.1|	77.59	299	33	18	179	454	36506660	36506373	7e-35	150
Ps_014108	gi|442654312|gb|CM001768.1|	97.42	271	3	2	1	271	23661646	23661380	5e-128	459
Ps_014109	gi|442654312|gb|CM001768.1|	99.47	190	1	0	21	210	23661569	23661380	3e-94	346
Ps_014125	gi|442654311|gb|CM001769.1|	90.73	205	9	9	2	201	39408270	39408469	9e-70	265
Ps_014126	gi|442654313|gb|CM001767.1|	96.59	205	7	0	1	205	7068435	7068639	2e-92	340
Ps_014133	gi|442654310|gb|CM001770.1|	81.22	197	20	12	83	272	12506988	12506802	6e-33	143
Ps_014173	gi|442654311|gb|CM001769.1|	85.71	91	9	4	253	341	14609958	14610046	8e-18	93.5
Ps_014182	gi|442654309|gb|CM001771.1|	82.61	161	23	4	6	165	11033534	11033378	2e-31	137
Ps_014183	gi|442654309|gb|CM001771.1|	82.76	203	31	4	18	218	10907752	10907952	2e-43	178
Ps_014240	gi|442654313|gb|CM001767.1|	84.52	155	18	4	5	154	42052398	42052245	1e-34	148
Ps_014242	gi|442654311|gb|CM001769.1|	81.65	316	27	17	49	346	57476286	57475984	7e-60	233
Ps_014329	gi|442654315|gb|CM001765.1|	94.12	51	3	0	1	51	3888879	3888929	2e-13	78.7
Ps_014331	gi|442654310|gb|CM001770.1|	80.85	282	25	19	1	262	13376454	13376726	2e-48	195
Ps_014340	gi|442654311|gb|CM001769.1|	98.75	80	1	0	213	292	3497833	3497912	8e-33	143
Ps_014353	gi|442654316|gb|CM001764.1|	88.76	89	6	4	93	179	16550996	16551082	9e-22	106
Ps_014377	gi|442654310|gb|CM001770.1|	82.72	301	35	13	1	295	20084880	20084591	1e-65	252
Ps_014410	gi|442654311|gb|CM001769.1|	79.63	162	20	12	38	195	28370405	28370557	3e-21	104
Ps_014429	gi|442654309|gb|CM001771.1|	88.04	92	2	7	1	83	4627376	4627285	4e-20	100
Ps_014430	gi|442654309|gb|CM001771.1|	97.96	49	1	0	20	68	4627333	4627285	1e-15	86.1
Ps_014452	gi|442654316|gb|CM001764.1|	89.47	133	10	4	99	227	14696321	14696189	4e-39	165
Ps_014458	gi|442654315|gb|CM001765.1|	80.85	235	25	19	49	280	15609070	15609287	4e-40	167
Ps_014463	gi|442654313|gb|CM001767.1|	84.18	158	13	9	17	172	34397077	34397224	9e-33	143
Ps_014506	gi|442654311|gb|CM001769.1|	100	39	0	0	81	119	5589439	5589401	1e-11	73.1
Ps_014508	gi|442654313|gb|CM001767.1|	98.11	53	0	1	9	60	13354795	13354847	5e-17	91.6
Ps_014522	gi|442654311|gb|CM001769.1|	79.91	219	21	16	1	202	45613815	45613603	1e-31	139
Ps_014535	gi|442654310|gb|CM001770.1|	77.95	440	38	32	13	416	33462832	33463248	5e-56	220
Ps_014536	gi|442654310|gb|CM001770.1|	77.95	440	38	32	13	416	33462832	33463248	5e-56	220
Ps_014545	gi|442654309|gb|CM001771.1|	83.11	148	11	10	32	175	2135539	2135402	1e-26	122
Ps_014560	gi|442654310|gb|CM001770.1|	81.89	392	44	16	142	515	35927275	35926893	2e-81	305
Ps_014566	gi|442654312|gb|CM001768.1|	82.55	212	22	12	459	663	45424558	45424355	3e-41	172
Ps_014580	gi|442654312|gb|CM001768.1|	90.32	124	12	0	161	284	47397264	47397387	5e-39	163
Ps_014588	gi|442654311|gb|CM001769.1|	75.85	323	43	24	99	400	52645454	52645146	2e-29	132
Ps_014589	gi|442654311|gb|CM001769.1|	75.52	580	73	44	20	549	52645706	52645146	6e-56	220
Ps_014594	gi|442654315|gb|CM001765.1|	78.91	422	41	26	24	403	34743422	34743007	1e-62	243
Ps_014599	gi|442654315|gb|CM001765.1|	82.86	315	32	19	5	312	3136586	3136885	6e-69	263
Ps_014602	gi|442654312|gb|CM001768.1|	90.86	175	11	5	65	237	42044589	42044418	5e-59	230
Ps_014620	gi|442654315|gb|CM001765.1|	92.45	53	2	2	20	71	32173589	32173640	2e-12	75
Ps_014654	gi|442654314|gb|CM001766.1|	90.83	109	6	4	373	479	6308734	6308840	1e-32	143
Ps_014667	gi|442654313|gb|CM001767.1|	94.74	57	3	0	1	57	4346633	4346689	2e-16	89.8
Ps_014679	gi|442654309|gb|CM001771.1|	83.59	262	27	10	1	251	4202568	4202312	1e-59	231
Ps_014698	gi|442654312|gb|CM001768.1|	80.36	280	13	18	97	341	27333344	27333616	3e-42	174
Ps_014713	gi|442654311|gb|CM001769.1|	96.64	119	4	0	121	239	7414401	7414283	1e-49	198
Ps_014714	gi|442654311|gb|CM001769.1|	96.64	119	4	0	139	257	7414401	7414283	1e-49	198
Ps_014723	gi|442654310|gb|CM001770.1|	90.43	115	6	4	1	113	31758487	31758376	5e-34	147
Ps_014738	gi|442654316|gb|CM001764.1|	89.01	91	5	4	134	223	13427816	13427902	3e-22	108
Ps_014746	gi|442654314|gb|CM001766.1|	85.84	219	19	10	32	244	9478201	9478413	1e-56	222
Ps_014747	gi|442654314|gb|CM001766.1|	85.84	219	19	10	32	244	9478201	9478413	1e-56	222
Ps_014793	gi|442654312|gb|CM001768.1|	83.27	251	19	16	17	251	37609665	37609422	8e-53	209
Ps_014823	gi|442654312|gb|CM001768.1|	93.06	72	2	3	168	239	20535996	20535928	1e-20	102
Ps_014834	gi|442654316|gb|CM001764.1|	80.63	191	28	9	1	184	11522818	11523006	1e-31	139
Ps_014835	gi|442654316|gb|CM001764.1|	80.1	191	29	9	1	184	11522818	11523006	9e-30	134
Ps_014864	gi|442654311|gb|CM001769.1|	79.79	292	25	20	1	284	45121089	45121354	1e-44	182
Ps_014884	gi|442654310|gb|CM001770.1|	97.87	47	1	0	299	345	14339797	14339751	2e-14	82.4
Ps_014919	gi|442654314|gb|CM001766.1|	92.16	51	4	0	144	194	27429592	27429542	6e-12	73.1
Ps_014920	gi|442654314|gb|CM001766.1|	92.16	51	4	0	199	249	27429592	27429542	8e-12	73.1
Ps_014938	gi|442654315|gb|CM001765.1|	87.33	150	13	3	20	163	32607007	32606858	5e-40	167
Ps_014965	gi|442654312|gb|CM001768.1|	82.35	102	8	6	17	116	25118942	25119035	5e-14	80.5
Ps_014968	gi|442654309|gb|CM001771.1|	85.02	307	26	16	37	331	4369449	4369151	2e-78	294
Ps_014969	gi|442654309|gb|CM001771.1|	84.58	201	19	9	20	214	4369345	4369151	6e-47	189
Ps_014970	gi|442654309|gb|CM001771.1|	84.58	201	19	9	39	233	4369345	4369151	7e-47	189
Ps_014973	gi|442654312|gb|CM001768.1|	87.25	102	9	4	1	100	36076395	36076494	5e-24	113
Ps_014982	gi|442654316|gb|CM001764.1|	83.8	142	23	0	79	220	4522687	4522546	8e-31	135
Ps_014983	gi|442654316|gb|CM001764.1|	83.8	142	23	0	71	212	4522687	4522546	8e-31	135
Ps_014984	gi|442654316|gb|CM001764.1|	83.8	142	23	0	63	204	4522687	4522546	8e-31	135
Ps_014994	gi|442654311|gb|CM001769.1|	83.58	201	22	10	15	210	2676374	2676568	2e-43	178
Ps_014998	gi|442654316|gb|CM001764.1|	82.91	234	16	18	119	336	6247047	6246822	2e-46	189
Ps_014999	gi|442654316|gb|CM001764.1|	82.91	234	16	18	148	365	6247047	6246822	2e-46	189
Ps_015000	gi|442654314|gb|CM001766.1|	83.75	80	9	4	600	677	38615204	38615127	4e-11	73.1
Ps_015006	gi|442654315|gb|CM001765.1|	86.73	98	5	8	5	98	4997951	4997858	1e-20	102
Ps_015011	gi|442654312|gb|CM001768.1|	78.17	229	28	17	3	227	11381938	11381728	5e-28	126
Ps_015012	gi|442654312|gb|CM001768.1|	77.13	258	29	25	3	253	11381962	11381728	7e-27	122
Ps_015015	gi|442654316|gb|CM001764.1|	84.21	266	28	8	68	330	9924607	9924353	6e-64	246
Ps_015016	gi|442654316|gb|CM001764.1|	84.21	266	28	8	47	309	9924607	9924353	5e-64	246
Ps_015017	gi|442654316|gb|CM001764.1|	82.95	387	38	16	1	382	9924716	9924353	3e-87	324
Ps_015026	gi|442654311|gb|CM001769.1|	78.67	300	28	24	334	622	23465555	23465281	9e-40	167
Ps_015029	gi|442654312|gb|CM001768.1|	86.76	136	6	9	52	177	38331663	38331530	2e-32	141
Ps_015040	gi|442654310|gb|CM001770.1|	83.36	529	37	29	75	558	39087211	39086689	1e-122	442
Ps_015046	gi|442654311|gb|CM001769.1|	86.86	175	21	2	1	174	28256813	28256640	3e-48	195
Ps_015049	gi|442654310|gb|CM001770.1|	82.26	265	31	12	68	331	2998506	2998257	6e-54	215
Ps_015072	gi|442654314|gb|CM001766.1|	82.31	390	35	26	26	404	19077365	19077731	3e-82	307
Ps_015087	gi|442654310|gb|CM001770.1|	84.88	172	16	10	168	334	12794591	12794425	2e-39	165
Ps_015095	gi|442654310|gb|CM001770.1|	79.02	348	38	20	15	333	1795233	1795574	1e-51	206
Ps_015106	gi|442654312|gb|CM001768.1|	89.06	128	11	3	2	127	41137385	41137511	9e-37	156
Ps_015118	gi|442654312|gb|CM001768.1|	82.35	306	37	14	1	300	33752901	33752607	5e-65	250
Ps_015132	gi|442654312|gb|CM001768.1|	78.82	373	42	29	1	342	33430128	33429762	7e-55	217
Ps_015133	gi|442654312|gb|CM001768.1|	85.51	207	18	10	145	343	33429964	33429762	1e-51	206
Ps_015134	gi|442654312|gb|CM001768.1|	85.62	146	11	9	17	154	33429905	33429762	2e-33	145
Ps_015137	gi|442654309|gb|CM001771.1|	91.4	93	6	2	97	188	15144959	15145050	5e-28	126
Ps_015145	gi|442654314|gb|CM001766.1|	87.55	273	22	11	18	281	35818250	35818519	8e-82	305
Ps_015151	gi|442654315|gb|CM001765.1|	87.97	133	16	0	311	443	30242082	30242214	4e-37	158
Ps_015168	gi|442654314|gb|CM001766.1|	81.64	256	20	19	23	267	17365337	17365576	6e-46	187
Ps_015177	gi|442654313|gb|CM001767.1|	84.47	206	27	5	28	230	43479869	43480072	1e-49	198
Ps_015178	gi|442654313|gb|CM001767.1|	84.34	198	27	4	53	248	43479877	43480072	2e-47	191
Ps_015179	gi|442654313|gb|CM001767.1|	84.34	198	27	4	135	330	43479877	43480072	3e-47	191
Ps_015180	gi|442654314|gb|CM001766.1|	88.44	225	18	8	36	254	20981185	20980963	1e-69	265
Ps_015181	gi|442654314|gb|CM001766.1|	88.44	225	18	8	56	274	20981185	20980963	1e-69	265
Ps_015196	gi|442654314|gb|CM001766.1|	85.19	216	28	4	115	327	37003555	37003769	1e-55	219
Ps_015197	gi|442654312|gb|CM001768.1|	96.97	99	0	2	46	141	38954824	38954726	5e-39	163
Ps_015205	gi|442654314|gb|CM001766.1|	85.62	320	30	15	26	334	21736607	21736293	2e-86	322
Ps_015213	gi|442654314|gb|CM001766.1|	97.73	44	1	0	24	67	2900743	2900700	6e-13	76.8
Ps_015214	gi|442654314|gb|CM001766.1|	94.32	88	3	2	1	87	2900786	2900700	4e-30	134
Ps_015234	gi|442654311|gb|CM001769.1|	84.05	163	6	10	100	251	27673991	27674144	8e-32	139
Ps_015241	gi|442654315|gb|CM001765.1|	82.19	685	45	43	86	712	22210810	22211475	3e-145	518
Ps_015248	gi|442654316|gb|CM001764.1|	82.42	182	19	12	15	191	15990738	15990565	5e-34	147
Ps_015278	gi|442654315|gb|CM001765.1|	91.95	174	10	3	69	241	12516237	12516067	2e-62	241
Ps_015305	gi|442654311|gb|CM001769.1|	85.38	253	24	10	57	301	2284206	2284453	4e-65	250
Ps_015306	gi|442654311|gb|CM001769.1|	85.43	199	20	9	18	212	2284260	2284453	1e-49	198
Ps_015309	gi|442654311|gb|CM001769.1|	80.5	159	17	10	20	168	23191496	23191342	1e-22	110
Ps_015329	gi|442654316|gb|CM001764.1|	83.66	202	15	11	29	218	14667894	14668089	2e-42	174
Ps_015330	gi|442654316|gb|CM001764.1|	84.29	191	13	10	29	207	14667894	14668079	4e-41	171
Ps_015331	gi|442654316|gb|CM001764.1|	84.41	186	11	6	29	196	14667894	14668079	6e-40	167
Ps_015332	gi|442654316|gb|CM001764.1|	83.24	173	11	6	29	183	14667894	14668066	4e-33	143
Ps_015334	gi|442654314|gb|CM001766.1|	88.19	144	14	3	174	314	27402874	27402731	1e-40	169
Ps_015335	gi|442654314|gb|CM001766.1|	88.19	144	14	3	164	304	27402874	27402731	1e-40	169
Ps_015349	gi|442654316|gb|CM001764.1|	90.12	172	10	5	42	210	19589084	19589251	4e-55	217
Ps_015350	gi|442654316|gb|CM001764.1|	90.12	172	10	5	42	210	19589084	19589251	3e-55	217
Ps_015359	gi|442654311|gb|CM001769.1|	80.95	105	11	9	137	235	32658517	32658416	2e-12	75
Ps_015362	gi|442654312|gb|CM001768.1|	90.3	134	8	3	567	696	15476371	15476503	1e-40	171
Ps_015374	gi|442654316|gb|CM001764.1|	89.74	117	4	7	150	258	16476576	16476692	7e-33	143
Ps_015381	gi|442654310|gb|CM001770.1|	82.64	121	15	4	96	210	1157379	1157499	1e-20	102
Ps_015442	gi|442654315|gb|CM001765.1|	87.62	210	10	13	1	203	27703392	27703192	3e-59	230
Ps_015443	gi|442654315|gb|CM001765.1|	96.08	51	2	0	1	51	27708245	27708295	3e-15	84.2
Ps_015473	gi|442654312|gb|CM001768.1|	82.93	123	15	6	212	331	43253769	43253888	1e-21	106
Ps_015498	gi|442654313|gb|CM001767.1|	81.28	235	33	9	1	229	7417113	7417342	7e-44	180
Ps_015501	gi|442654313|gb|CM001767.1|	91.67	180	13	2	26	204	43478826	43479004	9e-65	248
Ps_015502	gi|442654313|gb|CM001767.1|	88.52	209	19	5	4	208	43478797	43479004	9e-65	248
Ps_015508	gi|442654310|gb|CM001770.1|	93.88	49	3	0	51	99	6815595	6815643	3e-12	75
Ps_015529	gi|442654316|gb|CM001764.1|	85	140	11	10	327	463	6415499	6415631	7e-30	134
Ps_015536	gi|442654316|gb|CM001764.1|	82.98	188	13	13	15	186	12175124	12174940	9e-36	152
Ps_015537	gi|442654316|gb|CM001764.1|	83.49	212	15	14	1	195	12175148	12174940	4e-44	180
Ps_015570	gi|442654313|gb|CM001767.1|	78.95	171	19	8	92	247	19135607	19135439	3e-20	100
Ps_015577	gi|442654310|gb|CM001770.1|	85.14	175	16	7	38	204	3322203	3322375	3e-41	171
Ps_015582	gi|442654316|gb|CM001764.1|	83.33	120	13	6	1	116	6226277	6226393	9e-21	104
Ps_015584	gi|442654313|gb|CM001767.1|	98.44	64	1	0	141	204	2646530	2646467	4e-24	113
Ps_015587	gi|442654311|gb|CM001769.1|	78.93	299	25	21	14	276	29373466	29373762	2e-40	169
Ps_015610	gi|442654316|gb|CM001764.1|	92	75	6	0	259	333	6523388	6523314	1e-21	106
Ps_015616	gi|442654315|gb|CM001765.1|	87.43	183	6	8	20	202	7669012	7668847	6e-48	195
Ps_015617	gi|442654313|gb|CM001767.1|	98.73	79	0	1	162	239	9507634	9507556	7e-32	139
Ps_015632	gi|442654309|gb|CM001771.1|	81.71	328	27	21	8	327	10910556	10910254	8e-63	243
Ps_015654	gi|442654316|gb|CM001764.1|	85.19	108	7	9	21	121	19900313	19900208	1e-20	102
Ps_015669	gi|442654314|gb|CM001766.1|	80.45	133	21	4	6	134	38391610	38391479	7e-19	97.1
Ps_015707	gi|442654311|gb|CM001769.1|	82.61	161	13	12	49	196	14322507	14322665	1e-28	128
Ps_015719	gi|442654311|gb|CM001769.1|	88.29	111	8	5	1	108	57705076	57704968	1e-28	128
Ps_015742	gi|442654315|gb|CM001765.1|	85.79	190	17	9	16	202	9260238	9260056	4e-48	193
Ps_015743	gi|442654315|gb|CM001765.1|	81.37	322	32	21	11	311	9260370	9260056	3e-61	237
Ps_015761	gi|442654315|gb|CM001765.1|	92.19	64	5	0	144	207	35174637	35174700	2e-17	91.6
Ps_015762	gi|442654315|gb|CM001765.1|	81.99	211	22	14	1	206	35164968	35165167	1e-39	165
Ps_015770	gi|442654310|gb|CM001770.1|	82.52	309	36	12	1	296	17258440	17258137	8e-67	255
Ps_015812	gi|442654316|gb|CM001764.1|	79.78	178	25	8	64	236	743629	743458	9e-26	119
Ps_015813	gi|442654316|gb|CM001764.1|	91.23	57	5	0	64	120	743629	743573	1e-13	78.7
Ps_015815	gi|442654312|gb|CM001768.1|	86.49	74	8	2	1	73	46681784	46681856	4e-14	80.5
Ps_015817	gi|442654316|gb|CM001764.1|	87	100	11	2	1	100	5318472	5318569	2e-23	111
Ps_015835	gi|442654315|gb|CM001765.1|	89.21	139	13	2	1	138	6096734	6096597	8e-42	172
Ps_015836	gi|442654315|gb|CM001765.1|	89.21	139	13	2	1	138	6096734	6096597	6e-42	172
Ps_015876	gi|442654313|gb|CM001767.1|	85.71	77	5	5	195	267	10979232	10979158	7e-13	76.8
Ps_015893	gi|442654315|gb|CM001765.1|	80.35	341	43	17	63	389	22883260	22882930	4e-61	237
Ps_015915	gi|442654309|gb|CM001771.1|	80.17	116	14	9	268	379	4468354	4468244	3e-13	78.7
Ps_015961	gi|442654313|gb|CM001767.1|	84.33	134	15	6	126	253	17868666	17868799	6e-28	126
Ps_015962	gi|442654312|gb|CM001768.1|	84.48	116	8	9	22	130	35839763	35839875	7e-22	106
Ps_015967	gi|442654311|gb|CM001769.1|	82.88	222	21	13	129	341	49928474	49928261	5e-45	183
Ps_016038	gi|442654316|gb|CM001764.1|	89.53	86	6	3	18	101	38336665	38336581	6e-22	106
Ps_016045	gi|442654310|gb|CM001770.1|	81.59	201	22	9	28	221	10150511	10150319	9e-36	152
Ps_016101	gi|442654316|gb|CM001764.1|	75.78	446	58	43	2	419	10391158	10391581	8e-44	180
Ps_016104	gi|442654316|gb|CM001764.1|	91.38	58	3	2	28	84	371654	371598	1e-13	78.7
Ps_016136	gi|442654314|gb|CM001766.1|	84.21	152	19	4	166	316	36872812	36872665	7e-33	143
Ps_016155	gi|442654309|gb|CM001771.1|	84.23	222	14	10	172	390	4259855	4259652	7e-49	196
Ps_016156	gi|442654316|gb|CM001764.1|	83.05	118	12	7	97	211	7004796	7004684	4e-20	100
Ps_016166	gi|442654312|gb|CM001768.1|	88.41	69	6	2	1	69	18819880	18819946	2e-14	82.4
Ps_016179	gi|442654314|gb|CM001766.1|	85.87	184	10	11	17	197	27473252	27473082	1e-44	182
Ps_016207	gi|442654313|gb|CM001767.1|	86.73	98	7	3	74	171	19829578	19829669	3e-21	104
Ps_016211	gi|442654309|gb|CM001771.1|	88.17	93	11	0	46	138	6565103	6565195	2e-23	111
Ps_016217	gi|442654310|gb|CM001770.1|	81.45	275	36	12	330	600	42954878	42955141	4e-53	211
Ps_016218	gi|442654310|gb|CM001770.1|	81.45	275	36	12	160	430	42954878	42955141	3e-53	211
Ps_016223	gi|442654313|gb|CM001767.1|	90.72	97	7	2	107	202	44534453	44534358	1e-28	128
Ps_016243	gi|442654310|gb|CM001770.1|	79.49	156	21	9	142	292	12853163	12853312	4e-20	100
Ps_016307	gi|442654310|gb|CM001770.1|	84.76	210	19	5	3	209	23592685	23592884	2e-49	198
Ps_016314	gi|442654311|gb|CM001769.1|	79.41	204	16	16	1	198	12728372	12728555	2e-26	121
Ps_016401	gi|442654310|gb|CM001770.1|	81.03	116	14	6	17	126	5921668	5921555	8e-16	86.1
Ps_016409	gi|442654310|gb|CM001770.1|	84.21	95	12	3	48	140	1811629	1811536	9e-17	89.8
Ps_016426	gi|442654315|gb|CM001765.1|	86.49	74	8	2	18	90	1029328	1029256	6e-14	80.5
Ps_016427	gi|442654311|gb|CM001769.1|	89.42	189	18	2	23	210	13482706	13482519	2e-61	237
Ps_016458	gi|442654315|gb|CM001765.1|	89.74	78	8	0	274	351	5443504	5443427	5e-20	100
Ps_016462	gi|442654311|gb|CM001769.1|	81.08	111	13	7	99	204	7416515	7416408	1e-14	82.4
Ps_016463	gi|442654311|gb|CM001769.1|	81.08	111	13	7	222	327	7416515	7416408	2e-14	82.4
Ps_016488	gi|442654316|gb|CM001764.1|	100	42	0	0	1	42	13045690	13045731	2e-13	78.7
Ps_016503	gi|442654314|gb|CM001766.1|	79.34	755	76	50	1	723	36471856	36471150	1e-126	457
Ps_016545	gi|442654313|gb|CM001767.1|	92.86	140	9	1	16	155	13767301	13767439	1e-50	202
Ps_016550	gi|442654311|gb|CM001769.1|	89.01	91	9	1	19	108	18397349	18397259	1e-23	111
Ps_016570	gi|442654313|gb|CM001767.1|	81.54	363	45	20	111	460	11054114	11053761	8e-74	279
Ps_016583	gi|442654313|gb|CM001767.1|	92.62	122	6	3	113	233	36850559	36850678	7e-42	172
Ps_016624	gi|442654313|gb|CM001767.1|	90.12	81	1	6	137	213	44757593	44757516	2e-19	99
Ps_016632	gi|442654310|gb|CM001770.1|	88.89	72	8	0	169	240	18081807	18081736	7e-17	89.8
Ps_016664	gi|442654313|gb|CM001767.1|	87.5	144	12	5	137	278	46264667	46264806	3e-38	161
Ps_016698	gi|442654311|gb|CM001769.1|	80.57	350	35	28	8	339	22943322	22942988	1e-61	239
Ps_016699	gi|442654311|gb|CM001769.1|	87.69	65	5	2	26	87	22943108	22943044	1e-11	73.1
Ps_016734	gi|442654315|gb|CM001765.1|	94	50	1	2	9	57	12056035	12056083	4e-12	75
Ps_016772	gi|442654309|gb|CM001771.1|	88.35	103	6	5	1	103	2730082	2730178	2e-25	119
Ps_016792	gi|442654313|gb|CM001767.1|	84.21	133	12	5	1	129	16883504	16883631	4e-26	121
Ps_016804	gi|442654310|gb|CM001770.1|	88.24	170	15	5	85	252	8451796	8451630	1e-49	198
Ps_016806	gi|442654316|gb|CM001764.1|	91.86	86	5	2	24	108	10211841	10211757	8e-26	119
Ps_016832	gi|442654310|gb|CM001770.1|	92.45	53	4	0	57	109	16835172	16835120	6e-13	76.8
Ps_016885	gi|442654311|gb|CM001769.1|	88.46	104	8	4	110	211	17601955	17602056	6e-27	122
Ps_016886	gi|442654311|gb|CM001769.1|	77.11	284	25	16	5	251	17601776	17602056	2e-28	128
Ps_016940	gi|442654313|gb|CM001767.1|	97.83	46	0	1	160	204	36842752	36842707	1e-13	78.7
Ps_017091	gi|442654312|gb|CM001768.1|	81.48	378	36	24	87	446	42056232	42056593	8e-74	279
Ps_017096	gi|442654311|gb|CM001769.1|	81.6	212	26	12	16	221	21765495	21765291	5e-39	163
Ps_017097	gi|442654316|gb|CM001764.1|	85.16	182	17	3	128	304	10554736	10554560	2e-43	178
Ps_017125	gi|442654316|gb|CM001764.1|	89.69	97	6	4	108	201	13815463	13815368	2e-26	121
Ps_017126	gi|442654316|gb|CM001764.1|	84.87	119	16	2	162	279	13815507	13815390	1e-25	119
Ps_017132	gi|442654314|gb|CM001766.1|	90.1	101	6	4	64	162	17459136	17459038	1e-28	128
Ps_017142	gi|442654312|gb|CM001768.1|	81	279	26	16	34	288	29285806	29286081	9e-49	196
Ps_017174	gi|442654315|gb|CM001765.1|	85.37	205	22	6	1	205	27842082	27841886	1e-51	206
Ps_017193	gi|442654312|gb|CM001768.1|	94.44	108	6	0	3	110	47640228	47640121	3e-40	167
Ps_017214	gi|442654311|gb|CM001769.1|	95.96	99	2	2	46	142	2329228	2329326	4e-38	159
Ps_017242	gi|442654314|gb|CM001766.1|	82.45	245	29	10	1	234	23918405	23918164	8e-51	202
Ps_017309	gi|442654314|gb|CM001766.1|	88.73	71	8	0	195	265	22344913	22344983	3e-16	87.9
Ps_017351	gi|442654315|gb|CM001765.1|	91.14	79	6	1	36	113	30580095	30580173	6e-22	106
Ps_017360	gi|442654313|gb|CM001767.1|	91.21	91	8	0	203	293	37277639	37277729	3e-27	124
Ps_017361	gi|442654313|gb|CM001767.1|	95.89	73	3	0	25	97	37277657	37277729	8e-26	119
Ps_017362	gi|442654313|gb|CM001767.1|	95.89	73	3	0	25	97	37277657	37277729	8e-26	119
Ps_017372	gi|442654310|gb|CM001770.1|	85.71	98	11	3	181	277	14933751	14933656	4e-20	100
Ps_017397	gi|442654313|gb|CM001767.1|	95.45	66	1	2	22	85	16445648	16445713	4e-21	104
Ps_017421	gi|442654316|gb|CM001764.1|	82.39	176	17	13	1	169	12157277	12157109	3e-32	141
Ps_017439	gi|442654314|gb|CM001766.1|	81.87	193	22	13	31	218	36872812	36872628	3e-35	150
Ps_017505	gi|442654316|gb|CM001764.1|	84.82	112	17	0	17	128	2323703	2323814	7e-24	113
Ps_017519	gi|442654310|gb|CM001770.1|	85.05	194	20	8	18	208	11859739	11859926	6e-47	189
Ps_017529	gi|442654309|gb|CM001771.1|	79.89	189	28	10	81	264	11943868	11943685	5e-29	130
Ps_017530	gi|442654309|gb|CM001771.1|	79.89	189	28	10	80	263	11943868	11943685	5e-29	130
Ps_017531	gi|442654309|gb|CM001771.1|	79.89	189	28	10	73	256	11943868	11943685	5e-29	130
Ps_017534	gi|442654312|gb|CM001768.1|	80.34	178	16	11	61	236	43263834	43263994	3e-25	117
Ps_017536	gi|442654316|gb|CM001764.1|	89.03	155	12	4	16	169	7380597	7380447	2e-46	187
Ps_017560	gi|442654316|gb|CM001764.1|	84.47	161	12	11	19	169	8343350	8343193	7e-34	147
Ps_017579	gi|442654311|gb|CM001769.1|	82.86	245	19	14	35	277	49932286	49932063	1e-49	198
Ps_017607	gi|442654314|gb|CM001766.1|	86.15	130	15	3	117	245	19473563	19473690	3e-31	137
Ps_017614	gi|442654311|gb|CM001769.1|	80.93	215	12	19	12	199	4066218	4066430	4e-33	143
Ps_017652	gi|442654311|gb|CM001769.1|	88.24	102	10	2	6	106	35795028	35795128	3e-26	121
Ps_017666	gi|442654310|gb|CM001770.1|	95.45	66	3	0	330	395	1978789	1978854	1e-21	106
Ps_017707	gi|442654315|gb|CM001765.1|	79.43	209	18	14	37	242	30356772	30356586	2e-27	124
Ps_017733	gi|442654312|gb|CM001768.1|	93.15	73	5	0	1	73	31404663	31404591	2e-22	108
Ps_017751	gi|442654310|gb|CM001770.1|	79.47	151	21	7	207	352	27630855	27630710	3e-19	99
Ps_017796	gi|442654313|gb|CM001767.1|	84.19	272	28	10	14	272	6800987	6801256	5e-65	250
Ps_017798	gi|442654315|gb|CM001765.1|	92.93	99	7	0	100	198	36276759	36276661	1e-33	145
Ps_017800	gi|442654316|gb|CM001764.1|	85.39	89	6	2	1	89	35763770	35763851	1e-15	86.1
Ps_017808	gi|442654314|gb|CM001766.1|	79.67	305	32	23	11	302	25010050	25009763	7e-48	193
Ps_017817	gi|442654312|gb|CM001768.1|	79.69	261	33	15	106	349	34021412	34021669	4e-41	171
Ps_017821	gi|442654313|gb|CM001767.1|	86.49	148	16	4	15	160	26612235	26612380	5e-38	159
Ps_017822	gi|442654313|gb|CM001767.1|	88.7	177	16	4	1	175	26612206	26612380	4e-54	213
Ps_017823	gi|442654313|gb|CM001767.1|	85.93	135	15	4	21	153	26612248	26612380	2e-32	141
Ps_017824	gi|442654312|gb|CM001768.1|	92	75	6	0	22	96	38789976	38789902	1e-21	106
Ps_017844	gi|442654312|gb|CM001768.1|	82	100	9	8	1	98	33117811	33117719	6e-13	76.8
Ps_017883	gi|442654311|gb|CM001769.1|	86.59	82	8	3	134	212	20759787	20759868	4e-16	87.9
Ps_017914	gi|442654316|gb|CM001764.1|	85.99	157	19	3	1	155	7498041	7497886	1e-39	165
Ps_017915	gi|442654316|gb|CM001764.1|	85.99	157	19	3	1	155	7498041	7497886	1e-39	165
Ps_017920	gi|442654309|gb|CM001771.1|	81.9	105	15	3	67	170	3830148	3830047	1e-15	86.1
Ps_017981	gi|442654311|gb|CM001769.1|	95.52	67	3	0	112	178	17976523	17976589	2e-22	108
Ps_017983	gi|442654315|gb|CM001765.1|	86.76	68	5	3	322	385	396932	396999	1e-11	73.1
Ps_018030	gi|442654309|gb|CM001771.1|	77.59	290	27	30	9	276	1870552	1870825	2e-32	141
Ps_018031	gi|442654310|gb|CM001770.1|	87.18	78	4	4	60	131	36316898	36316975	4e-15	84.2
Ps_018073	gi|442654314|gb|CM001766.1|	85.04	127	13	6	1	125	24083891	24084013	2e-27	124
Ps_018087	gi|442654312|gb|CM001768.1|	93.23	133	7	2	76	207	36289505	36289636	2e-48	195
Ps_018091	gi|442654313|gb|CM001767.1|	96.3	54	1	1	173	226	3273717	3273665	2e-16	87.9
Ps_018119	gi|442654313|gb|CM001767.1|	88.89	216	20	4	11	225	1400834	1401046	4e-69	263
Ps_018167	gi|442654313|gb|CM001767.1|	86.49	74	9	1	159	232	2563205	2563133	5e-14	80.5
Ps_018205	gi|442654311|gb|CM001769.1|	82.47	154	21	5	13	161	31218315	31218163	4e-29	130
Ps_018239	gi|442654316|gb|CM001764.1|	82.25	169	21	9	24	186	7051775	7051940	3e-31	137
Ps_018263	gi|442654312|gb|CM001768.1|	87.13	342	33	11	1	336	38332453	38332789	2e-103	377
Ps_018300	gi|442654310|gb|CM001770.1|	85.47	179	24	2	3	180	31966818	31966641	9e-46	185
Ps_018304	gi|442654311|gb|CM001769.1|	83.72	215	25	9	13	222	13203075	13203284	2e-48	195
Ps_018335	gi|442654313|gb|CM001767.1|	94.44	54	3	0	2	55	8116818	8116765	3e-15	84.2
Ps_018389	gi|442654312|gb|CM001768.1|	89.23	65	4	3	48	111	119050	118988	2e-13	78.7
Ps_018390	gi|442654316|gb|CM001764.1|	81.34	209	15	9	31	218	6436410	6436615	1e-34	148
Ps_018392	gi|442654316|gb|CM001764.1|	89.83	59	2	3	383	438	6436361	6436304	1e-11	73.1
Ps_018395	gi|442654311|gb|CM001769.1|	78.17	284	21	23	33	290	34690998	34690730	7e-33	143
Ps_018409	gi|442654316|gb|CM001764.1|	84.46	193	16	13	151	335	10231127	10230941	2e-43	178
Ps_018426	gi|442654310|gb|CM001770.1|	79.25	265	29	17	67	308	5502172	5502433	2e-38	161
Ps_018427	gi|442654310|gb|CM001770.1|	79.07	258	28	17	26	260	5502179	5502433	3e-36	154
Ps_018467	gi|442654316|gb|CM001764.1|	90.2	102	6	4	120	219	9226593	9226692	4e-29	130
Ps_018502	gi|442654310|gb|CM001770.1|	78.32	143	16	9	1	133	1655225	1655088	1e-13	78.7
Ps_018553	gi|442654311|gb|CM001769.1|	88.64	88	10	0	127	214	14514675	14514762	2e-22	108
Ps_018782	gi|442654313|gb|CM001767.1|	91.15	113	7	2	16	125	23153350	23153462	3e-35	150
Ps_018783	gi|442654314|gb|CM001766.1|	85.2	196	13	12	1	189	28887249	28887435	2e-46	187
Ps_018784	gi|442654309|gb|CM001771.1|	86.24	109	1	9	32	138	15497525	15497429	6e-22	106
Ps_018785	gi|442654309|gb|CM001771.1|	90.1	192	2	12	18	204	15497608	15497429	4e-60	233
Ps_018792	gi|442654314|gb|CM001766.1|	95.38	65	3	0	147	211	23919358	23919422	2e-21	104
Ps_018798	gi|442654313|gb|CM001767.1|	79.67	123	20	4	4	122	2701170	2701049	3e-15	84.2
Ps_018810	gi|442654314|gb|CM001766.1|	85.83	120	12	4	98	215	36390538	36390654	7e-27	122
Ps_018858	gi|442654315|gb|CM001765.1|	85.83	127	13	5	2	125	30212456	30212332	3e-29	130
Ps_018909	gi|442654312|gb|CM001768.1|	85.63	174	23	2	42	214	29092621	29092793	2e-44	182
Ps_018912	gi|442654314|gb|CM001766.1|	86.61	127	13	4	139	262	19882162	19882037	3e-31	137
Ps_018924	gi|442654316|gb|CM001764.1|	93.75	48	0	3	14	59	12239646	12239692	9e-11	69.4
Ps_018939	gi|442654314|gb|CM001766.1|	80.1	206	24	15	1	197	22180185	22180382	2e-31	137
Ps_018947	gi|442654316|gb|CM001764.1|	82.99	147	15	8	17	157	13503334	13503476	3e-27	124
Ps_018949	gi|442654313|gb|CM001767.1|	87.27	110	10	3	1	107	30304114	30304006	7e-27	122
Ps_018958	gi|442654310|gb|CM001770.1|	93.1	58	2	2	19	75	1130183	1130239	3e-15	84.2
Ps_018959	gi|442654312|gb|CM001768.1|	84.02	194	17	9	4	192	37020988	37020804	2e-42	174
Ps_019006	gi|442654311|gb|CM001769.1|	85	120	14	4	28	145	1307946	1307829	1e-25	119
Ps_019062	gi|442654312|gb|CM001768.1|	86.13	137	15	4	345	479	37430918	37430784	3e-33	145
Ps_019116	gi|442654314|gb|CM001766.1|	84.21	152	10	11	131	279	31208347	31208487	1e-30	135
Ps_019117	gi|442654311|gb|CM001769.1|	96.21	343	4	4	50	388	16547932	16547595	4e-156	553
Ps_019162	gi|442654309|gb|CM001771.1|	98.8	83	1	0	178	260	2941635	2941717	1e-34	148
Ps_019164	gi|442654313|gb|CM001767.1|	79.87	149	17	10	3	146	12598388	12598248	5e-19	97.1
Ps_019180	gi|442654309|gb|CM001771.1|	93.88	49	3	0	16	64	5027674	5027626	2e-12	75
Ps_019181	gi|442654309|gb|CM001771.1|	93.88	49	3	0	16	64	5027674	5027626	4e-12	75
Ps_019183	gi|442654314|gb|CM001766.1|	94.12	51	2	1	10	60	21599904	21599855	5e-13	76.8
Ps_019188	gi|442654315|gb|CM001765.1|	96.72	61	2	0	52	112	1996082	1996142	1e-20	102
Ps_019189	gi|442654315|gb|CM001765.1|	96.72	61	2	0	52	112	1996082	1996142	1e-20	102
Ps_019265	gi|442654315|gb|CM001765.1|	84.28	159	15	7	85	242	31971688	31971837	5e-34	147
Ps_019273	gi|442654316|gb|CM001764.1|	82.69	156	19	8	55	206	5326865	5326714	1e-29	132
Ps_019282	gi|442654311|gb|CM001769.1|	84.16	221	26	6	12	227	23434119	23433903	6e-52	206
Ps_019324	gi|442654312|gb|CM001768.1|	82.81	128	8	11	61	177	32552661	32552785	9e-21	102
Ps_019347	gi|442654312|gb|CM001768.1|	85.64	195	13	7	70	252	27659694	27659503	2e-47	191
Ps_019357	gi|442654316|gb|CM001764.1|	90.62	128	9	3	3	130	4791696	4791572	5e-40	167
Ps_019369	gi|442654311|gb|CM001769.1|	81.02	216	23	12	36	244	3832558	3832762	7e-37	156
Ps_019370	gi|442654310|gb|CM001770.1|	81.98	111	15	5	173	281	26617876	26617983	9e-17	89.8
Ps_019383	gi|442654309|gb|CM001771.1|	79.76	252	26	20	20	252	14185515	14185270	6e-38	159
Ps_019384	gi|442654309|gb|CM001771.1|	80.43	281	28	22	23	283	14185543	14185270	8e-47	189
Ps_019388	gi|442654311|gb|CM001769.1|	78.68	258	30	17	4	243	8348750	8349000	2e-34	148
Ps_019432	gi|442654316|gb|CM001764.1|	88.24	102	7	5	109	207	38053656	38053557	3e-25	117
Ps_019436	gi|442654313|gb|CM001767.1|	87.43	191	18	4	16	205	17701477	17701662	1e-54	215
Ps_019437	gi|442654313|gb|CM001767.1|	87.43	191	18	4	16	205	17701477	17701662	1e-54	215
Ps_019440	gi|442654313|gb|CM001767.1|	86.61	112	7	7	40	150	18665288	18665184	4e-25	117
Ps_019441	gi|442654313|gb|CM001767.1|	86.57	134	10	7	34	166	18665310	18665184	3e-32	141
Ps_019448	gi|442654310|gb|CM001770.1|	96	50	0	2	159	208	3059930	3059977	5e-14	80.5
Ps_019449	gi|442654310|gb|CM001770.1|	96	50	0	2	159	208	3059930	3059977	5e-14	80.5
Ps_019452	gi|442654313|gb|CM001767.1|	87.32	142	11	6	7	144	6998731	6998593	7e-37	156
Ps_019465	gi|442654310|gb|CM001770.1|	86.25	80	5	3	17	96	39861538	39861465	2e-14	82.4
Ps_019499	gi|442654314|gb|CM001766.1|	82.37	278	22	19	52	309	27717851	27718121	4e-55	217
Ps_019509	gi|442654310|gb|CM001770.1|	84.03	288	8	23	22	273	34875696	34875981	6e-63	243
Ps_019510	gi|442654310|gb|CM001770.1|	84.82	303	8	23	1	267	34875681	34875981	3e-71	270
Ps_019534	gi|442654310|gb|CM001770.1|	78.37	282	34	16	39	313	7226445	7226706	5e-37	158
Ps_019535	gi|442654310|gb|CM001770.1|	84.56	136	16	4	47	179	7226573	7226706	7e-29	130
Ps_019544	gi|442654312|gb|CM001768.1|	84.93	146	15	5	154	299	35690225	35690363	2e-32	141
Ps_019548	gi|442654311|gb|CM001769.1|	93.58	109	7	0	13	121	13003842	13003734	3e-39	163
Ps_019549	gi|442654311|gb|CM001769.1|	93.58	109	7	0	13	121	13003842	13003734	4e-39	163
Ps_019566	gi|442654311|gb|CM001769.1|	81.75	126	15	7	31	150	28610668	28610545	1e-19	99
Ps_019593	gi|442654313|gb|CM001767.1|	81.74	230	20	16	58	278	17299635	17299419	8e-42	172
Ps_019637	gi|442654314|gb|CM001766.1|	95.35	86	4	0	1	86	36948497	36948582	3e-31	137
Ps_019640	gi|442654313|gb|CM001767.1|	81.57	434	42	28	22	445	20371878	20372283	3e-87	324
Ps_019642	gi|442654315|gb|CM001765.1|	82.12	151	20	7	31	179	36090444	36090589	1e-26	122
Ps_019652	gi|442654312|gb|CM001768.1|	82.43	239	15	18	1	227	7470577	7470800	3e-45	183
Ps_019672	gi|442654310|gb|CM001770.1|	84.77	151	20	3	12	160	1589903	1590052	1e-34	148
Ps_019682	gi|442654311|gb|CM001769.1|	90.83	120	7	4	18	135	28990490	28990373	2e-37	158
Ps_019689	gi|442654311|gb|CM001769.1|	78.08	219	25	17	1	212	14962296	14962498	3e-25	117
Ps_019703	gi|442654310|gb|CM001770.1|	93.31	284	12	5	5	287	16099681	16099958	7e-114	412
Ps_019741	gi|442654309|gb|CM001771.1|	88.46	104	9	1	263	366	6511806	6511706	2e-26	122
Ps_019754	gi|442654313|gb|CM001767.1|	77.83	1502	141	100	178	1610	5561358	5559980	0	752
Ps_019794	gi|442654309|gb|CM001771.1|	85.89	397	32	22	8	396	11502712	11502332	1e-110	401
Ps_019803	gi|442654313|gb|CM001767.1|	80.17	464	44	41	48	486	15272628	15273068	5e-81	303
Ps_019804	gi|442654313|gb|CM001767.1|	81.07	412	34	37	103	493	15272628	15273016	1e-76	289
Ps_019805	gi|442654313|gb|CM001767.1|	81.07	412	34	37	48	438	15272628	15273016	1e-76	289
Ps_019806	gi|442654313|gb|CM001767.1|	80.17	464	44	41	103	541	15272628	15273068	6e-81	303
Ps_019811	gi|442654316|gb|CM001764.1|	78.97	233	24	13	223	454	46225087	46224879	2e-30	135
Ps_019850	gi|442654314|gb|CM001766.1|	92.45	159	10	2	226	382	27634668	27634510	9e-58	226
Ps_019856	gi|442654309|gb|CM001771.1|	83.26	221	25	6	117	331	14375723	14375937	9e-48	193
Ps_019857	gi|442654309|gb|CM001771.1|	83.26	221	25	6	42	256	14375723	14375937	7e-48	193
Ps_019858	gi|442654309|gb|CM001771.1|	83.26	221	25	6	84	298	14375723	14375937	8e-48	193
Ps_019888	gi|442654311|gb|CM001769.1|	89.43	123	10	3	133	253	17678665	17678786	9e-36	152
Ps_019899	gi|442654315|gb|CM001765.1|	89.02	82	6	3	189	268	1787891	1787971	1e-19	99
Ps_019913	gi|442654310|gb|CM001770.1|	83.68	288	28	16	1	281	1193019	1192744	3e-66	254
Ps_019965	gi|442654316|gb|CM001764.1|	82.69	156	17	8	16	163	8379320	8379473	4e-29	130
Ps_019967	gi|442654313|gb|CM001767.1|	84.68	111	13	4	21	130	10176563	10176456	3e-22	108
Ps_019995	gi|442654312|gb|CM001768.1|	86.01	143	16	4	27	167	38594391	38594531	3e-35	150
Ps_020001	gi|442654311|gb|CM001769.1|	76.73	275	41	15	95	364	21107107	21107363	2e-29	132
Ps_020002	gi|442654311|gb|CM001769.1|	75.44	456	64	27	99	525	21106927	21107363	3e-43	178
Ps_020025	gi|442654314|gb|CM001766.1|	85.54	83	9	3	39	119	39746714	39746633	6e-15	84.2
Ps_020045	gi|442654314|gb|CM001766.1|	85.44	103	11	4	96	196	38797184	38797284	2e-21	104
Ps_020064	gi|442654313|gb|CM001767.1|	85.47	234	24	7	1	231	8842705	8842931	9e-61	235
Ps_020068	gi|442654313|gb|CM001767.1|	88.7	115	9	4	1	113	12267162	12267050	2e-31	137
Ps_020084	gi|442654309|gb|CM001771.1|	86.81	182	16	8	1	177	6760108	6760286	7e-49	196
Ps_020085	gi|442654309|gb|CM001771.1|	85.53	159	16	6	63	216	6760130	6760286	1e-37	159
Ps_020101	gi|442654316|gb|CM001764.1|	85.06	87	7	5	6	87	41001805	41001720	3e-15	84.2
Ps_020111	gi|442654310|gb|CM001770.1|	86.32	117	14	2	115	230	10657808	10657693	5e-28	126
Ps_020114	gi|442654313|gb|CM001767.1|	88.51	87	10	0	58	144	47796692	47796778	7e-22	106
Ps_020116	gi|442654313|gb|CM001767.1|	88.51	87	10	0	84	170	47796692	47796778	7e-22	106
Ps_020121	gi|442654316|gb|CM001764.1|	78.99	257	30	17	70	323	14611109	14611344	4e-36	154
Ps_020154	gi|442654314|gb|CM001766.1|	88.42	95	7	4	7	99	16630487	16630579	2e-23	111
Ps_020157	gi|442654313|gb|CM001767.1|	77.22	180	32	9	181	355	30261349	30261524	1e-18	97.1
Ps_020174	gi|442654316|gb|CM001764.1|	81.48	108	16	4	90	195	38284496	38284391	8e-16	86.1
Ps_020183	gi|442654316|gb|CM001764.1|	93.55	93	6	0	1	93	12642116	12642208	8e-32	139
Ps_020210	gi|442654311|gb|CM001769.1|	88.51	87	4	5	1	84	7035333	7035250	7e-20	100
Ps_020217	gi|442654312|gb|CM001768.1|	95.16	62	3	0	1	62	37817826	37817887	1e-19	99
Ps_020219	gi|442654316|gb|CM001764.1|	81.08	111	11	9	99	205	2699920	2700024	6e-14	80.5
Ps_020372	gi|442654309|gb|CM001771.1|	82.86	280	21	16	28	285	8711772	8711498	7e-58	226
Ps_020374	gi|442654309|gb|CM001771.1|	81.87	331	26	22	24	327	8711821	8711498	2e-64	248
Ps_020376	gi|442654310|gb|CM001770.1|	82.38	227	25	11	1	220	9880257	9880039	5e-45	183
Ps_020378	gi|442654316|gb|CM001764.1|	86.18	152	14	7	270	418	15966101	15965954	4e-37	158
Ps_020391	gi|442654310|gb|CM001770.1|	97.14	70	2	0	148	217	7983663	7983594	8e-26	119
Ps_020430	gi|442654310|gb|CM001770.1|	92.37	118	4	3	335	451	263420	263533	8e-39	163
Ps_020456	gi|442654311|gb|CM001769.1|	91.14	79	1	6	48	122	18775101	18775177	2e-20	102
Ps_020489	gi|442654314|gb|CM001766.1|	100	39	0	0	403	441	24336188	24336226	1e-11	73.1
Ps_020515	gi|442654313|gb|CM001767.1|	88.89	243	14	11	15	248	16633339	16633101	3e-76	287
Ps_020530	gi|442654315|gb|CM001765.1|	75	224	26	18	6	225	17160075	17160272	5e-13	76.8
Ps_020558	gi|442654311|gb|CM001769.1|	97.62	42	1	0	288	329	32421435	32421394	1e-11	73.1
Ps_020559	gi|442654311|gb|CM001769.1|	97.73	44	1	0	172	215	32421437	32421394	7e-13	76.8
Ps_020566	gi|442654312|gb|CM001768.1|	88.55	131	10	4	37	163	44515472	44515601	4e-36	154
Ps_020567	gi|442654312|gb|CM001768.1|	88.55	131	10	4	37	163	44515472	44515601	4e-36	154
Ps_020572	gi|442654313|gb|CM001767.1|	89.86	148	13	2	156	301	24709279	24709132	1e-46	189
Ps_020660	gi|442654316|gb|CM001764.1|	92.59	54	2	2	129	181	9800539	9800487	8e-13	76.8
Ps_020675	gi|442654314|gb|CM001766.1|	78.89	199	27	14	269	458	16949980	16949788	5e-26	121
Ps_020676	gi|442654314|gb|CM001766.1|	78.89	199	27	14	31	220	16949980	16949788	2e-26	121
Ps_020738	gi|442654316|gb|CM001764.1|	87.4	246	22	9	59	300	5038885	5038645	3e-72	274
Ps_020747	gi|442654309|gb|CM001771.1|	85.03	147	11	9	110	252	5832547	5832686	8e-32	139
Ps_020748	gi|442654309|gb|CM001771.1|	85.03	147	11	9	155	297	5832547	5832686	9e-32	139
Ps_020756	gi|442654313|gb|CM001767.1|	85.6	125	11	6	58	178	2131404	2131283	2e-27	124
Ps_020762	gi|442654310|gb|CM001770.1|	83.67	147	14	10	90	232	17125403	17125543	4e-29	130
Ps_020771	gi|442654312|gb|CM001768.1|	80.75	187	19	14	58	238	43869567	43869742	5e-29	130
Ps_020772	gi|442654312|gb|CM001768.1|	80.75	187	19	14	84	264	43869567	43869742	6e-29	130
Ps_020776	gi|442654316|gb|CM001764.1|	88.73	71	6	2	31	101	549686	549754	1e-15	86.1
Ps_020778	gi|442654316|gb|CM001764.1|	88.73	71	6	2	160	230	549686	549754	2e-15	86.1
Ps_020781	gi|442654313|gb|CM001767.1|	89.5	181	19	0	5	185	10192187	10192367	4e-59	230
Ps_020782	gi|442654316|gb|CM001764.1|	78.95	171	18	5	24	177	427221	427052	3e-20	100
Ps_020786	gi|442654313|gb|CM001767.1|	95.45	44	1	1	194	236	3549322	3549365	9e-11	69.4
Ps_020804	gi|442654313|gb|CM001767.1|	81.49	281	18	24	150	417	4851687	4851946	7e-50	200
Ps_020822	gi|442654311|gb|CM001769.1|	86.96	69	4	5	234	301	33968457	33968393	1e-11	73.1
Ps_020831	gi|442654313|gb|CM001767.1|	87.21	86	6	3	191	271	6849614	6849699	6e-18	93.5
Ps_020878	gi|442654310|gb|CM001770.1|	87.69	65	6	2	205	268	35015478	35015415	2e-12	75
Ps_020884	gi|442654311|gb|CM001769.1|	77.19	263	13	19	1	218	21427958	21428218	9e-23	110
Ps_020976	gi|442654315|gb|CM001765.1|	82.17	157	23	5	11	166	36342328	36342176	1e-28	130
Ps_021016	gi|442654312|gb|CM001768.1|	89.66	87	7	2	94	179	26700083	26700168	7e-23	110
Ps_021022	gi|442654309|gb|CM001771.1|	77.47	435	27	44	4	393	15334949	15334541	3e-48	195
Ps_021041	gi|442654316|gb|CM001764.1|	91.3	138	8	4	20	154	7989325	7989189	8e-46	185
Ps_021042	gi|442654316|gb|CM001764.1|	88.89	180	12	6	122	298	7989363	7989189	2e-54	215
Ps_021069	gi|442654310|gb|CM001770.1|	90.91	66	4	2	27	91	387694	387758	3e-16	87.9
Ps_021120	gi|442654311|gb|CM001769.1|	81.45	221	22	15	13	229	5635931	5636136	6e-39	163
Ps_021152	gi|442654310|gb|CM001770.1|	79.91	234	26	13	21	252	29972565	29972351	1e-35	152
Ps_021162	gi|442654316|gb|CM001764.1|	85.9	78	7	4	35	111	1678728	1678802	6e-14	80.5
Ps_021164	gi|442654316|gb|CM001764.1|	85.9	78	7	4	78	154	1678728	1678802	6e-14	80.5
Ps_021172	gi|442654313|gb|CM001767.1|	90.32	93	4	5	76	167	22195049	22195137	4e-25	117
Ps_021177	gi|442654315|gb|CM001765.1|	87.28	228	15	8	16	241	3536871	3537086	1e-64	248
Ps_021178	gi|442654315|gb|CM001765.1|	80.65	341	32	22	18	333	3537393	3537062	4e-60	233
Ps_021180	gi|442654315|gb|CM001765.1|	91.08	157	6	8	3	155	9463678	9463830	1e-51	206
Ps_021198	gi|442654312|gb|CM001768.1|	85.17	209	23	6	31	238	36260609	36260810	2e-52	207
Ps_021203	gi|442654314|gb|CM001766.1|	80.76	395	40	24	4	379	26992779	26993156	8e-73	276
Ps_021210	gi|442654310|gb|CM001770.1|	94.59	74	4	0	1	74	6112808	6112881	1e-24	115
Ps_021232	gi|442654314|gb|CM001766.1|	86.21	174	17	7	40	208	25231441	25231612	1e-44	182
Ps_021253	gi|442654316|gb|CM001764.1|	79.38	194	19	17	33	211	24159737	24159550	3e-25	117
Ps_021255	gi|442654314|gb|CM001766.1|	83.06	301	39	11	12	304	24968284	24968580	1e-68	263
Ps_021257	gi|442654314|gb|CM001766.1|	85.13	195	17	10	10	200	38740484	38740298	7e-47	189
Ps_021268	gi|442654312|gb|CM001768.1|	88.52	61	6	1	341	400	33659813	33659873	1e-11	73.1
Ps_021282	gi|442654310|gb|CM001770.1|	86.46	96	7	6	37	128	48220078	48220171	4e-20	100
Ps_021283	gi|442654310|gb|CM001770.1|	86.46	96	7	6	37	128	48220078	48220171	3e-20	100
Ps_021284	gi|442654310|gb|CM001770.1|	86.46	96	7	6	52	143	48220078	48220171	3e-20	100
Ps_021285	gi|442654310|gb|CM001770.1|	86.46	96	7	6	52	143	48220078	48220171	4e-20	100
Ps_021288	gi|442654314|gb|CM001766.1|	95.35	43	2	0	179	221	24398026	24397984	1e-10	69.4
Ps_021296	gi|442654314|gb|CM001766.1|	84.07	295	28	12	91	376	23025015	23025299	6e-70	267
Ps_021305	gi|442654311|gb|CM001769.1|	85.79	197	20	5	16	210	9747482	9747672	1e-50	202
Ps_021357	gi|442654311|gb|CM001769.1|	84.75	295	14	16	29	318	7534293	7534561	8e-70	267
Ps_021360	gi|442654311|gb|CM001769.1|	88.98	127	5	9	61	182	11342735	11342613	1e-34	148
Ps_021365	gi|442654314|gb|CM001766.1|	88.1	84	10	0	3	86	33056170	33056087	3e-20	100
Ps_021404	gi|442654314|gb|CM001766.1|	82.4	483	41	30	1	470	32900654	32900203	2e-104	381
Ps_021465	gi|442654315|gb|CM001765.1|	98	50	1	0	37	86	33057873	33057824	7e-16	87.9
Ps_021469	gi|442654313|gb|CM001767.1|	86.77	257	16	16	1	245	847554	847804	2e-71	270
Ps_021481	gi|442654316|gb|CM001764.1|	94.34	53	2	1	247	298	11902098	11902046	5e-14	80.5
Ps_021482	gi|442654316|gb|CM001764.1|	94.34	53	2	1	429	480	11902098	11902046	9e-14	80.5
Ps_021483	gi|442654313|gb|CM001767.1|	81.59	201	14	13	34	226	37356558	37356743	2e-33	145
Ps_021519	gi|442654311|gb|CM001769.1|	90	90	4	4	30	116	51331768	51331855	2e-23	111
Ps_021548	gi|442654313|gb|CM001767.1|	92.86	56	3	1	54	109	19014146	19014200	5e-14	80.5
Ps_021549	gi|442654313|gb|CM001767.1|	83.33	114	13	6	5	116	19014091	19014200	4e-20	100
Ps_021594	gi|442654311|gb|CM001769.1|	94.34	53	1	1	27	79	51190922	51190872	4e-14	80.5
Ps_021655	gi|442654313|gb|CM001767.1|	83.81	105	12	5	12	115	5702514	5702414	2e-18	95.3
Ps_021669	gi|442654309|gb|CM001771.1|	98.36	609	5	3	1	608	12868209	12867605	0	1064
Ps_021670	gi|442654309|gb|CM001771.1|	97.39	268	7	0	1	268	12867320	12867587	2e-127	457
Ps_021673	gi|442654311|gb|CM001769.1|	90.16	183	11	6	1	179	36861664	36861485	1e-59	231
Ps_021676	gi|442654310|gb|CM001770.1|	86	150	9	7	40	177	30766979	30767128	4e-35	150
Ps_021677	gi|442654313|gb|CM001767.1|	78.84	345	48	20	3	331	12977301	12976966	8e-53	209
Ps_021709	gi|442654316|gb|CM001764.1|	96.94	98	3	0	5	102	1864692	1864789	2e-39	165
Ps_021748	gi|442654313|gb|CM001767.1|	92.78	97	3	4	21	115	4198000	4198094	3e-31	137
Ps_021761	gi|442654310|gb|CM001770.1|	85.47	172	18	7	109	276	29237418	29237250	1e-41	172
Ps_021762	gi|442654310|gb|CM001770.1|	85.47	172	18	7	261	428	29237418	29237250	1e-41	172
Ps_021789	gi|442654312|gb|CM001768.1|	84.38	160	12	10	161	317	36093617	36093766	2e-33	145
Ps_021855	gi|442654316|gb|CM001764.1|	95.37	108	5	0	14	121	1069691	1069798	6e-42	172
Ps_021856	gi|442654316|gb|CM001764.1|	94.54	183	8	2	112	293	1069617	1069798	2e-74	281
Ps_021857	gi|442654316|gb|CM001764.1|	96.45	141	5	0	14	154	1069658	1069798	3e-60	233
Ps_021858	gi|442654316|gb|CM001764.1|	96.73	153	5	0	88	240	1069646	1069798	1e-66	255
Ps_021896	gi|442654315|gb|CM001765.1|	77.35	309	38	15	8	293	4566830	4567129	7e-36	154
Ps_021917	gi|442654313|gb|CM001767.1|	87.34	79	6	4	243	319	41233917	41233841	3e-16	87.9
Ps_021918	gi|442654313|gb|CM001767.1|	89.86	69	5	2	235	302	41233908	41233841	3e-16	87.9
Ps_021930	gi|442654309|gb|CM001771.1|	100	206	0	0	1	206	12868776	12868571	9e-105	381
Ps_021955	gi|442654310|gb|CM001770.1|	92.31	104	7	1	14	117	21883535	21883433	5e-34	147
Ps_022011	gi|442654315|gb|CM001765.1|	88.89	180	10	10	182	356	31982395	31982569	7e-54	213
Ps_022026	gi|442654316|gb|CM001764.1|	75.65	230	35	20	1	218	18099512	18099732	2e-18	95.3
Ps_022118	gi|442654313|gb|CM001767.1|	84.68	124	11	4	19	135	6305162	6305040	3e-25	117
Ps_022120	gi|442654315|gb|CM001765.1|	83.09	136	13	9	307	440	29104431	29104304	2e-24	115
Ps_022126	gi|442654315|gb|CM001765.1|	83.61	183	12	9	15	181	27581571	27581391	6e-37	156
Ps_022139	gi|442654312|gb|CM001768.1|	86.73	113	9	6	33	142	8085949	8086058	2e-26	121
Ps_022140	gi|442654312|gb|CM001768.1|	86.73	113	9	6	98	207	8085949	8086058	3e-26	121
Ps_022141	gi|442654312|gb|CM001768.1|	86.73	113	9	6	92	201	8085949	8086058	3e-26	121
Ps_022166	gi|442654313|gb|CM001767.1|	92.59	54	4	0	215	268	13616938	13616991	2e-13	78.7
Ps_022172	gi|442654314|gb|CM001766.1|	96.61	59	2	0	16	74	37645907	37645965	3e-19	99
Ps_022202	gi|442654313|gb|CM001767.1|	92.55	94	7	0	153	246	3995885	3995792	1e-30	135
Ps_022241	gi|442654312|gb|CM001768.1|	95.65	46	2	0	220	265	45980687	45980732	2e-12	75
Ps_022251	gi|442654315|gb|CM001765.1|	91.07	56	4	1	100	154	3892209	3892264	2e-12	75
Ps_022252	gi|442654315|gb|CM001765.1|	91.07	56	4	1	294	348	3892209	3892264	4e-12	75
Ps_022261	gi|442654314|gb|CM001766.1|	79.69	128	17	6	97	219	29056427	29056304	5e-15	84.2
Ps_022293	gi|442654314|gb|CM001766.1|	95.31	64	3	0	224	287	31863548	31863485	1e-20	102
Ps_022302	gi|442654313|gb|CM001767.1|	80.77	156	19	9	203	354	5981652	5981800	2e-23	111
Ps_022304	gi|442654316|gb|CM001764.1|	84.03	119	12	7	102	216	100616	100731	2e-22	108
Ps_022305	gi|442654313|gb|CM001767.1|	85.95	121	7	8	185	302	326715	326602	3e-26	121
Ps_022321	gi|442654309|gb|CM001771.1|	86.21	87	6	3	152	238	4628592	4628512	7e-17	89.8
Ps_022353	gi|442654311|gb|CM001769.1|	88.2	178	15	6	40	213	30944342	30944167	2e-52	207
Ps_022397	gi|442654313|gb|CM001767.1|	80.57	283	24	20	19	280	41999290	41999018	9e-47	189
Ps_022428	gi|442654314|gb|CM001766.1|	90.16	61	3	3	22	80	22029123	22029182	9e-13	76.8
Ps_022443	gi|442654312|gb|CM001768.1|	84.48	232	20	8	105	334	31937475	31937258	2e-54	215
Ps_022444	gi|442654312|gb|CM001768.1|	86.27	204	16	7	15	216	31937451	31937258	1e-53	211
Ps_022445	gi|442654312|gb|CM001768.1|	91.37	139	10	2	55	192	31937395	31937258	6e-47	189
Ps_022446	gi|442654312|gb|CM001768.1|	84.48	232	20	8	26	255	31937475	31937258	1e-54	215
Ps_022447	gi|442654312|gb|CM001768.1|	91.37	139	10	2	59	196	31937395	31937258	6e-47	189
Ps_022469	gi|442654314|gb|CM001766.1|	85.9	78	6	5	17	91	16997710	16997785	2e-13	78.7
Ps_022493	gi|442654311|gb|CM001769.1|	80.66	212	26	13	12	218	19503792	19503591	3e-35	150
Ps_022503	gi|442654311|gb|CM001769.1|	89.66	58	4	2	160	216	21641225	21641169	6e-12	73.1
Ps_022526	gi|442654315|gb|CM001765.1|	92.05	88	5	2	1	87	15528316	15528402	7e-27	122
Ps_022527	gi|442654315|gb|CM001765.1|	92.05	88	5	2	1	87	15528316	15528402	7e-27	122
Ps_022539	gi|442654316|gb|CM001764.1|	85.28	197	24	5	50	243	14236600	14236794	1e-49	198
Ps_022564	gi|442654316|gb|CM001764.1|	82.74	226	24	11	129	341	11839221	11839444	4e-46	187
Ps_022565	gi|442654311|gb|CM001769.1|	78.35	194	17	13	1	175	13194221	13194034	9e-21	102
Ps_022600	gi|442654313|gb|CM001767.1|	86.57	67	5	3	55	119	11475149	11475085	7e-11	71.3
Ps_022601	gi|442654313|gb|CM001767.1|	86.57	67	5	3	23	87	11475149	11475085	6e-11	71.3
Ps_022615	gi|442654312|gb|CM001768.1|	92.98	57	2	2	9	64	17613609	17613554	1e-14	82.4
Ps_022645	gi|442654310|gb|CM001770.1|	91.58	202	12	3	271	467	5321523	5321724	4e-72	274
Ps_022646	gi|442654313|gb|CM001767.1|	87.65	81	7	2	47	127	593746	593823	4e-17	91.6
Ps_022650	gi|442654310|gb|CM001770.1|	79.62	211	22	14	128	330	44151432	44151629	2e-29	132
Ps_022661	gi|442654310|gb|CM001770.1|	79.1	201	22	9	27	226	27715297	27715478	3e-26	121
Ps_022662	gi|442654310|gb|CM001770.1|	79.73	222	23	11	93	312	27715277	27715478	3e-32	141
Ps_022722	gi|442654309|gb|CM001771.1|	80.08	261	27	12	4	242	11636172	11636429	3e-41	171
Ps_022729	gi|442654312|gb|CM001768.1|	97.04	203	1	1	9	206	23665634	23665432	2e-91	337
Ps_022730	gi|442654315|gb|CM001765.1|	78.1	315	29	29	12	317	25700101	25700384	7e-39	163
Ps_022775	gi|442654316|gb|CM001764.1|	80.75	161	11	12	1	154	39666552	39666699	2e-22	108
Ps_022779	gi|442654313|gb|CM001767.1|	86.64	307	31	8	19	323	43611389	43611091	2e-89	331
Ps_022780	gi|442654313|gb|CM001767.1|	90.44	251	21	3	32	280	43611340	43611091	2e-88	327
Ps_022781	gi|442654313|gb|CM001767.1|	84.42	398	45	13	19	411	43611476	43611091	9e-103	375
Ps_022782	gi|442654311|gb|CM001769.1|	79.91	214	18	13	4	195	47006056	47005846	3e-30	134
Ps_022817	gi|442654311|gb|CM001769.1|	89.66	87	9	0	1	87	4408892	4408978	2e-23	111
Ps_022818	gi|442654313|gb|CM001767.1|	82.41	108	14	4	9	113	17153820	17153925	7e-17	89.8
Ps_022839	gi|442654310|gb|CM001770.1|	94.57	92	5	0	11	102	881026	880935	5e-33	143
Ps_022908	gi|442654311|gb|CM001769.1|	79.32	295	32	26	16	292	57704759	57704476	5e-44	180
Ps_022909	gi|442654311|gb|CM001769.1|	80.45	312	32	26	24	317	57704776	57704476	2e-53	211
Ps_022914	gi|442654312|gb|CM001768.1|	93.02	86	6	0	29	114	38895322	38895407	5e-28	126
Ps_022915	gi|442654316|gb|CM001764.1|	82.27	203	30	6	79	279	6037793	6037991	3e-41	171
Ps_022922	gi|442654311|gb|CM001769.1|	81.89	243	12	20	32	250	2235375	2235609	6e-43	176
Ps_022923	gi|442654311|gb|CM001769.1|	91.07	168	6	9	30	192	2235172	2235335	2e-55	219
Ps_022945	gi|442654312|gb|CM001768.1|	89.47	57	6	0	150	206	10827846	10827902	7e-12	73.1
Ps_023003	gi|442654316|gb|CM001764.1|	88	125	8	7	42	161	3643281	3643403	2e-32	141
Ps_023023	gi|442654310|gb|CM001770.1|	80.66	181	18	15	70	242	1741355	1741184	2e-27	124
Ps_023045	gi|442654315|gb|CM001765.1|	92.92	113	3	5	250	359	3339231	3339341	1e-37	159
Ps_023051	gi|442654309|gb|CM001771.1|	89.63	135	11	3	78	211	5988056	5987924	9e-41	169
Ps_023052	gi|442654309|gb|CM001771.1|	89.63	135	11	3	90	223	5988056	5987924	1e-40	169
Ps_023067	gi|442654314|gb|CM001766.1|	87.96	191	15	8	18	201	34768509	34768320	2e-55	219
Ps_023068	gi|442654314|gb|CM001766.1|	87.77	188	15	8	20	200	34768506	34768320	1e-53	213
Ps_023069	gi|442654314|gb|CM001766.1|	97.53	81	2	0	20	100	34768400	34768320	1e-31	139
Ps_023092	gi|442654312|gb|CM001768.1|	86.95	452	32	21	266	705	32228184	32228620	9e-135	483
Ps_023094	gi|442654313|gb|CM001767.1|	81.43	140	16	6	168	303	44908113	44908246	2e-21	106
Ps_023103	gi|442654311|gb|CM001769.1|	99.12	114	0	1	1	113	21483321	21483434	2e-51	204
Ps_023104	gi|442654311|gb|CM001769.1|	98.98	688	3	1	1	688	21483305	21482622	0	1229
Ps_023105	gi|442654311|gb|CM001769.1|	96.89	193	1	2	1	193	21483305	21483118	7e-86	318
Ps_023115	gi|442654311|gb|CM001769.1|	82.21	281	38	9	2	274	27408280	27408004	1e-59	231
Ps_023119	gi|442654312|gb|CM001768.1|	87.96	108	11	2	1	107	31143734	31143840	7e-28	126
Ps_023137	gi|442654315|gb|CM001765.1|	89.24	288	23	7	24	308	28323408	28323126	3e-96	353
Ps_023143	gi|442654311|gb|CM001769.1|	83.77	154	14	6	39	192	7760977	7760835	1e-30	135
Ps_023144	gi|442654311|gb|CM001769.1|	86.25	160	16	6	14	170	7760017	7760173	1e-40	169
Ps_023145	gi|442654311|gb|CM001769.1|	83.77	154	14	6	39	192	7760977	7760835	9e-31	135
Ps_023147	gi|442654314|gb|CM001766.1|	79.88	164	16	14	40	199	147328	147478	3e-21	104
Ps_023148	gi|442654314|gb|CM001766.1|	79.88	164	16	14	61	220	147328	147478	3e-21	104
Ps_023162	gi|442654316|gb|CM001764.1|	87.97	158	7	8	95	242	43388246	43388091	5e-43	176
Ps_023163	gi|442654316|gb|CM001764.1|	87.68	138	6	7	95	222	43388246	43388110	3e-35	150
Ps_023166	gi|442654316|gb|CM001764.1|	82.69	156	19	6	230	381	18177302	18177453	2e-29	132
Ps_023176	gi|442654312|gb|CM001768.1|	89.86	207	12	8	1	203	264752	264953	2e-67	257
Ps_023182	gi|442654316|gb|CM001764.1|	90.62	64	4	2	200	262	9494670	9494732	4e-15	84.2
Ps_023200	gi|442654311|gb|CM001769.1|	90.16	61	6	0	6	66	22176018	22175958	4e-14	80.5
Ps_023206	gi|442654313|gb|CM001767.1|	78.75	240	20	20	7	226	12821823	12821595	1e-29	132
Ps_023208	gi|442654313|gb|CM001767.1|	90	100	6	4	245	342	24731672	24731769	9e-28	126
Ps_023223	gi|442654312|gb|CM001768.1|	89.29	112	10	2	263	373	33217082	33216972	1e-31	139
Ps_023224	gi|442654312|gb|CM001768.1|	89.29	112	10	2	239	349	33217082	33216972	1e-31	139
Ps_023246	gi|442654316|gb|CM001764.1|	88.39	379	29	14	18	386	3399465	3399092	1e-122	442
Ps_023247	gi|442654316|gb|CM001764.1|	86.52	512	39	23	18	508	3399465	3398963	6e-151	536
Ps_023275	gi|442654316|gb|CM001764.1|	88.46	182	10	9	19	198	47945345	47945173	8e-53	209
Ps_023276	gi|442654316|gb|CM001764.1|	86.22	254	20	11	7	254	47945417	47945173	3e-68	261
Ps_023277	gi|442654316|gb|CM001764.1|	86.78	121	5	9	23	142	47945283	47945173	3e-27	124
Ps_023278	gi|442654316|gb|CM001764.1|	89.01	191	10	9	41	229	47945354	47945173	9e-58	226
Ps_023285	gi|442654312|gb|CM001768.1|	84.25	292	22	19	22	299	25389976	25390257	6e-69	263
Ps_023321	gi|442654310|gb|CM001770.1|	84.35	115	11	7	40	154	17588422	17588315	1e-21	106
Ps_023333	gi|442654316|gb|CM001764.1|	86.32	95	12	1	1	94	301752	301846	8e-21	102
Ps_023385	gi|442654310|gb|CM001770.1|	94.94	79	4	0	115	193	34543658	34543580	2e-27	124
Ps_023386	gi|442654310|gb|CM001770.1|	94.94	79	4	0	159	237	34543658	34543580	2e-27	124
Ps_023390	gi|442654313|gb|CM001767.1|	82.95	176	13	11	30	194	17668886	17669055	5e-33	143
Ps_023391	gi|442654314|gb|CM001766.1|	83.65	104	16	1	202	304	33726458	33726355	6e-19	97.1
Ps_023394	gi|442654312|gb|CM001768.1|	86.89	183	15	6	1	182	35438901	35438727	1e-48	196
Ps_023424	gi|442654315|gb|CM001765.1|	88.89	108	9	2	112	219	36386571	36386675	4e-29	130
Ps_023451	gi|442654312|gb|CM001768.1|	85.31	245	21	7	43	272	44360754	44360998	8e-62	239
Ps_023452	gi|442654312|gb|CM001768.1|	85.31	245	21	7	107	336	44360754	44360998	1e-61	239
Ps_023491	gi|442654316|gb|CM001764.1|	90.79	152	8	6	1	149	10774202	10774350	1e-49	198
Ps_023493	gi|442654310|gb|CM001770.1|	82.93	451	37	31	5	439	9847909	9848335	5e-101	370
Ps_023494	gi|442654310|gb|CM001770.1|	85.82	134	12	5	15	142	9847902	9847770	8e-31	135
Ps_023495	gi|442654310|gb|CM001770.1|	86.25	160	13	7	3	155	9847927	9847770	1e-39	165
Ps_023503	gi|442654314|gb|CM001766.1|	92.16	51	2	2	147	196	20985838	20985887	2e-11	71.3
Ps_023516	gi|442654312|gb|CM001768.1|	78.4	250	25	25	1	239	5144144	5143913	1e-30	135
Ps_023524	gi|442654315|gb|CM001765.1|	83.13	332	28	22	15	332	30509092	30509409	2e-73	278
Ps_023525	gi|442654315|gb|CM001765.1|	83.84	359	30	22	21	365	30509065	30509409	5e-85	316
Ps_023527	gi|442654312|gb|CM001768.1|	88.62	369	31	11	20	382	47184219	47184582	1e-121	438
Ps_023533	gi|442654313|gb|CM001767.1|	88.62	123	11	3	103	224	14815585	14815705	4e-34	147
Ps_023605	gi|442654310|gb|CM001770.1|	80.6	134	16	9	130	259	4354430	4354303	2e-18	95.3
Ps_023608	gi|442654312|gb|CM001768.1|	93.94	66	4	0	1	66	10031684	10031749	4e-20	100
Ps_023659	gi|442654313|gb|CM001767.1|	81.7	448	45	33	5	428	48314506	48314072	1e-91	339
Ps_023699	gi|442654315|gb|CM001765.1|	80.63	284	29	16	18	295	4324067	4323804	7e-49	196
Ps_023706	gi|442654314|gb|CM001766.1|	96.72	61	2	0	273	333	27202992	27202932	1e-20	102
Ps_023707	gi|442654314|gb|CM001766.1|	83.29	407	42	18	59	452	30511522	30511129	2e-95	351
Ps_023718	gi|442654311|gb|CM001769.1|	85.15	101	8	6	108	203	29350336	29350434	4e-19	97.1
Ps_023726	gi|442654315|gb|CM001765.1|	85.09	161	21	2	1	161	8514205	8514048	1e-38	161
Ps_023748	gi|442654313|gb|CM001767.1|	77.71	516	52	38	5	482	31980704	31980214	6e-67	257
Ps_023761	gi|442654315|gb|CM001765.1|	88.52	122	12	2	162	282	35062679	35062559	6e-34	147
Ps_023771	gi|442654313|gb|CM001767.1|	97.96	49	1	0	211	259	32303580	32303532	1e-15	86.1
Ps_023794	gi|442654311|gb|CM001769.1|	89.09	110	8	3	214	320	18465930	18465822	4e-30	134
Ps_023796	gi|442654309|gb|CM001771.1|	89.58	144	13	2	172	314	6721854	6721712	2e-44	182
Ps_023820	gi|442654312|gb|CM001768.1|	97.83	46	1	0	165	210	29986716	29986671	4e-14	80.5
Ps_023833	gi|442654314|gb|CM001766.1|	82.08	173	19	12	28	194	12944448	12944282	3e-31	137
Ps_023834	gi|442654315|gb|CM001765.1|	89.76	166	12	4	1	166	12255556	12255716	2e-52	207
Ps_023835	gi|442654314|gb|CM001766.1|	83.48	115	15	4	45	157	12944394	12944282	3e-21	104
Ps_023842	gi|442654313|gb|CM001767.1|	93.85	65	4	0	16	80	1375946	1375882	1e-19	99
Ps_023847	gi|442654310|gb|CM001770.1|	97.92	48	1	0	61	108	8764128	8764081	5e-15	84.2
Ps_023848	gi|442654310|gb|CM001770.1|	84.21	133	8	6	18	137	8764213	8764081	5e-25	117
Ps_023856	gi|442654316|gb|CM001764.1|	92.78	97	4	3	19	114	8915854	8915760	3e-31	137
Ps_023867	gi|442654315|gb|CM001765.1|	80.82	245	23	18	33	262	33661247	33661482	3e-41	171
Ps_023872	gi|442654313|gb|CM001767.1|	93.22	59	1	3	254	311	14509270	14509326	1e-14	84.2
Ps_023889	gi|442654310|gb|CM001770.1|	78.35	194	19	16	48	225	12300877	12301063	2e-21	104
Ps_023895	gi|442654313|gb|CM001767.1|	85.19	135	16	4	223	355	31264611	31264479	1e-30	135
Ps_023896	gi|442654313|gb|CM001767.1|	85.19	135	16	4	177	309	31264611	31264479	1e-30	135
Ps_023897	gi|442654313|gb|CM001767.1|	85.19	135	16	4	241	373	31264611	31264479	1e-30	135
Ps_023906	gi|442654312|gb|CM001768.1|	85.91	220	23	5	2	220	30517345	30517557	2e-58	228
Ps_023935	gi|442654312|gb|CM001768.1|	80.18	111	15	7	138	244	35226702	35226595	7e-13	76.8
Ps_023942	gi|442654312|gb|CM001768.1|	93.75	80	5	0	29	108	9172366	9172445	2e-26	121
Ps_023952	gi|442654316|gb|CM001764.1|	93.85	65	2	2	56	119	10789543	10789606	3e-19	97.1
Ps_023966	gi|442654310|gb|CM001770.1|	91.82	110	9	0	1	110	29474473	29474582	2e-36	154
Ps_023967	gi|442654310|gb|CM001770.1|	91.82	110	9	0	1	110	29474473	29474582	2e-36	154
Ps_023997	gi|442654313|gb|CM001767.1|	82.14	224	24	16	1	217	3775210	3775424	2e-43	178
Ps_024017	gi|442654310|gb|CM001770.1|	88.57	175	13	7	101	273	32854551	32854382	8e-52	206
Ps_024018	gi|442654310|gb|CM001770.1|	89.65	483	21	20	32	500	15026883	15027350	1e-166	588
Ps_024060	gi|442654316|gb|CM001764.1|	81.25	208	26	9	10	211	24880553	24880753	6e-37	156
Ps_024061	gi|442654316|gb|CM001764.1|	85.88	85	8	2	120	200	24880669	24880753	2e-16	87.9
Ps_024070	gi|442654313|gb|CM001767.1|	90.72	97	9	0	1	97	2529459	2529555	4e-29	130
Ps_024071	gi|442654313|gb|CM001767.1|	86.7	203	20	7	1	200	2529459	2529657	8e-56	219
Ps_024079	gi|442654310|gb|CM001770.1|	92.45	53	3	1	19	70	33984547	33984495	2e-12	75
Ps_024087	gi|442654312|gb|CM001768.1|	90.54	74	5	2	1	73	37709126	37709198	7e-19	97.1
Ps_024105	gi|442654316|gb|CM001764.1|	92.94	85	6	0	147	231	41475515	41475431	2e-27	124
Ps_024108	gi|442654312|gb|CM001768.1|	95.17	145	7	0	18	162	15474874	15475018	6e-59	230
Ps_024113	gi|442654313|gb|CM001767.1|	83.72	172	8	8	19	171	12006793	12006623	2e-33	145
Ps_024122	gi|442654311|gb|CM001769.1|	85.71	91	11	2	102	191	8093627	8093716	1e-18	95.3
Ps_024123	gi|442654311|gb|CM001769.1|	87.6	387	26	18	1	367	8094145	8093761	6e-119	429
Ps_024124	gi|442654311|gb|CM001769.1|	87	323	20	18	64	366	8094081	8093761	2e-93	344
Ps_024134	gi|442654315|gb|CM001765.1|	100	52	0	0	206	257	35381750	35381801	5e-19	97.1
Ps_024198	gi|442654312|gb|CM001768.1|	96.99	133	4	0	1	133	41120919	41120787	3e-57	224
Ps_024210	gi|442654311|gb|CM001769.1|	84.62	156	16	8	19	171	36370709	36370859	1e-34	148
Ps_024217	gi|442654314|gb|CM001766.1|	84.31	153	21	3	17	168	23398002	23397852	5e-34	147
Ps_024218	gi|442654314|gb|CM001766.1|	83.25	191	26	6	408	596	23398038	23397852	8e-41	171
Ps_024235	gi|442654313|gb|CM001767.1|	89.3	187	14	2	25	211	6400945	6400765	4e-59	230
Ps_024237	gi|442654312|gb|CM001768.1|	90.79	76	3	2	1	75	36445573	36445645	2e-19	99
Ps_024263	gi|442654310|gb|CM001770.1|	98.33	60	1	0	335	394	22708837	22708778	1e-21	106
Ps_024291	gi|442654310|gb|CM001770.1|	92.59	81	5	1	268	348	14648406	14648485	2e-24	115
Ps_024292	gi|442654310|gb|CM001770.1|	95.06	81	3	1	268	348	14648406	14648485	1e-27	126
Ps_024293	gi|442654309|gb|CM001771.1|	95.65	46	0	2	8	52	7459512	7459556	7e-12	73.1
Ps_024296	gi|442654309|gb|CM001771.1|	95.65	46	0	2	8	52	7459512	7459556	7e-12	73.1
Ps_024307	gi|442654311|gb|CM001769.1|	80.15	131	15	6	262	386	2970660	2970785	4e-16	87.9
Ps_024308	gi|442654311|gb|CM001769.1|	80.15	131	15	6	97	221	2970660	2970785	2e-16	87.9
Ps_024322	gi|442654310|gb|CM001770.1|	79.55	264	28	19	104	358	12663991	12663745	2e-39	165
Ps_024354	gi|442654313|gb|CM001767.1|	86.79	106	9	4	136	240	38982246	38982347	4e-24	113
Ps_024366	gi|442654316|gb|CM001764.1|	87.88	99	10	2	136	233	4339702	4339605	1e-24	115
Ps_024369	gi|442654311|gb|CM001769.1|	80.47	215	24	17	36	244	22222169	22221967	1e-34	148
Ps_024370	gi|442654311|gb|CM001769.1|	79.37	189	22	16	16	198	22222144	22221967	3e-25	117
Ps_024371	gi|442654311|gb|CM001769.1|	80.47	215	24	17	20	228	22222169	22221967	1e-34	148
Ps_024372	gi|442654311|gb|CM001769.1|	79.76	247	28	21	33	271	22222199	22221967	6e-38	159
Ps_024373	gi|442654311|gb|CM001769.1|	79.2	274	32	24	63	325	22222226	22221967	5e-40	167
Ps_024378	gi|442654312|gb|CM001768.1|	83.15	89	9	6	218	303	33721653	33721568	7e-13	76.8
Ps_024391	gi|442654309|gb|CM001771.1|	86	150	14	5	58	202	14862800	14862947	2e-36	154
Ps_024403	gi|442654313|gb|CM001767.1|	82.49	337	41	17	1	327	4251537	4251209	6e-74	279
Ps_024422	gi|442654314|gb|CM001766.1|	93.06	72	5	0	484	555	24138104	24138175	2e-21	106
Ps_024446	gi|442654309|gb|CM001771.1|	80.07	301	40	16	173	464	12013013	12013302	2e-51	206
Ps_024453	gi|442654309|gb|CM001771.1|	88.48	165	11	8	31	191	10665353	10665193	4e-48	193
Ps_024454	gi|442654309|gb|CM001771.1|	90.07	151	8	7	3	148	10665215	10665067	6e-47	189
Ps_024458	gi|442654309|gb|CM001771.1|	82.08	279	13	21	3	246	10665215	10664939	3e-51	204
Ps_024460	gi|442654309|gb|CM001771.1|	92.16	153	9	3	25	176	10665395	10665245	5e-54	213
Ps_024461	gi|442654309|gb|CM001771.1|	92.73	110	6	2	31	139	10665353	10665245	2e-37	158
Ps_024462	gi|442654309|gb|CM001771.1|	88.94	208	14	9	25	228	10665395	10665193	1e-64	248
Ps_024468	gi|442654312|gb|CM001768.1|	86.45	155	10	8	29	182	31241215	31241071	6e-38	159
Ps_024492	gi|442654312|gb|CM001768.1|	88.36	146	7	7	94	236	42980799	42980661	3e-40	167
Ps_024534	gi|442654316|gb|CM001764.1|	85.06	154	14	8	18	165	19801217	19801367	2e-34	148
Ps_024564	gi|442654314|gb|CM001766.1|	85.71	105	13	1	18	120	32786789	32786893	7e-23	110
Ps_024595	gi|442654311|gb|CM001769.1|	86.07	244	14	14	9	251	15902230	15902006	2e-63	244
Ps_024596	gi|442654311|gb|CM001769.1|	86.19	333	23	17	17	344	15902320	15902006	1e-91	339
Ps_024599	gi|442654309|gb|CM001771.1|	91.67	72	4	2	226	296	11906999	11906929	2e-19	99
Ps_024662	gi|442654312|gb|CM001768.1|	83.67	196	19	9	11	200	40212668	40212480	2e-41	172
Ps_024684	gi|442654310|gb|CM001770.1|	90.54	74	5	2	461	533	3536297	3536225	1e-18	97.1
Ps_024758	gi|442654311|gb|CM001769.1|	89.26	149	9	6	50	197	8084758	8084900	1e-43	180
Ps_024787	gi|442654311|gb|CM001769.1|	86.39	404	33	11	424	809	39407855	39408254	2e-116	422
Ps_024792	gi|442654313|gb|CM001767.1|	95.51	89	2	2	1	88	36372109	36372022	2e-32	141
Ps_024794	gi|442654313|gb|CM001767.1|	80.09	452	45	25	19	461	8361912	8361497	3e-78	294
Ps_024795	gi|442654313|gb|CM001767.1|	79.71	488	54	25	24	502	8361948	8361497	3e-83	311
Ps_024809	gi|442654311|gb|CM001769.1|	86.82	129	13	4	58	184	45523579	45523453	2e-32	141
Ps_024810	gi|442654311|gb|CM001769.1|	84.85	198	21	8	32	226	45523644	45523453	2e-47	191
Ps_024812	gi|442654312|gb|CM001768.1|	81.65	158	12	12	58	210	48114365	48114510	1e-24	115
Ps_024816	gi|442654313|gb|CM001767.1|	79.34	213	24	14	1	206	8555411	8555212	1e-29	132
Ps_024824	gi|442654310|gb|CM001770.1|	97.78	270	3	2	18	287	41283445	41283179	5e-129	462
Ps_024825	gi|442654311|gb|CM001769.1|	83.78	148	19	5	44	188	16780551	16780406	8e-31	135
Ps_024829	gi|442654316|gb|CM001764.1|	77.25	233	39	9	1	225	9469086	9469312	4e-27	124
Ps_024848	gi|442654315|gb|CM001765.1|	88.18	203	14	7	67	266	2411994	2412189	4e-60	233
Ps_024849	gi|442654315|gb|CM001765.1|	87.64	178	12	7	21	195	2412019	2412189	1e-49	198
Ps_024875	gi|442654313|gb|CM001767.1|	81.82	121	9	9	201	310	23906329	23906211	1e-16	89.8
Ps_024879	gi|442654314|gb|CM001766.1|	79.77	173	20	11	45	215	21432336	21432495	1e-23	111
Ps_024882	gi|442654316|gb|CM001764.1|	89.72	107	5	6	155	258	48270382	48270485	1e-29	132
Ps_024947	gi|442654313|gb|CM001767.1|	82.9	193	22	6	16	204	44471735	44471920	4e-39	163
Ps_024974	gi|442654309|gb|CM001771.1|	85.15	202	24	6	183	381	4102812	4102614	1e-50	202
Ps_024987	gi|442654310|gb|CM001770.1|	89.89	267	19	7	1	263	7110409	7110147	3e-91	337
Ps_024988	gi|442654310|gb|CM001770.1|	87.96	324	29	9	1	319	7110409	7110091	2e-102	374
Ps_024989	gi|442654310|gb|CM001770.1|	93.88	49	3	0	23	71	8050403	8050451	2e-12	75
Ps_024990	gi|442654310|gb|CM001770.1|	91.78	73	6	0	20	92	8050379	8050451	1e-20	102
Ps_024991	gi|442654314|gb|CM001766.1|	91.55	71	1	3	375	440	37160576	37160646	1e-17	93.5
Ps_024999	gi|442654314|gb|CM001766.1|	98.55	138	2	0	34	171	39265386	39265523	2e-63	244
Ps_025004	gi|442654310|gb|CM001770.1|	83.66	257	30	8	11	257	1512896	1512642	1e-59	231
Ps_025021	gi|442654310|gb|CM001770.1|	93.75	80	5	0	134	213	31689707	31689786	2e-26	121
Ps_025078	gi|442654316|gb|CM001764.1|	82.48	137	10	9	160	285	14625657	14625524	3e-22	108
Ps_025085	gi|442654311|gb|CM001769.1|	96.37	193	2	1	15	202	1978772	1978964	3e-84	313
Ps_025086	gi|442654311|gb|CM001769.1|	96.38	221	3	1	1	216	1978744	1978964	4e-98	359
Ps_025099	gi|442654314|gb|CM001766.1|	93.33	60	2	2	4	62	13655262	13655320	5e-16	87.9
Ps_025111	gi|442654310|gb|CM001770.1|	89.4	151	8	6	71	216	14230489	14230342	6e-45	183
Ps_025112	gi|442654310|gb|CM001770.1|	89.4	151	8	6	85	230	14230489	14230342	6e-45	183
Ps_025135	gi|442654312|gb|CM001768.1|	78.33	443	66	23	17	444	6518980	6518553	1e-67	259
Ps_025136	gi|442654314|gb|CM001766.1|	79.33	387	55	18	11	385	2981517	2981144	2e-64	248
Ps_025158	gi|442654313|gb|CM001767.1|	79.87	154	16	9	34	174	38512993	38513144	1e-19	99
Ps_025166	gi|442654309|gb|CM001771.1|	84.03	119	6	5	92	197	15404000	15403882	1e-20	102
Ps_025179	gi|442654311|gb|CM001769.1|	85.65	223	26	6	22	241	30090610	30090391	4e-59	230
Ps_025215	gi|442654311|gb|CM001769.1|	85.48	186	14	11	83	260	3317945	3317765	1e-44	182
Ps_025216	gi|442654311|gb|CM001769.1|	85.99	307	27	14	10	306	3318065	3317765	1e-84	315
Ps_025218	gi|442654311|gb|CM001769.1|	85.59	236	19	13	51	277	3317994	3317765	4e-60	233
Ps_025219	gi|442654311|gb|CM001769.1|	86.32	234	17	13	19	243	3317992	3317765	2e-62	241
Ps_025226	gi|442654314|gb|CM001766.1|	86.85	289	21	10	146	423	36099791	36100073	4e-82	307
Ps_025227	gi|442654314|gb|CM001766.1|	85.81	289	23	11	146	422	36099791	36100073	4e-77	291
Ps_025248	gi|442654316|gb|CM001764.1|	90.13	152	6	8	187	332	15020246	15020394	1e-46	189
Ps_025254	gi|442654316|gb|CM001764.1|	90.65	139	10	3	1	136	10864601	10864739	4e-44	182
Ps_025264	gi|442654312|gb|CM001768.1|	90.36	83	4	3	125	204	3087273	3087192	6e-22	106
Ps_025304	gi|442654315|gb|CM001765.1|	78.11	201	29	13	73	262	35466997	35466801	7e-24	113
Ps_025305	gi|442654315|gb|CM001765.1|	73.84	562	90	39	2	520	35467348	35466801	7e-41	171
Ps_025327	gi|442654311|gb|CM001769.1|	86.89	183	10	11	7	182	5365838	5365663	5e-48	193
Ps_025328	gi|442654311|gb|CM001769.1|	86	150	7	11	30	172	5365805	5365663	1e-34	148
Ps_025383	gi|442654314|gb|CM001766.1|	84.35	115	10	5	23	136	38879030	38879137	1e-21	106
Ps_025384	gi|442654314|gb|CM001766.1|	83.25	203	21	8	29	226	38878943	38879137	4e-42	174
Ps_025427	gi|442654315|gb|CM001765.1|	90.35	1036	56	34	1	1013	8591125	8590111	0	1319
Ps_025464	gi|442654316|gb|CM001764.1|	88.17	93	7	4	64	155	17249672	17249761	2e-22	108
Ps_025472	gi|442654310|gb|CM001770.1|	91.76	85	4	2	25	106	1381974	1382058	2e-24	115
Ps_025492	gi|442654314|gb|CM001766.1|	87.54	321	20	16	15	320	32692292	32692607	3e-96	353
Ps_025493	gi|442654314|gb|CM001766.1|	86.96	207	12	11	36	231	32692405	32692607	1e-55	219
Ps_025494	gi|442654314|gb|CM001766.1|	87.89	256	14	13	22	264	32692356	32692607	1e-75	285
Ps_025521	gi|442654309|gb|CM001771.1|	90.16	122	12	0	75	196	10912461	10912582	5e-38	159
Ps_025528	gi|442654314|gb|CM001766.1|	83.01	465	46	19	34	484	12051395	12051840	4e-107	390
Ps_025564	gi|442654314|gb|CM001766.1|	84.4	218	19	14	423	629	35194884	35194671	1e-49	200
Ps_025580	gi|442654316|gb|CM001764.1|	89.92	129	11	2	136	263	40187132	40187259	1e-39	165
Ps_025599	gi|442654316|gb|CM001764.1|	89.05	137	12	3	24	159	10468624	10468490	4e-40	167
Ps_025601	gi|442654311|gb|CM001769.1|	84.29	140	8	7	21	149	11367975	11367839	2e-27	124
Ps_025616	gi|442654313|gb|CM001767.1|	83.45	139	9	9	1	133	15698063	15698193	3e-25	117
Ps_025618	gi|442654313|gb|CM001767.1|	82.61	253	18	17	2	230	30108254	30108004	6e-50	200
Ps_025628	gi|442654310|gb|CM001770.1|	97.78	45	0	1	321	365	7450673	7450630	9e-13	76.8
Ps_025696	gi|442654315|gb|CM001765.1|	90	120	7	4	114	231	8203914	8204030	3e-35	150
Ps_025718	gi|442654310|gb|CM001770.1|	83.4	235	27	8	59	282	10212716	10212483	7e-52	207
Ps_025726	gi|442654310|gb|CM001770.1|	80.65	186	20	9	15	192	42108683	42108860	6e-29	130
Ps_025745	gi|442654311|gb|CM001769.1|	83.47	121	8	4	399	519	21492094	21491986	2e-20	102
Ps_025746	gi|442654311|gb|CM001769.1|	83.47	121	8	4	169	289	21492094	21491986	1e-20	102
Ps_025752	gi|442654311|gb|CM001769.1|	86.96	115	10	4	120	230	26363516	26363403	2e-27	124
Ps_025753	gi|442654311|gb|CM001769.1|	77.7	305	31	24	38	324	26363688	26363403	1e-35	152
Ps_025761	gi|442654310|gb|CM001770.1|	95.71	70	1	2	1	69	39210152	39210220	1e-23	111
Ps_025768	gi|442654310|gb|CM001770.1|	78.1	242	23	14	18	234	11449610	11449374	5e-28	126
Ps_025773	gi|442654314|gb|CM001766.1|	82.02	267	31	13	30	293	37459685	37459433	4e-53	211
Ps_025781	gi|442654315|gb|CM001765.1|	88.54	96	6	5	120	212	3581892	3581799	1e-23	111
Ps_025830	gi|442654311|gb|CM001769.1|	88.95	190	11	9	1	183	14748427	14748241	6e-58	226
Ps_025907	gi|442654314|gb|CM001766.1|	93.95	215	11	2	1	213	4322884	4323098	2e-87	324
Ps_025910	gi|442654312|gb|CM001768.1|	84.62	78	6	5	217	292	30053277	30053204	1e-11	73.1
Ps_025949	gi|442654310|gb|CM001770.1|	93.62	47	3	0	233	279	4499957	4499911	3e-11	71.3
Ps_025961	gi|442654310|gb|CM001770.1|	84.29	191	21	8	15	199	6555856	6555669	3e-43	178
Ps_025976	gi|442654314|gb|CM001766.1|	97.78	45	1	0	165	209	27105215	27105259	1e-13	78.7
Ps_026021	gi|442654309|gb|CM001771.1|	87.17	187	7	11	11	189	14830047	14829870	8e-49	196
Ps_026027	gi|442654310|gb|CM001770.1|	88.24	170	11	9	151	315	12812856	12813021	2e-48	195
Ps_026028	gi|442654310|gb|CM001770.1|	88.24	170	11	9	133	297	12812856	12813021	2e-48	195
Ps_026049	gi|442654316|gb|CM001764.1|	81.09	275	22	21	14	273	2240615	2240356	6e-48	193
Ps_026074	gi|442654314|gb|CM001766.1|	87.47	367	34	12	47	407	19046742	19047102	7e-114	412
Ps_026076	gi|442654314|gb|CM001766.1|	91.86	221	12	6	23	240	29438018	29438235	2e-81	303
Ps_026088	gi|442654316|gb|CM001764.1|	84.11	214	13	17	22	228	397252	397451	3e-46	187
Ps_026091	gi|442654310|gb|CM001770.1|	86.4	125	10	7	28	149	36605981	36606101	6e-29	130
Ps_026108	gi|442654309|gb|CM001771.1|	89.57	115	12	0	1	115	7123910	7124024	5e-34	147
Ps_026115	gi|442654314|gb|CM001766.1|	77.27	418	49	32	312	710	38060346	38059956	8e-51	204
Ps_026116	gi|442654314|gb|CM001766.1|	77.27	418	49	32	179	577	38060346	38059956	6e-51	204
Ps_026119	gi|442654316|gb|CM001764.1|	83.83	266	30	10	24	282	14737751	14737492	2e-62	241
Ps_026120	gi|442654316|gb|CM001764.1|	83.83	266	30	10	37	295	14737751	14737492	3e-62	241
Ps_026131	gi|442654316|gb|CM001764.1|	81.01	237	24	14	20	254	718573	718790	9e-41	169
Ps_026155	gi|442654311|gb|CM001769.1|	94	100	4	2	30	128	24826372	24826470	5e-35	150
Ps_026156	gi|442654316|gb|CM001764.1|	90.54	74	7	0	75	148	38439104	38439177	1e-19	99
Ps_026157	gi|442654316|gb|CM001764.1|	90.54	74	7	0	75	148	38439104	38439177	1e-19	99
Ps_026174	gi|442654311|gb|CM001769.1|	82.09	134	14	8	136	264	16300532	16300404	8e-22	106
Ps_026175	gi|442654312|gb|CM001768.1|	88.28	401	35	12	18	413	39266080	39266473	5e-131	470
Ps_026199	gi|442654313|gb|CM001767.1|	79.61	206	12	16	4	205	41355843	41355664	2e-26	121
Ps_026200	gi|442654312|gb|CM001768.1|	95.45	132	5	1	1	131	19497994	19497863	4e-53	209
Ps_026201	gi|442654311|gb|CM001769.1|	80.7	228	24	16	20	240	33167479	33167693	5e-38	159
Ps_026202	gi|442654311|gb|CM001769.1|	82.1	324	29	21	40	348	33167384	33167693	5e-65	250
Ps_026205	gi|442654312|gb|CM001768.1|	87.84	74	8	1	134	206	24230641	24230714	2e-15	86.1
Ps_026227	gi|442654313|gb|CM001767.1|	88.61	79	5	4	5	82	2777497	2777422	8e-18	93.5
Ps_026266	gi|442654313|gb|CM001767.1|	82.83	99	13	4	119	215	13228362	13228458	1e-15	86.1
Ps_026267	gi|442654313|gb|CM001767.1|	86.67	105	10	4	178	280	13228357	13228459	6e-24	113
Ps_026268	gi|442654313|gb|CM001767.1|	83	100	13	4	119	216	13228362	13228459	3e-16	87.9
Ps_026269	gi|442654313|gb|CM001767.1|	86.54	104	10	4	178	279	13228357	13228458	2e-23	111
Ps_026279	gi|442654311|gb|CM001769.1|	83.13	409	59	7	21	427	9699043	9698643	2e-99	364
Ps_026280	gi|442654311|gb|CM001769.1|	82.37	465	70	9	95	556	9699098	9698643	4e-108	394
Ps_026293	gi|442654312|gb|CM001768.1|	81.48	637	76	28	480	1105	22626156	22626761	4e-135	484
Ps_026321	gi|442654312|gb|CM001768.1|	79.77	173	18	12	97	268	43079516	43079672	6e-23	110
Ps_026322	gi|442654312|gb|CM001768.1|	79.77	173	18	12	51	222	43079516	43079672	5e-23	110
Ps_026323	gi|442654312|gb|CM001768.1|	79.77	173	18	12	430	601	43079516	43079672	1e-22	110
Ps_026372	gi|442654315|gb|CM001765.1|	79.28	111	17	5	75	183	19379828	19379934	2e-11	73.1
Ps_026373	gi|442654315|gb|CM001765.1|	79.28	111	17	5	75	183	19379828	19379934	2e-11	73.1
Ps_026375	gi|442654316|gb|CM001764.1|	78.32	309	37	18	1	288	14636696	14636397	9e-42	172
Ps_026376	gi|442654316|gb|CM001764.1|	89.09	110	8	3	99	205	14636505	14636397	3e-30	134
Ps_026377	gi|442654310|gb|CM001770.1|	95.8	119	5	0	3	121	8510940	8510822	5e-48	193
Ps_026407	gi|442654313|gb|CM001767.1|	89.77	88	9	0	1	88	22168597	22168510	5e-24	113
Ps_026410	gi|442654312|gb|CM001768.1|	82.93	123	17	2	247	367	33347419	33347299	3e-22	108
Ps_026425	gi|442654312|gb|CM001768.1|	94.57	129	7	0	77	205	43137140	43137012	3e-50	200
Ps_026426	gi|442654313|gb|CM001767.1|	77.25	211	22	18	16	202	8645315	8645107	3e-20	100
Ps_026430	gi|442654313|gb|CM001767.1|	81.72	372	41	19	24	375	1220234	1219870	2e-75	285
Ps_026456	gi|442654316|gb|CM001764.1|	78.34	374	45	21	109	458	37287286	37286925	1e-52	209
Ps_026457	gi|442654316|gb|CM001764.1|	84.33	453	55	13	6	452	4717269	4717711	8e-119	429
Ps_026458	gi|442654316|gb|CM001764.1|	84.87	423	49	12	96	513	4717299	4717711	9e-114	412
Ps_026496	gi|442654311|gb|CM001769.1|	89.44	161	11	6	4	161	17129496	17129339	2e-49	198
Ps_026498	gi|442654311|gb|CM001769.1|	88.5	313	28	8	4	312	17129496	17129188	1e-101	372
Ps_026501	gi|442654314|gb|CM001766.1|	95.6	91	4	0	1	91	32734691	32734601	7e-34	147
Ps_026502	gi|442654314|gb|CM001766.1|	92.78	97	7	0	1	97	32734691	32734595	2e-32	141
Ps_026503	gi|442654314|gb|CM001766.1|	92.78	97	7	0	1	97	32734691	32734595	2e-32	141
Ps_026507	gi|442654315|gb|CM001765.1|	85.33	75	7	3	353	424	28158615	28158688	4e-12	75
Ps_026517	gi|442654313|gb|CM001767.1|	89.66	87	8	1	109	194	19589882	19589796	5e-23	110
Ps_026535	gi|442654313|gb|CM001767.1|	86.57	67	7	2	334	399	15658065	15658000	1e-11	73.1
Ps_026536	gi|442654313|gb|CM001767.1|	86.57	67	7	2	213	278	15658065	15658000	9e-12	73.1
Ps_026540	gi|442654313|gb|CM001767.1|	89.66	87	7	2	281	366	47792482	47792567	2e-22	110
Ps_026543	gi|442654312|gb|CM001768.1|	94.81	77	4	0	11	87	37661499	37661575	4e-26	121
Ps_026565	gi|442654312|gb|CM001768.1|	83.24	340	36	10	52	373	46246471	46246807	1e-77	292
Ps_026568	gi|442654315|gb|CM001765.1|	82.76	174	14	7	8	165	9920121	9920294	3e-32	141
Ps_026577	gi|442654311|gb|CM001769.1|	88.94	217	22	2	18	233	23420195	23420410	3e-70	267
Ps_026595	gi|442654311|gb|CM001769.1|	78.95	380	47	24	7	367	4988169	4987804	2e-58	228
Ps_026597	gi|442654309|gb|CM001771.1|	88.1	126	11	3	62	184	1565419	1565543	4e-34	147
Ps_026599	gi|442654312|gb|CM001768.1|	100	57	0	0	19	75	17667038	17666982	7e-22	106
Ps_026600	gi|442654314|gb|CM001766.1|	98	50	1	0	126	175	16981378	16981427	3e-16	87.9
Ps_026606	gi|442654311|gb|CM001769.1|	79.03	186	21	14	19	190	7413323	7413142	2e-23	111
Ps_026630	gi|442654311|gb|CM001769.1|	87.37	95	8	4	158	249	2304029	2303936	7e-22	106
Ps_026633	gi|442654313|gb|CM001767.1|	89.29	112	12	0	64	175	20117879	20117768	2e-32	141
Ps_026671	gi|442654309|gb|CM001771.1|	80.6	134	18	8	34	163	15817541	15817670	4e-19	97.1
Ps_026676	gi|442654310|gb|CM001770.1|	96.15	78	3	0	20	97	10364978	10365055	2e-28	128
Ps_026677	gi|442654310|gb|CM001770.1|	93.33	90	6	0	21	110	10364966	10365055	4e-30	134
Ps_026690	gi|442654313|gb|CM001767.1|	88	100	9	1	28	124	3752184	3752085	1e-24	115
Ps_026723	gi|442654311|gb|CM001769.1|	84.84	244	22	9	22	262	5478669	5478438	2e-59	231
Ps_026736	gi|442654311|gb|CM001769.1|	84.43	122	11	5	2	119	58594357	58594240	1e-23	113
Ps_026797	gi|442654311|gb|CM001769.1|	90.51	137	8	5	26	162	21659907	21660038	7e-43	176
Ps_026798	gi|442654311|gb|CM001769.1|	90.44	136	8	5	110	245	21659908	21660038	3e-42	174
Ps_026799	gi|442654311|gb|CM001769.1|	88.39	155	11	7	8	160	21659889	21660038	6e-44	180
Ps_026802	gi|442654309|gb|CM001771.1|	82.52	206	20	12	1	201	9016918	9017112	3e-40	167
Ps_026806	gi|442654313|gb|CM001767.1|	78.52	759	79	52	148	860	37905869	37906589	3e-116	422
Ps_026809	gi|442654310|gb|CM001770.1|	91.18	102	6	3	20	120	10390851	10390752	1e-30	135
Ps_026815	gi|442654311|gb|CM001769.1|	87.85	288	16	15	18	294	21660484	21660763	3e-86	320
Ps_026816	gi|442654311|gb|CM001769.1|	88.24	289	15	15	23	300	21660483	21660763	2e-88	327
Ps_026817	gi|442654311|gb|CM001769.1|	88.92	316	16	15	83	387	21660456	21660763	1e-101	372
Ps_026820	gi|442654314|gb|CM001766.1|	89.06	256	20	6	44	293	26331292	26331039	2e-83	311
Ps_026832	gi|442654311|gb|CM001769.1|	89.71	68	5	2	2	68	17959138	17959204	2e-15	86.1
Ps_026835	gi|442654312|gb|CM001768.1|	80.87	711	71	49	112	806	45276319	45275658	1e-139	499
Ps_026861	gi|442654312|gb|CM001768.1|	96.52	115	2	2	125	239	23670568	23670680	7e-47	189
Ps_026884	gi|442654311|gb|CM001769.1|	91	100	5	4	79	175	47380675	47380773	1e-29	132
Ps_026901	gi|442654310|gb|CM001770.1|	86.75	83	11	0	1	83	6155201	6155119	8e-18	93.5
Ps_026916	gi|442654314|gb|CM001766.1|	89.33	75	1	2	22	91	26702272	26702344	4e-16	87.9
Ps_026923	gi|442654315|gb|CM001765.1|	86.67	195	15	5	174	358	5882818	5883011	1e-51	206
Ps_026928	gi|442654311|gb|CM001769.1|	95.71	70	3	0	428	497	9109315	9109384	9e-24	113
Ps_026930	gi|442654313|gb|CM001767.1|	85.9	305	26	11	23	326	11411258	11410970	7e-83	309
Ps_026931	gi|442654313|gb|CM001767.1|	84.75	236	20	10	16	250	11411190	11410970	7e-57	222
Ps_026949	gi|442654310|gb|CM001770.1|	88.42	95	5	3	18	112	31255737	31255825	1e-22	110
Ps_026959	gi|442654315|gb|CM001765.1|	91.14	79	5	2	260	337	5893349	5893426	1e-21	106
Ps_026960	gi|442654315|gb|CM001765.1|	91.14	79	5	2	196	273	5893349	5893426	8e-22	106
Ps_026961	gi|442654315|gb|CM001765.1|	91.14	79	5	2	297	374	5893349	5893426	1e-21	106
Ps_026962	gi|442654315|gb|CM001765.1|	77.5	160	18	13	27	182	2357600	2357745	5e-14	80.5
Ps_026978	gi|442654311|gb|CM001769.1|	81.3	353	28	32	2	335	52385106	52385439	1e-65	252
Ps_026983	gi|442654310|gb|CM001770.1|	85.96	178	21	4	1	174	6792694	6792871	5e-46	187
Ps_027004	gi|442654313|gb|CM001767.1|	97.78	90	1	1	91	179	10148818	10148907	3e-36	154
Ps_027027	gi|442654312|gb|CM001768.1|	82.88	111	10	9	171	276	14011043	14011149	3e-17	91.6
Ps_027028	gi|442654312|gb|CM001768.1|	82.88	111	10	9	113	218	14011043	14011149	3e-17	91.6
Ps_027043	gi|442654312|gb|CM001768.1|	93.19	235	16	0	3	237	40154082	40154316	4e-94	346
Ps_027068	gi|442654312|gb|CM001768.1|	83	253	25	15	8	255	45268869	45269108	4e-54	213
Ps_027087	gi|442654315|gb|CM001765.1|	87.74	106	4	8	28	128	34273960	34273859	1e-24	115
Ps_027097	gi|442654313|gb|CM001767.1|	91.38	116	7	3	1	114	2701813	2701927	6e-37	156
Ps_027129	gi|442654315|gb|CM001765.1|	78.79	198	27	11	54	248	27157028	27157213	1e-25	119
Ps_027135	gi|442654314|gb|CM001766.1|	91.03	78	7	0	258	335	28646501	28646578	1e-21	106
Ps_027153	gi|442654309|gb|CM001771.1|	86.33	139	17	2	67	204	3763457	3763320	6e-35	150
Ps_027154	gi|442654309|gb|CM001771.1|	79.15	307	30	25	37	313	3762611	3762913	2e-44	182
Ps_027164	gi|442654310|gb|CM001770.1|	92.68	82	6	0	19	100	17549991	17550072	2e-25	119
Ps_027168	gi|442654312|gb|CM001768.1|	88.27	179	12	8	21	194	6939743	6939917	8e-52	206
Ps_027178	gi|442654309|gb|CM001771.1|	84.49	419	39	21	19	418	5649913	5649502	5e-107	390
Ps_027215	gi|442654311|gb|CM001769.1|	92.12	241	11	7	21	255	24564603	24564841	3e-90	333
Ps_027216	gi|442654311|gb|CM001769.1|	92.12	241	11	7	32	266	24564603	24564841	4e-90	333
Ps_027217	gi|442654311|gb|CM001769.1|	89.84	571	32	21	1	555	24564281	24564841	0	710
Ps_027257	gi|442654311|gb|CM001769.1|	84.01	269	23	16	1	257	20756478	20756738	2e-62	241
Ps_027258	gi|442654311|gb|CM001769.1|	81.72	186	17	14	16	190	20756559	20756738	7e-32	139
Ps_027270	gi|442654315|gb|CM001765.1|	87.65	81	6	4	126	204	28969431	28969353	2e-17	91.6
Ps_027274	gi|442654310|gb|CM001770.1|	85.92	206	11	10	17	221	40106381	40106193	2e-51	204
Ps_027280	gi|442654315|gb|CM001765.1|	95.81	310	11	2	1	309	5514015	5513707	4e-140	499
Ps_027309	gi|442654315|gb|CM001765.1|	82.17	286	22	22	10	275	3264017	3264293	1e-55	219
Ps_027345	gi|442654311|gb|CM001769.1|	95.16	62	3	0	314	375	21954833	21954772	2e-19	99
Ps_027354	gi|442654315|gb|CM001765.1|	90.04	773	52	18	1	758	27303163	27302401	0	977
Ps_027370	gi|442654312|gb|CM001768.1|	85.71	147	18	3	52	197	36177253	36177109	1e-35	152
Ps_027383	gi|442654316|gb|CM001764.1|	83.59	451	38	25	10	445	2908476	2908047	3e-107	390
Ps_027387	gi|442654311|gb|CM001769.1|	85.86	99	10	2	39	135	23228796	23228700	3e-20	102
Ps_027397	gi|442654313|gb|CM001767.1|	88.84	475	36	12	10	480	45220055	45219594	2e-160	568
Ps_027421	gi|442654309|gb|CM001771.1|	82.9	193	21	11	418	604	220916	221102	1e-38	163
Ps_027443	gi|442654309|gb|CM001771.1|	81.92	177	20	11	16	183	10296546	10296373	8e-32	139
Ps_027459	gi|442654311|gb|CM001769.1|	86.67	345	29	15	1	338	33726439	33726105	5e-100	366
Ps_027469	gi|442654313|gb|CM001767.1|	88.51	87	4	5	9	91	4973731	4973647	4e-20	100
Ps_027481	gi|442654311|gb|CM001769.1|	87.34	79	8	1	500	576	30059973	30060051	2e-16	89.8
Ps_027504	gi|442654314|gb|CM001766.1|	97.3	74	2	0	230	303	35976515	35976442	7e-28	126
Ps_027508	gi|442654310|gb|CM001770.1|	89.53	172	14	4	1	170	13047875	13047706	9e-55	215
Ps_027533	gi|442654311|gb|CM001769.1|	88.52	122	11	3	2	122	52061022	52061141	2e-33	145
Ps_027584	gi|442654310|gb|CM001770.1|	93.24	74	2	3	163	235	11885439	11885510	7e-22	106
Ps_027585	gi|442654310|gb|CM001770.1|	93.24	74	2	3	163	235	11885439	11885510	7e-22	106
Ps_027586	gi|442654310|gb|CM001770.1|	93.24	74	2	3	197	269	11885439	11885510	8e-22	106
Ps_027591	gi|442654309|gb|CM001771.1|	95.31	64	3	0	8	71	565661	565724	9e-21	102
Ps_027599	gi|442654314|gb|CM001766.1|	90.48	105	8	2	41	144	25014823	25014926	2e-31	137
Ps_027614	gi|442654310|gb|CM001770.1|	89.86	69	7	0	143	211	6025369	6025301	6e-17	89.8
Ps_027651	gi|442654310|gb|CM001770.1|	88.15	135	11	4	1	133	16138033	16137902	7e-37	156
Ps_027655	gi|442654313|gb|CM001767.1|	82.99	194	22	10	350	536	18569985	18570174	3e-39	165
Ps_027662	gi|442654311|gb|CM001769.1|	91.04	67	6	0	71	137	30971812	30971878	2e-17	91.6
Ps_027665	gi|442654312|gb|CM001768.1|	84.13	189	16	11	55	231	34525436	34525622	2e-41	171
Ps_027693	gi|442654309|gb|CM001771.1|	81.82	154	21	7	228	377	3499634	3499484	1e-26	122
Ps_027694	gi|442654309|gb|CM001771.1|	81.82	154	21	7	154	303	3499634	3499484	9e-27	122
Ps_027698	gi|442654312|gb|CM001768.1|	93.22	118	4	4	86	201	46722048	46722163	2e-41	171
Ps_027708	gi|442654316|gb|CM001764.1|	87.22	133	12	4	69	200	13513215	13513343	4e-34	147
Ps_027709	gi|442654310|gb|CM001770.1|	86.36	242	15	16	44	274	13484466	13484232	2e-64	248
Ps_027716	gi|442654310|gb|CM001770.1|	84.87	119	12	4	180	292	47554293	47554411	1e-24	115
Ps_027717	gi|442654310|gb|CM001770.1|	84.87	119	12	4	110	222	47554293	47554411	1e-24	115
Ps_027721	gi|442654313|gb|CM001767.1|	90.57	106	5	4	20	121	778612	778508	2e-30	135
Ps_027746	gi|442654313|gb|CM001767.1|	86.05	466	38	20	134	584	11305609	11305156	1e-132	475
Ps_027758	gi|442654313|gb|CM001767.1|	87.5	176	10	11	166	333	1264980	1264809	9e-48	193
Ps_027759	gi|442654313|gb|CM001767.1|	87.5	176	10	11	239	406	1264980	1264809	1e-47	193
Ps_027760	gi|442654313|gb|CM001767.1|	87.5	176	10	11	108	275	1264980	1264809	7e-48	193
Ps_027788	gi|442654316|gb|CM001764.1|	87.62	105	11	2	142	244	16544608	16544504	3e-26	121
Ps_027789	gi|442654316|gb|CM001764.1|	87.5	104	11	2	142	243	16544608	16544505	1e-25	119
Ps_027806	gi|442654316|gb|CM001764.1|	87.34	79	8	2	128	205	43925529	43925452	8e-17	89.8
Ps_027828	gi|442654312|gb|CM001768.1|	76.7	339	43	22	252	561	38745045	38744714	2e-36	156
Ps_027843	gi|442654314|gb|CM001766.1|	80.25	238	32	13	5	236	4809789	4810017	1e-39	165
Ps_027848	gi|442654315|gb|CM001765.1|	96.08	51	2	0	1	51	32073187	32073137	4e-15	84.2
Ps_027871	gi|442654314|gb|CM001766.1|	80.12	337	36	23	56	373	25899720	25900044	1e-56	222
Ps_027884	gi|442654312|gb|CM001768.1|	88.57	70	4	3	67	133	23151527	23151459	2e-14	82.4
Ps_027889	gi|442654309|gb|CM001771.1|	95.51	89	4	0	118	206	13341931	13341843	1e-32	143
Ps_027895	gi|442654315|gb|CM001765.1|	87.34	237	19	9	21	248	2055094	2055328	1e-68	261
Ps_027896	gi|442654315|gb|CM001765.1|	86.44	317	23	16	127	429	2055018	2055328	7e-89	329
Ps_027913	gi|442654316|gb|CM001764.1|	96.97	66	2	0	44	109	6800341	6800276	1e-23	111
Ps_027923	gi|442654311|gb|CM001769.1|	85.03	167	14	8	17	180	5008012	5008170	6e-38	159
Ps_027925	gi|442654312|gb|CM001768.1|	84.5	200	15	15	15	208	31994578	31994767	6e-45	183
Ps_027926	gi|442654312|gb|CM001768.1|	84.46	148	11	11	15	158	31994628	31994767	2e-30	135
Ps_027927	gi|442654312|gb|CM001768.1|	84.42	231	18	17	18	241	31994548	31994767	3e-53	211
Ps_027981	gi|442654310|gb|CM001770.1|	85.47	172	16	9	14	182	9885539	9885374	2e-41	171
Ps_027994	gi|442654312|gb|CM001768.1|	86.73	226	17	11	13	230	23736182	23735962	9e-62	239
Ps_028009	gi|442654312|gb|CM001768.1|	88.17	93	9	1	240	330	38366827	38366919	9e-23	110
Ps_028017	gi|442654316|gb|CM001764.1|	82.84	134	15	8	416	544	16933982	16934112	1e-23	113
Ps_028018	gi|442654316|gb|CM001764.1|	82.84	134	15	8	303	431	16933982	16934112	8e-24	113
Ps_028023	gi|442654309|gb|CM001771.1|	81.9	105	10	9	95	195	3966012	3966111	4e-14	80.5
Ps_028045	gi|442654314|gb|CM001766.1|	82.53	166	19	9	40	200	34463158	34462998	2e-31	137
Ps_028076	gi|442654312|gb|CM001768.1|	79.36	281	42	15	18	292	35802707	35802977	6e-45	183
Ps_028078	gi|442654312|gb|CM001768.1|	94.87	78	2	2	18	94	35802707	35802783	3e-26	121
Ps_028110	gi|442654312|gb|CM001768.1|	92.35	183	10	4	3	183	33133877	33133697	2e-67	257
Ps_028143	gi|442654313|gb|CM001767.1|	88.14	59	7	0	146	204	447658	447716	2e-11	71.3
Ps_028178	gi|442654313|gb|CM001767.1|	84	225	20	13	26	243	41625186	41625401	9e-51	202
Ps_028222	gi|442654309|gb|CM001771.1|	83.21	131	15	5	266	390	2252312	2252183	8e-24	113
Ps_028262	gi|442654313|gb|CM001767.1|	85.05	107	8	7	46	145	526194	526089	1e-20	102
Ps_028263	gi|442654313|gb|CM001767.1|	92.19	64	4	1	147	209	525926	525863	6e-17	89.8
Ps_028264	gi|442654313|gb|CM001767.1|	85.05	107	8	7	46	145	526194	526089	1e-20	102
Ps_028265	gi|442654313|gb|CM001767.1|	92.19	64	4	1	212	274	525926	525863	8e-17	89.8
Ps_028270	gi|442654316|gb|CM001764.1|	94.4	125	5	2	24	147	19012566	19012689	2e-47	191
Ps_028283	gi|442654315|gb|CM001765.1|	86.84	114	7	6	59	171	81683	81789	3e-26	121
Ps_028284	gi|442654315|gb|CM001765.1|	85.23	149	10	8	59	204	81683	81822	6e-33	143
Ps_028285	gi|442654314|gb|CM001766.1|	86.04	222	19	11	114	331	30286924	30287137	3e-58	228
Ps_028300	gi|442654311|gb|CM001769.1|	80.97	247	19	15	33	267	12842121	12842351	3e-41	171
Ps_028320	gi|442654313|gb|CM001767.1|	94.23	52	1	2	314	364	35702265	35702215	4e-13	78.7
Ps_028321	gi|442654313|gb|CM001767.1|	94.23	52	1	2	43	93	35702265	35702215	2e-13	78.7
Ps_028322	gi|442654313|gb|CM001767.1|	94.23	52	1	2	292	342	35702265	35702215	4e-13	78.7
Ps_028338	gi|442654311|gb|CM001769.1|	82.17	157	22	6	17	170	26938673	26938826	6e-29	130
Ps_028378	gi|442654310|gb|CM001770.1|	84.29	210	22	8	2	205	30111987	30112191	1e-48	195
Ps_028403	gi|442654310|gb|CM001770.1|	83.33	804	81	39	342	1132	17223751	17222988	0	693
Ps_028420	gi|442654310|gb|CM001770.1|	84.21	95	7	7	158	249	23593083	23593172	1e-15	86.1
Ps_028421	gi|442654316|gb|CM001764.1|	84.77	151	16	6	23	169	8780635	8780488	1e-33	145
Ps_028422	gi|442654316|gb|CM001764.1|	79.6	299	36	15	60	343	8780776	8780488	3e-47	191
Ps_028435	gi|442654309|gb|CM001771.1|	88.89	108	6	6	19	123	4080265	4080369	2e-28	128
Ps_028445	gi|442654315|gb|CM001765.1|	93.33	60	1	3	279	337	5508464	5508407	1e-15	86.1
Ps_028446	gi|442654315|gb|CM001765.1|	94.06	101	6	0	272	372	5508331	5508431	4e-36	154
Ps_028477	gi|442654311|gb|CM001769.1|	92.77	83	3	3	109	190	4751999	4751919	4e-25	117
Ps_028478	gi|442654311|gb|CM001769.1|	98.51	67	1	0	25	91	4752257	4752191	2e-25	119
Ps_028499	gi|442654309|gb|CM001771.1|	87	200	21	3	53	248	9371440	9371242	3e-56	220
Ps_028531	gi|442654310|gb|CM001770.1|	85.77	274	19	13	94	358	3801199	3800937	1e-71	272
Ps_028637	gi|442654313|gb|CM001767.1|	89.63	164	7	7	26	187	19478401	19478556	3e-50	200
Ps_028641	gi|442654315|gb|CM001765.1|	89.66	87	7	2	4	89	1810395	1810310	5e-23	110
Ps_028642	gi|442654310|gb|CM001770.1|	97.73	44	1	0	19	62	3168008	3167965	5e-13	76.8
Ps_028645	gi|442654310|gb|CM001770.1|	94.44	108	6	0	123	230	9419922	9419815	3e-40	167
Ps_028646	gi|442654315|gb|CM001765.1|	84.68	222	21	9	8	226	5298701	5298490	5e-53	209
Ps_028704	gi|442654311|gb|CM001769.1|	88.36	146	11	6	33	175	15210400	15210258	2e-41	171
Ps_028711	gi|442654311|gb|CM001769.1|	80.11	367	32	28	22	359	52281040	52280686	1e-60	235
Ps_028735	gi|442654315|gb|CM001765.1|	95	80	4	0	154	233	16035315	16035236	5e-28	126
Ps_028768	gi|442654310|gb|CM001770.1|	94.34	106	6	0	194	299	4246724	4246829	5e-39	163
Ps_028775	gi|442654310|gb|CM001770.1|	86.41	103	10	4	90	190	7787287	7787387	6e-23	110
Ps_028776	gi|442654310|gb|CM001770.1|	86.41	103	10	4	275	375	7787287	7787387	1e-22	110
Ps_028780	gi|442654311|gb|CM001769.1|	78.23	294	22	17	125	391	14888735	14889013	5e-35	150
Ps_028781	gi|442654311|gb|CM001769.1|	77.52	298	23	19	7	277	14888733	14889013	8e-32	139
Ps_028782	gi|442654311|gb|CM001769.1|	78.23	294	22	17	70	336	14888735	14889013	5e-35	150
Ps_028796	gi|442654313|gb|CM001767.1|	88.71	124	10	4	120	241	10545720	10545599	1e-34	148
Ps_028797	gi|442654313|gb|CM001767.1|	88.71	124	10	4	202	323	10545720	10545599	2e-34	148
Ps_028820	gi|442654309|gb|CM001771.1|	92.86	56	2	2	59	113	694671	694617	5e-14	80.5
Ps_028852	gi|442654313|gb|CM001767.1|	87.9	124	8	7	70	190	10148212	10148093	6e-32	139
Ps_028854	gi|442654312|gb|CM001768.1|	85.94	128	11	5	1	127	32839385	32839506	3e-29	130
Ps_028884	gi|442654313|gb|CM001767.1|	83.26	215	11	16	61	257	1354362	1354155	4e-42	174
Ps_028885	gi|442654313|gb|CM001767.1|	82.77	238	16	16	1	220	1354385	1354155	1e-46	189
Ps_028890	gi|442654315|gb|CM001765.1|	80	245	19	19	116	356	3132002	3131784	4e-36	154
Ps_028893	gi|442654311|gb|CM001769.1|	91.26	103	6	3	287	387	24722482	24722381	4e-31	137
Ps_028908	gi|442654312|gb|CM001768.1|	81.68	191	15	17	24	203	28579534	28579353	3e-32	141
Ps_028909	gi|442654313|gb|CM001767.1|	83.33	174	21	5	13	181	5788009	5787839	4e-36	154
Ps_028910	gi|442654313|gb|CM001767.1|	84.26	197	21	7	7	197	5788031	5787839	6e-45	183
Ps_028930	gi|442654314|gb|CM001766.1|	84.73	131	11	8	191	320	27386719	27386841	1e-26	122
Ps_028944	gi|442654311|gb|CM001769.1|	85.26	251	33	4	23	271	53449054	53448806	2e-66	255
Ps_028945	gi|442654311|gb|CM001769.1|	80.33	244	38	6	125	367	53478325	53478091	9e-43	176
Ps_028946	gi|442654311|gb|CM001769.1|	79.14	302	42	12	15	304	53478383	53478091	9e-47	189
Ps_028947	gi|442654311|gb|CM001769.1|	81.6	375	46	18	2	365	53447912	53447550	1e-76	289
Ps_028949	gi|442654311|gb|CM001769.1|	88.29	222	26	0	1	222	53449027	53448806	8e-70	267
Ps_028950	gi|442654311|gb|CM001769.1|	82.12	151	27	0	2	152	53448691	53448541	1e-28	130
Ps_028954	gi|442654315|gb|CM001765.1|	92.52	107	6	2	320	424	18875978	18876084	2e-35	152
Ps_028955	gi|442654315|gb|CM001765.1|	92.52	107	6	2	84	188	18875978	18876084	1e-35	152
Ps_028956	gi|442654315|gb|CM001765.1|	92.52	107	6	2	348	452	18875978	18876084	2e-35	152
Ps_028957	gi|442654309|gb|CM001771.1|	83.15	267	22	19	124	375	1683194	1683452	2e-56	222
Ps_028980	gi|442654312|gb|CM001768.1|	76.47	187	20	20	31	198	38771737	38771918	4e-14	80.5
Ps_028981	gi|442654312|gb|CM001768.1|	87.69	65	8	0	31	95	38771737	38771801	6e-13	76.8
Ps_028989	gi|442654312|gb|CM001768.1|	96.67	60	2	0	1	60	47316846	47316905	5e-20	100
Ps_028990	gi|442654312|gb|CM001768.1|	96.67	60	2	0	1	60	47316846	47316905	5e-20	100
Ps_029012	gi|442654313|gb|CM001767.1|	90.1	101	10	0	8	108	38507230	38507130	1e-29	132
Ps_029018	gi|442654311|gb|CM001769.1|	83.65	471	29	33	22	466	26682308	26682756	7e-110	399
Ps_029040	gi|442654310|gb|CM001770.1|	82.49	177	22	7	63	235	6654024	6653853	4e-34	147
Ps_029041	gi|442654312|gb|CM001768.1|	83.65	104	10	6	206	304	19431450	19431349	3e-17	91.6
Ps_029054	gi|442654311|gb|CM001769.1|	97.96	49	1	0	3	51	4199672	4199624	1e-15	86.1
Ps_029056	gi|442654313|gb|CM001767.1|	91.55	71	3	3	237	306	46284273	46284341	2e-18	95.3
Ps_029067	gi|442654313|gb|CM001767.1|	90.14	487	28	14	4	480	14747183	14746707	6e-175	616
Ps_029068	gi|442654313|gb|CM001767.1|	91.6	393	21	10	21	407	14747093	14746707	5e-150	532
Ps_029104	gi|442654313|gb|CM001767.1|	97.56	82	2	0	138	219	2175967	2175886	2e-32	141
Ps_029111	gi|442654309|gb|CM001771.1|	85.57	201	25	3	24	222	13836483	13836681	2e-52	207
Ps_029116	gi|442654314|gb|CM001766.1|	86.54	156	15	6	139	290	28504385	28504538	4e-40	167
Ps_029117	gi|442654314|gb|CM001766.1|	91.67	60	5	0	139	198	28504385	28504444	5e-15	84.2
Ps_029118	gi|442654314|gb|CM001766.1|	91.8	61	5	0	139	199	28504385	28504445	1e-15	86.1
Ps_029127	gi|442654316|gb|CM001764.1|	82.38	193	19	14	34	218	10678791	10678976	4e-36	154
Ps_029141	gi|442654316|gb|CM001764.1|	83.15	267	27	14	2	256	46241640	46241900	3e-58	228
Ps_029159	gi|442654310|gb|CM001770.1|	91.32	242	14	7	172	408	37096520	37096759	4e-87	324
Ps_029160	gi|442654310|gb|CM001770.1|	91.32	242	14	7	97	333	37096520	37096759	3e-87	324
Ps_029161	gi|442654310|gb|CM001770.1|	91.67	228	12	7	11	233	37096534	37096759	7e-83	309
Ps_029162	gi|442654313|gb|CM001767.1|	85.27	448	40	19	18	452	48677422	48676988	1e-121	438
Ps_029163	gi|442654313|gb|CM001767.1|	86.1	410	36	15	24	424	48677385	48676988	1e-116	422
Ps_029194	gi|442654316|gb|CM001764.1|	95.31	64	3	0	17	80	4057849	4057786	8e-21	102
Ps_029207	gi|442654312|gb|CM001768.1|	88.24	119	12	2	13	130	17095107	17094990	2e-32	141
Ps_029210	gi|442654311|gb|CM001769.1|	85.59	229	18	11	120	339	33513653	33513875	1e-57	226
Ps_029211	gi|442654311|gb|CM001769.1|	85.33	225	18	11	17	232	33513657	33513875	1e-55	219
Ps_029221	gi|442654315|gb|CM001765.1|	78.92	427	45	33	22	417	11602479	11602891	2e-64	248
Ps_029225	gi|442654310|gb|CM001770.1|	92.11	76	6	0	76	151	12301631	12301706	3e-22	108
Ps_029226	gi|442654310|gb|CM001770.1|	92.11	76	6	0	35	110	12301631	12301706	2e-22	108
Ps_029255	gi|442654310|gb|CM001770.1|	75.9	307	31	33	43	336	14283493	14283769	5e-25	117
Ps_029256	gi|442654310|gb|CM001770.1|	76.64	274	27	28	13	275	14283522	14283769	4e-25	117
Ps_029271	gi|442654314|gb|CM001766.1|	94.27	349	12	5	1	345	15658655	15658999	2e-148	527
Ps_029281	gi|442654310|gb|CM001770.1|	88.61	158	16	2	70	226	29838178	29838334	2e-47	191
Ps_029282	gi|442654310|gb|CM001770.1|	88.61	158	16	2	99	255	29838178	29838334	2e-47	191
Ps_029283	gi|442654310|gb|CM001770.1|	88.61	158	16	2	28	184	29838178	29838334	2e-47	191
Ps_029286	gi|442654313|gb|CM001767.1|	79.47	151	16	10	131	278	41610025	41609887	7e-18	93.5
Ps_029367	gi|442654316|gb|CM001764.1|	83.95	243	25	13	14	251	12291584	12291351	3e-56	220
Ps_029368	gi|442654316|gb|CM001764.1|	83.7	270	28	15	9	272	12291610	12291351	2e-62	241
Ps_029386	gi|442654313|gb|CM001767.1|	92.55	94	3	4	41	133	681164	681074	1e-29	132
Ps_029388	gi|442654316|gb|CM001764.1|	91.43	70	5	1	27	96	47290363	47290295	2e-18	95.3
Ps_029394	gi|442654309|gb|CM001771.1|	80.73	218	30	11	88	298	3956469	3956257	7e-38	159
Ps_029395	gi|442654309|gb|CM001771.1|	80.73	218	30	11	79	289	3956469	3956257	7e-38	159
Ps_029417	gi|442654312|gb|CM001768.1|	90.48	126	8	4	47	170	2988651	2988774	5e-39	163
Ps_029419	gi|442654312|gb|CM001768.1|	90.71	140	9	4	1	138	2988637	2988774	4e-45	183
Ps_029428	gi|442654312|gb|CM001768.1|	90.32	93	7	2	21	112	13790231	13790140	5e-26	121
Ps_029430	gi|442654312|gb|CM001768.1|	89.34	122	10	3	19	138	13790260	13790140	7e-35	150
Ps_029431	gi|442654312|gb|CM001768.1|	93.88	49	3	0	4	52	38835721	38835673	3e-12	75
Ps_029444	gi|442654316|gb|CM001764.1|	86.21	174	21	3	78	251	15197856	15198026	1e-45	185
Ps_029453	gi|442654310|gb|CM001770.1|	92.45	53	1	3	173	225	23426893	23426844	8e-12	73.1
Ps_029454	gi|442654313|gb|CM001767.1|	97.53	81	2	0	15	95	15394888	15394968	2e-31	139
Ps_029466	gi|442654312|gb|CM001768.1|	93.55	62	4	0	224	285	32060922	32060983	7e-18	93.5
Ps_029488	gi|442654315|gb|CM001765.1|	87.5	104	10	3	41	143	33722466	33722567	3e-25	117
Ps_029492	gi|442654311|gb|CM001769.1|	95.35	43	2	0	170	212	28598029	28597987	8e-11	69.4
Ps_029504	gi|442654314|gb|CM001766.1|	89.01	182	14	4	144	321	38214411	38214232	3e-56	220
Ps_029508	gi|442654310|gb|CM001770.1|	81.63	147	9	8	102	245	38136684	38136815	1e-21	106
Ps_029518	gi|442654311|gb|CM001769.1|	97.78	90	2	0	239	328	20778659	20778570	1e-36	156
Ps_029519	gi|442654311|gb|CM001769.1|	79.37	378	38	26	83	428	20778939	20778570	8e-59	230
Ps_029520	gi|442654311|gb|CM001769.1|	97.78	90	2	0	152	241	20778659	20778570	7e-37	156
Ps_029536	gi|442654314|gb|CM001766.1|	86.01	193	14	9	3	185	15936135	15936324	2e-48	195
Ps_029538	gi|442654315|gb|CM001765.1|	85.43	302	20	14	94	384	35175612	35175900	9e-78	292
Ps_029577	gi|442654312|gb|CM001768.1|	77.59	241	20	29	79	309	43013375	43013159	3e-24	115
Ps_029593	gi|442654316|gb|CM001764.1|	89.96	229	23	0	1	229	27243942	27244170	4e-79	296
Ps_029600	gi|442654311|gb|CM001769.1|	97.26	73	2	0	74	146	14750051	14749979	9e-27	124
Ps_029614	gi|442654314|gb|CM001766.1|	85.94	192	13	10	10	194	37336902	37336718	6e-48	193
Ps_029623	gi|442654316|gb|CM001764.1|	82.1	162	12	9	251	404	41771495	41771343	1e-26	122
Ps_029630	gi|442654314|gb|CM001766.1|	85.71	70	8	2	623	691	3088954	3088886	2e-11	73.1
Ps_029635	gi|442654311|gb|CM001769.1|	89.83	118	7	4	16	129	6607364	6607248	6e-34	147
Ps_029640	gi|442654315|gb|CM001765.1|	90.07	141	12	2	29	168	30875987	30875848	1e-44	182
Ps_029650	gi|442654311|gb|CM001769.1|	83.16	95	11	5	130	224	39409376	39409287	1e-14	82.4
Ps_029651	gi|442654311|gb|CM001769.1|	83.16	95	11	5	297	391	39409376	39409287	2e-14	82.4
Ps_029652	gi|442654311|gb|CM001769.1|	83.16	95	11	5	259	353	39409376	39409287	2e-14	82.4
Ps_029653	gi|442654311|gb|CM001769.1|	83.16	95	11	5	231	325	39409376	39409287	2e-14	82.4
Ps_029669	gi|442654310|gb|CM001770.1|	83.77	191	18	6	28	207	7837934	7838122	7e-41	169
Ps_029673	gi|442654310|gb|CM001770.1|	95.74	47	1	1	475	520	18428894	18428848	5e-12	75
Ps_029674	gi|442654310|gb|CM001770.1|	95.74	47	1	1	464	509	18428894	18428848	5e-12	75
Ps_029675	gi|442654310|gb|CM001770.1|	95.74	47	1	1	281	326	18428894	18428848	3e-12	75
Ps_029678	gi|442654309|gb|CM001771.1|	88.24	306	20	9	1	296	6214164	6214463	1e-95	351
Ps_029679	gi|442654309|gb|CM001771.1|	88.78	196	9	8	24	212	6214274	6214463	1e-58	228
Ps_029687	gi|442654311|gb|CM001769.1|	87.5	88	7	4	66	151	13250356	13250441	1e-19	99
Ps_029721	gi|442654310|gb|CM001770.1|	92.98	57	4	0	18	74	41560960	41560904	4e-15	84.2
Ps_029736	gi|442654313|gb|CM001767.1|	82.41	199	15	11	21	218	9714549	9714370	6e-37	156
Ps_029771	gi|442654312|gb|CM001768.1|	85.45	110	8	6	193	300	37084803	37084906	3e-22	108
Ps_029772	gi|442654312|gb|CM001768.1|	85.45	110	8	6	166	273	37084803	37084906	3e-22	108
Ps_029823	gi|442654313|gb|CM001767.1|	89.58	96	10	0	47	142	47195120	47195215	6e-27	122
Ps_029826	gi|442654315|gb|CM001765.1|	90.54	74	4	1	45	115	6051917	6051844	2e-18	95.3
Ps_029827	gi|442654315|gb|CM001765.1|	84.17	240	26	5	1	236	6051994	6051763	7e-57	222
Ps_029838	gi|442654313|gb|CM001767.1|	83.54	158	19	7	45	197	40171464	40171309	2e-32	141
Ps_029844	gi|442654316|gb|CM001764.1|	92.41	79	6	0	133	211	21729783	21729861	4e-24	113
Ps_029849	gi|442654311|gb|CM001769.1|	95	60	3	0	1	60	17132376	17132317	2e-18	95.3
Ps_029878	gi|442654312|gb|CM001768.1|	82.73	139	18	6	18	153	26985386	26985251	9e-26	119
Ps_029945	gi|442654309|gb|CM001771.1|	79.75	158	13	12	84	239	7224055	7224195	5e-19	97.1
Ps_029946	gi|442654309|gb|CM001771.1|	78.68	333	27	29	224	551	7223902	7224195	3e-44	182
Ps_029956	gi|442654314|gb|CM001766.1|	85.14	74	7	4	46	116	19817312	19817384	6e-12	73.1
Ps_029957	gi|442654314|gb|CM001766.1|	85.14	74	7	4	172	242	19817312	19817384	1e-11	73.1
Ps_029958	gi|442654314|gb|CM001766.1|	85.14	74	7	4	89	159	19817312	19817384	8e-12	73.1
Ps_029959	gi|442654313|gb|CM001767.1|	82.67	225	26	8	4	227	6309268	6309056	2e-46	187
Ps_029985	gi|442654312|gb|CM001768.1|	83.92	286	24	15	264	533	36208214	36207935	7e-66	254
Ps_029995	gi|442654311|gb|CM001769.1|	90.27	226	16	4	152	374	3842712	3842934	3e-77	291
Ps_030010	gi|442654312|gb|CM001768.1|	91.56	237	17	3	63	298	47793410	47793176	2e-87	324
Ps_030012	gi|442654312|gb|CM001768.1|	96.08	51	1	1	368	418	47793225	47793176	2e-14	82.4
Ps_030016	gi|442654311|gb|CM001769.1|	90.67	75	4	2	154	228	13895800	13895871	4e-19	97.1
Ps_030060	gi|442654309|gb|CM001771.1|	78.68	136	17	9	23	153	6156103	6156231	5e-14	80.5
Ps_030068	gi|442654314|gb|CM001766.1|	93.33	90	4	2	1	90	27532558	27532471	1e-29	132
Ps_030097	gi|442654316|gb|CM001764.1|	80.75	161	17	10	21	175	2311313	2311465	6e-24	113
Ps_030098	gi|442654315|gb|CM001765.1|	86.84	114	7	7	171	279	9287302	9287192	3e-26	121
Ps_030099	gi|442654315|gb|CM001765.1|	86.49	111	7	7	171	276	9287302	9287195	1e-24	115
Ps_030105	gi|442654310|gb|CM001770.1|	88.39	112	1	7	36	140	8893567	8893461	2e-27	124
Ps_030106	gi|442654310|gb|CM001770.1|	88.39	112	1	7	36	140	8893567	8893461	2e-27	124
Ps_030158	gi|442654314|gb|CM001766.1|	87.73	163	9	9	88	244	35283746	35283589	4e-44	180
Ps_030159	gi|442654314|gb|CM001766.1|	82.07	251	17	23	30	261	35283830	35283589	8e-47	189
Ps_030202	gi|442654310|gb|CM001770.1|	88.79	116	7	6	142	254	25678407	25678519	4e-31	137
Ps_030203	gi|442654310|gb|CM001770.1|	88.79	116	7	6	88	200	25678407	25678519	3e-31	137
Ps_030204	gi|442654310|gb|CM001770.1|	88.79	116	7	6	138	250	25678407	25678519	4e-31	137
Ps_030253	gi|442654310|gb|CM001770.1|	81	442	47	23	137	553	2624718	2625147	7e-85	316
Ps_030282	gi|442654313|gb|CM001767.1|	89.06	128	8	6	15	139	37150878	37151002	3e-36	154
Ps_030283	gi|442654313|gb|CM001767.1|	88.89	144	10	6	195	335	37150862	37151002	1e-41	172
Ps_030293	gi|442654313|gb|CM001767.1|	84.06	138	13	8	120	256	48095040	48094911	2e-27	124
Ps_030335	gi|442654313|gb|CM001767.1|	81.05	438	51	24	1	421	40481519	40481941	4e-86	320
Ps_030342	gi|442654316|gb|CM001764.1|	80.09	216	29	12	68	275	13962871	13963080	1e-34	148
Ps_030371	gi|442654316|gb|CM001764.1|	90.32	124	10	2	44	166	33466857	33466735	1e-38	161
Ps_030385	gi|442654312|gb|CM001768.1|	87.7	309	24	10	1	304	24151556	24151855	1e-94	348
Ps_030393	gi|442654311|gb|CM001769.1|	83.24	340	35	17	1	324	17714957	17714624	7e-78	292
Ps_030403	gi|442654310|gb|CM001770.1|	84.84	277	37	4	3	275	12254425	12254150	4e-72	274
Ps_030415	gi|442654314|gb|CM001766.1|	86	100	10	4	119	216	27592083	27592180	3e-21	104
Ps_030417	gi|442654315|gb|CM001765.1|	84.07	113	13	5	2	111	6885942	6886052	6e-21	104
Ps_030426	gi|442654311|gb|CM001769.1|	83	100	8	7	49	139	3655029	3655128	1e-14	82.4
Ps_030432	gi|442654311|gb|CM001769.1|	76.74	589	72	47	13	570	55696230	55696784	2e-70	268
Ps_030449	gi|442654316|gb|CM001764.1|	87.67	146	11	5	1	141	7439381	7439524	5e-39	163
Ps_030453	gi|442654313|gb|CM001767.1|	83.96	586	71	20	95	674	7067098	7066530	6e-152	540
Ps_030459	gi|442654311|gb|CM001769.1|	84.44	90	2	8	13	93	13039697	13039611	1e-13	78.7
Ps_030478	gi|442654312|gb|CM001768.1|	89.02	246	13	13	115	351	42051653	42051893	1e-77	292
Ps_030479	gi|442654312|gb|CM001768.1|	88.89	288	16	15	115	392	42051653	42051934	4e-92	340
Ps_030501	gi|442654313|gb|CM001767.1|	86.61	336	28	13	1	324	8554786	8554456	9e-97	355
Ps_030502	gi|442654313|gb|CM001767.1|	84.39	269	25	13	18	274	8554719	8554456	1e-64	248
Ps_030527	gi|442654315|gb|CM001765.1|	87.62	323	31	9	106	425	3969364	3969680	6e-100	366
Ps_030536	gi|442654312|gb|CM001768.1|	76.73	202	30	11	22	214	37106806	37106999	1e-18	97.1
Ps_030541	gi|442654311|gb|CM001769.1|	91.87	123	6	4	249	370	27514052	27514171	2e-40	169
Ps_030549	gi|442654310|gb|CM001770.1|	93.4	106	7	0	14	119	39162755	39162650	2e-37	158
Ps_030550	gi|442654310|gb|CM001770.1|	95.77	71	3	0	246	316	39160162	39160232	2e-24	115
Ps_030560	gi|442654311|gb|CM001769.1|	89.86	148	13	2	179	325	16433227	16433081	1e-46	189
Ps_030561	gi|442654311|gb|CM001769.1|	89.86	148	13	2	126	272	16433227	16433081	8e-47	189
Ps_030570	gi|442654315|gb|CM001765.1|	96.72	61	2	0	174	234	1388894	1388834	9e-21	102
Ps_030571	gi|442654315|gb|CM001765.1|	96.72	61	2	0	163	223	1388894	1388834	8e-21	102
Ps_030574	gi|442654311|gb|CM001769.1|	92.86	56	4	0	72	127	5103975	5104030	2e-14	82.4
Ps_030587	gi|442654314|gb|CM001766.1|	96.91	97	3	0	1	97	36433303	36433207	2e-38	163
Ps_030599	gi|442654316|gb|CM001764.1|	80.09	211	19	15	14	212	17981993	17982192	8e-31	135
Ps_030600	gi|442654316|gb|CM001764.1|	85.12	121	9	5	81	196	17982076	17982192	1e-24	115
Ps_030601	gi|442654316|gb|CM001764.1|	80.19	207	19	14	24	219	17981997	17982192	9e-31	135
Ps_030608	gi|442654310|gb|CM001770.1|	92.31	52	2	2	215	265	31431489	31431539	9e-12	73.1
Ps_030611	gi|442654315|gb|CM001765.1|	83.39	283	29	14	4	274	1565149	1564873	7e-64	246
Ps_030616	gi|442654315|gb|CM001765.1|	90.16	305	20	9	5	302	29944254	29943953	8e-107	388
Ps_030622	gi|442654311|gb|CM001769.1|	94.44	54	3	0	17	70	51110988	51110935	4e-15	84.2
Ps_030646	gi|442654313|gb|CM001767.1|	87.01	77	6	3	68	140	13288641	13288717	4e-15	84.2
Ps_030665	gi|442654311|gb|CM001769.1|	87.69	65	5	3	25	86	21214041	21214105	6e-12	73.1
Ps_030683	gi|442654311|gb|CM001769.1|	92.46	199	15	0	20	218	17262826	17262628	8e-76	285
Ps_030685	gi|442654311|gb|CM001769.1|	91.86	86	4	2	20	105	17262826	17262744	3e-25	117
Ps_030701	gi|442654309|gb|CM001771.1|	91.16	147	13	0	9	155	927225	927079	3e-50	200
Ps_030728	gi|442654314|gb|CM001766.1|	84.07	226	22	12	42	262	10205430	10205214	7e-52	206
Ps_030742	gi|442654316|gb|CM001764.1|	78.4	250	32	18	150	386	3907305	3907065	2e-32	143
Ps_030751	gi|442654314|gb|CM001766.1|	82.5	320	20	23	80	380	35434445	35434143	2e-64	248
Ps_030769	gi|442654312|gb|CM001768.1|	84.52	239	27	8	1	234	34734183	34733950	1e-58	228
Ps_030791	gi|442654313|gb|CM001767.1|	80.31	259	27	19	21	263	6472655	6472905	2e-42	174
Ps_030792	gi|442654313|gb|CM001767.1|	83.47	248	19	14	21	253	6472655	6472895	2e-53	211
Ps_030800	gi|442654310|gb|CM001770.1|	89.66	116	6	6	799	912	10730797	10730908	3e-32	143
Ps_030801	gi|442654310|gb|CM001770.1|	75.84	298	36	28	116	405	10741418	10741149	2e-25	119
Ps_030802	gi|442654312|gb|CM001768.1|	87.63	97	6	6	43	137	21994973	21995065	2e-22	108
Ps_030843	gi|442654313|gb|CM001767.1|	81.7	519	72	18	252	758	43475785	43476292	5e-113	411
Ps_030844	gi|442654313|gb|CM001767.1|	87.41	286	31	5	26	310	43476011	43476292	2e-87	324
Ps_030848	gi|442654314|gb|CM001766.1|	87.5	88	7	4	12	97	36342551	36342466	1e-19	99
Ps_030851	gi|442654314|gb|CM001766.1|	87.5	88	7	4	12	97	36342551	36342466	1e-19	99
Ps_030865	gi|442654316|gb|CM001764.1|	84.79	263	32	8	36	294	1963883	1963625	3e-67	257
Ps_030893	gi|442654313|gb|CM001767.1|	92	75	3	2	14	88	19332970	19333041	2e-20	102
Ps_030894	gi|442654312|gb|CM001768.1|	93.16	117	7	1	3	119	24586260	24586145	9e-41	171
Ps_030919	gi|442654313|gb|CM001767.1|	86.32	351	38	9	24	370	37241141	37240797	3e-102	374
Ps_030928	gi|442654316|gb|CM001764.1|	91.63	251	19	2	195	444	2274457	2274208	8e-94	346
Ps_030929	gi|442654316|gb|CM001764.1|	85.11	282	21	15	5	269	2274810	2274533	1e-70	268
Ps_030930	gi|442654316|gb|CM001764.1|	86.33	622	47	27	5	607	2274810	2274208	0	643
Ps_030940	gi|442654314|gb|CM001766.1|	83.96	106	7	10	12	113	6899546	6899447	1e-17	93.5
Ps_030950	gi|442654314|gb|CM001766.1|	81.09	312	25	19	1	283	39727245	39726939	1e-55	219
Ps_030958	gi|442654315|gb|CM001765.1|	87.13	171	14	8	17	182	9823018	9823185	3e-46	187
Ps_030983	gi|442654315|gb|CM001765.1|	90.72	97	7	2	19	114	9676299	9676204	3e-28	128
Ps_030997	gi|442654310|gb|CM001770.1|	90.48	105	8	2	429	532	321696	321799	1e-30	137
Ps_030999	gi|442654316|gb|CM001764.1|	85.52	145	14	4	3	140	28072368	28072512	2e-33	145
Ps_031030	gi|442654312|gb|CM001768.1|	88.49	252	19	5	71	319	35615538	35615294	5e-79	296
Ps_031031	gi|442654312|gb|CM001768.1|	88.62	246	18	5	77	319	35615532	35615294	2e-77	291
Ps_031035	gi|442654313|gb|CM001767.1|	87.3	126	8	4	1	126	28861941	28861824	5e-31	137
Ps_031036	gi|442654313|gb|CM001767.1|	77.04	331	31	23	1	301	28861917	28862232	2e-34	148
Ps_031041	gi|442654312|gb|CM001768.1|	83.33	240	22	13	1	224	47593413	47593176	1e-51	206
Ps_031042	gi|442654312|gb|CM001768.1|	80.95	147	12	12	134	266	47593320	47593176	2e-20	102
Ps_031049	gi|442654311|gb|CM001769.1|	80.57	175	16	10	1	163	4985361	4985193	2e-25	119
Ps_031081	gi|442654311|gb|CM001769.1|	95.77	71	3	0	47	117	2112458	2112528	2e-24	115
Ps_031082	gi|442654313|gb|CM001767.1|	88.32	197	17	5	112	304	8850594	8850400	2e-59	231
Ps_031083	gi|442654313|gb|CM001767.1|	90.22	225	17	4	112	333	8850594	8850372	9e-77	289
Ps_031105	gi|442654310|gb|CM001770.1|	88.06	201	16	7	50	246	9532788	9532592	1e-59	231
Ps_031106	gi|442654310|gb|CM001770.1|	83.57	280	34	8	1	276	9532332	9532603	1e-65	252
Ps_031107	gi|442654310|gb|CM001770.1|	88.06	201	16	7	50	246	9532788	9532592	1e-59	231
Ps_031108	gi|442654310|gb|CM001770.1|	85.37	123	12	6	24	143	4433441	4433560	2e-26	122
Ps_031118	gi|442654312|gb|CM001768.1|	80	140	15	7	18	149	13794851	13794717	2e-17	91.6
Ps_031119	gi|442654312|gb|CM001768.1|	81.6	163	15	9	25	178	13794873	13794717	3e-26	121
Ps_031133	gi|442654310|gb|CM001770.1|	90.55	127	8	4	10	134	41825160	41825036	9e-40	165
Ps_031150	gi|442654314|gb|CM001766.1|	86.59	164	19	1	7	167	37325016	37325179	1e-43	178
Ps_031166	gi|442654310|gb|CM001770.1|	87.88	198	16	7	31	224	7108297	7108490	5e-58	226
Ps_031167	gi|442654310|gb|CM001770.1|	82.25	383	36	20	207	569	7108120	7108490	2e-80	302
Ps_031173	gi|442654316|gb|CM001764.1|	86	150	16	4	28	176	19932948	19932803	1e-36	156
Ps_031199	gi|442654314|gb|CM001766.1|	85.71	147	16	3	66	209	20328467	20328611	3e-35	150
Ps_031225	gi|442654315|gb|CM001765.1|	90.07	151	9	4	16	163	25219552	25219699	2e-47	191
[truncated: 42,759 more rows]

## Sheet: Kaspa - Medicago genome BLASTN
Query	Subject	%_identity	alignment_length	mismatches	gap_openings	q_start	q_end	s_start	s_end	e_value	bit_score
Ps_000122	Mt3.5.1Chr1	81.31	214	23	17	3	207	5881880	5882085	1e-37	158
Ps_000135	Mt3.5.1Chr1	87.2	164	12	8	18	176	18355468	18355309	1e-43	178
Ps_000162	Mt3.5Chr3	81.2	250	22	21	14	253	33864274	33864040	1e-43	178
Ps_000177	Mt3.5.1Chr5	83.12	77	12	1	138	214	27696309	27696384	8e-11	69.4
Ps_000178	Mt3.5.1Chr8	87.8	205	20	4	1	203	24963423	24963624	6e-61	235
Ps_000181	Mt3.5.1Chr4	93.62	47	1	2	1	46	34731361	34731406	8e-11	69.4
Ps_000183	Mt3.5.1Chr1	80.88	251	28	19	4	247	15714202	15713965	4e-44	180
Ps_000221	Mt3.5.1Chr2	80.09	216	21	12	1	208	7341228	7341027	1e-32	141
Ps_000226	Mt3.5.1Chr4	85.11	235	12	16	35	250	39796120	39795890	8e-56	219
Ps_000268	Mt3.5.1Chr5	87.16	109	8	6	82	187	21668390	21668285	7e-26	119
Ps_000299	Mt3.5.1Chr7	95.07	142	7	0	3	144	35177560	35177701	2e-57	224
Ps_000368	Mt3.5.1Chr4	84.62	182	25	3	23	202	42078438	42078618	1e-43	178
Ps_000417	Mt3.5.1Chr5	89.55	201	13	8	37	232	1696276	1696473	1e-64	248
Ps_000443	Mt3.5.1Chr2	84.27	89	9	4	1	89	18921491	18921408	1e-14	82.4
Ps_000490	Mt3.5.1Chr2	80.19	207	29	10	4	206	727371	727173	2e-33	145
Ps_000514	Mt3.5.1Chr1	84.62	117	11	6	57	168	23688120	23688006	4e-23	110
Ps_000533	Mt3.5Chr3	79.01	262	25	13	16	276	1856546	1856314	9e-36	152
Ps_000534	Mt3.5Chr3	91.78	73	6	0	138	210	1856386	1856314	7e-21	102
Ps_000556	Mt3.5.1Chr6	94.44	72	3	1	158	229	6471120	6471050	5e-23	110
Ps_000557	Mt3.5.1Chr6	94.44	72	3	1	140	211	6471120	6471050	4e-23	110
Ps_000569	Mt3.5.1Chr5	79.32	266	32	18	4	250	31339739	31340000	1e-39	165
Ps_000586	Mt3.5.1Chr2	86.42	162	11	10	66	219	20586588	20586746	3e-40	167
Ps_000692	Mt3.5.1Chr5	92.66	109	7	1	90	198	27226103	27226210	5e-37	156
Ps_000743	Mt3.5Chr3	79.02	224	21	16	4	207	35343578	35343795	4e-29	130
Ps_000746	Mt3.5.1Chr7	89.16	83	7	2	14	95	13480748	13480667	1e-20	102
Ps_000748	Mt3.5.1Chr1	84.62	91	8	4	1	85	1335575	1335485	9e-16	86.1
Ps_000797	gi|242247705|gb|AC229724.12|	90.83	120	9	2	91	209	121993	121875	4e-38	159
Ps_000829	Mt3.5.1Chr7	86.54	104	6	7	11	110	8303785	8303686	2e-22	108
Ps_001005	Mt3.5.1Chr6	87.61	113	8	4	68	174	18769005	18769117	4e-28	126
Ps_001009	Mt3.5.1Chr8	84.54	194	16	13	2	189	29718918	29718733	3e-44	180
Ps_001015	Mt3.5.1Chr5	86.6	209	21	6	5	210	10691498	10691702	2e-57	224
Ps_001019	Mt3.5.1Chr6	85.52	221	16	12	1	209	13896357	13896141	2e-55	217
Ps_001034	Mt3.5.1Chr1	88.46	78	8	1	1	78	26046853	26046929	4e-18	93.5
Ps_001075	Mt3.5.1Chr2	97.56	41	1	0	148	188	29601388	29601348	3e-11	71.3
Ps_001101	Mt3.5.1Chr4	87.44	199	17	6	14	208	23205075	23205269	5e-57	222
Ps_001137	Mt3.5.1Chr8	80.08	236	25	17	2	231	15887891	15888110	7e-37	156
Ps_001168	Mt3.5Chr3	89.19	111	7	5	1	109	21733963	21733856	3e-30	134
Ps_001189	gi|257900619|gb|AC234952.5|	88.12	303	12	15	15	301	112884	113178	8e-92	339
Ps_001218	gi|217273002|gb|AC233662.1|	84.57	162	20	5	6	163	75182	75342	7e-37	156
Ps_001254	Mt3.5.1Chr7	93.06	72	4	1	1	71	35536776	35536705	3e-21	104
Ps_001293	Mt3.5.1Chr5	85.53	76	8	3	111	184	38066775	38066701	6e-13	76.8
Ps_001307	Mt3.5.1Chr8	86.51	215	20	3	1	214	8106809	8107015	1e-58	228
Ps_001308	Mt3.5.1Chr1	96.77	62	2	0	165	226	27724731	27724670	2e-21	104
Ps_001392	Mt3.5.1Chr1	82.76	203	14	17	104	290	21472031	21472228	2e-38	161
Ps_001406	Mt3.5.1Chr6	88.42	190	13	2	87	267	21695410	21695599	2e-56	220
Ps_001411	Mt3.5.1Chr7	92.86	210	15	0	4	213	18129326	18129117	5e-82	305
Ps_001429	Mt3.5.1Chr7	78.87	194	28	12	35	223	26172506	26172321	8e-26	119
Ps_001452	Mt3.5.1Chr8	91.84	98	8	0	1	98	22233379	22233282	2e-31	137
Ps_001459	Mt3.5.1Chr8	84.21	228	11	13	7	210	10099286	10099512	9e-50	198
Ps_001464	Mt3.5Chr3	83.43	169	20	7	1	167	35785882	35786044	2e-35	150
Ps_001549	Mt3.5.1Chr5	82.74	197	17	14	57	243	42438881	42438692	5e-38	159
Ps_001557	Mt3.5.1Chr7	87.02	131	14	3	216	345	22432904	22433032	2e-33	145
Ps_001558	gi|217272996|gb|AC233657.1|	84.95	206	15	12	23	223	161775	161969	1e-48	195
Ps_001574	gi|281306878|gb|AC235673.7|	99.13	231	2	0	1	231	60658	60428	2e-115	416
Ps_001600	Mt3.5.1Chr5	79.4	199	22	13	11	202	41446852	41447038	6e-27	122
Ps_001658	Mt3.5Chr3	82.8	93	6	6	65	157	33234283	33234365	2e-12	75
Ps_001702	Mt3.5.1Chr2	83.44	308	25	18	4	288	20793189	20793493	4e-69	263
Ps_001730	Mt3.5.1Chr2	96.3	54	0	2	6	58	29726116	29726064	4e-16	87.9
Ps_001769	Mt3.5.1Chr5	87.1	186	18	5	33	215	40953213	40953395	6e-52	206
Ps_001791	Mt3.5.1Chr4	83.44	308	26	14	3	295	22617790	22617493	5e-69	263
Ps_001817	gi|41151876|gb|AC146721.7|	83.16	95	9	7	60	151	51778	51688	3e-14	80.5
Ps_001821	Mt3.5.1Chr5	100	51	0	0	1	51	28552085	28552135	1e-18	95.3
Ps_001829	Mt3.5.1Chr7	84.82	112	9	6	244	350	36907352	36907460	1e-21	106
Ps_001840	Mt3.5.1Chr8	97.01	67	2	0	1	67	32212782	32212716	4e-24	113
Ps_001875	Mt3.5.1Chr1	80	215	24	11	18	216	26829405	26829194	2e-32	141
Ps_001904	Mt3.5.1Chr7	83.06	124	20	1	1	124	28347914	28347792	2e-23	111
Ps_001908	Mt3.5.1Chr4	86.42	265	34	2	27	290	28676920	28676657	7e-77	289
Ps_001909	Mt3.5.1Chr1	96.36	55	1	1	229	282	11424337	11424283	8e-17	89.8
Ps_001915	Mt3.5.1Chr8	87.16	109	8	4	121	228	20741444	20741547	8e-26	119
Ps_001989	Mt3.5Chr3	97.87	47	1	0	2	48	37590264	37590310	9e-15	82.4
Ps_001990	Mt3.5.1Chr5	85.33	75	10	1	1	74	37197529	37197603	5e-13	76.8
Ps_001993	Mt3.5.1Chr4	89.8	98	9	1	70	167	31481797	31481701	2e-27	124
Ps_001996	Mt3.5Chr3	93.26	89	6	0	1	89	23644737	23644649	1e-29	132
Ps_002025	Mt3.5.1Chr5	88.07	109	12	1	111	218	147712	147820	1e-28	128
Ps_002037	Mt3.5.1Chr1	91.95	87	7	0	1	87	22373473	22373559	5e-27	122
Ps_002038	Mt3.5.1Chr1	91.46	82	7	0	19	100	22373478	22373559	3e-24	113
Ps_002051	Mt3.5.1Chr7	76.95	243	18	23	5	210	28427411	28427170	2e-21	104
Ps_002055	Mt3.5.1Chr7	79.27	164	22	8	157	312	36821554	36821395	3e-21	104
Ps_002094	Mt3.5.1Chr2	89.71	68	4	2	55	119	23035334	23035267	3e-15	84.2
Ps_002203	Mt3.5.1Chr2	86.46	96	4	7	1	94	12862613	12862701	8e-19	97.1
Ps_002208	Mt3.5.1Chr6	86.87	99	8	5	40	136	1370061	1370156	8e-22	106
Ps_002212	Mt3.5.1Chr7	88.48	165	14	4	49	209	15300011	15300174	3e-48	195
Ps_002220	Mt3.5.1Chr6	98.25	57	1	0	1	57	1609456	1609512	3e-20	100
Ps_002340	Mt3.5.1Chr7	89.47	114	7	5	168	279	22192425	22192315	7e-32	139
Ps_002355	Mt3.5.1Chr8	78.32	143	23	7	164	300	16504947	16505087	1e-15	86.1
Ps_002364	Mt3.5.1Chr7	87.06	170	13	7	14	182	25064880	25064719	2e-45	183
Ps_002370	gi|166795857|gb|AC151525.18|	91.8	61	1	2	462	519	152004	152063	3e-14	82.4
Ps_002371	gi|166795857|gb|AC151525.18|	91.8	61	1	2	149	206	152004	152063	2e-14	82.4
Ps_002404	Mt3.5.1Chr1	82.68	231	26	11	1	227	33090242	33090462	6e-48	193
Ps_002441	Mt3.5.1Chr1	94.35	177	1	3	1	172	267335	267507	3e-69	263
Ps_002456	Mt3.5.1Chr7	86.36	66	5	4	74	137	802781	802844	7e-11	69.4
Ps_002469	Mt3.5.1Chr2	87.69	65	7	1	28	92	23591040	23590977	2e-12	75
Ps_002518	Mt3.5.1Chr4	85.17	236	23	9	28	258	25656764	25656536	1e-59	231
Ps_002520	Mt3.5.1Chr4	83.98	256	22	17	83	332	41653514	41653272	3e-58	228
Ps_002527	Mt3.5.1Chr5	78.66	239	25	21	41	264	15130500	15130727	9e-31	135
Ps_002537	Mt3.5Chr3	80.25	162	9	11	328	483	31937217	31937361	9e-20	100
Ps_002539	Mt3.5Chr3	81.01	158	21	9	68	221	8532290	8532138	3e-25	117
Ps_002541	Mt3.5.1Chr2	87.42	151	15	4	196	344	27836834	27836686	4e-41	171
Ps_002560	Mt3.5.1Chr5	84.71	170	19	6	85	250	23786278	23786112	1e-38	163
Ps_002564	Mt3.5.1Chr7	85.78	232	19	11	1	228	24689058	24689279	3e-60	233
Ps_002583	Mt3.5.1Chr5	88.06	67	7	1	68	134	26924994	26924929	1e-13	78.7
Ps_002593	Mt3.5.1Chr7	95.65	46	2	0	207	252	24347219	24347264	2e-12	75
Ps_002657	Mt3.5Chr3	84.65	241	25	6	3	236	2074779	2075014	5e-59	230
Ps_002672	Mt3.5.1Chr5	100	39	0	0	1	39	32253762	32253724	6e-12	73.1
Ps_002678	Mt3.5.1Chr2	82.69	208	24	9	52	257	5479852	5479655	2e-42	174
Ps_002679	Mt3.5.1Chr2	82.69	208	24	9	48	253	5479852	5479655	2e-42	174
Ps_002693	Mt3.5.1Chr8	91.1	236	16	4	175	406	20495702	20495936	2e-84	315
Ps_002694	Mt3.5.1Chr8	91.18	238	16	4	175	408	20495702	20495938	1e-85	318
Ps_002696	Mt3.5.1Chr2	89.71	68	6	1	89	155	34067464	34067531	1e-15	86.1
Ps_002717	Mt3.5.1Chr2	78.93	299	29	14	12	308	16870420	16870154	8e-42	172
Ps_002735	Mt3.5.1Chr5	81.95	133	18	6	108	237	1011680	1011551	2e-22	108
Ps_002750	Mt3.5.1Chr5	81.06	132	18	6	17	142	11428442	11428572	9e-20	99
Ps_002759	Mt3.5.1Chr4	85.57	194	7	11	60	250	34288073	34288248	3e-45	183
Ps_002764	Mt3.5.1Chr4	87.5	88	10	1	203	289	36467526	36467439	4e-20	100
Ps_002765	Mt3.5.1Chr4	87.5	88	10	1	146	232	36467526	36467439	3e-20	100
Ps_002769	Mt3.5.1Chr7	91.53	118	8	2	48	163	19521747	19521864	2e-38	161
Ps_002771	Mt3.5.1Chr4	86.76	68	4	4	1	66	30779598	30779662	2e-11	71.3
Ps_002773	Mt3.5.1Chr1	81.28	561	31	41	12	527	21504355	21504886	5e-106	387
Ps_002793	Mt3.5.1Chr1	87.21	219	25	3	1	217	29641720	29641503	3e-64	246
Ps_002794	Mt3.5.1Chr1	86.32	95	9	4	191	283	24785176	24785268	4e-20	100
Ps_002804	Mt3.5Chr3	75.98	204	28	19	34	225	26601383	26601577	1e-15	86.1
Ps_002818	gi|237874343|gb|AC235674.3|	80.17	242	24	20	90	314	17057	16823	6e-38	159
Ps_002820	Mt3.5.1Chr5	83.96	212	25	7	1	209	36899729	36899524	1e-48	195
Ps_002835	Mt3.5.1Chr7	85.78	225	21	8	18	238	19547973	19548190	1e-58	228
Ps_002887	Mt3.5.1Chr5	90.74	54	3	2	155	207	8014299	8014247	2e-11	71.3
Ps_002914	Mt3.5.1Chr2	82.35	119	9	9	250	360	11752631	11752517	9e-18	93.5
Ps_003005	Mt3.5.1Chr1	85.71	238	19	12	53	278	6183121	6183355	3e-61	237
Ps_003035	Mt3.5.1Chr2	79.74	153	19	11	55	201	10291312	10291458	2e-20	100
Ps_003062	Mt3.5.1Chr1	89.31	131	13	1	24	153	24612546	24612416	3e-39	163
Ps_003082	Mt3.5.1Chr1	81.74	115	15	6	177	289	18998270	18998160	2e-17	91.6
Ps_003083	Mt3.5.1Chr1	81.74	115	15	6	357	469	18998270	18998160	4e-17	91.6
Ps_003107	Mt3.5.1Chr8	93.55	62	2	2	176	236	32450003	32449943	2e-17	91.6
Ps_003114	gi|225690739|gb|AC235678.1|	81.52	368	37	21	1	344	6502	6862	2e-72	274
Ps_003121	Mt3.5.1Chr5	90.45	157	8	3	8	161	39035366	39035518	3e-50	200
Ps_003140	Mt3.5Chr3	79.64	221	27	9	8	212	31424219	31424437	5e-33	143
Ps_003152	Mt3.5.1Chr1	77.32	388	28	41	10	368	22391850	22391494	4e-42	174
Ps_003162	Mt3.5.1Chr4	89.03	155	16	1	64	217	41904232	41904078	2e-47	191
Ps_003163	Mt3.5.1Chr4	89.03	155	16	1	88	241	41904232	41904078	2e-47	191
Ps_003175	Mt3.5.1Chr7	97.62	42	1	0	195	236	27450337	27450296	9e-12	73.1
Ps_003199	Mt3.5.1Chr6	96	50	2	0	1	50	10477506	10477457	1e-14	82.4
Ps_003213	Mt3.5.1Chr4	90.64	342	13	8	19	341	37378622	37378963	3e-121	436
Ps_003251	Mt3.5.1Chr5	75.96	391	48	39	144	511	27223058	27222691	1e-37	159
Ps_003268	Mt3.5.1Chr1	95	80	4	0	1	80	1855007	1854928	8e-28	126
Ps_003287	Mt3.5.1Chr1	97.91	287	2	3	6	288	293887	293601	1e-138	494
Ps_003314	Mt3.5.1Chr5	80.71	280	30	22	1	273	1962821	1963083	5e-49	196
Ps_003332	Mt3.5.1Chr7	80	325	32	21	174	474	10174602	10174917	1e-52	209
Ps_003333	Mt3.5.1Chr7	80	325	32	21	56	356	10174602	10174917	7e-53	209
Ps_003337	Mt3.5.1Chr7	88.82	152	14	3	10	158	27718063	27717912	3e-45	183
Ps_003340	Mt3.5.1Chr4	80.81	469	36	35	57	515	20355634	20356058	2e-85	318
Ps_003341	Mt3.5.1Chr7	85.35	198	10	13	77	261	20016544	20016353	3e-46	187
Ps_003347	Mt3.5.1Chr6	93.29	149	5	4	6	150	2801836	2801983	8e-55	215
Ps_003358	Mt3.5.1Chr7	92.86	56	4	0	149	204	5202635	5202690	9e-15	82.4
Ps_003369	Mt3.5.1Chr4	83.96	187	14	9	35	209	6631251	6631433	9e-40	165
Ps_003374	Mt3.5.1Chr4	83.4	235	27	10	40	270	23203385	23203159	4e-52	207
Ps_003379	Mt3.5.1Chr8	93.62	47	3	0	168	214	2347078	2347032	2e-11	71.3
Ps_003384	Mt3.5Chr3	89.84	315	12	14	19	322	23850335	23850640	3e-106	387
Ps_003385	Mt3.5.1Chr4	88.19	237	24	3	41	277	2009511	2009743	5e-74	279
Ps_003388	Mt3.5.1Chr5	78.32	226	28	19	29	248	38634882	38634672	5e-28	126
Ps_003414	Mt3.5.1Chr1	83.78	259	26	13	1	244	27012604	27012861	1e-59	231
Ps_003455	Mt3.5.1Chr2	83.87	620	47	39	85	690	27093261	27093841	1e-152	542
Ps_003456	Mt3.5.1Chr4	86.96	92	6	6	51	139	37845253	37845341	1e-19	99
Ps_003462	Mt3.5.1Chr4	93.55	62	4	0	1	62	18944617	18944678	6e-18	93.5
Ps_003468	Mt3.5.1Chr5	87.69	195	18	6	37	228	5601648	5601839	6e-57	222
Ps_003483	Mt3.5.1Chr2	85.65	237	24	10	2	234	10885718	10885948	2e-62	241
Ps_003512	Mt3.5Chr3	82.63	236	20	15	198	417	37411676	37411906	1e-46	189
Ps_003527	Mt3.5.1Chr4	97.67	43	1	0	65	107	31821634	31821676	2e-12	75
Ps_003534	Mt3.5.1Chr5	93.94	99	6	0	11	109	2251443	2251541	3e-35	150
Ps_003538	Mt3.5.1Chr8	86.04	222	19	11	76	292	26487567	26487781	2e-58	228
Ps_003556	Mt3.5.1Chr7	91.55	71	5	1	44	113	27500929	27500999	4e-19	97.1
Ps_003558	Mt3.5.1Chr4	86.08	424	39	17	1	409	34823175	34822757	1e-121	438
Ps_003559	Mt3.5.1Chr7	91.75	97	8	0	94	190	17878732	17878828	8e-31	135
Ps_003560	Mt3.5.1Chr7	86.52	178	15	9	110	284	17879013	17878842	3e-46	187
Ps_003562	Mt3.5.1Chr2	87.45	247	28	3	10	255	34154513	34154269	1e-74	281
Ps_003567	Mt3.5.1Chr5	93.75	80	5	0	103	182	39398387	39398308	2e-26	121
Ps_003574	Mt3.5.1Chr7	87.55	241	17	9	4	242	11066319	11066090	3e-70	267
Ps_003575	Mt3.5.1Chr7	85.88	170	16	6	40	207	11066253	11066090	2e-42	174
Ps_003577	Mt3.5.1Chr5	94.92	59	3	0	1	59	2244695	2244753	5e-18	93.5
Ps_003591	Mt3.5.1Chr4	87.62	105	9	4	1	103	5474788	5474890	7e-26	119
Ps_003602	Mt3.5.1Chr1	88.03	635	39	25	85	708	21059474	21058866	0	717
Ps_003608	Mt3.5.1Chr8	85.37	205	25	4	8	210	20086789	20086990	1e-52	207
Ps_003609	Mt3.5.1Chr5	85.9	525	47	19	40	560	16337532	16338033	2e-150	534
Ps_003627	Mt3.5.1Chr7	97.92	48	0	1	1	48	27834898	27834944	1e-14	82.4
Ps_003634	Mt3.5.1Chr1	98.57	279	4	0	1	279	281445	281723	2e-138	494
Ps_003661	Mt3.5.1Chr4	80.88	136	12	9	45	175	3183591	3183465	1e-18	95.3
Ps_003665	Mt3.5.1Chr4	84.4	391	38	10	22	392	19083064	19083451	6e-99	363
Ps_003667	gi|226372942|gb|AC235756.1|	83.38	325	28	10	111	420	45322	45635	3e-73	278
Ps_003668	gi|226372942|gb|AC235756.1|	84.51	381	33	10	111	476	45322	45691	4e-96	353
Ps_003683	Mt3.5.1Chr7	100	56	0	0	162	217	35477580	35477525	3e-21	104
Ps_003687	Mt3.5.1Chr7	84.72	229	22	8	6	222	23241008	23241235	3e-55	217
Ps_003693	Mt3.5.1Chr2	92.73	55	0	2	211	265	2284217	2284167	6e-13	76.8
Ps_003697	Mt3.5.1Chr8	85.41	233	21	11	5	228	24370113	24369885	4e-59	230
Ps_003718	Mt3.5.1Chr2	91.02	167	14	1	30	195	18956865	18957031	1e-57	224
Ps_003733	Mt3.5.1Chr2	87.42	151	11	8	46	192	4654161	4654307	3e-40	167
Ps_003734	Mt3.5.1Chr2	82.84	268	24	21	69	325	4654051	4654307	3e-56	220
Ps_003739	Mt3.5.1Chr1	95.59	295	7	2	1	289	373019	372725	9e-131	468
Ps_003800	Mt3.5.1Chr5	83.19	226	27	9	51	271	36475864	36476083	8e-49	196
Ps_003801	Mt3.5.1Chr5	83.19	226	27	9	51	271	36475864	36476083	7e-49	196
Ps_003813	Mt3.5Chr3	85.71	98	9	5	99	194	33656613	33656707	1e-19	99
Ps_003817	Mt3.5.1Chr7	84.56	447	22	37	76	496	26479356	26478931	8e-110	399
Ps_003839	Mt3.5.1Chr7	85.71	77	7	3	147	222	29676939	29677012	1e-13	78.7
Ps_003841	Mt3.5.1Chr2	94.55	55	3	0	40	94	3048527	3048581	1e-15	86.1
Ps_003842	Mt3.5.1Chr8	86.81	91	8	4	2	90	4445234	4445146	2e-19	99
Ps_003857	Mt3.5.1Chr7	82.31	130	17	5	1	127	29133838	29133964	2e-22	108
Ps_003889	Mt3.5.1Chr5	77.49	311	18	38	16	306	991981	992259	1e-31	139
Ps_003951	Mt3.5.1Chr8	87.5	200	14	11	3	196	555413	555607	5e-56	220
Ps_003962	Mt3.5.1Chr8	77.69	363	36	35	61	403	29758902	29758565	8e-44	180
Ps_003971	Mt3.5.1Chr6	82.12	151	18	6	7	156	4825947	4825805	4e-26	121
Ps_003982	Mt3.5.1Chr4	85.22	318	30	11	19	330	34931445	34931139	3e-83	311
Ps_004009	Mt3.5.1Chr6	93.88	49	3	0	157	205	20147536	20147488	2e-12	75
Ps_004010	Mt3.5.1Chr6	93.88	49	3	0	236	284	20147536	20147488	3e-12	75
Ps_004023	gi|217272998|gb|AC233659.1|	77.82	257	29	19	20	252	61462	61210	3e-30	134
Ps_004024	Mt3.5Chr3	76.92	260	28	21	41	284	27126920	27127163	1e-25	119
Ps_004028	gi|257900615|gb|AC233070.6|	76.8	319	37	20	1	310	15912	16202	2e-33	145
Ps_004043	Mt3.5.1Chr6	88.14	59	5	2	180	237	1895222	1895165	9e-11	69.4
Ps_004045	Mt3.5.1Chr4	82.15	353	45	14	1	349	34613247	34612909	3e-76	287
Ps_004053	Mt3.5.1Chr5	84.09	440	30	14	3	416	12501842	12502267	1e-106	388
Ps_004059	Mt3.5.1Chr8	88.64	88	6	4	119	204	30130150	30130235	2e-21	104
Ps_004078	Mt3.5.1Chr8	78.28	244	27	17	135	357	27933530	27933768	5e-30	134
Ps_004092	gi|218749977|gb|AC233676.2|	84.15	246	18	16	232	470	159958	159727	2e-55	219
Ps_004095	Mt3.5.1Chr1	89.59	221	13	7	27	243	19083287	19083501	7e-72	272
Ps_004102	Mt3.5.1Chr7	90.12	81	3	3	158	233	32058184	32058264	3e-20	100
Ps_004108	Mt3.5.1Chr8	81.32	182	21	9	15	195	21288503	21288334	1e-30	135
Ps_004142	Mt3.5.1Chr8	89.15	129	11	3	6	132	18417086	18417213	2e-37	158
Ps_004180	Mt3.5.1Chr5	91.43	105	9	0	121	225	2183724	2183828	1e-33	145
Ps_004192	Mt3.5.1Chr4	90	60	5	1	1	59	7345671	7345612	5e-13	76.8
Ps_004196	Mt3.5.1Chr5	79.14	163	21	11	74	229	8224925	8225081	3e-20	100
Ps_004215	Mt3.5.1Chr1	89.18	194	10	9	4	187	23202131	23201939	2e-59	231
Ps_004219	Mt3.5Chr3	91.89	74	4	2	21	93	28225080	28225152	9e-21	102
Ps_004220	Mt3.5.1Chr5	96.67	90	3	0	247	336	12776216	12776305	1e-34	150
Ps_004221	Mt3.5.1Chr5	94.23	104	4	2	247	348	12776216	12776319	7e-37	158
Ps_004234	Mt3.5.1Chr2	89.12	147	9	5	37	182	26143741	26143601	4e-43	176
Ps_004248	Mt3.5.1Chr8	91.26	103	9	0	123	225	26105512	26105410	2e-32	141
Ps_004250	Mt3.5.1Chr7	78.09	324	20	19	3	289	29540394	29540085	2e-37	158
Ps_004262	Mt3.5.1Chr7	85.32	109	13	2	35	141	13144835	13144728	5e-23	110
Ps_004274	Mt3.5.1Chr8	94.12	102	6	0	14	115	15960792	15960893	7e-37	156
Ps_004279	gi|195945230|emb|CU651566.9|	82.38	227	15	16	1	205	5457	5234	2e-42	174
Ps_004289	Mt3.5.1Chr6	94.84	155	8	0	18	172	3598555	3598401	4e-63	243
Ps_004301	Mt3.5.1Chr4	84.87	238	23	12	1	233	30367590	30367819	1e-58	228
Ps_004319	Mt3.5.1Chr7	82.93	164	16	9	39	196	24130099	24130256	2e-31	137
Ps_004348	Mt3.5.1Chr4	97.3	74	2	0	142	215	23690708	23690635	4e-28	126
Ps_004356	Mt3.5Chr3	84.57	350	27	19	177	516	37590277	37589945	2e-86	322
Ps_004359	Mt3.5.1Chr7	87.3	307	24	11	63	361	25020780	25021079	4e-91	337
Ps_004363	Mt3.5.1Chr5	94.44	54	2	1	2	55	8649270	8649218	1e-14	82.4
Ps_004388	Mt3.5Chr3	81.03	116	11	9	138	247	32892400	32892510	2e-14	82.4
Ps_004400	gi|146350790|emb|CU013530.14|	90.18	224	14	4	1	216	112812	112589	8e-76	285
Ps_004406	gi|217273015|gb|AC233675.1|	87.62	307	22	14	142	436	95200	94898	9e-93	342
Ps_004408	Mt3.5.1Chr1	76.31	498	61	43	1	466	10362328	10362800	9e-54	213
Ps_004423	Mt3.5.1Chr8	94.71	208	11	0	1	208	16363140	16362933	2e-87	324
Ps_004443	Mt3.5.1Chr6	89.58	96	7	3	1	94	20914280	20914186	9e-26	119
Ps_004446	Mt3.5.1Chr7	92.75	69	5	0	159	227	36632915	36632847	3e-20	100
Ps_004486	Mt3.5.1Chr1	98.14	215	4	0	104	318	310280	310066	8e-103	375
Ps_004492	Mt3.5.1Chr5	85.61	139	7	5	1	136	16425663	16425791	4e-30	134
Ps_004543	Mt3.5.1Chr8	80.71	197	12	18	20	200	29490803	29490989	4e-29	130
Ps_004549	Mt3.5.1Chr7	95.74	47	2	0	13	59	738060	738106	6e-13	76.8
Ps_004550	Mt3.5.1Chr7	94.74	76	4	0	1	76	738031	738106	1e-25	119
Ps_004578	Mt3.5.1Chr5	94.68	94	5	0	468	561	28816307	28816214	9e-34	147
Ps_004580	Mt3.5Chr3	95.08	61	3	0	507	567	34683698	34683758	1e-18	97.1
Ps_004586	Mt3.5.1Chr8	84.09	176	12	9	451	626	13209781	13209940	2e-36	156
Ps_004593	gi|226372943|gb|AC235757.1|	89.43	123	9	4	96	216	70732	70612	7e-36	152
Ps_004597	Mt3.5Chr3	80.82	417	44	29	9	409	41769400	41769796	3e-78	294
Ps_004599	Mt3.5.1Chr8	82.72	324	24	19	81	375	27171596	27171276	8e-68	259
Ps_004656	Mt3.5.1Chr2	94.23	52	2	1	67	117	1770463	1770514	2e-13	78.7
Ps_004703	Mt3.5.1Chr7	94.55	55	2	1	1	55	14602138	14602191	3e-15	84.2
Ps_004704	Mt3.5.1Chr6	75.54	233	35	18	131	360	5134842	5135055	2e-18	95.3
Ps_004705	Mt3.5Chr3	81.98	222	15	19	28	235	24655303	24655513	1e-39	165
Ps_004706	Mt3.5Chr3	91	100	7	2	67	165	31943730	31943632	3e-30	134
Ps_004735	Mt3.5.1Chr4	81.82	220	10	11	8	205	38876941	38876730	1e-37	158
Ps_004763	Mt3.5.1Chr6	84.76	105	11	5	4	106	6862001	6861900	3e-20	100
Ps_004764	gi|240248266|gb|AC202489.12|	85.58	208	17	10	1	204	86397	86199	5e-52	206
Ps_004778	Mt3.5.1Chr1	91.36	81	7	0	1	81	27065036	27064956	2e-23	111
Ps_004779	gi|242345537|gb|AC225458.11|	78.54	205	23	16	1	190	197656	197458	1e-24	115
Ps_004780	Mt3.5.1Chr5	94.12	68	1	3	419	485	12394174	12394109	1e-19	100
Ps_004788	Mt3.5.1Chr1	84.08	157	10	12	146	292	21809576	21809425	3e-31	137
Ps_004818	Mt3.5.1Chr2	97.73	44	1	0	42	85	21129238	21129281	6e-13	76.8
Ps_004819	Mt3.5.1Chr2	96.74	92	1	2	1	91	28646152	28646062	7e-36	152
Ps_004822	Mt3.5.1Chr7	87.18	195	19	6	30	223	30748779	30748968	5e-55	217
Ps_004827	Mt3.5Chr3	91.76	170	12	2	1	169	24547695	24547527	9e-61	235
Ps_004843	Mt3.5.1Chr5	86.67	330	9	19	48	352	11424461	11424142	4e-90	333
Ps_004847	Mt3.5Chr3	82.04	323	33	19	21	328	38005930	38005618	1e-65	252
Ps_004855	Mt3.5.1Chr2	85.48	186	13	11	16	200	3770698	3770526	9e-45	182
Ps_004866	Mt3.5.1Chr7	83.47	236	18	13	126	343	32636394	32636162	7e-50	200
Ps_004872	Mt3.5Chr3	85.45	220	10	9	68	270	20602566	20602352	6e-53	209
Ps_004873	Mt3.5Chr3	85.77	253	10	12	3	237	20602596	20602352	1e-63	244
Ps_004877	Mt3.5Chr3	81.25	96	9	9	82	173	32885632	32885542	7e-11	69.4
Ps_004878	Mt3.5Chr3	81.25	96	9	9	69	160	32885632	32885542	7e-11	69.4
Ps_004890	gi|224994321|gb|AC235487.1|	85.71	77	8	3	82	156	126459	126384	2e-13	78.7
Ps_004927	Mt3.5.1Chr5	79.91	219	23	16	68	281	28674218	28674016	3e-32	141
Ps_004930	Mt3.5.1Chr5	91.46	82	6	1	87	168	37121088	37121008	1e-23	111
Ps_004938	Mt3.5.1Chr7	85.64	188	15	9	19	204	35555935	35556112	2e-46	187
Ps_004939	Mt3.5.1Chr7	88.65	229	16	5	71	298	35548939	35549158	3e-71	270
Ps_004958	Mt3.5.1Chr5	80.99	363	21	26	18	338	1848418	1848062	2e-63	244
Ps_004961	Mt3.5.1Chr5	85.68	398	39	15	1	393	11043259	11043643	3e-111	403
Ps_004983	Mt3.5.1Chr1	87.5	144	11	5	39	176	33122289	33122147	4e-38	159
Ps_004991	Mt3.5.1Chr2	80.74	135	17	6	5	131	15382705	15382572	3e-19	97.1
Ps_005015	Mt3.5.1Chr2	88.26	230	12	10	12	232	893368	893591	1e-68	261
Ps_005031	Mt3.5Chr3	90.36	83	8	0	1	83	31788725	31788643	4e-23	110
Ps_005032	Mt3.5.1Chr2	84.62	104	12	4	1	101	31064551	31064653	4e-20	100
Ps_005062	Mt3.5.1Chr8	95.37	108	5	0	9	116	11796265	11796158	5e-42	172
Ps_005066	Mt3.5.1Chr4	81.45	221	24	12	1	209	27351115	27350900	9e-40	165
Ps_005086	Mt3.5.1Chr7	85.29	102	10	5	210	309	26764772	26764870	4e-20	100
Ps_005108	Mt3.5.1Chr7	85.02	267	24	12	37	292	33471029	33471290	2e-67	257
Ps_005112	Mt3.5Chr3	80.43	235	32	14	1	227	10419761	10419533	3e-40	167
Ps_005133	Mt3.5.1Chr5	89	100	11	0	158	257	40506397	40506298	2e-27	124
Ps_005138	Mt3.5.1Chr5	81.4	301	16	19	54	318	10684568	10684272	1e-52	209
Ps_005150	Mt3.5.1Chr2	86.61	112	11	4	15	124	26730206	26730097	4e-26	121
Ps_005166	Mt3.5Chr3	98.18	55	1	0	221	275	4568060	4568006	4e-19	97.1
Ps_005170	Mt3.5Chr3	90.14	71	3	2	1	71	30090540	30090606	8e-17	89.8
Ps_005171	Mt3.5.1Chr8	86.98	192	17	7	1	189	1179128	1179314	6e-53	209
Ps_005175	Mt3.5.1Chr1	96.26	107	3	1	1	106	23045820	23045714	1e-42	174
Ps_005219	Mt3.5.1Chr7	85.26	95	8	6	188	279	4981859	4981950	7e-18	93.5
Ps_005233	Mt3.5Chr3	91.94	186	13	2	19	203	25843102	25843286	4e-68	259
Ps_005240	Mt3.5Chr3	100	42	0	0	100	141	22852071	22852112	1e-13	78.7
Ps_005241	Mt3.5.1Chr5	84.18	177	20	6	58	231	3040042	3040213	1e-39	165
Ps_005242	Mt3.5.1Chr5	80.39	408	37	18	44	443	3039841	3040213	5e-71	270
Ps_005243	Mt3.5Chr3	84.91	106	10	6	113	215	27707135	27707237	9e-21	102
Ps_005284	Mt3.5.1Chr4	86.13	137	16	2	6	140	8350807	8350942	1e-33	145
Ps_005292	Mt3.5.1Chr1	80.81	172	15	16	61	221	15777038	15777202	7e-26	119
Ps_005293	Mt3.5.1Chr6	92.13	127	10	0	1	127	16940415	16940541	6e-44	180
Ps_005315	Mt3.5Chr3	88.79	116	12	1	1	115	38948369	38948254	2e-32	141
Ps_005368	Mt3.5.1Chr1	85.42	96	8	6	54	146	2856807	2856715	1e-18	95.3
Ps_005392	Mt3.5.1Chr1	93.94	132	6	2	61	191	28004328	28004458	1e-49	198
Ps_005400	Mt3.5.1Chr7	80.11	176	21	9	34	206	22573414	22573578	7e-26	119
Ps_005401	Mt3.5.1Chr7	83.04	112	13	5	34	144	22573414	22573520	3e-19	97.1
Ps_005415	Mt3.5.1Chr1	100	38	0	0	157	194	183780	183743	3e-11	71.3
Ps_005425	Mt3.5.1Chr1	77.94	204	34	10	1	199	20021861	20022058	2e-25	117
Ps_005523	Mt3.5Chr3	76	450	59	38	6	424	27399719	27400150	4e-46	187
Ps_005541	Mt3.5.1Chr7	91.36	81	5	2	282	360	7430440	7430520	8e-23	110
Ps_005566	Mt3.5.1Chr5	76.37	237	27	17	40	267	35288684	35288900	5e-20	100
Ps_005567	Mt3.5.1Chr5	75.5	298	30	18	40	314	35288684	35288961	9e-22	106
Ps_005572	Mt3.5.1Chr2	89.66	58	6	0	35	92	31673065	31673122	2e-12	75
Ps_005579	Mt3.5.1Chr5	87.61	218	21	6	19	234	5934653	5934440	2e-64	248
Ps_005621	Mt3.5.1Chr4	89.47	95	1	6	145	238	46699560	46699646	1e-23	111
Ps_005672	Mt3.5.1Chr5	88.75	80	9	0	73	152	1056351	1056272	1e-19	99
Ps_005675	Mt3.5Chr3	83.44	320	26	13	12	315	37936062	37936370	8e-72	272
Ps_005679	Mt3.5Chr3	89.04	73	6	2	4	76	13595535	13595605	6e-17	89.8
Ps_005688	Mt3.5.1Chr1	93.89	131	2	3	1	126	433923	434052	9e-48	193
Ps_005689	Mt3.5.1Chr4	83.27	275	27	13	83	356	796769	796513	1e-60	235
Ps_005700	Mt3.5.1Chr2	86.61	239	23	9	18	253	4295009	4295241	7e-67	255
Ps_005731	Mt3.5.1Chr1	98.47	196	3	0	17	212	182203	182398	3e-94	346
Ps_005752	Mt3.5.1Chr2	80.65	124	6	10	20	140	5318659	5318767	6e-14	80.5
Ps_005767	Mt3.5Chr3	81.42	113	15	5	94	204	32652198	32652090	2e-16	87.9
Ps_005768	Mt3.5.1Chr7	92.7	137	8	2	102	237	33470012	33469877	4e-49	196
Ps_005770	Mt3.5Chr3	97.62	42	0	1	229	269	23141534	23141575	3e-11	71.3
Ps_005785	Mt3.5.1Chr5	86.46	96	7	1	291	386	40808471	40808560	6e-20	100
Ps_005789	Mt3.5.1Chr4	84.96	113	10	4	2	108	44370283	44370172	2e-22	108
Ps_005798	Mt3.5Chr3	87.68	276	24	10	24	295	24195812	24195543	7e-84	313
Ps_005835	Mt3.5.1Chr8	86.41	184	6	13	60	241	28171052	28171218	3e-45	183
Ps_005912	Mt3.5.1Chr5	90.76	119	9	2	124	241	28714343	28714226	2e-37	158
Ps_005914	Mt3.5Chr3	100	54	0	0	1	54	7085078	7085025	2e-20	100
Ps_005921	Mt3.5.1Chr2	77.62	286	35	23	29	292	1067777	1068055	5e-34	147
Ps_005955	Mt3.5.1Chr4	83.89	180	22	7	85	259	37123662	37123485	1e-39	165
Ps_005966	Mt3.5.1Chr7	100	41	0	0	208	248	571342	571302	5e-13	76.8
Ps_005988	Mt3.5.1Chr7	92.5	80	6	0	197	276	9097562	9097641	1e-24	115
Ps_006037	Mt3.5.1Chr2	82.86	105	15	3	126	228	25391997	25391894	2e-17	91.6
Ps_006055	Mt3.5.1Chr5	89.74	78	6	1	128	205	8392851	8392776	9e-20	99
Ps_006125	Mt3.5.1Chr1	82.53	292	18	22	15	278	1750164	1749878	6e-58	226
Ps_006126	Mt3.5.1Chr1	82.73	330	22	23	40	339	1750202	1749878	2e-68	261
Ps_006152	Mt3.5.1Chr8	89.19	185	17	2	1	185	24527055	24527236	1e-58	228
Ps_006228	Mt3.5.1Chr8	83.81	105	10	7	179	279	27450299	27450400	6e-18	93.5
Ps_006229	Mt3.5.1Chr8	83.81	105	10	7	167	267	27450299	27450400	6e-18	93.5
Ps_006251	Mt3.5.1Chr4	87.37	293	22	15	92	380	2625867	2625586	2e-86	322
Ps_006252	Mt3.5.1Chr4	87.37	293	22	15	25	313	2625867	2625586	1e-86	322
Ps_006253	Mt3.5.1Chr2	81.44	458	51	23	51	483	11796453	11796005	3e-93	344
Ps_006291	Mt3.5.1Chr1	85.58	104	9	5	14	114	14855092	14854992	3e-21	104
Ps_006310	Mt3.5.1Chr1	88.79	107	10	2	22	127	32621376	32621271	1e-28	130
Ps_006328	Mt3.5.1Chr7	93.51	77	5	0	512	588	31143554	31143630	3e-24	115
Ps_006334	Mt3.5.1Chr4	78.28	244	25	18	5	243	40821406	40821186	1e-29	132
Ps_006341	Mt3.5.1Chr4	100	61	0	0	1	61	45849817	45849757	8e-24	113
Ps_006356	Mt3.5.1Chr5	81.65	218	19	8	1	199	15813478	15813263	1e-38	161
Ps_006387	Mt3.5.1Chr7	81.13	265	21	18	2	250	19530202	19529951	8e-46	185
Ps_006434	Mt3.5Chr3	92.64	163	9	3	47	208	3302876	3302716	1e-59	231
Ps_006441	Mt3.5Chr3	94.05	84	2	3	299	381	10974986	10974905	3e-27	124
Ps_006630	Mt3.5.1Chr4	82.44	205	10	9	1	180	41971875	41971672	1e-36	156
Ps_006647	Mt3.5.1Chr1	86.44	177	9	12	39	213	4816601	4816764	3e-44	180
Ps_006658	Mt3.5.1Chr4	79.04	229	20	18	225	444	39853425	39853634	3e-29	132
Ps_006666	Mt3.5.1Chr2	86.36	88	8	4	167	251	3328522	3328608	5e-18	93.5
Ps_006688	Mt3.5.1Chr2	81.3	246	34	8	2	240	12246766	12246526	1e-46	189
Ps_006689	Mt3.5.1Chr8	83.5	303	30	19	8	299	5512576	5512283	1e-69	265
Ps_006703	Mt3.5.1Chr8	92.17	115	7	2	1	114	25044034	25043921	1e-38	161
Ps_006705	Mt3.5.1Chr7	88.04	209	17	8	131	333	26816404	26816198	3e-62	241
Ps_006721	Mt3.5.1Chr1	97.06	170	5	0	124	293	21792460	21792291	3e-76	287
Ps_006768	Mt3.5.1Chr5	88.98	236	22	4	10	243	6140931	6141164	1e-76	289
Ps_006782	Mt3.5.1Chr4	85.05	214	23	6	60	267	33109259	33109469	5e-53	209
Ps_006787	Mt3.5Chr3	92.16	51	4	0	26	76	28619187	28619237	8e-12	73.1
Ps_006815	Mt3.5.1Chr1	92.98	57	1	2	2	58	4526323	4526270	7e-14	80.5
Ps_006833	Mt3.5.1Chr4	79.11	383	25	30	29	369	35227122	35226753	7e-54	213
Ps_006869	Mt3.5.1Chr6	94.25	87	5	0	1	87	6345773	6345687	4e-30	134
Ps_006883	Mt3.5.1Chr2	86.41	103	5	5	35	136	4800477	4800383	2e-21	104
Ps_006885	Mt3.5.1Chr7	84.39	205	24	7	23	225	29382825	29383023	1e-48	195
Ps_006888	Mt3.5.1Chr4	91.6	131	6	5	1	128	39395355	39395483	5e-43	176
Ps_006896	Mt3.5Chr3	89.69	223	21	2	19	240	32143324	32143545	3e-75	283
Ps_006909	gi|242247705|gb|AC229724.12|	92.31	78	6	0	1	78	184141	184064	1e-23	111
Ps_006910	Mt3.5.1Chr5	85.33	150	11	4	30	178	26156130	26155991	2e-33	145
Ps_006932	Mt3.5.1Chr8	83.98	231	28	8	1	225	22398953	22398726	4e-54	213
Ps_006933	Mt3.5.1Chr5	85.85	205	22	6	171	369	31824249	31824046	2e-53	211
Ps_006936	Mt3.5.1Chr1	93.06	72	5	0	48	119	2497913	2497984	8e-22	106
Ps_006945	Mt3.5.1Chr5	85.38	130	7	8	128	254	32913671	32913551	2e-27	124
Ps_006982	Mt3.5.1Chr4	92.86	56	4	0	422	477	39945895	39945950	2e-14	82.4
Ps_006986	Mt3.5Chr3	85.41	233	27	4	6	231	34384960	34385192	8e-61	235
Ps_006991	Mt3.5Chr3	89.47	114	12	0	45	158	31154431	31154544	1e-33	145
Ps_006992	Mt3.5.1Chr8	79	200	12	12	54	248	18010347	18010521	6e-23	110
Ps_007011	Mt3.5Chr3	77.82	284	27	22	17	286	27565164	27565425	6e-33	143
Ps_007014	Mt3.5.1Chr5	78.4	213	29	13	2	207	1742812	1743014	6e-27	122
Ps_007038	Mt3.5.1Chr7	87.68	349	32	10	12	355	10363026	10363368	5e-109	396
Ps_007121	Mt3.5.1Chr5	94	100	3	3	137	234	26988597	26988499	1e-34	148
Ps_007129	Mt3.5.1Chr4	88.38	198	21	2	1	197	41534989	41535185	2e-61	237
Ps_007178	Mt3.5Chr3	83.61	305	19	24	23	316	26522313	26522029	2e-67	257
Ps_007185	Mt3.5Chr3	88.94	208	11	9	138	335	42754674	42754469	5e-64	246
Ps_007187	Mt3.5.1Chr2	83.1	142	16	5	138	278	27767323	27767457	8e-27	122
Ps_007195	Mt3.5.1Chr1	86.63	172	15	4	8	178	24646465	24646629	3e-45	183
Ps_007223	Mt3.5.1Chr4	92.5	120	7	2	471	589	3160763	3160881	6e-41	171
Ps_007315	Mt3.5.1Chr6	87.25	149	10	7	2	149	4089425	4089565	1e-38	161
Ps_007319	Mt3.5.1Chr4	88.89	72	6	2	13	83	30426872	30426802	2e-16	87.9
Ps_007340	Mt3.5.1Chr4	87.02	131	14	3	5	133	46943440	46943311	1e-33	145
Ps_007349	Mt3.5.1Chr7	95.17	207	10	0	1	207	36936329	36936123	1e-88	327
Ps_007353	Mt3.5.1Chr4	86.9	84	10	1	50	133	16828678	16828596	1e-17	93.5
Ps_007360	Mt3.5.1Chr7	86.96	69	7	2	115	182	5363069	5363002	4e-13	76.8
Ps_007362	Mt3.5.1Chr7	87.32	213	12	12	12	219	15156870	15156668	4e-59	230
Ps_007364	Mt3.5.1Chr4	81.82	231	26	14	5	226	39790046	39790269	4e-44	180
Ps_007368	Mt3.5.1Chr7	85.53	235	26	7	63	294	20032396	20032167	8e-62	239
Ps_007400	gi|218749964|gb|AC233653.2|	85.02	227	18	15	27	248	3779	3564	3e-55	217
Ps_007458	Mt3.5.1Chr8	83.4	253	22	14	4	246	32320588	32320830	4e-55	217
Ps_007460	Mt3.5.1Chr1	93.09	217	3	6	1	217	159237	159033	1e-82	307
Ps_007464	Mt3.5.1Chr7	87.65	81	6	4	198	277	35589558	35589635	2e-17	91.6
Ps_007495	Mt3.5.1Chr1	85.12	242	24	10	1	236	27267277	27267512	2e-61	237
Ps_007499	Mt3.5.1Chr8	87.58	153	14	5	926	1076	30804019	30804168	3e-41	172
Ps_007567	gi|218749968|gb|AC233660.2|	85.96	228	21	4	1	227	136705	136922	5e-60	233
Ps_007568	Mt3.5.1Chr5	80.12	161	18	11	50	204	31331737	31331585	3e-22	108
Ps_007574	Mt3.5.1Chr7	88.89	126	10	4	305	429	29793716	29793594	2e-35	152
Ps_007590	Mt3.5.1Chr4	89.55	67	6	1	4	69	33242999	33242933	3e-15	84.2
Ps_007652	Mt3.5.1Chr8	86.19	210	16	8	62	263	22913656	22913452	1e-54	215
Ps_007653	Mt3.5Chr3	79.81	312	32	19	2	292	37581714	37582015	1e-49	198
Ps_007724	Mt3.5.1Chr4	81.91	282	30	16	3	269	40100468	40100743	2e-55	219
Ps_007770	Mt3.5Chr3	83.19	119	7	9	15	121	30783868	30783751	4e-19	97.1
Ps_007811	Mt3.5.1Chr7	95.35	43	2	0	118	160	1327302	1327344	8e-11	69.4
Ps_007839	Mt3.5.1Chr4	87.5	176	13	9	21	193	23625983	23626152	1e-48	195
Ps_007841	Mt3.5.1Chr4	82.71	214	16	14	48	251	17035597	17035395	4e-41	171
Ps_007849	Mt3.5.1Chr1	87.76	147	15	3	1	146	2498770	2498914	8e-41	169
Ps_007850	Mt3.5.1Chr1	87.76	147	15	3	1	146	2498770	2498914	7e-41	169
Ps_007852	Mt3.5.1Chr4	85.15	202	23	6	2	199	33264819	33264621	2e-50	200
Ps_007857	Mt3.5.1Chr5	94.55	55	3	0	55	109	7428078	7428132	1e-15	86.1
Ps_007869	Mt3.5.1Chr8	77.83	469	53	37	4	440	20232092	20231643	1e-62	243
Ps_007872	Mt3.5.1Chr8	81.4	301	18	18	16	280	7146161	7146459	2e-53	211
Ps_007897	Mt3.5.1Chr1	81.13	159	12	13	140	295	27676497	27676640	2e-23	111
Ps_007898	Mt3.5.1Chr1	82.03	128	9	10	104	229	27676525	27676640	4e-19	97.1
Ps_007958	Mt3.5.1Chr7	90.14	142	9	4	54	191	30498867	30499007	7e-44	180
Ps_008026	Mt3.5.1Chr2	83.68	239	24	13	17	246	29831375	29831143	1e-53	211
Ps_008047	Mt3.5.1Chr4	97.62	42	1	0	172	213	37045430	37045471	6e-12	73.1
Ps_008069	Mt3.5.1Chr2	84.62	143	14	6	166	306	32684753	32684617	1e-30	135
Ps_008079	Mt3.5Chr3	87.04	378	24	21	7	373	22853127	22852764	3e-111	403
Ps_008142	Mt3.5.1Chr4	80.17	232	28	14	1	220	39164598	39164823	2e-37	158
Ps_008149	Mt3.5.1Chr7	87.5	64	4	2	60	120	4203876	4203938	2e-11	71.3
Ps_008158	Mt3.5.1Chr1	83.33	306	32	10	1	288	22945119	22944815	1e-69	265
Ps_008162	Mt3.5.1Chr5	83.11	148	22	3	1	147	34033334	34033479	1e-29	132
Ps_008179	Mt3.5.1Chr4	81.15	122	16	7	150	267	41578485	41578603	2e-17	91.6
Ps_008182	Mt3.5.1Chr2	81.14	228	25	13	23	238	6403475	6403696	3e-40	167
Ps_008183	Mt3.5.1Chr2	81.21	330	40	16	18	332	6403374	6403696	5e-64	246
Ps_008185	gi|260064281|gb|AC233556.3|	86.9	252	26	6	160	408	95454	95207	8e-73	276
Ps_008189	gi|217273015|gb|AC233675.1|	81.46	329	29	21	5	323	98417	98111	2e-62	241
Ps_008229	Mt3.5.1Chr7	84.01	269	21	13	1	256	31361947	31361688	7e-62	239
Ps_008248	Mt3.5.1Chr4	88.07	109	8	5	114	218	9561830	9561723	2e-27	124
Ps_008302	Mt3.5.1Chr1	98.36	244	4	0	51	294	295170	294927	4e-119	429
Ps_008303	Mt3.5.1Chr1	98.43	254	4	0	74	327	295180	294927	1e-124	448
Ps_008315	Mt3.5Chr3	93.41	91	4	2	169	258	33562047	33562136	3e-30	134
Ps_008320	Mt3.5.1Chr7	83.91	87	8	4	109	193	5123430	5123512	1e-13	78.7
Ps_008331	Mt3.5.1Chr6	84.68	111	10	5	290	395	8383693	8383585	4e-21	104
Ps_008342	Mt3.5.1Chr8	83.97	156	17	5	74	222	22782776	22782930	4e-33	143
Ps_008362	Mt3.5.1Chr5	81.61	261	30	15	1	251	19041456	19041204	3e-50	200
Ps_008365	Mt3.5.1Chr1	96.49	57	2	0	169	225	31303668	31303724	1e-18	95.3
Ps_008383	Mt3.5Chr3	82.32	181	17	7	14	181	32697480	32697658	4e-33	143
Ps_008395	Mt3.5Chr3	82.56	172	23	7	111	277	38663071	38662902	2e-33	145
Ps_008401	Mt3.5.1Chr2	86.21	232	19	13	25	248	3820211	3820437	8e-62	239
Ps_008402	Mt3.5.1Chr2	85.42	288	29	13	2	281	3820155	3820437	3e-76	287
Ps_008405	Mt3.5.1Chr2	77.63	219	17	18	1	217	15509670	15509858	2e-21	104
Ps_008414	Mt3.5.1Chr2	82.73	220	29	6	18	232	2049202	2048987	3e-46	187
Ps_008432	Mt3.5Chr3	97.37	76	1	1	15	90	41771262	41771188	1e-28	128
Ps_008437	Mt3.5.1Chr4	81.9	116	12	4	132	239	38837999	38837885	6e-17	89.8
Ps_008486	Mt3.5.1Chr5	86.07	122	15	1	3	124	11060826	11060707	3e-29	130
Ps_008561	Mt3.5.1Chr5	82.24	214	14	14	90	289	19718020	19718223	5e-39	163
Ps_008587	gi|242397570|gb|AC225507.19|	84.5	129	12	7	74	201	321579	321700	2e-26	121
Ps_008625	Mt3.5.1Chr2	78.2	289	21	26	269	523	2348441	2348161	1e-33	147
Ps_008639	Mt3.5.1Chr7	95.74	47	2	0	196	242	3693398	3693444	5e-13	76.8
Ps_008640	Mt3.5.1Chr7	95.74	47	2	0	331	377	3693398	3693444	8e-13	76.8
Ps_008643	Mt3.5.1Chr8	87.84	74	7	2	27	99	626022	626094	1e-15	86.1
Ps_008663	gi|224994321|gb|AC235487.1|	78.8	434	36	32	11	410	77278	76867	3e-62	241
Ps_008664	gi|224994321|gb|AC235487.1|	89.47	133	9	5	98	228	76996	76867	4e-39	163
Ps_008670	Mt3.5.1Chr1	94.12	51	3	0	4	54	30767713	30767663	2e-13	78.7
Ps_008706	Mt3.5.1Chr7	84.56	149	10	8	243	380	1063889	1064035	1e-30	135
Ps_008723	Mt3.5.1Chr7	88.54	96	10	1	66	160	28884964	28884869	1e-24	115
Ps_008730	Mt3.5.1Chr5	90.83	120	5	5	89	206	18836479	18836364	8e-37	156
Ps_008731	Mt3.5.1Chr5	80.76	291	20	15	13	273	18836648	18836364	2e-48	195
Ps_008732	Mt3.5.1Chr4	80.32	310	21	19	1	299	24774803	24775083	1e-49	198
Ps_008787	Mt3.5.1Chr4	90	100	5	4	127	225	26074882	26074977	2e-27	124
Ps_008880	Mt3.5.1Chr5	88.24	68	4	2	176	243	39111034	39111097	1e-13	78.7
Ps_008881	Mt3.5.1Chr7	89.77	88	5	4	124	209	27198600	27198515	4e-23	110
Ps_008887	Mt3.5.1Chr8	79.86	437	38	37	80	493	26468757	26469166	4e-72	274
Ps_008908	Mt3.5.1Chr1	87.5	136	13	3	80	211	2965094	2964959	2e-36	154
Ps_008934	Mt3.5.1Chr7	91.89	74	6	0	261	334	34925865	34925792	4e-21	104
Ps_008976	Mt3.5Chr3	83.67	147	19	4	64	205	15918119	15917973	2e-30	134
Ps_009063	Mt3.5.1Chr8	80.52	344	38	16	1	333	21116100	21116425	4e-61	237
Ps_009069	Mt3.5.1Chr7	84.7	281	22	15	192	456	21716822	21717097	4e-68	261
Ps_009081	Mt3.5Chr3	97.73	44	1	0	161	204	3360759	3360802	4e-13	76.8
Ps_009087	Mt3.5.1Chr5	87.77	188	12	9	44	226	12639558	12639739	4e-53	209
Ps_009097	Mt3.5.1Chr5	74.81	266	33	25	5	245	33055375	33055119	1e-16	89.8
Ps_009107	Mt3.5.1Chr4	86.79	212	19	8	5	211	213842	213635	1e-58	228
Ps_009111	Mt3.5.1Chr7	91.07	56	5	0	3	58	35348366	35348421	4e-13	76.8
Ps_009122	Mt3.5Chr3	88.3	188	19	2	23	207	33283519	33283706	6e-57	222
Ps_009130	Mt3.5.1Chr4	81.18	255	17	19	20	256	30249727	30249968	5e-43	176
Ps_009181	gi|242397570|gb|AC225507.19|	82.39	142	13	10	7	143	203833	203699	4e-24	113
Ps_009207	Mt3.5.1Chr4	80.39	204	20	15	1	190	17478338	17478141	5e-31	137
Ps_009210	Mt3.5.1Chr4	78.38	518	50	35	24	525	18949307	18948836	8e-74	279
Ps_009247	Mt3.5.1Chr7	92.54	67	3	2	277	342	24182553	24182618	4e-18	95.3
Ps_009249	Mt3.5.1Chr2	79.46	336	25	31	13	311	318521	318193	1e-49	198
Ps_009250	Mt3.5.1Chr2	80.23	526	47	41	4	488	318702	318193	1e-92	342
Ps_009251	Mt3.5.1Chr2	84.86	251	24	11	4	250	318702	318462	2e-62	241
Ps_009303	Mt3.5.1Chr5	86.93	153	12	8	8	155	26997042	26997191	1e-39	165
Ps_009306	Mt3.5.1Chr2	91.8	61	3	2	16	75	18061139	18061198	4e-15	84.2
Ps_009308	Mt3.5Chr3	87.66	154	14	5	1	153	32743586	32743735	2e-42	174
Ps_009319	Mt3.5.1Chr7	77.73	431	44	30	1	424	5474358	5474743	5e-55	217
Ps_009343	Mt3.5.1Chr2	80.79	177	16	14	28	194	27127504	27127336	6e-27	122
Ps_009348	Mt3.5.1Chr1	97.32	224	2	4	8	227	366641	366418	1e-103	377
Ps_009377	gi|218749975|gb|AC233669.2|	91.11	90	8	0	39	128	65432	65521	7e-27	122
Ps_009378	Mt3.5.1Chr5	87.5	184	18	4	10	189	13999726	13999544	3e-52	207
Ps_009382	Mt3.5.1Chr6	95.37	108	2	3	21	127	3050520	3050625	1e-40	169
Ps_009386	Mt3.5Chr3	83.67	147	14	9	116	257	41950677	41950818	6e-29	130
Ps_009407	Mt3.5.1Chr6	83.58	134	15	7	122	253	4153454	4153582	9e-26	119
Ps_009423	Mt3.5.1Chr4	82.63	190	18	10	5	182	34764975	34765161	4e-36	154
Ps_009427	Mt3.5.1Chr4	95.7	93	2	2	111	202	27319802	27319893	9e-35	148
Ps_009428	Mt3.5.1Chr5	93.33	75	2	3	127	200	31332787	31332715	2e-22	108
Ps_009434	Mt3.5.1Chr7	75.76	297	29	28	32	309	24751717	24751989	2e-22	110
Ps_009435	Mt3.5.1Chr1	90	60	4	2	134	192	27065653	27065711	4e-13	76.8
Ps_009438	Mt3.5.1Chr1	93.88	98	4	2	123	219	14517627	14517723	3e-34	147
Ps_009440	Mt3.5.1Chr1	87.62	210	10	6	32	240	30028869	30028675	4e-59	230
Ps_009441	Mt3.5.1Chr1	88.07	327	19	10	19	342	30028984	30028675	3e-101	370
Ps_009447	Mt3.5.1Chr1	97.42	233	2	1	4	236	279815	280043	1e-108	394
Ps_009466	gi|242118103|gb|AC225528.17|	86.1	187	13	7	190	367	225320	225138	1e-46	189
Ps_009500	gi|167731011|emb|CU571152.5|	82.35	136	19	5	13	145	119728	119861	3e-24	113
Ps_009521	Mt3.5.1Chr5	92.38	105	6	2	156	259	24150790	24150893	1e-34	148
Ps_009560	Mt3.5.1Chr4	82.23	377	34	22	14	360	39881290	39881663	2e-78	294
Ps_009561	Mt3.5.1Chr4	82.13	375	34	22	14	358	39881290	39881661	3e-77	291
Ps_009577	Mt3.5.1Chr4	90.05	191	10	9	18	203	28445663	28445477	5e-62	239
Ps_009580	Mt3.5.1Chr5	87.29	236	18	8	1	230	12639996	12640225	4e-68	259
Ps_009588	Mt3.5.1Chr7	85.42	96	14	0	1	96	38214972	38215067	3e-20	100
Ps_009623	Mt3.5.1Chr1	99.02	102	1	0	17	118	166874	166773	3e-45	183
Ps_009633	Mt3.5.1Chr5	82.24	107	15	4	15	118	25426607	25426712	8e-17	89.8
Ps_009645	Mt3.5.1Chr7	89.53	86	7	2	2	86	37724343	37724259	3e-22	108
Ps_009658	Mt3.5Chr3	81.55	168	14	12	1	161	24442032	24442189	6e-27	122
Ps_009661	Mt3.5.1Chr8	95.83	72	3	0	133	204	20510914	20510985	2e-25	117
Ps_009669	Mt3.5.1Chr4	97.01	67	2	0	154	220	28005772	28005706	3e-24	113
Ps_009681	Mt3.5.1Chr2	85.84	226	16	12	21	235	22133793	22133573	5e-58	226
Ps_009682	Mt3.5.1Chr2	86.73	98	10	2	72	169	22133451	22133357	5e-22	106
Ps_009689	Mt3.5.1Chr4	84.91	106	10	5	21	121	30276552	30276448	1e-20	102
Ps_009730	Mt3.5Chr3	88.21	212	20	3	1	211	9727328	9727535	1e-64	248
Ps_009797	Mt3.5.1Chr5	91.38	58	5	0	129	186	20054973	20055030	4e-14	80.5
Ps_009891	Mt3.5.1Chr2	82.64	144	14	8	122	257	12121885	12122025	3e-25	117
Ps_009921	Mt3.5Chr3	96.83	63	1	1	40	101	24789047	24788985	2e-21	104
Ps_009939	Mt3.5.1Chr7	95.15	103	3	2	1	101	13972208	13972310	2e-38	161
Ps_010011	Mt3.5.1Chr2	87.28	173	10	10	14	182	11154089	11154253	2e-46	187
Ps_010020	Mt3.5Chr3	90.53	95	7	2	221	314	25976921	25976828	3e-27	124
Ps_010032	Mt3.5.1Chr5	90.28	72	6	1	134	204	26156543	26156614	4e-18	93.5
Ps_010045	Mt3.5.1Chr7	85.38	130	8	10	6	127	31893995	31894121	2e-27	124
Ps_010048	Mt3.5Chr3	77.99	268	31	20	23	266	42887638	42887901	6e-33	143
Ps_010056	Mt3.5.1Chr1	79.05	463	50	34	10	434	629538	629085	3e-72	274
Ps_010073	Mt3.5.1Chr7	86.96	69	8	1	54	122	35249225	35249158	4e-13	76.8
Ps_010075	Mt3.5.1Chr2	80.47	215	25	14	17	216	19756193	19755981	1e-34	148
Ps_010076	Mt3.5.1Chr2	83.4	265	27	13	20	269	19756243	19755981	5e-59	230
Ps_010079	Mt3.5.1Chr5	91.09	101	4	4	151	247	573903	574002	1e-29	132
Ps_010091	Mt3.5.1Chr4	80.62	320	36	20	136	440	4938618	4938310	4e-57	224
Ps_010119	Mt3.5Chr3	85.99	157	10	9	124	279	25837231	25837376	2e-37	158
Ps_010120	Mt3.5Chr3	78.88	303	20	29	48	320	25837088	25837376	2e-39	165
Ps_010121	Mt3.5.1Chr1	99.6	249	0	1	1	249	280910	281157	2e-126	453
Ps_010154	Mt3.5.1Chr5	86.45	214	22	6	1	209	30925858	30926069	2e-58	228
Ps_010195	Mt3.5.1Chr5	82.26	372	38	20	145	496	8949059	8949422	8e-79	296
Ps_010196	Mt3.5.1Chr5	82.26	372	38	20	50	401	8949059	8949422	6e-79	296
Ps_010197	Mt3.5.1Chr5	88.54	96	9	2	125	219	40307181	40307275	1e-24	115
Ps_010201	Mt3.5.1Chr1	80.49	123	13	11	53	170	17960499	17960383	3e-15	84.2
Ps_010215	Mt3.5.1Chr1	80	220	22	16	70	274	8105260	8105472	6e-33	143
Ps_010276	Mt3.5Chr3	86.36	88	5	6	110	191	40909214	40909300	6e-17	89.8
Ps_010277	Mt3.5Chr3	86.36	88	5	6	75	156	40909214	40909300	5e-17	89.8
Ps_010283	Mt3.5.1Chr4	94.96	119	5	1	92	209	45859649	45859531	7e-46	185
Ps_010291	Mt3.5.1Chr2	88.15	287	14	17	24	301	1311928	1312203	2e-87	324
Ps_010311	Mt3.5.1Chr5	93.33	90	4	2	18	107	37274314	37274401	1e-29	132
Ps_010315	Mt3.5.1Chr5	86.31	168	4	13	17	169	5809507	5809344	1e-39	165
Ps_010316	Mt3.5.1Chr1	84.97	153	16	5	17	165	28495089	28495238	1e-34	148
Ps_010319	Mt3.5.1Chr6	95.51	89	4	0	32	120	20602432	20602520	6e-33	143
Ps_010361	Mt3.5.1Chr4	95.56	45	2	0	19	63	21635196	21635152	9e-12	73.1
Ps_010363	Mt3.5.1Chr4	89.09	110	6	5	5	111	21635258	21635152	2e-29	132
Ps_010364	Mt3.5.1Chr4	93.44	61	4	0	52	112	21635212	21635152	3e-17	91.6
Ps_010396	Mt3.5.1Chr7	87.74	212	21	5	21	230	28081517	28081725	4e-63	243
Ps_010425	Mt3.5.1Chr4	94.64	56	3	0	227	282	19010104	19010049	3e-16	87.9
Ps_010431	Mt3.5.1Chr4	84.44	90	11	3	109	198	30429934	30430020	1e-15	86.1
Ps_010448	Mt3.5.1Chr7	82.24	152	18	7	1	151	13060044	13060187	8e-27	122
Ps_010459	Mt3.5.1Chr1	82.69	283	27	18	3	271	32097776	32098050	1e-59	231
Ps_010523	Mt3.5.1Chr4	83.69	466	48	22	21	477	28351702	28351256	2e-114	414
Ps_010525	Mt3.5.1Chr4	82.3	243	15	9	22	238	28217495	28217255	8e-46	185
Ps_010570	Mt3.5.1Chr4	76.94	360	40	27	4	343	32541763	32542099	3e-39	165
Ps_010595	Mt3.5.1Chr7	93.55	62	4	0	66	127	29801367	29801306	6e-18	93.5
Ps_010610	Mt3.5.1Chr7	90.91	55	4	1	74	128	24951149	24951096	7e-12	73.1
Ps_010614	Mt3.5.1Chr7	88.97	145	13	1	150	291	20708414	20708270	7e-43	176
Ps_010622	Mt3.5.1Chr2	85.84	233	23	7	30	258	29888593	29888367	8e-62	239
Ps_010623	Mt3.5.1Chr2	86.27	357	39	7	46	398	29888717	29888367	7e-104	379
Ps_010641	Mt3.5Chr3	78.75	273	41	14	1	267	15426271	15426010	5e-40	167
Ps_010649	Mt3.5.1Chr7	85.88	85	7	5	283	364	862274	862192	1e-15	86.1
Ps_010655	Mt3.5Chr3	85.45	110	10	5	1	107	35536824	35536718	7e-23	110
Ps_010738	Mt3.5.1Chr5	87.29	118	8	7	13	126	38066607	38066721	1e-28	128
Ps_010762	Mt3.5.1Chr4	84.09	132	10	5	1	123	21890943	21890814	3e-25	117
Ps_010764	Mt3.5.1Chr8	94.32	88	4	1	5	92	18364162	18364248	2e-30	134
Ps_010806	Mt3.5.1Chr2	91.78	73	6	0	136	208	33700829	33700901	7e-21	102
Ps_010824	Mt3.5.1Chr8	85.52	221	20	11	93	305	8500566	8500350	4e-56	220
Ps_010829	Mt3.5Chr3	89.43	123	10	3	16	135	28162166	28162288	1e-35	152
Ps_010857	gi|217272990|gb|AC233651.1|	89.86	217	14	4	26	235	59431	59646	6e-72	272
Ps_010858	gi|217272990|gb|AC233651.1|	89	200	14	4	20	212	59417	59615	2e-62	241
Ps_010859	gi|217272990|gb|AC233651.1|	90.32	186	10	4	26	204	59431	59615	2e-61	237
Ps_010860	gi|217272990|gb|AC233651.1|	88.74	231	18	4	20	243	59417	59646	5e-73	276
Ps_010893	Mt3.5.1Chr2	92.45	53	4	0	286	338	6943357	6943305	7e-13	76.8
Ps_010894	Mt3.5.1Chr2	92.45	53	4	0	175	227	6943357	6943305	5e-13	76.8
Ps_010903	Mt3.5.1Chr2	91.49	94	4	2	49	140	19936418	19936327	6e-28	126
Ps_010925	gi|257900619|gb|AC234952.5|	86.7	203	19	3	1	196	20531	20732	9e-56	219
Ps_010926	Mt3.5.1Chr7	90.7	215	12	8	16	225	20640697	20640486	5e-74	279
Ps_010940	Mt3.5.1Chr1	77.25	233	27	20	42	268	9306562	9306350	1e-24	115
Ps_010966	Mt3.5.1Chr4	83.78	185	15	11	33	209	7853972	7854149	1e-38	161
Ps_010995	Mt3.5.1Chr8	82.2	264	26	7	29	272	30098920	30098658	3e-52	207
Ps_011044	Mt3.5.1Chr2	84.4	141	12	5	107	246	27099634	27099765	4e-29	130
Ps_011047	Mt3.5.1Chr5	82.61	92	7	6	217	307	28229406	28229489	8e-12	73.1
Ps_011064	Mt3.5.1Chr1	86.44	118	12	4	13	128	5543628	5543743	6e-28	126
Ps_011075	Mt3.5.1Chr2	88.51	174	10	8	45	210	8210648	8210819	7e-51	202
Ps_011085	Mt3.5.1Chr5	91.89	148	12	0	25	172	22069221	22069074	1e-52	207
Ps_011086	Mt3.5.1Chr4	83.16	190	16	12	55	238	34851637	34851458	6e-38	159
Ps_011111	Mt3.5.1Chr7	87.99	308	23	12	45	344	20262202	20262503	1e-95	351
Ps_011112	Mt3.5.1Chr7	87.99	308	23	12	20	319	20262202	20262503	1e-95	351
Ps_011123	Mt3.5.1Chr6	80.62	160	16	15	117	270	1639519	1639369	6e-23	110
Ps_011136	Mt3.5.1Chr4	82.35	102	10	5	115	211	8463561	8463463	1e-14	82.4
Ps_011156	Mt3.5.1Chr2	78.47	209	18	12	48	231	12229085	12229291	3e-23	111
Ps_011163	Mt3.5.1Chr2	82.89	152	11	11	5	152	22102414	22102554	5e-27	122
Ps_011223	Mt3.5Chr3	90.96	553	33	11	1	547	25554097	25554638	0	728
Ps_011227	Mt3.5.1Chr4	86.96	207	19	8	6	208	31313886	31313684	4e-58	226
Ps_011228	Mt3.5.1Chr7	88.81	143	11	5	1	139	34037398	34037257	4e-41	171
Ps_011231	Mt3.5.1Chr7	80.53	113	15	4	60	171	34757116	34757010	6e-14	80.5
Ps_011233	Mt3.5.1Chr5	88.51	87	9	1	171	256	35331584	35331670	2e-21	104
Ps_011258	Mt3.5.1Chr2	85.26	156	13	9	1	152	2681966	2682115	1e-35	152
Ps_011314	Mt3.5.1Chr2	90.48	147	8	6	59	204	1482513	1482372	6e-47	189
Ps_011315	Mt3.5.1Chr2	90.48	147	8	6	147	292	1482513	1482372	8e-47	189
Ps_011316	Mt3.5.1Chr2	93.75	80	3	2	1	78	1482005	1482084	1e-25	119
Ps_011318	Mt3.5.1Chr5	88.26	230	8	8	1	222	25906522	25906740	2e-67	257
Ps_011324	Mt3.5.1Chr7	88.21	212	21	3	47	256	30665965	30666174	3e-65	250
Ps_011325	Mt3.5.1Chr7	83.67	147	12	11	243	386	27104643	27104506	2e-28	128
Ps_011331	Mt3.5.1Chr4	88.46	156	14	3	26	180	9767064	9767216	7e-46	185
Ps_011356	Mt3.5.1Chr8	84.54	97	8	7	159	252	27394308	27394400	7e-17	89.8
Ps_011443	Mt3.5.1Chr5	81.28	203	29	8	101	300	30632643	30632447	8e-37	156
Ps_011497	Mt3.5.1Chr5	89.77	88	5	4	8	93	11351739	11351654	5e-23	110
Ps_011528	Mt3.5.1Chr5	79.56	274	38	11	1	268	15075178	15075439	4e-44	180
Ps_011534	Mt3.5.1Chr1	79.77	173	22	11	116	283	23291658	23291494	5e-24	113
Ps_011561	Mt3.5.1Chr1	81.28	219	22	15	2	217	18637867	18637665	8e-38	159
Ps_011573	Mt3.5.1Chr4	89.41	85	8	1	120	204	45971392	45971475	5e-22	106
Ps_011585	Mt3.5.1Chr8	81.07	338	26	22	30	360	18412514	18412820	1e-60	235
Ps_011647	Mt3.5.1Chr7	82.77	238	32	8	14	247	20248869	20249101	3e-51	204
Ps_011673	Mt3.5.1Chr2	90.79	76	6	1	36	110	27574844	27574919	3e-20	100
Ps_011685	Mt3.5.1Chr5	94.44	72	4	0	143	214	42520702	42520631	3e-23	111
Ps_011687	Mt3.5.1Chr4	80.56	180	13	17	313	477	1931017	1930845	2e-25	119
Ps_011717	Mt3.5.1Chr7	93.22	59	4	0	117	175	16996530	16996588	4e-16	87.9
Ps_011747	Mt3.5.1Chr4	85.55	263	31	6	1	259	33447765	33447506	8e-71	268
Ps_011774	Mt3.5.1Chr8	85.71	224	28	4	8	229	25955296	25955075	3e-60	233
Ps_011807	Mt3.5.1Chr4	86.86	175	17	6	31	202	2640998	2640827	3e-47	191
Ps_011824	Mt3.5.1Chr8	83.11	148	22	3	89	233	24811849	24811996	1e-29	132
Ps_011835	Mt3.5.1Chr1	82.58	155	15	9	61	213	31999289	31999145	4e-28	126
Ps_011854	gi|224994321|gb|AC235487.1|	87.41	143	12	4	104	241	197940	198081	6e-38	159
Ps_011866	Mt3.5Chr3	82.52	206	24	12	216	416	1166211	1166409	4e-41	171
Ps_011880	Mt3.5.1Chr7	90.91	88	8	0	138	225	27015473	27015386	1e-25	119
Ps_011908	Mt3.5.1Chr4	80.58	448	49	32	81	512	47167341	47166916	3e-83	311
Ps_011957	Mt3.5.1Chr1	85.84	353	42	8	1	349	34112593	34112941	1e-100	368
Ps_012012	Mt3.5.1Chr4	84.85	264	26	11	35	292	21828974	21829229	5e-66	254
Ps_012013	Mt3.5.1Chr4	84.85	264	26	11	56	313	21828974	21829229	5e-66	254
Ps_012049	Mt3.5.1Chr4	87.02	208	19	8	1	204	22615400	22615603	1e-58	228
Ps_012056	Mt3.5.1Chr1	96.5	200	2	3	72	266	433727	433528	5e-88	326
Ps_012064	Mt3.5.1Chr6	90	70	7	0	235	304	4619426	4619357	2e-17	91.6
Ps_012069	Mt3.5Chr3	85.99	207	11	12	25	215	41328657	41328861	5e-52	206
Ps_012110	Mt3.5.1Chr4	83.25	406	40	18	19	405	19059626	19060022	2e-94	348
Ps_012120	Mt3.5.1Chr8	81.43	237	21	13	136	353	4103404	4103172	9e-42	172
Ps_012145	Mt3.5.1Chr8	94.83	116	6	0	96	211	16788769	16788884	9e-45	182
Ps_012162	Mt3.5.1Chr4	86.49	296	30	9	4	294	24035826	24035536	8e-85	316
Ps_012211	Mt3.5.1Chr5	85.99	157	20	2	22	177	23484624	23484469	3e-40	167
Ps_012237	Mt3.5Chr3	87.76	98	10	1	9	104	35054779	35054876	7e-24	113
Ps_012240	Mt3.5.1Chr5	92.59	54	4	0	2	55	6602530	6602583	1e-13	78.7
Ps_012280	Mt3.5.1Chr1	86.86	137	13	5	190	323	25768787	25768653	3e-34	148
Ps_012321	gi|258588163|gb|AC225526.13|	83.94	137	16	6	16	149	60792	60659	5e-28	126
Ps_012337	Mt3.5.1Chr4	86.8	197	18	7	17	209	22183718	22183910	3e-54	213
Ps_012401	Mt3.5.1Chr8	82.9	193	14	13	135	322	27630928	27631106	9e-37	156
Ps_012406	gi|240248266|gb|AC202489.12|	88.78	303	20	10	3	297	51001	51297	6e-98	359
Ps_012407	gi|240248266|gb|AC202489.12|	89	291	18	10	3	285	51001	51285	1e-94	348
Ps_012453	Mt3.5.1Chr2	92.94	85	6	0	147	231	33954604	33954688	2e-27	124
Ps_012467	Mt3.5.1Chr5	78.79	165	21	9	1	154	17214935	17214774	2e-19	99
Ps_012478	Mt3.5.1Chr4	85.23	88	9	4	1	87	6357613	6357697	2e-16	87.9
Ps_012518	Mt3.5.1Chr1	97.43	428	5	4	1	422	315420	315847	0	725
Ps_012520	Mt3.5Chr3	88.04	92	11	0	230	321	32563515	32563424	8e-23	110
Ps_012551	Mt3.5.1Chr5	90.4	177	13	3	14	187	17443328	17443153	3e-59	230
Ps_012577	Mt3.5.1Chr1	81.2	117	15	4	1	111	18994256	18994371	3e-16	87.9
Ps_012597	Mt3.5.1Chr4	85.33	184	21	5	8	189	25792613	25792792	7e-46	185
Ps_012615	Mt3.5.1Chr4	85.95	363	36	14	1	358	45833463	45833815	3e-102	374
Ps_012657	Mt3.5.1Chr4	82.69	156	19	5	2	157	44553263	44553116	2e-29	132
Ps_012661	Mt3.5.1Chr4	96.97	66	1	1	101	165	41286409	41286344	6e-23	110
Ps_012691	Mt3.5Chr3	85.23	88	7	4	17	102	29099821	29099904	1e-15	86.1
Ps_012723	Mt3.5.1Chr2	92.06	63	5	0	3	65	3492868	3492930	1e-16	89.8
Ps_012742	Mt3.5.1Chr8	85.37	287	23	10	14	292	9479641	9479916	5e-74	279
Ps_012751	gi|238638019|gb|AC231371.6|	87.31	197	14	9	46	234	3891	4084	2e-54	215
Ps_012759	Mt3.5.1Chr5	96.61	59	2	0	20	78	37872885	37872827	1e-19	99
Ps_012779	Mt3.5Chr3	83.64	165	18	7	280	441	34073565	34073407	8e-34	147
Ps_012780	Mt3.5Chr3	83.64	165	18	7	196	357	34073565	34073407	6e-34	147
Ps_012782	Mt3.5.1Chr8	84.69	307	34	11	1	297	26794129	26794432	2e-78	294
Ps_012801	Mt3.5.1Chr8	87.84	74	4	2	133	206	16820267	16820199	9e-15	82.4
Ps_012804	gi|116175411|emb|CU013523.3|	82.88	146	19	6	19	161	46280	46138	6e-28	126
Ps_012850	Mt3.5.1Chr1	82.83	198	14	11	25	204	26478251	26478056	4e-38	159
Ps_012854	Mt3.5.1Chr1	85.56	180	14	4	54	221	3340446	3340625	1e-43	178
Ps_012872	Mt3.5.1Chr8	81.02	137	20	5	1	132	18027815	18027950	2e-21	104
Ps_012912	Mt3.5Chr3	83.71	221	18	7	14	222	2077205	2076991	5e-48	193
Ps_012941	Mt3.5.1Chr4	81.45	345	41	16	23	348	43666652	43666992	2e-68	261
Ps_012957	Mt3.5Chr3	90.91	132	7	5	147	276	7104027	7103899	8e-42	172
Ps_012965	Mt3.5Chr3	84.13	126	11	5	17	141	20721087	20720970	5e-24	113
Ps_012966	Mt3.5Chr3	83.18	107	9	5	24	129	20721068	20720970	8e-17	89.8
Ps_012970	Mt3.5.1Chr7	95.65	46	1	1	237	282	29542809	29542765	8e-12	73.1
Ps_012981	Mt3.5.1Chr4	98.46	65	1	0	203	267	30196060	30195996	1e-24	115
Ps_012990	Mt3.5.1Chr2	88.64	132	12	3	148	277	1439750	1439880	2e-37	158
Ps_013006	Mt3.5.1Chr1	84.18	196	16	10	5	190	8453573	8453763	6e-43	176
Ps_013008	Mt3.5.1Chr1	80.36	275	25	15	245	493	15769309	15769038	2e-44	182
Ps_013009	Mt3.5.1Chr1	87.07	147	15	4	136	281	15769181	15769038	5e-39	163
Ps_013044	Mt3.5.1Chr8	89.85	266	17	8	1	262	20859836	20859577	3e-90	333
Ps_013066	Mt3.5.1Chr5	82.33	232	15	18	1	209	8192120	8191892	2e-43	178
Ps_013067	Mt3.5.1Chr5	82.7	237	15	18	1	214	8192120	8191887	2e-46	187
Ps_013125	gi|242118116|gb|AC235754.6|	85.88	85	8	4	188	270	65987	65905	3e-16	87.9
Ps_013148	Mt3.5.1Chr1	88.03	142	11	6	10	148	19153284	19153146	4e-39	163
Ps_013153	Mt3.5.1Chr2	92.75	69	5	0	31	99	32983768	32983836	4e-20	100
Ps_013157	Mt3.5.1Chr5	87.3	189	20	4	166	351	16694601	16694788	8e-54	213
Ps_013158	Mt3.5.1Chr5	87.37	190	20	4	16	202	16694600	16694788	1e-54	215
Ps_013165	Mt3.5.1Chr7	89.29	252	17	7	1	248	22863205	22863450	2e-82	307
Ps_013194	Mt3.5.1Chr5	85.49	255	27	7	1	252	37688534	37688287	2e-67	257
Ps_013204	Mt3.5.1Chr7	87.37	95	3	6	90	179	19302758	19302668	3e-20	100
Ps_013216	Mt3.5Chr3	91.36	81	7	0	20	100	38932826	38932746	3e-23	111
Ps_013219	Mt3.5.1Chr6	81.82	99	11	7	24	116	19432598	19432695	8e-13	76.8
Ps_013334	Mt3.5.1Chr8	81.55	233	28	13	244	465	20684368	20684596	3e-43	178
Ps_013335	Mt3.5.1Chr4	80.71	140	18	9	33	167	28911926	28912061	3e-20	100
Ps_013348	Mt3.5Chr3	77.8	410	50	30	232	623	4489780	4490166	3e-54	215
Ps_013385	Mt3.5.1Chr5	80.11	181	15	16	95	257	9486481	9486304	1e-24	115
Ps_013386	Mt3.5.1Chr4	83.91	174	20	5	19	186	31345604	31345433	5e-38	159
Ps_013413	Mt3.5.1Chr8	88.71	62	7	0	6	67	6166051	6166112	4e-13	76.8
Ps_013447	Mt3.5.1Chr1	95.86	169	2	3	1	169	196561	196398	8e-71	268
Ps_013461	Mt3.5.1Chr2	86.61	127	12	4	49	173	8013311	8013188	1e-30	135
Ps_013462	Mt3.5.1Chr8	90.23	133	13	0	1	133	21216749	21216881	1e-42	174
Ps_013512	Mt3.5Chr3	92.5	80	6	0	126	205	28806333	28806254	9e-25	115
Ps_013525	Mt3.5.1Chr7	87.38	309	27	10	9	313	4202581	4202281	2e-93	344
Ps_013527	Mt3.5Chr3	87.84	74	5	4	31	102	27330929	27330858	4e-15	84.2
Ps_013529	Mt3.5.1Chr6	90.24	82	8	0	113	194	5284476	5284395	2e-22	108
Ps_013598	Mt3.5.1Chr7	82.88	257	25	13	82	324	24825733	24825984	7e-54	213
Ps_013603	Mt3.5.1Chr4	80.54	442	52	26	1	420	24949163	24948734	1e-82	309
Ps_013607	Mt3.5.1Chr8	76.63	291	33	29	4	269	1072294	1072014	3e-28	128
Ps_013630	Mt3.5.1Chr1	91.23	57	2	2	120	173	15419947	15419891	2e-12	75
Ps_013641	Mt3.5.1Chr5	84.47	103	9	7	34	131	30673658	30673758	1e-18	95.3
Ps_013642	Mt3.5.1Chr5	84.47	103	9	7	106	203	30673658	30673758	2e-18	95.3
Ps_013657	Mt3.5.1Chr7	90.43	209	12	5	43	245	17911578	17911372	8e-71	268
Ps_013667	Mt3.5.1Chr8	92.17	115	7	2	1	114	27670766	27670879	2e-38	161
Ps_013708	Mt3.5.1Chr5	80.85	423	26	32	2	410	29426985	29426604	3e-74	281
Ps_013792	Mt3.5Chr3	80.34	234	24	19	16	234	41721278	41721504	2e-37	158
Ps_013837	Mt3.5Chr3	90.32	124	7	5	21	142	41718947	41719067	2e-37	158
Ps_013839	Mt3.5.1Chr4	91.25	160	10	4	152	311	31818929	31818774	1e-54	215
Ps_013862	gi|218749983|gb|AC233685.2|	93.51	77	3	2	165	240	318364	318439	4e-24	113
Ps_013882	Mt3.5.1Chr7	92.31	52	3	1	107	157	28821027	28820976	6e-12	73.1
Ps_013895	Mt3.5.1Chr2	80.62	227	16	16	235	457	9682939	9683141	7e-35	150
Ps_013896	Mt3.5.1Chr5	85.28	197	18	8	1	186	15785701	15785505	5e-48	193
Ps_013914	Mt3.5.1Chr1	84.71	157	7	10	46	193	30181733	30181881	2e-32	141
Ps_013935	Mt3.5Chr3	78.97	214	20	16	42	236	30724127	30723920	7e-27	122
Ps_013978	Mt3.5.1Chr6	84.34	83	8	5	1	79	2092468	2092549	4e-13	76.8
Ps_013983	Mt3.5.1Chr7	79.49	234	18	16	2	217	27051345	27051124	6e-32	139
Ps_013984	Mt3.5.1Chr1	93.88	147	5	4	68	212	26557753	26557609	7e-56	219
Ps_013995	Mt3.5.1Chr7	89.83	59	3	3	3	59	5810215	5810158	6e-12	73.1
Ps_014011	Mt3.5.1Chr5	97.96	49	0	1	182	229	6187618	6187666	3e-15	84.2
Ps_014040	Mt3.5.1Chr5	83.24	179	18	9	32	208	34731049	34730881	2e-36	154
Ps_014120	Mt3.5Chr3	83.26	227	17	18	18	232	24300111	24299894	6e-47	189
Ps_014126	Mt3.5.1Chr1	95.22	209	5	4	1	205	23131196	23131403	4e-88	326
Ps_014161	Mt3.5.1Chr5	91.56	154	12	1	10	162	35605906	35606059	1e-53	211
Ps_014193	gi|217273015|gb|AC233675.1|	89.29	56	6	0	143	198	77368	77423	2e-11	71.3
Ps_014198	Mt3.5.1Chr6	89.29	56	6	0	5	60	5924047	5923992	5e-11	71.3
Ps_014207	Mt3.5.1Chr5	91.67	60	5	0	165	224	40330512	40330571	3e-15	84.2
Ps_014211	Mt3.5.1Chr2	96.81	94	3	0	6	99	2123620	2123713	2e-37	158
Ps_014281	Mt3.5.1Chr7	80.83	240	28	15	1	233	31946954	31947182	7e-42	172
Ps_014329	Mt3.5Chr3	96.08	51	2	0	1	51	1316314	1316364	4e-15	84.2
Ps_014331	Mt3.5.1Chr8	76.95	269	37	16	24	270	21894238	21893973	5e-29	130
Ps_014340	Mt3.5.1Chr7	97.59	83	0	2	210	291	30983550	30983631	3e-32	141
Ps_014343	Mt3.5.1Chr5	92.73	110	6	2	1	109	5361034	5361142	2e-37	158
Ps_014359	Mt3.5.1Chr2	84.28	229	23	11	21	241	26677580	26677803	2e-53	211
Ps_014364	Mt3.5.1Chr8	81.72	93	9	7	27	114	16879997	16880086	4e-11	71.3
Ps_014407	Mt3.5.1Chr7	83.22	149	12	9	8	155	34233237	34233101	2e-27	124
Ps_014408	Mt3.5.1Chr7	86.96	69	2	5	54	121	16295326	16295388	2e-11	71.3
Ps_014420	Mt3.5.1Chr8	80.95	168	19	9	140	306	17538241	17538086	7e-26	121
Ps_014430	Mt3.5.1Chr5	96.77	62	0	2	21	80	6809019	6808958	9e-21	102
Ps_014452	Mt3.5.1Chr2	81.42	296	24	22	97	373	26594845	26595128	1e-53	213
Ps_014458	Mt3.5.1Chr5	79.17	288	31	25	19	282	19714191	19714473	7e-42	172
Ps_014463	Mt3.5.1Chr1	84.06	207	11	11	17	222	11093737	11093552	6e-44	180
Ps_014482	gi|242397570|gb|AC225507.19|	95.45	44	2	0	165	208	330868	330825	3e-11	71.3
Ps_014503	Mt3.5.1Chr2	84.42	77	7	3	1	72	30260307	30260231	3e-11	71.3
Ps_014523	Mt3.5Chr3	80	210	8	13	20	196	17580311	17580103	1e-27	124
Ps_014527	Mt3.5.1Chr5	87.28	173	14	5	18	183	41084087	41083916	3e-47	191
Ps_014528	Mt3.5.1Chr5	91.67	108	7	2	16	122	41078315	41078209	2e-34	148
Ps_014545	Mt3.5.1Chr5	82.94	211	19	15	204	406	3088456	3088255	4e-42	174
Ps_014546	Mt3.5.1Chr5	82.94	211	19	15	51	253	3088456	3088255	2e-42	174
Ps_014547	Mt3.5Chr3	94.12	68	4	0	266	333	38182954	38183021	3e-21	104
Ps_014561	gi|217272990|gb|AC233651.1|	83.24	173	15	11	4	166	24623	24791	3e-34	147
Ps_014566	Mt3.5Chr3	78.63	365	31	21	503	831	31184587	31184234	4e-49	198
Ps_014571	Mt3.5.1Chr4	85.58	104	10	4	245	344	21494616	21494514	3e-21	104
Ps_014572	Mt3.5.1Chr6	82.52	206	23	10	46	243	1865161	1865361	8e-41	169
Ps_014580	Mt3.5Chr3	91.41	128	7	3	159	284	33251301	33251426	7e-42	172
Ps_014589	Mt3.5.1Chr4	80.09	447	52	22	20	442	1147458	1147891	2e-79	298
Ps_014594	Mt3.5.1Chr5	80.58	206	13	11	108	289	39410262	39410060	6e-30	134
Ps_014605	Mt3.5.1Chr2	87	100	6	6	49	143	4081451	4081354	8e-22	106
Ps_014620	Mt3.5.1Chr5	100	46	0	0	20	65	36032584	36032629	8e-16	86.1
Ps_014628	Mt3.5Chr3	80.65	248	28	12	15	257	26683620	26683852	2e-42	174
Ps_014630	Mt3.5.1Chr7	83.68	190	17	11	182	368	28800171	28799993	5e-40	167
Ps_014643	Mt3.5.1Chr4	83.16	285	33	15	1	276	36650974	36650696	4e-64	246
Ps_014654	Mt3.5Chr3	86.01	143	15	5	337	479	38561649	38561512	2e-34	148
Ps_014679	Mt3.5.1Chr5	87.69	260	16	8	1	251	6104152	6103900	6e-77	289
Ps_014710	Mt3.5.1Chr4	80.32	310	25	26	21	316	32843367	32843080	1e-50	202
Ps_014713	Mt3.5.1Chr8	89.57	163	11	4	78	239	26272760	26272917	8e-51	202
Ps_014714	Mt3.5.1Chr8	82.38	261	22	15	1	257	26272677	26272917	7e-52	206
Ps_014731	Mt3.5.1Chr4	86.27	153	18	1	29	181	16906662	16906811	4e-39	163
Ps_014733	Mt3.5.1Chr7	77.36	296	31	19	22	314	14212053	14212315	7e-33	143
Ps_014737	Mt3.5.1Chr2	81.32	348	37	17	6	329	6605860	6606203	4e-67	257
Ps_014741	Mt3.5.1Chr1	83.82	377	33	16	38	402	29208182	29208542	5e-90	333
Ps_014742	Mt3.5.1Chr1	83.42	398	35	18	23	407	29208163	29208542	3e-92	340
Ps_014743	Mt3.5.1Chr5	95.12	82	4	0	30	111	11430604	11430523	3e-29	130
Ps_014744	Mt3.5.1Chr5	84.13	378	33	23	12	374	11432429	11432064	3e-92	340
Ps_014771	Mt3.5.1Chr7	96.23	53	2	0	1	53	25502862	25502810	4e-16	87.9
Ps_014798	Mt3.5.1Chr8	100	41	0	0	1	41	15427638	15427598	6e-13	76.8
Ps_014800	Mt3.5.1Chr7	100	79	0	0	262	340	26467439	26467517	6e-34	147
Ps_014863	Mt3.5.1Chr4	87.69	65	6	2	95	158	42223093	42223156	2e-12	75
Ps_014885	Mt3.5Chr3	82.44	131	18	4	233	361	31350905	31351032	9e-23	110
Ps_014914	Mt3.5.1Chr1	88.76	89	8	2	170	257	10251368	10251455	2e-22	108
Ps_014915	Mt3.5.1Chr1	88.76	89	8	2	258	345	10251368	10251455	3e-22	108
Ps_014968	Mt3.5.1Chr5	80.31	320	45	15	15	331	6335799	6335495	7e-58	226
Ps_014969	Mt3.5.1Chr5	81.63	196	22	11	20	214	6335677	6335495	3e-35	150
Ps_014970	Mt3.5.1Chr5	81.63	196	22	11	39	233	6335677	6335495	3e-35	150
Ps_014986	Mt3.5.1Chr4	95	60	3	0	1	60	16497454	16497395	1e-18	95.3
Ps_014988	Mt3.5.1Chr4	97.22	72	2	0	1	72	16497462	16497391	9e-27	122
Ps_014997	Mt3.5.1Chr5	83.33	174	13	9	1	172	41563497	41563656	5e-34	147
Ps_014998	Mt3.5.1Chr2	90.17	346	19	13	3	336	8235720	8235378	5e-121	436
Ps_014999	Mt3.5.1Chr2	90.52	306	17	12	68	365	8235679	8235378	3e-108	394
Ps_015014	Mt3.5Chr3	82.91	158	16	9	84	234	23575976	23575823	1e-29	132
Ps_015015	Mt3.5.1Chr2	83.58	268	29	14	72	330	32499602	32499863	3e-61	237
Ps_015016	Mt3.5.1Chr2	83.58	268	29	14	51	309	32499602	32499863	3e-61	237
Ps_015017	Mt3.5.1Chr2	82.86	391	42	20	1	382	32499489	32499863	2e-88	327
Ps_015018	Mt3.5.1Chr1	84.15	265	22	14	11	265	5155475	5155729	8e-62	239
Ps_015029	Mt3.5Chr3	88.24	136	7	7	52	178	34163290	34163425	2e-36	154
Ps_015039	Mt3.5.1Chr7	93.44	61	3	1	230	289	6099378	6099318	8e-17	89.8
Ps_015040	Mt3.5.1Chr8	92.79	402	22	5	75	476	8009045	8008651	1e-162	575
Ps_015044	Mt3.5.1Chr5	85.63	167	21	3	325	490	26470725	26470561	2e-41	172
Ps_015066	Mt3.5.1Chr8	89.33	75	5	3	202	275	32051330	32051258	2e-17	91.6
Ps_015088	Mt3.5.1Chr5	81.3	369	44	17	6	351	31899243	31899609	7e-73	276
Ps_015106	Mt3.5Chr3	90.48	126	10	2	4	128	26371525	26371649	1e-39	165
Ps_015123	Mt3.5.1Chr2	82.65	98	8	6	204	297	1608209	1608301	2e-13	78.7
Ps_015127	Mt3.5.1Chr5	85.26	95	11	2	76	167	38873106	38873200	2e-18	95.3
Ps_015132	Mt3.5Chr3	79.57	372	42	18	1	344	39567758	39568123	2e-60	235
Ps_015133	Mt3.5Chr3	90.78	141	10	3	2	141	39567781	39567643	2e-45	185
Ps_015137	gi|257900622|gb|AC235748.8|	84.72	144	12	10	78	215	1755	1616	8e-31	135
Ps_015139	Mt3.5.1Chr5	89.57	115	12	0	9	123	27225217	27225103	5e-34	147
Ps_015146	Mt3.5.1Chr7	83.98	206	22	9	85	280	37344544	37344748	3e-46	187
Ps_015162	Mt3.5.1Chr8	85.14	148	11	8	23	161	31226374	31226229	2e-32	141
Ps_015180	Mt3.5.1Chr7	89.71	243	13	11	20	254	19202302	19202064	3e-80	300
Ps_015181	Mt3.5.1Chr7	89.84	246	13	11	37	274	19202305	19202064	7e-82	305
Ps_015196	Mt3.5.1Chr7	81.57	331	35	19	18	328	35013658	35013982	4e-65	250
Ps_015197	Mt3.5Chr3	87.25	102	6	4	46	141	24322591	24322491	6e-23	110
Ps_015205	Mt3.5.1Chr7	88.51	383	31	11	26	402	19988894	19988519	2e-125	451
Ps_015217	Mt3.5.1Chr5	85.21	142	18	3	14	154	23642828	23642967	9e-33	143
Ps_015221	Mt3.5.1Chr5	82.2	410	48	19	1	392	7619764	7620166	8e-89	329
Ps_015234	Mt3.5.1Chr4	94.41	143	8	0	122	264	18526790	18526648	3e-56	220
Ps_015241	Mt3.5.1Chr5	84.91	676	33	36	86	727	26646673	26647313	7e-176	619
Ps_015248	Mt3.5.1Chr2	79.17	288	26	28	15	272	24978754	24979037	1e-40	169
Ps_015252	Mt3.5.1Chr6	89.92	129	8	4	86	213	12674179	12674303	3e-38	161
Ps_015255	Mt3.5.1Chr6	89.43	123	8	4	69	190	12674185	12674303	6e-35	150
Ps_015256	Mt3.5.1Chr6	85.98	164	16	7	86	245	12674179	12674339	2e-40	169
Ps_015282	Mt3.5.1Chr5	87.58	153	7	8	39	180	19763820	19763971	3e-40	167
Ps_015313	Mt3.5.1Chr5	89.84	128	13	0	99	226	33500841	33500968	1e-39	165
Ps_015314	Mt3.5.1Chr5	84.57	188	25	4	22	208	33500784	33500968	2e-45	183
Ps_015315	Mt3.5.1Chr5	89.84	128	13	0	120	247	33500841	33500968	1e-39	165
Ps_015322	Mt3.5.1Chr2	85.46	227	22	10	36	258	220520	220739	6e-58	226
Ps_015323	Mt3.5.1Chr2	87.55	241	21	8	36	274	220520	220753	2e-71	270
Ps_015327	gi|237874318|gb|AC229695.7|	95.16	62	3	0	18	79	85953	85892	1e-19	99
Ps_015329	Mt3.5.1Chr2	85	200	15	9	27	219	26625683	26625492	6e-47	189
Ps_015330	Mt3.5.1Chr2	85.64	188	13	8	27	207	26625683	26625503	1e-45	185
Ps_015331	Mt3.5.1Chr2	86.34	183	10	7	27	196	26625683	26625503	1e-45	185
Ps_015332	Mt3.5.1Chr2	85.29	170	10	7	27	183	26625683	26625516	1e-38	161
Ps_015336	Mt3.5.1Chr7	82.01	289	34	14	28	310	12759222	12759498	5e-59	230
Ps_015344	Mt3.5.1Chr5	87.88	231	17	10	2	227	1556108	1556332	6e-68	261
Ps_015349	Mt3.5.1Chr2	88.34	283	26	4	18	300	13421718	13421993	3e-90	333
Ps_015350	Mt3.5.1Chr2	92.57	202	14	1	18	219	13421718	13421918	6e-77	289
Ps_015362	Mt3.5Chr3	84.64	319	20	14	556	864	7358867	7359166	6e-77	291
Ps_015395	Mt3.5.1Chr5	84.39	173	14	9	216	386	12786235	12786396	4e-37	158
Ps_015403	Mt3.5.1Chr8	80.1	201	24	11	92	282	26788053	26788247	1e-30	135
Ps_015404	Mt3.5.1Chr8	80.06	311	38	18	1	300	26787950	26788247	6e-53	209
Ps_015406	Mt3.5.1Chr4	85.2	223	16	14	23	236	1861826	1862040	4e-54	213
Ps_015442	Mt3.5.1Chr5	87.26	212	16	9	1	203	31152887	31152678	8e-60	231
Ps_015443	Mt3.5.1Chr5	94.12	51	3	0	1	51	31157331	31157381	1e-13	78.7
Ps_015458	Mt3.5.1Chr4	92.59	135	8	2	88	221	19357069	19357202	4e-48	193
Ps_015465	Mt3.5.1Chr5	88.46	182	8	9	30	202	16800070	16800247	2e-52	207
Ps_015480	Mt3.5.1Chr5	82.24	107	10	6	1	99	33997270	33997375	3e-15	84.2
Ps_015481	Mt3.5.1Chr5	82.24	107	10	6	1	99	33997270	33997375	3e-15	84.2
Ps_015486	Mt3.5.1Chr8	94.29	70	2	2	21	89	30029381	30029313	8e-22	106
Ps_015498	Mt3.5.1Chr1	83.86	347	37	12	62	402	23535978	23535645	6e-84	313
Ps_015508	Mt3.5.1Chr4	76.44	331	33	32	10	326	39434966	39434667	3e-31	137
Ps_015520	Mt3.5.1Chr5	80.47	169	19	11	4	171	37213022	37212867	5e-25	117
Ps_015537	Mt3.5.1Chr2	95	60	1	2	1	58	29306835	29306894	5e-18	93.5
Ps_015548	Mt3.5.1Chr8	96.23	53	2	0	17	69	15701463	15701411	5e-16	87.9
Ps_015555	Mt3.5.1Chr5	84.03	119	10	7	17	129	36060125	36060010	6e-22	106
Ps_015556	Mt3.5.1Chr5	83.62	116	12	5	91	201	36069964	36069851	1e-20	102
Ps_015568	Mt3.5.1Chr7	79.55	308	36	18	20	317	25231443	25231733	2e-48	195
Ps_015577	Mt3.5.1Chr4	81.38	188	20	11	40	217	43742586	43742404	7e-32	139
Ps_015582	Mt3.5.1Chr2	86.71	331	22	17	4	330	8209479	8209791	3e-94	348
Ps_015583	Mt3.5.1Chr5	87.18	117	10	3	18	133	34737059	34737171	2e-28	128
Ps_015607	Mt3.5.1Chr4	83.23	155	17	8	102	251	3314451	3314601	4e-30	134
Ps_015610	Mt3.5.1Chr2	89.86	69	6	1	266	334	8769998	8769931	3e-16	87.9
Ps_015612	gi|218749975|gb|AC233669.2|	86.91	191	17	7	22	209	18191	18006	3e-52	207
Ps_015616	Mt3.5.1Chr5	76.51	1026	103	77	20	955	13649549	13648572	1e-119	433
Ps_015617	Mt3.5.1Chr8	86.71	143	12	6	99	239	23909869	23909732	9e-36	152
Ps_015628	Mt3.5.1Chr8	86.02	93	5	6	242	330	4338419	4338331	7e-18	93.5
Ps_015633	Mt3.5.1Chr5	85.26	312	14	24	26	330	14515620	14515906	7e-78	292
Ps_015654	Mt3.5.1Chr2	91.3	92	6	2	31	121	13816811	13816721	2e-27	124
Ps_015657	Mt3.5.1Chr2	90.52	116	6	5	18	130	6259018	6259131	2e-34	148
Ps_015665	Mt3.5Chr3	86.73	113	14	1	3	115	31831604	31831715	4e-27	124
Ps_015671	Mt3.5.1Chr5	78.99	414	44	27	1	379	12324000	12324405	8e-63	243
Ps_015673	Mt3.5.1Chr5	80.98	326	49	9	5	326	12501530	12501846	1e-63	246
Ps_015675	Mt3.5.1Chr6	90.91	99	7	2	14	111	21205396	21205299	2e-29	132
Ps_015677	Mt3.5.1Chr5	87.69	195	13	9	157	343	150607	150798	5e-55	217
Ps_015757	Mt3.5.1Chr5	88.89	108	12	0	53	160	22010328	22010435	5e-30	134
Ps_015761	Mt3.5.1Chr5	94.55	55	3	0	153	207	40122550	40122604	7e-16	86.1
Ps_015762	Mt3.5.1Chr5	81.43	210	24	9	6	206	40122401	40122604	1e-37	158
Ps_015764	Mt3.5.1Chr7	82.09	201	14	16	55	240	17240787	17240594	9e-36	152
Ps_015787	Mt3.5.1Chr8	92.08	101	6	2	439	538	16608636	16608735	4e-32	141
Ps_015814	Mt3.5.1Chr7	85.92	213	15	12	4	213	8945807	8945607	3e-54	213
Ps_015823	Mt3.5.1Chr7	82.38	261	18	14	24	258	21101724	21101466	9e-51	202
Ps_015866	Mt3.5.1Chr4	84.15	82	6	7	45	122	9965629	9965551	6e-12	73.1
Ps_015872	Mt3.5.1Chr7	81.29	294	31	16	1	289	10087752	10088026	4e-55	217
Ps_015873	Mt3.5.1Chr6	94.23	52	1	2	279	329	1351520	1351570	2e-13	78.7
Ps_015876	Mt3.5.1Chr7	92.42	66	5	0	145	210	21675008	21674943	2e-18	95.3
Ps_015893	Mt3.5.1Chr5	83.47	248	28	9	151	389	26848597	26848354	1e-55	219
Ps_015915	Mt3.5.1Chr5	88.24	102	8	4	282	381	6453842	6453743	1e-25	119
Ps_015937	Mt3.5.1Chr1	85.93	263	24	12	1	258	34029044	34028790	9e-71	268
Ps_016038	Mt3.5.1Chr2	90.7	86	5	3	18	101	19547379	19547463	1e-23	111
Ps_016074	Mt3.5.1Chr4	76.63	291	27	28	9	272	26312396	26312120	7e-27	122
Ps_016081	Mt3.5.1Chr7	82.97	182	22	9	1	177	8303875	8304052	6e-37	156
Ps_016101	Mt3.5.1Chr2	92.86	56	3	1	78	133	31753108	31753054	7e-14	80.5
Ps_016136	Mt3.5.1Chr6	84.55	123	11	7	136	254	18769298	18769416	1e-24	115
Ps_016155	Mt3.5.1Chr5	91.74	109	5	4	282	386	6185982	6185874	2e-34	148
Ps_016166	Mt3.5.1Chr8	78.83	137	20	8	187	319	23311618	23311749	6e-15	84.2
Ps_016211	Mt3.5.1Chr1	81.05	95	13	5	160	250	1840663	1840570	4e-11	71.3
Ps_016217	Mt3.5.1Chr8	80.54	221	24	17	332	538	6011054	6010839	2e-35	152
Ps_016218	Mt3.5.1Chr8	80.54	221	24	17	162	368	6011054	6010839	2e-35	152
Ps_016271	gi|218749970|gb|AC233663.2|	82.69	104	13	2	78	176	30104	30001	2e-16	87.9
Ps_016275	Mt3.5.1Chr4	83.59	128	16	4	1	127	28208944	28209067	1e-24	115
Ps_016279	Mt3.5.1Chr1	85.21	142	14	6	1	140	27244035	27244171	5e-32	139
Ps_016307	Mt3.5.1Chr8	85.53	235	20	12	1	225	16504951	16505181	5e-60	233
Ps_016313	Mt3.5.1Chr5	78.8	217	27	16	173	384	39413231	39413029	2e-28	128
Ps_016344	Mt3.5.1Chr7	90.96	166	7	8	19	181	28573154	28572994	3e-55	217
Ps_016348	Mt3.5.1Chr4	88.37	86	7	2	249	332	40254513	40254429	8e-20	100
Ps_016375	Mt3.5.1Chr4	83.96	106	10	6	1	103	21563289	21563390	2e-18	95.3
Ps_016409	Mt3.5.1Chr1	82.76	87	12	3	53	137	7913532	7913617	2e-12	75
Ps_016419	Mt3.5.1Chr8	86.17	94	7	3	9	97	25057608	25057700	3e-19	97.1
Ps_016427	gi|237874338|gb|AC235671.5|	84.34	198	22	6	20	210	68196	68391	7e-46	185
Ps_016440	Mt3.5Chr3	83.08	130	17	5	121	246	43242093	43241965	4e-24	113
Ps_016458	Mt3.5.1Chr6	87.91	91	7	4	263	351	5135591	5135503	3e-21	104
Ps_016461	Mt3.5.1Chr5	78.32	309	38	22	13	309	9504214	9503923	1e-41	172
Ps_016474	Mt3.5.1Chr4	82.46	228	23	12	1	218	30150769	30150549	4e-45	183
Ps_016494	Mt3.5.1Chr4	85.45	275	30	10	15	284	32096191	32095922	2e-73	278
Ps_016503	Mt3.5.1Chr8	90.38	260	13	11	471	723	14186136	14185882	7e-89	331
Ps_016520	Mt3.5.1Chr7	84.87	152	15	8	209	356	37737205	37737352	8e-34	147
Ps_016521	Mt3.5.1Chr7	84.87	152	15	8	319	466	37737205	37737352	1e-33	147
Ps_016522	Mt3.5.1Chr7	84.56	149	15	8	34	178	37737208	37737352	2e-32	141
Ps_016538	Mt3.5.1Chr2	95.56	45	2	0	115	159	22757765	22757809	2e-11	73.1
Ps_016545	Mt3.5.1Chr1	95.24	147	7	0	15	161	30684337	30684483	3e-60	233
Ps_016583	Mt3.5.1Chr1	94.5	109	6	0	125	233	9685525	9685417	8e-41	169
Ps_016632	Mt3.5.1Chr5	86.72	241	21	8	1	240	40756621	40756851	2e-67	257
Ps_016696	Mt3.5.1Chr1	100	331	0	0	1	331	242603	242933	4e-174	612
Ps_016705	Mt3.5.1Chr4	85.42	96	11	2	1	95	44973668	44973761	4e-19	97.1
Ps_016710	Mt3.5.1Chr5	82.2	118	15	6	31	145	7173142	7173028	5e-19	97.1
Ps_016762	Mt3.5.1Chr2	76.12	201	24	18	160	340	6951316	6951512	5e-15	84.2
Ps_016772	Mt3.5.1Chr5	81.4	258	28	18	1	252	4089237	4089480	8e-48	193
Ps_016787	Mt3.5.1Chr7	91.55	142	6	4	107	247	887667	887531	2e-47	191
Ps_016792	Mt3.5.1Chr7	79.29	140	15	12	2	135	13587625	13587756	1e-15	86.1
Ps_016828	Mt3.5.1Chr8	81.61	223	18	19	82	290	17073578	17073791	1e-38	163
Ps_016829	Mt3.5.1Chr8	81.61	223	18	19	78	286	17073578	17073791	1e-38	163
Ps_016832	Mt3.5Chr3	92.45	53	4	0	57	109	38536471	38536419	6e-13	76.8
Ps_016851	Mt3.5.1Chr1	90	90	9	0	127	216	30902674	30902763	3e-25	117
Ps_016857	Mt3.5.1Chr5	89.89	188	14	5	36	222	4384631	4384448	2e-61	237
Ps_016860	Mt3.5.1Chr4	90.54	148	12	2	1	147	15870380	15870234	1e-48	195
Ps_016861	Mt3.5.1Chr4	90.54	148	12	2	1	147	15870380	15870234	2e-48	195
Ps_016880	Mt3.5.1Chr5	93.62	47	3	0	229	275	125798	125844	3e-11	71.3
Ps_016888	Mt3.5Chr3	86.08	158	15	6	3	158	11065033	11064881	5e-39	163
Ps_016949	Mt3.5.1Chr7	84.55	123	18	1	114	235	16134116	16134238	2e-26	121
Ps_016971	Mt3.5Chr3	90.2	102	6	4	24	123	33302240	33302339	3e-29	130
Ps_016978	Mt3.5.1Chr7	82.5	320	26	14	5	295	35838621	35838303	3e-66	254
Ps_016979	Mt3.5.1Chr7	88.89	144	10	1	5	142	35838621	35838478	8e-42	172
Ps_017024	Mt3.5.1Chr6	79.15	211	25	14	61	259	14704400	14704197	2e-28	128
Ps_017091	Mt3.5Chr3	77.81	365	42	26	87	445	27232905	27233236	1e-46	189
Ps_017096	Mt3.5.1Chr4	82.59	224	29	10	1	221	25998463	25998679	8e-47	189
Ps_017125	Mt3.5.1Chr2	87.72	114	10	4	91	201	27787913	27788025	3e-29	130
Ps_017126	Mt3.5.1Chr2	84.31	153	19	4	135	283	27787856	27788007	2e-33	145
Ps_017142	gi|189498819|emb|CU651589.4|	79.96	459	50	26	33	470	80174	80611	6e-80	300
Ps_017149	Mt3.5.1Chr5	85.12	242	13	11	1	221	37504501	37504740	9e-58	226
Ps_017167	Mt3.5.1Chr8	85.23	149	11	9	18	162	30957639	30957498	5e-33	143
Ps_017174	Mt3.5.1Chr5	84.73	262	27	8	1	254	31352782	31352526	5e-65	250
Ps_017175	Mt3.5.1Chr4	85.42	96	10	4	191	284	23693650	23693557	5e-19	97.1
Ps_017176	Mt3.5.1Chr4	85.42	96	10	4	67	160	23693650	23693557	3e-19	97.1
Ps_017181	Mt3.5.1Chr5	83.52	176	19	8	6	175	14862487	14862658	6e-37	156
Ps_017193	gi|242118113|gb|AC235665.4|	91.67	108	9	0	3	110	254669	254562	3e-35	150
Ps_017198	Mt3.5.1Chr1	84.88	86	6	6	90	174	31330145	31330224	4e-14	80.5
Ps_017206	Mt3.5.1Chr8	79.6	299	37	18	67	349	28127924	28128214	1e-47	193
Ps_017212	Mt3.5.1Chr6	88.09	277	16	10	3	270	21120188	21120456	4e-84	313
Ps_017213	Mt3.5.1Chr6	87.92	298	17	12	3	290	21120188	21120476	3e-90	333
Ps_017214	Mt3.5Chr3	89.66	87	7	2	51	136	40361969	40361884	4e-23	110
Ps_017242	Mt3.5.1Chr7	81.54	130	16	8	110	234	22586241	22586115	3e-20	100
Ps_017268	Mt3.5.1Chr7	86	200	15	9	1	194	4518566	4518374	9e-51	202
Ps_017271	gi|224494907|gb|AC235009.1|	86.14	101	9	5	59	156	139903	140001	5e-21	104
Ps_017293	Mt3.5Chr3	82.65	98	11	6	9	102	10486609	10486704	2e-14	82.4
Ps_017297	Mt3.5.1Chr7	86.05	86	12	0	294	379	24122939	24123024	8e-18	93.5
Ps_017305	Mt3.5.1Chr7	91.87	123	8	1	76	198	8958817	8958937	2e-41	171
Ps_017309	Mt3.5.1Chr7	93.42	76	5	0	1	76	20711695	20711770	4e-24	113
Ps_017312	Mt3.5Chr3	83.95	81	6	7	155	230	10894912	10894834	4e-11	71.3
Ps_017324	Mt3.5.1Chr5	90.54	74	5	1	61	134	1719600	1719671	5e-19	97.1
Ps_017333	Mt3.5Chr3	84.4	282	27	12	9	280	36438999	36439273	2e-68	261
Ps_017334	Mt3.5Chr3	84.95	206	17	9	61	258	36439074	36439273	4e-49	196
Ps_017335	Mt3.5Chr3	84.95	206	17	9	178	375	36439074	36439273	6e-49	196
Ps_017358	Mt3.5.1Chr4	82.79	244	20	14	22	245	41739804	41739563	1e-49	198
Ps_017374	Mt3.5.1Chr5	82.46	228	15	15	15	221	17755365	17755142	4e-43	176
Ps_017391	Mt3.5.1Chr1	86.26	182	14	7	1	178	23145979	23146153	2e-46	187
Ps_017392	Mt3.5.1Chr8	85.92	71	5	5	108	175	30957298	30957366	2e-11	71.3
Ps_017429	Mt3.5.1Chr2	89	100	9	2	59	157	7270207	7270305	7e-27	122
Ps_017430	Mt3.5.1Chr2	86.9	168	12	10	59	221	7270207	7270369	3e-44	180
Ps_017439	Mt3.5.1Chr5	79.72	217	27	14	6	212	667916	667707	2e-32	141
Ps_017458	gi|288541431|gb|AC229727.11|	85.19	81	9	3	186	263	16919	16839	5e-14	80.5
Ps_017459	gi|288541431|gb|AC229727.11|	87.69	65	6	2	186	248	16919	16855	2e-12	75
Ps_017495	Mt3.5.1Chr7	83.23	328	22	13	21	345	22863966	22863669	3e-71	270
Ps_017536	Mt3.5.1Chr2	85.56	187	10	8	15	200	10152971	10152801	4e-44	180
Ps_017560	Mt3.5.1Chr2	80.85	141	9	10	229	363	11488170	11488042	2e-18	95.3
Ps_017578	Mt3.5.1Chr5	93.62	47	3	0	226	272	41832344	41832298	3e-11	71.3
Ps_017579	Mt3.5.1Chr2	83.96	187	18	10	70	250	4462376	4462196	1e-40	169
Ps_017605	Mt3.5.1Chr1	99.17	242	2	0	1	242	460368	460127	2e-121	436
Ps_017614	Mt3.5.1Chr8	87.83	189	16	5	13	199	29474702	29474519	8e-55	215
Ps_017627	Mt3.5.1Chr2	94.26	122	3	4	10	129	6269344	6269225	4e-45	183
Ps_017629	Mt3.5.1Chr5	86.84	152	8	11	189	337	16452087	16452229	1e-37	159
Ps_017630	Mt3.5.1Chr5	86.84	152	8	11	24	172	16452087	16452229	8e-38	159
Ps_017647	Mt3.5.1Chr1	98.42	317	4	1	1	316	292488	292804	2e-157	556
Ps_017648	Mt3.5.1Chr8	100	70	0	0	267	336	11587390	11587321	5e-29	130
Ps_017649	Mt3.5.1Chr8	100	70	0	0	222	291	11587390	11587321	5e-29	130
Ps_017650	Mt3.5.1Chr8	100	70	0	0	233	302	11587390	11587321	5e-29	130
Ps_017655	Mt3.5.1Chr2	81.62	495	56	23	1	468	3044892	3045378	3e-103	377
Ps_017666	Mt3.5.1Chr4	81.82	242	12	12	185	395	45145703	45145463	3e-42	174
Ps_017682	Mt3.5.1Chr2	88.89	117	8	5	3	116	26599236	26599350	5e-32	139
Ps_017712	Mt3.5Chr3	88.37	86	6	4	3	85	38293869	38293785	3e-20	100
Ps_017717	Mt3.5.1Chr7	90.68	118	7	4	9	124	37746334	37746219	4e-36	154
Ps_017727	Mt3.5Chr3	91.55	71	6	0	1	71	35051053	35050983	1e-19	99
Ps_017737	Mt3.5.1Chr7	80.98	205	22	11	8	207	1062129	1061937	3e-34	147
Ps_017751	Mt3.5.1Chr2	95.45	44	2	0	281	324	7167019	7166976	5e-11	71.3
Ps_017798	Mt3.5.1Chr4	94.12	102	6	0	100	201	38666735	38666836	5e-37	156
Ps_017800	Mt3.5.1Chr2	91.84	98	5	3	1	97	18355152	18355057	4e-30	134
Ps_017805	Mt3.5Chr3	87.56	201	19	5	21	219	35313949	35313753	1e-58	228
Ps_017843	Mt3.5Chr3	84.84	310	27	12	28	327	39933619	39933320	2e-78	294
Ps_017874	Mt3.5.1Chr4	77.6	192	26	17	48	231	24634529	24634347	3e-20	100
Ps_017875	Mt3.5.1Chr4	87.84	74	6	3	52	123	34691585	34691657	4e-15	84.2
Ps_017878	Mt3.5.1Chr5	89.69	97	8	2	259	354	41116558	41116653	1e-26	122
Ps_017883	Mt3.5.1Chr4	94.02	117	7	0	10	126	27356266	27356150	2e-43	178
Ps_017886	Mt3.5.1Chr1	82.73	220	26	9	1	217	24164143	24164353	8e-46	185
Ps_017887	Mt3.5.1Chr1	99.15	235	2	0	1	235	273082	273316	2e-117	424
Ps_017889	Mt3.5.1Chr7	87.78	90	8	3	103	190	24455391	24455303	7e-21	102
Ps_017900	Mt3.5.1Chr5	86.05	86	10	2	276	360	36458582	36458666	3e-17	91.6
Ps_017903	Mt3.5.1Chr4	82.79	215	15	10	1	197	3426322	3426112	1e-41	172
Ps_017908	Mt3.5.1Chr7	91.38	58	4	1	185	242	11789189	11789133	1e-13	78.7
Ps_017914	Mt3.5.1Chr2	86.13	137	14	5	1	134	10300351	10300217	5e-33	143
Ps_017915	Mt3.5.1Chr2	86.13	137	14	5	1	134	10300351	10300217	6e-33	143
Ps_017920	Mt3.5.1Chr1	85.14	74	9	2	94	166	7070077	7070149	2e-12	75
Ps_017981	Mt3.5.1Chr4	97.01	67	2	0	112	178	29964364	29964298	3e-24	113
Ps_018000	Mt3.5.1Chr5	76.37	182	26	14	53	223	37529812	37529637	1e-14	82.4
Ps_018013	Mt3.5.1Chr2	92.16	102	4	2	334	431	16822453	16822352	3e-32	141
Ps_018014	Mt3.5.1Chr2	92.16	102	4	2	180	277	16822453	16822352	2e-32	141
Ps_018045	Mt3.5.1Chr7	93.62	47	3	0	1	47	19305517	19305471	4e-11	71.3
Ps_018066	gi|218749968|gb|AC233660.2|	93.62	47	2	1	1	46	66569	66615	7e-11	69.4
Ps_018073	Mt3.5.1Chr7	89.04	146	11	3	1	142	22765276	22765420	4e-43	176
Ps_018075	Mt3.5Chr3	80.79	177	26	8	5	177	15719400	15719572	1e-29	132
Ps_018080	Mt3.5.1Chr7	80.56	427	37	24	6	424	34096053	34095665	4e-76	287
Ps_018090	Mt3.5.1Chr5	84.03	144	14	6	36	175	82027	81889	4e-29	130
Ps_018104	Mt3.5.1Chr1	79.51	244	21	15	16	234	10666447	10666686	4e-34	147
Ps_018105	Mt3.5.1Chr2	90.27	113	7	4	40	150	19045992	19045882	2e-33	145
Ps_018106	Mt3.5Chr3	85.34	116	8	8	89	200	37665027	37664917	1e-23	111
Ps_018127	Mt3.5.1Chr2	77.66	197	16	18	143	334	22204152	22203979	2e-18	95.3
Ps_018128	Mt3.5.1Chr2	77.66	197	16	18	52	243	22204152	22203979	1e-18	95.3
Ps_018167	Mt3.5.1Chr6	86.49	74	10	0	159	232	20900126	20900199	1e-14	82.4
Ps_018180	Mt3.5Chr3	85.44	316	34	10	7	318	36437515	36437822	1e-85	318
Ps_018181	Mt3.5Chr3	85.1	302	33	10	15	312	36437529	36437822	1e-79	298
Ps_018182	Mt3.5Chr3	86.67	225	17	10	6	227	36437608	36437822	2e-61	237
Ps_018209	gi|157057124|gb|AC146550.40|	82.7	237	27	13	1	232	42338	42111	1e-49	198
Ps_018269	Mt3.5.1Chr4	92.31	52	4	0	9	60	3298247	3298298	2e-12	75
Ps_018277	Mt3.5Chr3	88.52	61	5	2	158	218	3404781	3404839	7e-12	73.1
Ps_018311	Mt3.5.1Chr4	85.38	130	8	9	60	185	46931569	46931691	1e-27	124
Ps_018374	Mt3.5.1Chr1	87.13	101	5	7	149	247	14279521	14279615	4e-22	108
Ps_018432	Mt3.5.1Chr5	84.62	104	14	2	64	166	16925267	16925369	7e-21	102
Ps_018446	Mt3.5.1Chr6	88.28	145	12	5	1	141	938098	937955	8e-41	169
Ps_018467	Mt3.5.1Chr2	86.52	89	12	0	111	199	33632078	33631990	1e-19	99
Ps_018526	Mt3.5.1Chr5	86.67	120	14	2	106	224	37763928	37763810	1e-29	132
Ps_018530	Mt3.5.1Chr8	83.25	209	18	11	2	204	17182317	17182514	4e-43	176
Ps_018591	Mt3.5.1Chr7	85	100	7	6	67	162	11060558	11060653	2e-18	95.3
Ps_018636	Mt3.5.1Chr7	85.88	170	19	4	16	182	35529399	35529566	6e-43	176
Ps_018781	Mt3.5.1Chr8	83.08	130	18	4	37	163	18974592	18974720	1e-24	115
Ps_018782	Mt3.5.1Chr1	85.07	221	13	19	16	224	14859108	14858896	2e-52	207
Ps_018783	Mt3.5.1Chr7	88.66	194	10	9	1	191	28317674	28317858	4e-58	226
Ps_018784	Mt3.5.1Chr6	86.81	144	9	9	52	190	21118259	21118121	7e-36	152
Ps_018785	Mt3.5.1Chr6	88.11	244	13	11	18	256	21118353	21118121	6e-73	276
Ps_018814	Mt3.5.1Chr4	83.87	124	11	8	73	193	26593505	26593622	4e-23	110
Ps_018856	Mt3.5.1Chr6	90.16	61	4	2	1	60	21995382	21995441	2e-13	78.7
Ps_018878	Mt3.5.1Chr5	85.15	202	22	7	10	209	34741017	34741212	2e-50	200
Ps_018921	Mt3.5Chr3	92.75	69	3	2	221	288	24552374	24552307	2e-19	99
Ps_018958	Mt3.5.1Chr4	80.8	125	10	9	19	139	46482570	46482456	9e-16	86.1
Ps_018959	Mt3.5Chr3	80.84	261	27	16	1	248	35518192	35518442	3e-45	183
Ps_019006	Mt3.5Chr3	87.25	149	12	4	16	160	21599085	21598940	4e-39	163
Ps_019016	Mt3.5.1Chr7	85.56	187	17	5	142	318	25365871	25365685	3e-46	187
Ps_019017	Mt3.5.1Chr7	89.21	139	12	2	142	277	25365871	25365733	3e-41	171
Ps_019025	Mt3.5.1Chr5	97.62	42	1	0	238	279	19169321	19169280	8e-12	73.1
Ps_019045	Mt3.5Chr3	83.33	120	11	9	39	151	34597749	34597632	7e-21	102
Ps_019076	Mt3.5.1Chr1	97.96	147	3	0	35	181	177959	178105	9e-67	255
Ps_019117	Mt3.5.1Chr1	96.91	194	5	1	10	202	33903781	33903974	3e-87	324
Ps_019168	Mt3.5.1Chr7	87.39	119	9	5	16	129	32350219	32350336	1e-29	132
Ps_019169	Mt3.5.1Chr7	87.04	162	12	8	1	156	32350178	32350336	2e-42	174
Ps_019179	Mt3.5.1Chr8	83.49	109	13	5	178	283	32067101	32066995	6e-19	97.1
Ps_019181	Mt3.5.1Chr8	83.49	109	13	5	259	364	32067101	32066995	7e-19	97.1
Ps_019182	Mt3.5.1Chr8	83.49	109	13	5	45	150	32067101	32066995	3e-19	97.1
Ps_019188	Mt3.5.1Chr6	96.72	61	2	0	52	112	384447	384507	1e-20	102
Ps_019189	Mt3.5.1Chr6	96.72	61	2	0	52	112	384447	384507	1e-20	102
Ps_019273	Mt3.5.1Chr5	83.69	141	13	10	53	188	6694312	6694177	2e-27	124
Ps_019291	Mt3.5.1Chr1	96	75	3	0	28	102	17666452	17666378	6e-27	122
Ps_019312	Mt3.5.1Chr8	92.37	118	6	3	83	199	21349286	21349401	9e-40	165
Ps_019333	Mt3.5.1Chr1	90.62	128	7	5	23	147	19392734	19392859	2e-39	165
Ps_019334	Mt3.5.1Chr1	86.15	231	15	15	14	234	19392636	19392859	5e-60	233
Ps_019357	Mt3.5.1Chr2	88.46	130	8	6	2	130	7007642	7007519	4e-35	150
Ps_019362	Mt3.5.1Chr5	82.99	147	12	12	1	139	34478023	34477882	2e-26	121
Ps_019370	Mt3.5.1Chr6	77.5	200	25	19	101	290	20577400	20577211	1e-20	102
Ps_019383	Mt3.5.1Chr6	82.5	240	19	21	23	252	18912158	18912384	6e-47	189
Ps_019384	Mt3.5.1Chr6	82.19	247	21	21	47	283	18912151	18912384	2e-47	191
Ps_019434	Mt3.5.1Chr8	94.12	136	4	3	144	278	18959830	18959698	3e-51	204
Ps_019436	Mt3.5.1Chr1	87.5	184	19	2	16	199	33321574	33321753	6e-53	209
Ps_019437	Mt3.5.1Chr1	87.5	184	19	2	16	199	33321574	33321753	6e-53	209
Ps_019452	gi|209863175|gb|AC157372.2|	80.95	147	13	14	118	254	20516	20375	9e-21	102
Ps_019453	Mt3.5.1Chr2	82.14	168	19	8	101	261	2146419	2146256	3e-30	134
Ps_019496	Mt3.5Chr3	86.25	240	19	12	107	335	19152414	19152650	3e-64	248
Ps_019499	Mt3.5.1Chr7	85.77	274	20	14	52	309	27200919	27201189	8e-72	272
Ps_019509	Mt3.5.1Chr8	89.35	263	15	8	22	273	6720556	6720296	9e-86	318
Ps_019510	Mt3.5.1Chr8	89.89	277	15	8	2	267	6720570	6720296	1e-93	344
Ps_019513	Mt3.5.1Chr4	83.04	224	20	15	21	236	17538436	17538223	2e-46	187
Ps_019534	Mt3.5.1Chr4	79.14	139	17	9	185	315	38835795	38835661	2e-15	86.1
Ps_019535	Mt3.5.1Chr4	79.14	139	17	9	51	181	38835795	38835661	1e-15	86.1
Ps_019537	Mt3.5.1Chr5	86.03	136	9	9	171	298	12574021	12573888	4e-31	137
Ps_019544	Mt3.5Chr3	89.19	148	9	5	152	299	36918188	36918048	2e-43	178
Ps_019571	Mt3.5.1Chr5	83.69	374	35	22	9	371	17225492	17225850	8e-89	329
Ps_019637	Mt3.5.1Chr7	81.78	214	18	11	1	197	34944742	34944951	5e-38	159
Ps_019658	Mt3.5Chr3	85.03	147	6	5	89	235	20598633	20598763	1e-30	135
Ps_019659	Mt3.5Chr3	88.41	69	3	2	24	92	20598700	20598763	1e-13	78.7
Ps_019671	Mt3.5.1Chr4	79.32	474	57	30	91	527	28550189	28549720	3e-78	294
Ps_019687	gi|237874358|gb|AC233576.3|	80.86	209	24	10	1	204	110841	111038	1e-34	150
Ps_019688	Mt3.5.1Chr4	82.14	252	31	10	6	253	32503365	32503124	8e-51	204
Ps_019697	Mt3.5.1Chr1	90.55	275	20	3	74	347	32666170	32666439	7e-98	359
Ps_019705	Mt3.5.1Chr7	97.96	49	1	0	1	49	9097605	9097557	8e-16	86.1
Ps_019709	Mt3.5.1Chr6	80.12	166	21	11	15	173	14573573	14573733	6e-24	113
Ps_019710	Mt3.5.1Chr8	90.48	63	6	0	65	127	21495769	21495707	3e-15	84.2
Ps_019725	Mt3.5.1Chr5	80.98	184	23	9	59	237	23663342	23663166	1e-30	135
Ps_019754	Mt3.5.1Chr1	85.89	319	22	14	178	488	21300299	21299996	6e-85	318
Ps_019777	gi|146350790|emb|CU013530.14|	91.53	59	4	1	57	114	1943	2001	3e-14	80.5
Ps_019786	Mt3.5.1Chr4	81.46	178	15	11	86	260	43402889	43403051	4e-29	130
Ps_019794	Mt3.5.1Chr6	86.18	398	32	17	8	396	14045866	14045483	8e-113	409
Ps_019803	Mt3.5.1Chr1	80.53	303	39	16	128	422	31934113	31934403	2e-54	215
Ps_019804	Mt3.5.1Chr1	80.53	303	39	16	183	477	31934113	31934403	2e-54	215
Ps_019805	Mt3.5.1Chr1	80.53	303	39	16	128	422	31934113	31934403	2e-54	215
Ps_019806	Mt3.5.1Chr1	80.53	303	39	16	183	477	31934113	31934403	2e-54	215
Ps_019824	Mt3.5.1Chr1	96.72	61	2	0	222	282	33761800	33761740	1e-20	102
Ps_019850	Mt3.5.1Chr7	92.16	153	10	2	226	376	27075317	27075165	2e-54	215
Ps_019868	Mt3.5.1Chr4	82.98	141	16	5	1	140	20464820	20464953	2e-26	121
Ps_019869	Mt3.5Chr3	88.89	81	5	2	195	274	35929598	35929521	5e-19	97.1
Ps_019874	gi|242118113|gb|AC235665.4|	88.32	197	16	3	17	211	80240	80049	3e-59	230
Ps_019886	Mt3.5.1Chr4	87.65	81	7	3	114	192	46165426	46165505	2e-17	91.6
Ps_019887	Mt3.5.1Chr4	87.65	81	7	3	126	204	46165426	46165505	2e-17	91.6
Ps_019888	Mt3.5.1Chr4	83.97	131	12	8	128	253	30542910	30543036	3e-25	117
Ps_019913	Mt3.5.1Chr4	83.68	288	31	14	1	281	46379915	46380193	2e-67	257
Ps_019942	Mt3.5.1Chr8	91.07	56	3	2	1	55	29314078	29314132	2e-12	75
Ps_019967	Mt3.5.1Chr1	84.09	88	9	5	31	115	27031830	27031745	6e-14	80.5
Ps_019993	gi|226372942|gb|AC235756.1|	77.71	332	26	34	87	382	164801	164482	8e-38	159
Ps_019996	Mt3.5.1Chr5	89.72	107	8	3	45	150	15148623	15148519	4e-30	134
Ps_020001	Mt3.5.1Chr4	74.44	270	42	21	101	364	26737712	26737464	3e-17	91.6
Ps_020002	Mt3.5.1Chr4	72.84	464	72	37	90	525	26737901	26737464	1e-22	110
Ps_020017	Mt3.5.1Chr4	81.49	281	33	15	1	272	44472770	44472500	5e-54	213
Ps_020025	Mt3.5.1Chr7	86.59	82	8	3	39	118	38616184	38616104	4e-16	87.9
Ps_020038	Mt3.5Chr3	88.37	86	9	1	143	227	29091590	29091675	8e-21	102
Ps_020039	Mt3.5Chr3	88.37	86	9	1	323	407	29091590	29091675	1e-20	102
Ps_020040	Mt3.5Chr3	88.37	86	9	1	438	522	29091590	29091675	2e-20	102
Ps_020068	Mt3.5.1Chr1	87.5	200	19	6	1	196	1176406	1176603	4e-58	226
Ps_020082	Mt3.5.1Chr8	94.83	58	2	1	1	58	14891899	14891955	1e-16	89.8
Ps_020126	Mt3.5.1Chr5	91.41	128	10	1	1	128	28307043	28307169	3e-42	174
Ps_020128	Mt3.5.1Chr1	96.3	54	1	1	314	366	20092208	20092261	4e-16	87.9
Ps_020134	Mt3.5.1Chr4	80.42	332	40	18	21	337	43403870	43404191	7e-59	230
Ps_020135	Mt3.5.1Chr4	79.54	303	37	18	18	305	43403899	43404191	8e-48	193
Ps_020139	Mt3.5.1Chr5	88.71	62	1	3	68	125	29117829	29117888	2e-11	71.3
Ps_020145	Mt3.5.1Chr4	87.19	242	14	12	16	245	25366301	25366537	6e-68	259
Ps_020146	Mt3.5.1Chr4	86.5	274	15	15	16	277	25366301	25366564	1e-74	281
Ps_020161	Mt3.5.1Chr8	81.53	287	33	13	3	270	9291809	9291524	9e-56	219
Ps_020183	Mt3.5.1Chr2	92.62	122	4	3	1	117	28536911	28536790	3e-41	171
Ps_020210	Mt3.5.1Chr8	84.81	79	9	3	1	78	26963115	26963191	1e-12	76.8
Ps_020213	Mt3.5Chr3	86.15	397	30	19	313	699	21601411	21601030	2e-111	405
Ps_020216	Mt3.5.1Chr2	89.66	261	19	7	198	455	29372119	29371864	1e-87	326
Ps_020217	Mt3.5Chr3	92.31	65	5	0	1	65	38664051	38663987	4e-18	93.5
Ps_020230	Mt3.5.1Chr8	79.52	293	31	22	27	302	22040783	22041063	2e-44	182
Ps_020260	Mt3.5.1Chr1	100	48	0	0	44	91	4602897	4602850	1e-16	89.8
Ps_020280	Mt3.5.1Chr4	83.21	131	10	8	99	224	37103697	37103574	5e-23	110
Ps_020301	Mt3.5.1Chr4	82.69	208	22	13	79	279	19294484	19294684	7e-42	172
Ps_020310	Mt3.5.1Chr1	88.64	88	8	2	11	97	23161742	23161828	8e-22	106
Ps_020321	Mt3.5.1Chr8	82.64	121	12	6	49	168	12149554	12149666	2e-19	99
Ps_020322	Mt3.5.1Chr8	82.64	121	12	6	104	223	12149554	12149666	2e-19	99
Ps_020323	Mt3.5.1Chr8	82.64	121	12	6	114	233	12149554	12149666	2e-19	99
Ps_020372	Mt3.5.1Chr5	84.73	203	21	9	8	204	12370138	12369940	2e-48	195
Ps_020374	Mt3.5.1Chr5	86.27	233	20	11	21	246	12370167	12369940	8e-63	243
Ps_020376	Mt3.5.1Chr4	94.9	98	5	0	1	98	34790756	34790853	4e-36	154
Ps_020378	Mt3.5.1Chr2	85.51	138	13	5	249	381	25000342	25000477	4e-31	137
Ps_020487	Mt3.5.1Chr7	83.27	263	29	13	95	346	23195154	23194896	2e-58	228
Ps_020488	Mt3.5.1Chr7	84.66	313	31	14	95	395	23195154	23194847	7e-79	296
Ps_020489	Mt3.5.1Chr7	83.03	271	30	14	95	353	23195154	23194888	2e-59	231
Ps_020499	Mt3.5.1Chr2	77.68	224	17	21	12	205	32186144	32186364	1e-21	106
Ps_020530	Mt3.5.1Chr6	82.35	136	11	8	82	213	16756942	16756816	6e-22	106
Ps_020553	Mt3.5.1Chr2	83.33	162	12	11	82	238	19057491	19057642	1e-30	135
Ps_020554	Mt3.5.1Chr2	83.33	162	12	11	123	279	19057491	19057642	1e-30	135
Ps_020558	Mt3.5.1Chr6	85.19	81	8	3	258	336	8401084	8401162	7e-14	80.5
Ps_020559	Mt3.5.1Chr6	92	50	3	1	174	222	8401113	8401162	1e-10	69.4
Ps_020578	Mt3.5Chr3	84.62	143	17	5	319	459	7913763	7913624	5e-31	137
Ps_020600	Mt3.5.1Chr2	84.91	106	8	8	25	125	2585631	2585733	4e-20	100
Ps_020601	Mt3.5.1Chr2	84	100	8	8	20	114	2585637	2585733	7e-17	89.8
Ps_020608	Mt3.5.1Chr4	84.68	111	10	6	12	116	37440622	37440731	4e-21	104
Ps_020659	Mt3.5.1Chr1	82.74	168	17	7	75	233	15684316	15684480	7e-32	139
Ps_020684	Mt3.5.1Chr1	82.43	387	35	21	15	398	1375817	1376173	3e-82	307
Ps_020698	Mt3.5.1Chr2	81.65	109	12	8	38	142	24325226	24325122	3e-15	84.2
Ps_020699	Mt3.5.1Chr2	81.48	108	12	8	37	140	24325225	24325122	1e-14	82.4
Ps_020718	Mt3.5Chr3	81.01	316	27	21	95	401	30856649	30856940	4e-56	220
Ps_020736	Mt3.5.1Chr8	89.89	89	9	0	209	297	23422143	23422055	1e-24	115
Ps_020747	Mt3.5.1Chr5	97.56	41	1	0	212	252	8372900	8372940	3e-11	71.3
Ps_020748	Mt3.5.1Chr5	97.56	41	1	0	257	297	8372900	8372940	3e-11	71.3
Ps_020771	Mt3.5Chr3	86.27	153	13	8	58	208	29179183	29179329	6e-38	159
Ps_020772	Mt3.5Chr3	86.27	153	13	8	84	234	29179183	29179329	6e-38	159
Ps_020781	Mt3.5.1Chr1	86.77	189	21	3	3	190	27065936	27066121	2e-52	207
Ps_020782	Mt3.5.1Chr2	78.4	250	25	21	24	250	525170	524927	9e-31	135
Ps_020800	Mt3.5.1Chr1	79.23	183	27	11	3	179	22187090	22187267	3e-25	117
Ps_020804	Mt3.5.1Chr1	82.26	248	25	11	164	402	20335726	20335963	8e-49	196
Ps_020841	Mt3.5.1Chr5	80.77	390	26	32	24	377	25546397	25546021	8e-68	259
Ps_020842	Mt3.5.1Chr5	80.68	440	28	39	14	410	25546446	25546021	1e-76	289
Ps_020876	Mt3.5.1Chr7	89.13	138	11	3	353	489	2494559	2494693	2e-40	169
Ps_020877	Mt3.5.1Chr7	89.93	139	10	3	278	415	2494558	2494693	1e-42	176
Ps_020896	Mt3.5.1Chr4	80.84	167	25	7	48	210	11160680	11160843	2e-27	124
Ps_020897	Mt3.5Chr3	82.93	82	11	3	42	121	15656429	15656509	2e-11	71.3
Ps_020917	Mt3.5.1Chr6	84.82	257	16	17	1	240	19525511	19525761	2e-61	237
Ps_020929	Mt3.5Chr3	84.07	270	29	13	15	273	1846379	1846645	1e-64	248
Ps_020932	Mt3.5.1Chr8	80.67	150	23	5	1	148	16502785	16502930	1e-23	111
Ps_020933	Mt3.5.1Chr8	80.67	150	23	5	1	148	16502785	16502930	4e-23	111
Ps_020935	Mt3.5.1Chr4	87.88	66	4	3	68	130	29318199	29318135	2e-12	75
Ps_020976	Mt3.5.1Chr5	81.67	120	11	8	2	113	9192250	9192134	2e-16	89.8
Ps_020994	Mt3.5.1Chr7	84.95	93	11	3	35	125	26388242	26388333	3e-17	91.6
Ps_021003	Mt3.5.1Chr7	86.41	103	5	5	1	101	14908042	14908137	3e-21	104
Ps_021016	Mt3.5.1Chr7	90.8	87	6	2	94	179	7217831	7217916	1e-24	115
Ps_021022	Mt3.5.1Chr6	75.99	379	33	32	66	395	20856211	20855842	9e-33	143
Ps_021023	Mt3.5.1Chr2	92.59	54	2	2	64	116	1773334	1773386	6e-13	76.8
Ps_021029	Mt3.5.1Chr2	82.89	187	20	8	65	246	14289856	14289677	2e-37	158
Ps_021030	Mt3.5.1Chr2	82.89	187	20	8	22	203	14289856	14289677	1e-37	158
Ps_021031	Mt3.5.1Chr2	82.89	187	20	8	43	224	14289856	14289677	2e-37	158
Ps_021077	Mt3.5.1Chr2	80.88	204	24	10	18	218	21370466	21370275	4e-34	147
Ps_021095	Mt3.5.1Chr8	86.3	73	6	4	133	203	12194521	12194451	4e-13	76.8
Ps_021096	Mt3.5.1Chr8	86.3	73	6	4	124	194	12194521	12194451	4e-13	76.8
Ps_021109	Mt3.5.1Chr5	91.11	90	8	0	1	90	41064850	41064761	1e-26	122
Ps_021152	Mt3.5.1Chr8	84.42	231	27	8	22	249	2261447	2261223	9e-56	219
Ps_021153	Mt3.5.1Chr5	86.47	133	15	2	32	162	20421898	20422029	5e-33	143
Ps_021177	Mt3.5.1Chr6	88.33	240	17	6	3	241	3026584	3026813	1e-73	278
Ps_021178	Mt3.5.1Chr6	82.03	345	22	21	18	333	3027122	3026789	2e-67	257
Ps_021180	Mt3.5.1Chr5	90.91	209	12	7	3	207	14893368	14893163	3e-72	274
Ps_021194	Mt3.5.1Chr7	78.99	138	15	11	302	428	17282859	17282993	2e-14	82.4
Ps_021195	Mt3.5.1Chr1	89.62	106	7	2	1	102	5677055	5677160	1e-29	132
Ps_021196	Mt3.5.1Chr1	90.27	113	7	2	1	109	5677055	5677167	1e-33	145
Ps_021223	Mt3.5.1Chr5	78.87	142	11	12	87	221	34774964	34774835	1e-13	78.7
Ps_021224	Mt3.5.1Chr5	85.19	81	4	4	219	295	34774911	34774835	6e-13	76.8
Ps_021225	Mt3.5.1Chr5	78.87	142	11	12	86	220	34774964	34774835	1e-13	78.7
Ps_021232	Mt3.5.1Chr7	88.48	191	13	7	25	208	24292358	24292546	5e-57	222
Ps_021233	Mt3.5.1Chr4	82.46	285	29	9	2	265	23400589	23400305	4e-59	230
Ps_021236	Mt3.5.1Chr2	80.63	222	18	16	75	284	27520543	27520335	1e-34	148
Ps_021237	Mt3.5.1Chr2	80.63	222	18	16	64	273	27520543	27520335	1e-34	148
Ps_021290	Mt3.5.1Chr2	76	175	34	8	28	198	16834267	16834437	3e-15	84.2
Ps_021296	Mt3.5.1Chr7	94.68	94	5	0	2	95	21546210	21546117	7e-34	147
Ps_021305	Mt3.5.1Chr8	87.23	282	27	8	16	294	24271006	24271281	6e-84	313
Ps_021325	Mt3.5.1Chr8	78.5	214	25	18	1	200	32126690	32126484	2e-26	121
Ps_021357	Mt3.5.1Chr8	86	300	15	15	23	319	26090810	26090535	9e-79	296
Ps_021359	Mt3.5.1Chr8	96	50	2	0	25	74	26090584	26090535	2e-14	82.4
Ps_021360	Mt3.5.1Chr5	92	125	7	3	61	183	15534818	15534941	6e-42	172
Ps_021365	Mt3.5.1Chr7	93.58	109	6	1	96	203	32154180	32154288	1e-38	161
Ps_021366	Mt3.5.1Chr7	88.45	355	29	10	116	462	32154671	32154321	2e-115	418
Ps_021367	Mt3.5.1Chr7	86.9	420	33	14	116	526	32154671	32154265	2e-125	451
Ps_021403	Mt3.5.1Chr5	82.69	208	18	17	18	220	14503055	14503249	8e-41	169
Ps_021404	Mt3.5.1Chr7	84.43	456	49	19	10	453	31858651	31858206	7e-119	429
Ps_021454	Mt3.5.1Chr8	90.48	357	16	15	7	352	15471824	15472173	1e-126	455
Ps_021465	Mt3.5.1Chr5	79.2	327	39	23	129	449	37375534	37375837	8e-50	200
Ps_021466	Mt3.5.1Chr5	82.7	185	20	10	103	284	37375662	37375837	4e-36	154
Ps_021467	Mt3.5.1Chr5	88.42	95	7	4	30	122	37375745	37375837	2e-23	111
Ps_021481	gi|224994321|gb|AC235487.1|	90.67	75	5	2	225	298	78737	78664	1e-19	99
Ps_021482	gi|224994321|gb|AC235487.1|	90.67	75	5	2	407	480	78737	78664	2e-19	99
Ps_021496	gi|237874318|gb|AC229695.7|	92.17	115	9	0	328	442	83473	83359	8e-39	163
Ps_021516	Mt3.5.1Chr5	96	75	3	0	154	228	6694796	6694870	6e-27	122
Ps_021519	Mt3.5.1Chr4	87.64	89	5	6	31	116	1880875	1880790	1e-19	99
Ps_021558	Mt3.5.1Chr1	87.04	108	14	0	107	214	6621535	6621642	6e-27	122
Ps_021621	Mt3.5.1Chr5	86.27	306	22	15	5	297	41163888	41164186	1e-84	315
Ps_021622	Mt3.5.1Chr5	86.09	115	7	6	107	212	41164072	41164186	1e-24	115
Ps_021623	Mt3.5.1Chr5	86.09	115	7	6	102	207	41164072	41164186	1e-24	115
Ps_021624	Mt3.5.1Chr5	87.15	319	23	14	22	326	41163872	41164186	5e-94	346
Ps_021625	Mt3.5.1Chr5	86.09	115	7	6	131	236	41164072	41164186	1e-24	115
Ps_021626	Mt3.5.1Chr5	87.16	296	21	13	20	302	41163895	41164186	3e-86	320
Ps_021670	Mt3.5.1Chr8	95.76	118	4	1	1	118	14652257	14652141	7e-47	189
Ps_021673	Mt3.5.1Chr4	88.89	180	10	5	1	179	9561433	9561603	3e-54	213
Ps_021674	Mt3.5.1Chr1	85.78	204	20	9	9	207	26504882	26504683	2e-52	207
Ps_021675	Mt3.5.1Chr1	87.38	206	20	6	9	212	26504882	26504681	2e-59	231
Ps_021676	Mt3.5.1Chr8	86.94	222	13	8	51	258	2889422	2889641	9e-61	235
Ps_021680	Mt3.5.1Chr5	82.5	280	24	20	1	266	9237739	9238007	1e-56	222
Ps_021684	Mt3.5Chr3	100	50	0	0	180	229	34844579	34844530	5e-18	93.5
Ps_021705	Mt3.5Chr3	83.65	104	13	4	35	137	24884025	24883925	1e-18	95.3
Ps_021725	gi|217272990|gb|AC233651.1|	93.1	145	8	2	22	165	14276	14133	2e-53	211
Ps_021843	Mt3.5.1Chr1	83.85	130	14	4	62	184	24860229	24860100	4e-25	117
Ps_021844	Mt3.5.1Chr1	85.71	175	18	4	18	185	24860274	24860100	2e-43	178
Ps_021866	Mt3.5.1Chr1	89.55	134	4	2	1	134	25708242	25708119	2e-38	161
Ps_021868	Mt3.5.1Chr6	91.46	82	5	2	89	169	10590543	10590463	1e-23	111
Ps_021869	Mt3.5.1Chr6	91.46	82	5	2	89	169	10590543	10590463	1e-23	111
Ps_021876	Mt3.5.1Chr4	89.91	109	8	3	21	127	32177500	32177393	4e-31	137
Ps_021907	Mt3.5.1Chr5	89.19	74	2	4	1	73	11041815	11041747	3e-16	87.9
Ps_021911	Mt3.5.1Chr6	91.04	67	6	0	22	88	6060763	6060829	3e-17	91.6
Ps_021920	Mt3.5.1Chr1	95.65	46	2	0	32	77	3719867	3719912	3e-12	75
Ps_021921	Mt3.5.1Chr1	79.44	214	20	16	41	233	3719702	3719912	1e-28	130
Ps_021930	Mt3.5.1Chr8	96.55	58	2	0	149	206	25301357	25301300	3e-19	97.1
Ps_021955	Mt3.5.1Chr8	93.55	124	4	3	14	137	15918744	15918863	1e-44	182
Ps_021961	Mt3.5.1Chr5	75.66	189	32	11	32	213	5474623	5474804	2e-14	82.4
Ps_021980	Mt3.5.1Chr8	91.67	84	5	2	93	176	29830520	29830439	1e-24	115
Ps_022011	Mt3.5.1Chr5	82.22	225	19	20	144	359	35798479	35798691	3e-42	174
Ps_022081	Mt3.5.1Chr2	80.79	229	25	13	22	244	32101916	32101701	1e-38	161
Ps_022095	Mt3.5Chr3	87.6	121	8	5	131	250	27393882	27393768	3e-30	134
Ps_022118	Mt3.5.1Chr1	91.57	83	7	0	19	101	22168530	22168448	1e-24	115
Ps_022125	Mt3.5.1Chr1	87	200	14	7	15	204	18464922	18464725	8e-55	215
Ps_022126	Mt3.5.1Chr5	87.03	185	13	6	4	178	9035969	9036152	8e-50	198
Ps_022127	Mt3.5.1Chr5	89.17	240	13	9	1	229	9035915	9036152	2e-76	287
Ps_022132	Mt3.5.1Chr5	94.81	77	4	0	3	79	36846139	36846063	2e-26	121
Ps_022136	Mt3.5.1Chr5	94.81	77	4	0	3	79	36846139	36846063	3e-26	121
Ps_022142	Mt3.5.1Chr5	86.45	214	13	11	1	209	34775463	34775261	2e-56	220
Ps_022146	Mt3.5.1Chr4	84.42	199	24	5	1	197	2063576	2063383	9e-47	189
Ps_022147	Mt3.5.1Chr2	87.87	239	20	9	140	374	25002600	25002367	1e-71	272
Ps_022157	Mt3.5.1Chr8	80.37	163	19	11	5	160	2082643	2082799	1e-23	111
Ps_022215	Mt3.5.1Chr2	82.01	139	21	4	3	140	26527076	26527211	1e-24	115
Ps_022216	Mt3.5.1Chr2	82.01	139	21	4	3	140	26527076	26527211	1e-24	115
Ps_022242	Mt3.5.1Chr5	86.71	143	8	2	116	247	6113169	6113311	1e-34	148
Ps_022275	Mt3.5.1Chr5	83.05	118	12	8	55	168	6156688	6156575	6e-20	100
Ps_022276	Mt3.5.1Chr5	89.83	59	2	4	43	99	4834160	4834104	1e-11	73.1
Ps_022293	Mt3.5.1Chr7	96.88	64	2	0	224	287	30999837	30999774	2e-22	108
Ps_022298	Mt3.5.1Chr1	80.34	117	14	3	22	129	12293773	12293889	9e-14	80.5
Ps_022321	Mt3.5.1Chr5	84.33	134	17	4	9	139	6810774	6810642	1e-28	128
Ps_022343	Mt3.5.1Chr7	86.67	75	2	6	6	77	9516720	9516789	6e-13	76.8
Ps_022348	Mt3.5.1Chr4	83.91	174	20	8	11	180	29676314	29676483	4e-38	159
Ps_022382	Mt3.5.1Chr4	80	135	12	6	1	129	23873352	23873227	8e-16	86.1
Ps_022397	Mt3.5.1Chr1	84.85	165	18	6	19	178	2625516	2625678	7e-38	159
Ps_022413	Mt3.5.1Chr4	80.35	173	12	14	2	172	40316404	40316556	1e-23	111
Ps_022416	Mt3.5.1Chr6	90.41	73	5	2	24	95	17622557	17622486	3e-18	95.3
Ps_022417	Mt3.5.1Chr6	91.67	84	5	2	16	98	17622568	17622486	2e-24	115
Ps_022422	Mt3.5.1Chr2	86.21	87	3	8	18	96	27616968	27617053	9e-16	86.1
Ps_022428	Mt3.5.1Chr5	85.95	121	14	3	110	229	30973974	30974092	8e-28	126
Ps_022449	Mt3.5.1Chr7	86.29	124	12	4	173	293	2435961	2435840	5e-29	130
Ps_022450	Mt3.5.1Chr7	86.29	124	12	4	174	294	2435961	2435840	5e-29	130
Ps_022453	Mt3.5.1Chr4	83.98	362	36	20	9	360	26005247	26004898	2e-88	327
Ps_022469	Mt3.5.1Chr7	92	50	4	0	24	73	14601515	14601466	3e-11	71.3
Ps_022487	Mt3.5.1Chr5	86.83	167	11	9	65	226	1154650	1154490	5e-43	176
Ps_022493	Mt3.5.1Chr4	81.07	169	9	16	53	218	28386719	28386867	3e-24	113
Ps_022503	Mt3.5.1Chr4	93.48	92	4	2	15	105	26083127	26083037	7e-31	135
Ps_022539	Mt3.5.1Chr2	84.23	222	28	6	9	228	27303407	27303191	5e-53	209
Ps_022542	Mt3.5.1Chr4	84.65	254	19	13	58	302	28963004	28962762	1e-60	235
Ps_022543	Mt3.5.1Chr4	83.7	227	16	14	13	230	28962976	28962762	2e-48	195
Ps_022576	Mt3.5.1Chr2	82.35	187	24	7	3	181	4124720	4124905	2e-36	154
Ps_022577	Mt3.5.1Chr5	81.74	115	15	6	31	143	4775664	4775774	3e-17	91.6
Ps_022578	Mt3.5.1Chr5	81.74	115	15	6	56	168	4775664	4775774	3e-17	91.6
Ps_022600	Mt3.5.1Chr1	84.77	151	16	7	55	201	28422667	28422520	3e-33	145
Ps_022601	Mt3.5.1Chr1	84.77	151	16	7	23	169	28422667	28422520	3e-33	145
Ps_022608	Mt3.5.1Chr2	86.78	121	11	4	21	137	30423940	30424059	4e-29	130
Ps_022645	Mt3.5.1Chr4	90.87	230	12	5	269	489	41289298	41289069	6e-80	300
Ps_022650	Mt3.5.1Chr8	78.75	287	33	17	124	400	12170943	12171211	6e-40	167
Ps_022730	Mt3.5.1Chr5	78.83	326	33	27	12	330	28553164	28552868	4e-46	187
Ps_022737	Mt3.5.1Chr5	82.14	252	26	15	41	282	38886140	38885898	1e-49	198
Ps_022738	Mt3.5.1Chr5	81.78	225	25	12	23	239	38886114	38885898	2e-42	174
Ps_022755	Mt3.5.1Chr2	85.71	112	12	3	13	120	19936126	19936015	1e-24	115
Ps_022775	Mt3.5.1Chr2	81.36	177	9	17	1	173	19746187	19746343	6e-27	122
Ps_022779	Mt3.5.1Chr1	89.06	256	19	6	75	323	2903522	2903269	6e-83	309
Ps_022780	Mt3.5.1Chr1	89.06	256	19	6	32	280	2903522	2903269	5e-83	309
Ps_022781	Mt3.5.1Chr1	83.46	405	43	18	16	411	2903658	2903269	1e-96	355
Ps_022782	Mt3.5.1Chr4	86.84	114	7	6	1	111	4321756	4321864	2e-26	121
Ps_022788	Mt3.5.1Chr4	85.05	194	18	7	1	189	34945580	34945393	2e-46	187
Ps_022823	Mt3.5.1Chr1	79.8	198	31	6	1	191	14470202	14470007	7e-31	135
Ps_022852	Mt3.5Chr3	85.68	405	42	15	17	416	27135041	27135434	6e-114	412
Ps_022858	Mt3.5.1Chr7	93.62	94	5	1	257	349	15505240	15505333	1e-31	139
Ps_022908	Mt3.5.1Chr4	81.42	253	27	18	16	261	21504071	21503832	8e-47	189
Ps_022909	Mt3.5.1Chr4	84.56	298	20	18	24	315	21499205	21498928	8e-72	272
Ps_022914	Mt3.5Chr3	92.94	85	4	2	27	110	24220079	24220162	5e-27	122
Ps_022915	Mt3.5.1Chr2	84.11	107	5	5	179	283	7944495	7944591	6e-18	93.5
Ps_022923	Mt3.5.1Chr8	84.12	403	29	21	50	419	32200937	32200537	3e-97	357
Ps_022930	Mt3.5.1Chr1	81.37	365	20	27	31	353	34081325	34080967	7e-66	254
Ps_022931	Mt3.5.1Chr1	80.64	408	26	29	61	421	34081368	34080967	9e-70	267
Ps_022942	Mt3.5.1Chr5	88.98	127	9	3	164	286	38928828	38928953	1e-35	152
Ps_022964	Mt3.5.1Chr1	90.1	101	6	4	89	186	23747876	23747975	1e-28	128
Ps_023003	Mt3.5.1Chr7	86.46	96	6	6	60	151	7023440	7023532	1e-19	99
Ps_023009	Mt3.5.1Chr1	98.04	153	3	0	13	165	452829	452677	5e-70	267
Ps_023035	Mt3.5Chr3	84.91	265	22	12	1	251	42713136	42713396	9e-66	252
Ps_023076	Mt3.5.1Chr4	77.25	255	37	17	2	242	35131810	35132057	4e-29	130
Ps_023115	Mt3.5.1Chr4	83.09	278	37	8	2	274	18945513	18945785	2e-63	244
Ps_023137	Mt3.5.1Chr5	88.85	287	22	8	25	308	31940243	31939964	2e-93	344
Ps_023180	Mt3.5.1Chr5	80.74	296	25	24	18	289	37606674	37606387	1e-50	202
Ps_023204	gi|217273005|gb|AC233665.1|	79.52	210	18	23	428	627	24295	24489	2e-27	126
Ps_023233	Mt3.5.1Chr5	78.57	210	36	9	207	411	868339	868544	7e-29	130
Ps_023267	Mt3.5.1Chr4	84.95	93	10	4	9	99	17594143	17594053	3e-17	91.6
Ps_023279	Mt3.5.1Chr4	84.91	159	19	5	90	247	23689038	23689192	7e-37	156
Ps_023283	Mt3.5.1Chr5	79.66	118	12	9	14	127	26587368	26587259	3e-12	75
Ps_023292	Mt3.5Chr3	79.7	330	42	17	18	338	19772269	19772582	2e-54	215
Ps_023327	Mt3.5.1Chr5	77.81	302	35	26	15	303	38775286	38775568	2e-37	158
Ps_023329	Mt3.5.1Chr5	79.2	327	36	26	17	330	38775261	38775568	1e-49	198
Ps_023365	Mt3.5Chr3	79.48	229	31	15	7	225	28830434	28830656	1e-34	148
Ps_023366	Mt3.5Chr3	80.09	211	28	13	7	208	28830434	28830639	2e-33	145
Ps_023370	Mt3.5.1Chr1	82.23	242	21	14	1	237	8829307	8829531	7e-47	189
Ps_023389	Mt3.5.1Chr4	90.48	84	6	2	1	83	994796	994714	5e-23	110
Ps_023392	Mt3.5.1Chr5	87.5	72	7	2	56	126	23511567	23511637	1e-14	82.4
Ps_023394	Mt3.5.1Chr5	87.5	72	7	2	362	432	23511567	23511637	3e-14	82.4
Ps_023395	Mt3.5.1Chr5	86.39	169	20	3	18	185	16421646	16421480	1e-44	182
Ps_023424	Mt3.5.1Chr5	92	100	8	0	120	219	42325070	42325169	2e-32	141
Ps_023425	Mt3.5.1Chr5	80.37	321	25	26	68	369	42324936	42324635	8e-53	209
Ps_023427	Mt3.5.1Chr5	81.19	218	16	18	38	248	42324834	42324635	9e-36	152
Ps_023460	Mt3.5.1Chr5	90.41	73	4	3	240	310	9412069	9411998	7e-18	93.5
Ps_023466	Mt3.5.1Chr4	90.21	143	8	6	77	216	19728605	19728466	9e-45	182
Ps_023467	Mt3.5.1Chr4	90.21	143	8	6	297	436	19728605	19728466	2e-44	182
Ps_023468	Mt3.5.1Chr4	90.21	143	8	6	355	494	19728605	19728466	2e-44	182
Ps_023491	Mt3.5.1Chr2	88.74	151	15	1	1	149	31070117	31069967	3e-45	183
Ps_023493	Mt3.5.1Chr4	86.07	445	46	13	3	439	34824335	34823899	2e-129	464
Ps_023494	Mt3.5.1Chr4	85	120	12	3	16	133	34824341	34824456	3e-25	117
Ps_023495	Mt3.5.1Chr4	86.3	146	14	3	3	146	34824315	34824456	2e-36	154
Ps_023524	Mt3.5.1Chr5	82.95	264	26	16	78	332	34244096	34244349	3e-56	220
Ps_023525	Mt3.5.1Chr5	80.16	383	33	31	18	365	34243975	34244349	6e-64	246
Ps_023565	Mt3.5.1Chr4	85.64	188	17	6	88	272	824376	824556	1e-46	189
Ps_023605	Mt3.5.1Chr4	82.01	239	25	11	1	226	42262724	42262957	3e-46	187
Ps_023626	Mt3.5.1Chr1	91.67	60	3	2	57	114	10313562	10313503	1e-14	82.4
Ps_023650	gi|237874318|gb|AC229695.7|	82.01	289	30	15	12	283	73188	72905	7e-58	226
Ps_023672	Mt3.5.1Chr5	85.85	205	14	10	24	219	758755	758557	2e-51	204
Ps_023673	Mt3.5.1Chr5	85.11	329	24	20	18	333	758873	758557	5e-84	313
Ps_023699	Mt3.5.1Chr7	78.22	326	49	22	18	335	3323765	3323454	1e-46	189
Ps_023706	Mt3.5.1Chr7	90.49	263	17	7	15	273	26424776	26424518	2e-92	340
Ps_023723	Mt3.5.1Chr5	89.01	91	10	0	63	153	11406044	11406134	3e-24	113
Ps_023738	Mt3.5.1Chr4	79.19	298	28	22	25	316	44976116	44975847	7e-43	176
Ps_023778	Mt3.5.1Chr5	88.89	144	10	5	82	225	17872759	17872896	6e-42	172
Ps_023786	Mt3.5.1Chr1	91.55	71	6	0	198	268	29021525	29021455	1e-19	99
Ps_023789	Mt3.5.1Chr2	85.43	357	36	13	1	350	31177792	31177445	5e-97	357
Ps_023796	Mt3.5.1Chr5	89.19	148	16	0	167	314	9663234	9663087	2e-45	185
Ps_023797	Mt3.5.1Chr2	88.8	125	12	2	187	310	29417430	29417553	2e-35	152
Ps_023798	Mt3.5.1Chr1	79.39	165	19	13	320	479	7667786	7667940	2e-20	102
Ps_023815	Mt3.5.1Chr8	80.8	224	15	12	26	245	28165464	28165265	3e-35	150
Ps_023833	Mt3.5.1Chr7	84.52	252	22	11	28	275	6629193	6628955	3e-60	233
Ps_023834	Mt3.5.1Chr5	89.6	173	5	7	1	166	17442446	17442612	2e-52	207
Ps_023835	Mt3.5.1Chr7	87.19	203	18	8	40	238	6629153	6628955	2e-57	224
Ps_023854	Mt3.5.1Chr6	88.28	145	13	3	6	146	16758505	16758361	2e-41	171
Ps_023855	gi|217273019|gb|AC233679.1|	85.23	149	16	3	115	260	4292	4437	1e-34	148
Ps_023863	Mt3.5.1Chr5	83.13	83	7	5	105	181	26239503	26239584	9e-11	69.4
Ps_023864	Mt3.5Chr3	83.84	99	6	6	1	91	15027483	15027387	1e-15	86.1
Ps_023867	Mt3.5.1Chr5	84.53	265	16	20	16	262	38056832	38057089	7e-62	239
Ps_023906	Mt3.5Chr3	81.4	242	32	11	2	237	27303588	27303354	9e-46	185
Ps_023922	Mt3.5.1Chr1	81.42	113	13	8	4	112	4278684	4278576	1e-15	86.1
Ps_023940	Mt3.5.1Chr1	84.69	307	29	12	10	304	30133323	30133623	3e-77	291
Ps_023952	Mt3.5.1Chr2	98.44	64	1	0	56	119	30978720	30978657	3e-24	113
Ps_023997	Mt3.5.1Chr6	85.04	127	13	6	1	124	13542311	13542434	3e-27	124
Ps_024017	Mt3.5.1Chr8	84.19	291	6	22	21	284	4922576	4922299	4e-64	246
Ps_024018	Mt3.5.1Chr8	91.14	474	31	11	34	500	20271707	20271238	5e-180	632
Ps_024037	gi|218749983|gb|AC233685.2|	96.36	55	1	1	13	67	326413	326466	1e-16	89.8
Ps_024038	gi|218749983|gb|AC233685.2|	93.1	87	3	1	1	87	326383	326466	3e-27	124
Ps_024048	Mt3.5Chr3	82.01	189	21	11	71	256	2306613	2306435	1e-34	148
Ps_024055	Mt3.5Chr3	78.9	237	22	19	20	249	30847959	30848174	9e-31	135
Ps_024108	Mt3.5Chr3	93.88	147	6	1	18	161	7357427	7357573	1e-55	219
Ps_024113	Mt3.5.1Chr1	86.29	372	26	17	19	380	28940186	28939830	2e-104	381
Ps_024114	Mt3.5.1Chr1	81.25	224	17	17	21	234	28940038	28939830	2e-37	158
Ps_024115	Mt3.5.1Chr1	85.22	318	22	17	14	321	28940132	28939830	3e-81	303
Ps_024120	Mt3.5.1Chr8	90.91	55	2	3	150	202	12645714	12645767	2e-11	71.3
Ps_024134	Mt3.5.1Chr5	78.68	258	26	23	17	257	40238722	40238967	1e-33	145
Ps_024176	Mt3.5.1Chr1	83.69	233	17	16	58	280	24478988	24478767	4e-50	200
Ps_024198	Mt3.5Chr3	92.48	133	10	0	1	133	26349339	26349207	3e-47	191
Ps_024212	Mt3.5.1Chr4	84.38	333	29	19	56	374	14391216	14391539	1e-81	305
Ps_024213	Mt3.5.1Chr4	83.42	187	13	16	56	232	14391216	14391394	2e-37	158
Ps_024221	Mt3.5.1Chr1	81.82	198	28	8	74	269	23854333	23854524	9e-38	159
Ps_024222	Mt3.5.1Chr4	93.75	48	3	0	182	229	11651462	11651509	6e-12	73.1
Ps_024231	Mt3.5.1Chr1	81.82	286	28	13	1	267	1008393	1008113	1e-55	219
Ps_024237	gi|257900622|gb|AC235748.8|	90.24	82	4	4	1	81	54841	54919	3e-21	104
Ps_024263	Mt3.5Chr3	93.65	63	4	0	332	394	24895102	24895040	3e-18	95.3
Ps_024264	gi|264681622|gb|AC229701.10|	94.29	70	3	1	124	193	121155	121087	6e-22	106
Ps_024265	gi|264681622|gb|AC229701.10|	88.57	70	7	1	123	192	121155	121087	3e-15	84.2
Ps_024266	gi|264681622|gb|AC229701.10|	94.29	70	3	1	123	192	121155	121087	5e-22	106
Ps_024291	Mt3.5.1Chr8	93.33	90	6	0	255	344	20633689	20633778	5e-30	134
Ps_024292	Mt3.5.1Chr8	87.26	157	14	4	255	411	20633689	20633839	3e-42	174
Ps_024311	Mt3.5.1Chr2	92.25	142	10	1	1	141	33042969	33043110	3e-50	200
Ps_024322	Mt3.5.1Chr8	78.82	340	47	22	21	347	22474703	22475030	1e-51	206
Ps_024354	Mt3.5.1Chr7	91.43	105	8	1	136	239	31897127	31897231	5e-33	143
Ps_024356	Mt3.5.1Chr4	79.59	147	23	6	283	424	19012442	19012298	2e-19	99
Ps_024360	Mt3.5.1Chr8	89.16	83	6	3	172	253	25623907	25623827	3e-20	100
Ps_024361	Mt3.5.1Chr8	89.16	83	6	3	159	240	25623907	25623827	3e-20	100
Ps_024366	Mt3.5.1Chr2	91.84	98	8	0	136	233	6519264	6519167	2e-31	137
Ps_024384	Mt3.5.1Chr8	82.37	363	42	15	68	414	15864253	15863897	6e-79	296
Ps_024391	Mt3.5.1Chr6	88.89	135	10	3	70	202	19995155	19995286	1e-38	161
Ps_024420	Mt3.5.1Chr4	89.83	59	6	0	138	196	11051906	11051848	5e-13	76.8
Ps_024446	Mt3.5.1Chr8	81.82	319	33	21	162	465	25359570	25359878	3e-63	244
Ps_024450	Mt3.5.1Chr2	77.66	188	17	15	68	248	32881457	32881288	2e-17	91.6
Ps_024479	Mt3.5.1Chr4	86.19	181	11	7	18	191	15756675	15756848	3e-45	183
Ps_024499	Mt3.5.1Chr4	78.95	190	27	10	64	246	5575104	5574921	3e-25	117
Ps_024519	Mt3.5.1Chr5	96	50	2	0	353	402	14244513	14244464	2e-14	82.4
Ps_024520	Mt3.5.1Chr5	96	50	2	0	211	260	14244513	14244464	1e-14	82.4
Ps_024533	Mt3.5.1Chr2	84.54	97	8	5	15	109	13754444	13754535	7e-17	89.8
Ps_024534	Mt3.5.1Chr2	84.98	213	24	7	19	229	13754329	13754535	8e-53	209
Ps_024535	Mt3.5.1Chr2	84.85	198	22	7	16	211	13754344	13754535	7e-48	193
Ps_024561	Mt3.5.1Chr8	96.72	61	2	0	329	389	23547680	23547620	1e-20	102
Ps_024589	Mt3.5.1Chr5	88.74	151	15	2	281	430	32349786	32349935	5e-45	183
Ps_024595	Mt3.5.1Chr4	85.33	300	18	18	9	303	31247966	31248244	3e-76	287
Ps_024596	Mt3.5.1Chr4	85.57	395	28	22	17	403	31247878	31248251	4e-106	387
Ps_024599	Mt3.5.1Chr6	89.04	73	6	2	226	297	17823838	17823767	8e-17	89.8
Ps_024662	Mt3.5Chr3	83.5	491	57	20	15	490	25214910	25214429	5e-121	436
Ps_024664	Mt3.5Chr3	83.73	209	23	9	23	223	25214634	25214429	2e-46	187
Ps_024739	Mt3.5.1Chr7	81.08	185	12	12	49	213	31004187	31004368	8e-28	126
Ps_024773	Mt3.5.1Chr5	82.57	327	28	22	17	321	33329335	33329654	2e-68	261
Ps_024774	Mt3.5.1Chr5	83.09	337	28	22	18	332	33329325	33329654	6e-74	279
Ps_024793	Mt3.5.1Chr6	89.77	88	7	2	118	204	14483077	14483163	1e-23	111
Ps_024808	Mt3.5.1Chr2	86.09	266	26	11	20	277	4583008	4583270	7e-73	276
Ps_024812	Mt3.5Chr3	92.98	57	2	2	156	210	34051937	34051993	9e-15	82.4
Ps_024883	Mt3.5.1Chr4	86.6	194	21	5	23	212	21897945	21897753	4e-53	209
Ps_024917	Mt3.5.1Chr8	92	100	7	1	181	280	17570236	17570334	8e-32	139
Ps_024919	Mt3.5Chr3	80.53	262	40	8	4	255	24382298	24382558	2e-47	191
Ps_024932	Mt3.5.1Chr6	84.48	290	24	18	84	358	22345341	22345624	4e-70	267
Ps_024945	Mt3.5.1Chr8	81.47	259	23	17	19	258	21422237	21421985	8e-47	189
Ps_024959	Mt3.5Chr3	92.31	52	2	2	220	270	265628	265578	7e-12	73.1
Ps_024987	Mt3.5.1Chr4	88.39	267	18	12	1	262	38978885	38979143	7e-83	309
Ps_024988	Mt3.5.1Chr4	87.43	334	25	15	1	328	38978885	38979207	1e-100	368
Ps_024990	Mt3.5.1Chr6	88.89	81	6	3	17	96	6844531	6844609	5e-19	97.1
Ps_024991	Mt3.5.1Chr7	93.65	63	3	1	376	437	35354062	35354124	1e-17	93.5
Ps_025004	Mt3.5.1Chr4	83.96	268	18	15	1	257	45834995	45835248	3e-60	233
Ps_025020	Mt3.5.1Chr2	87.21	219	13	12	19	232	7992148	7991940	8e-61	235
Ps_025037	Mt3.5.1Chr6	81.78	225	29	12	63	280	2892937	2892718	2e-43	178
Ps_025038	Mt3.5.1Chr6	81.78	225	29	12	30	247	2892937	2892718	1e-43	178
Ps_025039	Mt3.5.1Chr6	82.52	206	26	10	13	213	2892918	2892718	6e-42	172
Ps_025040	Mt3.5.1Chr4	84.87	119	5	11	100	207	40452399	40452515	2e-22	108
Ps_025048	Mt3.5.1Chr2	85.57	97	7	7	124	216	8950909	8950816	2e-18	95.3
Ps_025072	Mt3.5Chr3	87.5	112	10	4	1	110	8551365	8551474	1e-27	126
Ps_025073	Mt3.5Chr3	87.5	112	10	4	1	110	8551365	8551474	7e-28	126
Ps_025075	Mt3.5Chr3	75.56	356	43	31	1	326	8551365	8551706	1e-30	135
Ps_025078	Mt3.5.1Chr2	80.99	263	23	18	77	324	26696431	26696681	4e-45	183
Ps_025079	Mt3.5.1Chr2	91.82	110	8	1	77	185	26696431	26696540	1e-35	152
Ps_025093	Mt3.5.1Chr1	92.19	64	2	3	192	254	25026947	25027008	3e-16	87.9
Ps_025094	Mt3.5.1Chr1	92.19	64	2	3	334	396	25026947	25027008	4e-16	87.9
Ps_025095	Mt3.5.1Chr1	94	50	1	2	192	240	25026947	25026995	3e-12	75
Ps_025096	Mt3.5.1Chr1	94	50	1	2	334	382	25026947	25026995	4e-12	75
Ps_025111	Mt3.5Chr3	88.51	148	11	6	67	211	24593392	24593536	3e-42	174
Ps_025112	Mt3.5Chr3	88.51	148	11	6	81	225	24593392	24593536	3e-42	174
Ps_025161	Mt3.5Chr3	81.75	126	15	7	1	121	38193223	38193101	1e-19	99
Ps_025166	Mt3.5.1Chr6	82.28	158	13	11	93	247	20946164	20946019	7e-27	122
Ps_025179	Mt3.5.1Chr4	87.83	230	21	7	21	246	17237635	17237861	4e-69	263
Ps_025180	Mt3.5.1Chr4	87.42	159	15	3	120	277	46795771	46795925	2e-43	178
Ps_025199	gi|54654226|gb|AC146630.25|	93.53	139	5	4	99	235	44102	43966	3e-51	204
Ps_025211	Mt3.5.1Chr4	80.54	149	13	11	109	243	25476371	25476225	5e-20	100
Ps_025213	Mt3.5.1Chr4	80.54	149	13	11	167	301	25476371	25476225	6e-20	100
Ps_025214	Mt3.5.1Chr4	80.54	149	13	11	148	282	25476371	25476225	5e-20	100
Ps_025216	Mt3.5.1Chr8	84.85	264	33	6	8	268	30481075	30481334	6e-68	259
Ps_025218	Mt3.5.1Chr8	85.71	182	23	3	60	239	30481154	30481334	7e-47	189
Ps_025219	Mt3.5.1Chr8	86.08	194	24	3	14	205	30481142	30481334	6e-52	206
Ps_025226	gi|224994322|gb|AC235488.1|	86.82	296	24	10	139	423	108718	109009	5e-85	316
Ps_025227	gi|224994322|gb|AC235488.1|	85.81	296	26	11	139	422	108718	109009	6e-80	300
Ps_025251	Mt3.5Chr3	87.5	216	18	8	13	226	31737083	31737291	2e-62	241
Ps_025254	Mt3.5.1Chr2	92.47	93	5	1	1	91	30893960	30893868	3e-29	132
Ps_025268	gi|189498819|emb|CU651589.4|	100	40	0	0	250	289	23336	23375	2e-12	75
Ps_025275	Mt3.5.1Chr2	78.84	293	28	18	16	279	12772173	12772460	5e-40	167
Ps_025309	Mt3.5.1Chr5	80.9	267	22	20	43	306	19039491	19039251	5e-45	183
Ps_025315	Mt3.5.1Chr4	78.14	485	38	44	1	454	27620170	27620617	9e-64	246
Ps_025372	Mt3.5.1Chr5	79.82	223	15	21	7	213	4857919	4857711	8e-31	135
Ps_025390	gi|242118113|gb|AC235665.4|	92.2	282	22	0	1	282	255552	255833	5e-110	399
Ps_025391	Mt3.5.1Chr5	82.29	175	15	14	212	377	14651098	14651265	4e-31	137
Ps_025392	Mt3.5.1Chr5	82.29	175	15	14	213	378	14651098	14651265	4e-31	137
Ps_025427	Mt3.5.1Chr5	90.84	1026	60	26	1	1013	14507428	14506424	0	1343
Ps_025436	gi|194367845|gb|AC231338.1|	89.04	146	9	7	298	439	72547	72405	3e-42	174
Ps_025437	gi|194367845|gb|AC231338.1|	85.29	102	8	7	298	395	72547	72449	2e-19	99
Ps_025438	gi|194367845|gb|AC231338.1|	85.32	218	15	15	53	265	73200	72995	9e-53	209
Ps_025447	Mt3.5.1Chr7	79.83	471	42	40	1	442	18119711	18119265	2e-78	294
Ps_025450	Mt3.5Chr3	94.59	74	1	3	49	121	26993751	26993680	1e-23	111
Ps_025464	Mt3.5.1Chr2	85.45	165	21	3	16	178	11958599	11958762	7e-41	169
Ps_025472	Mt3.5.1Chr4	87.09	364	23	14	12	353	45999331	45998970	3e-107	390
Ps_025477	Mt3.5.1Chr6	81.13	355	42	18	1	346	9021553	9021891	2e-68	261
Ps_025478	Mt3.5.1Chr6	81.82	396	47	18	1	387	9021553	9021932	8e-83	309
Ps_025479	Mt3.5.1Chr6	81.09	349	41	18	1	340	9021553	9021885	9e-67	255
Ps_025485	Mt3.5.1Chr7	76.49	251	21	22	2	216	36360405	36360653	1e-20	102
Ps_025492	Mt3.5.1Chr7	87.5	320	24	15	13	320	31549080	31549395	9e-97	355
Ps_025494	Mt3.5.1Chr7	87.01	254	19	13	22	264	31549145	31549395	2e-72	274
Ps_025527	Mt3.5.1Chr7	80.1	402	38	20	114	498	6386808	6386432	3e-68	261
Ps_025540	Mt3.5Chr3	76.67	463	48	43	18	463	38475214	38474795	2e-50	202
Ps_025550	Mt3.5.1Chr8	82.26	186	19	10	2	175	31924333	31924516	1e-34	148
Ps_025559	Mt3.5.1Chr5	85.82	134	12	5	81	213	4999653	4999780	9e-31	135
Ps_025560	Mt3.5.1Chr5	85.82	134	12	5	142	274	4999653	4999780	1e-30	135
Ps_025561	Mt3.5.1Chr5	85.82	134	12	5	86	218	4999653	4999780	9e-31	135
Ps_025579	Mt3.5.1Chr2	84.04	94	8	7	12	101	32743178	32743088	4e-15	84.2
Ps_025601	Mt3.5.1Chr5	92.19	64	4	1	21	83	15488778	15488841	6e-17	89.8
Ps_025609	Mt3.5Chr3	81.31	198	24	10	51	243	29705369	29705558	1e-34	148
Ps_025610	Mt3.5Chr3	81.31	198	24	10	29	221	29705369	29705558	1e-34	148
Ps_025669	Mt3.5.1Chr2	82.52	349	36	21	4	336	29279026	29279365	4e-75	283
Ps_025685	Mt3.5.1Chr2	77.78	441	61	26	38	449	31593167	31592735	4e-61	237
Ps_025686	Mt3.5.1Chr2	77.33	247	34	19	15	246	31592974	31592735	5e-28	126
Ps_025696	Mt3.5.1Chr5	100	81	0	0	156	236	14174801	14174881	3e-35	150
Ps_025726	Mt3.5.1Chr8	85	160	14	5	29	181	9893322	9893478	3e-36	154
Ps_025752	Mt3.5.1Chr4	91.57	83	5	2	147	228	20157251	20157332	4e-24	113
Ps_025753	Mt3.5.1Chr4	91.57	83	5	2	241	322	20157251	20157332	5e-24	113
Ps_025761	gi|257900615|gb|AC233070.6|	90.53	169	15	1	57	225	158	325	6e-57	222
Ps_025768	Mt3.5.1Chr4	82.85	239	16	12	16	234	33448343	33448576	2e-47	191
Ps_025771	Mt3.5.1Chr7	85.81	155	15	7	16	167	35794927	35795077	2e-37	158
Ps_025772	Mt3.5.1Chr7	85.11	188	17	11	38	220	35794896	35795077	1e-44	182
Ps_025773	Mt3.5.1Chr7	88.8	125	9	5	419	541	35794956	35795077	3e-34	148
Ps_025774	Mt3.5.1Chr7	88.8	125	9	5	99	221	35794956	35795077	1e-34	148
Ps_025781	Mt3.5.1Chr6	86.92	107	5	9	104	206	3069317	3069216	1e-23	111
Ps_025795	Mt3.5Chr3	91.95	87	6	1	309	395	39302360	39302445	4e-26	121
Ps_025799	Mt3.5.1Chr1	96.65	239	0	2	13	247	365649	365883	2e-107	390
Ps_025800	Mt3.5.1Chr1	99.35	310	2	0	1	310	365877	366186	4e-159	562
Ps_025823	Mt3.5.1Chr4	94.74	57	2	1	233	289	38145266	38145211	3e-16	87.9
Ps_025824	Mt3.5.1Chr4	94.74	57	2	1	233	289	38145266	38145211	3e-16	87.9
Ps_025830	Mt3.5.1Chr5	90.61	181	9	6	1	177	28855303	28855127	3e-60	233
Ps_025857	Mt3.5Chr3	83.65	104	13	4	117	218	17398674	17398775	2e-18	95.3
Ps_025888	Mt3.5.1Chr5	93.48	46	3	0	225	270	8049515	8049470	1e-10	69.4
Ps_025907	Mt3.5.1Chr7	87.16	218	21	7	1	214	2377140	2377354	1e-62	241
Ps_025938	Mt3.5.1Chr5	92.65	68	5	0	269	336	12696706	12696639	2e-19	99
Ps_025939	Mt3.5.1Chr5	92.65	68	5	0	192	259	12696706	12696639	1e-19	99
Ps_025949	Mt3.5.1Chr4	76.14	264	16	24	28	278	42100564	42100793	2e-18	95.3
Ps_025961	Mt3.5Chr3	81.62	234	24	17	28	252	40674515	40674292	8e-43	176
Ps_025976	Mt3.5.1Chr7	97.78	45	1	0	165	209	26328508	26328552	1e-13	78.7
Ps_025981	Mt3.5.1Chr1	87.36	87	9	2	194	279	24075549	24075634	1e-19	99
Ps_025984	Mt3.5.1Chr2	89.44	142	9	6	1	139	27813698	27813560	3e-42	174
Ps_026021	Mt3.5.1Chr6	86.28	226	18	10	11	227	20302291	20302070	6e-60	233
Ps_026076	Mt3.5.1Chr4	91.67	168	8	6	20	184	46644469	46644633	1e-58	228
Ps_026088	Mt3.5.1Chr2	80.36	280	24	17	22	298	474921	475172	4e-45	183
Ps_026094	Mt3.5.1Chr6	82.61	115	13	6	119	229	10476605	10476494	2e-18	95.3
Ps_026108	Mt3.5.1Chr5	90.3	165	16	0	112	276	10080749	10080585	4e-55	217
Ps_026155	Mt3.5.1Chr5	85.88	340	22	18	22	345	25875487	25875158	9e-92	339
Ps_026156	Mt3.5.1Chr2	87.61	113	4	6	72	177	19496406	19496515	5e-27	122
Ps_026157	Mt3.5.1Chr2	87.61	113	4	6	72	177	19496406	19496515	5e-27	122
Ps_026162	gi|237874343|gb|AC235674.3|	81.56	141	17	8	140	275	69496	69360	3e-22	108
Ps_026175	Mt3.5Chr3	88.41	69	6	2	413	480	24576707	24576774	2e-14	82.4
Ps_026205	Mt3.5.1Chr5	83.33	168	19	7	62	224	41234583	41234746	7e-34	147
Ps_026206	Mt3.5.1Chr5	89.33	75	6	2	32	105	41234673	41234746	7e-18	93.5
Ps_026208	Mt3.5.1Chr5	82.4	250	29	10	19	259	38399416	38399173	3e-51	204
Ps_026225	Mt3.5.1Chr5	84.65	202	18	9	77	267	2235076	2235275	1e-46	189
Ps_026258	Mt3.5.1Chr7	80.36	168	15	14	90	246	28218696	28218856	2e-23	111
Ps_026259	Mt3.5.1Chr7	80.36	168	15	14	90	246	28218696	28218856	2e-23	111
Ps_026275	Mt3.5.1Chr1	93.89	311	15	4	16	324	32669350	32669042	4e-130	466
Ps_026276	Mt3.5.1Chr1	100	44	0	0	120	163	32669407	32669364	1e-14	82.4
Ps_026293	Mt3.5Chr3	94.26	122	7	0	11	132	16537833	16537954	1e-45	187
Ps_026312	Mt3.5.1Chr7	93.75	64	4	0	197	260	21253150	21253087	5e-19	97.1
Ps_026317	Mt3.5.1Chr1	89.23	130	13	1	17	145	17967889	17968018	1e-38	161
Ps_026318	Mt3.5.1Chr4	95.71	163	5	2	79	240	3325216	3325055	1e-68	261
Ps_026321	Mt3.5Chr3	77.63	219	20	17	73	268	28334295	28334507	7e-22	106
Ps_026322	Mt3.5Chr3	77.63	219	20	17	27	222	28334295	28334507	6e-22	106
Ps_026323	Mt3.5Chr3	77.63	219	20	17	406	601	28334295	28334507	2e-21	106
Ps_026329	Mt3.5.1Chr1	79.47	492	52	32	19	482	22575687	22576157	5e-81	303
Ps_026346	Mt3.5.1Chr5	86.6	209	16	4	202	410	24140957	24140761	4e-56	220
Ps_026375	Mt3.5.1Chr2	82.84	303	30	16	5	288	26666230	26666529	1e-65	252
Ps_026376	Mt3.5.1Chr2	83.87	186	18	9	31	205	26666345	26666529	3e-40	167
Ps_026401	Mt3.5.1Chr1	87.8	82	8	2	140	220	29106785	29106865	2e-18	95.3
Ps_026402	Mt3.5.1Chr1	86.36	176	12	6	1	169	3040771	3040601	2e-44	182
Ps_026425	Mt3.5Chr3	93.8	129	8	0	77	205	21660678	21660550	1e-48	195
Ps_026432	Mt3.5.1Chr5	86.15	130	14	4	170	297	38281355	38281228	3e-31	137
Ps_026433	Mt3.5.1Chr5	86.15	130	14	4	283	410	38281355	38281228	4e-31	137
Ps_026434	Mt3.5.1Chr5	86.15	130	14	4	77	204	38281355	38281228	2e-31	137
Ps_026501	Mt3.5.1Chr2	80.1	392	35	29	1	364	33947060	33947436	1e-65	252
Ps_026502	Mt3.5.1Chr2	93.26	89	6	0	1	89	33947060	33947148	1e-29	132
Ps_026503	Mt3.5.1Chr2	93.26	89	6	0	1	89	33947060	33947148	9e-30	132
Ps_026543	Mt3.5Chr3	90.48	84	8	0	5	88	34773682	34773599	2e-23	111
Ps_026558	Mt3.5.1Chr7	93.1	58	4	0	135	192	24446089	24446032	8e-16	86.1
Ps_026560	Mt3.5.1Chr8	83.77	154	17	6	8	159	4873404	4873551	7e-32	139
Ps_026565	Mt3.5Chr3	93.83	81	5	0	373	453	32103448	32103528	1e-26	122
Ps_026595	Mt3.5.1Chr5	91.25	80	3	4	284	361	2246021	2245944	1e-21	106
Ps_026597	Mt3.5.1Chr5	97.83	46	1	0	181	226	2244593	2244548	4e-14	80.5
Ps_026600	Mt3.5.1Chr4	84.88	86	11	2	84	168	2654737	2654653	8e-16	86.1
Ps_026605	Mt3.5.1Chr8	83.72	215	28	6	15	227	26273964	26274173	4e-49	196
Ps_026606	Mt3.5Chr3	93.48	46	3	0	191	236	37266134	37266089	8e-11	69.4
Ps_026607	Mt3.5Chr3	93.48	46	3	0	170	215	37266134	37266089	8e-11	69.4
Ps_026637	Mt3.5.1Chr6	89.12	294	24	3	50	335	17395096	17394803	9e-98	359
Ps_026662	Mt3.5.1Chr4	93.1	87	6	0	1	87	39029232	39029146	2e-28	128
Ps_026668	Mt3.5.1Chr4	89.36	329	25	8	54	375	35286507	35286832	1e-111	405
Ps_026671	Mt3.5.1Chr6	86.81	91	12	0	20	110	13851193	13851103	7e-21	102
Ps_026689	Mt3.5.1Chr4	77.82	257	28	19	1	237	30544738	30544491	1e-29	132
Ps_026696	Mt3.5.1Chr8	86.31	168	10	9	69	233	2815414	2815571	3e-41	171
Ps_026697	Mt3.5.1Chr8	85.9	156	11	9	6	158	2815424	2815571	5e-37	156
Ps_026698	Mt3.5.1Chr8	85.8	162	12	9	6	164	2815424	2815577	1e-38	161
Ps_026703	Mt3.5.1Chr8	80.14	141	16	11	74	206	15112280	15112144	1e-18	95.3
Ps_026736	Mt3.5.1Chr4	84.75	118	11	5	2	117	22329287	22329175	3e-23	111
Ps_026803	Mt3.5.1Chr5	81.31	198	29	8	3	196	12700086	12699893	2e-36	154
Ps_026810	Mt3.5.1Chr5	84.98	313	25	14	31	332	37475528	37475227	1e-79	298
Ps_026820	Mt3.5.1Chr7	90.2	296	24	5	1	293	25363407	25363114	1e-104	381
Ps_026830	Mt3.5Chr3	91.26	103	7	2	8	109	35088018	35088119	6e-32	139
Ps_026835	Mt3.5Chr3	78.75	367	40	19	385	726	31031227	31030874	5e-53	211
Ps_026860	Mt3.5.1Chr7	91.3	92	8	0	285	376	35094393	35094302	9e-28	126
Ps_026861	Mt3.5.1Chr1	94.15	188	3	5	55	239	486999	486817	4e-74	279
Ps_026884	gi|226372942|gb|AC235756.1|	87.79	131	12	3	51	178	54297	54168	3e-35	150
Ps_026897	Mt3.5.1Chr4	96.23	53	2	0	1	53	33618730	33618782	3e-16	87.9
Ps_026928	Mt3.5.1Chr8	94.29	70	4	0	428	497	25025917	25025848	4e-22	108
Ps_026930	Mt3.5.1Chr1	82.14	308	29	18	23	326	28338498	28338213	2e-62	241
Ps_026931	Mt3.5.1Chr1	84.87	238	21	12	16	250	28338438	28338213	5e-58	226
Ps_026940	Mt3.5.1Chr8	80.77	104	15	4	96	195	26538878	26538980	4e-13	76.8
Ps_026942	Mt3.5.1Chr5	78.32	143	12	14	1	136	8334086	8333956	2e-12	75
Ps_026983	Mt3.5.1Chr4	86.67	120	13	2	1	120	39482107	39482223	7e-29	130
Ps_027004	Mt3.5.1Chr1	93.23	133	6	3	59	189	27010591	27010722	5e-48	193
Ps_027009	Mt3.5.1Chr1	90.16	61	3	3	1	59	5670360	5670419	4e-13	76.8
Ps_027017	Mt3.5Chr3	93.88	49	1	2	59	106	4257285	4257238	6e-12	73.1
Ps_027019	Mt3.5Chr3	78.57	378	45	25	37	391	17552787	17552423	5e-55	217
Ps_027029	Mt3.5.1Chr5	81.04	269	29	17	13	275	7936944	7937196	3e-48	195
Ps_027036	Mt3.5.1Chr4	84.39	173	21	6	30	199	36087510	36087341	1e-39	165
Ps_027048	gi|226372943|gb|AC235757.1|	89.24	158	7	8	1	156	144180	144329	2e-46	189
Ps_027060	Mt3.5.1Chr7	90	100	7	3	73	169	23406044	23405945	1e-27	126
Ps_027064	Mt3.5.1Chr5	83.22	453	48	18	53	490	25578034	25577595	4e-107	390
Ps_027067	Mt3.5.1Chr2	86.96	92	8	4	1	90	18978598	18978509	3e-20	100
Ps_027068	Mt3.5Chr3	83.82	241	25	13	21	255	31024028	31024260	3e-55	217
Ps_027091	Mt3.5.1Chr5	81.82	143	18	7	160	298	8774731	8774593	6e-24	113
Ps_027131	Mt3.5.1Chr5	87.9	124	7	7	42	161	35531145	35531264	6e-32	139
Ps_027135	Mt3.5.1Chr7	93.59	78	5	0	258	335	28052207	28052284	4e-25	117
Ps_027142	Mt3.5Chr3	76.9	316	32	30	20	303	33089844	33089538	3e-32	141
Ps_027143	Mt3.5Chr3	77.84	352	35	32	32	350	33089879	33089538	2e-43	178
Ps_027146	Mt3.5.1Chr4	81.42	183	16	11	86	255	26028608	26028785	3e-30	134
Ps_027154	Mt3.5.1Chr5	85.55	353	34	13	19	364	5459236	5459578	4e-96	353
Ps_027164	Mt3.5.1Chr8	79.72	429	26	35	19	425	18424696	18424307	4e-66	254
Ps_027178	Mt3.5.1Chr5	82.99	388	45	17	20	392	8165166	8164785	3e-89	331
Ps_027201	Mt3.5.1Chr7	80.91	241	23	17	1	230	37400833	37401061	8e-41	169
Ps_027215	Mt3.5.1Chr4	87.24	243	21	8	21	257	23298216	23297978	9e-71	268
Ps_027216	Mt3.5.1Chr4	87.24	243	21	8	32	268	23298216	23297978	9e-71	268
Ps_027217	Mt3.5.1Chr4	87.83	567	50	14	1	557	23298535	23297978	0	647
Ps_027260	Mt3.5.1Chr2	77.58	330	38	25	1	311	14092816	14093128	5e-40	167
Ps_027274	Mt3.5.1Chr8	85.24	210	18	8	15	221	8450802	8450603	2e-51	204
Ps_027281	Mt3.5.1Chr2	89.47	114	6	5	174	282	341117	341005	4e-31	139
Ps_027282	Mt3.5.1Chr2	89.47	114	6	5	174	282	341117	341005	2e-31	139
Ps_027290	Mt3.5.1Chr4	96.49	57	2	0	160	216	28229587	28229531	1e-18	95.3
Ps_027298	Mt3.5.1Chr1	88.99	109	4	4	103	203	27344593	27344485	1e-28	128
Ps_027300	Mt3.5.1Chr1	79.4	602	68	32	4	573	5672424	5671847	4e-102	374
Ps_027354	Mt3.5.1Chr5	92.04	729	36	15	1	715	30970830	30970110	0	1005
Ps_027383	Mt3.5.1Chr2	86.43	442	41	15	10	444	4631720	4631291	5e-130	466
Ps_027387	Mt3.5.1Chr4	88.66	97	11	0	39	135	24476551	24476647	3e-25	119
Ps_027390	Mt3.5.1Chr2	86.34	161	11	7	138	297	10781144	10781294	1e-39	165
Ps_027397	Mt3.5.1Chr1	89.23	492	37	12	1	483	4940277	4939793	2e-170	601
Ps_027425	Mt3.5Chr3	88.33	120	9	5	2	117	23836530	23836648	1e-31	139
Ps_027430	Mt3.5Chr3	78.67	300	36	23	383	667	34478732	34479018	7e-42	174
Ps_027484	gi|260064281|gb|AC233556.3|	92.31	104	5	3	10	112	7750	7649	2e-33	145
Ps_027501	Mt3.5.1Chr1	100	38	0	0	19	56	4445980	4445943	4e-11	71.3
Ps_027533	Mt3.5.1Chr4	88.46	130	15	0	2	131	23168521	23168650	2e-37	158
Ps_027551	Mt3.5.1Chr8	85.22	115	14	3	78	190	16592958	16592845	9e-25	115
Ps_027557	Mt3.5.1Chr1	78.44	422	46	26	1	399	33587554	33587155	8e-60	233
Ps_027578	Mt3.5.1Chr4	94.09	237	5	5	13	249	11027304	11027531	8e-96	351
Ps_027584	Mt3.5.1Chr5	87.67	73	7	2	87	158	7069827	7069898	3e-15	84.2
Ps_027585	Mt3.5.1Chr5	87.67	73	7	2	87	158	7069827	7069898	3e-15	84.2
Ps_027599	Mt3.5.1Chr7	88.79	116	8	4	33	144	23990520	23990634	2e-31	137
Ps_027604	Mt3.5.1Chr1	78.17	197	28	12	23	210	23237118	23237308	2e-23	111
Ps_027628	Mt3.5Chr3	91.97	137	9	2	1	136	36680863	36680728	2e-47	191
Ps_027651	Mt3.5.1Chr8	92.16	102	8	0	1	102	19132527	19132628	1e-33	145
Ps_027664	Mt3.5.1Chr4	86.92	107	7	6	126	229	36187521	36187623	6e-24	113
Ps_027698	Mt3.5Chr3	92.11	114	9	0	88	201	32458885	32458998	1e-38	161
Ps_027700	Mt3.5.1Chr5	91.67	72	5	1	70	141	3008829	3008759	1e-19	99
Ps_027713	Mt3.5.1Chr8	87.32	71	6	3	18	87	31551022	31550954	1e-13	78.7
Ps_027719	Mt3.5.1Chr7	75.23	323	36	28	21	316	30943213	30943518	5e-24	113
Ps_027720	Mt3.5.1Chr7	86.14	101	8	3	114	208	30943418	30943518	2e-21	104
Ps_027721	Mt3.5.1Chr7	77.08	384	42	32	20	375	30943153	30943518	6e-44	180
Ps_027746	Mt3.5.1Chr1	84.48	464	41	23	134	584	28170267	28169822	1e-118	429
Ps_027803	Mt3.5.1Chr4	87.13	101	8	4	201	297	18932323	18932224	8e-23	110
Ps_027804	Mt3.5.1Chr4	87.13	101	8	4	96	192	18932323	18932224	5e-23	110
Ps_027805	Mt3.5.1Chr4	87.13	101	8	4	54	150	18932323	18932224	4e-23	110
Ps_027806	Mt3.5.1Chr4	81.82	154	22	6	127	277	14862841	14862691	2e-27	124
Ps_027826	Mt3.5.1Chr8	94.02	117	4	3	66	181	27759783	27759897	1e-42	174
Ps_027832	gi|218749983|gb|AC233685.2|	87.6	129	10	6	1	126	113208	113333	1e-33	145
Ps_027854	Mt3.5.1Chr2	83.54	158	14	10	54	208	6331528	6331380	2e-31	137
Ps_027885	Mt3.5.1Chr8	77.29	295	36	17	20	303	7581401	7581675	2e-33	145
Ps_027889	gi|242247705|gb|AC229724.12|	88.11	143	12	4	114	254	199546	199685	2e-39	165
Ps_027895	Mt3.5.1Chr6	92.42	198	11	4	21	217	552081	552275	4e-74	279
Ps_027896	Mt3.5.1Chr6	82.11	380	37	25	39	398	551907	552275	7e-79	296
Ps_027909	Mt3.5.1Chr4	90.91	88	6	2	15	101	37795575	37795489	3e-25	117
Ps_027910	Mt3.5Chr3	87.22	133	15	2	162	293	38630513	38630382	4e-35	150
Ps_027913	Mt3.5.1Chr2	90.62	96	3	3	18	109	9263751	9263658	5e-27	122
Ps_027958	Mt3.5.1Chr7	94.67	75	2	2	209	282	5794435	5794362	1e-24	115
Ps_027959	Mt3.5.1Chr7	95.83	96	2	2	204	298	5794456	5794362	3e-36	154
Ps_027961	Mt3.5.1Chr6	79.32	411	46	23	61	454	22214769	22214381	2e-65	252
Ps_027962	Mt3.5.1Chr6	79.3	454	49	27	24	454	22214812	22214381	1e-72	276
Ps_027994	Mt3.5Chr3	85.44	261	13	20	13	258	18790035	18789785	1e-64	248
Ps_028003	Mt3.5.1Chr1	89.86	69	4	2	135	200	20355354	20355422	7e-16	86.1
Ps_028024	Mt3.5.1Chr5	91.23	57	2	3	1	55	5731532	5731477	2e-12	75
Ps_028040	Mt3.5.1Chr1	78.76	306	21	32	53	337	31812788	31812506	2e-39	165
Ps_028041	Mt3.5.1Chr1	78.76	306	21	32	53	337	31812788	31812506	2e-39	165
Ps_028046	Mt3.5.1Chr4	82.31	294	28	17	1	282	44289240	44289521	6e-60	233
Ps_028058	Mt3.5.1Chr1	92.63	95	5	2	1	94	23256687	23256780	3e-30	135
Ps_028059	Mt3.5.1Chr5	76.36	275	30	26	7	272	1577422	1577670	1e-24	115
Ps_028060	Mt3.5.1Chr5	76.86	229	27	20	7	232	1577422	1577627	8e-22	106
Ps_028061	Mt3.5.1Chr5	75.93	216	26	20	7	219	1577422	1577614	2e-16	87.9
Ps_028076	Mt3.5Chr3	83.86	316	30	21	15	314	36774003	36773693	2e-74	281
Ps_028078	Mt3.5Chr3	92.41	79	3	3	15	92	36774003	36773927	7e-23	110
Ps_028079	Mt3.5Chr3	79.43	209	30	10	7	205	25990402	25990197	7e-31	135
Ps_028088	Mt3.5.1Chr2	81.12	143	20	4	74	216	30769783	30769918	2e-22	108
Ps_028089	Mt3.5.1Chr2	81.12	143	20	4	55	197	30769783	30769918	1e-22	108
Ps_028107	Mt3.5.1Chr1	83.12	160	14	10	229	382	10303130	10303282	5e-30	134
Ps_028108	Mt3.5.1Chr1	83.12	160	14	10	222	375	10303130	10303282	5e-30	134
Ps_028109	Mt3.5.1Chr1	83.12	160	14	10	264	417	10303130	10303282	5e-30	134
Ps_028113	Mt3.5.1Chr7	76.97	304	32	17	221	497	7701595	7701303	1e-31	139
Ps_028121	Mt3.5.1Chr5	81.4	129	8	12	7	124	38727469	38727346	2e-17	91.6
Ps_028154	Mt3.5Chr3	84.31	204	21	9	2	202	27896270	27896075	5e-47	189
Ps_028171	Mt3.5.1Chr4	94.87	78	4	0	1	78	45026634	45026557	7e-27	122
Ps_028205	Mt3.5.1Chr4	76.68	193	23	7	84	255	11184630	11184821	3e-16	87.9
Ps_028206	Mt3.5.1Chr4	76.68	193	23	7	307	478	11184630	11184821	5e-16	87.9
Ps_028207	Mt3.5.1Chr4	76.68	193	23	7	23	194	11184630	11184821	2e-16	87.9
Ps_028208	Mt3.5.1Chr1	98.96	384	0	2	1	384	319277	318898	0	684
Ps_028238	Mt3.5.1Chr5	87.68	138	15	2	2	139	5828413	5828548	9e-38	159
Ps_028270	Mt3.5.1Chr2	94.21	121	6	1	25	145	12859687	12859806	3e-45	183
Ps_028290	Mt3.5Chr3	80.29	274	21	21	175	427	40283489	40283750	1e-42	176
Ps_028345	Mt3.5.1Chr2	88.18	110	10	1	18	127	14826456	14826350	1e-28	128
Ps_028356	Mt3.5.1Chr8	92.09	139	5	6	11	148	28221540	28221673	2e-47	191
Ps_028383	Mt3.5.1Chr5	83.94	193	20	6	38	226	8373264	8373449	2e-42	174
Ps_028384	Mt3.5.1Chr5	83.94	193	20	6	162	350	8373264	8373449	3e-42	174
Ps_028385	Mt3.5.1Chr4	83.33	288	20	11	1	283	1762783	1762519	2e-62	241
Ps_028392	Mt3.5.1Chr8	88.44	199	14	5	89	281	13922474	13922669	1e-59	231
Ps_028404	Mt3.5.1Chr6	85.34	116	12	5	11	122	3735336	3735222	1e-24	115
Ps_028414	Mt3.5.1Chr5	76.31	287	48	20	37	313	6555565	6555841	1e-30	135
Ps_028415	Mt3.5.1Chr5	76.99	439	72	28	110	533	6555417	6555841	4e-57	224
Ps_028416	Mt3.5.1Chr7	88	150	16	2	62	210	12377402	12377254	7e-43	176
Ps_028417	Mt3.5.1Chr6	80.86	209	15	17	78	284	20974624	20974439	2e-32	141
Ps_028420	Mt3.5.1Chr8	89.71	68	6	1	158	225	16475086	16475152	1e-15	86.1
Ps_028421	gi|218749965|gb|AC233655.2|	80.82	219	21	14	23	233	118125	117920	8e-36	152
Ps_028422	gi|218749965|gb|AC233655.2|	80.82	219	21	14	197	407	118125	117920	1e-35	152
Ps_028431	Mt3.5.1Chr4	86.96	184	17	6	1	179	36442264	36442445	5e-50	200
Ps_028441	Mt3.5.1Chr4	90.7	86	6	2	1	86	14810706	14810623	5e-24	113
Ps_028446	Mt3.5.1Chr6	95.05	101	5	0	272	372	5271518	5271618	8e-38	159
Ps_028531	Mt3.5.1Chr4	88.01	292	19	13	94	382	43163440	43163718	2e-89	331
Ps_028537	Mt3.5.1Chr8	86.3	146	8	7	32	172	9878193	9878331	1e-34	148
Ps_028552	Mt3.5.1Chr5	78.5	200	16	20	17	201	32089471	32089658	8e-22	106
Ps_028588	Mt3.5.1Chr1	84	125	20	0	50	174	34113309	34113433	8e-27	122
Ps_028589	Mt3.5.1Chr1	84	125	20	0	50	174	34113309	34113433	5e-27	122
Ps_028590	gi|194367845|gb|AC231338.1|	95.56	45	2	0	82	126	71764	71720	6e-12	73.1
Ps_028591	gi|194367845|gb|AC231338.1|	83.49	109	16	2	1	108	71668	71561	2e-20	100
Ps_028593	Mt3.5.1Chr1	92	50	4	0	129	178	28668639	28668688	2e-11	71.3
Ps_028614	Mt3.5.1Chr4	93.89	131	5	3	177	306	23367179	23367051	2e-48	195
Ps_028615	Mt3.5.1Chr4	86.49	296	21	12	82	375	23367329	23367051	3e-82	307
Ps_028628	Mt3.5Chr3	83.38	337	36	15	68	402	36862768	36863086	2e-78	294
Ps_028629	Mt3.5Chr3	83.23	328	35	15	16	341	36862777	36863086	4e-75	283
Ps_028645	Mt3.5.1Chr4	96.3	108	4	0	123	230	36569160	36569267	1e-43	178
Ps_028646	Mt3.5.1Chr6	82	150	22	5	79	226	23093387	23093241	6e-27	122
Ps_028655	Mt3.5.1Chr4	80.99	242	19	19	31	261	11010543	11010768	4e-40	167
Ps_028660	Mt3.5.1Chr1	88.29	111	6	7	9	116	6628968	6629074	7e-28	126
Ps_028666	Mt3.5.1Chr8	89.66	174	12	6	22	192	2772904	2773074	4e-55	217
Ps_028717	Mt3.5.1Chr4	89.34	122	13	0	1	122	3722262	3722383	3e-36	154
Ps_028757	Mt3.5Chr3	80.1	382	36	30	22	370	34102883	34102509	2e-64	248
Ps_028768	Mt3.5.1Chr4	87.38	206	17	5	95	299	42469650	42469453	2e-58	228
Ps_028777	Mt3.5.1Chr2	91.67	84	5	2	22	104	28189652	28189734	1e-24	115
Ps_028778	Mt3.5.1Chr7	94.55	55	3	0	4	58	35090352	35090298	1e-15	86.1
Ps_028779	Mt3.5.1Chr7	94.23	52	3	0	4	55	35090352	35090301	4e-14	80.5
Ps_028780	Mt3.5.1Chr4	80.07	291	28	13	127	391	32546721	32547007	1e-46	189
Ps_028781	Mt3.5.1Chr4	79.58	289	29	13	15	277	32546723	32547007	4e-44	180
Ps_028782	Mt3.5.1Chr4	80.07	291	28	13	72	336	32546721	32547007	9e-47	189
Ps_028784	Mt3.5.1Chr2	87.6	121	12	3	99	218	19638299	19638181	2e-31	137
Ps_028787	Mt3.5.1Chr2	84.02	219	23	10	39	251	14288070	14287858	4e-50	200
Ps_028788	Mt3.5.1Chr4	81.33	166	16	14	113	270	6851214	6851372	3e-26	121
Ps_028789	Mt3.5.1Chr4	90.27	113	9	2	19	130	3404099	3404210	3e-34	147
Ps_028812	Mt3.5.1Chr4	85.32	109	13	3	123	230	18359978	18359872	7e-23	110
Ps_028814	Mt3.5.1Chr4	85.32	109	13	3	63	170	18359978	18359872	6e-23	110
Ps_028833	Mt3.5.1Chr8	84.77	197	24	6	22	214	25339244	25339438	7e-48	193
Ps_028852	Mt3.5.1Chr1	83.72	129	9	11	66	189	27010180	27010059	1e-23	111
Ps_028855	Mt3.5.1Chr7	79.06	320	23	25	1	279	37777624	37777308	4e-44	180
Ps_028861	Mt3.5.1Chr7	75.4	561	64	50	127	658	22765947	22766462	6e-51	204
Ps_028879	Mt3.5.1Chr2	89.53	86	9	0	224	309	3817871	3817956	7e-23	110
Ps_028908	Mt3.5Chr3	81.86	204	24	9	20	213	23157651	23157451	6e-38	159
Ps_028909	Mt3.5.1Chr1	84.15	246	21	13	13	248	21564817	21564580	1e-56	222
Ps_028910	Mt3.5.1Chr1	85.11	262	20	14	13	264	21564832	21564580	5e-65	250
Ps_028930	Mt3.5.1Chr7	83.49	315	24	23	9	320	26588155	26588444	1e-70	268
Ps_028944	Mt3.5.1Chr4	90.17	295	29	0	2	296	21015863	21015569	2e-105	385
Ps_028945	Mt3.5.1Chr4	81.91	387	54	11	2	385	21015590	21015217	6e-84	313
Ps_028946	Mt3.5.1Chr4	81.68	322	47	7	2	322	21015527	21015217	2e-67	257
Ps_028947	Mt3.5.1Chr4	83.68	239	24	12	2	237	21015096	21014870	3e-53	211
Ps_028948	Mt3.5.1Chr4	97.73	44	1	0	2	45	21015096	21015053	5e-13	76.8
Ps_028949	Mt3.5.1Chr4	89.52	248	24	2	1	247	21015815	21015569	1e-83	313
Ps_028950	Mt3.5.1Chr4	86.11	108	15	0	2	109	21015096	21014989	7e-25	117
Ps_028975	Mt3.5.1Chr8	79.45	146	20	8	13	156	13182447	13182310	3e-18	95.3
Ps_028989	Mt3.5Chr3	95	60	3	0	1	60	33148356	33148415	2e-18	95.3
Ps_028990	Mt3.5Chr3	95	60	3	0	1	60	33148356	33148415	2e-18	95.3
Ps_029018	Mt3.5.1Chr4	84.75	387	34	20	31	415	19875925	19876288	2e-99	364
Ps_029037	Mt3.5Chr3	80.17	121	15	9	27	142	14651258	14651374	1e-14	82.4
Ps_029056	Mt3.5.1Chr5	83.21	131	12	9	178	305	40943087	40943210	2e-23	111
Ps_029104	Mt3.5.1Chr1	96.34	82	3	0	138	219	18111448	18111367	8e-31	135
Ps_029107	Mt3.5.1Chr5	87.43	167	18	3	102	267	23614309	23614145	8e-47	189
Ps_029111	Mt3.5.1Chr8	88.6	228	19	5	1	224	30449266	30449042	2e-71	270
Ps_029116	Mt3.5.1Chr7	85	140	17	2	2	140	27818275	27818411	8e-32	139
Ps_029117	Mt3.5.1Chr7	85	140	17	2	2	140	27818275	27818411	1e-31	139
Ps_029118	Mt3.5.1Chr7	85	140	17	2	2	140	27818275	27818411	8e-32	139
Ps_029144	Mt3.5.1Chr1	90.36	83	8	0	13	95	21944743	21944825	5e-23	110
Ps_029145	Mt3.5.1Chr1	90.36	83	8	0	13	95	21944743	21944825	5e-23	110
Ps_029162	Mt3.5.1Chr1	88.01	442	28	14	20	448	8266764	8266335	5e-140	499
Ps_029163	Mt3.5.1Chr1	88.26	409	25	12	24	420	8266732	8266335	1e-130	468
Ps_029194	Mt3.5.1Chr8	86.27	102	7	4	17	118	32234128	32234034	2e-21	104
Ps_029203	Mt3.5.1Chr8	83.87	310	40	9	1	303	31907595	31907901	3e-76	287
Ps_029204	Mt3.5.1Chr8	86.22	370	40	9	73	438	31908385	31908023	3e-107	390
Ps_029205	Mt3.5.1Chr8	85.71	238	25	8	1	232	31907595	31907829	6e-63	243
Ps_029210	Mt3.5.1Chr4	84.01	269	33	9	143	406	12530995	12530732	5e-65	250
Ps_029211	Mt3.5.1Chr4	84.01	269	33	9	36	299	12530995	12530732	4e-65	250
Ps_029221	Mt3.5.1Chr5	79.57	465	50	32	22	450	16695191	16695646	4e-77	291
Ps_029263	Mt3.5Chr3	93.78	193	10	2	62	253	15062721	15062530	7e-77	289
Ps_029264	Mt3.5Chr3	94.58	166	7	2	23	187	15062694	15062530	5e-67	255
Ps_029281	Mt3.5.1Chr8	91.3	138	12	0	75	212	1900578	1900715	7e-47	189
Ps_029282	Mt3.5.1Chr8	91.3	138	12	0	104	241	1900578	1900715	8e-47	189
Ps_029283	Mt3.5.1Chr8	91.3	138	12	0	33	170	1900578	1900715	6e-47	189
Ps_029302	Mt3.5.1Chr8	81.74	115	11	8	268	380	31783763	31783657	6e-16	87.9
Ps_029303	Mt3.5.1Chr8	89.71	68	5	2	254	320	31783723	31783657	2e-15	86.1
Ps_029304	Mt3.5.1Chr8	81.74	115	11	8	82	194	31783763	31783657	4e-16	87.9
Ps_029305	Mt3.5.1Chr8	88.24	68	6	2	37	103	31783723	31783657	5e-14	80.5
Ps_029326	Mt3.5.1Chr7	85.29	136	14	6	77	209	22592074	22591942	9e-31	135
Ps_029352	Mt3.5.1Chr1	100	55	0	0	266	320	272272	272326	1e-20	102
Ps_029353	Mt3.5.1Chr1	96.92	195	2	1	15	209	272292	272482	1e-87	324
Ps_029365	Mt3.5.1Chr5	90.67	75	5	2	121	194	40943596	40943523	9e-20	99
Ps_029366	Mt3.5.1Chr5	90.67	75	5	2	128	201	40943596	40943523	1e-19	99
Ps_029367	Mt3.5.1Chr2	83.98	231	20	13	27	252	29118679	29118897	7e-52	206
Ps_029368	Mt3.5.1Chr2	83.98	231	20	13	48	273	29118679	29118897	7e-52	206
Ps_029372	Mt3.5.1Chr4	84.43	212	20	9	150	358	44454882	44455083	6e-49	196
Ps_029388	Mt3.5.1Chr2	82.44	131	13	8	27	150	23029644	23029517	9e-22	106
Ps_029413	Mt3.5.1Chr7	82.29	288	30	19	250	528	4268016	4268291	9e-59	230
Ps_029416	Mt3.5.1Chr5	84.62	130	12	8	26	150	7176377	7176503	5e-27	122
Ps_029428	Mt3.5Chr3	95.74	94	2	2	21	113	15950273	15950365	6e-35	150
Ps_029430	Mt3.5Chr3	95.08	122	4	2	19	139	15950245	15950365	4e-47	191
Ps_029431	Mt3.5Chr3	95.92	49	2	0	4	52	24178179	24178131	5e-14	80.5
Ps_029488	Mt3.5Chr3	91.24	137	11	1	27	162	16880536	16880672	7e-46	185
Ps_029501	Mt3.5.1Chr5	82.5	120	17	4	1	118	42436641	42436758	9e-21	102
Ps_029504	Mt3.5.1Chr7	89.68	126	7	4	200	321	36719642	36719519	9e-37	156
Ps_029518	Mt3.5.1Chr1	94.23	104	4	2	226	328	4930391	4930289	2e-37	158
Ps_029519	Mt3.5.1Chr1	80.84	287	23	19	169	428	4930570	4930289	7e-49	196
Ps_029520	Mt3.5.1Chr1	94.23	104	4	2	139	241	4930391	4930289	2e-37	158
Ps_029536	Mt3.5.1Chr7	91.04	134	10	2	53	185	13226330	13226462	4e-44	180
Ps_029538	Mt3.5.1Chr5	80.06	316	31	23	60	359	40123945	40124244	1e-51	206
Ps_029566	Mt3.5.1Chr4	87.5	176	22	0	31	206	32174882	32174707	2e-51	204
Ps_029568	Mt3.5.1Chr1	96.61	59	2	0	16	74	27365308	27365250	1e-19	99
Ps_029577	Mt3.5Chr3	81.35	311	33	15	83	374	28253212	28252908	8e-59	230
Ps_029595	Mt3.5Chr3	78.47	339	47	21	14	336	20270162	20269834	2e-49	198
Ps_029600	Mt3.5.1Chr5	80.72	363	39	22	630	979	28855565	28855221	1e-65	254
Ps_029614	Mt3.5.1Chr7	90.53	190	11	7	10	196	35616463	35616278	1e-63	244
Ps_029630	Mt3.5.1Chr5	94.55	55	2	1	638	691	14830557	14830611	9e-15	84.2
Ps_029633	Mt3.5.1Chr8	91.59	107	7	1	59	165	3201142	3201038	5e-34	147
Ps_029634	Mt3.5.1Chr8	81.59	239	12	13	59	273	3201142	3200912	1e-40	169
Ps_029635	Mt3.5.1Chr8	90.16	122	7	5	16	135	27579900	27580018	3e-36	154
Ps_029641	Mt3.5.1Chr4	86.96	115	6	9	91	201	13880577	13880468	2e-26	121
Ps_029662	Mt3.5Chr3	79.41	204	23	11	9	210	28485647	28485461	4e-28	126
Ps_029678	Mt3.5.1Chr5	87.8	295	19	11	4	292	8909272	8909555	4e-89	329
Ps_029679	Mt3.5.1Chr5	88.77	187	12	6	24	208	8909376	8909555	2e-56	220
Ps_029710	Mt3.5.1Chr2	84.37	371	28	16	24	390	33046858	33046514	4e-91	337
Ps_029711	Mt3.5.1Chr2	86.11	216	12	10	31	232	33046319	33046530	3e-55	217
Ps_029721	Mt3.5.1Chr8	89.39	66	6	1	18	82	9326307	9326372	1e-14	82.4
Ps_029730	Mt3.5.1Chr5	88.29	111	5	8	421	528	12222292	12222187	1e-27	126
Ps_029734	Mt3.5.1Chr4	87.27	110	11	3	143	250	19786444	19786552	7e-27	122
Ps_029771	Mt3.5Chr3	78.61	173	17	18	41	205	35422806	35422646	6e-19	97.1
Ps_029772	Mt3.5Chr3	78.85	156	15	16	30	178	35422790	35422646	8e-17	89.8
Ps_029781	Mt3.5.1Chr8	93.88	49	3	0	105	153	18954082	18954034	4e-12	75
Ps_029823	Mt3.5.1Chr1	92.23	103	8	0	40	142	6377225	6377327	3e-34	147
Ps_029824	Mt3.5.1Chr1	87.93	116	13	1	107	222	6372526	6372640	8e-31	135
Ps_029830	Mt3.5.1Chr6	88.46	182	18	1	7	188	6383649	6383471	5e-55	217
Ps_029831	Mt3.5.1Chr6	89.09	165	15	1	7	171	6383649	6383488	1e-50	202
Ps_029844	Mt3.5.1Chr2	91.88	197	16	0	21	217	14014809	14015005	4e-73	276
Ps_029915	Mt3.5.1Chr5	88.97	145	10	4	27	170	16151930	16151791	3e-42	174
Ps_029940	Mt3.5Chr3	86.2	297	16	12	236	522	38234743	38235024	2e-79	298
Ps_029946	Mt3.5.1Chr5	80.26	542	61	32	77	586	10167752	10168279	7e-100	366
Ps_029959	Mt3.5.1Chr1	82.74	226	22	13	4	225	22184516	22184304	7e-46	185
Ps_029962	Mt3.5.1Chr7	82.8	186	16	11	50	233	16426800	16426629	9e-36	152
Ps_029970	Mt3.5.1Chr2	87.14	140	12	6	103	239	32037599	32037735	2e-36	154
Ps_029971	Mt3.5.1Chr8	85.42	240	25	9	13	249	18028562	18028794	2e-62	241
Ps_029972	Mt3.5.1Chr8	92.13	89	5	2	99	186	18028901	18028814	2e-27	124
Ps_029973	Mt3.5.1Chr8	87.5	192	16	7	13	202	18028562	18028747	1e-54	215
Ps_029974	Mt3.5.1Chr8	88.75	160	11	6	254	409	18028401	18028557	1e-46	189
Ps_029995	Mt3.5.1Chr8	90.6	234	16	4	151	383	29787355	29787127	1e-81	305
Ps_030010	Mt3.5Chr3	93.62	141	9	0	157	297	33626948	33626808	2e-53	211
Ps_030059	Mt3.5.1Chr5	83.23	310	24	18	3	300	8850887	8850594	6e-68	259
Ps_030062	Mt3.5.1Chr5	89.74	156	10	5	13	164	28410043	28410196	2e-48	195
Ps_030063	Mt3.5.1Chr5	84.78	381	29	23	3	371	28409833	28410196	1e-96	355
Ps_030065	Mt3.5.1Chr5	78.35	291	39	15	36	308	39387873	39388157	7e-40	167
Ps_030097	Mt3.5.1Chr2	80.75	161	15	12	17	175	3709196	3709342	2e-23	111
Ps_030098	Mt3.5.1Chr5	87.84	222	18	8	37	255	14835044	14834829	1e-65	252
Ps_030099	Mt3.5.1Chr5	87.84	222	18	8	37	255	14835044	14834829	1e-65	252
Ps_030102	Mt3.5.1Chr1	88.79	107	8	4	70	172	2855977	2855871	1e-28	128
Ps_030103	Mt3.5.1Chr6	95.14	144	2	5	7	148	3593127	3593267	6e-57	222
Ps_030110	Mt3.5.1Chr4	94.68	94	4	1	85	178	36526502	36526410	1e-33	145
Ps_030129	Mt3.5.1Chr1	98.63	73	1	0	33	105	16774747	16774675	6e-29	130
Ps_030130	Mt3.5.1Chr1	93.75	96	6	0	11	106	16774770	16774675	2e-33	145
Ps_030131	Mt3.5.1Chr1	92.73	55	4	0	21	75	16774773	16774827	6e-14	80.5
Ps_030132	Mt3.5.1Chr1	92.73	55	4	0	21	75	16774773	16774827	5e-14	80.5
Ps_030158	Mt3.5.1Chr7	87.88	165	11	9	81	240	33649860	33649700	8e-46	185
Ps_030159	Mt3.5.1Chr7	87.88	165	11	9	98	257	33649860	33649700	9e-46	185
Ps_030173	Mt3.5.1Chr2	77.99	468	41	43	5	448	30578928	30578499	4e-61	237
Ps_030174	Mt3.5.1Chr2	77.66	488	42	44	79	536	30578949	30578499	2e-60	235
Ps_030196	Mt3.5.1Chr8	80.66	181	27	7	24	200	19721431	19721255	2e-30	134
Ps_030253	Mt3.5.1Chr4	78.16	435	44	37	136	551	44224047	44223645	9e-59	230
Ps_030293	gi|258690273|gb|AC235668.7|	86.86	137	12	3	120	256	36756	36626	1e-34	148
Ps_030309	Mt3.5.1Chr2	80.16	383	31	21	1	359	30651436	30651075	2e-63	244
Ps_030371	Mt3.5Chr3	95.18	166	8	0	1	166	11744386	11744221	3e-69	263
Ps_030384	Mt3.5.1Chr6	78.47	274	24	29	18	272	6775798	6775541	5e-34	147
Ps_030393	Mt3.5.1Chr4	85.59	229	17	13	99	316	30368211	30368434	7e-58	226
Ps_030432	gi|237874318|gb|AC229695.7|	81.02	332	45	12	244	570	70370	70052	3e-64	248
Ps_030436	Mt3.5.1Chr6	79.65	231	25	12	135	347	2935066	2935292	6e-34	147
Ps_030437	Mt3.5.1Chr6	79.65	231	25	12	135	347	2935066	2935292	6e-34	147
[truncated: 37,479 more rows]

## Sheet: Kaspa - Soybean genome BLASTN
Query	Subject	%_identity	alignment_length	mismatches	gap_openings	q_start	q_end	s_start	s_end	e_value	bit_score
Ps_000128	Gm01#Glyma1	89.95	189	19	0	5	193	45314691	45314503	3e-63	244
Ps_000299	Gm02#Glyma1	78.95	133	16	10	102	229	872701	872576	1e-13	80.5
Ps_000407	Gm07#Glyma1	86.96	115	11	4	117	229	36907304	36907416	1e-27	126
Ps_000762	Gm12#Glyma1	90.28	72	5	2	140	210	5597400	5597330	2e-17	93.5
Ps_000768	Gm10#Glyma1	81.78	214	29	7	1	213	49588072	49587868	8e-41	171
Ps_000797	Gm17#Glyma1	87.84	74	9	0	133	206	10444576	10444649	6e-16	87.9
Ps_000829	Gm05#Glyma1	81.55	103	13	5	11	110	500550	500451	1e-13	80.5
Ps_000999	Gm12#Glyma1	88.24	153	14	4	10	160	701324	701174	1e-43	180
Ps_001007	Gm03#Glyma1	89.06	64	3	4	188	247	2610324	2610387	2e-12	76.8
Ps_001009	Gm05#Glyma1	98.44	64	1	0	126	189	39971638	39971701	1e-23	113
Ps_001168	Gm18#Glyma1	80.74	135	15	8	1	127	2616763	2616894	4e-18	95.3
Ps_001189	Gm02#Glyma1	81.82	132	16	8	52	180	7036054	7035928	9e-21	104
Ps_001307	Gm18#Glyma1	90.22	92	5	4	119	208	55301811	55301722	8e-25	117
Ps_001313	Gm02#Glyma1	89.47	76	6	2	1	75	48500976	48500902	3e-18	95.3
Ps_001406	Gm09#Glyma1	86.63	172	23	0	96	267	34241524	34241353	6e-47	191
Ps_001411	Gm18#Glyma1	96.23	53	2	0	1	53	53307985	53307933	6e-16	87.9
Ps_002110	Gm04#Glyma1	98.08	52	1	0	80	131	47896631	47896682	5e-17	91.6
Ps_002156	Gm14#Glyma1	90.57	53	5	0	178	230	44345292	44345344	7e-11	71.3
Ps_002203	Gm09#Glyma1	90.62	64	4	2	14	77	4517126	4517187	2e-14	84.2
Ps_002364	Gm19#Glyma1	78.97	195	17	14	14	191	35222431	35222244	4e-23	111
Ps_002370	Gm01#Glyma1	95.74	47	2	0	270	316	55864795	55864841	4e-12	76.8
Ps_002389	Gm06#Glyma1	97.78	45	1	0	23	67	99213	99169	7e-13	78.7
Ps_002441	Gm06#Glyma1	91.57	178	7	3	1	178	29817152	29816983	1e-61	239
Ps_002462	Gm10#Glyma1	91.14	79	7	0	263	341	41026389	41026467	8e-22	108
Ps_002564	Gm19#Glyma1	84.91	106	9	7	119	220	34520160	34520262	9e-20	100
Ps_002595	Gm01#Glyma1	87.53	369	24	12	1	358	45315725	45316082	8e-112	407
Ps_002693	Gm16#Glyma1	82.49	217	24	12	194	406	27570162	27570368	8e-43	178
Ps_002694	Gm16#Glyma1	81.12	249	29	14	194	436	27570162	27570398	2e-44	183
Ps_003121	Gm14#Glyma1	92.13	89	4	2	29	116	1941827	1941741	2e-26	122
Ps_003157	Gm05#Glyma1	80	180	15	15	69	232	33883984	33883810	1e-23	113
Ps_003158	Gm08#Glyma1	90.74	54	4	1	94	147	4173510	4173458	1e-10	71.3
Ps_003213	Gm05#Glyma1	83.92	255	15	11	90	322	716142	715892	1e-55	220
Ps_003251	Gm02#Glyma1	82.68	127	19	3	385	510	43379039	43378915	4e-22	110
Ps_003384	Gm04#Glyma1	84.16	303	27	16	22	307	48889515	48889813	7e-72	274
Ps_003414	Gm20#Glyma1	93.22	59	3	1	182	240	40686369	40686312	3e-15	86.1
Ps_003452	Gm20#Glyma1	97.73	44	1	0	1	44	33214178	33214221	2e-12	76.8
Ps_003455	Gm12#Glyma1	74.47	470	68	41	253	687	7949124	7949576	6e-36	156
Ps_003520	Gm10#Glyma1	87.8	82	7	2	52	133	2378731	2378653	1e-17	93.5
Ps_003574	Gm07#Glyma1	85.07	134	20	0	4	137	4901143	4901276	8e-31	137
Ps_003609	Gm02#Glyma1	86.18	152	10	8	364	507	1990299	1990151	2e-35	154
Ps_003667	Gm03#Glyma1	94.34	53	3	0	415	467	8485190	8485138	7e-14	82.4
Ps_003718	Gm06#Glyma1	90	100	9	1	94	192	19167746	19167647	4e-28	128
Ps_003739	Gm12#Glyma1	97.58	289	7	0	1	289	27897760	27897472	1e-138	496
Ps_003817	Gm19#Glyma1	81.11	180	17	10	132	309	37382089	37381925	1e-27	128
Ps_003841	Gm06#Glyma1	92.31	52	2	2	45	94	17682942	17682993	3e-11	73.1
Ps_003842	Gm06#Glyma1	92.31	52	2	2	66	115	17682942	17682993	3e-11	73.1
Ps_004023	Gm13#Glyma1	100	45	0	0	208	252	28256437	28256481	1e-14	84.2
Ps_004027	Gm20#Glyma1	85.48	124	11	7	173	291	34617802	34617681	5e-26	122
Ps_004043	Gm12#Glyma1	78.36	171	31	6	1	168	15109325	15109158	2e-21	106
Ps_004051	Gm14#Glyma1	86.3	73	6	4	128	198	729915	729985	2e-12	76.8
Ps_004052	Gm14#Glyma1	86.3	73	6	4	114	184	729915	729985	1e-12	76.8
Ps_004056	Gm12#Glyma1	95.24	63	3	0	23	85	656221	656283	9e-20	100
Ps_004078	Gm06#Glyma1	82.35	153	23	4	197	347	9420619	9420769	2e-28	130
Ps_004098	Gm14#Glyma1	95.45	44	2	0	213	256	5300964	5301007	8e-11	71.3
Ps_004124	Gm10#Glyma1	85.92	142	17	3	26	165	49354593	49354733	3e-34	148
Ps_004125	Gm10#Glyma1	86.15	130	15	3	16	143	49354605	49354733	7e-31	137
Ps_004194	Gm19#Glyma1	85.57	97	8	5	250	342	40023374	40023280	2e-18	97.1
Ps_004215	Gm19#Glyma1	100	41	0	0	1	41	46939689	46939729	3e-12	76.8
Ps_004219	Gm11#Glyma1	89.83	59	4	2	98	155	38566585	38566642	6e-12	75
Ps_004274	Gm02#Glyma1	89	100	9	2	18	116	2890762	2890664	2e-26	122
Ps_004344	Gm15#Glyma1	94.44	54	0	3	1	54	10462788	10462838	1e-13	80.5
Ps_004419	Gm18#Glyma1	96.77	62	2	0	96	157	62258282	62258221	8e-21	104
Ps_004423	Gm01#Glyma1	88.74	151	17	0	1	151	25405775	25405625	2e-45	185
Ps_004525	Gm15#Glyma1	74.2	283	42	20	26	296	19657602	19657339	3e-16	89.8
Ps_004580	Gm06#Glyma1	96.72	61	2	0	507	567	7972200	7972140	6e-20	102
Ps_004645	Gm08#Glyma1	86.07	122	14	3	18	138	5846247	5846128	1e-27	128
Ps_004665	Gm20#Glyma1	86.75	83	9	2	192	273	35872963	35872882	6e-17	91.6
Ps_004767	Gm12#Glyma1	88.28	128	13	2	8	135	3983547	3983422	2e-35	152
Ps_004870	Gm01#Glyma1	84.73	131	10	5	30	150	11469231	11469101	2e-26	122
Ps_004880	Gm05#Glyma1	93.33	90	6	0	61	150	27969102	27969013	2e-29	134
Ps_004960	Gm15#Glyma1	86.96	115	10	5	26	137	10295357	10295245	4e-27	124
Ps_005166	Gm11#Glyma1	95.83	48	1	1	229	275	18578143	18578096	2e-12	76.8
Ps_005233	Gm13#Glyma1	84.71	157	13	10	21	171	17363856	17364007	1e-33	147
Ps_005245	Gm02#Glyma1	90.91	88	7	1	144	231	40906140	40906054	8e-25	117
Ps_005246	Gm02#Glyma1	90.91	88	7	1	197	284	40906140	40906054	1e-24	117
Ps_005293	Gm09#Glyma1	85.04	127	19	0	1	127	36739060	36738934	2e-28	130
Ps_005323	Gm19#Glyma1	81.44	97	12	6	127	220	37423877	37423784	1e-11	75
Ps_005392	Gm10#Glyma1	94.19	86	5	0	64	149	44690174	44690259	4e-29	132
Ps_005425	Gm08#Glyma1	85.23	88	10	3	1	86	44032963	44033049	6e-16	87.9
Ps_005558	Gm20#Glyma1	97.73	44	0	1	259	301	36282346	36282303	7e-12	75
Ps_005559	Gm20#Glyma1	97.73	44	0	1	186	228	36282346	36282303	5e-12	75
Ps_005675	Gm04#Glyma1	83.59	256	29	11	11	261	5468591	5468838	5e-58	228
Ps_005700	Gm13#Glyma1	86.39	147	13	7	105	247	33487044	33486901	8e-36	154
Ps_005789	Gm09#Glyma1	90	70	3	4	2	69	42693828	42693761	8e-16	87.9
Ps_005832	Gm10#Glyma1	81.42	113	12	7	161	268	36981425	36981317	1e-14	84.2
Ps_005835	Gm11#Glyma1	82.97	182	17	10	66	242	38195030	38194858	3e-35	152
Ps_005988	Gm11#Glyma1	93.67	79	5	0	198	276	14744823	14744745	3e-25	119
Ps_006251	Gm20#Glyma1	95	60	3	0	419	478	15664313	15664254	1e-17	95.3
Ps_006252	Gm20#Glyma1	95	60	3	0	352	411	15664313	15664254	1e-17	95.3
Ps_006609	Gm08#Glyma1	76.45	242	33	21	40	271	1410063	1410290	2e-22	110
Ps_006622	Gm12#Glyma1	92.68	82	5	1	1	82	11571794	11571714	1e-24	117
Ps_006630	Gm07#Glyma1	89.9	99	7	2	1	97	42237774	42237871	9e-27	124
Ps_006658	Gm17#Glyma1	83.44	151	12	12	295	440	8987981	8987839	1e-27	128
Ps_006674	Gm12#Glyma1	79.75	158	15	14	15	165	3030561	3030414	3e-19	99
Ps_006703	Gm05#Glyma1	92.92	113	8	0	1	113	35618673	35618561	3e-39	165
Ps_006721	Gm10#Glyma1	92.12	165	13	0	129	293	37987650	37987814	1e-59	233
Ps_006833	Gm05#Glyma1	80.3	269	32	16	29	277	3322176	3322443	2e-44	183
Ps_006919	Gm08#Glyma1	96.72	61	2	0	151	211	4882212	4882152	2e-20	102
Ps_007011	Gm18#Glyma1	79.08	282	31	20	18	286	307111	307377	3e-40	169
Ps_007349	Gm19#Glyma1	92.27	207	16	0	1	207	48577571	48577365	3e-78	294
Ps_007459	Gm05#Glyma1	92	75	6	0	1	75	7163444	7163370	3e-21	106
Ps_008158	Gm10#Glyma1	100	42	0	0	247	288	883668	883627	5e-13	78.7
Ps_008159	Gm10#Glyma1	100	42	0	0	194	235	883668	883627	4e-13	78.7
Ps_008161	Gm17#Glyma1	93.75	64	2	2	1	63	23937313	23937251	4e-18	95.3
Ps_008272	Gm20#Glyma1	97.67	215	5	0	1	215	30333644	30333430	5e-101	370
Ps_008303	Gm07#Glyma1	92.42	66	3	2	73	137	7166484	7166548	2e-17	93.5
Ps_008315	Gm06#Glyma1	83.94	137	11	10	9	139	12916162	12916293	8e-26	121
Ps_008404	Gm03#Glyma1	84.09	88	6	6	16	102	33436327	33436407	6e-13	78.7
Ps_008561	Gm16#Glyma1	85.06	87	9	4	99	185	3447801	3447883	3e-15	86.1
Ps_008583	Gm17#Glyma1	96.8	375	9	1	14	388	23983435	23983806	7e-177	623
Ps_008625	Gm13#Glyma1	98.28	58	1	0	272	329	34814837	34814894	7e-20	102
Ps_008652	Gm02#Glyma1	94.44	54	3	0	139	192	64295	64348	8e-15	84.2
Ps_008653	Gm02#Glyma1	94.44	54	3	0	136	189	64295	64348	8e-15	84.2
Ps_008660	Gm18#Glyma1	96.67	90	3	0	7	96	34130242	34130153	8e-35	150
Ps_008887	Gm08#Glyma1	84.95	93	9	5	403	493	11300187	11300276	4e-16	89.8
Ps_008914	Gm12#Glyma1	87.8	82	6	3	172	251	30733115	30733194	2e-17	93.5
Ps_008974	Gm09#Glyma1	86.71	158	12	6	26	182	977440	977589	2e-39	167
Ps_009116	Gm15#Glyma1	87.5	64	6	2	133	195	10060583	10060521	2e-11	73.1
Ps_009174	Gm04#Glyma1	86.29	175	20	4	511	683	3490519	3490347	3e-45	187
Ps_009247	Gm07#Glyma1	85.59	111	9	6	261	368	37473651	37473545	4e-22	110
Ps_009372	Gm18#Glyma1	80.67	150	14	10	129	278	7206264	7206130	4e-20	102
Ps_009378	Gm02#Glyma1	90.74	108	10	0	1	108	3474252	3474359	6e-33	145
Ps_009382	Gm13#Glyma1	94.64	56	3	0	231	286	5865613	5865668	9e-16	87.9
Ps_009426	Gm14#Glyma1	78.7	169	14	13	8	173	8996900	8996751	2e-17	93.5
Ps_009440	Gm20#Glyma1	89.22	204	14	8	40	240	38314037	38314235	3e-64	248
Ps_009441	Gm20#Glyma1	84.06	345	27	16	19	342	38313898	38314235	8e-82	307
Ps_009530	Gm03#Glyma1	86.55	119	11	5	14	129	969770	969654	2e-27	126
Ps_009577	Gm07#Glyma1	87.1	155	14	4	55	205	40165598	40165750	6e-41	171
Ps_009597	Gm17#Glyma1	93.48	276	4	8	43	304	23980965	23980690	4e-109	398
Ps_009618	Gm14#Glyma1	79.55	264	24	28	1	250	8366824	8367071	1e-37	161
Ps_009669	Gm20#Glyma1	94.03	67	4	0	154	220	3122641	3122575	2e-20	102
Ps_009681	Gm08#Glyma1	86.1	187	11	11	57	232	13647246	13647064	7e-46	187
Ps_009774	Gm10#Glyma1	88.17	169	9	9	7	174	8757227	8757385	5e-47	191
Ps_010011	Gm09#Glyma1	81.82	143	15	10	3	141	2583083	2583218	1e-22	110
Ps_010021	Gm08#Glyma1	85.54	83	9	3	157	238	45764733	45764813	9e-15	84.2
Ps_010101	Gm17#Glyma1	96.67	120	0	2	22	141	23965432	23965547	1e-48	196
Ps_010119	Gm20#Glyma1	88.98	118	7	5	125	239	18776277	18776163	7e-32	141
Ps_010120	Gm20#Glyma1	88.98	118	7	5	166	280	18776277	18776163	8e-32	141
Ps_010140	Gm10#Glyma1	83.05	177	12	16	55	227	39107009	39107171	4e-33	145
Ps_010319	Gm01#Glyma1	93.26	89	6	0	32	120	47302702	47302790	4e-29	132
Ps_010388	Gm16#Glyma1	81.65	158	23	6	49	203	2619816	2619662	1e-27	126
Ps_010525	Gm02#Glyma1	78.21	156	23	8	90	238	11118260	11118109	2e-16	89.8
Ps_010738	Gm18#Glyma1	88.89	63	3	4	14	74	802742	802802	5e-12	75
Ps_010806	Gm11#Glyma1	90.91	55	3	2	138	191	8339558	8339611	2e-11	73.1
Ps_010903	Gm07#Glyma1	93.75	48	2	1	221	267	16960008	16959961	8e-11	71.3
Ps_010992	Gm02#Glyma1	82.05	117	19	2	1	116	47015579	47015464	3e-19	99
Ps_011111	Gm18#Glyma1	75.09	289	35	28	25	292	55138041	55138313	2e-19	100
Ps_011112	Gm18#Glyma1	75.98	254	27	25	33	267	55138075	55138313	1e-19	100
Ps_011223	Gm13#Glyma1	83.72	565	56	25	1	547	19944326	19943780	5e-140	501
Ps_011318	Gm13#Glyma1	80.19	212	23	14	4	199	1406378	1406170	5e-32	141
Ps_011457	Gm11#Glyma1	89.53	86	8	1	105	189	655947	656032	7e-22	108
Ps_011473	Gm02#Glyma1	85.27	129	13	6	247	372	3599182	3599057	7e-28	128
Ps_011485	Gm17#Glyma1	98.6	215	3	0	1	215	23983404	23983190	3e-104	381
Ps_011539	Gm15#Glyma1	96.55	58	2	0	307	364	3534143	3534086	2e-18	97.1
Ps_011546	Gm01#Glyma1	89.77	88	9	0	439	526	53778048	53777961	3e-23	113
Ps_011604	Gm20#Glyma1	94.44	54	3	0	118	171	26539720	26539773	8e-15	84.2
Ps_011835	Gm20#Glyma1	88.64	88	8	2	127	213	35561907	35561993	2e-21	106
Ps_011854	Gm12#Glyma1	95.74	47	1	1	188	233	6110753	6110707	7e-12	75
Ps_011875	Gm16#Glyma1	90.41	73	4	2	104	173	6973963	6973891	1e-17	93.5
Ps_011880	Gm19#Glyma1	89.16	83	3	5	149	228	38070496	38070417	5e-19	99
Ps_011942	Gm20#Glyma1	93.88	49	2	1	402	449	46410091	46410043	5e-11	73.1
Ps_011951	Gm18#Glyma1	90.3	134	10	3	1	133	15601650	15601519	2e-41	172
Ps_012162	Gm12#Glyma1	87.18	117	13	2	4	119	1855238	1855353	9e-29	132
Ps_012290	Gm18#Glyma1	83.33	84	9	5	338	418	4755265	4755184	4e-11	73.1
Ps_012314	Gm14#Glyma1	85.94	128	12	4	1	126	2493523	2493400	6e-29	132
Ps_012399	Gm03#Glyma1	79.73	148	17	11	105	243	9719809	9719666	5e-18	95.3
Ps_012453	Gm13#Glyma1	90	70	7	0	162	231	43829203	43829272	6e-17	91.6
Ps_012481	Gm20#Glyma1	94.12	68	4	0	18	85	38966101	38966034	8e-21	104
Ps_012735	Gm13#Glyma1	93.58	358	7	8	17	359	18244998	18244642	1e-145	520
Ps_012827	Gm10#Glyma1	80.13	151	17	10	37	179	3520630	3520485	1e-19	100
Ps_012828	Gm10#Glyma1	80.13	151	17	10	29	171	3520630	3520485	1e-19	100
Ps_012990	Gm08#Glyma1	90.23	133	8	3	149	276	14635226	14635094	3e-40	169
Ps_013066	Gm01#Glyma1	87	100	5	5	1	99	49655304	49655396	2e-21	106
Ps_013067	Gm01#Glyma1	87	100	5	5	1	99	49655304	49655396	2e-21	106
Ps_013069	Gm06#Glyma1	83.33	108	14	4	20	124	50290376	50290482	1e-18	97.1
Ps_013148	Gm10#Glyma1	83.72	129	12	7	1	124	526745	526869	1e-23	113
Ps_013285	Gm13#Glyma1	93.26	89	6	0	125	213	10403250	10403338	3e-29	132
Ps_013340	Gm01#Glyma1	94.29	105	4	2	5	108	647166	647269	1e-37	159
Ps_013515	Gm08#Glyma1	80.31	254	28	14	4	252	17418116	17417880	2e-41	172
Ps_013529	Gm19#Glyma1	94.74	57	2	1	60	116	26931290	26931345	6e-16	87.9
Ps_013704	Gm08#Glyma1	87.88	66	6	2	66	130	2792679	2792615	2e-12	76.8
Ps_013705	Gm08#Glyma1	87.88	66	6	2	66	130	2792679	2792615	2e-12	76.8
Ps_013799	Gm05#Glyma1	94.98	239	8	3	12	246	21836431	21836193	3e-101	372
Ps_013816	Gm15#Glyma1	77.43	257	28	21	124	365	8140933	8141174	6e-27	126
Ps_013818	Gm15#Glyma1	77.7	278	32	17	124	395	8140933	8141186	6e-32	143
Ps_013820	Gm15#Glyma1	77.88	208	23	15	649	846	8140980	8141174	3e-21	108
Ps_013821	Gm15#Glyma1	78.17	229	27	11	649	876	8140980	8141186	3e-26	124
Ps_013835	Gm05#Glyma1	90.09	111	8	2	108	217	32434841	32434949	5e-32	141
Ps_013836	Gm05#Glyma1	90.09	111	8	2	124	233	32434841	32434949	5e-32	141
Ps_013862	Gm19#Glyma1	88	75	7	2	166	239	6068625	6068552	7e-16	87.9
Ps_013863	Gm05#Glyma1	85.14	74	11	0	29	102	39414550	39414623	1e-12	76.8
Ps_013911	Gm11#Glyma1	84.47	103	10	4	110	212	12870008	12870104	1e-18	97.1
Ps_013912	Gm11#Glyma1	84.47	103	10	4	112	214	12870008	12870104	2e-18	97.1
Ps_013914	Gm20#Glyma1	86.81	91	8	4	46	135	38189877	38189790	3e-19	99
Ps_014098	Gm15#Glyma1	78.17	197	17	15	32	208	4154727	4154917	3e-20	102
Ps_014126	Gm19#Glyma1	93.17	205	11	3	1	205	46972486	46972285	3e-79	298
Ps_014161	Gm14#Glyma1	80.53	226	30	12	14	231	3956197	3955978	4e-38	161
Ps_014186	Gm09#Glyma1	91.18	102	6	2	4	105	9613032	9612934	3e-30	135
Ps_014340	Gm17#Glyma1	100	78	0	0	210	287	2407551	2407628	6e-33	145
Ps_014422	Gm14#Glyma1	87.21	86	11	0	1	86	4343970	4343885	9e-19	99
Ps_014506	Gm08#Glyma1	86.08	79	8	3	98	176	1096937	1097012	6e-14	82.4
Ps_014507	Gm08#Glyma1	86.08	79	8	3	98	176	1096937	1097012	6e-14	82.4
Ps_014571	Gm12#Glyma1	92.59	54	4	0	284	337	3533286	3533339	6e-13	78.7
Ps_014713	Gm08#Glyma1	86.9	229	16	12	16	239	11144039	11144258	4e-63	244
Ps_014714	Gm08#Glyma1	85.77	253	19	15	12	257	11144016	11144258	3e-65	252
Ps_014743	Gm09#Glyma1	87.8	82	8	2	31	111	40730499	40730579	3e-18	95.3
Ps_014774	Gm17#Glyma1	86.51	126	15	2	16	140	10480453	10480329	1e-30	137
Ps_014800	Gm19#Glyma1	92.11	76	6	0	264	339	37364056	37364131	8e-22	108
Ps_014896	Gm07#Glyma1	76.54	503	56	40	20	482	4330366	4330846	5e-55	219
Ps_014897	Gm07#Glyma1	76.64	518	59	40	34	511	4330351	4330846	2e-58	230
Ps_014968	Gm11#Glyma1	79.19	197	21	17	40	232	4364653	4364473	4e-25	119
Ps_014969	Gm11#Glyma1	86.32	95	8	4	21	115	4364562	4364473	3e-19	99
Ps_014970	Gm11#Glyma1	86.32	95	8	4	40	134	4364562	4364473	3e-19	99
Ps_015017	Gm13#Glyma1	82.05	117	10	9	1	106	43010473	43010589	3e-16	89.8
Ps_015118	Gm05#Glyma1	76.31	249	29	23	1	228	38589061	38589300	3e-21	106
Ps_015197	Gm04#Glyma1	96.59	88	0	2	46	132	42764181	42764266	2e-32	143
Ps_015209	Gm18#Glyma1	95.24	63	3	0	79	141	50157565	50157627	2e-19	100
Ps_015210	Gm18#Glyma1	95.24	63	3	0	80	142	50157565	50157627	2e-19	100
Ps_015231	Gm05#Glyma1	89.53	86	5	4	13	96	6275459	6275542	2e-21	106
Ps_015232	Gm05#Glyma1	89.63	135	10	4	14	146	6275410	6275542	3e-40	169
Ps_015241	Gm14#Glyma1	84.68	111	13	3	409	517	44950825	44950933	2e-21	108
Ps_015316	Gm09#Glyma1	88.64	88	9	1	5	91	36352503	36352590	2e-21	106
Ps_015327	Gm06#Glyma1	94.12	68	3	1	17	83	47631350	47631417	3e-20	102
Ps_015443	Gm14#Glyma1	96.08	51	2	0	1	51	47769722	47769772	8e-15	84.2
Ps_015464	Gm19#Glyma1	80	120	12	11	218	330	5253667	5253553	6e-13	78.7
Ps_015476	Gm19#Glyma1	92.59	54	2	1	169	220	44620553	44620606	3e-12	76.8
Ps_015477	Gm19#Glyma1	92.59	54	2	1	170	221	44620553	44620606	3e-12	76.8
Ps_015577	Gm13#Glyma1	80.69	145	21	7	68	209	20976359	20976499	2e-21	106
Ps_015616	Gm01#Glyma1	89.26	121	10	2	20	140	2586513	2586396	1e-33	148
Ps_015617	Gm19#Glyma1	100	76	0	0	164	239	41998917	41998842	6e-32	141
Ps_015632	Gm16#Glyma1	73.77	305	43	25	30	327	36402291	36402017	4e-15	86.1
Ps_015674	Gm09#Glyma1	87.5	112	10	4	17	126	38885933	38885824	2e-27	126
Ps_015675	Gm07#Glyma1	90	90	7	2	24	112	7904739	7904827	5e-24	115
Ps_015707	Gm05#Glyma1	81.25	128	10	11	74	196	31430272	31430154	5e-17	91.6
Ps_015764	Gm07#Glyma1	94.74	57	2	1	58	113	17633210	17633154	7e-16	87.9
Ps_015961	Gm20#Glyma1	85.47	117	9	6	141	253	33115450	33115338	3e-24	115
Ps_016503	Gm19#Glyma1	87.11	194	15	10	968	1156	46394879	46394691	3e-52	211
Ps_016607	Gm13#Glyma1	92.86	448	18	6	3	450	18249298	18248865	0	638
Ps_016696	Gm02#Glyma1	98.28	58	1	0	218	275	49483461	49483404	4e-20	102
Ps_016804	Gm06#Glyma1	81.87	171	16	13	96	254	17535766	17535933	1e-28	130
Ps_016806	Gm15#Glyma1	84.71	85	10	3	27	109	1771285	1771202	3e-14	82.4
Ps_017046	Gm20#Glyma1	80.29	137	14	8	36	160	42711151	42711286	1e-16	91.6
Ps_017047	Gm20#Glyma1	80.29	137	14	8	27	151	42711151	42711286	1e-16	91.6
Ps_017206	Gm05#Glyma1	75.68	296	47	20	60	346	33983727	33984006	1e-26	124
Ps_017212	Gm01#Glyma1	87.72	171	12	8	5	173	47194856	47195019	7e-47	191
Ps_017213	Gm01#Glyma1	87.72	171	12	8	5	173	47194856	47195019	7e-47	191
Ps_017214	Gm17#Glyma1	96.67	90	2	1	42	130	3694426	3694337	3e-34	148
Ps_017309	Gm02#Glyma1	87.5	64	5	3	131	193	8225761	8225700	8e-11	71.3
Ps_017333	Gm04#Glyma1	94.34	53	3	0	225	277	4028306	4028254	4e-14	82.4
Ps_017334	Gm04#Glyma1	94.34	53	3	0	203	255	4028306	4028254	4e-14	82.4
Ps_017335	Gm04#Glyma1	94.34	53	3	0	4	56	4028254	4028306	5e-14	82.4
Ps_017698	Gm12#Glyma1	95.89	73	1	2	153	224	27907204	27907275	2e-24	117
Ps_017717	Gm02#Glyma1	94.43	305	9	5	62	362	7785212	7785512	2e-128	462
Ps_017773	Gm07#Glyma1	81.33	300	41	9	1	293	41860387	41860678	2e-58	230
Ps_017774	Gm07#Glyma1	84.68	235	27	4	32	261	41860448	41860678	2e-57	226
Ps_017798	Gm14#Glyma1	89.01	91	10	0	19	109	338716	338626	9e-24	113
Ps_017981	Gm03#Glyma1	95.52	67	3	0	112	178	21375435	21375501	4e-22	108
Ps_018045	Gm09#Glyma1	89.83	59	4	2	4	61	45930488	45930545	8e-12	75
Ps_018087	Gm06#Glyma1	93.04	115	8	0	93	207	3503553	3503439	4e-40	169
Ps_018119	Gm13#Glyma1	84.95	186	18	7	47	225	21804051	21803869	1e-43	180
Ps_018129	Gm15#Glyma1	91.89	74	6	0	139	212	32318221	32318148	1e-20	104
Ps_018237	Gm15#Glyma1	82.91	199	23	10	2	196	5641465	5641656	2e-40	169
Ps_018476	Gm12#Glyma1	91.67	84	6	1	193	276	2602322	2602240	4e-24	115
Ps_018784	Gm09#Glyma1	88.64	88	6	2	30	113	39121067	39120980	6e-21	104
Ps_018785	Gm09#Glyma1	90.62	160	11	2	24	179	39121139	39120980	2e-52	209
Ps_018820	Gm07#Glyma1	88.71	62	4	2	455	515	39952631	39952690	4e-11	73.1
Ps_019006	Gm11#Glyma1	79.7	133	13	13	28	154	36334529	36334405	9e-15	84.2
Ps_019162	Gm11#Glyma1	97.59	83	2	0	178	260	2979561	2979643	2e-32	143
Ps_019326	Gm19#Glyma1	81.82	143	14	8	15	153	45947958	45948092	2e-22	110
Ps_019452	Gm03#Glyma1	83.33	114	8	10	144	254	44481300	44481405	4e-18	95.3
Ps_019509	Gm07#Glyma1	85.28	265	14	19	22	273	4615933	4616185	1e-64	250
Ps_019510	Gm07#Glyma1	85.71	280	15	19	1	267	4615918	4616185	2e-71	272
Ps_019548	Gm08#Glyma1	87.62	105	11	2	18	121	7055446	7055549	6e-26	121
Ps_019549	Gm08#Glyma1	87.62	105	11	2	18	121	7055446	7055549	6e-26	121
Ps_019652	Gm18#Glyma1	94.64	112	3	3	116	226	14481010	14481119	6e-41	171
Ps_019688	Gm08#Glyma1	73.93	280	55	16	3	273	5345014	5345284	4e-18	97.1
Ps_019824	Gm20#Glyma1	95.08	61	3	0	222	282	46307097	46307037	1e-18	97.1
Ps_020038	Gm11#Glyma1	100	39	0	0	189	227	37635836	37635798	2e-11	73.1
Ps_020039	Gm11#Glyma1	100	39	0	0	369	407	37635836	37635798	3e-11	73.1
Ps_020040	Gm11#Glyma1	100	39	0	0	484	522	37635836	37635798	5e-11	73.1
Ps_020126	Gm14#Glyma1	87.93	116	12	2	4	119	46173387	46173500	5e-30	135
Ps_020183	Gm06#Glyma1	94.32	88	4	1	5	92	46410835	46410921	1e-29	134
Ps_020230	Gm11#Glyma1	78.33	180	26	12	245	419	10138353	10138524	2e-20	104
Ps_020258	Gm20#Glyma1	80.09	216	34	9	1	211	28796035	28795824	2e-35	152
Ps_020372	Gm01#Glyma1	89.34	122	12	1	9	129	1648516	1648395	3e-35	152
Ps_020374	Gm01#Glyma1	90.83	120	11	0	52	171	1648514	1648395	7e-38	161
Ps_020376	Gm05#Glyma1	84.4	109	2	5	1	94	3876199	3876091	2e-17	93.5
Ps_020385	Gm20#Glyma1	79.88	164	24	9	1	158	682256	682096	5e-23	111
Ps_020386	Gm20#Glyma1	80.95	147	19	8	15	155	674444	674301	7e-22	108
Ps_020391	Gm17#Glyma1	95.59	68	3	0	148	215	6494537	6494604	1e-22	110
Ps_020430	Gm03#Glyma1	85.71	126	12	5	326	448	47617081	47616959	8e-28	128
Ps_020578	Gm08#Glyma1	85.71	84	12	0	376	459	11725668	11725585	4e-16	89.8
Ps_020584	Gm18#Glyma1	86.67	105	10	4	31	133	4848797	4848695	1e-23	113
Ps_020684	Gm18#Glyma1	88.54	192	14	7	5	191	10348935	10348747	2e-57	226
Ps_020739	Gm09#Glyma1	93.65	63	3	1	12	73	3820844	3820782	2e-17	93.5
Ps_020782	Gm12#Glyma1	96.55	58	2	0	22	79	32491082	32491025	1e-18	97.1
Ps_020784	Gm12#Glyma1	82.45	188	20	11	44	226	441500	441679	5e-35	152
Ps_020804	Gm20#Glyma1	94.23	52	2	1	311	361	44962882	44962831	9e-13	78.7
Ps_020837	Gm04#Glyma1	81.46	205	29	8	25	223	47999028	47999229	1e-37	159
Ps_020860	Gm16#Glyma1	78.6	229	15	26	24	244	36960536	36960738	1e-25	121
Ps_021077	Gm08#Glyma1	90	100	10	0	18	117	13133985	13134084	1e-28	130
Ps_021112	Gm12#Glyma1	78.6	257	30	12	49	285	38865460	38865711	2e-33	147
Ps_021113	Gm12#Glyma1	78.6	257	30	12	27	263	38865460	38865711	1e-33	147
Ps_021177	Gm19#Glyma1	90.32	155	14	1	87	241	2804879	2805032	2e-50	202
Ps_021232	Gm18#Glyma1	82.24	152	23	3	57	205	61409886	61409736	3e-28	128
Ps_021404	Gm19#Glyma1	80.8	323	38	17	1	309	43657443	43657131	6e-59	231
Ps_021469	Gm10#Glyma1	79.6	250	26	20	18	249	3557035	3556793	2e-36	156
Ps_021481	Gm09#Glyma1	87.8	82	6	3	218	298	21728871	21728949	2e-17	93.5
Ps_021482	Gm09#Glyma1	87.8	82	6	3	400	480	21728871	21728949	3e-17	93.5
Ps_021483	Gm08#Glyma1	94	50	3	0	176	225	3612279	3612230	2e-12	76.8
Ps_021496	Gm18#Glyma1	87.5	80	8	2	370	448	56626705	56626627	1e-16	91.6
Ps_021546	Gm12#Glyma1	94.34	106	4	2	126	230	440730	440834	4e-38	161
Ps_021547	Gm12#Glyma1	94.34	106	4	2	117	221	440730	440834	4e-38	161
Ps_021598	Gm13#Glyma1	94.55	55	1	2	1	54	38683605	38683552	8e-15	84.2
Ps_021669	Gm01#Glyma1	86.79	613	64	11	1	608	45316627	45317227	0	667
Ps_021670	Gm01#Glyma1	92.94	269	17	2	1	268	45317512	45317245	5e-107	390
Ps_021676	Gm08#Glyma1	90.52	116	8	3	36	149	16441990	16441876	1e-34	150
Ps_021719	Gm07#Glyma1	92.96	71	5	0	84	154	41837700	41837630	1e-20	104
Ps_021748	Gm20#Glyma1	87.65	81	10	0	22	102	44215211	44215291	4e-18	95.3
Ps_021749	Gm18#Glyma1	88.24	68	1	4	173	240	10050605	10050545	1e-11	75
Ps_021876	Gm08#Glyma1	87.78	90	7	4	35	122	5109177	5109090	4e-20	102
Ps_021930	Gm01#Glyma1	94.15	205	12	0	1	205	45316059	45316263	9e-84	313
Ps_021936	Gm12#Glyma1	93.15	73	3	2	113	184	13028345	13028274	2e-21	106
Ps_021937	Gm12#Glyma1	93.15	73	3	2	128	199	13028345	13028274	2e-21	106
Ps_021948	Gm16#Glyma1	85.14	74	7	4	63	134	30090714	30090785	2e-11	73.1
Ps_022011	Gm02#Glyma1	83.8	142	14	9	199	336	48308389	48308525	2e-27	126
Ps_022080	Gm01#Glyma1	84.18	196	23	8	21	212	42447760	42447951	8e-45	183
Ps_022293	Gm03#Glyma1	95.31	64	3	0	224	287	40396979	40396916	3e-20	102
Ps_022304	Gm20#Glyma1	85.71	112	10	6	98	205	8175276	8175167	1e-23	113
Ps_022333	Gm20#Glyma1	83.04	112	10	8	36	145	13126177	13126073	1e-17	93.5
Ps_022413	Gm13#Glyma1	92.31	65	3	2	3	66	26742286	26742349	6e-17	91.6
Ps_022428	Gm07#Glyma1	76.77	198	26	20	23	210	40248573	40248760	2e-17	93.5
Ps_022469	Gm08#Glyma1	89.66	58	4	2	17	73	45331209	45331265	2e-11	73.1
Ps_022472	Gm17#Glyma1	78.95	133	12	15	204	333	11337717	11337836	4e-12	76.8
Ps_022474	Gm17#Glyma1	78.95	133	12	15	205	334	11337717	11337836	4e-12	76.8
Ps_022608	Gm18#Glyma1	90.14	71	7	0	21	91	7239403	7239473	2e-17	93.5
Ps_022664	Gm18#Glyma1	88	100	10	2	23	121	48743616	48743518	9e-25	117
Ps_022691	Gm11#Glyma1	87.18	117	8	7	9	125	10333086	10333195	1e-27	126
Ps_022839	Gm17#Glyma1	87.64	89	11	0	11	99	905219	905131	6e-21	104
Ps_022922	Gm08#Glyma1	84.72	144	10	8	112	247	4156849	4156710	1e-29	134
Ps_022923	Gm05#Glyma1	92.91	127	5	4	69	192	38376685	38376810	6e-44	182
Ps_022973	Gm08#Glyma1	80.9	199	22	15	1	191	32753009	32753199	3e-32	143
Ps_023009	Gm05#Glyma1	100	50	0	0	113	162	28084858	28084907	3e-17	93.5
Ps_023067	Gm19#Glyma1	80.43	230	19	20	20	235	44569064	44568847	6e-35	152
Ps_023068	Gm19#Glyma1	80.35	229	19	20	20	234	44569063	44568847	2e-34	150
Ps_023092	Gm06#Glyma1	78.17	458	56	31	266	705	2301139	2301570	8e-65	252
Ps_023104	Gm17#Glyma1	99.03	517	5	0	172	688	23981679	23982195	0	928
Ps_023332	Gm15#Glyma1	91.67	60	5	0	407	466	15910857	15910916	2e-14	84.2
Ps_023394	Gm04#Glyma1	81.03	174	15	12	1	169	43423820	43423660	5e-26	122
Ps_023447	Gm08#Glyma1	100	40	0	0	243	282	44569598	44569559	6e-12	75
Ps_023449	Gm08#Glyma1	93.33	75	5	0	254	328	44569509	44569583	6e-23	111
Ps_023473	Gm12#Glyma1	76.7	206	33	13	1	199	39995998	39996195	1e-19	100
Ps_023605	Gm07#Glyma1	84.4	109	10	7	130	236	42038773	42038670	1e-19	100
Ps_023682	Gm07#Glyma1	80.45	133	15	8	293	421	7887715	7887840	1e-16	91.6
Ps_023683	Gm07#Glyma1	80.45	133	15	8	194	322	7887715	7887840	7e-17	91.6
Ps_023699	Gm08#Glyma1	78.95	133	16	12	18	142	20888056	20887928	2e-13	80.5
Ps_023706	Gm13#Glyma1	91.4	93	8	0	181	273	274657	274749	6e-28	128
Ps_023716	Gm13#Glyma1	77.61	201	29	12	77	266	3630463	3630658	7e-22	108
Ps_023718	Gm11#Glyma1	84.15	82	8	5	125	203	16445827	16445906	4e-12	75
Ps_023748	Gm02#Glyma1	81.42	253	33	11	5	246	528020	527771	1e-47	195
Ps_023842	Gm10#Glyma1	92.42	66	5	0	16	81	2994639	2994704	4e-18	95.3
Ps_023923	Gm01#Glyma1	80.34	117	16	6	4	115	45356045	45356159	3e-14	82.4
Ps_023935	Gm06#Glyma1	84.68	111	9	7	138	244	4699137	4699243	8e-21	104
Ps_023997	Gm10#Glyma1	87.61	113	10	4	1	111	40380568	40380458	6e-28	128
Ps_024018	Gm01#Glyma1	82.75	487	41	31	36	500	49300215	49300680	8e-108	394
Ps_024108	Gm04#Glyma1	87.86	140	10	6	24	161	37128844	37128710	7e-37	158
Ps_024120	Gm06#Glyma1	93.65	63	4	0	164	226	49441655	49441593	4e-18	95.3
Ps_024122	Gm08#Glyma1	86.11	72	8	2	131	201	10444704	10444634	1e-12	76.8
Ps_024123	Gm05#Glyma1	79	381	54	22	4	367	36356274	36356645	1e-60	237
Ps_024156	Gm17#Glyma1	82.3	113	8	12	161	268	23382656	23382551	1e-15	87.9
Ps_024181	Gm15#Glyma1	79.65	172	22	13	79	243	33358793	33358958	4e-23	111
Ps_024198	Gm02#Glyma1	94.74	133	7	0	1	133	51370793	51370925	8e-52	207
Ps_024264	Gm19#Glyma1	95.89	73	3	0	121	193	11334950	11334878	2e-25	119
Ps_024265	Gm03#Glyma1	87.39	111	12	2	120	229	23769956	23770065	1e-27	126
Ps_024266	Gm19#Glyma1	95.89	73	3	0	120	192	11334950	11334878	2e-25	119
Ps_024271	Gm11#Glyma1	93.44	61	4	0	65	125	2465802	2465862	8e-17	91.6
Ps_024291	Gm02#Glyma1	83.7	92	9	6	257	344	4427782	4427871	5e-14	82.4
Ps_024292	Gm02#Glyma1	85.11	94	8	6	257	346	4427782	4427873	1e-16	91.6
Ps_024447	Gm15#Glyma1	93.33	60	1	3	236	294	29332483	29332540	3e-15	86.1
Ps_024453	Gm05#Glyma1	85.21	142	8	8	33	168	34394063	34394197	7e-30	134
Ps_024460	Gm05#Glyma1	87.74	155	7	10	25	176	34394019	34394164	8e-41	171
Ps_024461	Gm05#Glyma1	87.96	108	6	5	33	139	34394063	34394164	7e-26	121
Ps_024462	Gm05#Glyma1	85.71	189	9	13	25	205	34394019	34394197	9e-45	183
Ps_024468	Gm06#Glyma1	81.82	132	9	5	51	182	1259799	1259683	1e-18	97.1
Ps_024479	Gm10#Glyma1	78.45	181	24	9	18	192	17016888	17017059	8e-21	104
Ps_024561	Gm08#Glyma1	91.53	59	5	0	329	387	8721075	8721017	5e-14	82.4
Ps_024624	Gm03#Glyma1	82.69	104	14	4	9	110	43295089	43294988	2e-16	89.8
Ps_024656	Gm11#Glyma1	80.71	197	23	14	40	228	38525078	38525267	4e-31	139
Ps_024758	Gm08#Glyma1	93.1	87	5	1	50	136	10456115	10456030	4e-27	126
Ps_024787	Gm01#Glyma1	83.82	241	21	13	553	781	44719804	44719570	4e-53	213
Ps_024809	Gm08#Glyma1	87.22	133	17	0	58	190	43480796	43480664	2e-35	152
Ps_024810	Gm08#Glyma1	86.14	202	20	6	32	232	43480858	43480664	4e-53	211
Ps_024879	Gm09#Glyma1	76.14	197	24	19	3	189	45791593	45791410	3e-14	82.4
Ps_024896	Gm16#Glyma1	92.39	92	6	1	223	313	30598207	30598116	2e-28	130
Ps_024987	Gm05#Glyma1	87.7	122	9	6	15	132	8337906	8338025	1e-30	137
Ps_024988	Gm05#Glyma1	87.7	122	9	6	15	132	8337906	8338025	1e-30	137
Ps_025111	Gm02#Glyma1	80.12	161	19	12	63	219	4733303	4733454	1e-21	108
Ps_025112	Gm02#Glyma1	80.12	161	19	12	77	233	4733303	4733454	1e-21	108
Ps_025161	Gm04#Glyma1	91.53	59	3	2	1	58	5623032	5622975	1e-13	80.5
Ps_025178	Gm19#Glyma1	89.9	99	8	2	106	203	27509530	27509433	2e-27	126
Ps_025201	Gm06#Glyma1	91.14	79	7	0	2	80	4810697	4810775	5e-22	108
Ps_025215	Gm08#Glyma1	86.43	140	14	4	83	218	3150943	3151081	4e-34	148
Ps_025216	Gm05#Glyma1	81.95	266	34	14	7	264	39338340	39338081	1e-53	213
Ps_025218	Gm08#Glyma1	86.74	181	19	4	59	235	3150902	3151081	1e-48	196
Ps_025219	Gm08#Glyma1	86.84	190	20	4	16	201	3150893	3151081	5e-52	207
Ps_025275	Gm15#Glyma1	88.46	104	12	0	16	119	13246840	13246737	3e-27	126
Ps_025390	Gm06#Glyma1	78.59	313	29	22	1	282	12821089	12821394	4e-41	172
Ps_025427	Gm01#Glyma1	84.19	797	69	39	10	779	3251265	3250499	0	721
Ps_025544	Gm10#Glyma1	91.89	74	6	0	21	94	38131949	38132022	7e-21	104
Ps_025599	Gm13#Glyma1	88.89	108	12	0	24	131	42402993	42403100	1e-29	134
Ps_025618	Gm09#Glyma1	94.87	78	4	0	2	79	20774566	20774643	3e-26	122
Ps_025628	Gm05#Glyma1	100	44	0	0	321	364	7935617	7935660	5e-14	82.4
Ps_025726	Gm15#Glyma1	78.21	156	14	14	29	180	42869638	42869499	5e-14	82.4
Ps_025740	Gm07#Glyma1	83.02	159	20	7	31	185	11916222	11916377	7e-31	137
Ps_025741	Gm07#Glyma1	83.02	159	20	7	95	249	11916222	11916377	9e-31	137
Ps_025761	Gm03#Glyma1	97.01	67	2	0	2	68	2205400	2205466	1e-23	113
Ps_025800	Gm20#Glyma1	97.96	49	1	0	262	310	37814195	37814243	3e-15	86.1
Ps_025823	Gm17#Glyma1	94.92	59	2	1	232	290	10181612	10181555	7e-17	91.6
Ps_025824	Gm17#Glyma1	94.92	59	2	1	232	290	10181612	10181555	7e-17	91.6
Ps_025830	Gm05#Glyma1	90.8	163	11	4	24	183	30701206	30701367	4e-54	215
Ps_025907	Gm18#Glyma1	88.64	220	15	8	1	214	58976233	58976448	1e-67	259
Ps_025961	Gm13#Glyma1	84.69	98	10	4	31	127	26370295	26370388	3e-17	93.5
Ps_026088	Gm05#Glyma1	89.47	76	4	2	22	94	35584592	35584666	2e-17	93.5
Ps_026177	Gm08#Glyma1	97.96	49	1	0	1	49	33598559	33598607	3e-15	86.1
Ps_026202	Gm12#Glyma1	84.92	126	13	3	61	186	8418386	8418505	3e-26	122
Ps_026321	Gm11#Glyma1	78.61	201	32	11	74	268	38657047	38657242	2e-26	122
Ps_026322	Gm11#Glyma1	78.61	201	32	11	28	222	38657047	38657242	2e-26	122
Ps_026323	Gm11#Glyma1	78.61	201	32	11	407	601	38657047	38657242	5e-26	122
Ps_026401	Gm10#Glyma1	94.55	55	3	0	140	194	45523431	45523485	4e-15	86.1
Ps_026595	Gm11#Glyma1	92.41	79	4	2	284	361	1414227	1414150	7e-23	111
Ps_026597	Gm05#Glyma1	97.83	46	1	0	181	226	40867931	40867886	1e-13	80.5
Ps_026600	Gm07#Glyma1	97.67	43	1	0	125	167	11921430	11921388	5e-12	75
Ps_026651	Gm13#Glyma1	99.26	136	1	0	163	298	18247649	18247514	1e-63	246
Ps_026669	Gm05#Glyma1	82.26	124	17	4	17	136	3261490	3261368	2e-20	102
Ps_026797	Gm12#Glyma1	85.98	107	8	5	14	116	36747584	36747481	7e-22	108
Ps_026798	Gm12#Glyma1	88.76	89	6	3	115	199	36747569	36747481	3e-21	106
Ps_026799	Gm12#Glyma1	88.76	89	6	3	30	114	36747569	36747481	3e-21	106
Ps_026809	Gm05#Glyma1	91.26	103	4	5	20	120	4968807	4968708	3e-30	135
Ps_026815	Gm12#Glyma1	79.93	284	27	20	18	286	12454427	12454159	4e-44	182
Ps_026816	Gm12#Glyma1	80.35	285	26	20	23	292	12454428	12454159	2e-46	189
Ps_026817	Gm12#Glyma1	80.83	313	28	22	83	379	12454455	12454159	1e-54	217
Ps_026899	Gm05#Glyma1	90.77	65	6	0	1	65	28181500	28181436	8e-16	87.9
Ps_026934	Gm06#Glyma1	88.52	61	7	0	25	85	22664355	22664415	8e-12	75
Ps_026962	Gm13#Glyma1	96.3	54	2	0	18	71	27149610	27149663	2e-16	89.8
Ps_026968	Gm11#Glyma1	75.28	271	39	24	88	346	8368044	8367790	1e-20	104
Ps_027004	Gm16#Glyma1	81.15	122	14	8	81	196	31187072	31187190	2e-16	89.8
Ps_027062	Gm15#Glyma1	92.11	76	4	2	1	75	20785524	20785450	2e-21	106
Ps_027063	Gm15#Glyma1	89.13	92	5	5	1	89	20785524	20785435	1e-22	110
Ps_027088	Gm04#Glyma1	81.34	134	20	5	59	190	2569534	2569664	9e-21	104
Ps_027168	Gm18#Glyma1	87.1	155	13	7	26	176	13556125	13556276	3e-40	169
Ps_027178	Gm01#Glyma1	78.73	409	55	26	19	417	49681807	49682193	1e-62	244
Ps_027354	Gm14#Glyma1	85.33	661	74	20	12	657	47522921	47522269	0	662
Ps_027383	Gm07#Glyma1	79.49	195	26	13	13	205	37295771	37295589	3e-27	126
Ps_027397	Gm14#Glyma1	84.23	298	28	17	6	291	8872306	8872596	5e-71	272
Ps_027459	Gm09#Glyma1	87	200	11	12	1	188	42095884	42095688	7e-53	211
Ps_027487	Gm03#Glyma1	79.66	295	42	17	51	336	20223425	20223140	2e-48	196
Ps_027488	Gm03#Glyma1	79.66	295	42	17	126	411	20223425	20223140	2e-48	196
Ps_027489	Gm03#Glyma1	79.66	295	42	17	31	316	20223425	20223140	2e-48	196
Ps_027533	Gm12#Glyma1	81.71	164	21	9	1	160	2564984	2565142	5e-28	128
Ps_027570	Gm09#Glyma1	86.21	116	8	8	212	323	402707	402596	4e-25	119
Ps_027571	Gm09#Glyma1	86.21	116	8	8	204	315	402707	402596	3e-25	119
Ps_027599	Gm19#Glyma1	88.79	107	8	4	41	145	8024279	8024383	4e-28	128
Ps_027628	Gm06#Glyma1	89.8	98	8	2	41	137	3926692	3926596	5e-27	124
Ps_027638	Gm02#Glyma1	86.17	94	9	4	1	93	27966719	27966629	5e-19	99
Ps_027716	Gm18#Glyma1	83.19	113	12	7	184	292	16493543	16493652	1e-18	97.1
Ps_027717	Gm18#Glyma1	83.19	113	12	7	114	222	16493543	16493652	1e-18	97.1
Ps_027746	Gm10#Glyma1	77.87	479	42	39	137	584	44767181	44766736	5e-61	239
Ps_027889	Gm11#Glyma1	90.59	85	6	2	111	193	37626640	37626556	1e-22	111
Ps_027909	Gm11#Glyma1	97.78	45	1	0	15	59	7570961	7571005	4e-13	78.7
Ps_027923	Gm08#Glyma1	94.59	111	5	1	17	127	1579830	1579721	7e-41	171
Ps_027980	Gm15#Glyma1	96.83	63	2	0	380	442	2922892	2922954	4e-21	106
Ps_028154	Gm18#Glyma1	91.14	79	7	0	1	79	555292	555214	4e-22	108
Ps_028300	Gm08#Glyma1	97.33	75	2	0	193	267	7215673	7215599	5e-28	128
Ps_028355	Gm08#Glyma1	81.13	106	11	8	1	100	8163862	8163964	2e-12	76.8
Ps_028360	Gm17#Glyma1	89.38	113	10	2	28	139	4455789	4455678	7e-32	141
Ps_028361	Gm17#Glyma1	89.38	113	10	2	28	139	4455789	4455678	7e-32	141
Ps_028364	Gm05#Glyma1	78.86	402	53	21	41	426	37972872	37972487	4e-62	243
Ps_028374	Gm19#Glyma1	82.95	176	22	7	26	195	32224925	32225098	2e-35	152
Ps_028403	Gm05#Glyma1	72.77	470	67	46	677	1126	37479607	37479179	1e-19	102
Ps_028531	Gm13#Glyma1	88.68	159	16	2	99	256	21558685	21558528	2e-47	193
Ps_028593	Gm16#Glyma1	88.75	80	9	0	102	181	32518219	32518298	3e-19	99
Ps_028637	Gm10#Glyma1	91.67	96	6	2	93	187	4273144	4273238	3e-29	132
Ps_028642	Gm17#Glyma1	94	50	3	0	13	62	4087759	4087808	1e-12	76.8
Ps_028669	Gm17#Glyma1	91.67	96	8	0	145	240	3245723	3245818	1e-29	134
Ps_028693	Gm11#Glyma1	89.77	88	9	0	113	200	9380693	9380606	1e-23	113
Ps_028726	Gm08#Glyma1	92.19	64	4	1	215	277	43938400	43938463	3e-16	89.8
Ps_028768	Gm17#Glyma1	95.79	95	4	0	205	299	2646449	2646355	9e-36	154
Ps_028788	Gm01#Glyma1	88.61	79	5	3	205	279	46758667	46758589	2e-17	93.5
Ps_028789	Gm14#Glyma1	89.25	93	6	4	19	109	13045857	13045767	1e-23	113
Ps_028852	Gm10#Glyma1	92.59	54	2	2	136	189	43685971	43685920	1e-12	76.8
Ps_028896	Gm03#Glyma1	96.97	66	2	0	219	284	42466812	42466877	5e-23	111
Ps_028957	Gm11#Glyma1	94.12	68	4	0	285	352	1595861	1595928	2e-20	104
Ps_028959	Gm11#Glyma1	94.12	68	4	0	94	161	1595861	1595928	1e-20	104
Ps_029018	Gm11#Glyma1	82.11	190	20	11	22	202	10737660	10737844	2e-34	150
Ps_029056	Gm03#Glyma1	81.82	99	12	6	185	280	12830363	12830268	5e-13	78.7
Ps_029067	Gm20#Glyma1	84.58	493	38	25	1	483	36106509	36106973	4e-126	455
Ps_029068	Gm20#Glyma1	84.46	399	31	18	21	410	36106597	36106973	5e-99	364
Ps_029104	Gm19#Glyma1	93.9	82	5	0	138	219	41304963	41305044	5e-27	124
Ps_029162	Gm17#Glyma1	78.71	263	23	24	201	444	41568510	41568262	8e-33	145
Ps_029163	Gm17#Glyma1	78.71	263	23	24	173	416	41568510	41568262	8e-33	145
Ps_029221	Gm02#Glyma1	75.71	457	61	39	22	449	1700854	1700419	2e-44	183
Ps_029308	Gm18#Glyma1	90.81	185	5	5	92	274	61798924	61798750	9e-61	237
Ps_029309	Gm18#Glyma1	90.41	219	7	7	37	252	61798957	61798750	2e-72	276
Ps_029431	Gm17#Glyma1	94.03	67	3	1	4	70	10294197	10294262	1e-19	100
Ps_029466	Gm06#Glyma1	86.57	67	5	2	229	291	2101062	2101128	9e-11	71.3
Ps_029467	Gm14#Glyma1	89.06	128	12	2	116	242	23436403	23436277	5e-37	158
Ps_029488	Gm02#Glyma1	86.32	95	10	3	41	134	49409305	49409397	8e-20	100
Ps_029518	Gm08#Glyma1	96.43	84	3	0	245	328	6180789	6180872	3e-31	139
Ps_029520	Gm08#Glyma1	96.43	84	3	0	158	241	6180789	6180872	2e-31	139
Ps_029600	Gm05#Glyma1	86.67	75	3	5	74	146	30699529	30699598	7e-12	76.8
Ps_029640	Gm02#Glyma1	86	100	7	7	29	123	47523217	47523120	9e-20	100
Ps_029678	Gm01#Glyma1	83.61	299	33	12	1	292	49125640	49125351	1e-69	267
Ps_029679	Gm01#Glyma1	87.1	186	16	5	24	208	49125529	49125351	6e-51	204
Ps_029780	Gm15#Glyma1	85.32	109	9	7	183	287	9803034	9802929	2e-21	106
Ps_029823	Gm14#Glyma1	91.25	80	7	0	62	141	6745326	6745247	1e-22	110
Ps_029826	Gm16#Glyma1	85.92	71	5	5	40	106	3329207	3329138	8e-11	71.3
Ps_029827	Gm16#Glyma1	83.33	96	9	7	79	169	3329207	3329114	3e-14	82.4
Ps_029915	Gm01#Glyma1	86.82	129	15	2	27	154	4399023	4398896	2e-32	143
Ps_029959	Gm10#Glyma1	82.48	137	17	7	4	139	37511807	37511937	1e-23	113
Ps_030249	Gm12#Glyma1	89.87	79	3	5	24	99	13567488	13567564	1e-18	97.1
Ps_030252	Gm16#Glyma1	100	45	0	0	139	183	5167874	5167830	8e-15	84.2
Ps_030371	Gm03#Glyma1	92.49	213	3	5	1	200	31586031	31586243	1e-77	292
Ps_030385	Gm08#Glyma1	79.93	299	29	22	4	284	44420600	44420885	7e-47	191
Ps_030415	Gm19#Glyma1	86.87	99	7	6	139	235	37829089	37829183	2e-21	106
Ps_030501	Gm10#Glyma1	78.13	343	41	29	1	324	42160577	42160250	9e-46	187
Ps_030560	Gm07#Glyma1	86.33	139	19	0	187	325	36193697	36193559	3e-35	152
Ps_030561	Gm07#Glyma1	86.33	139	19	0	134	272	36193697	36193559	3e-35	152
Ps_030574	Gm13#Glyma1	87.69	65	8	0	63	127	23624086	23624022	3e-12	76.8
Ps_030587	Gm19#Glyma1	93.75	96	6	0	1	96	46329073	46328978	2e-32	145
Ps_030611	Gm12#Glyma1	88	75	8	1	4	78	4647942	4647869	1e-15	87.9
Ps_030683	Gm07#Glyma1	85.43	199	24	4	20	214	37077537	37077340	2e-50	202
Ps_030685	Gm13#Glyma1	86.1	187	17	9	20	200	33385338	33385521	1e-47	193
Ps_030701	Gm01#Glyma1	84.11	151	16	4	9	155	54727421	54727275	2e-31	139
Ps_030760	Gm08#Glyma1	94.12	51	2	1	53	102	44656511	44656561	3e-12	76.8
Ps_030769	Gm04#Glyma1	84.46	148	14	8	1	142	5579030	5579174	7e-31	137
Ps_030770	Gm04#Glyma1	78.72	423	43	34	1	387	5579700	5579289	4e-61	239
Ps_030791	Gm10#Glyma1	79.21	202	23	16	21	215	37259954	37259765	2e-26	122
Ps_030792	Gm10#Glyma1	78.92	223	29	14	21	236	37259954	37259743	3e-30	135
Ps_030871	Gm09#Glyma1	93.22	59	3	1	53	110	31173959	31173901	4e-15	86.1
Ps_030894	Gm08#Glyma1	91.45	117	9	1	3	119	44618157	44618042	5e-37	159
Ps_030919	Gm02#Glyma1	82.59	270	36	10	45	310	7395328	7395590	7e-58	228
Ps_030950	Gm03#Glyma1	90.8	87	5	3	1	85	47471857	47471772	1e-23	113
Ps_030967	Gm06#Glyma1	81.23	261	31	14	178	432	45568378	45568130	8e-48	195
Ps_030968	Gm06#Glyma1	81.23	261	31	14	178	432	45568378	45568130	8e-48	195
Ps_031030	Gm04#Glyma1	82.68	231	21	11	103	319	4544192	4544417	9e-46	187
Ps_031031	Gm04#Glyma1	82.68	231	21	11	103	319	4544192	4544417	9e-46	187
Ps_031045	Gm11#Glyma1	90.2	102	8	2	1	101	6171668	6171768	6e-29	132
Ps_031082	Gm10#Glyma1	91.36	81	5	2	209	288	42419516	42419437	2e-22	110
Ps_031083	Gm10#Glyma1	89.76	127	8	4	209	333	42419516	42419393	7e-37	158
Ps_031122	Gm07#Glyma1	95.83	48	2	0	348	395	37772158	37772111	7e-13	78.7
Ps_031133	Gm13#Glyma1	88.73	71	3	4	18	86	29995602	29995535	3e-14	82.4
Ps_031135	Gm18#Glyma1	82.31	147	20	5	1	144	33781256	33781399	3e-26	122
Ps_031150	Gm10#Glyma1	84.62	156	20	4	14	167	36895212	36895365	2e-35	152
Ps_031166	Gm05#Glyma1	87.8	123	10	5	28	147	8339920	8339800	2e-31	139
Ps_031167	Gm05#Glyma1	78.21	514	63	37	5	492	8340290	8339800	2e-74	283
Ps_031207	Gm13#Glyma1	94.3	228	8	4	1	228	18250263	18250041	4e-93	344
Ps_031265	Gm07#Glyma1	85	160	15	8	107	263	9902769	9902922	8e-36	154
Ps_031441	Gm07#Glyma1	86.81	91	8	4	804	892	7832153	7832065	1e-18	99
Ps_031447	Gm12#Glyma1	91.18	102	9	0	40	141	34277464	34277363	2e-31	139
Ps_031482	Gm13#Glyma1	87.96	108	8	5	18	123	40519324	40519428	3e-26	122
Ps_031487	Gm17#Glyma1	88.29	222	16	9	4	220	1593750	1593966	6e-67	257
Ps_031589	Gm05#Glyma1	92.86	224	4	5	56	268	27797783	27798005	5e-84	315
Ps_031634	Gm14#Glyma1	80.85	141	18	8	97	234	5621445	5621311	5e-20	102
Ps_031690	Gm02#Glyma1	80.19	207	29	12	70	270	3956517	3956317	5e-33	145
Ps_031691	Gm02#Glyma1	80.19	207	29	12	44	244	3956517	3956317	4e-33	145
Ps_031773	Gm10#Glyma1	87.12	132	14	3	95	224	50446666	50446536	1e-33	147
Ps_031873	Gm13#Glyma1	84.33	300	21	20	288	577	32070321	32070038	2e-70	270
Ps_031956	Gm12#Glyma1	85.53	76	4	7	91	161	2649791	2649718	2e-11	73.1
Ps_031957	Gm08#Glyma1	95.74	47	2	0	91	137	44286496	44286542	2e-12	76.8
Ps_031987	Gm07#Glyma1	91.67	72	6	0	9	80	3609213	3609284	1e-19	100
Ps_032001	Gm17#Glyma1	87.5	88	7	3	48	135	1674949	1674866	3e-19	99
Ps_032022	Gm13#Glyma1	86.13	137	15	4	265	399	25816637	25816503	1e-32	145
Ps_032023	Gm13#Glyma1	86.13	137	15	4	79	213	25816637	25816503	6e-33	145
Ps_032201	Gm03#Glyma1	91.38	58	5	0	162	219	42727129	42727072	2e-13	80.5
Ps_032202	Gm03#Glyma1	91.38	58	5	0	162	219	42727129	42727072	2e-13	80.5
Ps_032257	Gm07#Glyma1	94.64	56	1	2	153	207	19400499	19400553	2e-15	86.1
Ps_032275	Gm13#Glyma1	88.79	107	10	2	34	139	36561875	36561980	1e-28	130
Ps_032284	Gm05#Glyma1	93.75	48	2	1	194	240	183810	183763	7e-11	71.3
Ps_032326	Gm05#Glyma1	85.71	112	12	3	382	489	26538682	26538793	7e-24	115
Ps_032328	Gm05#Glyma1	85.71	112	12	3	156	263	26538682	26538793	4e-24	115
Ps_032329	Gm05#Glyma1	85.71	112	12	3	154	261	26538682	26538793	4e-24	115
Ps_032340	Gm16#Glyma1	91.55	71	4	2	251	320	5331690	5331759	2e-18	97.1
Ps_032341	Gm08#Glyma1	78.57	140	11	14	140	276	3891491	3891368	1e-11	75
Ps_032367	Gm15#Glyma1	97.06	68	2	0	240	307	9719145	9719212	4e-24	115
Ps_032368	Gm10#Glyma1	78.1	242	23	19	178	407	8637338	8637561	3e-27	126
Ps_032442	Gm03#Glyma1	92.31	78	4	2	116	192	2261487	2261411	3e-22	110
Ps_032443	Gm03#Glyma1	93.44	61	4	0	17	77	2261471	2261411	9e-17	91.6
Ps_032451	Gm12#Glyma1	94.74	57	1	2	166	221	40100006	40100061	7e-16	87.9
Ps_032512	Gm15#Glyma1	89.42	104	7	4	212	313	43874101	43874000	5e-28	128
Ps_032519	Gm19#Glyma1	87.5	128	9	5	341	466	17980093	17980215	1e-31	141
Ps_032520	Gm19#Glyma1	87.5	128	9	5	241	366	17980093	17980215	1e-31	141
Ps_032540	Gm05#Glyma1	77.38	252	27	17	1	225	20026	20274	2e-26	122
Ps_032567	Gm06#Glyma1	88	150	12	5	112	261	16144974	16144831	2e-41	172
Ps_032568	Gm06#Glyma1	88	150	12	5	255	404	16144974	16144831	3e-41	172
Ps_032829	Gm08#Glyma1	81.43	280	32	16	177	445	10363261	10362991	8e-53	211
Ps_032870	Gm09#Glyma1	88.46	130	11	4	25	152	423635	423762	7e-36	154
Ps_033015	Gm02#Glyma1	92.86	56	3	1	1	55	3878763	3878708	1e-13	80.5
Ps_033137	Gm01#Glyma1	84.36	179	17	7	60	230	31818988	31818813	4e-39	165
Ps_033138	Gm03#Glyma1	80.39	306	36	16	18	313	13904603	13904312	7e-53	211
Ps_033184	Gm10#Glyma1	85.35	273	26	11	51	318	40965661	40965398	9e-71	270
Ps_033185	Gm10#Glyma1	84.08	245	25	10	51	290	40965661	40965426	8e-57	224
Ps_033186	Gm20#Glyma1	83.58	201	19	12	18	215	43381450	43381261	1e-42	176
Ps_033222	Gm12#Glyma1	87.78	90	7	4	130	217	37242164	37242077	3e-20	102
Ps_033233	Gm20#Glyma1	86.67	90	10	2	6	94	2911271	2911359	3e-19	99
Ps_033327	Gm04#Glyma1	83.16	190	24	6	19	202	7952140	7952327	2e-39	167
Ps_033358	Gm07#Glyma1	82.48	234	28	10	14	243	35933656	35933880	2e-47	193
Ps_033366	Gm19#Glyma1	84.88	86	11	2	9	93	5040374	5040290	3e-15	86.1
Ps_033410	Gm08#Glyma1	91.55	71	6	0	205	275	3917474	3917404	4e-19	99
Ps_033413	Gm05#Glyma1	91.46	82	5	2	150	230	38601211	38601291	4e-23	111
Ps_033426	Gm18#Glyma1	80.22	268	27	12	45	308	4405745	4405990	5e-43	178
Ps_033469	Gm20#Glyma1	80.48	210	19	16	137	333	45349123	45349323	8e-32	141
Ps_033470	Gm20#Glyma1	80.48	210	19	16	136	332	45349123	45349323	8e-32	141
Ps_033545	Gm12#Glyma1	86.59	82	5	4	192	267	4810596	4810515	6e-15	86.1
Ps_033602	Gm12#Glyma1	85.37	164	13	9	22	180	34182855	34182698	2e-37	159
Ps_033628	Gm19#Glyma1	86.05	172	15	8	17	182	6124803	6124635	2e-42	176
Ps_033645	Gm05#Glyma1	89.32	103	10	1	211	313	29747311	29747412	6e-28	128
Ps_033647	Gm07#Glyma1	82.76	116	14	6	182	294	110283	110171	5e-19	99
Ps_033695	Gm13#Glyma1	93.98	83	5	0	385	467	20353216	20353134	3e-27	126
Ps_033749	Gm17#Glyma1	87.01	77	6	4	6	80	38995273	38995347	8e-15	84.2
Ps_033784	Gm19#Glyma1	89.13	92	8	2	220	310	43180389	43180299	2e-23	113
Ps_033894	Gm13#Glyma1	77.95	127	19	8	121	242	43371794	43371916	8e-11	71.3
Ps_033971	Gm12#Glyma1	94.37	71	2	2	11	79	24651418	24651488	5e-22	108
Ps_034000	Gm07#Glyma1	80.52	267	39	12	11	271	6185104	6185363	2e-47	193
Ps_034001	Gm18#Glyma1	84.51	142	12	9	316	456	56650417	56650549	7e-29	132
Ps_034002	Gm07#Glyma1	98.15	54	1	0	190	243	6187915	6187862	4e-18	95.3
Ps_034003	Gm07#Glyma1	90.24	82	5	3	301	380	6187942	6187862	1e-20	104
Ps_034004	Gm07#Glyma1	98.15	54	1	0	191	244	6187915	6187862	4e-18	95.3
Ps_034005	Gm07#Glyma1	98.15	54	1	0	189	242	6187915	6187862	4e-18	95.3
Ps_034067	Gm18#Glyma1	89.36	94	10	0	7	100	21353530	21353623	3e-25	119
Ps_034077	Gm06#Glyma1	90.32	62	3	3	83	143	16355111	16355052	6e-13	78.7
Ps_034221	Gm05#Glyma1	77.83	203	21	19	14	209	510356	510171	9e-21	104
Ps_034303	Gm05#Glyma1	74.19	434	57	39	2	415	2475414	2475016	3e-28	130
Ps_034407	Gm04#Glyma1	93.58	109	7	0	22	130	4547713	4547821	1e-38	163
Ps_034542	Gm20#Glyma1	83.82	136	10	7	75	206	46474474	46474601	2e-25	119
Ps_034589	Gm14#Glyma1	78.17	229	39	6	47	266	47033342	47033568	4e-30	135
Ps_034658	Gm17#Glyma1	90.91	77	7	0	476	552	6954578	6954502	2e-20	104
Ps_034683	Gm09#Glyma1	76.59	393	44	36	34	399	2714480	2714109	5e-41	172
Ps_034705	Gm05#Glyma1	82.02	178	23	8	12	184	30616916	30617089	1e-32	143
Ps_034706	Gm05#Glyma1	82.01	239	30	12	12	243	30616916	30617148	5e-47	191
Ps_034738	Gm17#Glyma1	96.61	59	2	0	2	60	40845786	40845728	6e-19	99
Ps_034753	Gm20#Glyma1	98	50	1	0	94	143	37619175	37619126	6e-16	87.9
Ps_034804	Gm09#Glyma1	88.89	90	6	4	225	311	758679	758591	2e-21	108
Ps_034814	Gm05#Glyma1	81.98	172	29	2	1	171	38946945	38946775	4e-33	145
Ps_034957	Gm17#Glyma1	92.56	215	8	4	19	229	23951687	23951477	2e-80	302
Ps_034958	Gm17#Glyma1	93.26	267	10	4	1	259	23951230	23951496	7e-106	387
Ps_035005	Gm17#Glyma1	89.19	74	6	2	210	282	19996273	19996201	6e-17	91.6
Ps_035006	Gm17#Glyma1	89.19	74	6	2	174	246	19996273	19996201	6e-17	91.6
Ps_035033	Gm08#Glyma1	91.76	85	7	0	4	88	46556219	46556135	2e-25	119
Ps_035034	Gm08#Glyma1	91.76	85	7	0	4	88	46556219	46556135	4e-25	119
Ps_035088	Gm03#Glyma1	84.8	204	16	13	54	248	2008877	2009074	6e-47	191
Ps_035136	Gm15#Glyma1	81.82	297	39	10	1	290	1106527	1106239	6e-60	235
Ps_035156	Gm10#Glyma1	83.27	263	35	9	22	279	49732156	49732414	6e-59	233
Ps_035157	Gm10#Glyma1	82.02	228	33	8	22	245	49732156	49732379	3e-45	187
Ps_035183	Gm13#Glyma1	86.9	84	9	2	238	320	24746845	24746927	3e-17	93.5
Ps_035259	Gm01#Glyma1	87.7	187	18	5	14	198	36142279	36142096	2e-53	213
Ps_035263	Gm07#Glyma1	90.32	93	9	0	136	228	8209256	8209164	2e-26	122
Ps_035317	Gm16#Glyma1	90.28	72	7	0	50	121	33653528	33653599	8e-18	95.3
Ps_035328	Gm03#Glyma1	84.73	131	14	5	3	132	42388859	42388734	2e-27	126
Ps_035361	Gm04#Glyma1	97.87	47	1	0	216	262	8020090	8020136	4e-14	82.4
Ps_035483	Gm20#Glyma1	77.63	295	35	22	73	344	37901709	37901995	2e-34	150
Ps_035484	Gm20#Glyma1	87.27	110	10	4	86	194	37901889	37901995	3e-26	122
Ps_035485	Gm20#Glyma1	87.27	110	10	4	122	230	37901889	37901995	4e-26	122
Ps_035525	Gm20#Glyma1	88.89	117	11	2	52	167	6663972	6663857	1e-32	143
Ps_035549	Gm13#Glyma1	88.79	107	11	1	19	124	26948629	26948523	1e-28	130
Ps_035576	Gm10#Glyma1	86.73	98	5	5	33	129	1935865	1935775	3e-20	102
Ps_035737	Gm06#Glyma1	98	50	1	0	254	303	50442228	50442179	9e-16	87.9
Ps_035743	Gm10#Glyma1	91.53	59	5	0	1	59	17776406	17776464	3e-14	82.4
Ps_035761	Gm11#Glyma1	87.33	150	15	4	16	163	9267021	9267168	3e-40	169
Ps_035787	Gm03#Glyma1	93.65	63	4	0	215	277	45315626	45315688	5e-18	95.3
Ps_035788	Gm03#Glyma1	93.65	63	4	0	199	261	45315626	45315688	5e-18	95.3
Ps_035789	Gm03#Glyma1	93.65	63	4	0	316	378	45315626	45315688	7e-18	95.3
Ps_035810	Gm17#Glyma1	78.21	156	20	13	349	495	170200	170050	2e-15	87.9
Ps_035811	Gm16#Glyma1	95.74	47	1	1	396	441	105507	105461	1e-11	75
Ps_035825	Gm15#Glyma1	88	75	6	3	174	246	5876308	5876235	3e-15	86.1
Ps_035862	Gm14#Glyma1	83.4	253	34	8	44	292	28406343	28406095	5e-58	228
Ps_035913	Gm02#Glyma1	83.5	103	13	3	65	166	34009132	34009033	2e-17	93.5
Ps_035914	Gm02#Glyma1	83.5	103	13	3	31	132	34009132	34009033	2e-17	93.5
Ps_035981	Gm04#Glyma1	82.22	90	11	5	32	119	3179159	3179245	3e-11	73.1
Ps_036005	Gm08#Glyma1	97.96	49	1	0	191	239	6251780	6251732	3e-15	86.1
Ps_036017	Gm19#Glyma1	79.88	169	25	9	114	277	40683531	40683695	1e-23	115
Ps_036033	Gm06#Glyma1	81.87	375	46	17	19	375	48976212	48975842	2e-78	296
Ps_036034	Gm12#Glyma1	84.76	210	24	6	93	294	8905019	8904810	9e-51	204
Ps_036099	Gm19#Glyma1	82.8	93	12	4	126	216	34985978	34986068	1e-13	80.5
Ps_036155	Gm18#Glyma1	96.15	78	3	0	66	143	56319442	56319519	4e-28	128
Ps_036226	Gm07#Glyma1	93.42	76	4	1	12	87	2983555	2983629	5e-23	111
Ps_036234	Gm01#Glyma1	83.57	140	5	13	24	147	31726485	31726622	3e-24	115
Ps_036235	Gm01#Glyma1	84.03	144	5	13	17	144	31726481	31726622	2e-26	122
Ps_036255	Gm13#Glyma1	83.97	131	14	6	56	183	21482770	21482896	3e-25	119
Ps_036256	Gm13#Glyma1	85	120	10	5	11	127	21482155	21482269	5e-24	115
Ps_036258	Gm03#Glyma1	91.89	74	4	2	259	331	2888432	2888504	5e-20	102
Ps_036294	Gm11#Glyma1	87.22	133	13	3	590	720	5104403	5104273	1e-33	148
Ps_036336	Gm12#Glyma1	78.4	162	22	12	1	157	36263775	36263928	2e-17	93.5
Ps_036337	Gm12#Glyma1	78.4	162	22	12	1	157	36263775	36263928	2e-17	93.5
Ps_036363	Gm12#Glyma1	89.89	89	8	1	66	154	33914801	33914714	1e-23	113
Ps_036365	Gm12#Glyma1	89.89	89	8	1	66	154	33914801	33914714	1e-23	113
Ps_036379	Gm11#Glyma1	80	215	20	14	19	228	4587613	4587809	8e-31	137
Ps_036380	Gm09#Glyma1	90.16	122	7	5	53	172	46189276	46189394	7e-36	154
Ps_036381	Gm18#Glyma1	88.68	212	13	9	17	222	53877074	53876868	4e-64	248
Ps_036425	Gm15#Glyma1	87.1	186	9	9	36	217	12056045	12056219	2e-48	196
Ps_036426	Gm15#Glyma1	83.2	244	18	16	36	275	12056045	12056269	3e-50	202
Ps_036450	Gm08#Glyma1	76.92	299	46	22	240	528	10463601	10463886	7e-34	148
Ps_036451	Gm17#Glyma1	87.23	94	8	4	1	92	12894421	12894330	8e-21	104
Ps_036470	Gm09#Glyma1	81.61	174	20	12	23	189	41575140	41575308	1e-29	134
Ps_036500	Gm06#Glyma1	90.6	117	9	2	15	130	49545485	49545600	8e-36	154
Ps_036502	Gm06#Glyma1	89.12	147	12	4	15	158	49545485	49545630	1e-43	180
Ps_036518	Gm14#Glyma1	97.92	48	1	0	27	74	49368329	49368376	2e-14	84.2
Ps_036519	Gm17#Glyma1	96.88	64	0	2	4	66	41462146	41462208	5e-21	106
Ps_036579	Gm08#Glyma1	90.82	98	7	2	109	205	23811943	23811847	2e-28	130
Ps_036604	Gm03#Glyma1	92.73	55	2	2	16	69	14729761	14729708	5e-13	78.7
Ps_036658	Gm01#Glyma1	84.21	95	11	4	48	140	54176657	54176749	4e-16	89.8
Ps_036715	Gm11#Glyma1	86.08	79	5	6	15	90	15837683	15837758	2e-13	80.5
Ps_036834	Gm06#Glyma1	94.34	106	6	0	1	106	14671571	14671466	9e-39	163
Ps_036863	Gm10#Glyma1	78.54	396	39	32	2	388	13171669	13172027	5e-55	219
Ps_036919	Gm11#Glyma1	95.52	67	3	0	22	88	15752189	15752123	8e-22	108
Ps_037002	Gm08#Glyma1	88.98	118	9	4	118	233	7464946	7465061	1e-32	143
Ps_037033	Gm14#Glyma1	96.43	56	2	0	3	58	47985161	47985216	1e-17	93.5
Ps_037047	Gm07#Glyma1	81.33	166	16	14	28	185	43934719	43934877	7e-26	121
Ps_037143	Gm04#Glyma1	84.89	139	15	6	109	244	48212794	48212929	2e-30	135
Ps_037192	Gm07#Glyma1	94.59	74	4	0	125	198	44101430	44101357	3e-24	115
Ps_037209	Gm10#Glyma1	86.6	97	13	0	210	306	49881983	49881887	7e-22	108
Ps_037212	Gm06#Glyma1	91.41	396	13	15	1	389	29816868	29816487	8e-147	523
Ps_037226	Gm11#Glyma1	95.65	69	3	0	136	204	38442087	38442155	4e-23	111
Ps_037278	Gm20#Glyma1	85.19	108	8	8	1	103	35722880	35722984	7e-21	104
Ps_037343	Gm04#Glyma1	80.72	166	22	6	54	214	42146238	42146078	1e-25	121
Ps_037359	Gm18#Glyma1	84.67	137	16	5	43	179	6972881	6973012	3e-29	132
Ps_037360	Gm18#Glyma1	85.8	176	20	5	4	179	6972842	6973012	3e-44	182
Ps_037365	Gm11#Glyma1	82.88	111	7	7	177	287	35170912	35170814	4e-16	89.8
Ps_037367	Gm11#Glyma1	82.88	111	7	7	177	287	35170912	35170814	4e-16	89.8
Ps_037428	Gm11#Glyma1	89.58	96	9	1	157	252	6587883	6587977	9e-26	121
Ps_037441	Gm19#Glyma1	91.89	74	6	0	154	227	38831885	38831958	7e-21	104
Ps_037467	Gm08#Glyma1	90	80	5	3	1	79	3185743	3185820	1e-19	100
Ps_037549	Gm08#Glyma1	84.81	79	8	4	4	80	2647634	2647710	5e-12	76.8
Ps_037605	Gm10#Glyma1	81.5	173	20	11	414	576	33740302	33740132	8e-29	132
Ps_037609	Gm15#Glyma1	95.74	47	2	0	343	389	15531360	15531314	3e-12	76.8
Ps_037757	Gm18#Glyma1	79.85	407	43	34	43	423	53871383	53871776	8e-68	261
Ps_037769	Gm07#Glyma1	83.23	161	18	7	243	397	3218226	3218069	4e-31	139
Ps_037775	Gm08#Glyma1	88.73	71	6	2	5	74	2007704	2007773	3e-15	86.1
Ps_037776	Gm08#Glyma1	88.73	71	6	2	5	74	2007704	2007773	3e-15	86.1
Ps_037826	Gm20#Glyma1	87.41	143	12	5	40	180	332110	331972	1e-37	159
Ps_037833	Gm01#Glyma1	94.67	75	4	0	104	178	5315060	5315134	1e-24	117
Ps_037900	Gm19#Glyma1	81.94	155	18	9	132	282	3810051	3809903	4e-26	122
Ps_038018	Gm02#Glyma1	88.75	80	9	0	261	340	43403365	43403444	5e-19	99
Ps_038020	Gm15#Glyma1	96	50	2	0	282	331	2597657	2597706	5e-14	82.4
Ps_038023	Gm15#Glyma1	91.21	91	7	1	418	507	2597646	2597736	4e-26	122
Ps_038091	Gm02#Glyma1	93.55	62	4	0	1	62	7337004	7337065	2e-17	93.5
Ps_038092	Gm02#Glyma1	93.75	48	3	0	56	103	7337018	7337065	3e-11	73.1
Ps_038110	Gm18#Glyma1	79.28	222	25	19	32	245	52696927	52697135	6e-30	135
Ps_038111	Gm18#Glyma1	82	150	14	11	32	177	52696927	52697067	3e-24	115
Ps_038189	Gm18#Glyma1	100	44	0	0	372	415	15821209	15821166	8e-14	82.4
Ps_038190	Gm19#Glyma1	86.25	80	7	4	110	187	42497895	42497972	8e-15	84.2
Ps_038247	Gm18#Glyma1	89.47	76	8	0	352	427	60794397	60794322	2e-18	97.1
Ps_038290	Gm14#Glyma1	96.18	131	5	0	1	131	10578249	10578379	4e-54	215
Ps_038332	Gm12#Glyma1	81.82	143	15	9	508	646	34087302	34087437	4e-22	110
Ps_038408	Gm08#Glyma1	91.09	101	7	2	3	102	3300876	3300975	3e-30	135
Ps_038425	Gm06#Glyma1	91.78	73	4	2	54	126	12990643	12990573	1e-19	100
Ps_038427	Gm06#Glyma1	91.78	73	4	2	206	278	12990643	12990573	2e-19	100
Ps_038480	Gm08#Glyma1	85.91	149	12	9	153	296	8977980	8977836	1e-34	150
Ps_038495	Gm09#Glyma1	85.71	112	8	8	13	118	41305893	41305784	6e-23	111
Ps_038498	Gm10#Glyma1	93.22	59	4	0	148	206	29853248	29853190	6e-16	87.9
Ps_038527	Gm09#Glyma1	90.08	131	10	2	364	492	35076187	35076316	5e-39	167
Ps_038529	Gm10#Glyma1	86	100	7	4	173	265	40602165	40602264	2e-19	100
Ps_038531	Gm09#Glyma1	90.08	131	10	2	364	492	35076187	35076316	6e-39	167
Ps_038532	Gm10#Glyma1	93.55	62	2	2	84	144	40606316	40606376	4e-17	91.6
Ps_038663	Gm09#Glyma1	93.33	60	4	0	16	75	42255763	42255822	2e-16	89.8
Ps_038667	Gm02#Glyma1	87.65	162	14	6	164	322	6856115	6856273	1e-44	183
Ps_038730	Gm12#Glyma1	87.74	106	6	3	11	116	32154157	32154059	1e-24	117
Ps_038781	Gm17#Glyma1	76.09	276	42	17	1	260	7920267	7920000	2e-26	122
Ps_038802	Gm15#Glyma1	89.06	64	4	3	267	327	3740255	3740192	4e-12	76.8
Ps_038854	Gm15#Glyma1	92	50	4	0	87	136	44046859	44046908	1e-10	71.3
Ps_038856	Gm12#Glyma1	83.2	125	12	7	310	432	2927322	2927205	4e-21	106
Ps_038868	Gm20#Glyma1	91.23	57	5	0	283	339	33443944	33444000	1e-12	78.7
Ps_038869	Gm20#Glyma1	91.23	57	5	0	211	267	33443944	33444000	1e-12	78.7
Ps_039048	Gm09#Glyma1	80.83	193	20	15	105	291	10596793	10596612	5e-30	135
Ps_039052	Gm09#Glyma1	91.86	86	7	0	246	331	45985733	45985648	1e-25	121
Ps_039054	Gm09#Glyma1	91.86	86	7	0	224	309	45985733	45985648	9e-26	121
Ps_039068	Gm11#Glyma1	93.88	49	3	0	203	251	35957912	35957960	6e-12	75
Ps_039071	Gm12#Glyma1	87.84	296	18	16	36	325	4681479	4681762	4e-89	331
Ps_039076	Gm11#Glyma1	81.78	225	23	17	17	232	7607218	7607433	2e-41	172
Ps_039216	Gm16#Glyma1	96.36	55	2	0	329	383	1004448	1004394	9e-17	91.6
Ps_039226	Gm05#Glyma1	87.74	155	15	4	20	172	3078459	3078307	9e-43	178
Ps_039237	Gm04#Glyma1	82.41	108	8	9	115	215	44149695	44149798	1e-14	84.2
Ps_039337	Gm02#Glyma1	86.06	165	20	3	18	182	50192746	50192907	5e-42	174
Ps_039451	Gm03#Glyma1	89.53	86	9	0	350	435	45483100	45483015	5e-22	110
Ps_039454	Gm03#Glyma1	85.16	128	13	5	476	599	38598451	38598326	4e-27	126
Ps_039543	Gm11#Glyma1	87.14	70	4	5	73	141	37709234	37709299	8e-12	75
Ps_039642	Gm14#Glyma1	90.68	118	8	1	15	132	35713085	35712971	6e-36	154
Ps_039844	Gm12#Glyma1	76.42	246	30	22	32	259	6416958	6417193	6e-22	108
Ps_039862	Gm12#Glyma1	88	125	11	4	877	999	2262274	2262396	2e-32	145
Ps_039898	Gm08#Glyma1	85.57	97	10	4	26	120	4110845	4110751	3e-19	99
Ps_039918	Gm10#Glyma1	88.06	67	2	5	1	64	45652054	45651991	9e-12	75
Ps_039981	Gm02#Glyma1	91.01	89	8	0	79	167	10040206	10040118	7e-26	121
Ps_040153	Gm01#Glyma1	93.65	63	4	0	183	245	50041721	50041783	4e-18	95.3
Ps_040178	Gm18#Glyma1	76.99	339	46	29	309	625	402919	402591	9e-39	165
Ps_040203	Gm08#Glyma1	92.86	56	2	2	1	55	13610636	13610582	1e-13	80.5
Ps_040303	Gm14#Glyma1	89	100	6	5	112	210	30068278	30068373	2e-25	119
Ps_040310	Gm11#Glyma1	86.17	94	11	2	20	112	2569310	2569218	8e-20	100
Ps_040370	Gm02#Glyma1	90	90	9	0	126	215	38683511	38683600	8e-25	117
Ps_040375	Gm06#Glyma1	75.42	480	67	38	81	536	6611891	6612343	6e-45	185
Ps_040386	Gm12#Glyma1	79.87	303	27	24	45	342	39494989	39495262	8e-47	191
Ps_040393	Gm03#Glyma1	81.14	228	18	20	369	579	39883821	39883602	4e-37	159
Ps_040394	Gm03#Glyma1	81.14	228	18	20	435	645	39883821	39883602	4e-37	159
Ps_040405	Gm04#Glyma1	95.83	48	1	1	170	216	7545082	7545035	1e-12	76.8
Ps_040408	Gm04#Glyma1	95.83	48	1	1	235	281	7545082	7545035	2e-12	76.8
Ps_040512	Gm02#Glyma1	79.58	191	26	9	46	234	33765301	33765122	2e-26	124
Ps_040526	Gm02#Glyma1	89.92	129	7	4	1	125	40038063	40038189	9e-38	161
Ps_040529	Gm02#Glyma1	89.92	129	7	4	1	125	40038063	40038189	9e-38	161
Ps_040533	Gm05#Glyma1	90	70	2	3	9	73	7918436	7918367	3e-15	86.1
Ps_040600	Gm19#Glyma1	91	100	5	4	86	182	1830889	1830987	4e-29	132
Ps_040601	Gm13#Glyma1	97.92	48	0	1	60	106	5205974	5205927	3e-14	82.4
Ps_040602	Gm19#Glyma1	96.15	78	1	2	113	188	1830910	1830987	2e-27	126
Ps_040603	Gm13#Glyma1	97.92	48	0	1	60	106	5205974	5205927	3e-14	82.4
Ps_040614	Gm17#Glyma1	80.56	144	8	14	20	151	8247757	8247892	1e-17	93.5
Ps_040665	Gm13#Glyma1	83.19	113	14	4	183	290	42282418	42282306	5e-19	99
Ps_040689	Gm18#Glyma1	76.81	483	51	44	80	523	4528510	4528050	7e-54	215
Ps_040697	Gm08#Glyma1	81.27	411	58	13	181	577	44772930	44772525	2e-83	315
Ps_040766	Gm18#Glyma1	87.67	73	5	4	326	396	46076562	46076492	6e-14	82.4
Ps_040767	Gm01#Glyma1	86.21	116	13	2	36	150	49125410	49125523	2e-26	122
Ps_040771	Gm08#Glyma1	94.94	79	4	0	257	335	12924784	12924862	8e-27	124
Ps_040772	Gm15#Glyma1	79.64	167	17	12	56	215	48940928	48940772	1e-20	104
Ps_040773	Gm15#Glyma1	79.7	197	20	15	26	215	48940955	48940772	8e-27	124
Ps_040780	Gm15#Glyma1	80.68	176	26	6	240	414	3349636	3349804	2e-28	130
Ps_040785	Gm07#Glyma1	91.78	73	2	2	182	250	17318865	17318937	3e-19	99
Ps_040800	Gm13#Glyma1	77.78	171	17	15	141	305	4955906	4956061	4e-15	86.1
Ps_040821	Gm10#Glyma1	80.98	163	23	7	265	420	50704815	50704654	4e-26	122
Ps_040850	Gm06#Glyma1	81.9	210	17	17	180	386	49875800	49875609	1e-36	158
Ps_040939	Gm18#Glyma1	81.08	148	15	10	26	166	113590	113731	3e-21	106
Ps_040969	Gm08#Glyma1	74.63	473	79	35	113	566	7467767	7467317	2e-40	171
Ps_040997	Gm18#Glyma1	89.19	74	8	0	231	304	26149584	26149657	4e-17	93.5
Ps_041001	Gm12#Glyma1	87.74	106	13	0	291	396	31869898	31869793	9e-27	124
Ps_041010	Gm10#Glyma1	89.34	122	8	5	49	169	18521189	18521306	5e-34	148
Ps_041052	Gm19#Glyma1	87.75	204	12	11	339	540	45348828	45348636	4e-57	226
Ps_041202	Gm20#Glyma1	91.38	116	7	3	5	118	46205311	46205425	2e-36	156
Ps_041209	Gm05#Glyma1	88.89	99	10	1	444	542	38840166	38840263	2e-25	121
Ps_041255	Gm12#Glyma1	95.65	69	3	0	225	293	3382491	3382423	5e-23	111
Ps_041352	Gm20#Glyma1	86.87	99	8	2	45	142	43835800	43835706	2e-21	106
Ps_041366	Gm20#Glyma1	90.91	77	6	1	197	272	35502185	35502261	3e-20	102
Ps_041367	Gm20#Glyma1	86.96	115	14	1	197	310	35502185	35502299	5e-28	128
Ps_041449	Gm06#Glyma1	77.74	292	37	24	535	812	6767713	6767436	3e-35	154
Ps_041460	Gm13#Glyma1	77.8	464	55	37	22	461	6381203	6380764	4e-62	243
Ps_041547	Gm08#Glyma1	90.67	75	4	2	4	75	17948611	17948685	1e-18	97.1
Ps_041573	Gm04#Glyma1	89.25	93	10	0	1	93	4845663	4845755	1e-24	117
Ps_041574	Gm06#Glyma1	86.36	132	15	3	1	131	4566352	4566223	6e-32	141
Ps_041586	Gm08#Glyma1	86.23	138	17	2	269	405	20486434	20486298	6e-34	148
Ps_041730	Gm09#Glyma1	91.49	94	6	2	245	337	37342118	37342210	1e-27	128
Ps_041840	Gm10#Glyma1	86.27	102	10	2	359	458	37588016	37587917	2e-21	108
Ps_041841	Gm19#Glyma1	89.51	143	11	2	69	209	43051452	43051312	3e-43	178
Ps_041842	Gm03#Glyma1	91.89	111	7	2	133	242	40502883	40502992	7e-36	154
Ps_041861	Gm10#Glyma1	91.49	94	8	0	21	114	18793620	18793713	2e-28	130
Ps_041879	Gm04#Glyma1	97.92	48	1	0	590	637	8576557	8576604	3e-14	84.2
Ps_041889	Gm13#Glyma1	92.22	90	7	0	113	202	39042830	39042919	3e-28	128
Ps_041890	Gm20#Glyma1	94.74	76	4	0	205	280	45479725	45479800	3e-25	119
Ps_041912	Gm03#Glyma1	98.04	51	1	0	394	444	41851553	41851503	4e-16	89.8
Ps_041938	Gm20#Glyma1	78.26	230	29	18	1	220	553181	553399	4e-28	128
Ps_041949	Gm20#Glyma1	94.81	77	3	1	73	149	35607406	35607331	2e-25	119
Ps_041984	Gm08#Glyma1	86.57	67	7	2	19	84	9940617	9940552	3e-11	73.1
Ps_042127	Gm10#Glyma1	79.52	249	23	21	9	248	47843028	47842799	3e-35	152
Ps_042128	Gm10#Glyma1	87.79	172	14	7	117	285	47842655	47842822	5e-48	195
Ps_042138	Gm07#Glyma1	91.41	256	17	5	215	469	43562628	43562879	4e-93	346
Ps_042139	Gm15#Glyma1	84.33	300	28	18	22	310	8335292	8335583	2e-72	276
Ps_042140	Gm13#Glyma1	81.58	505	52	36	178	668	30773493	30773016	3e-103	379
Ps_042175	Gm06#Glyma1	81.32	423	49	18	168	565	48354330	48353913	3e-84	316
Ps_042176	Gm06#Glyma1	81.19	420	49	18	168	562	48354330	48353916	1e-82	311
Ps_042178	Gm04#Glyma1	84.78	138	15	6	279	414	44065609	44065742	2e-29	134
Ps_042209	Gm03#Glyma1	85.37	164	15	7	215	376	44008464	44008620	7e-38	161
Ps_042296	Gm20#Glyma1	95.83	96	4	0	20	115	6582344	6582249	2e-36	156
Ps_042301	Gm11#Glyma1	76.79	168	22	14	64	223	7768467	7768309	4e-13	78.7
Ps_042371	Gm13#Glyma1	96.2	79	3	0	134	212	5665447	5665525	1e-28	130
Ps_042375	Gm15#Glyma1	96.61	59	2	0	242	300	5557137	5557079	4e-19	99
Ps_042417	Gm18#Glyma1	81.68	131	17	6	111	237	3043588	3043461	3e-20	102
Ps_042418	Gm18#Glyma1	88.46	104	8	4	241	342	3043572	3043471	4e-26	122
Ps_042419	Gm18#Glyma1	82.88	111	11	8	241	345	3043572	3043464	4e-17	93.5
Ps_042423	Gm18#Glyma1	82.88	111	11	8	138	242	3043572	3043464	4e-17	93.5
Ps_042424	Gm18#Glyma1	81.68	131	17	6	278	404	3043588	3043461	5e-20	102
Ps_042425	Gm18#Glyma1	88.46	104	8	4	138	239	3043572	3043471	3e-26	122
Ps_042433	Gm07#Glyma1	82.39	284	25	18	1	262	40365153	40364873	6e-57	224
Ps_042460	Gm17#Glyma1	96.08	51	2	0	3	53	40680896	40680846	1e-14	84.2
Ps_042484	Gm04#Glyma1	88.43	121	12	2	302	421	5043912	5044031	7e-33	145
Ps_042489	Gm08#Glyma1	89.71	68	5	2	72	138	37177524	37177458	4e-15	86.1
Ps_042535	Gm12#Glyma1	96.8	125	0	1	226	350	12858975	12858855	3e-51	206
Ps_042545	Gm15#Glyma1	92.23	103	8	0	1	103	122939	122837	2e-33	147
Ps_042575	Gm19#Glyma1	88.89	63	2	5	208	266	17991374	17991435	3e-11	73.1
Ps_042576	Gm17#Glyma1	94.05	84	5	0	1	84	6594980	6595063	3e-28	128
Ps_042577	Gm05#Glyma1	87.93	232	22	4	127	357	7496421	7496195	4e-70	268
Ps_042600	Gm17#Glyma1	96.18	157	6	0	229	385	34514777	34514933	2e-66	257
Ps_042666	Gm15#Glyma1	94.51	182	7	2	20	199	3694846	3695026	4e-73	278
Ps_042667	Gm15#Glyma1	92.96	213	12	2	1	211	3694815	3695026	5e-82	307
Ps_042673	Gm14#Glyma1	95.58	339	11	2	552	890	10571245	10570911	2e-151	540
Ps_042674	Gm17#Glyma1	96.1	205	8	0	139	343	23970418	23970622	4e-90	335
Ps_042675	Gm17#Glyma1	95.49	266	7	1	191	456	23970362	23970622	2e-115	420
Ps_042684	Gm09#Glyma1	85.37	123	16	2	186	307	9212830	9212709	2e-27	126
Ps_042685	Gm13#Glyma1	94.79	96	1	3	32	125	21440291	21440198	1e-33	147
Ps_042828	Gm17#Glyma1	85.88	85	7	5	165	246	24566761	24566679	4e-15	86.1
Ps_042831	Gm20#Glyma1	82.46	114	17	3	176	287	24176577	24176689	2e-18	97.1
Ps_042872	Gm16#Glyma1	78.4	338	39	24	249	563	1380127	1379801	5e-46	189
Ps_042898	Gm07#Glyma1	95.65	46	2	0	26	71	35273255	35273300	7e-12	75
Ps_042910	Gm05#Glyma1	83.14	172	17	10	133	302	348026	347865	1e-33	147
Ps_042922	Gm06#Glyma1	90.82	98	7	2	302	398	5390313	5390409	2e-28	130
Ps_042924	Gm18#Glyma1	84.66	189	22	6	42	225	55276826	55276640	3e-44	182
Ps_042940	Gm13#Glyma1	83.89	211	16	16	7	210	27209710	27209909	2e-45	185
Ps_042962	Gm18#Glyma1	91.18	68	4	2	50	116	60803385	60803451	6e-17	91.6
Ps_042974	Gm16#Glyma1	92.45	53	4	0	151	203	14092155	14092207	1e-12	76.8
Ps_042978	Gm09#Glyma1	81.1	381	38	25	49	415	1834895	1834535	1e-71	274
Ps_042981	Gm06#Glyma1	91.53	59	3	2	16	73	12991968	12992025	3e-13	80.5
Ps_043005	Gm04#Glyma1	98.97	97	1	0	33	129	4045958	4046054	5e-42	174
Ps_043100	Gm09#Glyma1	87.64	89	7	2	168	254	33054358	33054272	2e-19	100
Ps_043166	Gm17#Glyma1	92.06	63	5	0	406	468	8422755	8422693	4e-16	89.8
Ps_043167	Gm12#Glyma1	91.3	138	10	2	274	410	932980	932844	1e-45	187
Ps_043287	Gm19#Glyma1	75.9	249	34	19	96	325	49168782	49168541	1e-20	104
Ps_043306	Gm19#Glyma1	89.35	169	15	3	1	167	40120845	40121012	2e-52	209
Ps_043335	Gm06#Glyma1	82.88	111	6	7	263	373	14061185	14061282	1e-15	87.9
Ps_043374	Gm03#Glyma1	89.66	58	6	0	177	234	41970581	41970638	5e-12	75
Ps_043380	Gm08#Glyma1	93.65	63	4	0	176	238	2125388	2125450	4e-18	95.3
Ps_043390	Gm15#Glyma1	94.2	69	4	0	127	195	8988387	8988455	2e-21	106
Ps_043409	Gm18#Glyma1	85.29	136	17	3	90	223	56573933	56574067	8e-31	137
Ps_043538	Gm19#Glyma1	94.74	76	2	2	1	75	49146356	49146430	2e-24	117
Ps_043604	Gm10#Glyma1	84.8	171	17	7	23	186	45653585	45653753	1e-38	163
Ps_043639	Gm18#Glyma1	85.84	113	12	4	5	115	16709199	16709309	1e-24	117
Ps_043723	Gm13#Glyma1	91.36	81	7	0	1	81	31652059	31652139	6e-23	111
Ps_043724	Gm02#Glyma1	80.71	140	23	4	12	149	14953795	14953932	2e-21	106
Ps_043742	Gm20#Glyma1	92.5	80	4	2	93	171	32310401	32310479	1e-23	113
Ps_043743	Gm20#Glyma1	81.76	159	14	10	93	242	32310401	32310553	4e-25	119
Ps_043745	Gm13#Glyma1	84.88	86	8	5	70	152	28247550	28247467	3e-14	82.4
Ps_043748	Gm13#Glyma1	84.88	86	8	5	279	361	28247550	28247467	6e-14	82.4
Ps_043749	Gm17#Glyma1	81.85	281	33	16	87	355	37943098	37942824	1e-55	220
Ps_043754	Gm15#Glyma1	95.38	65	3	0	153	217	525038	524974	8e-21	104
Ps_043822	Gm11#Glyma1	79.33	150	18	12	1	140	8195852	8195998	3e-17	93.5
Ps_043840	Gm06#Glyma1	98.28	58	1	0	107	164	38149029	38149086	3e-20	102
Ps_043854	Gm16#Glyma1	86.44	118	14	2	115	231	35127894	35128010	4e-28	128
Ps_043872	Gm03#Glyma1	80.92	283	33	17	24	297	41176141	41176411	1e-50	204
Ps_043901	Gm14#Glyma1	82.03	128	16	5	29	151	10447839	10447964	2e-20	102
Ps_043909	Gm11#Glyma1	89.04	73	4	3	164	235	32315274	32315343	8e-16	87.9
Ps_043916	Gm16#Glyma1	79.4	199	17	13	109	304	34735759	34735936	3e-25	119
Ps_043932	Gm07#Glyma1	85.57	97	12	2	100	195	6147566	6147471	7e-20	100
Ps_043973	Gm06#Glyma1	93.44	61	4	0	250	310	5827104	5827044	7e-17	91.6
Ps_044000	Gm18#Glyma1	89.11	101	11	0	135	235	2182940	2182840	1e-27	126
Ps_044011	Gm13#Glyma1	97.87	47	0	1	16	62	39482629	39482674	1e-13	80.5
Ps_044031	Gm01#Glyma1	85.34	116	9	6	92	200	55619289	55619403	1e-23	113
Ps_044058	Gm08#Glyma1	83.05	177	17	7	310	484	46131848	46132013	8e-34	148
Ps_044061	Gm17#Glyma1	95	100	5	0	1	100	41374023	41374122	9e-37	158
Ps_044063	Gm17#Glyma1	95	100	5	0	1	100	41374023	41374122	1e-36	158
Ps_044134	Gm10#Glyma1	86.41	103	10	4	178	278	44363098	44362998	3e-22	110
Ps_044155	Gm05#Glyma1	88.57	140	5	9	36	173	1273474	1273604	6e-37	159
Ps_044156	Gm05#Glyma1	84.69	196	9	16	1	184	1273418	1273604	6e-42	176
Ps_044157	Gm05#Glyma1	82.24	107	8	9	239	340	1273934	1274034	1e-13	82.4
Ps_044174	Gm07#Glyma1	94	100	5	1	479	577	2779824	2779725	2e-34	150
Ps_044222	Gm08#Glyma1	94	50	1	2	261	309	528239	528287	7e-12	75
Ps_044277	Gm01#Glyma1	79.76	331	36	21	1	321	53854125	53854434	1e-52	211
Ps_044279	Gm12#Glyma1	82.23	591	50	39	107	678	34149682	34149128	4e-127	459
Ps_044290	Gm12#Glyma1	92.78	97	7	0	689	785	39210467	39210563	2e-31	141
Ps_044309	Gm05#Glyma1	100	55	0	0	109	163	21838069	21838015	8e-20	102
Ps_044326	Gm01#Glyma1	92.04	113	8	1	1	112	35469445	35469333	5e-37	158
Ps_044342	Gm18#Glyma1	81.61	174	23	9	6	175	11460323	11460491	2e-30	135
Ps_044386	Gm01#Glyma1	96	100	2	2	615	713	50591480	50591578	1e-37	161
Ps_044388	Gm10#Glyma1	86.07	122	9	6	78	194	13683897	13684015	7e-27	124
Ps_044397	Gm03#Glyma1	75	324	42	29	53	350	35674089	35673779	3e-23	113
Ps_044399	Gm07#Glyma1	88.51	174	20	0	446	619	8577353	8577526	1e-52	211
Ps_044482	Gm03#Glyma1	86.99	146	11	6	144	282	44481424	44481280	1e-36	158
Ps_044488	Gm19#Glyma1	81.55	103	9	8	151	245	43469565	43469665	3e-12	76.8
Ps_044506	Gm20#Glyma1	92.06	63	5	0	297	359	45955652	45955590	3e-16	89.8
Ps_044507	Gm17#Glyma1	85.84	339	16	9	128	444	23951912	23952240	7e-89	331
Ps_044719	Gm12#Glyma1	82.81	128	19	2	21	148	14859721	14859845	3e-23	111
Ps_044734	Gm20#Glyma1	80.62	227	26	15	39	254	42387970	42388189	4e-37	159
Ps_044857	Gm12#Glyma1	85.58	104	10	3	186	288	38601925	38601826	8e-21	104
Ps_045019	Gm08#Glyma1	90.91	110	9	1	107	215	20574957	20575066	2e-33	147
Ps_045062	Gm05#Glyma1	93.57	140	6	2	145	281	32205794	32205655	2e-51	206
Ps_045103	Gm14#Glyma1	90.2	245	17	4	266	510	10576007	10576244	2e-83	313
Ps_045110	Gm09#Glyma1	83.33	102	13	4	74	173	1004239	1004140	8e-17	91.6
Ps_045142	Gm05#Glyma1	80.14	146	23	5	118	260	35149144	35149286	8e-21	104
Ps_045221	Gm20#Glyma1	89.17	157	13	3	1	156	1051338	1051491	2e-47	193
Ps_045222	Gm20#Glyma1	82.65	294	35	15	10	294	29709512	29709798	2e-63	246
Ps_045241	Gm10#Glyma1	91.13	124	9	2	123	245	45160811	45160689	1e-39	167
Ps_045289	Gm01#Glyma1	92.39	92	7	0	110	201	1832729	1832820	3e-29	132
Ps_045291	Gm19#Glyma1	90	90	9	0	212	301	490007	489918	1e-24	117
Ps_045292	Gm19#Glyma1	83.52	176	19	8	1	174	490459	490292	3e-36	156
Ps_045300	Gm13#Glyma1	76.92	468	47	39	256	673	38683552	38684008	5e-52	209
Ps_045301	Gm13#Glyma1	76.99	465	50	36	281	696	38683552	38684008	4e-53	213
Ps_045303	Gm13#Glyma1	78.33	300	30	23	383	654	38683716	38684008	1e-37	161
Ps_045358	Gm13#Glyma1	75.96	495	63	42	56	527	27503541	27504002	2e-50	204
Ps_045393	Gm05#Glyma1	80.79	203	29	8	49	248	860180	860375	2e-34	150
Ps_045400	Gm12#Glyma1	88.24	204	17	7	20	220	1919644	1919843	2e-60	237
Ps_045401	Gm12#Glyma1	88.52	305	26	9	20	320	1919644	1919943	5e-98	361
Ps_045480	Gm17#Glyma1	98.2	111	1	1	89	199	37478010	37478119	1e-47	193
Ps_045504	Gm07#Glyma1	84.52	84	9	2	408	489	11874347	11874428	3e-13	80.5
Ps_045570	Gm17#Glyma1	92.31	104	8	0	2	105	6318960	6318857	5e-34	148
Ps_045573	Gm17#Glyma1	90.16	559	28	19	1	544	23954370	23953824	0	702
Ps_045608	Gm17#Glyma1	80.3	203	29	10	136	330	5030264	5030463	2e-32	143
Ps_045613	Gm02#Glyma1	89.86	148	10	3	30	173	27748498	27748352	2e-45	185
Ps_045646	Gm16#Glyma1	94.31	123	5	2	12	133	23961750	23961629	6e-46	187
Ps_045648	Gm03#Glyma1	84.03	119	11	6	111	225	43439804	43439918	5e-22	108
Ps_045675	Gm17#Glyma1	96.36	55	2	0	226	280	2799748	2799802	6e-17	91.6
Ps_045676	Gm08#Glyma1	84.71	85	12	1	130	213	15777774	15777690	8e-15	84.2
Ps_045701	Gm14#Glyma1	100	70	0	0	110	179	4555234	4555303	2e-28	130
Ps_045736	Gm06#Glyma1	94.92	59	3	0	103	161	38429718	38429776	5e-17	93.5
Ps_045760	Gm04#Glyma1	87.71	179	16	4	281	456	41573207	41573382	2e-50	204
Ps_045790	Gm05#Glyma1	91.57	83	7	0	1	83	4627004	4627086	7e-24	115
Ps_045794	Gm14#Glyma1	93.18	88	3	3	269	355	4194370	4194285	2e-27	126
Ps_045804	Gm04#Glyma1	86.14	101	8	4	34	133	46087594	46087689	1e-20	104
Ps_045842	Gm02#Glyma1	91.23	57	5	0	158	214	49855446	49855390	1e-12	78.7
Ps_045844	Gm05#Glyma1	84.21	304	27	17	136	430	713768	713477	3e-72	276
Ps_045948	Gm08#Glyma1	96.83	63	2	0	1	63	6130670	6130608	4e-21	106
Ps_046000	Gm07#Glyma1	90	120	12	0	40	159	182627	182508	5e-36	156
Ps_046048	Gm10#Glyma1	95.83	72	1	2	16	86	48559229	48559159	1e-23	115
Ps_046052	Gm12#Glyma1	93.55	62	2	2	121	180	2637680	2637619	2e-16	91.6
Ps_046075	Gm02#Glyma1	80.74	353	48	19	121	460	7765137	7764792	2e-66	257
Ps_046082	Gm11#Glyma1	86.73	113	12	3	1	113	795289	795398	2e-26	122
Ps_046096	Gm01#Glyma1	78.71	202	23	13	44	230	47871210	47871406	1e-24	117
Ps_046113	Gm18#Glyma1	85.45	110	7	7	58	163	44960802	44960698	7e-21	106
Ps_046129	Gm20#Glyma1	84.47	103	11	4	33	131	41173616	41173515	3e-18	97.1
Ps_046198	Gm05#Glyma1	89.36	94	10	0	311	404	37888338	37888245	4e-25	119
Ps_046250	Gm13#Glyma1	79.21	279	33	20	108	373	38230332	38230598	1e-40	171
Ps_046284	Gm08#Glyma1	93.22	59	4	0	8	66	18579944	18580002	2e-15	87.9
Ps_046357	Gm12#Glyma1	90.72	97	8	1	4	100	33090464	33090369	8e-28	128
Ps_046498	Gm10#Glyma1	89.81	108	11	0	32	139	4185038	4184931	4e-31	139
Ps_046510	Gm17#Glyma1	89.22	102	11	0	316	417	9168892	9168791	7e-28	128
Ps_046589	Gm19#Glyma1	93.75	48	1	2	1	47	47010761	47010807	9e-11	71.3
Ps_046946	Gm19#Glyma1	95.65	46	1	1	1	45	47459924	47459969	2e-11	73.1
Ps_047016	Gm11#Glyma1	93.55	93	6	0	137	229	37226698	37226606	4e-31	139
Ps_047071	Gm08#Glyma1	97.67	43	0	1	115	156	21216287	21216245	3e-11	73.1
Ps_047271	Gm09#Glyma1	95.74	47	0	2	45	89	41316871	41316917	6e-12	75
Ps_047312	Gm20#Glyma1	92.65	68	4	1	165	232	36331408	36331474	1e-18	97.1
Ps_047328	Gm20#Glyma1	92.45	53	1	2	247	299	34690397	34690348	3e-11	73.1
Ps_047414	Gm06#Glyma1	78.15	151	18	14	1	146	7428151	7428011	3e-14	82.4
Ps_047549	Gm10#Glyma1	80.74	135	11	10	70	202	42526198	42526319	4e-17	91.6
Ps_047594	Gm18#Glyma1	83.75	80	7	6	1	77	53181297	53181221	7e-11	71.3
Ps_047707	Gm01#Glyma1	97.83	46	0	1	1	45	3939239	3939194	5e-13	78.7
Ps_047753	Gm05#Glyma1	89.29	84	7	2	31	113	35610114	35610032	8e-21	104
Ps_047766	Gm19#Glyma1	87.69	65	4	4	234	296	30268997	30268935	2e-11	73.1
Ps_047815	Gm04#Glyma1	91.52	165	12	2	101	264	12753788	12753625	2e-57	226
Ps_048033	Gm14#Glyma1	81.01	179	22	12	58	230	4517453	4517281	3e-29	132
Ps_048054	Gm05#Glyma1	82.11	123	11	7	254	369	1807329	1807211	7e-18	95.3
Ps_048060	Gm02#Glyma1	91.01	89	8	0	50	138	50131384	50131296	6e-26	121
Ps_048299	Gm20#Glyma1	93.88	49	2	1	140	187	44935376	44935328	2e-11	73.1
Ps_048485	Gm20#Glyma1	90.2	102	10	0	17	118	14296173	14296274	1e-29	134
Ps_048564	Gm08#Glyma1	93.88	49	1	2	1	49	43854423	43854469	3e-11	73.1
Ps_048873	Gm11#Glyma1	86.87	99	11	2	1	98	37342183	37342086	1e-22	110
Ps_048993	Gm05#Glyma1	93.01	372	16	9	1	369	8634965	8634601	3e-150	534
Ps_049068	Gm03#Glyma1	78.36	171	22	14	39	197	3692099	3691932	1e-18	97.1
Ps_049232	Gm12#Glyma1	89.54	306	2	13	1	306	27896680	27896405	5e-98	361
Ps_049245	Gm19#Glyma1	96.61	59	2	0	291	349	45254951	45254893	5e-19	99
Ps_049291	Gm13#Glyma1	82.5	160	15	11	65	216	33957456	33957610	4e-28	128
Ps_049363	Gm13#Glyma1	87.88	66	7	1	1	66	34326730	34326794	1e-12	76.8
Ps_049417	Gm15#Glyma1	87.69	65	2	5	243	304	5144904	5144843	9e-11	71.3
Ps_049593	Gm08#Glyma1	100	45	0	0	158	202	41262566	41262522	7e-15	84.2
Ps_049638	Gm18#Glyma1	87.34	79	10	0	150	228	56761459	56761381	5e-17	91.6
Ps_049825	Gm09#Glyma1	78.26	138	10	19	100	231	43722385	43722508	7e-11	71.3
Ps_050398	Gm02#Glyma1	92.11	76	4	2	1	75	11355123	11355049	2e-21	106
Ps_050401	Gm06#Glyma1	90.48	63	6	0	164	226	13552004	13551942	1e-14	84.2
Ps_050524	Gm08#Glyma1	83.91	87	9	5	149	232	1667622	1667538	4e-13	78.7
Ps_050976	Gm18#Glyma1	88.89	63	7	0	1	63	4462463	4462525	4e-13	78.7
Ps_050984	Gm02#Glyma1	82.55	235	21	14	58	281	10168444	10168669	2e-46	189
Ps_051524	Gm10#Glyma1	86.42	81	7	4	161	237	46572994	46572914	3e-15	86.1
Ps_051618	Gm08#Glyma1	87.8	123	15	0	103	225	42088661	42088783	4e-33	145
Ps_052720	Gm03#Glyma1	83.18	107	13	5	1	105	46457103	46457206	1e-17	93.5
Ps_053282	Gm17#Glyma1	92.17	166	9	4	63	227	16197542	16197704	3e-59	231
Ps_053771	Gm06#Glyma1	83.5	103	8	6	109	204	22581795	22581695	6e-16	87.9
Ps_053995	Gm04#Glyma1	90.85	142	5	5	85	220	4746571	4746432	1e-44	183
Ps_054296	Gm13#Glyma1	81.45	124	12	9	106	221	40967723	40967603	5e-17	91.6
Ps_054882	Gm19#Glyma1	96.23	106	2	1	124	227	48629278	48629383	2e-41	172
Ps_054948	Gm20#Glyma1	89.02	82	7	2	132	212	33996130	33996210	8e-20	100
Ps_055028	Gm08#Glyma1	85.03	147	11	6	30	173	13479907	13480045	3e-31	139
Ps_055489	Gm13#Glyma1	90.91	66	5	1	1	66	6422618	6422682	6e-16	87.9
Ps_055806	Gm08#Glyma1	86.32	95	6	5	73	164	22888714	22888804	1e-18	97.1
Ps_056405	Gm16#Glyma1	80.31	193	20	13	67	253	30540063	30540243	1e-28	130
Ps_056409	Gm20#Glyma1	78.21	156	14	17	97	246	41852222	41852363	6e-14	82.4
Ps_056567	Gm10#Glyma1	87.12	132	8	8	18	148	7134024	7134147	4e-32	141
Ps_056958	Gm11#Glyma1	89.71	68	5	2	8	74	18202298	18202364	2e-15	86.1
Ps_057449	Gm15#Glyma1	82.42	91	9	6	22	110	16741175	16741090	2e-11	73.1
Ps_057754	Gm08#Glyma1	89.19	74	8	0	102	175	15405829	15405902	1e-17	93.5
Ps_057762	Gm05#Glyma1	81.11	180	25	9	81	254	40183730	40183906	3e-30	135
Ps_057805	Gm11#Glyma1	87.34	79	8	2	21	98	10078269	10078346	2e-16	89.8
Ps_058887	Gm18#Glyma1	80.73	436	48	26	424	839	42981452	42981871	2e-81	307
Ps_058910	Gm03#Glyma1	81.82	88	14	1	57	142	14824925	14825012	2e-11	73.1
Ps_058932	Gm09#Glyma1	92.65	68	5	0	112	179	45873312	45873245	4e-19	99
Ps_058946	Gm08#Glyma1	91.51	106	7	2	1	105	3074547	3074651	7e-33	145
Ps_059012	Gm02#Glyma1	87.69	65	6	2	183	245	837495	837559	2e-11	75
Ps_059016	Gm10#Glyma1	91.41	128	11	0	205	332	36789121	36788994	2e-42	176
Ps_059029	Gm03#Glyma1	92.75	69	5	0	41	109	38625061	38625129	9e-20	100
Ps_059030	Gm13#Glyma1	85.19	135	10	7	191	315	38169051	38169185	2e-28	130
Ps_059043	Gm13#Glyma1	89.39	66	6	1	18	82	39323983	39323918	6e-14	82.4
Ps_059056	Gm06#Glyma1	88.16	76	5	4	11	84	13435035	13435108	9e-16	87.9
Ps_059076	Gm02#Glyma1	94.23	52	3	0	2	53	15381291	15381240	3e-13	80.5
Ps_059217	Gm06#Glyma1	83.8	142	18	5	12	150	2985358	2985219	1e-28	130
Ps_059233	Gm12#Glyma1	80.47	128	15	8	39	159	12506641	12506765	5e-16	89.8
Ps_059314	Gm09#Glyma1	85.05	107	6	6	311	416	2661303	2661400	2e-19	100
Ps_059316	Gm11#Glyma1	93.1	58	4	0	229	286	30959741	30959798	4e-15	86.1
Ps_059353	Gm14#Glyma1	84.68	111	13	3	409	517	44950825	44950933	2e-21	108
Ps_059452	Gm17#Glyma1	87.65	81	3	6	1	79	37317423	37317348	1e-15	87.9
Ps_059453	Gm19#Glyma1	84.15	448	39	23	487	915	46395457	46395023	1e-110	405
Ps_059492	Gm04#Glyma1	85.4	137	14	5	1	131	38377268	38377132	9e-31	137
Ps_059626	Gm17#Glyma1	85.71	343	17	11	1	313	23980156	23980496	1e-89	333
Ps_059630	Gm09#Glyma1	94.68	301	11	4	9	309	2551397	2551692	2e-128	462
Ps_059641	Gm04#Glyma1	86.11	72	4	5	252	321	41367852	41367785	3e-11	73.1
Ps_059729	Gm12#Glyma1	97.76	134	3	0	74	207	25158932	25158799	8e-59	231
Ps_059762	Gm19#Glyma1	87.12	132	12	5	45	175	44911746	44911873	1e-32	145
Ps_059765	Gm13#Glyma1	94.17	103	4	2	17	117	1417226	1417328	2e-36	156
Ps_059776	Gm06#Glyma1	84.74	190	21	8	1	188	6174936	6175119	1e-44	183
Ps_059845	Gm17#Glyma1	79.13	393	46	26	83	446	8713465	8713080	5e-61	239
Ps_059846	Gm02#Glyma1	92.45	53	4	0	481	533	3593043	3593095	4e-12	76.8
Ps_059868	Gm08#Glyma1	83.76	117	13	5	454	566	6529811	6529697	5e-21	106
Ps_059945	Gm19#Glyma1	85.31	286	18	11	97	359	46953569	46953853	8e-72	274
Ps_059962	Gm06#Glyma1	83.65	159	23	2	1	156	45423158	45423316	3e-33	147
Ps_059988	Gm06#Glyma1	84.21	133	17	4	153	283	7719686	7719816	2e-27	126
Ps_059994	Gm13#Glyma1	92.73	55	3	1	16	69	41020600	41020654	1e-12	78.7
Ps_060082	Gm04#Glyma1	88.89	72	4	4	151	220	1493839	1493770	5e-15	86.1
Ps_060174	Gm08#Glyma1	93.33	75	5	0	295	369	44569509	44569583	7e-23	111
Ps_060230	Gm08#Glyma1	81.82	99	15	3	126	223	7181653	7181749	2e-13	80.5
Ps_060244	Gm08#Glyma1	97.78	90	1	1	92	180	9621618	9621707	1e-35	154
Ps_060253	Gm05#Glyma1	88.89	72	6	2	87	157	34059669	34059739	7e-16	87.9
Ps_060272	Gm06#Glyma1	79.37	635	77	40	3	618	10274569	10275168	1e-108	398
Ps_060286	Gm15#Glyma1	79.65	172	22	13	789	953	33358793	33358958	2e-22	111
Ps_060314	Gm10#Glyma1	90.83	109	10	0	253	361	34928253	34928145	3e-33	147
Ps_060318	Gm19#Glyma1	81.92	177	20	11	103	271	39046918	39046746	2e-31	139
Ps_060412	Gm19#Glyma1	81.51	119	15	7	127	242	46076491	46076377	1e-16	91.6
Ps_060459	Gm01#Glyma1	84.19	797	69	39	10	779	3251265	3250499	0	721
Ps_060468	Gm04#Glyma1	86.61	112	13	2	198	308	6855401	6855291	3e-26	122
Ps_060514	Gm14#Glyma1	86.87	198	15	4	79	265	14502647	14502450	4e-53	211
Ps_060520	Gm05#Glyma1	77.8	500	65	35	1	478	30701321	30701796	5e-69	267
Ps_060559	Gm14#Glyma1	92.41	79	6	0	3	81	3943302	3943224	2e-23	113
[truncated: 29,513 more rows]
