# Supplementary material for: De novo assembly and characterisation of the field pea transcriptome using RNA-Seq
Source: BMC Genomics. 2015 Aug 16;16(1):611. doi: 10.1186/s12864-015-1815-7 (PMC4537571; doi:10.1186/s12864-015-1815-7)
Supplement: Additional file 6: — Pathway assignment based on KEGG. This file summarises the properties of Kaspa and Parafield contigs annotated to the reference pathways in KEGG database, and the contigs with KO annotations. (XLSX 915 kb) [file 12864_2015_1815_MOESM6_ESM.xlsx]

## Sheet: Kaspa - KEGG Pathway
KEGG pathway mapping
Classes		Pathway	PathwayID	Pathway Annotation
Metabolism		Metabolic pathways	ko01100	811
		Biosynthesis of secondary metabolites	ko01110	357
		Carbon metabolism	ko01200	85
		2-Oxocarboxylic acid metabolism	ko01210	29
		Fatty acid metabolism	ko01212	27
		Biosynthesis of amino acids	ko01230	97
	Carbohydrate metabolism	Glycolysis / Gluconeogenesis	ko00010	29
		Citrate cycle (TCA cycle)	ko00020	19
		Pentose phosphate pathway	ko00030	16
		Pentose and glucuronate interconversions	ko00040	14
		Fructose and mannose metabolism	ko00051	18
		Galactose metabolism	ko00052	17
		Ascorbate and aldarate metabolism	ko00053	14
		Starch and sucrose metabolism	ko00500	34
		Amino sugar and nucleotide sugar metabolism	ko00520	37
		Inositol phosphate metabolism	ko00562	21
		Pyruvate metabolism	ko00620	30
		Glyoxylate and dicarboxylate metabolism	ko00630	24
		Propanoate metabolism	ko00640	14
		Butanoate metabolism	ko00650	10
		C5-Branched dibasic acid metabolism	ko00660	5
	Energy metabolism	Oxidative phosphorylation	ko00190	82
		Photosynthesis	ko00195	37
		Photosynthesis - antenna proteins	ko00196	11
		Methane metabolism	ko00680	18
		Carbon fixation in photosynthetic organisms	ko00710	25
		Nitrogen metabolism	ko00910	12
		Sulfur metabolism	ko00920	14
	Lipid metabolism	alpha-Linolenic acid metabolism	ko00592	13
		Arachidonic acid metabolism	ko00590	8
		Biosynthesis of unsaturated fatty acids	ko01040	11
		Cutin, suberine and wax biosynthesis	ko00073	9
		Ether lipid metabolism	ko00565	8
		Fatty acid biosynthesis	ko00061	15
		Fatty acid elongation in mitochondria	ko00062	7
		Fatty acid degradation	ko00071	10
		Glycerolipid metabolism	ko00561	23
		Glycerophospholipid metabolism	ko00564	35
		Linoleic acid metabolism	ko00591	4
		Sphingolipid metabolism	ko00600	16
		Steroid biosynthesis	ko00100	18
		Synthesis and degradation of ketone bodies	ko00072	3
		Steroid hormone biosynthesis	ko00140	3
	Amino acid metabolism	Alanine, aspartate and glutamate metabolism	ko00250	26
		Arginine and proline metabolism	ko00330	36
		Cysteine and methionine metabolism	ko00270	31
		Glycine, serine and threonine metabolism	ko00260	33
		Histidine metabolism	ko00340	10
		Lysine biosynthesis	ko00300	9
		Lysine degradation	ko00310	10
		Phenylalanine metabolism	ko00360	15
		Phenylalanine, tyrosine and tryptophan biosynthesis	ko00400	22
		Tryptophan metabolism	ko00380	9
		Tyrosine metabolism	ko00350	15
		Valine, leucine and isoleucine biosynthesis	ko00290	10
		Valine, leucine and isoleucine degradation	ko00280	19
	Nucleotide metabolism	Pyrimidine metabolism	ko00240	74
		Purine metabolism	ko00230	88
	Metabolism of other amino acids	beta-Alanine metabolism	ko00410	16
		D-Glutamine and D-glutamate metabolism	ko00471	1
		Glutathione metabolism	ko00480	17
		Taurine and hypotaurine metabolism	ko00430	3
		Selenoamino acid metabolism	ko00450	9
		Cyanoamino acid metabolism	ko00460	10
	Glycan biosynthesis and metabolism	Glycosaminoglycan biosynthesis - chondroitin sulfate / dermatan sulfate	ko00532	1
		Glycosaminoglycan biosynthesis - heparan sulfate / heparin	ko00534	2
		Glycosaminoglycan degradation	ko00531	5
		Glycosphingolipid biosynthesis - ganglio series	ko00604	2
		Glycosphingolipid biosynthesis - globo series	ko00603	3
		Glycosylphosphatidylinositol (GPI)-anchor biosynthesis	ko00563	21
		Lipopolysaccharide biosynthesis	ko00540	6
		N-Glycan biosynthesis	ko00510	31
		Other glycan degradation	ko00511	9
		Various types of N-glycan biosynthesis	ko00513	22
	Metabolism cofactor and vitamins	Biotin metabolism	ko00780	8
		Folate biosynthesis	ko00790	11
		Lipoic acid metabolism	ko00785	2
		Nicotinate and nicotinamide metabolism	ko00760	12
		One carbon pool by folate	ko00670	10
		Pantothenate and CoA biosynthesis	ko00770	17
		Porphyrin and chlorophyll metabolism	ko00860	29
		Retinol metabolism	ko00830	5
		Riboflavin metabolism	ko00740	8
		Thiamine metabolism	ko00730	8
		Ubiquinone and other terpenoid-quinone biosynthesis	ko00130	19
		Vitamin B6 metabolism	ko00750	7
	Metabolism of terpenoids and polyketides	Zeatin biosynthesis	ko00908	5
		Brassinosteroid biosynthesis	ko00905	7
		Carotenoid biosynthesis	ko00906	20
		Diterpenoid biosynthesis	ko00904	8
		Limonene and pinene degradation	ko00903	2
		Monoterpenoid biosynthesis	ko00902	4
		Polyketide sugar unit biosynthesis	ko00523	2
		Sesquiterpenoid and triterpenoid biosynthesis	ko00909	6
		Terpenoid backbone biosynthesis	ko00900	29
		Tetracycline biosynthesis	ko00253	4
				87
	Secondary Metabolites	Caffeine metabolism	ko00232	2
		Indole alkaloid biosynthesis	ko00901	1
		Phenylpropanoid biosynthesis	ko00940	20
		Flavonoid biosynthesis	ko00941	15
		Anthocyanin biosynthesis	ko00942	3
		Isoflavonoid biosynthesis	ko00943	4
		Flavone and flavonol biosynthesis	ko00944	4
		Stilbenoid, diarylheptanoid and gingerol biosynthesis	ko00945	5
		Isoquinoline alkaloid biosynthesis	ko00950	6
		Tropane, piperidine and pyridine alkaloid biosynthesis	ko00960	7
		Betalain biosynthesis	ko00965	1
		Glucosinolate biosynthesis	ko00966	3
				71
Genetic Information Processing		Spliceosome	ko03040	102
		Ribosome	ko03010	125
		Protein processing in endoplasmic reticulum	ko04141	77
		RNA polymerase	ko03020	29
		RNA degradation	ko03018	49
		Ubiquitin mediated proteolysis	ko04120	57
		Nucleotide excision repair	ko03420	38
		Aminoacyl-tRNA biosynthesis	ko00970	26
		Proteasome	ko03050	34
		Basal transcription factors	ko03022	30
		DNA replication	ko03030	32
		Base excision repair	ko03410	26
		Protein export	ko03060	26
		Homologous recombination	ko03440	26
		Mismatch repair	ko03430	21
		SNARE interactions in vesicular transport	ko04130	18
		Non-homologous end-joining	ko03450	8
		Sulfur relay system	ko04122	9
		RNA transport	ko03013	93
		mRNA surveillance pathway	ko03015	49
		Ribosome biogenesis in eukaryotes	ko03008	55
Cellular Processes		Endocytosis	ko04144	41
		Phagosome	ko04145	29
		Peroxisome	ko04146	36
		Regulation of autophagy	ko04140	15
		Gap junction	ko04540	4
		Apoptosis	ko04210	4
		p53 signaling pathway	ko04115	12
		Signaling pathways regulating pluripotency of stem cells	ko04550	5
Organismal Systems		Circadian rhythm - plant	ko04712	23
		Natural killer cell mediated cytotoxicity	ko04650	4
		RIG-I-like receptor signaling pathway	ko04622	6
		Toll-like receptor signaling pathway	ko04620	5
		NOD-like receptor signaling pathway	ko04621	4
		Cytosolic DNA-sensing pathway	ko04623	15
		Circadian entrainment	ko04713	3
		Phototransduction	ko04744	2
		Circadian rhythm	ko04710	6
		Plant-pathogen interaction	ko04626	33
Environmental Information Processing		Phosphatidylinositol signaling system	ko04070	18
		ABC transporters	ko02010	6
		AMPK signaling pathway	ko04152	24
		Plant hormone signal transduction	ko04075	40
		TNF signaling pathway	ko04668	3
		mTOR signaling pathway	ko04150	12
		MAPK signaling pathway	ko04010	9
		Calcium signaling pathway	ko04020	7
		HIF-1 signaling pathway	ko04066	15

## Sheet: Kaspa - KO list
Ps_068477	K09422
Ps_068478	K09422
Ps_068479	K09422
Ps_068480	K09422
Ps_068481	K09422
Ps_068482	K01358
Ps_068484	K10706
Ps_068485	K10775
Ps_068486	K10775
Ps_068487	K15718
Ps_068488	K15718
Ps_068489	K15718
Ps_068490	K15718
Ps_068491	K15718
Ps_068492	K15718
Ps_068501	K06901
Ps_068502	K01920
Ps_068503	K01920
Ps_068504	K01920
Ps_068505	K01920
Ps_068506	K01920
Ps_068507	K01920
Ps_068508	K01920
Ps_068509	K01920
Ps_068510	K01920
Ps_068512	K14664
Ps_068513	K14664
Ps_068514	K14664
Ps_068515	K14664
Ps_068516	K14664
Ps_068517	K14664
Ps_068518	K00966
Ps_068519	K00966
Ps_068525	K11294
Ps_068552	K04371
Ps_068554	K00927
Ps_068556	K13412
Ps_068557	K00225
Ps_068568	K11699
Ps_068570	K12619
Ps_068571	K12619
Ps_068577	K17912
Ps_068578	K17912
Ps_068579	K17912
Ps_068588	K14486
Ps_068589	K13947
Ps_068590	K14412
Ps_068591	K03671
Ps_068609	K01303
Ps_068611	K03363
Ps_068613	K13422
Ps_068632	K03231
Ps_068633	K03231
Ps_068634	K00876
Ps_068635	K12619
Ps_068636	K01051
Ps_068637	K01051
Ps_068638	K01051
Ps_068639	K01051
Ps_068640	K01051
Ps_068641	K01051
Ps_068644	K10691
Ps_068662	K06118
Ps_068669	K12126
Ps_068690	K14819
Ps_068691	K14819
Ps_068692	K04711
Ps_068698	K08472
Ps_068699	K08472
Ps_068707	K01363
Ps_068708	K01363
Ps_068709	K01363
Ps_068710	K01363
Ps_068711	K01363
Ps_068719	K08857
Ps_068720	K08857
Ps_068743	K11592
Ps_068744	K11592
Ps_068745	K11592
Ps_068746	K11592
Ps_068747	K11592
Ps_068748	K11592
Ps_068765	K00861
Ps_068766	K00861
Ps_068767	K00861
Ps_068768	K00861
Ps_068769	K00861
Ps_068770	K00861
Ps_068791	K14292
Ps_068792	K14292
Ps_068793	K14292
Ps_068796	K12882
Ps_068797	K12882
Ps_068798	K12882
Ps_068799	K12882
Ps_068800	K12882
Ps_068801	K10581
Ps_068807	K04733
Ps_068827	K09422
Ps_068828	K12492
Ps_068832	K01184
Ps_068835	K16281
Ps_068849	K17964
Ps_068850	K17964
Ps_068851	K17964
Ps_068852	K17964
Ps_068853	K17964
Ps_068867	K08596
Ps_068871	K12309
Ps_068872	K12309
Ps_068873	K12309
Ps_068874	K12309
Ps_068876	K01462
Ps_068877	K01462
Ps_068895	K00284
Ps_068896	K00284
Ps_068897	K03013
Ps_068898	K03013
Ps_068899	K03013
Ps_068926	K09250
Ps_068935	K07901
Ps_068936	K07901
Ps_068937	K07901
Ps_068938	K07901
Ps_068953	K01193
Ps_068954	K01193
Ps_068955	K01193
Ps_068956	K01193
Ps_068957	K01193
Ps_068958	K01193
Ps_068962	K00036
Ps_068963	K00517
Ps_068964	K15398
Ps_068965	K15398
Ps_068966	K10760
Ps_068968	K10760
Ps_068969	K10760
Ps_068970	K12823
Ps_068971	K12823
Ps_068972	K12823
Ps_068980	K00517
Ps_068981	K00517
Ps_068982	K00517
Ps_068983	K00517
Ps_068984	K05280
Ps_068990	K09832
Ps_068992	K13407
Ps_068993	K15814
Ps_068994	K15814
Ps_069007	K05917
Ps_069015	K03514
Ps_069016	K03514
Ps_069017	K14824
Ps_069024	K11338
Ps_069025	K11093
Ps_069026	K11093
Ps_069029	K17972
Ps_069030	K13199
Ps_069031	K09597
Ps_069032	K09597
Ps_069033	K09597
Ps_069040	K01858
Ps_069047	K03264
Ps_069048	K02941
Ps_069049	K04733
Ps_069050	K04733
Ps_069051	K04733
Ps_069052	K03137
Ps_069057	K18342
Ps_069058	K18342
Ps_069059	K18342
Ps_069061	K00963
Ps_069062	K00963
Ps_069063	K00963
Ps_069067	K03798
Ps_069068	K03798
Ps_069069	K03798
Ps_069073	K13412
Ps_069074	K13412
Ps_069075	K01251
Ps_069079	K04079
Ps_069080	K04079
Ps_069081	K03798
Ps_069082	K03798
Ps_069083	K03798
Ps_069084	K03798
Ps_069085	K03798
Ps_069089	K05280
Ps_069090	K05280
Ps_069091	K05280
Ps_069092	K01897
Ps_069093	K01897
Ps_069094	K01897
Ps_069095	K01897
Ps_069096	K02930
Ps_069097	K02930
Ps_069098	K02930
Ps_069099	K06692
Ps_069100	K06692
Ps_069101	K06692
Ps_069102	K06692
Ps_069103	K10747
Ps_069104	K10747
Ps_069105	K10747
Ps_069106	K10747
Ps_069107	K10747
Ps_069108	K10747
Ps_069109	K10747
Ps_069110	K10747
Ps_069111	K10747
Ps_069112	K10747
Ps_069113	K10747
Ps_069114	K10747
Ps_069115	K10747
Ps_069116	K10747
Ps_069117	K10747
Ps_069118	K10747
Ps_069119	K10747
Ps_069120	K10747
Ps_069126	K09286
Ps_069127	K12156
Ps_069139	K01640
Ps_069140	K12492
Ps_069155	K03884
Ps_069156	K03884
Ps_069157	K03884
Ps_069159	K05933
Ps_069160	K01853
Ps_069161	K00387
Ps_069163	K06685
Ps_069167	K04371
Ps_069168	K04371
Ps_069169	K04371
Ps_069170	K04371
Ps_069171	K04371
Ps_069184	K10869
Ps_069185	K03322
Ps_069216	K05868
Ps_069217	K05868
Ps_069220	K03098
Ps_069221	K03098
Ps_069222	K09755
Ps_069309	K01535
Ps_069310	K01535
Ps_069311	K01535
Ps_069312	K01535
Ps_069313	K01535
Ps_069314	K01535
Ps_069315	K10143
Ps_069316	K13449
Ps_069318	K10525
Ps_069319	K07447
Ps_069320	K07447
Ps_069321	K07447
Ps_069322	K07447
Ps_069323	K07447
Ps_069324	K07447
Ps_069331	K01962
Ps_069334	K15813
Ps_069335	K15813
Ps_069336	K15813
Ps_069337	K15813
Ps_069339	K15813
Ps_069340	K15813
Ps_069341	K15813
Ps_069342	K15813
Ps_069343	K15813
Ps_069346	K11188
Ps_069347	K11188
Ps_069354	K03116
Ps_069361	K08910
Ps_069362	K04681
Ps_069363	K04681
Ps_069364	K04681
Ps_069365	K04681
Ps_069366	K04681
Ps_069367	K15813
Ps_069368	K15813
Ps_069369	K15813
Ps_069370	K15813
Ps_069376	K13946
Ps_069377	K13946
Ps_069378	K13946
Ps_069384	K01853
Ps_069389	K08909
Ps_069393	K09272
Ps_069394	K09272
Ps_069401	K01535
Ps_069412	K03118
Ps_069413	K06617
Ps_069414	K06617
Ps_069415	K06617
Ps_069416	K06617
Ps_069417	K06617
Ps_069418	K06617
Ps_069419	K06617
Ps_069420	K11159
Ps_069421	K09480
Ps_069422	K09480
Ps_069423	K12447
Ps_069424	K12447
Ps_069425	K12447
Ps_069426	K12447
Ps_069433	K01962
Ps_069434	K01962
Ps_069449	K04392
Ps_069450	K04392
Ps_069452	K01802
Ps_069466	K01535
Ps_069467	K01535
Ps_069468	K01535
Ps_069469	K01535
Ps_069470	K01535
Ps_069471	K01535
Ps_069472	K01214
Ps_069473	K01214
Ps_069474	K01214
Ps_069480	K01214
Ps_069481	K01214
Ps_069482	K01214
Ps_069490	K03969
Ps_069491	K03969
Ps_069492	K11251
Ps_069493	K09584
Ps_069499	K13648
Ps_069500	K13648
Ps_069501	K13648
Ps_069502	K13648
Ps_069503	K04382
Ps_069504	K04382
Ps_069505	K04382
Ps_069506	K04382
Ps_069507	K04382
Ps_069508	K06627
Ps_069510	K06627
Ps_069511	K06627
Ps_069512	K06627
Ps_069513	K08869
Ps_069515	K09264
Ps_069516	K16911
Ps_069517	K06269
Ps_069519	K04499
Ps_069551	K12600
Ps_069555	K00972
Ps_069556	K03671
Ps_069562	K10775
Ps_069563	K10775
Ps_069596	K01166
Ps_069602	K10752
Ps_069603	K06677
Ps_069606	K02541
Ps_069607	K02541
Ps_069609	K05282
Ps_069616	K08495
Ps_069620	K02542
Ps_069621	K02542
Ps_069622	K02691
Ps_069623	K00809
Ps_069624	K00809
Ps_069627	K14498
Ps_069628	K14498
Ps_069629	K14498
Ps_069631	K04125
Ps_069633	K03364
Ps_069634	K14772
Ps_069638	K01051
Ps_069650	K06611
Ps_069651	K07199
Ps_069652	K07199
Ps_069653	K07199
Ps_069654	K07198
Ps_069657	K01919
Ps_069658	K01919
Ps_069659	K01919
Ps_069660	K01762
Ps_069663	K01627
Ps_069664	K01627
Ps_069665	K01627
Ps_069666	K14638
Ps_069668	K14319
Ps_069669	K13448
Ps_069679	K12619
Ps_069680	K01535
Ps_069682	K00611
Ps_069684	K05543
Ps_069696	K00327
Ps_069697	K12121
Ps_069698	K12121
Ps_069699	K12121
Ps_069700	K12121
Ps_069709	K10999
Ps_069712	K00430
Ps_069714	K00430
Ps_069715	K00430
Ps_069716	K00430
Ps_069718	K00430
Ps_069719	K00430
Ps_069720	K00430
Ps_069721	K00430
Ps_069722	K00430
Ps_069723	K00430
Ps_069724	K00430
Ps_069728	K04120
Ps_069729	K04120
Ps_069730	K04120
Ps_069731	K04120
Ps_069732	K08853
Ps_069735	K12619
Ps_069736	K11253
Ps_069738	K02992
Ps_069739	K02992
Ps_069740	K02992
Ps_069745	K00001
Ps_069746	K00053
Ps_069749	K09264
Ps_069750	K09264
Ps_069751	K09264
Ps_069752	K09264
Ps_069753	K09264
Ps_069754	K09264
Ps_069755	K09264
Ps_069756	K09264
Ps_069757	K09264
Ps_069758	K09264
Ps_069759	K09264
Ps_069760	K09264
Ps_069761	K09264
Ps_069762	K09264
Ps_069763	K09264
Ps_069764	K09264
Ps_069766	K10960
Ps_069767	K10525
Ps_069768	K14772
Ps_069791	K10752
Ps_069799	K10256
Ps_069800	K00789
Ps_069801	K03164
Ps_069802	K03164
Ps_069803	K03164
Ps_069804	K03164
Ps_069805	K03164
Ps_069806	K03164
Ps_069807	K03164
Ps_069808	K03164
Ps_069809	K03164
Ps_069810	K01051
Ps_069832	K13207
Ps_069834	K00033
Ps_069835	K05868
Ps_069836	K05868
Ps_069837	K05868
Ps_069838	K08908
Ps_069840	K02358
Ps_069844	K09264
Ps_069845	K09264
Ps_069852	K13412
Ps_069853	K13412
Ps_069854	K13412
Ps_069855	K13412
Ps_069856	K07904
Ps_069857	K07904
Ps_069858	K00660
Ps_069859	K00660
Ps_069860	K00660
Ps_069861	K00660
Ps_069867	K00517
Ps_069868	K00517
Ps_069869	K00517
Ps_069872	K03320
Ps_069873	K09285
Ps_069874	K00253
Ps_069875	K06185
Ps_069876	K06185
Ps_069877	K14512
Ps_069878	K13447
Ps_069879	K13447
Ps_069880	K13447
Ps_069881	K13447
Ps_069882	K04043
Ps_069884	K13947
Ps_069888	K10529
Ps_069889	K10529
Ps_069890	K10529
Ps_069891	K10529
Ps_069892	K10529
Ps_069893	K10529
Ps_069894	K10529
Ps_069895	K10529
Ps_069896	K10529
Ps_069897	K10529
Ps_069898	K10529
Ps_069899	K10529
Ps_069900	K10529
Ps_069901	K11155
Ps_069902	K11155
Ps_069903	K11155
Ps_069904	K11155
Ps_069905	K11155
Ps_069906	K11155
Ps_069907	K06268
Ps_069908	K06268
Ps_069909	K06268
Ps_069910	K06268
Ps_069911	K06268
Ps_069912	K06268
Ps_069913	K06268
Ps_069914	K06268
Ps_069916	K04536
Ps_069927	K08913
Ps_069928	K08912
Ps_069929	K08912
Ps_069930	K08912
Ps_069931	K08912
Ps_069932	K08912
Ps_069933	K08912
Ps_069934	K08912
Ps_069935	K08912
Ps_069936	K09264
Ps_069940	K03283
Ps_069941	K03283
Ps_069942	K03283
Ps_069948	K03363
Ps_069949	K14490
Ps_069950	K14496
Ps_069951	K09286
Ps_069955	K02126
Ps_069956	K08243
Ps_069958	K17268
Ps_069959	K03283
Ps_069961	K00261
Ps_069962	K09419
Ps_069963	K09419
Ps_069964	K07904
Ps_069971	K08282
Ps_069972	K08282
Ps_069973	K08282
Ps_069974	K11275
Ps_069982	K02634
Ps_069985	K15086
Ps_069986	K15086
Ps_069987	K15086
Ps_069989	K15803
Ps_069990	K15803
Ps_069991	K15803
Ps_069992	K15803
Ps_069993	K15803
Ps_069994	K15803
Ps_069995	K15803
Ps_069996	K15803
Ps_069998	K01183
Ps_069999	K01183
Ps_070000	K01183
Ps_070001	K02132
Ps_070002	K15718
Ps_070003	K15718
Ps_070004	K15718
Ps_070005	K15718
Ps_070006	K15718
Ps_070007	K15718
Ps_070008	K07374
Ps_070009	K13257
Ps_070010	K13257
Ps_070011	K13412
Ps_070012	K13412
Ps_070013	K13412
Ps_070020	K07407
Ps_070021	K00849
Ps_070022	K00849
Ps_070023	K00849
Ps_070024	K00849
Ps_070025	K00430
Ps_070026	K00430
Ps_070027	K00430
Ps_070028	K00430
Ps_070037	K13448
Ps_070038	K06627
Ps_070039	K00993
Ps_070040	K00993
Ps_070045	K14490
Ps_070046	K15378
Ps_070047	K15378
Ps_070048	K03691
Ps_070049	K09833
Ps_070050	K09060
Ps_070053	K09873
Ps_070054	K09874
Ps_070055	K09874
Ps_070056	K09872
Ps_070057	K09872
Ps_070058	K09872
Ps_070059	K00412
Ps_070060	K17095
Ps_070063	K08955
Ps_070088	K09591
Ps_070089	K09591
Ps_070090	K09591
Ps_070091	K08232
Ps_070092	K04802
Ps_070093	K02126
Ps_070094	K02126
Ps_070095	K00365
Ps_070096	K11275
Ps_070097	K02901
Ps_070098	K02901
Ps_070099	K02901
Ps_070100	K11262
Ps_070101	K15718
Ps_070102	K15718
Ps_070103	K15718
Ps_070104	K15718
Ps_070105	K15718
Ps_070108	K04125
Ps_070109	K04125
Ps_070110	K04125
Ps_070111	K04125
Ps_070112	K04125
Ps_070113	K04125
Ps_070114	K13947
Ps_070116	K00517
Ps_070123	K00318
Ps_070124	K06630
Ps_070125	K06630
Ps_070128	K01760
Ps_070129	K01369
Ps_070130	K01369
Ps_070131	K01369
Ps_070132	K08955
Ps_070138	K06630
Ps_070146	K00487
Ps_070147	K09874
Ps_070148	K09874
Ps_070149	K09874
Ps_070150	K09874
Ps_070151	K09874
Ps_070152	K01535
Ps_070153	K03283
Ps_070154	K03283
Ps_070155	K04371
Ps_070156	K04371
Ps_070177	K03921
Ps_070194	K00588
Ps_070195	K00588
Ps_070202	K07019
Ps_070209	K17679
Ps_070215	K02953
Ps_070216	K08736
Ps_070217	K07375
Ps_070218	K04506
Ps_070221	K06674
Ps_070222	K04646
Ps_070223	K04646
Ps_070224	K02957
Ps_070225	K07901
Ps_070226	K11373
Ps_070227	K03283
Ps_070228	K10355
Ps_070229	K10355
Ps_070230	K11672
Ps_070231	K18443
Ps_070235	K13648
Ps_070236	K03868
Ps_070237	K12614
Ps_070238	K12614
Ps_070239	K12614
Ps_070240	K12614
Ps_070241	K12614
Ps_070242	K12614
Ps_070243	K12614
Ps_070244	K12614
Ps_070245	K12614
Ps_070246	K13422
Ps_070249	K09131
Ps_070250	K09131
Ps_070251	K09131
Ps_070252	K11000
Ps_070253	K09422
Ps_070254	K09422
Ps_070255	K13606
Ps_070257	K07195
Ps_070258	K08770
Ps_070259	K08770
Ps_070267	K01669
Ps_070268	K17675
Ps_070269	K15015
Ps_070272	K15505
Ps_070274	K03549
Ps_070275	K06617
Ps_070277	K03124
Ps_070279	K07374
Ps_070280	K07374
Ps_070281	K13648
Ps_070282	K12640
Ps_070284	K03236
Ps_070285	K03236
Ps_070286	K03236
Ps_070287	K03236
Ps_070290	K02218
Ps_070291	K14674
Ps_070293	K14209
Ps_070296	K14442
Ps_070297	K12900
Ps_070298	K12856
Ps_070299	K11975
Ps_070301	K13628
Ps_070302	K00670
Ps_070303	K15728
Ps_070305	K13508
Ps_070306	K13508
Ps_070307	K13508
Ps_070308	K13508
Ps_070309	K13508
Ps_070311	K01490
Ps_070312	K11251
Ps_070313	K03358
Ps_070314	K09422
Ps_070317	K13379
Ps_070318	K13379
Ps_070319	K08867
Ps_070320	K08867
Ps_070321	K17108
Ps_070322	K10899
Ps_070324	K15362
Ps_070326	K14442
Ps_070329	K01205
Ps_070330	K04123
Ps_070331	K04123
Ps_070332	K04123
Ps_070333	K04123
Ps_070334	K04123
Ps_070338	K16903
Ps_070339	K09422
Ps_070340	K09422
Ps_070354	K03267
Ps_070355	K07375
Ps_070356	K07375
Ps_070357	K13947
Ps_070358	K15544
Ps_070361	K01529
Ps_070362	K01529
Ps_070363	K01529
Ps_070368	K01580
Ps_070370	K10879
Ps_070371	K14488
Ps_070372	K13148
Ps_070373	K13148
Ps_070382	K14692
Ps_070383	K14692
Ps_070384	K03549
Ps_070385	K03648
Ps_070389	K01051
Ps_070390	K15305
Ps_070391	K15305
Ps_070392	K15305
Ps_070393	K05610
Ps_070396	K00921
Ps_070397	K18586
Ps_070398	K02960
Ps_070401	K11654
Ps_070402	K11654
Ps_070405	K16296
Ps_070406	K00574
Ps_070407	K00924
Ps_070414	K13430
Ps_070421	K14400
Ps_070422	K11666
Ps_070424	K17973
Ps_070425	K12605
Ps_070426	K11252
Ps_070427	K11252
Ps_070428	K11252
Ps_070429	K11252
Ps_070430	K11252
Ps_070431	K11252
Ps_070432	K11252
Ps_070433	K11252
Ps_070434	K11252
Ps_070435	K11252
Ps_070436	K11252
Ps_070437	K11252
Ps_070438	K11252
Ps_070439	K11252
Ps_070440	K11252
Ps_070441	K11252
Ps_070442	K11252
Ps_070443	K11252
Ps_070444	K11252
Ps_070445	K11252
Ps_070446	K11252
Ps_070447	K11252
Ps_070448	K11252
Ps_070449	K11252
Ps_070450	K11252
Ps_070451	K11254
Ps_070452	K11254
Ps_070453	K11254
Ps_070454	K11254
Ps_070455	K11254
Ps_070456	K11254
Ps_070457	K11254
Ps_070458	K11254
Ps_070459	K11254
Ps_070460	K17777
Ps_070462	K02896
Ps_070466	K07375
Ps_070468	K07904
Ps_070469	K07904
Ps_070471	K11824
Ps_070472	K11824
Ps_070475	K07877
Ps_070477	K01578
Ps_070482	K06640
Ps_070489	K01520
Ps_070492	K09494
Ps_070493	K07195
Ps_070494	K10395
Ps_070496	K10570
Ps_070498	K12623
Ps_070499	K14948
Ps_070500	K07897
Ps_070502	K06892
Ps_070503	K14498
Ps_070504	K12613
Ps_070505	K01495
Ps_070506	K15102
Ps_070508	K12192
Ps_070509	K06892
Ps_070510	K10590
Ps_070512	K01662
Ps_070513	K01662
Ps_070520	K09285
Ps_070521	K09285
Ps_070524	K03165
Ps_070525	K11253
Ps_070527	K04733
Ps_070528	K04733
Ps_070529	K04733
Ps_070532	K04733
Ps_070537	K11842
Ps_070538	K01531
Ps_070540	K09587
Ps_070541	K03123
Ps_070542	K03123
Ps_070543	K03283
Ps_070545	K11252
Ps_070546	K11252
Ps_070547	K11252
Ps_070548	K11252
Ps_070549	K11252
Ps_070554	K03120
Ps_070561	K07904
Ps_070562	K07904
Ps_070563	K00276
Ps_070564	K00276
Ps_070565	K00276
Ps_070566	K00051
Ps_070567	K03327
Ps_070569	K18586
Ps_070589	K14945
Ps_070591	K13430
Ps_070592	K16302
Ps_070593	K16302
Ps_070604	K15728
Ps_070606	K00921
Ps_070607	K00921
Ps_070608	K00921
Ps_070609	K00921
Ps_070611	K15166
Ps_070613	K10400
Ps_070615	K01535
Ps_070616	K01535
Ps_070617	K01490
Ps_070620	K15925
Ps_070631	K10401
Ps_070632	K07052
Ps_070641	K14488
Ps_070645	K02155
Ps_070646	K02155
Ps_070647	K03143
Ps_070653	K13510
Ps_070654	K11090
Ps_070656	K01850
Ps_070657	K01069
Ps_070660	K03036
Ps_070661	K03036
Ps_070662	K03036
Ps_070668	K14638
Ps_070672	K10592
Ps_070676	K07056
Ps_070682	K03348
Ps_070684	K14638
Ps_070687	K01188
Ps_070691	K00028
Ps_070692	K14555
Ps_070699	K01188
Ps_070700	K01188
Ps_070701	K01188
Ps_070702	K11373
Ps_070704	K02355
Ps_070706	K14402
Ps_070707	K14402
Ps_070708	K05391
Ps_070709	K04079
Ps_070710	K03283
Ps_070711	K03283
Ps_070712	K03283
Ps_070728	K01205
Ps_070729	K17679
Ps_070730	K17679
Ps_070731	K17679
Ps_070732	K14442
Ps_070733	K05666
Ps_070734	K10743
Ps_070737	K02973
Ps_070738	K07977
Ps_070740	K00729
Ps_070745	K03364
Ps_070748	K00962
Ps_070749	K01535
Ps_070750	K00888
Ps_070751	K00888
Ps_070752	K03301
Ps_070755	K01462
Ps_070765	K14763
Ps_070773	K17604
Ps_070774	K17604
Ps_070778	K17604
Ps_070779	K17604
Ps_070789	K00387
Ps_070790	K01728
Ps_070791	K03676
Ps_070792	K02868
Ps_070796	K09338
Ps_070798	K10706
Ps_070799	K10706
Ps_070800	K10706
Ps_070801	K10706
Ps_070802	K10706
Ps_070803	K10706
Ps_070804	K10706
Ps_070819	K01114
Ps_070821	K10901
Ps_070822	K11446
Ps_070823	K14398
Ps_070829	K03234
Ps_070831	K11000
Ps_070843	K03251
Ps_070846	K01640
Ps_070855	K11517
Ps_070856	K08202
Ps_070857	K10581
Ps_070858	K10581
Ps_070864	K13426
Ps_070865	K03517
Ps_070867	K04123
Ps_070868	K04773
Ps_070869	K07466
Ps_070878	K14297
Ps_070892	K02921
Ps_070893	K02921
Ps_070894	K02921
Ps_070895	K10573
Ps_070896	K10573
Ps_070898	K15272
Ps_070902	K14492
Ps_070905	K00679
Ps_070906	K00679
Ps_070907	K12605
Ps_070908	K15401
Ps_070909	K02200
Ps_070910	K01188
Ps_070911	K01188
Ps_070912	K01188
Ps_070913	K01188
Ps_070917	K00423
Ps_070922	K11838
Ps_070926	K01490
Ps_070927	K03798
Ps_070930	K12196
Ps_070931	K12196
Ps_070932	K16298
Ps_070933	K16298
Ps_070936	K08956
Ps_070937	K15361
Ps_070943	K06910
Ps_070949	K07937
Ps_070950	K07937
Ps_070951	K07937
Ps_070952	K07937
Ps_070953	K02987
Ps_070958	K06067
Ps_070959	K03857
Ps_070960	K03857
Ps_070961	K03857
Ps_070962	K03857
Ps_070963	K03857
Ps_070964	K03857
Ps_070965	K03857
Ps_070966	K03857
Ps_070967	K03857
Ps_070968	K03857
Ps_070969	K03857
Ps_070970	K03857
Ps_070971	K03857
Ps_070972	K03857
Ps_070973	K03857
Ps_070974	K03857
Ps_070975	K03857
Ps_070976	K14431
Ps_070977	K14810
Ps_070978	K12616
Ps_070980	K13412
Ps_070985	K04733
Ps_070986	K01183
Ps_070987	K07195
Ps_070988	K07195
Ps_070991	K06677
Ps_070992	K06677
Ps_070995	K05387
Ps_070996	K09422
Ps_071000	K01904
Ps_071001	K01904
Ps_071002	K01904
Ps_071003	K01904
Ps_071007	K11665
Ps_071008	K05391
Ps_071010	K02183
Ps_071011	K02183
Ps_071012	K02183
Ps_071013	K02183
Ps_071014	K02989
Ps_071015	K02985
Ps_071016	K15263
Ps_071018	K03124
Ps_071028	K14848
Ps_071038	K12828
Ps_071039	K12828
Ps_071040	K12828
Ps_071049	K13126
Ps_071052	K15923
Ps_071053	K15923
Ps_071055	K10949
Ps_071056	K15115
Ps_071057	K12192
Ps_071058	K06640
Ps_071059	K06640
Ps_071060	K06640
Ps_071066	K10685
Ps_071067	K10999
Ps_071073	K16900
Ps_071074	K16900
Ps_071080	K11275
Ps_071081	K00600
Ps_071082	K00134
Ps_071083	K00134
Ps_071094	K03696
Ps_071095	K03696
Ps_071096	K03696
Ps_071097	K03696
Ps_071098	K03696
Ps_071099	K03696
Ps_071100	K03696
Ps_071101	K03696
Ps_071102	K03696
Ps_071117	K02924
Ps_071118	K00679
Ps_071119	K11254
Ps_071120	K11254
Ps_071121	K11254
Ps_071122	K03283
Ps_071123	K07238
Ps_071124	K09285
Ps_071135	K15865
Ps_071136	K11252
Ps_071137	K00888
Ps_071142	K16584
Ps_071145	K11592
Ps_071146	K08770
Ps_071147	K08770
Ps_071148	K08770
Ps_071149	K08770
Ps_071150	K08770
Ps_071151	K08770
Ps_071152	K08770
Ps_071153	K08770
Ps_071158	K08867
Ps_071161	K11130
Ps_071162	K04733
Ps_071164	K09422
Ps_071165	K11584
Ps_071169	K02218
Ps_071173	K12235
Ps_071174	K12235
Ps_071175	K00770
Ps_071177	K15083
Ps_071178	K10901
Ps_071179	K10901
Ps_071181	K11000
Ps_071186	K09422
Ps_071187	K00131
Ps_071188	K10357
Ps_071193	K01529
Ps_071194	K10573
Ps_071196	K09549
Ps_071197	K04646
Ps_071199	K02995
Ps_071200	K09422
Ps_071201	K14611
Ps_071203	K12619
Ps_071204	K08145
Ps_071205	K08145
Ps_071206	K08145
Ps_071207	K08145
Ps_071208	K08145
Ps_071209	K08145
Ps_071210	K10395
Ps_071211	K09285
Ps_071212	K12391
Ps_071214	K01530
Ps_071215	K09422
Ps_071216	K12823
Ps_071217	K12823
Ps_071218	K10401
Ps_071219	K10401
Ps_071220	K10401
Ps_071221	K10401
Ps_071222	K00565
Ps_071223	K03301
Ps_071224	K07195
Ps_071227	K02325
Ps_071231	K09903
Ps_071232	K13379
Ps_071236	K06689
Ps_071239	K03549
Ps_071240	K15178
Ps_071241	K16803
Ps_071248	K09285
Ps_071256	K00924
Ps_071269	K12874
Ps_071271	K03120
Ps_071273	K01114
Ps_071287	K13947
Ps_071288	K07767
Ps_071289	K12119
Ps_071290	K12119
Ps_071291	K12119
Ps_071292	K12119
Ps_071293	K12118
Ps_071304	K11000
Ps_071323	K16903
Ps_071331	K05933
Ps_071332	K17913
Ps_071333	K17913
Ps_071334	K17913
Ps_071337	K14412
Ps_071338	K14412
Ps_071343	K06268
Ps_071344	K06268
Ps_071358	K09510
Ps_071359	K02184
Ps_071364	K13111
Ps_071365	K07375
Ps_071367	K14402
Ps_071370	K06628
Ps_071380	K07304
Ps_071381	K02206
Ps_071383	K14692
Ps_071384	K15362
Ps_071385	K15362
Ps_071386	K01177
Ps_071387	K01177
Ps_071388	K11662
Ps_071389	K05658
Ps_071390	K00472
Ps_071391	K17604
Ps_071392	K12599
Ps_071393	K10592
Ps_071395	K02989
Ps_071400	K17613
Ps_071401	K00036
Ps_071403	K09529
Ps_071404	K09529
Ps_071405	K11835
Ps_071406	K11835
Ps_071407	K14494
Ps_071418	K17795
Ps_071419	K17795
Ps_071420	K01578
Ps_071421	K12483
Ps_071422	K09422
Ps_071423	K04505
Ps_071424	K10355
Ps_071425	K10355
Ps_071428	K10357
Ps_071429	K15361
Ps_071432	K05016
Ps_071436	K10751
Ps_071437	K02953
Ps_071440	K03355
Ps_071441	K13448
Ps_071442	K13448
Ps_071447	K11462
Ps_071451	K08819
Ps_071490	K10575
Ps_071495	K03163
Ps_071499	K04040
Ps_071500	K14500
Ps_071503	K02893
Ps_071505	K11128
Ps_071506	K00261
Ps_071510	K03549
Ps_071511	K11593
Ps_071512	K16055
Ps_071513	K08832
Ps_071514	K08832
Ps_071520	K03104
Ps_071522	K01476
Ps_071523	K01476
Ps_071524	K00975
Ps_071526	K04506
Ps_071527	K04506
Ps_071528	K04506
Ps_071529	K04506
Ps_071530	K04506
Ps_071531	K01674
Ps_071532	K00789
Ps_071533	K00789
Ps_071534	K07466
Ps_071535	K16190
Ps_071539	K18178
Ps_071540	K18178
Ps_071543	K10355
Ps_071544	K01193
Ps_071545	K09422
Ps_071546	K15377
Ps_071548	K00760
Ps_071549	K02894
Ps_071550	K08819
Ps_071551	K06689
Ps_071556	K06990
Ps_071559	K14611
Ps_071562	K05658
Ps_071563	K13525
Ps_071566	K13947
Ps_071567	K03978
Ps_071568	K12741
Ps_071569	K12828
Ps_071570	K14827
Ps_071571	K14508
Ps_071578	K08737
Ps_071579	K07953
Ps_071580	K17592
Ps_071582	K02140
Ps_071583	K10406
Ps_071585	K15397
Ps_071587	K02938
Ps_071588	K02938
Ps_071591	K03010
Ps_071592	K17600
Ps_071593	K15505
Ps_071597	K10872
Ps_071598	K11593
Ps_071601	K00031
Ps_071602	K00031
Ps_071634	K17471
Ps_071635	K17471
Ps_071656	K13265
Ps_071676	K01580
Ps_071677	K08770
Ps_071678	K08770
Ps_071679	K08770
Ps_071681	K01739
Ps_071682	K01733
Ps_071683	K01733
Ps_071684	K01733
Ps_071704	K01301
Ps_071705	K01301
Ps_071706	K02256
Ps_071708	K10999
Ps_071731	K03113
Ps_071733	K06689
Ps_071857	K01601
Ps_071906	K00286
Ps_071907	K05954
Ps_071908	K05954
Ps_071909	K10775
Ps_071911	K10775
Ps_071915	K00264
Ps_071916	K00264
Ps_071917	K00264
Ps_071918	K00264
Ps_071919	K01915
Ps_071922	K02126
Ps_071923	K01535
Ps_071924	K01535
Ps_071925	K01535
Ps_071926	K01535
Ps_071928	K13379
Ps_071934	K11253
Ps_071936	K00660
Ps_071938	K03263
Ps_071939	K03878
Ps_071941	K11253
Ps_071942	K11254
Ps_071943	K03283
Ps_071946	K03113
Ps_071947	K12818
Ps_071951	K00430
Ps_071959	K02293
Ps_071960	K11816
Ps_071966	K10144
Ps_071969	K02183
Ps_071970	K03120
Ps_071972	K16296
Ps_071984	K09338
Ps_071985	K12812
Ps_071986	K12812
Ps_071987	K12812
Ps_071988	K12812
Ps_071992	K02706
Ps_071993	K02706
Ps_072002	K17892
Ps_072015	K08176
Ps_072021	K00605
Ps_072034	K05894
Ps_072035	K05894
Ps_072036	K05894
Ps_072037	K05894
Ps_072056	K12125
Ps_072057	K12125
Ps_072058	K12125
Ps_072059	K10781
Ps_072063	K04123
Ps_072064	K04123
Ps_072065	K04123
Ps_072066	K04123
Ps_072096	K09338
Ps_072097	K09338
Ps_072108	K01535
Ps_072116	K09872
Ps_072117	K04565
Ps_072118	K02876
Ps_072119	K07897
Ps_072120	K07897
Ps_072121	K07897
Ps_072123	K00327
Ps_072125	K05757
Ps_072126	K05757
Ps_072127	K05757
Ps_072128	K05757
Ps_072142	K01595
Ps_072143	K00083
Ps_072167	K05933
Ps_072171	K08235
Ps_072172	K13947
Ps_072173	K13947
Ps_072174	K13947
Ps_072175	K13947
Ps_072178	K03549
Ps_072181	K09286
Ps_072215	K01052
Ps_072216	K01052
Ps_072217	K01052
Ps_072218	K01052
Ps_072220	K01052
Ps_072239	K15378
Ps_072244	K02979
Ps_072250	K02111
Ps_072256	K00695
Ps_072257	K00696
Ps_072258	K00696
Ps_072259	K00696
Ps_072260	K00696
Ps_072261	K00696
Ps_072262	K00696
Ps_072263	K00696
Ps_072264	K00696
Ps_072265	K00696
Ps_072266	K00696
Ps_072267	K00696
Ps_072268	K00696
Ps_072269	K01583
Ps_072270	K02998
Ps_072271	K00609
Ps_072272	K00609
Ps_072273	K00609
Ps_072274	K00609
Ps_072275	K00609
Ps_072276	K00609
Ps_072277	K00131
Ps_072278	K04640
Ps_072279	K04640
Ps_072280	K01611
Ps_072282	K03404
Ps_072284	K15378
Ps_072285	K15378
Ps_072301	K01601
Ps_072302	K13508
Ps_072303	K13508
Ps_072304	K13508
Ps_072305	K13508
Ps_072317	K08066
Ps_072319	K08065
Ps_072320	K08065
Ps_072321	K08065
Ps_072324	K02326
Ps_072325	K08065
Ps_072326	K08065
Ps_072327	K08064
Ps_072331	K08064
Ps_072332	K08064
Ps_072333	K08064
Ps_072334	K08064
Ps_072335	K08064
Ps_072336	K08064
Ps_072337	K14001
Ps_072340	K14484
Ps_072341	K14484
Ps_072344	K14484
Ps_072346	K06130
Ps_072357	K10578
Ps_072358	K06892
Ps_072359	K06892
Ps_072360	K06892
Ps_072361	K06892
Ps_072365	K03098
Ps_072366	K00799
Ps_072367	K00799
Ps_072369	K12382
Ps_072381	K00671
Ps_072382	K00671
Ps_072389	K16296
Ps_072390	K12863
Ps_072391	K00469
Ps_072392	K00469
Ps_072393	K00469
Ps_072394	K00469
Ps_072395	K00469
Ps_072396	K00469
Ps_072397	K00469
Ps_072398	K00469
Ps_072399	K11885
Ps_072413	K03016
Ps_072414	K00784
Ps_072415	K07252
Ps_072416	K13691
Ps_072435	K01230
Ps_072437	K14686
Ps_072438	K02917
Ps_072444	K12947
Ps_072449	K12347
Ps_072452	K09753
Ps_072456	K18045
Ps_072458	K00799
Ps_072465	K17805
Ps_072466	K00430
Ps_072467	K06875
Ps_072471	K15287
Ps_072472	K15287
Ps_072473	K05605
Ps_072477	K13832
Ps_072478	K13832
Ps_072482	K09873
Ps_072483	K09571
Ps_072494	K03386
Ps_072497	K01557
Ps_072498	K00799
Ps_072499	K12347
Ps_072501	K01704
Ps_072502	K00555
Ps_072503	K00555
Ps_072504	K10257
Ps_072505	K10257
Ps_072506	K10257
Ps_072507	K02735
Ps_072512	K02889
Ps_072513	K02889
Ps_072514	K03842
Ps_072515	K03842
Ps_072516	K03842
Ps_072517	K03842
Ps_072525	K06892
Ps_072526	K06892
Ps_072530	K07910
Ps_072535	K12877
Ps_072558	K02895
Ps_072559	K02895
Ps_072560	K02895
Ps_072561	K02895
Ps_072562	K02895
Ps_072563	K02895
Ps_072576	K10523
Ps_072577	K10523
Ps_072578	K15728
Ps_072580	K00430
Ps_072581	K00430
Ps_072582	K00430
Ps_072583	K00430
Ps_072584	K02953
Ps_072585	K02953
Ps_072586	K15892
Ps_072587	K15892
Ps_072590	K06997
Ps_072594	K12836
Ps_072601	K11168
Ps_072602	K14488
Ps_072605	K02970
Ps_072608	K14611
Ps_072617	K14488
Ps_072618	K09873
Ps_072619	K11251
Ps_072621	K01102
Ps_072627	K01728
Ps_072628	K14488
Ps_072629	K01489
Ps_072638	K13448
Ps_072639	K13448
Ps_072640	K13448
Ps_072641	K13448
Ps_072645	K00128
Ps_072646	K00128
Ps_072647	K12837
Ps_072648	K12837
Ps_072649	K12837
Ps_072650	K12837
Ps_072651	K12837
Ps_072652	K12837
Ps_072653	K12837
Ps_072654	K12837
Ps_072655	K00799
Ps_072657	K08506
Ps_072658	K08506
Ps_072665	K06892
Ps_072690	K09338
Ps_072693	K04710
Ps_072694	K04710
Ps_072695	K04710
Ps_072696	K04710
Ps_072697	K04710
Ps_072698	K04710
Ps_072699	K00799
Ps_072700	K13464
Ps_072701	K13464
Ps_072702	K13464
Ps_072704	K13464
Ps_072708	K04733
Ps_072709	K10956
Ps_072710	K01061
Ps_072722	K18156
Ps_072723	K18156
Ps_072724	K18156
Ps_072725	K18156
Ps_072726	K18156
Ps_072727	K18156
Ps_072728	K18156
Ps_072729	K18156
Ps_072730	K18156
Ps_072731	K18156
Ps_072732	K18156
Ps_072733	K18156
Ps_072734	K18156
Ps_072735	K18156
Ps_072736	K18156
Ps_072737	K18156
Ps_072738	K18156
Ps_072739	K18156
Ps_072746	K14638
Ps_072747	K05754
Ps_072749	K02865
Ps_072754	K02934
Ps_072761	K09595
Ps_072768	K10251
Ps_072773	K03263
Ps_072774	K03263
Ps_072776	K15688
Ps_072779	K06627
Ps_072781	K03111
Ps_072782	K03111
Ps_072783	K03111
Ps_072791	K08511
Ps_072792	K15115
Ps_072793	K13496
Ps_072794	K13496
Ps_072795	K13496
Ps_072796	K13496
Ps_072797	K13496
Ps_072798	K13496
Ps_072799	K13496
Ps_072800	K13496
Ps_072801	K13496
Ps_072802	K13496
Ps_072803	K13496
Ps_072804	K13496
Ps_072805	K13496
Ps_072806	K08486
Ps_072808	K06928
Ps_072811	K01609
Ps_072812	K01376
Ps_072816	K14849
Ps_072817	K14849
Ps_072818	K14849
Ps_072819	K14849
Ps_072820	K14849
Ps_072821	K14849
Ps_072823	K06949
Ps_072828	K16297
Ps_072829	K16297
Ps_072830	K16297
Ps_072833	K03283
Ps_072834	K01904
Ps_072835	K01904
Ps_072837	K17500
Ps_072838	K02873
Ps_072840	K12946
Ps_072841	K12946
Ps_072842	K12946
Ps_072843	K07889
Ps_072844	K15128
Ps_072845	K15128
Ps_072848	K13458
Ps_072849	K13458
Ps_072855	K01674
Ps_072858	K14638
Ps_072859	K14638
Ps_072860	K14638
Ps_072861	K14638
Ps_072862	K14638
Ps_072863	K14638
Ps_072864	K15382
Ps_072867	K00799
Ps_072868	K00799
Ps_072869	K15306
Ps_072870	K16280
Ps_072871	K16280
Ps_072873	K09872
Ps_072874	K09872
Ps_072875	K09872
Ps_072887	K15109
Ps_072889	K02958
Ps_072890	K02958
Ps_072891	K02958
Ps_072892	K02958
Ps_072895	K15414
Ps_072896	K03868
Ps_072897	K03424
Ps_072899	K05287
Ps_072903	K07901
Ps_072904	K10703
Ps_072905	K10703
Ps_072909	K13464
Ps_072914	K14495
Ps_072915	K01087
Ps_072920	K14498
Ps_072921	K14498
Ps_072922	K09422
Ps_072924	K14012
Ps_072926	K11426
Ps_072927	K11426
Ps_072931	K00943
Ps_072934	K06890
Ps_072936	K14431
Ps_072940	K10258
Ps_072943	K00083
Ps_072944	K00083
Ps_072947	K06995
Ps_072949	K13366
Ps_072950	K07556
Ps_072952	K00430
Ps_072954	K12386
Ps_072955	K12386
Ps_072956	K12386
Ps_072968	K14686
Ps_072969	K16297
Ps_072970	K16297
Ps_072974	K17790
Ps_072979	K16298
Ps_072980	K16298
Ps_072981	K16298
Ps_072982	K16298
Ps_072983	K16298
Ps_072984	K16298
Ps_072985	K16298
Ps_072990	K09422
Ps_072991	K12845
Ps_072992	K03024
Ps_073003	K02575
Ps_073004	K02575
Ps_073005	K18213
Ps_073006	K12189
Ps_073034	K09060
Ps_073035	K09060
Ps_073040	K00794
Ps_073042	K02898
Ps_073043	K02898
Ps_073044	K02942
Ps_073055	K05350
Ps_073056	K05350
Ps_073057	K05350
Ps_073066	K02997
Ps_073067	K02997
Ps_073068	K08245
Ps_073078	K14009
Ps_073079	K14009
Ps_073088	K01051
Ps_073089	K18551
Ps_073090	K12386
Ps_073091	K10293
Ps_073095	K14500
Ps_073103	K02291
Ps_073105	K03564
Ps_073110	K14611
Ps_073111	K13051
Ps_073113	K11864
Ps_073114	K11864
Ps_073117	K06890
Ps_073118	K15634
Ps_073121	K03250
Ps_073122	K03250
Ps_073123	K03250
Ps_073127	K01800
Ps_073128	K01800
Ps_073129	K01800
Ps_073136	K10949
Ps_073143	K10523
Ps_073148	K08905
Ps_073149	K08905
Ps_073152	K13335
Ps_073162	K15456
Ps_073164	K02933
Ps_073165	K13628
Ps_073166	K13628
Ps_073176	K00083
Ps_073177	K12179
Ps_073179	K11667
Ps_073187	K17506
Ps_073188	K17506
Ps_073189	K17278
Ps_073190	K00919
Ps_073191	K00919
Ps_073192	K01061
Ps_073194	K01433
Ps_073198	K00799
Ps_073200	K00013
Ps_073203	K17769
Ps_073206	K07297
Ps_073207	K07297
Ps_073208	K07297
Ps_073209	K07297
Ps_073210	K07297
Ps_073211	K07297
Ps_073212	K07297
Ps_073214	K00721
Ps_073215	K00721
Ps_073226	K12670
Ps_073242	K01937
Ps_073245	K14308
Ps_073246	K14308
Ps_073247	K14308
Ps_073253	K12637
Ps_073271	K00528
Ps_073278	K01934
Ps_073279	K12947
Ps_073284	K12897
Ps_073301	K06962
Ps_073303	K00573
Ps_073308	K03627
Ps_073309	K03627
Ps_073310	K03012
Ps_073311	K03012
Ps_073312	K03012
Ps_073313	K03012
Ps_073314	K03012
Ps_073320	K07760
Ps_073322	K00899
Ps_073323	K00899
Ps_073324	K00899
Ps_073325	K00899
Ps_073329	K04459
Ps_073336	K18204
Ps_073345	K09286
Ps_073346	K09286
Ps_073355	K11276
Ps_073359	K02685
Ps_073360	K02685
Ps_073361	K02685
Ps_073362	K01867
Ps_073372	K15032
Ps_073373	K15032
Ps_073376	K11251
Ps_073381	K15382
Ps_073383	K00275
Ps_073385	K14638
Ps_073386	K14638
Ps_073387	K14638
Ps_073388	K14638
Ps_073392	K17619
Ps_073393	K14553
Ps_073394	K14553
Ps_073395	K14553
Ps_073396	K14553
Ps_073397	K14553
Ps_073398	K14553
Ps_073399	K14553
Ps_073400	K03955
Ps_073401	K09286
Ps_073402	K03841
Ps_073404	K00430
Ps_073407	K10523
Ps_073408	K07119
Ps_073409	K07119
Ps_073410	K07119
Ps_073411	K07119
Ps_073413	K08342
Ps_073416	K02140
Ps_073418	K12194
Ps_073419	K12194
Ps_073420	K12194
Ps_073426	K12627
Ps_073431	K09659
Ps_073433	K02937
Ps_073436	K14298
Ps_073437	K14298
Ps_073438	K00844
Ps_073439	K00995
Ps_073440	K00995
Ps_073444	K12130
Ps_073445	K12181
Ps_073446	K12181
Ps_073447	K03145
Ps_073448	K17095
Ps_073449	K17095
Ps_073460	K02870
Ps_073465	K15356
Ps_073466	K15356
Ps_073469	K14664
Ps_073470	K08235
Ps_073472	K10576
Ps_073473	K03644
Ps_073477	K02372
Ps_073478	K07541
Ps_073479	K02990
Ps_073480	K02990
Ps_073482	K08744
Ps_073483	K08744
Ps_073484	K08744
Ps_073485	K15891
Ps_073486	K15891
Ps_073487	K15891
Ps_073488	K15891
Ps_073489	K15891
Ps_073490	K09595
Ps_073491	K09595
Ps_073492	K09595
Ps_073493	K01001
Ps_073494	K02693
Ps_073500	K12890
Ps_073501	K12890
Ps_073502	K02735
Ps_073507	K05765
Ps_073510	K14397
Ps_073516	K15919
Ps_073517	K15919
Ps_073519	K11507
Ps_073520	K11507
Ps_073524	K12893
Ps_073525	K12893
Ps_073533	K07964
Ps_073534	K03434
Ps_073539	K07375
Ps_073540	K07375
Ps_073548	K16054
Ps_073549	K03135
Ps_073550	K01714
Ps_073551	K01714
Ps_073558	K02942
Ps_073561	K00030
Ps_073568	K08967
Ps_073569	K14508
Ps_073576	K10576
Ps_073577	K08851
Ps_073578	K11816
Ps_073580	K10268
Ps_073581	K10268
Ps_073582	K10268
Ps_073583	K10268
Ps_073587	K03319
Ps_073588	K03319
Ps_073589	K03319
Ps_073593	K05953
Ps_073595	K03146
Ps_073596	K15026
Ps_073597	K15026
Ps_073598	K15026
Ps_073599	K15026
Ps_073600	K04532
Ps_073604	K02935
Ps_073605	K02155
Ps_073608	K09843
Ps_073609	K13811
Ps_073610	K13811
Ps_073611	K13811
Ps_073612	K07893
Ps_073620	K03357
Ps_073640	K01074
Ps_073641	K01074
Ps_073642	K05279
Ps_073647	K05389
Ps_073648	K14484
Ps_073649	K01728
Ps_073652	K14156
Ps_073653	K14156
Ps_073655	K01087
Ps_073665	K14488
Ps_073668	K11346
Ps_073669	K10571
Ps_073670	K10571
Ps_073671	K10571
Ps_073673	K05350
Ps_073674	K05350
Ps_073676	K02947
Ps_073678	K00588
Ps_073682	K03322
Ps_073683	K03322
Ps_073685	K13993
Ps_073686	K13993
Ps_073687	K18179
Ps_073698	K17771
Ps_073699	K03809
Ps_073700	K03809
Ps_073701	K04733
Ps_073702	K04733
Ps_073704	K10775
Ps_073707	K03327
Ps_073708	K03327
Ps_073709	K03327
Ps_073710	K03327
Ps_073711	K12606
Ps_073718	K13448
Ps_073719	K13448
Ps_073720	K13448
Ps_073727	K10756
Ps_073729	K01755
Ps_073732	K01951
Ps_073733	K01951
Ps_073734	K01951
Ps_073735	K01951
Ps_073736	K01951
Ps_073737	K01951
Ps_073739	K01714
Ps_073745	K18170
Ps_073762	K02933
Ps_073763	K01183
Ps_073764	K01183
Ps_073765	K04078
Ps_073766	K11843
Ps_073776	K02893
Ps_073786	K03031
Ps_073787	K03031
Ps_073797	K00891
Ps_073798	K14638
Ps_073804	K03768
Ps_073805	K03768
Ps_073806	K11346
Ps_073815	K07565
Ps_073816	K07565
Ps_073818	K03676
Ps_073819	K08341
Ps_073825	K02729
Ps_073826	K02729
Ps_073827	K07765
Ps_073828	K07765
Ps_073831	K02908
Ps_073837	K11251
Ps_073838	K13691
Ps_073839	K13691
Ps_073840	K13691
Ps_073844	K02964
Ps_073845	K02964
Ps_073847	K05765
Ps_073850	K09510
Ps_073851	K00891
Ps_073852	K02898
Ps_073853	K02898
Ps_073862	K02888
Ps_073870	K03019
Ps_073882	K08235
Ps_073891	K14321
Ps_073892	K14321
Ps_073893	K14321
Ps_073894	K14321
Ps_073895	K00131
Ps_073897	K10712
Ps_073898	K10712
Ps_073905	K12795
Ps_073914	K01824
Ps_073915	K01824
Ps_073916	K01824
Ps_073917	K16297
Ps_073918	K16297
Ps_073919	K16297
Ps_073925	K18065
[truncated: 20,056 more rows]

## Sheet: Parafield - KEGG Pathway
KEGG pathway mapping
Classes		Pathway	PathwayID	Pathway Annotation
Metabolism		Metabolic pathways	ko01100	803
		Biosynthesis of secondary metabolites	ko01110	355
		Carbon metabolism	ko01200	85
		2-Oxocarboxylic acid metabolism	ko01210	29
		Fatty acid metabolism	ko01212	28
		Biosynthesis of amino acids	ko01230	97
	Carbohydrate metabolism	Glycolysis / Gluconeogenesis	ko00010	29
		Citrate cycle (TCA cycle)	ko00020	19
		Pentose phosphate pathway	ko00030	16
		Pentose and glucuronate interconversions	ko00040	14
		Fructose and mannose metabolism	ko00051	18
		Galactose metabolism	ko00052	17
		Ascorbate and aldarate metabolism	ko00053	14
		Starch and sucrose metabolism	ko00500	34
		Amino sugar and nucleotide sugar metabolism	ko00520	37
		Inositol phosphate metabolism	ko00562	19
		Pyruvate metabolism	ko00620	30
		Glyoxylate and dicarboxylate metabolism	ko00630	25
		Propanoate metabolism	ko00640	14
		Butanoate metabolism	ko00650	11
		C5-Branched dibasic acid metabolism	ko00660	5
	Energy metabolism	Oxidative phosphorylation	ko00190	80
		Photosynthesis	ko00195	37
		Photosynthesis - antenna proteins	ko00196	11
		Methane metabolism	ko00680	18
		Carbon fixation in photosynthetic organisms	ko00710	25
		Nitrogen metabolism	ko00910	12
		Sulfur metabolism	ko00920	14
	Lipid metabolism	alpha-Linolenic acid metabolism	ko00592	13
		Arachidonic acid metabolism	ko00590	8
		Biosynthesis of unsaturated fatty acids	ko01040	12
		Cutin, suberine and wax biosynthesis	ko00073	9
		Ether lipid metabolism	ko00565	8
		Fatty acid biosynthesis	ko00061	15
		Fatty acid elongation in mitochondria	ko00062	7
		Fatty acid degradation	ko00071	10
		Glycerolipid metabolism	ko00561	23
		Glycerophospholipid metabolism	ko00564	35
		Linoleic acid metabolism	ko00591	4
		Sphingolipid metabolism	ko00600	16
		Steroid biosynthesis	ko00100	18
		Synthesis and degradation of ketone bodies	ko00072	3
		Steroid hormone biosynthesis	ko00140	3
	Amino acid metabolism	Alanine, aspartate and glutamate metabolism	ko00250	26
		Arginine and proline metabolism	ko00330	35
		Cysteine and methionine metabolism	ko00270	31
		Glycine, serine and threonine metabolism	ko00260	33
		Histidine metabolism	ko00340	10
		Lysine biosynthesis	ko00300	9
		Lysine degradation	ko00310	10
		Phenylalanine metabolism	ko00360	15
		Phenylalanine, tyrosine and tryptophan biosynthesis	ko00400	22
		Tryptophan metabolism	ko00380	11
		Tyrosine metabolism	ko00350	15
		Valine, leucine and isoleucine biosynthesis	ko00290	10
		Valine, leucine and isoleucine degradation	ko00280	19
	Nucleotide metabolism	Pyrimidine metabolism	ko00240	73
		Purine metabolism	ko00230	87
	Metabolism of other amino acids	beta-Alanine metabolism	ko00410	16
		D-Glutamine and D-glutamate metabolism	ko00471	1
		Glutathione metabolism	ko00480	17
		Taurine and hypotaurine metabolism	ko00430	3
		Selenoamino acid metabolism	ko00450	9
		Cyanoamino acid metabolism	ko00460	9
	Glycan biosynthesis and metabolism	Glycosaminoglycan biosynthesis - chondroitin sulfate / dermatan sulfate	ko00532	1
		Glycosaminoglycan biosynthesis - heparan sulfate / heparin	ko00534	2
		Glycosaminoglycan degradation	ko00531	5
		Glycosphingolipid biosynthesis - ganglio series	ko00604	2
		Glycosphingolipid biosynthesis - globo series	ko00603	3
		Glycosylphosphatidylinositol (GPI)-anchor biosynthesis	ko00563	21
		Lipopolysaccharide biosynthesis	ko00540	5
		N-Glycan biosynthesis	ko00510	31
		Other glycan degradation	ko00511	9
		Peptidoglycan biosynthesis	ko00550	1
		Various types of N-glycan biosynthesis	ko00513	22
	Metabolism cofactor and vitamins	Biotin metabolism	ko00780	8
		Folate biosynthesis	ko00790	11
		Lipoic acid metabolism	ko00785	2
		Nicotinate and nicotinamide metabolism	ko00760	12
		One carbon pool by folate	ko00670	10
		Pantothenate and CoA biosynthesis	ko00770	17
		Porphyrin and chlorophyll metabolism	ko00860	29
		Retinol metabolism	ko00830	6
		Riboflavin metabolism	ko00740	8
		Thiamine metabolism	ko00730	8
		Ubiquinone and other terpenoid-quinone biosynthesis	ko00130	18
		Vitamin B6 metabolism	ko00750	7
	Metabolism of terpenoids and polyketides	Zeatin biosynthesis	ko00908	5
		Brassinosteroid biosynthesis	ko00905	7
		Carotenoid biosynthesis	ko00906	20
		Diterpenoid biosynthesis	ko00904	8
		Limonene and pinene degradation	ko00903	2
		Monoterpenoid biosynthesis	ko00902	5
		Polyketide sugar unit biosynthesis	ko00523	2
		Sesquiterpenoid and triterpenoid biosynthesis	ko00909	6
		Terpenoid backbone biosynthesis	ko00900	29
		Tetracycline biosynthesis	ko00253	4
	Secondary Metabolites	Caffeine metabolism	ko00232	2
		Phenylpropanoid biosynthesis	ko00940	20
		Flavonoid biosynthesis	ko00941	15
		Anthocyanin biosynthesis	ko00942	3
		Isoflavonoid biosynthesis	ko00943	6
		Flavone and flavonol biosynthesis	ko00944	3
		Stilbenoid, diarylheptanoid and gingerol biosynthesis	ko00945	6
		Isoquinoline alkaloid biosynthesis	ko00950	6
		Tropane, piperidine and pyridine alkaloid biosynthesis	ko00960	7
		Betalain biosynthesis	ko00965	1
		Glucosinolate biosynthesis	ko00966	3
Genetic Information Processing		Spliceosome	ko03040	101
		Ribosome	ko03010	119
		Protein processing in endoplasmic reticulum	ko04141	77
		RNA polymerase	ko03020	28
		RNA degradation	ko03018	49
		Ubiquitin mediated proteolysis	ko04120	57
		Nucleotide excision repair	ko03420	38
		Aminoacyl-tRNA biosynthesis	ko00970	26
		Proteasome	ko03050	34
		Basal transcription factors	ko03022	30
		DNA replication	ko03030	32
		Base excision repair	ko03410	26
		Protein export	ko03060	26
		Homologous recombination	ko03440	26
		Mismatch repair	ko03430	21
		SNARE interactions in vesicular transport	ko04130	18
		Non-homologous end-joining	ko03450	8
		Sulfur relay system	ko04122	9
		RNA transport	ko03013	96
		mRNA surveillance pathway	ko03015	50
		Ribosome biogenesis in eukaryotes	ko03008	55
Cellular Processes		Endocytosis	ko04144	41
		Phagosome	ko04145	29
		Peroxisome	ko04146	35
		Regulation of autophagy	ko04140	15
		Gap junction	ko04540	4
		Apoptosis	ko04210	4
		p53 signaling pathway	ko04115	12
		Signaling pathways regulating pluripotency of stem cells	ko04550	5
Organismal Systems		Circadian rhythm - plant	ko04712	23
		Natural killer cell mediated cytotoxicity	ko04650	4
		RIG-I-like receptor signaling pathway	ko04622	6
		Toll-like receptor signaling pathway	ko04620	5
		NOD-like receptor signaling pathway	ko04621	4
		Cytosolic DNA-sensing pathway	ko04623	15
		Circadian rhythm	ko04710	6
		Plant-pathogen interaction	ko04626	30
		Circadian entrainment	ko04713	3
		Phototransduction	ko04744	2
Environmental Information Processing		Phosphatidylinositol signaling system	ko04070	17
		ABC transporters	ko02010	6
		AMPK signaling pathway	ko04152	25
		Plant hormone signal transduction	ko04075	41
		TNF signaling pathway	ko04668	3
		mTOR signaling pathway	ko04150	12
		MAPK signaling pathway	ko04010	8
		Calcium signaling pathway	ko04020	7
		HIF-1 signaling pathway	ko04066	15

## Sheet: Parafield - KO list
Ps_129294	K10728
Ps_129326	K10400
Ps_129336	K14486
Ps_129346	K10798
Ps_129354	K00889
Ps_129375	K05387
Ps_129384	K15075
Ps_129385	K01187
Ps_129393	K10256
Ps_129417	K03008
Ps_129420	K05768
Ps_129423	K04371
Ps_129430	K03671
Ps_129433	K02693
Ps_129434	K01892
Ps_129435	K01051
Ps_129436	K01051
Ps_129440	K14772
Ps_129444	K07904
Ps_129450	K12893
Ps_129467	K17302
Ps_129471	K10523
Ps_129477	K15691
Ps_129483	K07748
Ps_129494	K17569
Ps_129495	K00083
Ps_129496	K02920
Ps_129497	K00559
Ps_129503	K06972
Ps_129504	K01082
Ps_129514	K17865
Ps_129519	K13429
Ps_129524	K12199
Ps_129532	K09571
Ps_129533	K09571
Ps_129538	K12581
Ps_129539	K03283
Ps_129547	K09832
Ps_129550	K03686
Ps_129551	K08819
Ps_129553	K09510
Ps_129554	K01580
Ps_129562	K02989
Ps_129567	K00234
Ps_129569	K16833
Ps_129571	K18417
Ps_129572	K02320
Ps_129575	K08057
Ps_129583	K01955
Ps_129594	K01875
Ps_129597	K00688
Ps_129599	K11826
Ps_129606	K17408
Ps_129607	K00942
Ps_129612	K00703
Ps_129613	K00703
Ps_129614	K00703
Ps_129616	K01528
Ps_129617	K12867
Ps_129618	K00306
Ps_129619	K12657
Ps_129621	K00164
Ps_129622	K14617
Ps_129635	K12855
Ps_129636	K17279
Ps_129639	K11498
Ps_129640	K08592
Ps_129643	K01880
Ps_129647	K13065
Ps_129660	K08145
Ps_129663	K01934
Ps_129670	K12180
Ps_129676	K10772
Ps_129677	K03129
Ps_129683	K03098
Ps_129684	K13173
Ps_129686	K01438
Ps_129689	K00384
Ps_129690	K07910
Ps_129691	K02542
Ps_129692	K14826
Ps_129696	K06995
Ps_129702	K12603
Ps_129714	K07071
Ps_129715	K11592
Ps_129735	K12236
Ps_129743	K00430
Ps_129756	K18460
Ps_129763	K07466
Ps_129764	K10406
Ps_129766	K11498
Ps_129768	K01462
Ps_129802	K10746
Ps_129831	K11000
Ps_129844	K15083
Ps_129847	K13947
Ps_129848	K06630
Ps_129879	K13379
Ps_129882	K14289
Ps_129886	K05016
Ps_129893	K15032
Ps_129899	K09422
Ps_129908	K02365
Ps_129911	K01663
Ps_129914	K03327
Ps_129926	K14685
Ps_129931	K10875
Ps_129954	K14432
Ps_129971	K17686
Ps_129974	K14772
Ps_129983	K01246
Ps_129986	K12611
Ps_129988	K12271
Ps_129991	K14431
Ps_130000	K10770
Ps_130001	K03070
Ps_130003	K00434
Ps_130007	K02367
Ps_130008	K02434
Ps_130016	K17479
Ps_130021	K00430
Ps_130022	K13179
Ps_130026	K15414
Ps_130029	K01087
Ps_130039	K16292
Ps_130046	K08852
Ps_130063	K09060
Ps_130068	K12382
Ps_130074	K00021
Ps_130077	K09338
Ps_130081	K06173
Ps_130082	K07556
Ps_130089	K13508
Ps_130096	K13106
Ps_130099	K15216
Ps_130101	K04733
Ps_130102	K07466
Ps_130105	K01369
Ps_130106	K11324
Ps_130113	K14490
Ps_130119	K07478
Ps_130121	K03257
Ps_130126	K15292
Ps_130130	K05605
Ps_130131	K08235
Ps_130136	K01188
Ps_130144	K11674
Ps_130149	K08081
Ps_130150	K08081
Ps_130160	K00794
Ps_130166	K04382
Ps_130167	K04382
Ps_130171	K01850
Ps_130183	K07556
Ps_130186	K07760
Ps_130192	K14498
Ps_130195	K01183
Ps_130200	K08472
Ps_130202	K10255
Ps_130204	K07513
Ps_130208	K10686
Ps_130212	K13447
Ps_130216	K15198
Ps_130217	K11855
Ps_130218	K01115
Ps_130220	K01188
Ps_130228	K03676
Ps_130238	K15925
Ps_130256	K15095
Ps_130263	K00850
Ps_130267	K10581
Ps_130270	K10798
Ps_130303	K00915
Ps_130319	K15334
Ps_130340	K15040
Ps_130354	K00588
Ps_130369	K16250
Ps_130380	K07195
Ps_130381	K13407
Ps_130390	K01115
Ps_130394	K13195
Ps_130418	K01322
Ps_130421	K00609
Ps_130427	K00128
Ps_130432	K01301
Ps_130458	K02021
Ps_130471	K09527
Ps_130473	K09510
Ps_130493	K00164
Ps_130498	K17675
Ps_130507	K10735
Ps_130508	K02144
Ps_130517	K08737
Ps_130530	K04506
Ps_130531	K04506
Ps_130541	K01778
Ps_130559	K17964
Ps_130563	K11699
Ps_130566	K08900
Ps_130568	K12345
Ps_130577	K01897
Ps_130598	K14684
Ps_130599	K01695
Ps_130604	K05658
Ps_130606	K09597
Ps_130619	K14684
Ps_130622	K15925
Ps_130656	K00942
Ps_130662	K03155
Ps_130666	K03189
Ps_130668	K16609
Ps_130677	K17710
Ps_130678	K10756
Ps_130686	K06268
Ps_130702	K03327
Ps_130707	K16302
Ps_130714	K03116
Ps_130723	K00528
Ps_130728	K04718
Ps_130736	K00736
Ps_130742	K13519
Ps_130749	K08269
Ps_130762	K12946
Ps_130768	K07199
Ps_130769	K07199
Ps_130786	K08873
Ps_130799	K09500
Ps_130808	K14431
Ps_130809	K06173
Ps_130831	K14763
Ps_130842	K17912
Ps_130847	K03327
Ps_130858	K08331
Ps_130861	K00001
Ps_130863	K14652
Ps_130864	K14652
Ps_130866	K05857
Ps_130869	K12599
Ps_130871	K12657
Ps_130903	K14664
Ps_130916	K02210
Ps_130917	K11982
Ps_130919	K13348
Ps_130920	K01507
Ps_130926	K08869
Ps_130933	K14611
Ps_130948	K12462
Ps_130950	K05305
Ps_130962	K08472
Ps_130972	K05302
Ps_130973	K02685
Ps_130974	K02685
Ps_130983	K15025
Ps_131004	K15382
Ps_131007	K03164
Ps_131010	K11699
Ps_131018	K05768
Ps_131020	K16250
Ps_131037	K16297
Ps_131038	K16297
Ps_131039	K05289
Ps_131040	K11491
Ps_131041	K01530
Ps_131042	K00279
Ps_131055	K01082
Ps_131056	K05658
Ps_131060	K08900
Ps_131063	K01951
Ps_131064	K14572
Ps_131072	K05933
Ps_131073	K05933
Ps_131082	K12185
Ps_131091	K05658
Ps_131099	K16571
Ps_131100	K03108
Ps_131102	K06041
Ps_131106	K05666
Ps_131111	K17964
Ps_131134	K09420
Ps_131136	K15191
Ps_131147	K11094
Ps_131148	K14962
Ps_131149	K04733
Ps_131157	K14376
Ps_131164	K07151
Ps_131166	K06942
Ps_131171	K02876
Ps_131174	K00430
Ps_131182	K18422
Ps_131193	K02918
Ps_131195	K17784
Ps_131200	K12885
Ps_131203	K15356
Ps_131204	K15356
Ps_131215	K03966
Ps_131219	K13425
Ps_131220	K10581
Ps_131221	K00627
Ps_131222	K10773
Ps_131225	K00383
Ps_131226	K02953
Ps_131238	K06699
Ps_131239	K06699
Ps_131257	K15425
Ps_131276	K03267
Ps_131282	K10638
Ps_131284	K14772
Ps_131286	K16240
Ps_131287	K16240
Ps_131288	K02183
Ps_131293	K12795
Ps_131296	K05389
Ps_131301	K05016
Ps_131306	K14494
Ps_131307	K03018
Ps_131309	K02989
Ps_131318	K05605
Ps_131332	K13947
Ps_131338	K14491
Ps_131342	K00888
Ps_131344	K05349
Ps_131345	K05391
Ps_131347	K01115
Ps_131350	K05765
Ps_131357	K12637
Ps_131367	K02955
Ps_131368	K02955
Ps_131370	K11647
Ps_131371	K11647
Ps_131382	K03255
Ps_131409	K06694
Ps_131412	K13941
Ps_131413	K03110
Ps_131420	K01414
Ps_131425	K13525
Ps_131426	K02922
Ps_131431	K12820
Ps_131432	K12820
Ps_131436	K02320
Ps_131439	K09874
Ps_131442	K03514
Ps_131443	K12898
Ps_131447	K13459
Ps_131461	K03921
Ps_131465	K17964
Ps_131468	K06130
Ps_131473	K06269
Ps_131479	K13348
Ps_131481	K06677
Ps_131487	K08238
Ps_131493	K00729
Ps_131500	K00392
Ps_131510	K03349
Ps_131516	K15015
Ps_131519	K01897
Ps_131520	K01897
Ps_131521	K01897
Ps_131522	K01897
Ps_131524	K03283
Ps_131535	K13081
Ps_131539	K09422
Ps_131540	K05841
Ps_131541	K12402
Ps_131544	K00262
Ps_131545	K00262
Ps_131547	K09338
Ps_131552	K05391
Ps_131553	K05391
Ps_131558	K01886
Ps_131561	K14972
Ps_131562	K00234
Ps_131563	K18059
Ps_131578	K17681
Ps_131580	K13429
Ps_131582	K10798
Ps_131590	K13457
Ps_131591	K11137
Ps_131612	K09422
Ps_131613	K13354
Ps_131614	K13354
Ps_131621	K07023
Ps_131630	K01623
Ps_131632	K07195
Ps_131636	K05894
Ps_131652	K13457
Ps_131656	K14827
Ps_131679	K15281
Ps_131680	K08472
Ps_131684	K01188
Ps_131685	K01188
Ps_131696	K10775
Ps_131699	K10405
Ps_131707	K14553
Ps_131708	K00430
Ps_131714	K14948
Ps_131715	K14948
Ps_131727	K01534
Ps_131742	K08675
Ps_131744	K02865
Ps_131745	K15032
Ps_131748	K15095
Ps_131752	K14293
Ps_131778	K00975
Ps_131791	K01537
Ps_131794	K10400
Ps_131797	K10858
Ps_131799	K08873
Ps_131800	K03124
Ps_131804	K12736
Ps_131811	K03327
Ps_131816	K12812
Ps_131822	K08202
Ps_131823	K08202
Ps_131825	K16280
Ps_131841	K00472
Ps_131842	K00472
Ps_131851	K01188
Ps_131852	K05391
Ps_131854	K00052
Ps_131855	K01115
Ps_131864	K10532
Ps_131867	K14803
Ps_131877	K08237
Ps_131879	K12158
Ps_131881	K12120
Ps_131887	K00975
Ps_131888	K00975
Ps_131891	K17080
Ps_131892	K17080
Ps_131897	K17964
Ps_131899	K10268
Ps_131900	K03152
Ps_131902	K01955
Ps_131905	K08775
Ps_131907	K08775
Ps_131908	K01490
Ps_131912	K15161
Ps_131925	K03124
Ps_131927	K10206
Ps_131932	K14502
Ps_131939	K10598
Ps_131940	K01785
Ps_131942	K14803
Ps_131970	K03676
Ps_131975	K11835
Ps_131977	K00234
Ps_131986	K01592
Ps_131987	K01592
Ps_131998	K09527
Ps_132004	K02327
Ps_132005	K17605
Ps_132010	K08269
Ps_132020	K11155
Ps_132031	K09422
Ps_132051	K10355
Ps_132052	K15015
Ps_132057	K05658
Ps_132070	K00889
Ps_132071	K08202
Ps_132072	K08202
Ps_132075	K12486
Ps_132076	K12486
Ps_132082	K08235
Ps_132091	K14713
Ps_132099	K03860
Ps_132102	K11267
Ps_132108	K08495
Ps_132111	K14570
Ps_132113	K14432
Ps_132118	K11308
Ps_132119	K11308
Ps_132121	K15378
Ps_132125	K13863
Ps_132126	K13863
Ps_132127	K13863
Ps_132132	K00279
Ps_132142	K06678
Ps_132145	K16573
Ps_132154	K06617
Ps_132155	K06617
Ps_132156	K09286
Ps_132160	K00919
Ps_132175	K12158
Ps_132182	K01068
Ps_132189	K11672
Ps_132198	K07889
Ps_132199	K07889
Ps_132200	K07889
Ps_132203	K14509
Ps_132210	K08852
Ps_132211	K13448
Ps_132217	K02935
Ps_132218	K02935
Ps_132224	K01177
Ps_132230	K08101
Ps_132240	K15109
Ps_132241	K02295
Ps_132245	K09420
Ps_132246	K09420
Ps_132251	K09955
Ps_132254	K17500
Ps_132258	K00430
Ps_132264	K09338
Ps_132267	K05658
Ps_132268	K00111
Ps_132272	K03249
Ps_132280	K06634
Ps_132281	K00059
Ps_132282	K00059
Ps_132284	K00609
Ps_132294	K13195
Ps_132295	K13195
Ps_132297	K13195
Ps_132298	K08832
Ps_132300	K02921
Ps_132324	K01640
Ps_132327	K16302
Ps_132331	K13379
Ps_132349	K14318
Ps_132357	K13947
Ps_132362	K12493
Ps_132363	K12493
Ps_132374	K13162
Ps_132378	K12619
Ps_132380	K03134
Ps_132381	K10706
Ps_132385	K10751
Ps_132399	K15813
Ps_132402	K05953
Ps_132406	K00737
Ps_132408	K14402
Ps_132415	K14565
Ps_132416	K14565
Ps_132418	K16572
Ps_132422	K15175
Ps_132423	K15175
Ps_132424	K14303
Ps_132425	K10528
Ps_132427	K03263
Ps_132433	K06620
Ps_132439	K02729
Ps_132444	K12235
Ps_132449	K09286
Ps_132452	K02838
Ps_132459	K10084
Ps_132460	K10084
Ps_132461	K10084
Ps_132464	K10251
Ps_132470	K02140
Ps_132480	K15436
Ps_132487	K01462
Ps_132490	K10872
Ps_132495	K14431
Ps_132503	K14486
Ps_132517	K09602
Ps_132519	K03294
Ps_132520	K03267
Ps_132524	K03680
Ps_132530	K06695
Ps_132531	K13508
Ps_132535	K14300
Ps_132539	K17776
Ps_132540	K08235
Ps_132547	K13156
Ps_132548	K09494
Ps_132550	K13421
Ps_132551	K08493
Ps_132553	K06269
Ps_132554	K00485
Ps_132562	K03511
Ps_132569	K11855
Ps_132570	K14489
Ps_132575	K12608
Ps_132579	K15361
Ps_132580	K10704
Ps_132583	K00924
Ps_132588	K07374
Ps_132589	K07374
Ps_132592	K03671
Ps_132593	K00815
Ps_132594	K00616
Ps_132598	K14209
Ps_132608	K14977
Ps_132611	K12175
Ps_132612	K12175
Ps_132615	K11498
Ps_132626	K16675
Ps_132628	K00830
Ps_132631	K14572
Ps_132639	K13606
Ps_132640	K13606
Ps_132641	K01937
Ps_132644	K16250
Ps_132653	K15192
Ps_132655	K00472
Ps_132658	K00079
Ps_132661	K11000
Ps_132663	K06892
Ps_132665	K17776
Ps_132672	K00873
Ps_132677	K09284
Ps_132678	K09284
Ps_132679	K03648
Ps_132682	K13260
Ps_132694	K11253
Ps_132697	K00001
Ps_132703	K06944
Ps_132704	K06944
Ps_132705	K00876
Ps_132711	K12603
Ps_132712	K12603
Ps_132717	K11155
Ps_132721	K03969
Ps_132731	K03350
Ps_132732	K07910
Ps_132738	K10746
Ps_132747	K16296
Ps_132752	K11699
Ps_132754	K17402
Ps_132755	K13917
Ps_132757	K02350
Ps_132772	K01653
Ps_132773	K08486
Ps_132781	K07953
Ps_132782	K07953
Ps_132786	K08064
Ps_132795	K04354
Ps_132798	K05864
Ps_132799	K05864
Ps_132810	K12946
Ps_132820	K05278
Ps_132821	K17867
Ps_132830	K14497
Ps_132831	K14497
Ps_132832	K14497
Ps_132834	K15032
Ps_132838	K13508
Ps_132841	K10999
Ps_132849	K17095
Ps_132850	K17095
Ps_132852	K08515
Ps_132854	K07955
Ps_132858	K08486
Ps_132862	K14397
Ps_132872	K14568
Ps_132877	K01051
Ps_132883	K08790
Ps_132887	K15902
Ps_132888	K01551
Ps_132889	K01696
Ps_132892	K14638
Ps_132903	K09753
Ps_132905	K09839
Ps_132906	K09839
Ps_132908	K00430
Ps_132923	K12599
Ps_132929	K14638
Ps_132932	K10357
Ps_132935	K12483
Ps_132938	K14487
Ps_132950	K03549
Ps_132951	K03549
Ps_132952	K15168
Ps_132953	K13034
Ps_132956	K01051
Ps_132960	K14288
Ps_132972	K18401
Ps_132975	K01362
Ps_132979	K00430
Ps_132984	K15338
Ps_132986	K15501
Ps_132991	K16743
Ps_132998	K13356
Ps_133003	K01205
Ps_133005	K00430
Ps_133008	K06085
Ps_133009	K06966
Ps_133012	K13459
Ps_133019	K01937
Ps_133025	K05391
Ps_133029	K04733
Ps_133033	K15382
Ps_133035	K14638
Ps_133055	K11341
Ps_133072	K13917
Ps_133073	K13917
Ps_133076	K12599
Ps_133077	K12599
Ps_133078	K10706
Ps_133079	K10706
Ps_133080	K10706
Ps_133081	K10706
Ps_133083	K13648
Ps_133085	K08737
Ps_133091	K11343
Ps_133095	K00430
Ps_133108	K05287
Ps_133111	K03439
Ps_133112	K14457
Ps_133114	K08515
Ps_133122	K01714
Ps_133128	K03006
Ps_133129	K03026
Ps_133130	K03026
Ps_133132	K01886
Ps_133137	K13950
Ps_133147	K14846
Ps_133157	K08900
Ps_133162	K13119
Ps_133178	K04728
Ps_133180	K14403
Ps_133190	K08064
Ps_133195	K14638
Ps_133196	K13162
Ps_133198	K06129
Ps_133203	K03238
Ps_133208	K12845
Ps_133209	K07375
Ps_133212	K17479
Ps_133213	K14484
Ps_133214	K15285
Ps_133215	K15285
Ps_133217	K09419
Ps_133232	K12194
Ps_133233	K12194
Ps_133234	K12194
Ps_133235	K15028
Ps_133236	K15028
Ps_133238	K13162
Ps_133239	K13162
Ps_133241	K15448
Ps_133242	K15448
Ps_133243	K02912
Ps_133244	K02882
Ps_133247	K10801
Ps_133248	K10801
Ps_133249	K10801
Ps_133250	K10801
Ps_133252	K01530
Ps_133260	K12896
Ps_133265	K10950
Ps_133274	K12843
Ps_133275	K05387
Ps_133282	K08900
Ps_133287	K03039
Ps_133288	K03039
Ps_133289	K08819
Ps_133290	K08819
Ps_133291	K08819
Ps_133292	K08819
Ps_133293	K08819
Ps_133301	K13412
Ps_133302	K12130
Ps_133305	K00753
Ps_133306	K00753
Ps_133307	K14432
Ps_133315	K10743
Ps_133316	K10743
Ps_133317	K01728
Ps_133319	K06892
Ps_133320	K09419
Ps_133321	K09419
Ps_133322	K05391
Ps_133327	K08738
Ps_133332	K18477
Ps_133341	K12492
Ps_133346	K01114
Ps_133349	K01897
Ps_133372	K08064
Ps_133373	K11279
Ps_133377	K01069
Ps_133384	K06443
Ps_133387	K14772
Ps_133390	K09699
Ps_133393	K14686
Ps_133394	K00588
Ps_133397	K03104
Ps_133398	K12622
Ps_133399	K12622
Ps_133402	K13339
Ps_133403	K13339
Ps_133405	K10268
Ps_133406	K10268
Ps_133407	K15164
Ps_133412	K12844
Ps_133413	K12844
Ps_133415	K13783
Ps_133419	K01285
Ps_133425	K18213
Ps_133426	K18213
Ps_133428	K13448
Ps_133430	K01580
Ps_133431	K01580
Ps_133434	K14190
Ps_133440	K18467
Ps_133442	K00966
Ps_133443	K05956
Ps_133444	K11835
Ps_133445	K11835
Ps_133453	K15281
Ps_133460	K01535
Ps_133461	K17871
Ps_133471	K02535
Ps_133473	K15414
Ps_133474	K13157
Ps_133478	K01512
Ps_133480	K16055
Ps_133485	K13947
Ps_133490	K15718
Ps_133492	K00924
Ps_133493	K00924
Ps_133504	K01792
Ps_133505	K01792
Ps_133506	K11314
Ps_133508	K12842
Ps_133509	K01805
Ps_133510	K01805
Ps_133515	K17616
Ps_133517	K03452
Ps_133535	K17871
Ps_133536	K17871
Ps_133537	K02935
Ps_133539	K01962
Ps_133540	K00670
Ps_133541	K00670
Ps_133542	K00670
Ps_133544	K00869
Ps_133548	K07442
Ps_133549	K01148
Ps_133550	K17525
Ps_133558	K12448
Ps_133569	K02209
Ps_133570	K02209
Ps_133571	K14514
Ps_133572	K14514
Ps_133587	K11446
Ps_133588	K11446
Ps_133592	K00430
Ps_133598	K00122
Ps_133609	K09840
Ps_133610	K09840
Ps_133615	K18134
Ps_133616	K01937
Ps_133642	K16279
Ps_133645	K14638
Ps_133663	K00737
Ps_133664	K10871
Ps_133668	K05674
Ps_133672	K00963
Ps_133675	K07904
Ps_133677	K05277
Ps_133680	K17506
Ps_133682	K03347
Ps_133685	K00021
Ps_133692	K15441
Ps_133693	K01673
Ps_133694	K01673
Ps_133708	K16283
Ps_133709	K16283
Ps_133710	K01867
Ps_133713	K03868
Ps_133719	K04392
Ps_133724	K15813
Ps_133727	K05309
Ps_133734	K18418
Ps_133735	K00111
Ps_133736	K01595
Ps_133745	K00099
Ps_133756	K14376
Ps_133760	K09419
Ps_133770	K00962
Ps_133774	K05868
Ps_133778	K04733
Ps_133785	K10768
Ps_133790	K15156
Ps_133796	K10591
Ps_133797	K15112
Ps_133798	K15112
Ps_133801	K03301
Ps_133812	K17943
Ps_133813	K17943
Ps_133814	K17943
Ps_133815	K17943
Ps_133816	K17943
Ps_133817	K10882
Ps_133821	K03553
Ps_133824	K01188
Ps_133828	K16280
Ps_133835	K13148
Ps_133837	K09588
Ps_133839	K10666
Ps_133846	K12900
Ps_133848	K05674
Ps_133849	K11438
Ps_133861	K01568
Ps_133863	K00844
Ps_133866	K08472
Ps_133868	K09338
Ps_133869	K00655
Ps_133875	K17710
Ps_133876	K17710
Ps_133877	K17710
Ps_133879	K13510
Ps_133892	K15397
Ps_133897	K10527
Ps_133898	K03165
Ps_133899	K03165
Ps_133904	K17095
Ps_133906	K18195
Ps_133918	K14497
Ps_133924	K09571
Ps_133932	K08900
Ps_133933	K18156
Ps_133935	K16743
Ps_133938	K06678
Ps_133951	K10575
Ps_133953	K13754
Ps_133957	K07760
Ps_133959	K14406
Ps_133961	K18442
Ps_133963	K17907
Ps_133964	K17907
Ps_133976	K07999
Ps_133978	K08999
Ps_133979	K08999
Ps_133982	K17362
Ps_133986	K10563
Ps_133994	K16578
Ps_133997	K04773
Ps_133998	K04773
Ps_134000	K01850
Ps_134004	K08900
Ps_134007	K01188
Ps_134008	K01188
Ps_134009	K01188
Ps_134010	K01188
Ps_134011	K01188
Ps_134018	K03083
Ps_134019	K03083
Ps_134020	K03083
Ps_134023	K14413
Ps_134032	K09264
Ps_134033	K09264
Ps_134036	K01535
Ps_134037	K01535
Ps_134038	K10875
Ps_134054	K11600
Ps_134062	K14803
Ps_134063	K14803
Ps_134064	K14803
Ps_134065	K14803
Ps_134068	K10640
Ps_134069	K14442
Ps_134070	K14442
Ps_134075	K10357
Ps_134080	K14487
Ps_134088	K13681
Ps_134091	K03327
Ps_134093	K08869
Ps_134106	K14649
Ps_134115	K16585
Ps_134120	K12598
Ps_134124	K03676
Ps_134127	K08736
Ps_134138	K03860
Ps_134139	K03355
Ps_134140	K03355
Ps_134151	K05285
Ps_134159	K10666
Ps_134163	K10400
Ps_134176	K10999
Ps_134177	K17964
Ps_134178	K05287
Ps_134179	K05287
Ps_134183	K00600
Ps_134184	K00600
Ps_134189	K06892
Ps_134194	K14638
Ps_134195	K14638
Ps_134199	K17263
Ps_134200	K17263
Ps_134205	K09874
Ps_134214	K01101
Ps_134221	K09567
Ps_134225	K01581
Ps_134232	K08737
Ps_134233	K04733
Ps_134234	K02356
Ps_134237	K08866
Ps_134242	K04123
Ps_134245	K15032
Ps_134247	K09422
Ps_134251	K08653
Ps_134252	K08653
Ps_134253	K03062
Ps_134254	K03062
Ps_134255	K03062
Ps_134256	K03062
Ps_134260	K10807
Ps_134262	K06664
Ps_134263	K06664
Ps_134264	K06173
Ps_134268	K14484
Ps_134269	K14484
Ps_134274	K00921
Ps_134278	K08081
Ps_134279	K08081
Ps_134283	K02896
Ps_134284	K00799
Ps_134285	K15115
Ps_134287	K14399
Ps_134290	K11841
Ps_134298	K01784
Ps_134299	K13179
Ps_134300	K11792
Ps_134305	K16578
Ps_134308	K05539
Ps_134309	K08869
Ps_134311	K08867
Ps_134312	K11339
Ps_134322	K14001
Ps_134325	K12823
Ps_134327	K05282
Ps_134351	K14432
Ps_134361	K01074
Ps_134363	K08653
Ps_134364	K08653
Ps_134367	K03514
Ps_134372	K11000
Ps_134376	K08287
Ps_134383	K14516
Ps_134386	K13171
Ps_134402	K03131
Ps_134403	K15683
Ps_134404	K15683
Ps_134408	K10395
Ps_134409	K10395
Ps_134411	K09560
Ps_134413	K11584
Ps_134414	K03787
Ps_134418	K13151
Ps_134422	K17619
Ps_134427	K16903
Ps_134435	K12900
Ps_134453	K03327
Ps_134458	K13110
Ps_134467	K05283
Ps_134469	K10949
Ps_134471	K02140
Ps_134478	K13430
Ps_134479	K13430
Ps_134489	K10728
Ps_134493	K10357
Ps_134494	K10357
Ps_134495	K10532
Ps_134496	K10532
Ps_134497	K10643
Ps_134498	K10643
Ps_134503	K11699
Ps_134509	K15436
Ps_134518	K04482
Ps_134520	K17604
Ps_134521	K11804
Ps_134522	K03858
Ps_134523	K03858
Ps_134525	K11592
Ps_134529	K14709
Ps_134530	K14709
Ps_134534	K11718
Ps_134536	K00387
Ps_134537	K06664
Ps_134540	K07033
Ps_134544	K09272
Ps_134545	K09272
Ps_134546	K09272
Ps_134547	K16302
Ps_134548	K16302
Ps_134549	K16302
Ps_134555	K11000
Ps_134560	K04506
Ps_134561	K14571
Ps_134566	K15437
Ps_134573	K10842
Ps_134590	K14432
Ps_134615	K11816
Ps_134619	K01530
Ps_134621	K01115
Ps_134622	K10401
Ps_134628	K10523
Ps_134631	K01537
Ps_134633	K01115
Ps_134638	K03549
Ps_134642	K06627
Ps_134646	K11592
Ps_134647	K11592
Ps_134651	K17800
Ps_134652	K06100
Ps_134658	K16221
Ps_134668	K14649
Ps_134678	K09955
Ps_134679	K08286
Ps_134701	K14009
Ps_134702	K14009
Ps_134711	K00975
Ps_134712	K00924
Ps_134720	K17499
Ps_134730	K04485
Ps_134731	K15979
Ps_134734	K09338
Ps_134735	K09338
Ps_134737	K14486
Ps_134738	K14486
Ps_134740	K17964
Ps_134744	K01303
Ps_134745	K08486
Ps_134746	K06889
Ps_134747	K06889
Ps_134755	K13418
Ps_134758	K15192
Ps_134759	K13447
Ps_134760	K12619
Ps_134770	K03107
Ps_134771	K14491
Ps_134776	K03283
Ps_134780	K02358
Ps_134809	K15196
Ps_134815	K02221
Ps_134818	K09422
Ps_134840	K09422
Ps_134841	K15196
Ps_134842	K07195
Ps_134843	K01411
Ps_134844	K11985
Ps_134853	K15203
Ps_134854	K00021
Ps_134855	K13155
Ps_134856	K07466
Ps_134859	K15014
Ps_134873	K05658
Ps_134874	K05658
Ps_134879	K10268
Ps_134880	K11593
Ps_134881	K11593
Ps_134888	K01188
Ps_134893	K08486
Ps_134896	K01792
Ps_134897	K01792
Ps_134898	K08150
Ps_134901	K03165
Ps_134902	K04649
Ps_134905	K00860
Ps_134913	K10357
Ps_134916	K01728
Ps_134917	K01728
Ps_134920	K14855
Ps_134922	K04733
Ps_134925	K01529
Ps_134927	K01669
Ps_134928	K07399
Ps_134932	K03787
Ps_134933	K09201
Ps_134939	K17424
Ps_134940	K17424
Ps_134941	K17424
Ps_134943	K13348
Ps_134947	K07512
Ps_134950	K09286
Ps_134958	K01115
Ps_134961	K08867
Ps_134963	K15296
Ps_134964	K15296
Ps_134965	K12462
Ps_134967	K03327
Ps_134969	K15728
Ps_134984	K14496
Ps_134987	K14289
Ps_134988	K14289
Ps_134994	K15283
Ps_134995	K15283
Ps_134996	K15283
Ps_134998	K11647
Ps_135003	K14172
Ps_135005	K08658
Ps_135006	K08517
Ps_135009	K12450
Ps_135013	K17911
Ps_135015	K10572
Ps_135016	K10572
Ps_135017	K07119
Ps_135018	K02895
Ps_135019	K02895
Ps_135020	K02895
Ps_135021	K02895
Ps_135022	K02895
Ps_135023	K02895
Ps_135027	K13993
Ps_135037	K00995
Ps_135038	K00995
Ps_135039	K00995
Ps_135041	K00995
Ps_135053	K03538
Ps_135054	K17618
Ps_135069	K05643
Ps_135070	K00799
Ps_135074	K13993
Ps_135075	K13993
Ps_135086	K05894
Ps_135087	K05894
Ps_135088	K05894
Ps_135091	K05894
Ps_135093	K05894
Ps_135094	K05894
Ps_135105	K11858
Ps_135112	K16573
Ps_135115	K17613
Ps_135118	K00695
Ps_135122	K13035
Ps_135130	K14721
Ps_135134	K17470
Ps_135136	K08059
Ps_135141	K09840
Ps_135144	K12347
Ps_135149	K18423
Ps_135164	K08900
Ps_135165	K03596
Ps_135167	K11253
Ps_135172	K02116
Ps_135173	K02116
Ps_135177	K14169
Ps_135178	K14169
Ps_135179	K14169
Ps_135180	K14169
Ps_135181	K14169
Ps_135182	K14169
Ps_135183	K14169
Ps_135184	K14169
Ps_135185	K14169
Ps_135186	K14169
Ps_135187	K14169
Ps_135188	K14169
Ps_135190	K01687
Ps_135192	K05310
Ps_135193	K05310
Ps_135194	K05310
Ps_135195	K17607
Ps_135197	K17607
Ps_135202	K09755
Ps_135204	K12821
Ps_135213	K13448
Ps_135214	K13448
Ps_135222	K05236
Ps_135223	K05236
Ps_135224	K13156
Ps_135225	K13156
Ps_135231	K08867
Ps_135234	K12821
Ps_135235	K09422
Ps_135237	K02735
Ps_135240	K12619
Ps_135248	K15151
Ps_135249	K15151
Ps_135251	K03070
Ps_135253	K01183
Ps_135255	K12854
Ps_135256	K10760
Ps_135257	K15400
Ps_135258	K15400
Ps_135259	K15400
Ps_135269	K15033
Ps_135271	K07023
Ps_135272	K07023
Ps_135275	K06062
Ps_135276	K06062
Ps_135282	K00847
Ps_135287	K01456
Ps_135288	K01456
Ps_135300	K17471
Ps_135301	K17471
Ps_135305	K14810
Ps_135306	K02868
Ps_135312	K17499
Ps_135313	K17499
Ps_135326	K14567
Ps_135337	K15340
Ps_135341	K04371
Ps_135348	K14500
Ps_135349	K11838
Ps_135354	K07901
Ps_135355	K07901
Ps_135359	K14496
Ps_135365	K13832
Ps_135366	K13832
Ps_135369	K13448
Ps_135370	K13448
Ps_135371	K08829
Ps_135372	K10738
Ps_135374	K10257
Ps_135375	K10257
Ps_135379	K13412
Ps_135380	K13412
Ps_135381	K13412
Ps_135388	K14207
Ps_135391	K01051
Ps_135392	K15710
Ps_135395	K00208
Ps_135396	K00472
Ps_135399	K04368
Ps_135411	K16251
Ps_135413	K05349
Ps_135415	K04392
Ps_135416	K04392
Ps_135418	K14497
Ps_135420	K01301
Ps_135421	K01301
Ps_135423	K17545
Ps_135428	K11000
Ps_135431	K05391
Ps_135432	K06916
Ps_135433	K06916
Ps_135436	K11816
Ps_135442	K06110
Ps_135443	K15463
Ps_135445	K05658
Ps_135449	K17471
Ps_135450	K17471
Ps_135451	K01568
Ps_135459	K07999
Ps_135462	K00847
Ps_135463	K00847
Ps_135466	K06130
Ps_135468	K16196
Ps_135469	K10760
Ps_135475	K15445
Ps_135476	K01634
Ps_135490	K17506
Ps_135492	K00688
Ps_135494	K00166
Ps_135495	K00166
Ps_135496	K06638
Ps_135499	K09566
Ps_135500	K02320
Ps_135504	K08827
Ps_135505	K10901
Ps_135508	K10400
Ps_135509	K12192
Ps_135510	K17964
Ps_135511	K17964
Ps_135512	K17964
Ps_135517	K13484
Ps_135528	K11548
Ps_135531	K07304
Ps_135534	K09580
Ps_135535	K08832
Ps_135541	K02365
Ps_135551	K07456
Ps_135559	K10293
Ps_135560	K03834
Ps_135562	K01051
Ps_135567	K13154
Ps_135568	K15281
Ps_135569	K15084
Ps_135572	K03327
Ps_135573	K03327
Ps_135574	K13412
Ps_135575	K13412
Ps_135576	K13412
Ps_135583	K01885
Ps_135584	K01885
Ps_135594	K02324
Ps_135595	K05016
Ps_135596	K09419
Ps_135597	K17822
Ps_135598	K01578
Ps_135601	K14310
Ps_135602	K14310
Ps_135604	K13464
Ps_135616	K17839
Ps_135617	K17839
Ps_135633	K01568
Ps_135634	K07870
Ps_135649	K14488
Ps_135651	K11000
Ps_135653	K01051
Ps_135656	K17500
Ps_135675	K01193
Ps_135677	K13111
Ps_135681	K04733
Ps_135682	K17497
Ps_135684	K06674
Ps_135690	K04715
Ps_135695	K14515
Ps_135697	K09756
Ps_135698	K16296
Ps_135699	K16296
Ps_135715	K17601
Ps_135724	K11858
Ps_135727	K12347
Ps_135728	K07765
Ps_135739	K15015
Ps_135759	K01087
Ps_135770	K03426
Ps_135774	K10590
Ps_135775	K10590
Ps_135776	K14498
Ps_135777	K14948
Ps_135778	K14948
Ps_135782	K05350
Ps_135783	K05350
Ps_135785	K13448
Ps_135786	K13448
Ps_135787	K08237
Ps_135788	K08237
Ps_135789	K17604
Ps_135790	K17604
Ps_135791	K15040
Ps_135792	K15040
Ps_135793	K15040
Ps_135794	K15040
Ps_135795	K15040
Ps_135796	K15040
Ps_135797	K01090
Ps_135817	K13459
Ps_135826	K00860
Ps_135827	K00860
Ps_135840	K07152
Ps_135842	K11446
Ps_135843	K12486
Ps_135858	K14321
Ps_135859	K17422
Ps_135860	K17422
Ps_135872	K15334
Ps_135873	K15334
Ps_135880	K14406
Ps_135882	K17553
Ps_135888	K03094
Ps_135894	K12867
Ps_135897	K00128
Ps_135909	K11274
Ps_135911	K05757
Ps_135916	K12177
Ps_135917	K12177
Ps_135926	K03137
Ps_135945	K13783
Ps_135949	K10706
Ps_135950	K15032
Ps_135956	K16912
Ps_135968	K15170
Ps_135970	K11666
Ps_135979	K10871
Ps_135984	K11971
Ps_135985	K02935
Ps_135989	K08235
Ps_135993	K06627
Ps_135998	K09422
Ps_135999	K09422
Ps_136004	K09498
Ps_136021	K01265
Ps_136022	K11292
Ps_136023	K11292
Ps_136024	K01265
Ps_136025	K11292
Ps_136030	K15731
Ps_136048	K14772
Ps_136049	K14772
Ps_136050	K17601
Ps_136055	K18586
Ps_136056	K18586
Ps_136062	K08819
Ps_136066	K03549
Ps_136074	K13508
Ps_136082	K09588
Ps_136083	K13412
Ps_136084	K13412
Ps_136086	K05605
Ps_136087	K14488
Ps_136106	K15361
Ps_136116	K05391
Ps_136118	K10523
Ps_136119	K10523
Ps_136123	K17686
Ps_136135	K08472
Ps_136137	K11816
Ps_136144	K04710
Ps_136151	K18404
Ps_136154	K12734
Ps_136158	K12393
Ps_136159	K12393
Ps_136160	K12393
Ps_136161	K12393
Ps_136164	K15378
Ps_136171	K06911
Ps_136172	K06911
Ps_136173	K06911
Ps_136174	K06911
Ps_136181	K07178
Ps_136182	K14313
Ps_136183	K03850
Ps_136184	K03850
Ps_136190	K00975
Ps_136191	K18081
Ps_136192	K18081
Ps_136193	K15505
Ps_136197	K12126
Ps_136198	K05282
Ps_136203	K02684
Ps_136204	K02684
Ps_136226	K13168
Ps_136227	K17686
Ps_136231	K07020
Ps_136235	K12897
Ps_136236	K06901
Ps_136237	K18172
Ps_136238	K00472
Ps_136239	K00472
Ps_136241	K11982
Ps_136245	K13288
Ps_136247	K10257
Ps_136248	K10257
Ps_136249	K10257
Ps_136260	K12837
Ps_136261	K12837
Ps_136262	K12837
Ps_136266	K11838
Ps_136267	K09645
Ps_136271	K07897
Ps_136272	K07897
Ps_136274	K07877
Ps_136275	K07877
Ps_136276	K01528
Ps_136297	K01866
Ps_136298	K01533
Ps_136303	K01183
Ps_136304	K01183
Ps_136305	K01183
Ps_136313	K02291
Ps_136314	K15084
Ps_136325	K14845
Ps_136327	K14009
Ps_136329	K03531
Ps_136330	K03531
Ps_136331	K03531
Ps_136334	K11518
Ps_136335	K11518
Ps_136336	K08679
Ps_136342	K14489
Ps_136343	K14489
Ps_136345	K15440
Ps_136355	K15334
Ps_136356	K15334
Ps_136358	K02979
Ps_136359	K11816
Ps_136363	K04125
Ps_136390	K14485
Ps_136391	K14485
Ps_136392	K14485
Ps_136393	K14485
Ps_136394	K14485
Ps_136396	K00833
Ps_136398	K06119
Ps_136403	K10901
Ps_136406	K02871
Ps_136407	K01918
Ps_136408	K01918
Ps_136415	K01728
Ps_136425	K01247
Ps_136427	K08081
Ps_136428	K02881
Ps_136432	K01051
Ps_136433	K01051
Ps_136442	K10273
Ps_136443	K00565
Ps_136444	K00565
Ps_136445	K00565
Ps_136446	K00565
Ps_136447	K09122
Ps_136453	K12874
Ps_136454	K12874
Ps_136460	K07007
Ps_136462	K13217
Ps_136464	K06942
Ps_136465	K11420
Ps_136466	K11420
Ps_136468	K00942
Ps_136471	K14411
Ps_136472	K11858
Ps_136473	K01193
Ps_136474	K15192
Ps_136478	K10858
Ps_136479	K10858
Ps_136481	K03686
Ps_136486	K18468
Ps_136487	K18468
Ps_136490	K13523
Ps_136491	K13523
Ps_136492	K13523
Ps_136498	K14593
Ps_136499	K14593
Ps_136500	K17262
Ps_136501	K17262
Ps_136504	K11578
Ps_136512	K08235
Ps_136516	K06961
Ps_136520	K12448
Ps_136521	K12448
Ps_136527	K15803
Ps_136535	K06676
Ps_136536	K06965
Ps_136537	K15156
Ps_136539	K03012
Ps_136552	K15102
Ps_136553	K15102
Ps_136557	K02470
Ps_136565	K09422
Ps_136566	K03327
Ps_136567	K01887
Ps_136569	K15378
Ps_136573	K03327
Ps_136580	K09874
Ps_136583	K09286
Ps_136588	K09841
Ps_136602	K00457
Ps_136603	K05289
Ps_136610	K14492
Ps_136623	K13162
Ps_136624	K13162
Ps_136646	K10406
Ps_136647	K11000
Ps_136653	K03549
Ps_136662	K10706
Ps_136672	K09580
Ps_136682	K17065
Ps_136688	K17781
Ps_136692	K07583
Ps_136693	K12592
Ps_136694	K10592
Ps_136695	K10592
Ps_136696	K10592
Ps_136699	K14638
Ps_136700	K15920
Ps_136704	K06890
Ps_136705	K06890
Ps_136706	K02941
Ps_136710	K16297
Ps_136711	K16297
Ps_136712	K16297
Ps_136715	K03022
Ps_136716	K03022
Ps_136718	K01759
Ps_136720	K08287
Ps_136729	K10798
Ps_136730	K01785
Ps_136736	K00652
Ps_136737	K15397
Ps_136739	K18164
Ps_136740	K18164
Ps_136742	K00797
Ps_136743	K00797
Ps_136744	K00797
Ps_136767	K09834
Ps_136771	K10666
Ps_136774	K07297
Ps_136775	K07297
Ps_136783	K09919
Ps_136784	K09919
Ps_136786	K03850
Ps_136787	K04460
Ps_136788	K04460
Ps_136794	K11450
Ps_136798	K10683
Ps_136801	K16298
Ps_136818	K08739
Ps_136819	K08739
Ps_136820	K08739
Ps_136821	K08739
Ps_136824	K07252
Ps_136825	K01209
Ps_136830	K04773
Ps_136833	K13681
Ps_136841	K16223
Ps_136842	K16223
Ps_136846	K16276
Ps_136847	K16276
Ps_136849	K13412
Ps_136850	K13412
Ps_136854	K01800
Ps_136855	K01800
Ps_136858	K03575
Ps_136859	K03575
Ps_136867	K11654
Ps_136868	K11654
Ps_136904	K16240
Ps_136908	K07759
Ps_136914	K12655
Ps_136919	K01759
Ps_136925	K08282
Ps_136931	K04640
Ps_136932	K01011
Ps_136933	K01011
Ps_136937	K00703
Ps_136943	K00888
Ps_136953	K02218
Ps_136965	K03018
Ps_136973	K00586
Ps_136975	K08819
Ps_136978	K03848
Ps_136979	K03848
Ps_136982	K09422
Ps_136983	K15601
Ps_136984	K01303
Ps_136985	K01303
Ps_136987	K01772
Ps_137000	K04382
Ps_137001	K04382
Ps_137003	K03549
Ps_137004	K03549
Ps_137007	K01595
Ps_137008	K05391
Ps_137011	K05917
Ps_137015	K01595
Ps_137017	K01859
Ps_137025	K08869
Ps_137026	K08869
Ps_137027	K02470
Ps_137030	K06173
Ps_137031	K14489
Ps_137033	K06316
Ps_137034	K06316
Ps_137036	K01194
Ps_137038	K04733
Ps_137040	K15178
Ps_137041	K15178
Ps_137044	K14611
Ps_137045	K14611
Ps_137046	K14611
Ps_137047	K14611
Ps_137049	K10047
Ps_137061	K13257
Ps_137062	K13648
Ps_137066	K15382
Ps_137070	K00276
Ps_137071	K00276
Ps_137072	K00276
Ps_137073	K00276
Ps_137076	K00387
Ps_137077	K00387
Ps_137078	K01689
Ps_137079	K08829
Ps_137084	K00021
Ps_137090	K15400
Ps_137097	K03178
Ps_137100	K01057
Ps_137101	K03005
Ps_137102	K03005
Ps_137106	K08495
Ps_137109	K14686
Ps_137117	K14191
Ps_137125	K00939
Ps_137126	K00939
Ps_137127	K00939
Ps_137128	K00939
Ps_137135	K15115
Ps_137141	K01051
Ps_137142	K01051
Ps_137143	K14424
Ps_137148	K09490
Ps_137151	K04711
Ps_137152	K04711
Ps_137153	K01188
Ps_137162	K09285
Ps_137163	K09285
Ps_137164	K09285
Ps_137173	K16732
Ps_137174	K16732
Ps_137176	K16912
Ps_137179	K00833
Ps_137182	K00966
Ps_137186	K07964
Ps_137188	K02998
Ps_137189	K11663
Ps_137198	K14442
Ps_137200	K13679
Ps_137211	K14431
Ps_137212	K10781
Ps_137228	K14685
Ps_137229	K14685
Ps_137235	K16675
Ps_137236	K16675
Ps_137248	K17675
Ps_137249	K03538
Ps_137250	K03538
Ps_137251	K03538
Ps_137252	K03538
Ps_137261	K12637
Ps_137270	K15075
Ps_137274	K02925
Ps_137282	K12837
Ps_137283	K07393
Ps_137284	K07393
Ps_137285	K07393
Ps_137302	K16329
Ps_137308	K04715
Ps_137309	K04715
Ps_137311	K10695
Ps_137313	K03348
Ps_137315	K03348
Ps_137316	K03348
Ps_137322	K17470
Ps_137323	K17470
Ps_137324	K17470
Ps_137325	K17470
Ps_137326	K12663
Ps_137332	K11855
Ps_137334	K14412
Ps_137346	K08869
Ps_137347	K01785
Ps_137354	K00799
Ps_137361	K15601
Ps_137364	K03348
Ps_137365	K10734
Ps_137371	K07198
Ps_137372	K07198
Ps_137373	K09422
Ps_137374	K09422
Ps_137375	K09422
Ps_137386	K14431
Ps_137387	K14431
Ps_137390	K16276
Ps_137394	K05766
Ps_137401	K18185
Ps_137402	K01230
Ps_137403	K01230
Ps_137413	K01633
Ps_137414	K01633
Ps_137420	K12127
Ps_137425	K17302
Ps_137426	K17302
Ps_137427	K01535
Ps_137428	K14611
Ps_137430	K12483
Ps_137432	K13162
Ps_137433	K13162
Ps_137434	K13162
Ps_137435	K13648
Ps_137436	K02879
Ps_137441	K07977
Ps_137447	K16810
Ps_137448	K14498
Ps_137449	K14498
Ps_137453	K05387
Ps_137454	K05387
Ps_137458	K00924
Ps_137469	K14488
Ps_137470	K14488
Ps_137471	K14488
Ps_137472	K14488
Ps_137475	K10803
Ps_137476	K12125
Ps_137482	K06072
Ps_137484	K01710
Ps_137485	K15086
Ps_137487	K09338
Ps_137490	K01183
Ps_137499	K01006
Ps_137500	K01006
Ps_137501	K01006
Ps_137510	K14802
Ps_137511	K14802
Ps_137528	K08492
Ps_137529	K08492
Ps_137535	K03453
Ps_137538	K07456
Ps_137547	K15026
Ps_137568	K13696
Ps_137574	K01051
Ps_137579	K11137
Ps_137580	K04392
Ps_137583	K00387
Ps_137597	K07466
Ps_137601	K17686
Ps_137602	K17686
Ps_137605	K04121
Ps_137614	K13161
Ps_137618	K07277
Ps_137619	K11275
Ps_137620	K11275
Ps_137627	K00760
Ps_137640	K03686
Ps_137641	K03017
Ps_137642	K13116
Ps_137644	K08734
Ps_137645	K08734
Ps_137646	K14962
Ps_137648	K14295
Ps_137649	K14295
Ps_137650	K17710
Ps_137663	K11855
Ps_137664	K09419
Ps_137665	K09419
Ps_137680	K02350
Ps_137681	K02350
Ps_137682	K02350
Ps_137683	K02350
Ps_137687	K17686
Ps_137695	K13151
Ps_137699	K01802
Ps_137713	K09286
Ps_137715	K00128
Ps_137722	K09755
Ps_137726	K01627
Ps_137731	K01719
Ps_137736	K01489
Ps_137739	K00921
Ps_137740	K01738
Ps_137741	K01738
Ps_137742	K01738
Ps_137743	K09338
Ps_137744	K09338
Ps_137751	K11267
Ps_137765	K08238
Ps_137771	K02865
Ps_137775	K14004
Ps_137782	K01061
Ps_137783	K01061
Ps_137788	K15188
Ps_137789	K15188
Ps_137796	K03094
Ps_137801	K10875
Ps_137802	K10875
Ps_137803	K10875
Ps_137804	K10875
Ps_137807	K16584
Ps_137812	K05288
Ps_137813	K05288
Ps_137821	K01114
Ps_137822	K11672
Ps_137824	K01885
Ps_137827	K10765
Ps_137834	K01366
Ps_137835	K01366
Ps_137838	K03457
Ps_137840	K05278
Ps_137848	K14487
Ps_137854	K12657
Ps_137867	K00430
Ps_137868	K00430
Ps_137869	K12948
Ps_137871	K08869
Ps_137879	K01961
Ps_137880	K01961
Ps_137883	K05655
Ps_137886	K00924
Ps_137888	K12489
Ps_137889	K08247
Ps_137890	K12898
Ps_137891	K12898
Ps_137892	K12898
Ps_137904	K07910
Ps_137905	K07910
Ps_137910	K01870
Ps_137921	K11878
Ps_137922	K11878
Ps_137930	K03754
Ps_137931	K01102
Ps_137932	K01102
Ps_137933	K01102
Ps_137934	K01102
Ps_137935	K01102
Ps_137936	K01102
Ps_137937	K12486
Ps_137938	K12486
Ps_137958	K13941
Ps_137959	K14295
Ps_137973	K01213
Ps_137975	K06171
Ps_137981	K04733
Ps_137982	K04733
Ps_137988	K06127
Ps_137989	K06127
Ps_137990	K06127
Ps_137991	K14213
Ps_137994	K09422
Ps_137995	K01736
Ps_137996	K01736
Ps_137997	K01736
Ps_138000	K04733
Ps_138005	K01115
Ps_138006	K01115
Ps_138014	K05758
Ps_138015	K11650
Ps_138023	K12930
Ps_138025	K03029
Ps_138026	K03029
Ps_138032	K09874
Ps_138034	K09286
Ps_138038	K11855
Ps_138047	K10268
Ps_138048	K03500
Ps_138049	K03500
Ps_138050	K03500
Ps_138058	K01728
[truncated: 21,692 more rows]
