# Supplementary material for: De novo assembly and characterisation of the field pea transcriptome using RNA-Seq
Source: BMC Genomics. 2015 Aug 16;16(1):611. doi: 10.1186/s12864-015-1815-7 (PMC4537571; doi:10.1186/s12864-015-1815-7)
Supplement: Additional file 7: — (A). Bioinformatic comparison (BLASTN) of Kaspa contigs against the pea transcriptome datasets. The information includes the BLASTN results obtained as a result of comparison of Kaspa contigs against four other transcriptome datasets of pea at a threshold E value < 10−10. (B) Bioinformatic comparison (BLASTN) of Parafield contigs against the pea transcriptome datasets: The information includes the BLASTN results obtained as a result of comparison of Parafield contigs against four other transcriptome datasets of pea at a threshold E value < 10−10. (ZIP 31071 kb) [file 12864_2015_1815_MOESM7_ESM.zip]

Archive with 2 entries (2 files):
- sup7B.xlsx
- sup7A.xlsx
