# Supplementary material for: De novo assembly and characterisation of the field pea transcriptome using RNA-Seq
Source: BMC Genomics. 2015 Aug 16;16(1):611. doi: 10.1186/s12864-015-1815-7 (PMC4537571; doi:10.1186/s12864-015-1815-7)
Supplement: Additional file 7: — (A). Bioinformatic comparison (BLASTN) of Kaspa contigs against the pea transcriptome datasets. The information includes the BLASTN results obtained as a result of comparison of Kaspa contigs against four other transcriptome datasets of pea at a threshold E value < 10−10. (B) Bioinformatic comparison (BLASTN) of Parafield contigs against the pea transcriptome datasets: The information includes the BLASTN results obtained as a result of comparison of Parafield contigs against four other transcriptome datasets of pea at a threshold E value < 10−10. (ZIP 31071 kb) [file 12864_2015_1815_MOESM7_ESM.zip › sup7B.xlsx]

## Sheet: Parafield_Durate
Query	Reference	%_identity	alignment_length	mismatches	gap_openings	q_start	q_end	s_start	s_end	e_value	bit_score
gi|583919548|gb|GAMJ01000001.1|	Ps_213846	98.18	2193	14	17	9	2182	2261	76	0	3808
gi|583919547|gb|GAMJ01000002.1|	Ps_234420	99.57	2532	5	6	2	2530	30	2558	0	4610
gi|583919546|gb|GAMJ01000003.1|	Ps_156387	99.68	2778	0	9	3	2776	2953	181	0	5072
gi|583919545|gb|GAMJ01000004.1|	Ps_153156	99.2	748	4	2	893	1639	808	62	0	1347
gi|583919544|gb|GAMJ01000005.1|	Ps_157676	99.85	663	1	0	92	754	3	665	0	1219
gi|583919543|gb|GAMJ01000006.1|	Ps_239534	99.74	2310	1	5	4	2311	2346	40	0	4229
gi|583919542|gb|GAMJ01000007.1|	Ps_153137	99.86	2070	2	1	357	2426	2372	304	0	3805
gi|583919541|gb|GAMJ01000008.1|	Ps_146591	99.44	886	2	3	11	896	883	1	0	1609
gi|583919540|gb|GAMJ01000009.1|	Ps_223942	95.09	387	17	2	21	406	40	425	3e-173	608
gi|583919539|gb|GAMJ01000010.1|	Ps_138573	99.23	1164	2	7	30	1192	1180	23	0	2093
gi|583919538|gb|GAMJ01000011.1|	Ps_135574	99.23	1940	9	5	1	1940	1980	3913	0	3496
gi|583919535|gb|GAMJ01000012.1|	Ps_261826	99.8	2467	2	3	309	2775	2528	65	0	4525
gi|583919534|gb|GAMJ01000013.1|	Ps_150669	99.85	1338	0	2	419	1756	1	1336	0	2459
gi|583919533|gb|GAMJ01000014.1|	Ps_188295	99.79	1900	2	2	310	2208	1	1899	0	3485
gi|583919532|gb|GAMJ01000015.1|	Ps_160360	99.91	1141	1	0	42	1182	29	1169	0	2102
gi|583919531|gb|GAMJ01000016.1|	Ps_138521	99.83	1173	0	2	1075	2247	40	1210	0	2154
gi|583919530|gb|GAMJ01000017.1|	Ps_217268	99.66	875	0	3	28	901	873	1	0	1596
gi|583919529|gb|GAMJ01000018.1|	Ps_253888	99.66	2037	2	5	1	2034	2035	1	0	3720
gi|583919528|gb|GAMJ01000019.1|	Ps_145624	99.3	1289	1	8	334	1615	1	1288	0	2324
gi|583919527|gb|GAMJ01000020.1|	Ps_228976	99.8	508	1	0	32	539	508	1	0	933
gi|583919526|gb|GAMJ01000021.1|	Ps_260179	99.4	2012	10	2	4	2014	19	2029	0	3651
gi|583919525|gb|GAMJ01000022.1|	Ps_232340	99.68	1242	0	4	670	1909	1	1240	0	2268
gi|583919524|gb|GAMJ01000023.1|	Ps_261793	99.86	2116	0	3	2	2116	21	2134	0	3888
gi|583919523|gb|GAMJ01000024.1|	Ps_225765	99.28	1381	8	2	465	1844	1445	66	0	2497
gi|583919522|gb|GAMJ01000025.1|	Ps_140409	99.42	688	1	3	1016	1702	728	43	0	1245
gi|583919521|gb|GAMJ01000026.1|	Ps_160855	100	782	0	0	506	1287	17	798	0	1445
gi|583919520|gb|GAMJ01000027.1|	Ps_262057	99.86	1472	1	1	145	1616	1480	10	0	2706
gi|583919519|gb|GAMJ01000028.1|	Ps_139878	100	706	0	0	84	789	182	887	0	1304
gi|583919518|gb|GAMJ01000029.1|	Ps_140194	99.83	1720	0	3	70	1788	1	1718	0	3157
gi|583919517|gb|GAMJ01000030.1|	Ps_145824	100	1042	0	0	557	1598	1063	22	0	1925
gi|583919516|gb|GAMJ01000031.1|	Ps_136710	99.88	813	0	1	867	1679	844	33	0	1495
gi|583919515|gb|GAMJ01000032.1|	Ps_223871	98.39	1617	23	3	1182	2796	1647	32	0	2839
gi|583919514|gb|GAMJ01000033.1|	Ps_160862	99.76	833	0	1	479	1309	1	833	0	1526
gi|583919513|gb|GAMJ01000034.1|	Ps_213411	99.03	1345	13	0	355	1699	20	1364	0	2412
gi|583919512|gb|GAMJ01000035.1|	Ps_147849	99.84	1283	2	0	328	1610	9	1291	0	2359
gi|583919511|gb|GAMJ01000036.1|	Ps_159062	99.61	772	1	2	7	777	1475	705	0	1408
gi|583919510|gb|GAMJ01000037.1|	Ps_129568	99	1295	5	8	5	1299	1317	31	0	2313
gi|583919509|gb|GAMJ01000038.1|	Ps_156722	99.54	1968	5	3	16	1981	2054	89	0	3587
gi|583919508|gb|GAMJ01000039.1|	Ps_131344	99.95	1898	1	0	286	2183	1	1898	0	3500
gi|583919507|gb|GAMJ01000040.1|	Ps_149158	99.47	936	5	0	1417	2352	1010	75	0	1701
gi|583919506|gb|GAMJ01000041.1|	Ps_228157	99.41	1692	5	5	494	2185	1	1687	0	3070
gi|583919505|gb|GAMJ01000042.1|	Ps_261634	99.56	2039	1	7	1	2039	2142	112	0	3711
gi|583919504|gb|GAMJ01000043.1|	Ps_146608	99.53	1269	2	4	287	1554	1	1266	0	2307
gi|583919503|gb|GAMJ01000044.1|	Ps_153222	99.68	1250	3	1	428	1677	1	1249	0	2285
gi|583919502|gb|GAMJ01000045.1|	Ps_162859	99.82	2190	2	2	1	2190	2188	1	0	4021
gi|583919501|gb|GAMJ01000046.1|	Ps_132064	99.21	890	6	1	162	1051	511	1399	0	1604
gi|583919500|gb|GAMJ01000047.1|	Ps_144156	98.56	627	9	0	456	1082	35	661	0	1109
gi|583919499|gb|GAMJ01000048.1|	Ps_206342	98.66	967	1	12	1	966	956	1	0	1705
gi|583919498|gb|GAMJ01000049.1|	Ps_137948	98.93	1495	11	5	19	1512	13	1503	0	2667
gi|583919497|gb|GAMJ01000050.1|	Ps_247296	99.43	870	5	0	273	1142	870	1	0	1580
gi|583919496|gb|GAMJ01000051.1|	Ps_256188	99.77	430	1	0	443	872	465	36	0	789
gi|583919495|gb|GAMJ01000052.1|	Ps_130330	99.2	1879	11	3	8	1884	2032	156	0	3384
gi|583919494|gb|GAMJ01000053.1|	Ps_261932	99.76	2116	2	3	1	2116	2217	105	0	3877
gi|583919493|gb|GAMJ01000054.1|	Ps_224128	99.58	1897	1	7	5	1899	257	2148	0	3452
gi|583919492|gb|GAMJ01000055.1|	Ps_144236	99.68	617	2	0	407	1023	617	1	0	1129
gi|583919491|gb|GAMJ01000056.1|	Ps_141192	99.68	1565	4	1	8	1572	1696	133	0	2863
gi|583919490|gb|GAMJ01000057.1|	Ps_157042	96.67	842	15	6	992	1832	42	871	0	1387
gi|583919489|gb|GAMJ01000058.1|	Ps_234322	99.92	1295	1	0	669	1963	1295	1	0	2386
gi|583919488|gb|GAMJ01000059.1|	Ps_154830	99.36	2203	12	2	3	2204	2268	67	0	3989
gi|583919487|gb|GAMJ01000060.1|	Ps_236507	99.65	573	2	0	537	1109	1	573	0	1048
gi|583919486|gb|GAMJ01000061.1|	Ps_218638	99.25	1608	1	11	52	1658	1793	196	0	2892
gi|583919485|gb|GAMJ01000062.1|	Ps_241193	99.45	1096	0	6	991	2084	1	1092	0	1986
gi|583919484|gb|GAMJ01000063.1|	Ps_241960	99.55	1111	1	3	1	1111	55	1161	0	2023
gi|583919483|gb|GAMJ01000064.1|	Ps_248584	99.57	2536	10	1	6	2541	75	2609	0	4621
gi|583919482|gb|GAMJ01000065.1|	Ps_137597	99.94	1679	0	1	1	1679	187	1864	0	3094
gi|583919481|gb|GAMJ01000066.1|	Ps_248167	99	2003	20	0	16	2018	2026	24	0	3589
gi|583919480|gb|GAMJ01000067.1|	Ps_147555	98.6	1212	13	4	125	1334	47	1256	0	2141
gi|583919479|gb|GAMJ01000068.1|	Ps_196471	98	549	5	6	628	1176	1	543	0	957
gi|583919478|gb|GAMJ01000069.1|	Ps_257754	99.77	875	2	0	989	1863	109	983	0	1605
gi|583919477|gb|GAMJ01000070.1|	Ps_222505	99.23	1958	10	4	2	1956	1956	1	0	3530
gi|583919476|gb|GAMJ01000071.1|	Ps_133544	99.67	613	2	0	487	1099	658	46	0	1122
gi|583919475|gb|GAMJ01000072.1|	Ps_177159	99.49	2551	1	12	1	2548	2565	24	0	4628
gi|583919474|gb|GAMJ01000073.1|	Ps_246173	99.08	655	5	1	4	658	51	704	0	1175
gi|583919473|gb|GAMJ01000074.1|	Ps_156589	100	1198	0	0	316	1513	1215	18	0	2213
gi|583919472|gb|GAMJ01000075.1|	Ps_254846	99.5	1810	1	8	25	1833	3181	1379	0	3288
gi|583919471|gb|GAMJ01000076.1|	Ps_149088	99.28	832	1	5	13	844	831	5	0	1498
gi|583919470|gb|GAMJ01000077.1|	Ps_131940	99.4	1172	7	0	148	1319	1276	105	0	2126
gi|583919469|gb|GAMJ01000078.1|	Ps_203784	99.71	2079	4	2	3	2081	2115	39	0	3805
gi|583919468|gb|GAMJ01000079.1|	Ps_147432	99.63	814	3	0	439	1252	814	1	0	1487
gi|583919467|gb|GAMJ01000080.1|	Ps_140923	99.62	1046	0	4	439	1484	36	1077	0	1906
gi|583919466|gb|GAMJ01000081.1|	Ps_129648	99.33	2245	6	9	10	2249	2243	3	0	4054
gi|583919465|gb|GAMJ01000082.1|	Ps_149095	100	439	0	0	1542	1980	1	439	0	811
gi|583919464|gb|GAMJ01000083.1|	Ps_173055	99.18	1342	10	1	40	1381	157	1497	0	2418
gi|583919463|gb|GAMJ01000084.1|	Ps_178755	99.87	1520	0	1	814	2333	18	1535	0	2795
gi|583919462|gb|GAMJ01000085.1|	Ps_146967	99.65	1443	5	0	9	1451	1	1443	0	2638
gi|583919461|gb|GAMJ01000086.1|	Ps_244335	99.19	1237	9	1	240	1476	1242	7	0	2228
gi|583919460|gb|GAMJ01000087.1|	Ps_218888	98.51	938	7	6	1	938	821	1751	0	1648
gi|583919459|gb|GAMJ01000088.1|	Ps_258527	98.96	676	2	5	452	1126	677	6	0	1205
gi|583919458|gb|GAMJ01000089.1|	Ps_159150	99.05	1367	7	3	271	1631	55	1421	0	2449
gi|583919457|gb|GAMJ01000090.1|	Ps_205158	99.76	412	1	0	93	504	412	1	0	756
gi|583919456|gb|GAMJ01000091.1|	Ps_212524	99.88	1676	2	0	28	1703	30	1705	0	3085
gi|583919455|gb|GAMJ01000092.1|	Ps_147823	99.03	1540	8	7	1	1540	1533	1	0	2754
gi|583919454|gb|GAMJ01000093.1|	Ps_235591	83.54	2145	283	66	51	2160	723	2832	0	1943
gi|583919453|gb|GAMJ01000094.1|	Ps_149486	98.21	1173	2	8	1	1156	38	1208	0	2036
gi|583919452|gb|GAMJ01000095.1|	Ps_186818	99.17	1449	8	3	1	1446	621	2068	0	2608
gi|583919451|gb|GAMJ01000096.1|	Ps_259439	99.22	510	2	2	1088	1596	1	509	0	918
gi|583919450|gb|GAMJ01000097.1|	Ps_260400	99.63	1068	0	4	1	1067	621	1685	0	1947
gi|583919449|gb|GAMJ01000098.1|	Ps_236208	99.55	887	1	3	1	887	136	1019	0	1613
gi|583919448|gb|GAMJ01000099.1|	Ps_201068	98.29	760	6	4	9	763	1	758	0	1325
gi|583919447|gb|GAMJ01000100.1|	Ps_204782	99.76	2469	1	5	1	2469	2627	164	0	4523
gi|583919446|gb|GAMJ01000101.1|	Ps_156982	99.7	1008	3	0	230	1237	1	1008	0	1845
gi|583919445|gb|GAMJ01000102.1|	Ps_253016	99.68	627	0	1	1	625	655	29	0	1146
gi|583919444|gb|GAMJ01000103.1|	Ps_251284	96.78	901	25	4	359	1257	899	1	0	1500
gi|583919443|gb|GAMJ01000104.1|	Ps_203193	99.51	2430	4	7	3	2430	2481	58	0	4414
gi|583919442|gb|GAMJ01000105.1|	Ps_145452	99.5	606	3	0	1191	1796	140	745	0	1103
gi|583919441|gb|GAMJ01000106.1|	Ps_146667	99.4	1660	7	3	1	1658	210	1868	0	3013
gi|583919440|gb|GAMJ01000107.1|	Ps_130347	97.48	515	9	4	707	1220	1	512	0	891
gi|583919439|gb|GAMJ01000108.1|	Ps_134770	99.7	1656	1	4	619	2273	1710	58	0	3027
gi|583919438|gb|GAMJ01000109.1|	Ps_177945	98.01	853	10	7	1	849	1306	2155	0	1476
gi|583919437|gb|GAMJ01000110.1|	Ps_139431	97.98	939	11	8	254	1192	1	931	0	1629
gi|583919436|gb|GAMJ01000111.1|	Ps_174282	99.02	1736	5	12	144	1875	2127	3854	0	3107
gi|583919435|gb|GAMJ01000112.1|	Ps_176285	99.27	2596	14	5	16	2607	2811	217	0	4684
gi|583919434|gb|GAMJ01000113.1|	Ps_139872	98.05	615	2	2	114	718	16	630	0	1061
gi|583919433|gb|GAMJ01000114.1|	Ps_154195	99.8	997	2	0	274	1270	146	1142	0	1831
gi|583919432|gb|GAMJ01000115.1|	Ps_187677	99.77	2984	3	4	51	3033	2988	8	0	5469
gi|583919431|gb|GAMJ01000116.1|	Ps_256958	99.82	1631	1	2	23	1653	1666	38	0	2996
gi|583919430|gb|GAMJ01000117.1|	Ps_152795	94.95	1465	56	18	221	1675	740	2196	0	2281
gi|583919429|gb|GAMJ01000118.1|	Ps_133224	99.7	1693	1	4	159	1851	413	2101	0	3097
gi|583919428|gb|GAMJ01000119.1|	Ps_139328	99.27	1792	9	4	12	1802	14	1802	0	3234
gi|583919427|gb|GAMJ01000120.1|	Ps_238984	100	654	0	0	685	1338	1	654	0	1208
gi|583919426|gb|GAMJ01000121.1|	Ps_149247	99.45	727	4	0	26	752	24	750	0	1321
gi|583919425|gb|GAMJ01000122.1|	Ps_153976	99.24	2251	17	0	9	2259	2305	55	0	4063
gi|583919424|gb|GAMJ01000123.1|	Ps_178945	99.77	2211	5	0	7	2217	26	2236	0	4063
gi|583919423|gb|GAMJ01000124.1|	Ps_172285	99.89	1883	0	2	68	1950	1920	40	0	3465
gi|583919422|gb|GAMJ01000125.1|	Ps_209928	99.61	1297	4	1	345	1641	1	1296	0	2368
gi|583919421|gb|GAMJ01000126.1|	Ps_172334	99.73	737	0	2	397	1133	736	2	0	1349
gi|583919420|gb|GAMJ01000127.1|	Ps_248497	99.43	703	3	1	6	707	720	18	0	1275
gi|583919419|gb|GAMJ01000128.1|	Ps_147885	99.48	2128	1	8	17	2144	575	2692	0	3860
gi|583919418|gb|GAMJ01000129.1|	Ps_177235	99.39	822	2	3	465	1286	819	1	0	1487
gi|583919417|gb|GAMJ01000130.1|	Ps_142622	100	676	0	0	743	1418	1	676	0	1249
gi|583919416|gb|GAMJ01000131.1|	Ps_239287	99.54	1095	3	2	11	1104	1101	8	0	1993
gi|583919415|gb|GAMJ01000132.1|	Ps_132970	98.8	664	7	1	302	964	51	714	0	1181
gi|583919414|gb|GAMJ01000133.1|	Ps_205994	99.89	924	0	1	832	1754	1	924	0	1700
gi|583919411|gb|GAMJ01000134.1|	Ps_246327	99.75	3234	2	6	1	3234	111	3338	0	5925
gi|583919410|gb|GAMJ01000135.1|	Ps_260698	92.55	1275	65	28	280	1539	1260	1	0	1801
gi|583919409|gb|GAMJ01000136.1|	Ps_151721	100	840	0	0	614	1453	1	840	0	1552
gi|583919408|gb|GAMJ01000137.1|	Ps_138076	100	850	0	0	385	1234	1	850	0	1570
gi|583919407|gb|GAMJ01000138.1|	Ps_244707	99.82	1691	3	0	1264	2954	1691	1	0	3107
gi|583919406|gb|GAMJ01000139.1|	Ps_135025	99.7	1015	3	0	403	1417	1	1015	0	1858
gi|583919405|gb|GAMJ01000140.1|	Ps_146960	99.07	1502	3	10	1	1502	1504	14	0	2691
gi|583919404|gb|GAMJ01000141.1|	Ps_206951	99.85	2008	1	2	286	2292	1	2007	0	3690
gi|583919403|gb|GAMJ01000142.1|	Ps_189687	100	892	0	0	464	1355	1	892	0	1648
gi|583919402|gb|GAMJ01000143.1|	Ps_189068	99.79	962	0	2	8	968	961	1	0	1764
gi|583919401|gb|GAMJ01000144.1|	Ps_146213	99.15	1054	5	3	998	2048	1072	20	0	1895
gi|583919400|gb|GAMJ01000145.1|	Ps_236570	99.83	580	1	0	218	797	1	580	0	1066
gi|583919399|gb|GAMJ01000146.1|	Ps_213730	99.74	1916	1	3	195	2109	2169	257	0	3507
gi|583919398|gb|GAMJ01000147.1|	Ps_188146	98.78	329	4	0	231	559	1	329	8e-167	588
gi|583919397|gb|GAMJ01000148.1|	Ps_261169	99.86	1419	1	1	10	1428	19	1436	0	2610
gi|583919396|gb|GAMJ01000149.1|	Ps_177531	99.46	1471	7	1	164	1634	37	1506	0	2671
gi|583919395|gb|GAMJ01000150.1|	Ps_136516	99.56	1598	5	2	1	1598	1617	22	0	2913
gi|583919394|gb|GAMJ01000151.1|	Ps_148916	99.71	1050	0	3	172	1219	1071	23	0	1919
gi|583919393|gb|GAMJ01000152.1|	Ps_130083	99.9	1974	0	2	155	2127	2132	160	0	3633
gi|583919392|gb|GAMJ01000153.1|	Ps_262593	99.85	663	0	1	15	677	21	682	0	1218
gi|583919391|gb|GAMJ01000154.1|	Ps_142155	99.79	973	2	0	67	1039	532	1504	0	1788
gi|583919390|gb|GAMJ01000155.1|	Ps_231727	97.08	480	5	7	472	948	592	119	0	806
gi|583919389|gb|GAMJ01000156.1|	Ps_131526	99.45	1804	8	2	107	1909	1917	115	0	3275
gi|583919388|gb|GAMJ01000157.1|	Ps_158875	99.82	557	1	0	297	853	67	623	0	1024
gi|583919387|gb|GAMJ01000158.1|	Ps_261537	99.86	2163	3	0	1	2163	785	2947	0	3980
gi|583919386|gb|GAMJ01000159.1|	Ps_140226	99.77	877	2	0	884	1760	44	920	0	1609
gi|583919385|gb|GAMJ01000160.1|	Ps_258560	99.74	1518	1	3	1	1518	1515	1	0	2778
gi|583919384|gb|GAMJ01000161.1|	Ps_152294	99.8	1977	0	4	13	1989	18	1990	0	3626
gi|583919383|gb|GAMJ01000162.1|	Ps_142206	99.16	1076	7	2	283	1356	41	1116	0	1936
gi|583919382|gb|GAMJ01000163.1|	Ps_258520	100	697	0	0	149	845	1	697	0	1288
gi|583919381|gb|GAMJ01000164.1|	Ps_141986	99.42	1198	0	5	366	1561	1	1193	0	2167
gi|583919380|gb|GAMJ01000165.1|	Ps_157499	99.68	939	3	0	1	939	36	974	0	1720
gi|583919379|gb|GAMJ01000166.1|	Ps_190143	98.14	592	0	10	1	591	1106	525	0	1022
gi|583919378|gb|GAMJ01000167.1|	Ps_232547	100	552	0	0	59	610	552	1	0	1020
gi|583919377|gb|GAMJ01000168.1|	Ps_245761	97.88	1700	35	1	251	1949	1845	146	0	2939
gi|583919376|gb|GAMJ01000169.1|	Ps_157658	99.28	971	5	2	625	1595	1	969	0	1753
gi|583919374|gb|GAMJ01000170.1|	Ps_178771	99.48	1538	1	6	850	2385	1627	95	0	2789
gi|583919372|gb|GAMJ01000171.1|	Ps_219242	99.92	1235	0	1	1503	2737	504	1737	0	2274
gi|583919371|gb|GAMJ01000172.1|	Ps_136411	99.8	1523	0	3	391	1913	18	1537	0	2793
gi|583919370|gb|GAMJ01000173.1|	Ps_216201	99.93	1534	1	0	66	1599	576	2109	0	2828
gi|583919369|gb|GAMJ01000174.1|	Ps_218862	99.79	471	0	1	1004	1474	8	477	0	863
gi|583919368|gb|GAMJ01000175.1|	Ps_132567	98.52	2166	11	18	86	2245	23	2173	0	3803
gi|583919367|gb|GAMJ01000176.1|	Ps_139982	99.23	1568	6	6	302	1869	1	1562	0	2824
gi|583919366|gb|GAMJ01000177.1|	Ps_204195	100	1098	0	0	915	2012	1154	57	0	2028
gi|583919365|gb|GAMJ01000178.1|	Ps_208689	100	2057	0	0	491	2547	1	2057	0	3799
gi|583919364|gb|GAMJ01000179.1|	Ps_131206	99.4	2000	2	10	16	2011	2122	129	0	3618
gi|583919363|gb|GAMJ01000180.1|	Ps_145453	98.95	2187	19	4	536	2722	89	2271	0	3908
gi|583919362|gb|GAMJ01000181.1|	Ps_135116	99.83	2289	2	2	33	2321	6	2292	0	4204
gi|583919361|gb|GAMJ01000182.1|	Ps_177551	100	1118	0	0	214	1331	86	1203	0	2065
gi|583919360|gb|GAMJ01000183.1|	Ps_242351	99.48	764	4	0	57	820	764	1	0	1389
gi|583919359|gb|GAMJ01000184.1|	Ps_177873	97.98	2226	28	16	4	2222	2262	47	0	3845
gi|583919358|gb|GAMJ01000185.1|	Ps_157762	99.32	2045	5	9	3	2045	2186	149	0	3696
gi|583919357|gb|GAMJ01000186.1|	Ps_161691	99.14	1977	5	10	10	1978	2148	176	0	3546
gi|583919356|gb|GAMJ01000187.1|	Ps_145000	99.5	2198	7	4	36	2233	5	2198	0	3995
gi|583919355|gb|GAMJ01000188.1|	Ps_261923	99.12	1932	14	2	43	1971	92	2023	0	3470
gi|583919354|gb|GAMJ01000189.1|	Ps_186869	99.12	1140	2	7	1	1135	1242	106	0	2043
gi|583919353|gb|GAMJ01000190.1|	Ps_156104	99.9	1905	2	0	41	1945	22	1926	0	3507
gi|583919352|gb|GAMJ01000191.1|	Ps_139321	100	405	0	0	386	790	179	583	0	749
gi|583919351|gb|GAMJ01000192.1|	Ps_140473	99.83	597	0	1	341	936	614	18	0	1096
gi|583919350|gb|GAMJ01000193.1|	Ps_234720	99.18	1225	4	6	4	1228	19	1237	0	2204
gi|583919349|gb|GAMJ01000194.1|	Ps_146367	98.95	858	0	8	3	860	1136	1984	0	1526
gi|583919348|gb|GAMJ01000195.1|	Ps_225047	99.55	2019	4	5	1	2017	2033	18	0	3675
gi|583919347|gb|GAMJ01000196.1|	Ps_146132	100	1038	0	0	373	1410	1038	1	0	1917
gi|583919346|gb|GAMJ01000197.1|	Ps_200047	99.79	1878	1	3	8	1885	121	1995	0	3443
gi|583919345|gb|GAMJ01000198.1|	Ps_159675	100	989	0	0	211	1199	1	989	0	1827
gi|583919344|gb|GAMJ01000199.1|	Ps_190338	99.83	2353	4	0	20	2372	26	2378	0	4324
gi|583919343|gb|GAMJ01000200.1|	Ps_261930	99.61	1543	1	4	4	1543	45	1585	0	2811
gi|583919342|gb|GAMJ01000201.1|	Ps_178554	99.9	1979	1	1	3	1981	38	2015	0	3642
gi|583919341|gb|GAMJ01000202.1|	Ps_150421	99.29	1410	8	2	839	2248	3	1410	0	2547
gi|583919340|gb|GAMJ01000203.1|	Ps_159008	99.24	660	4	1	386	1044	660	1	0	1190
gi|583919339|gb|GAMJ01000204.1|	Ps_173028	99.72	1053	0	3	651	1703	1239	190	0	1925
gi|583919338|gb|GAMJ01000205.1|	Ps_147850	98.19	829	9	5	33	858	460	1285	0	1443
gi|583919337|gb|GAMJ01000206.1|	Ps_217325	99.21	762	4	2	160	921	11	770	0	1375
gi|583919336|gb|GAMJ01000207.1|	Ps_233498	99.34	1207	2	6	1	1206	1520	319	0	2182
gi|583919335|gb|GAMJ01000208.1|	Ps_227910	99.64	2199	0	8	16	2212	21	2213	0	4010
gi|583919334|gb|GAMJ01000209.1|	Ps_197960	99.6	251	1	0	396	646	251	1	6e-128	459
gi|583919333|gb|GAMJ01000210.1|	Ps_216058	99.19	1490	8	4	41	1526	31	1520	0	2682
gi|583919332|gb|GAMJ01000211.1|	Ps_136825	99.83	2327	3	1	72	2398	5	2330	0	4276
gi|583919331|gb|GAMJ01000212.1|	Ps_145978	100	1234	0	0	57	1290	1	1234	0	2279
gi|583919330|gb|GAMJ01000213.1|	Ps_206397	99.69	650	0	2	1	649	79	727	0	1188
gi|583919329|gb|GAMJ01000214.1|	Ps_144544	99.65	1988	4	2	7	1993	1090	3075	0	3631
gi|583919328|gb|GAMJ01000215.1|	Ps_218637	99.64	1100	2	2	1	1098	1100	1	0	2008
gi|583919327|gb|GAMJ01000216.1|	Ps_239187	99.17	1798	6	5	23	1815	1807	14	0	3229
gi|583919326|gb|GAMJ01000217.1|	Ps_261203	99.61	2075	0	6	1	2069	393	2465	0	3781
gi|583919325|gb|GAMJ01000218.1|	Ps_229685	99.73	730	0	1	11	738	3	732	0	1336
gi|583919324|gb|GAMJ01000219.1|	Ps_148358	99.3	1287	6	3	226	1510	1286	1	0	2324
gi|583919323|gb|GAMJ01000220.1|	Ps_137172	98.31	1181	10	10	2	1179	10	1183	0	2061
gi|583919322|gb|GAMJ01000221.1|	Ps_209953	99.95	1849	0	1	6	1854	22	1869	0	3408
gi|583919321|gb|GAMJ01000222.1|	Ps_222115	99.42	862	3	2	20	881	663	1522	0	1563
gi|583919320|gb|GAMJ01000223.1|	Ps_245241	92.54	925	27	28	17	899	925	1	0	1293
gi|583919319|gb|GAMJ01000224.1|	Ps_189994	99.7	1995	2	4	2	1996	14	2004	0	3650
gi|583919318|gb|GAMJ01000225.1|	Ps_205320	99.62	1561	2	4	334	1894	194	1750	0	2848
gi|583919317|gb|GAMJ01000226.1|	Ps_133491	99.64	834	2	1	74	907	3	835	0	1522
gi|583919316|gb|GAMJ01000227.1|	Ps_159793	99.91	1093	1	0	1	1093	1183	91	0	2013
gi|583919315|gb|GAMJ01000228.1|	Ps_245173	99.28	690	2	3	325	1014	1628	942	0	1243
gi|583919314|gb|GAMJ01000229.1|	Ps_254954	99.91	1123	0	1	412	1534	1122	1	0	2067
gi|583919313|gb|GAMJ01000230.1|	Ps_256032	100	1352	0	0	112	1463	1352	1	0	2497
gi|583919312|gb|GAMJ01000231.1|	Ps_144245	98.79	1813	2	13	1	1804	52	1853	0	3208
gi|583919311|gb|GAMJ01000232.1|	Ps_252868	99.3	711	3	1	1	709	1371	2081	0	1284
gi|583919310|gb|GAMJ01000233.1|	Ps_211295	99.29	1840	11	2	1	1838	31	1870	0	3326
gi|583919309|gb|GAMJ01000234.1|	Ps_221564	99.77	426	1	0	1668	2093	1	426	0	782
gi|583919308|gb|GAMJ01000235.1|	Ps_155566	100	774	0	0	385	1158	774	1	0	1430
gi|583919307|gb|GAMJ01000236.1|	Ps_144226	99.6	1505	4	2	89	1593	1569	67	0	2745
gi|583919306|gb|GAMJ01000237.1|	Ps_131666	99.73	734	2	0	1	734	49	782	0	1345
gi|583919305|gb|GAMJ01000238.1|	Ps_248668	99.79	1458	1	2	15	1472	13	1468	0	2676
gi|583919304|gb|GAMJ01000239.1|	Ps_139702	99.67	900	3	0	614	1513	1	900	0	1646
gi|583919303|gb|GAMJ01000240.1|	Ps_144138	99.51	1848	2	5	1	1844	1880	36	0	3358
gi|583919302|gb|GAMJ01000241.1|	Ps_213728	99.71	2093	3	3	5	2096	2194	104	0	3834
gi|583919301|gb|GAMJ01000242.1|	Ps_152595	97.19	1711	34	14	129	1832	1704	1	0	2881
gi|583919300|gb|GAMJ01000243.1|	Ps_158139	99.87	1547	0	2	396	1942	53	1597	0	2844
gi|583919299|gb|GAMJ01000244.1|	Ps_243680	99.73	1878	0	5	96	1972	2848	975	0	3435
gi|583919298|gb|GAMJ01000245.1|	Ps_139826	100	596	0	0	749	1344	596	1	0	1101
gi|583919297|gb|GAMJ01000246.1|	Ps_145118	99.79	1402	1	2	1	1402	1498	99	0	2571
gi|583919295|gb|GAMJ01000247.1|	Ps_150184	99.01	1623	1	4	266	1888	1611	4	0	2894
gi|583919293|gb|GAMJ01000248.1|	Ps_245528	98.72	2028	19	6	62	2089	302	2322	0	3594
gi|583919292|gb|GAMJ01000249.1|	Ps_151398	97.93	822	11	6	504	1322	819	1	0	1419
gi|583919291|gb|GAMJ01000250.1|	Ps_209175	99.94	1705	1	0	7	1711	90	1794	0	3144
gi|583919290|gb|GAMJ01000251.1|	Ps_206626	100	1837	0	0	1	1837	1837	1	0	3393
gi|583919289|gb|GAMJ01000252.1|	Ps_187090	99.69	1292	2	2	305	1595	1306	16	0	2362
gi|583919288|gb|GAMJ01000253.1|	Ps_220883	99.8	1961	3	1	10	1970	43	2002	0	3598
gi|583919287|gb|GAMJ01000254.1|	Ps_223185	99.03	2371	10	7	6	2368	2380	15	0	4244
gi|583919286|gb|GAMJ01000255.1|	Ps_135559	99.39	1149	2	5	4	1152	11	1154	0	2078
gi|583919285|gb|GAMJ01000256.1|	Ps_208621	99.71	2432	1	6	8	2438	2456	30	0	4449
gi|583919284|gb|GAMJ01000257.1|	Ps_131658	99.69	965	1	2	98	1060	8	972	0	1764
gi|583919283|gb|GAMJ01000258.1|	Ps_199242	99.88	1675	0	2	5	1679	113	1785	0	3081
gi|583919282|gb|GAMJ01000259.1|	Ps_257075	99.79	1441	0	3	355	1795	368	1805	0	2641
gi|583919281|gb|GAMJ01000260.1|	Ps_250810	98.91	1831	16	4	27	1856	1874	47	0	3282
gi|583919280|gb|GAMJ01000261.1|	Ps_261971	99.89	1874	0	1	5	1878	255	2126	0	3448
gi|583919279|gb|GAMJ01000262.1|	Ps_249660	99.89	911	0	1	19	928	911	1	0	1676
gi|583919278|gb|GAMJ01000263.1|	Ps_134837	99.71	1036	1	2	1012	2046	1163	129	0	1895
gi|583919277|gb|GAMJ01000264.1|	Ps_135326	99.93	2726	1	1	78	2802	29	2754	0	5022
gi|583919276|gb|GAMJ01000265.1|	Ps_141014	100	1388	0	0	99	1486	1	1388	0	2564
gi|583919275|gb|GAMJ01000266.1|	Ps_227656	98.51	1073	5	11	3	1074	1133	71	0	1882
gi|583919274|gb|GAMJ01000267.1|	Ps_152249	98.17	1914	18	12	3	1906	1979	73	0	3325
gi|583919273|gb|GAMJ01000268.1|	Ps_220476	98.98	882	0	7	1	880	875	1	0	1570
gi|583919272|gb|GAMJ01000269.1|	Ps_206983	99.63	1366	0	5	48	1413	1368	8	0	2490
gi|583919271|gb|GAMJ01000270.1|	Ps_135033	100	666	0	0	628	1293	109	774	0	1230
gi|583919270|gb|GAMJ01000271.1|	Ps_252823	99.71	2068	1	3	2254	4318	2236	171	0	3781
gi|583919269|gb|GAMJ01000272.1|	Ps_217739	99.69	1936	1	5	118	2052	2025	94	0	3537
gi|583919268|gb|GAMJ01000273.1|	Ps_155305	99.35	1080	0	7	39	1116	460	1534	0	1949
gi|583919267|gb|GAMJ01000274.1|	Ps_157887	99.79	1445	0	3	462	1906	1063	2504	0	2649
gi|583919266|gb|GAMJ01000275.1|	Ps_141471	99.62	2660	2	8	4	2660	27	2681	0	4850
gi|583919265|gb|GAMJ01000276.1|	Ps_161155	98.66	746	10	0	501	1246	2	747	0	1323
gi|583919264|gb|GAMJ01000277.1|	Ps_135165	99.92	2375	0	2	5	2377	36	2410	0	4373
gi|583919263|gb|GAMJ01000278.1|	Ps_143228	99.7	1986	1	5	1	1985	1113	3094	0	3629
gi|583919262|gb|GAMJ01000279.1|	Ps_213086	99.84	620	0	1	765	1384	619	1	0	1138
gi|583919261|gb|GAMJ01000280.1|	Ps_188259	99.88	1689	2	0	457	2145	6	1694	0	3109
gi|583919260|gb|GAMJ01000281.1|	Ps_144520	99.57	1866	5	3	106	1971	1879	17	0	3402
gi|583919259|gb|GAMJ01000282.1|	Ps_261778	99.54	2171	3	7	1	2165	2253	84	0	3949
gi|583919258|gb|GAMJ01000283.1|	Ps_145455	93.62	423	22	5	990	1410	453	34	2e-178	627
gi|583919257|gb|GAMJ01000284.1|	Ps_136775	100	744	0	0	489	1232	748	5	0	1375
gi|583919256|gb|GAMJ01000285.1|	Ps_152032	99.49	976	5	0	913	1888	1	976	0	1775
gi|583919255|gb|GAMJ01000286.1|	Ps_219894	98.52	876	11	2	432	1306	21	895	0	1546
gi|583919254|gb|GAMJ01000287.1|	Ps_232198	99.61	1783	0	7	6	1787	42	1818	0	3247
gi|583919253|gb|GAMJ01000288.1|	Ps_178003	99.66	2333	4	4	1	2332	2330	1	0	4266
gi|583919252|gb|GAMJ01000289.1|	Ps_186826	98.74	1586	10	10	1	1585	1653	77	0	2809
gi|583919251|gb|GAMJ01000290.1|	Ps_142392	99.28	966	5	2	45	1010	21	984	0	1744
gi|583919250|gb|GAMJ01000291.1|	Ps_251109	100	374	0	0	651	1024	442	69	0	691
gi|583919249|gb|GAMJ01000292.1|	Ps_140088	100	1170	0	0	211	1380	1170	1	0	2161
gi|583919248|gb|GAMJ01000293.1|	Ps_145508	99.72	708	2	0	920	1627	708	1	0	1297
gi|583919247|gb|GAMJ01000294.1|	Ps_149426	99.47	1685	5	2	15	1695	18	1702	0	3061
gi|583919246|gb|GAMJ01000295.1|	Ps_261698	99.75	1586	2	2	3	1587	294	1878	0	2905
gi|583919243|gb|GAMJ01000296.1|	Ps_160230	100	721	0	0	1183	1903	721	1	0	1332
gi|583919242|gb|GAMJ01000297.1|	Ps_227435	99.21	2273	17	1	4	2275	167	2439	0	4096
gi|583919241|gb|GAMJ01000298.1|	Ps_246550	100	1660	0	0	147	1806	1660	1	0	3066
gi|583919240|gb|GAMJ01000299.1|	Ps_144369	99.5	1805	7	2	1	1805	1958	156	0	3282
gi|583919239|gb|GAMJ01000300.1|	Ps_145581	97.72	351	8	0	285	635	315	665	6e-172	604
gi|583919238|gb|GAMJ01000301.1|	Ps_261664	97.44	468	5	4	1	468	461	1	0	791
gi|583919237|gb|GAMJ01000302.1|	Ps_147098	99.26	679	2	2	416	1091	679	1	0	1223
gi|583919236|gb|GAMJ01000303.1|	Ps_136059	99.26	941	6	1	411	1351	948	9	0	1698
gi|583919235|gb|GAMJ01000304.1|	Ps_212547	99.36	1404	8	1	1	1404	1414	12	0	2542
gi|583919234|gb|GAMJ01000305.1|	Ps_135209	99.77	2149	1	4	36	2184	114	2258	0	3938
gi|583919233|gb|GAMJ01000306.1|	Ps_135985	99.4	835	1	4	76	910	821	1651	0	1511
gi|583919232|gb|GAMJ01000307.1|	Ps_205718	99.6	253	0	1	218	470	314	63	6e-129	460
gi|583919231|gb|GAMJ01000308.1|	Ps_240186	99.82	1647	0	2	1	1646	1645	1	0	3022
gi|583919230|gb|GAMJ01000309.1|	Ps_261363	99.95	1997	0	1	11	2006	5528	3532	0	3681
gi|583919229|gb|GAMJ01000310.1|	Ps_156482	99.77	856	1	1	664	1519	21	875	0	1568
gi|583919228|gb|GAMJ01000311.1|	Ps_137879	98.96	2011	0	8	185	2177	1	2008	0	3578
gi|583919227|gb|GAMJ01000312.1|	Ps_145332	99.05	1261	6	6	245	1504	1342	87	0	2257
gi|583919226|gb|GAMJ01000313.1|	Ps_262018	99.86	1472	0	2	535	2006	1520	51	0	2706
gi|583919225|gb|GAMJ01000314.1|	Ps_187822	99.53	1267	0	5	4	1266	20	1284	0	2302
gi|583919224|gb|GAMJ01000315.1|	Ps_162629	99.31	1154	8	0	555	1708	38	1191	0	2087
gi|583919223|gb|GAMJ01000316.1|	Ps_251145	99.41	1350	3	5	6	1355	176	1520	0	2444
gi|583919222|gb|GAMJ01000317.1|	Ps_158943	99.65	574	1	1	601	1174	2909	2337	0	1050
gi|583919221|gb|GAMJ01000318.1|	Ps_241730	100	438	0	0	577	1014	1	438	0	809
gi|583919220|gb|GAMJ01000319.1|	Ps_177896	99.55	2018	8	1	46	2063	117	2133	0	3675
gi|583919219|gb|GAMJ01000320.1|	Ps_243757	99.6	998	4	0	3	1000	8	1005	0	1821
gi|583919218|gb|GAMJ01000321.1|	Ps_259538	99.63	805	1	2	5	808	785	1588	0	1471
gi|583919217|gb|GAMJ01000322.1|	Ps_188835	99.19	985	0	8	1	985	1051	75	0	1768
gi|583919216|gb|GAMJ01000323.1|	Ps_249790	100	594	0	0	117	710	594	1	0	1098
gi|583919215|gb|GAMJ01000324.1|	Ps_142593	99.22	895	5	2	3	897	971	79	0	1615
gi|583919214|gb|GAMJ01000325.1|	Ps_159074	99.2	1756	12	2	229	1984	1780	27	0	3164
gi|583919213|gb|GAMJ01000326.1|	Ps_139534	99.39	1308	2	5	912	2217	1308	5	0	2368
gi|583919212|gb|GAMJ01000327.1|	Ps_135275	100	1175	0	0	798	1972	68	1242	0	2170
gi|583919211|gb|GAMJ01000328.1|	Ps_174641	99.89	1749	0	2	107	1855	793	2539	0	3217
gi|583919210|gb|GAMJ01000329.1|	Ps_146283	99.76	1245	1	2	137	1379	1245	1	0	2281
gi|583919209|gb|GAMJ01000330.1|	Ps_138404	99.56	1799	1	7	1	1797	368	2161	0	3273
gi|583919208|gb|GAMJ01000331.1|	Ps_204566	99.02	305	2	1	64	367	17	321	5e-154	545
gi|583919207|gb|GAMJ01000332.1|	Ps_151472	99.71	686	2	0	722	1407	18	703	0	1256
gi|583919206|gb|GAMJ01000333.1|	Ps_198603	98.92	1757	3	14	3	1754	73	1818	0	3127
gi|583919205|gb|GAMJ01000334.1|	Ps_243548	99.61	516	1	1	694	1209	14	528	0	941
gi|583919204|gb|GAMJ01000335.1|	Ps_142398	99.75	1192	3	0	90	1281	1241	50	0	2185
gi|583919203|gb|GAMJ01000336.1|	Ps_145606	99.33	1201	5	3	1	1198	1201	1	0	2172
gi|583919202|gb|GAMJ01000337.1|	Ps_153377	99.74	378	1	0	15	392	28	405	0	693
gi|583919201|gb|GAMJ01000338.1|	Ps_151074	100	395	0	0	230	624	395	1	0	730
gi|583919200|gb|GAMJ01000339.1|	Ps_201176	99.5	1595	2	5	4	1598	4027	2439	0	2898
gi|583919199|gb|GAMJ01000340.1|	Ps_231047	99.53	1283	2	4	1007	2289	1	1279	0	2337
gi|583919198|gb|GAMJ01000341.1|	Ps_218748	99.58	2158	6	3	16	2173	2449	295	0	3932
gi|583919197|gb|GAMJ01000342.1|	Ps_230969	99.57	2558	8	3	441	2998	643	3197	0	4662
gi|583919196|gb|GAMJ01000343.1|	Ps_212822	99.56	2060	1	8	15	2074	83	2134	0	3747
gi|583919195|gb|GAMJ01000344.1|	Ps_242103	100	472	0	0	3	474	472	1	0	872
gi|583919194|gb|GAMJ01000345.1|	Ps_161967	99.51	1840	7	2	417	2256	1930	93	0	3347
gi|583919193|gb|GAMJ01000346.1|	Ps_231636	99.58	715	3	0	316	1030	13	727	0	1304
gi|583919192|gb|GAMJ01000347.1|	Ps_143450	99.51	410	2	0	1100	1509	1	410	0	747
gi|583919191|gb|GAMJ01000348.1|	Ps_141612	99.13	1384	8	4	3	1384	29	1410	0	2486
gi|583919190|gb|GAMJ01000349.1|	Ps_152572	99.67	921	3	0	39	959	69	989	0	1685
gi|583919189|gb|GAMJ01000350.1|	Ps_260488	98.21	950	10	7	567	1515	1	944	0	1661
gi|583919188|gb|GAMJ01000351.1|	Ps_156003	95.8	690	18	7	319	1007	7	686	0	1103
gi|583919187|gb|GAMJ01000352.1|	Ps_161565	97.95	975	5	11	5	972	1	967	0	1676
gi|583919186|gb|GAMJ01000353.1|	Ps_150620	99.66	1455	5	0	143	1597	1455	1	0	2663
gi|583919185|gb|GAMJ01000354.1|	Ps_152871	99.31	1454	9	1	20	1473	1453	1	0	2628
gi|583919184|gb|GAMJ01000355.1|	Ps_136772	99.6	2229	6	3	100	2328	3	2228	0	4063
gi|583919183|gb|GAMJ01000356.1|	Ps_178115	99.48	1157	6	0	287	1443	1	1157	0	2104
gi|583919182|gb|GAMJ01000357.1|	Ps_142807	99.34	1365	3	6	36	1400	1	1359	0	2468
gi|583919181|gb|GAMJ01000358.1|	Ps_161102	99.65	852	1	1	49	900	864	15	0	1555
gi|583919180|gb|GAMJ01000359.1|	Ps_235179	98.02	505	7	2	117	621	502	1	0	874
gi|583919179|gb|GAMJ01000360.1|	Ps_222147	99.2	1244	5	4	113	1355	1529	290	0	2237
gi|583919178|gb|GAMJ01000361.1|	Ps_248185	99.53	644	0	3	42	685	19	659	0	1170
gi|583919177|gb|GAMJ01000362.1|	Ps_245172	99.84	1252	0	2	48	1299	1	1250	0	2300
gi|583919176|gb|GAMJ01000363.1|	Ps_225102	100	629	0	0	27	655	25	653	0	1162
gi|583919175|gb|GAMJ01000364.1|	Ps_187915	99.77	442	1	0	504	945	442	1	0	811
gi|583919174|gb|GAMJ01000365.1|	Ps_133384	100	1452	0	0	293	1744	1	1452	0	2682
gi|583919173|gb|GAMJ01000366.1|	Ps_151506	99.54	1081	4	1	34	1114	19	1098	0	1967
gi|583919172|gb|GAMJ01000367.1|	Ps_155097	99.83	1143	2	0	205	1347	1	1143	0	2100
gi|583919171|gb|GAMJ01000368.1|	Ps_238829	99.35	925	0	6	1	925	267	1185	0	1670
gi|583919170|gb|GAMJ01000369.1|	Ps_148105	99.47	944	4	1	308	1250	944	1	0	1714
gi|583919169|gb|GAMJ01000370.1|	Ps_217626	99.72	1796	1	4	18	1810	431	2225	0	3288
gi|583919168|gb|GAMJ01000371.1|	Ps_145028	97.68	991	14	6	524	1507	18	1006	0	1694
gi|583919167|gb|GAMJ01000372.1|	Ps_213772	98.73	1256	12	4	362	1616	1308	56	0	2230
gi|583919166|gb|GAMJ01000373.1|	Ps_136398	99.89	1887	1	1	2	1888	1918	33	0	3472
gi|583919165|gb|GAMJ01000374.1|	Ps_239755	99.77	1764	0	4	282	2044	1	1761	0	3232
gi|583919164|gb|GAMJ01000375.1|	Ps_220672	99.84	627	0	1	29	655	626	1	0	1151
gi|583919163|gb|GAMJ01000376.1|	Ps_148698	99.73	1111	3	0	5	1115	1127	17	0	2036
gi|583919162|gb|GAMJ01000377.1|	Ps_179222	97.69	1171	4	13	413	1565	52	1217	0	1997
gi|583919161|gb|GAMJ01000378.1|	Ps_246980	99.73	754	2	0	958	1711	1102	349	0	1382
gi|583919160|gb|GAMJ01000379.1|	Ps_133035	99.15	1999	16	1	1	1998	2132	134	0	3596
gi|583919159|gb|GAMJ01000380.1|	Ps_129628	99.83	1718	1	2	3	1720	69	1784	0	3155
gi|583919158|gb|GAMJ01000381.1|	Ps_131851	99.31	1299	8	1	84	1382	1	1298	0	2351
gi|583919157|gb|GAMJ01000382.1|	Ps_188118	99.38	1453	3	6	1011	2458	1475	24	0	2628
gi|583919156|gb|GAMJ01000383.1|	Ps_155631	99.52	1039	3	2	411	1448	1	1038	0	1892
gi|583919155|gb|GAMJ01000384.1|	Ps_137991	99.5	1392	4	3	17	1406	1	1391	0	2531
gi|583919154|gb|GAMJ01000385.1|	Ps_142982	99.18	1581	11	1	1	1581	1630	52	0	2848
gi|583919153|gb|GAMJ01000386.1|	Ps_251787	98.43	1086	12	4	330	1412	239	1322	0	1906
gi|583919152|gb|GAMJ01000387.1|	Ps_192855	90.36	249	24	0	493	741	249	1	2e-88	327
gi|583919151|gb|GAMJ01000388.1|	Ps_204862	99.47	2475	10	3	13	2487	2517	46	0	4495
gi|583919150|gb|GAMJ01000389.1|	Ps_178778	99.4	1662	2	8	1248	2904	2282	624	0	3009
gi|583919149|gb|GAMJ01000390.1|	Ps_141770	99.83	1155	1	1	15	1168	22	1176	0	2121
gi|583919148|gb|GAMJ01000391.1|	Ps_243239	96.05	1242	40	9	738	1976	1236	1	0	2025
gi|583919147|gb|GAMJ01000392.1|	Ps_250527	99.55	1335	5	1	31	1365	1334	1	0	2431
gi|583919146|gb|GAMJ01000393.1|	Ps_135813	99.11	562	5	0	363	924	567	6	0	1011
gi|583919145|gb|GAMJ01000394.1|	Ps_135520	99.92	1322	1	0	59	1380	1	1322	0	2436
gi|583919144|gb|GAMJ01000395.1|	Ps_130101	100	1222	0	0	60	1281	1	1222	0	2257
gi|583919143|gb|GAMJ01000396.1|	Ps_207754	99.92	2484	0	2	365	2848	1984	4465	0	4575
gi|583919142|gb|GAMJ01000397.1|	Ps_142383	98.91	1282	9	5	1	1279	51	1330	0	2285
gi|583919141|gb|GAMJ01000398.1|	Ps_204199	99.48	1731	3	3	127	1854	125	1852	0	3142
gi|583919140|gb|GAMJ01000399.1|	Ps_172328	99.74	1927	1	4	8	1933	1942	19	0	3528
gi|583919139|gb|GAMJ01000400.1|	Ps_225245	98.9	2270	16	9	1	2268	39	2301	0	4045
gi|583919138|gb|GAMJ01000401.1|	Ps_207071	99.86	1407	0	2	271	1677	21	1425	0	2586
gi|583919137|gb|GAMJ01000402.1|	Ps_233661	99.24	523	2	2	16	538	1	521	0	942
gi|583919136|gb|GAMJ01000403.1|	Ps_186793	99.89	1859	1	1	1	1858	125	1983	0	3421
gi|583919135|gb|GAMJ01000404.1|	Ps_135202	98.3	1292	7	9	1	1291	1278	1	0	2250
gi|583919134|gb|GAMJ01000405.1|	Ps_206068	99.7	1677	5	0	147	1823	1	1677	0	3070
gi|583919133|gb|GAMJ01000406.1|	Ps_132521	98.03	862	9	8	222	1080	20	876	0	1495
gi|583919132|gb|GAMJ01000407.1|	Ps_145665	100	1505	0	0	1	1505	39	1543	0	2780
gi|583919131|gb|GAMJ01000408.1|	Ps_142844	99.64	550	2	0	100	649	6	555	0	1005
gi|583919130|gb|GAMJ01000409.1|	Ps_238406	99.15	1404	8	3	3	1404	85	1486	0	2525
gi|583919129|gb|GAMJ01000410.1|	Ps_141722	99.76	1227	1	2	1059	2284	1	1226	0	2248
gi|583919128|gb|GAMJ01000411.1|	Ps_137427	99.63	2986	8	3	9	2994	25	3007	0	5450
gi|583919127|gb|GAMJ01000412.1|	Ps_175693	99.48	963	0	5	168	1130	967	10	0	1746
gi|583919126|gb|GAMJ01000413.1|	Ps_157938	99.67	902	2	1	677	1578	1	901	0	1648
gi|583919125|gb|GAMJ01000414.1|	Ps_144161	97.48	476	3	7	1196	1665	302	774	0	804
gi|583919124|gb|GAMJ01000415.1|	Ps_243265	97.58	1075	26	0	472	1546	1	1075	0	1842
gi|583919123|gb|GAMJ01000416.1|	Ps_160754	99.61	1268	2	3	36	1303	16	1280	0	2313
gi|583919122|gb|GAMJ01000417.1|	Ps_152237	99.74	1145	1	2	149	1293	1235	93	0	2098
gi|583919121|gb|GAMJ01000418.1|	Ps_189444	99.87	2383	0	2	1	2383	2394	15	0	4381
gi|583919120|gb|GAMJ01000419.1|	Ps_246461	99.27	1780	10	3	120	1898	53	1830	0	3212
gi|583919119|gb|GAMJ01000420.1|	Ps_142027	98.87	1244	6	6	8	1249	97	1334	0	2213
gi|583919118|gb|GAMJ01000421.1|	Ps_199947	99.49	2142	3	4	5	2140	2153	14	0	3888
gi|583919117|gb|GAMJ01000422.1|	Ps_139397	99.34	753	0	5	13	765	748	1	0	1358
gi|583919116|gb|GAMJ01000423.1|	Ps_221411	99.03	1951	10	9	17	1964	2	1946	0	3489
gi|583919115|gb|GAMJ01000424.1|	Ps_172661	99.17	2175	15	3	17	2191	2186	15	0	3914
gi|583919114|gb|GAMJ01000425.1|	Ps_157773	99.75	1985	3	1	230	2212	1	1985	0	3637
gi|583919113|gb|GAMJ01000426.1|	Ps_135344	99.53	1277	3	3	19	1295	19	1292	0	2324
gi|583919112|gb|GAMJ01000427.1|	Ps_140451	100	1300	0	0	10	1309	1300	1	0	2401
gi|583919111|gb|GAMJ01000428.1|	Ps_139505	99.71	695	0	2	462	1156	150	842	0	1271
gi|583919110|gb|GAMJ01000429.1|	Ps_245289	99.75	1203	1	2	7	1209	80	1280	0	2204
gi|583919109|gb|GAMJ01000430.1|	Ps_225004	99.27	2058	8	7	1	2054	42	2096	0	3712
gi|583919108|gb|GAMJ01000431.1|	Ps_156007	99.39	654	4	0	22	675	20	673	0	1186
gi|583919107|gb|GAMJ01000432.1|	Ps_150046	98.33	840	7	2	401	1233	1	840	0	1467
gi|583919106|gb|GAMJ01000433.1|	Ps_148480	99.73	737	1	1	27	762	2	738	0	1351
gi|583919105|gb|GAMJ01000434.1|	Ps_261479	99.94	3311	0	2	17	3327	3500	192	0	6102
gi|583919104|gb|GAMJ01000435.1|	Ps_134675	99.54	1303	2	4	1	1300	246	1547	0	2372
gi|583919103|gb|GAMJ01000436.1|	Ps_239533	99.36	1099	3	4	1	1097	141	1237	0	1989
gi|583919102|gb|GAMJ01000437.1|	Ps_219898	98.8	1494	8	6	1096	2581	1562	71	0	2652
gi|583919101|gb|GAMJ01000438.1|	Ps_261419	100	269	0	0	46	314	441	173	3e-140	497
gi|583919100|gb|GAMJ01000439.1|	Ps_136734	99.91	1124	1	0	62	1185	5	1128	0	2071
gi|583919099|gb|GAMJ01000440.1|	Ps_133230	99.81	526	1	0	348	873	101	626	0	966
gi|583919098|gb|GAMJ01000441.1|	Ps_145481	100	1680	0	0	1	1680	165	1844	0	3103
gi|583919097|gb|GAMJ01000442.1|	Ps_134898	99.53	1904	6	3	12	1914	1902	1	0	3463
gi|583919096|gb|GAMJ01000443.1|	Ps_254914	100	843	0	0	388	1230	75	917	0	1557
gi|583919095|gb|GAMJ01000444.1|	Ps_150562	99.37	2071	11	2	48	2117	2070	1	0	3751
gi|583919094|gb|GAMJ01000445.1|	Ps_158869	98.69	838	3	8	811	1647	8	838	0	1480
gi|583919093|gb|GAMJ01000446.1|	Ps_149110	99.38	966	3	3	506	1470	1023	60	0	1748
gi|583919092|gb|GAMJ01000447.1|	Ps_163148	99.74	1141	3	0	288	1428	1141	1	0	2091
gi|583919091|gb|GAMJ01000448.1|	Ps_203818	99.45	1638	2	7	9	1640	15	1651	0	2970
gi|583919090|gb|GAMJ01000449.1|	Ps_242271	100	1062	0	0	704	1765	1	1062	0	1962
gi|583919089|gb|GAMJ01000450.1|	Ps_157460	98.92	465	4	1	686	1149	1	465	0	830
gi|583919088|gb|GAMJ01000451.1|	Ps_147828	99.66	1191	0	4	437	1627	1214	28	0	2174
gi|583919087|gb|GAMJ01000452.1|	Ps_223552	99.87	750	0	1	449	1198	749	1	0	1378
gi|583919086|gb|GAMJ01000453.1|	Ps_138841	99.85	656	1	0	460	1115	656	1	0	1206
gi|583919085|gb|GAMJ01000454.1|	Ps_252086	99.38	485	3	0	328	812	485	1	0	880
gi|583919084|gb|GAMJ01000455.1|	Ps_134770	98	848	1	15	1	844	839	4	0	1458
gi|583919083|gb|GAMJ01000456.1|	Ps_205525	100	1706	0	0	40	1745	19	1724	0	3151
gi|583919082|gb|GAMJ01000457.1|	Ps_189903	98.41	503	1	5	22	524	8	503	0	880
gi|583919081|gb|GAMJ01000458.1|	Ps_187557	98.67	752	4	6	9	758	105	852	0	1330
gi|583919079|gb|GAMJ01000459.1|	Ps_138781	99.57	2581	5	6	1	2581	2744	170	0	4710
gi|583919077|gb|GAMJ01000460.1|	Ps_133332	99.76	1239	1	2	1	1239	30	1266	0	2270
gi|583919076|gb|GAMJ01000461.1|	Ps_132160	99.71	1376	2	2	104	1479	1374	1	0	2519
gi|583919075|gb|GAMJ01000462.1|	Ps_189669	99.23	912	5	2	34	945	1	910	0	1644
gi|583919074|gb|GAMJ01000463.1|	Ps_129531	98.14	912	9	6	1	912	654	1557	0	1583
gi|583919073|gb|GAMJ01000464.1|	Ps_147835	99.78	1335	2	1	967	2301	1	1334	0	2447
gi|583919072|gb|GAMJ01000465.1|	Ps_148710	97.83	1933	13	5	15	1945	4	1909	0	3310
gi|583919071|gb|GAMJ01000466.1|	Ps_135584	99.11	671	0	6	1	668	1087	1754	0	1201
gi|583919070|gb|GAMJ01000467.1|	Ps_187200	99.36	2344	5	8	1	2340	1678	4015	0	4242
gi|583919069|gb|GAMJ01000468.1|	Ps_262013	99.92	1236	0	1	299	1534	1262	2496	0	2276
gi|583919068|gb|GAMJ01000469.1|	Ps_243026	99.68	943	0	3	22	963	998	1938	0	1722
gi|583919067|gb|GAMJ01000470.1|	Ps_149638	99.89	932	0	1	1004	1935	1	931	0	1714
gi|583919066|gb|GAMJ01000471.1|	Ps_132061	98.03	711	6	4	398	1102	21	729	0	1230
gi|583919065|gb|GAMJ01000472.1|	Ps_135494	98.23	1579	4	10	92	1647	16	1593	0	2739
gi|583919064|gb|GAMJ01000473.1|	Ps_140171	97.98	495	0	8	1	495	941	1425	0	850
gi|583919063|gb|GAMJ01000474.1|	Ps_136119	98.86	437	5	0	435	871	3	439	0	780
gi|583919062|gb|GAMJ01000475.1|	Ps_135282	100	881	0	0	66	946	1	881	0	1628
gi|583919061|gb|GAMJ01000476.1|	Ps_243850	97.22	1152	17	4	206	1343	1362	212	0	1938
gi|583919060|gb|GAMJ01000477.1|	Ps_257822	99.13	1729	11	4	509	2236	665	2390	0	3107
gi|583919059|gb|GAMJ01000478.1|	Ps_189946	98.28	990	11	2	786	1769	26	1015	0	1729
gi|583919058|gb|GAMJ01000479.1|	Ps_237823	99.86	737	1	0	127	863	174	910	0	1356
gi|583919057|gb|GAMJ01000480.1|	Ps_162537	98.27	984	12	5	5	986	2973	1993	0	1718
gi|583919056|gb|GAMJ01000481.1|	Ps_145066	99.84	642	0	1	472	1113	54	694	0	1179
gi|583919055|gb|GAMJ01000482.1|	Ps_261924	97.2	357	5	5	1	354	673	1027	2e-171	601
gi|583919054|gb|GAMJ01000483.1|	Ps_150074	98.56	1526	14	6	1	1525	190	1708	0	2689
gi|583919053|gb|GAMJ01000484.1|	Ps_255461	98.97	778	7	1	345	1122	777	1	0	1391
gi|583919052|gb|GAMJ01000485.1|	Ps_199452	99.6	1768	3	4	238	2004	2092	328	0	3223
gi|583919051|gb|GAMJ01000486.1|	Ps_153444	100	931	0	0	504	1434	934	4	0	1720
gi|583919050|gb|GAMJ01000487.1|	Ps_228437	98.84	773	7	2	454	1226	1	771	0	1378
gi|583919049|gb|GAMJ01000488.1|	Ps_262040	99.89	920	0	1	77	996	1175	257	0	1692
gi|583919048|gb|GAMJ01000489.1|	Ps_131420	100	1531	0	0	1	1531	49	1579	0	2828
gi|583919047|gb|GAMJ01000490.1|	Ps_260920	99.72	1067	0	2	440	1503	811	1877	0	1951
gi|583919046|gb|GAMJ01000491.1|	Ps_213576	99.74	1527	2	2	2	1527	1565	40	0	2796
gi|583919045|gb|GAMJ01000492.1|	Ps_168881	100	283	0	0	245	527	283	1	3e-147	523
gi|583919044|gb|GAMJ01000493.1|	Ps_138681	99.59	734	3	0	1	734	732	1465	0	1341
gi|583919043|gb|GAMJ01000494.1|	Ps_234909	98.41	627	10	0	531	1157	630	4	0	1103
gi|583919042|gb|GAMJ01000495.1|	Ps_261602	99.8	1955	0	4	1	1953	2012	3964	0	3585
gi|583919041|gb|GAMJ01000496.1|	Ps_139302	99.34	1525	5	5	8	1532	51	1570	0	2758
gi|583919040|gb|GAMJ01000497.1|	Ps_177830	99.93	1464	1	0	72	1535	1479	16	0	2699
gi|583919039|gb|GAMJ01000498.1|	Ps_160378	99.38	320	0	2	91	408	447	128	1e-164	579
gi|583919038|gb|GAMJ01000499.1|	Ps_261648	99.54	1727	3	3	26	1749	1841	117	0	3140
gi|583919037|gb|GAMJ01000500.1|	Ps_154548	98.06	1081	15	6	503	1580	118	1195	0	1881
gi|583919036|gb|GAMJ01000501.1|	Ps_144708	100	747	0	0	695	1441	747	1	0	1380
gi|583919035|gb|GAMJ01000502.1|	Ps_140533	98.77	1631	6	3	44	1674	1617	1	0	2889
gi|583919034|gb|GAMJ01000503.1|	Ps_138215	99.42	1039	3	3	1	1038	1037	1	0	1882
gi|583919033|gb|GAMJ01000504.1|	Ps_231110	99.93	1346	0	1	31	1376	1406	62	0	2479
gi|583919032|gb|GAMJ01000505.1|	Ps_145915	98	1001	16	4	19	1019	25	1021	0	1736
gi|583919031|gb|GAMJ01000506.1|	Ps_231385	99.49	590	1	2	1	589	1393	1981	0	1072
gi|583919030|gb|GAMJ01000507.1|	Ps_226529	98.07	1346	21	4	881	2224	1	1343	0	2337
gi|583919029|gb|GAMJ01000508.1|	Ps_137929	99.81	1558	2	1	1	1558	31	1587	0	2863
gi|583919028|gb|GAMJ01000509.1|	Ps_192927	98.14	806	13	2	781	1585	805	1	0	1408
gi|583919027|gb|GAMJ01000510.1|	Ps_236743	99.54	3052	8	6	4	3054	3058	12	0	5553
gi|583919026|gb|GAMJ01000511.1|	Ps_178747	98.68	836	0	10	447	1282	22	846	0	1472
gi|583919025|gb|GAMJ01000512.1|	Ps_208360	99.43	1745	5	5	11	1754	802	2542	0	3166
gi|583919024|gb|GAMJ01000513.1|	Ps_177015	99.73	1459	0	4	1	1459	1871	3325	0	2669
gi|583919023|gb|GAMJ01000514.1|	Ps_142999	99.39	988	1	5	787	1769	1	988	0	1786
gi|583919022|gb|GAMJ01000515.1|	Ps_140830	99.42	1032	5	1	29	1060	1031	1	0	1871
gi|583919021|gb|GAMJ01000516.1|	Ps_134774	99.62	1320	2	3	244	1561	350	1668	0	2407
gi|583919020|gb|GAMJ01000517.1|	Ps_214826	99.45	548	2	1	1222	1769	1	547	0	994
gi|583919019|gb|GAMJ01000518.1|	Ps_145556	100	1230	0	0	525	1754	1	1230	0	2272
gi|583919018|gb|GAMJ01000519.1|	Ps_211573	99.71	2054	5	1	6	2059	2073	21	0	3759
gi|583919017|gb|GAMJ01000520.1|	Ps_188110	100	2693	0	0	3	2695	2693	1	0	4974
gi|583919016|gb|GAMJ01000521.1|	Ps_173790	99.44	1077	2	4	31	1105	20	1094	0	1954
gi|583919015|gb|GAMJ01000522.1|	Ps_154211	98.8	751	4	5	910	1658	34	781	0	1332
gi|583919014|gb|GAMJ01000523.1|	Ps_132928	99.39	1319	7	1	32	1349	24	1342	0	2390
gi|583919013|gb|GAMJ01000524.1|	Ps_131136	99.5	1608	0	7	6	1607	1623	18	0	2918
gi|583919012|gb|GAMJ01000525.1|	Ps_189872	99.18	487	2	2	22	507	18	503	0	876
gi|583919011|gb|GAMJ01000526.1|	Ps_161668	100	306	0	0	239	544	1	306	2e-160	566
gi|583919010|gb|GAMJ01000527.1|	Ps_248923	99.2	879	7	0	1394	2272	879	1	0	1585
gi|583919009|gb|GAMJ01000528.1|	Ps_240350	99.14	1626	8	6	101	1724	1763	142	0	2920
gi|583919008|gb|GAMJ01000529.1|	Ps_177266	99.87	776	0	1	8	783	2	776	0	1426
gi|583919007|gb|GAMJ01000530.1|	Ps_161335	99.77	440	1	0	304	743	440	1	0	808
gi|583919006|gb|GAMJ01000531.1|	Ps_178066	99.44	889	0	5	822	1708	898	13	0	1609
gi|583919005|gb|GAMJ01000532.1|	Ps_212417	99.25	1342	7	3	10	1351	1	1339	0	2420
gi|583919004|gb|GAMJ01000533.1|	Ps_208562	98.38	618	3	7	980	1595	658	46	0	1083
gi|583919003|gb|GAMJ01000534.1|	Ps_151509	99.68	1547	2	3	715	2260	48	1592	0	2830
gi|583919002|gb|GAMJ01000535.1|	Ps_131221	99.58	1185	1	4	1	1185	1045	2225	0	2158
gi|583919001|gb|GAMJ01000536.1|	Ps_161127	99.81	1079	2	0	550	1628	1079	1	0	1982
gi|583919000|gb|GAMJ01000537.1|	Ps_146023	99.87	760	1	0	333	1092	760	1	0	1399
gi|583918999|gb|GAMJ01000538.1|	Ps_142017	98.86	1144	7	4	665	1805	77	1217	0	2036
gi|583918998|gb|GAMJ01000539.1|	Ps_133469	99.52	2272	6	5	1	2271	8	2275	0	4132
gi|583918997|gb|GAMJ01000540.1|	Ps_130063	99.89	1770	0	2	1	1769	1901	133	0	3256
gi|583918996|gb|GAMJ01000541.1|	Ps_141349	99.52	835	4	0	348	1182	65	899	0	1520
gi|583918995|gb|GAMJ01000542.1|	Ps_138645	99.59	1960	5	1	35	1991	1982	23	0	3572
gi|583918994|gb|GAMJ01000543.1|	Ps_136823	99.78	1395	1	2	118	1511	42	1435	0	2558
gi|583918993|gb|GAMJ01000544.1|	Ps_145323	99.49	778	4	0	50	827	20	797	0	1419
gi|583918992|gb|GAMJ01000545.1|	Ps_150827	98.85	1132	5	5	17	1141	2118	988	0	2012
gi|583918991|gb|GAMJ01000546.1|	Ps_201184	99.2	1371	0	11	229	1599	1687	328	0	2460
gi|583918990|gb|GAMJ01000547.1|	Ps_151754	99.48	1159	5	1	196	1353	1	1159	0	2108
gi|583918989|gb|GAMJ01000548.1|	Ps_261745	98.94	471	1	3	45	515	4	470	0	839
gi|583918988|gb|GAMJ01000549.1|	Ps_160018	99.2	624	1	3	1	623	641	21	0	1122
gi|583918987|gb|GAMJ01000550.1|	Ps_212885	99.81	1075	1	1	878	1952	1139	66	0	1975
gi|583918986|gb|GAMJ01000551.1|	Ps_230017	99.28	834	4	2	1017	1849	833	1	0	1506
gi|583918985|gb|GAMJ01000552.1|	Ps_178891	99.26	1484	6	5	6	1487	21	1501	0	2675
gi|583918984|gb|GAMJ01000553.1|	Ps_187727	95.23	461	7	14	1	461	41	486	0	715
gi|583918983|gb|GAMJ01000554.1|	Ps_209316	99.74	1941	1	4	8	1948	23	1959	0	3555
gi|583918982|gb|GAMJ01000555.1|	Ps_134655	99.86	1435	2	0	241	1675	1	1435	0	2639
gi|583918981|gb|GAMJ01000556.1|	Ps_174242	99.28	416	1	2	606	1020	428	14	0	750
gi|583918980|gb|GAMJ01000557.1|	Ps_153071	99.69	1932	2	3	1	1930	19	1948	0	3531
gi|583918979|gb|GAMJ01000558.1|	Ps_254006	100	1269	0	0	831	2099	1	1269	0	2344
gi|583918978|gb|GAMJ01000559.1|	Ps_235577	99.91	1157	0	1	338	1494	1198	43	0	2130
gi|583918977|gb|GAMJ01000560.1|	Ps_136588	98.52	1145	12	5	19	1162	17	1157	0	2015
gi|583918976|gb|GAMJ01000561.1|	Ps_227019	99.45	1442	2	6	7	1447	2256	820	0	2615
gi|583918975|gb|GAMJ01000562.1|	Ps_137878	100	533	0	0	800	1332	17	549	0	985
gi|583918974|gb|GAMJ01000563.1|	Ps_138374	99.76	1240	0	1	571	1810	1256	20	0	2270
gi|583918973|gb|GAMJ01000564.1|	Ps_261274	99.78	2766	0	6	1	2765	134	2894	0	5070
gi|583918972|gb|GAMJ01000565.1|	Ps_253271	99.48	2305	4	8	55	2358	2308	11	0	4191
gi|583918971|gb|GAMJ01000566.1|	Ps_151559	99.8	512	1	0	873	1384	512	1	0	941
gi|583918970|gb|GAMJ01000567.1|	Ps_177301	99.88	2484	1	2	17	2498	138	2621	0	4569
gi|583918969|gb|GAMJ01000568.1|	Ps_243178	99.27	1643	6	5	426	2065	750	2389	0	2963
gi|583918968|gb|GAMJ01000569.1|	Ps_173716	99.93	1357	0	1	3	1359	10	1365	0	2499
gi|583918967|gb|GAMJ01000570.1|	Ps_245876	99.78	896	0	2	3	898	639	1532	0	1642
gi|583918966|gb|GAMJ01000571.1|	Ps_150760	100	478	0	0	717	1194	1	478	0	883
gi|583918965|gb|GAMJ01000572.1|	Ps_142829	98.64	369	5	0	589	957	1	369	0	654
gi|583918964|gb|GAMJ01000573.1|	Ps_230489	99.69	979	2	1	183	1161	978	1	0	1790
gi|583918963|gb|GAMJ01000574.1|	Ps_140292	99.26	404	3	0	441	844	404	1	0	730
gi|583918962|gb|GAMJ01000575.1|	Ps_144650	99.64	561	2	0	49	609	561	1	0	1026
gi|583918961|gb|GAMJ01000576.1|	Ps_150977	99.79	958	2	0	336	1293	1014	57	0	1759
gi|583918960|gb|GAMJ01000577.1|	Ps_213748	99.58	1903	1	7	1	1901	1902	5	0	3463
gi|583918959|gb|GAMJ01000578.1|	Ps_206547	100	973	0	0	1049	2021	1	973	0	1797
gi|583918958|gb|GAMJ01000579.1|	Ps_203368	100	592	0	0	89	680	592	1	0	1094
gi|583918957|gb|GAMJ01000580.1|	Ps_238635	99.31	579	4	0	577	1155	1	579	0	1048
gi|583918956|gb|GAMJ01000581.1|	Ps_248330	99.18	1224	5	4	1	1222	1221	1	0	2200
gi|583918955|gb|GAMJ01000582.1|	Ps_257132	98.74	2305	20	6	30	2332	2361	64	0	4089
gi|583918954|gb|GAMJ01000583.1|	Ps_192603	99.31	1017	4	3	33	1048	10	1024	0	1842
gi|583918953|gb|GAMJ01000584.1|	Ps_178116	99.1	780	6	1	290	1069	1095	317	0	1400
gi|583918952|gb|GAMJ01000585.1|	Ps_215033	97.72	703	7	6	589	1284	18	718	0	1201
gi|583918951|gb|GAMJ01000586.1|	Ps_137202	99.5	1209	4	2	1	1209	68	1274	0	2202
gi|583918950|gb|GAMJ01000587.1|	Ps_132829	99.49	1556	2	6	95	1650	34	1583	0	2824
gi|583918949|gb|GAMJ01000588.1|	Ps_129670	98.11	1323	0	12	9	1310	1337	19	0	2281
gi|583918948|gb|GAMJ01000589.1|	Ps_212099	99.6	1008	0	2	1	1004	21	1028	0	1836
gi|583918947|gb|GAMJ01000590.1|	Ps_129911	99.95	2030	0	1	8	2037	2168	140	0	3742
gi|583918946|gb|GAMJ01000591.1|	Ps_153636	98.01	2465	43	6	1268	3730	2461	1	0	4276
gi|583918945|gb|GAMJ01000592.1|	Ps_245779	99.2	374	3	0	39	412	78	451	0	675
gi|583918944|gb|GAMJ01000593.1|	Ps_239163	100	367	0	0	182	548	154	520	0	678
gi|583918943|gb|GAMJ01000594.1|	Ps_155594	99.86	1454	1	1	1	1454	1510	58	0	2675
gi|583918942|gb|GAMJ01000595.1|	Ps_173846	99.62	1570	1	5	1	1567	1575	8	0	2863
gi|583918941|gb|GAMJ01000596.1|	Ps_204319	99.72	1077	1	2	260	1335	21	1096	0	1971
gi|583918940|gb|GAMJ01000597.1|	Ps_215148	99.73	376	1	0	1040	1415	427	52	0	689
gi|583918939|gb|GAMJ01000598.1|	Ps_155111	99	802	8	0	253	1054	19	820	0	1437
gi|583918938|gb|GAMJ01000599.1|	Ps_140028	99.59	482	2	0	1009	1490	502	21	0	880
gi|583918937|gb|GAMJ01000600.1|	Ps_140354	96.44	786	14	9	666	1439	1466	683	0	1284
gi|583918936|gb|GAMJ01000601.1|	Ps_187868	98.65	1633	12	7	15	1643	1779	153	0	2896
gi|583918935|gb|GAMJ01000602.1|	Ps_188304	98.98	1076	2	9	1	1073	1187	118	0	1917
gi|583918934|gb|GAMJ01000603.1|	Ps_172284	99.53	643	1	2	828	1469	17	658	0	1170
gi|583918933|gb|GAMJ01000604.1|	Ps_196469	99.6	496	2	0	997	1492	1	496	0	905
gi|583918932|gb|GAMJ01000605.1|	Ps_134530	98.99	994	1	7	1	992	1033	47	0	1772
gi|583918931|gb|GAMJ01000606.1|	Ps_153766	99.35	617	3	1	325	940	668	52	0	1116
gi|583918930|gb|GAMJ01000607.1|	Ps_251466	99.81	2578	2	2	21	2598	2612	38	0	4732
gi|583918929|gb|GAMJ01000608.1|	Ps_144674	99.87	753	1	0	1229	1981	1	753	0	1386
gi|583918928|gb|GAMJ01000609.1|	Ps_132005	100	1032	0	0	23	1054	23	1054	0	1906
gi|583918927|gb|GAMJ01000610.1|	Ps_236920	99.73	1483	2	2	6	1488	130	1610	0	2715
gi|583918926|gb|GAMJ01000611.1|	Ps_191683	99.88	1610	1	1	80	1689	310	1918	0	2961
gi|583918923|gb|GAMJ01000612.1|	Ps_153979	99.31	579	3	1	11	589	17	594	0	1046
gi|583918922|gb|GAMJ01000613.1|	Ps_135447	100	250	0	0	284	533	1	250	3e-129	462
gi|583918921|gb|GAMJ01000614.1|	Ps_235190	98.79	1408	4	13	5	1401	1759	354	0	2495
gi|583918920|gb|GAMJ01000615.1|	Ps_188453	100	1286	0	0	93	1378	18	1303	0	2375
gi|583918919|gb|GAMJ01000616.1|	Ps_153761	99.34	1208	5	3	408	1613	1349	143	0	2183
gi|583918918|gb|GAMJ01000617.1|	Ps_156937	99.94	1701	1	0	784	2484	17	1717	0	3138
gi|583918917|gb|GAMJ01000618.1|	Ps_129638	96.26	321	2	10	1	321	335	25	2e-146	518
gi|583918916|gb|GAMJ01000619.1|	Ps_261652	99.88	1695	0	2	146	1840	1587	3279	0	3118
gi|583918915|gb|GAMJ01000620.1|	Ps_149732	99.92	1197	1	0	395	1591	17	1213	0	2207
gi|583918914|gb|GAMJ01000621.1|	Ps_177386	99.57	1612	2	3	1	1612	628	2234	0	2933
gi|583918913|gb|GAMJ01000622.1|	Ps_138343	99.52	622	3	0	115	736	14	635	0	1133
gi|583918912|gb|GAMJ01000623.1|	Ps_188922	98.88	717	4	4	1	716	39	752	0	1277
gi|583918911|gb|GAMJ01000624.1|	Ps_219890	99.12	2052	2	11	411	2452	2052	7	0	3675
gi|583918910|gb|GAMJ01000625.1|	Ps_157843	99.7	1009	3	0	181	1189	1	1009	0	1847
gi|583918909|gb|GAMJ01000626.1|	Ps_137078	99.32	1171	4	4	1	1171	118	1284	0	2115
gi|583918908|gb|GAMJ01000627.1|	Ps_156968	99.85	686	0	1	247	932	699	15	0	1260
gi|583918907|gb|GAMJ01000628.1|	Ps_136055	100	690	0	0	1	690	24	713	0	1275
gi|583918906|gb|GAMJ01000629.1|	Ps_261711	100	454	0	0	176	629	468	15	0	839
gi|583918905|gb|GAMJ01000630.1|	Ps_207358	99.68	1889	3	3	92	1980	442	2327	0	3452
gi|583918904|gb|GAMJ01000631.1|	Ps_143291	99.74	1550	0	4	280	1829	601	2146	0	2837
gi|583918903|gb|GAMJ01000632.1|	Ps_257805	99.2	1750	3	5	1	1741	106	1853	0	3144
gi|583918902|gb|GAMJ01000633.1|	Ps_147566	99.49	1963	8	2	39	2000	15	1976	0	3568
gi|583918901|gb|GAMJ01000634.1|	Ps_145227	99.07	432	3	1	957	1388	1	431	0	774
gi|583918900|gb|GAMJ01000635.1|	Ps_238363	99.49	392	2	0	322	713	1	392	0	713
gi|583918899|gb|GAMJ01000636.1|	Ps_159218	99.79	477	0	1	790	1266	650	1125	0	874
gi|583918898|gb|GAMJ01000637.1|	Ps_201266	99.08	874	5	3	507	1380	1	871	0	1568
gi|583918897|gb|GAMJ01000638.1|	Ps_135357	98.67	1130	13	2	260	1389	1	1128	0	2002
gi|583918896|gb|GAMJ01000639.1|	Ps_159345	100	337	0	0	336	672	708	372	2e-177	623
gi|583918895|gb|GAMJ01000640.1|	Ps_257751	98.16	381	4	3	340	720	472	95	0	665
gi|583918894|gb|GAMJ01000641.1|	Ps_230524	99.8	2003	0	4	838	2840	886	2884	0	3674
gi|583918893|gb|GAMJ01000642.1|	Ps_134762	99.67	614	0	2	738	1351	22	633	0	1122
gi|583918892|gb|GAMJ01000643.1|	Ps_213596	100	1494	0	0	1330	2823	1	1494	0	2760
gi|583918891|gb|GAMJ01000644.1|	Ps_135212	99.81	1604	1	2	61	1663	18	1620	0	2946
gi|583918890|gb|GAMJ01000645.1|	Ps_146613	98.83	511	4	2	1	510	98	607	0	909
gi|583918889|gb|GAMJ01000646.1|	Ps_199443	100	1442	0	0	284	1725	1451	10	0	2663
gi|583918888|gb|GAMJ01000647.1|	Ps_156478	99.42	1383	4	4	3	1382	180	1561	0	2507
gi|583918887|gb|GAMJ01000648.1|	Ps_145491	99.43	879	5	0	15	893	46	924	0	1596
gi|583918886|gb|GAMJ01000649.1|	Ps_160616	100	1220	0	0	11	1230	1229	10	0	2254
gi|583918885|gb|GAMJ01000650.1|	Ps_226294	96.24	639	10	10	1095	1732	1	626	0	1035
gi|583918884|gb|GAMJ01000651.1|	Ps_158112	99.9	991	1	0	162	1152	4	994	0	1825
gi|583918883|gb|GAMJ01000652.1|	Ps_261909	99.56	1132	1	4	4	1134	20	1148	0	2060
gi|583918882|gb|GAMJ01000653.1|	Ps_213690	99.5	1807	0	9	1	1804	266	2066	0	3278
gi|583918881|gb|GAMJ01000654.1|	Ps_132171	99.5	403	0	2	16	418	1	401	0	732
gi|583918880|gb|GAMJ01000655.1|	Ps_234050	99.44	1072	4	2	5	1076	139	1208	0	1945
gi|583918879|gb|GAMJ01000656.1|	Ps_261402	99.54	1723	2	5	3	1725	24	1740	0	3133
gi|583918878|gb|GAMJ01000657.1|	Ps_214083	99.3	1431	4	6	1	1429	6	1432	0	2584
gi|583918877|gb|GAMJ01000658.1|	Ps_213715	99.36	1088	3	3	1230	2317	1244	161	0	1971
gi|583918876|gb|GAMJ01000659.1|	Ps_205826	99.39	825	4	1	12	836	911	88	0	1495
gi|583918875|gb|GAMJ01000660.1|	Ps_160145	96.84	948	26	4	871	1816	2408	1463	0	1581
gi|583918874|gb|GAMJ01000661.1|	Ps_146450	99.86	1387	1	1	73	1459	1386	1	0	2549
gi|583918873|gb|GAMJ01000662.1|	Ps_139645	98.72	547	2	2	352	898	1	542	0	966
gi|583918872|gb|GAMJ01000663.1|	Ps_260376	99.47	1136	1	5	1	1135	335	1466	0	2060
gi|583918871|gb|GAMJ01000664.1|	Ps_156386	99.28	2349	10	7	7	2354	18	2360	0	4244
gi|583918870|gb|GAMJ01000665.1|	Ps_137632	99.92	1228	0	1	17	1244	1671	445	0	2261
gi|583918869|gb|GAMJ01000666.1|	Ps_229865	99.8	1014	1	1	366	1379	1	1013	0	1862
gi|583918868|gb|GAMJ01000667.1|	Ps_240092	99.74	379	0	1	130	508	1	378	0	693
gi|583918867|gb|GAMJ01000668.1|	Ps_226180	100	1815	0	0	7	1821	1843	29	0	3352
gi|583918866|gb|GAMJ01000669.1|	Ps_174461	99.79	1433	0	3	475	1905	1485	54	0	2627
gi|583918865|gb|GAMJ01000670.1|	Ps_241363	98.84	1631	13	5	6	1633	150	1777	0	2902
gi|583918864|gb|GAMJ01000671.1|	Ps_155768	99.54	869	2	2	41	908	868	1	0	1581
gi|583918863|gb|GAMJ01000672.1|	Ps_223074	98.55	345	5	0	264	608	1	345	2e-173	610
gi|583918862|gb|GAMJ01000673.1|	Ps_143804	99.69	653	0	2	22	674	703	53	0	1194
gi|583918861|gb|GAMJ01000674.1|	Ps_198873	99.58	2355	2	8	3	2353	40	2390	0	4287
gi|583918860|gb|GAMJ01000675.1|	Ps_221931	99.7	1313	0	4	4	1316	1309	1	0	2399
gi|583918859|gb|GAMJ01000676.1|	Ps_238870	99.88	1614	0	2	457	2070	18	1629	0	2968
gi|583918858|gb|GAMJ01000677.1|	Ps_144114	100	840	0	0	53	892	840	1	0	1552
gi|583918857|gb|GAMJ01000678.1|	Ps_246588	99.84	632	0	1	1082	1713	745	115	0	1160
gi|583918856|gb|GAMJ01000679.1|	Ps_154478	99.85	661	0	1	1	661	694	35	0	1214
gi|583918855|gb|GAMJ01000680.1|	Ps_242832	98.92	557	1	5	1	555	554	1	0	990
gi|583918854|gb|GAMJ01000681.1|	Ps_198845	99.07	2368	5	10	12	2370	2709	350	0	4235
gi|583918853|gb|GAMJ01000682.1|	Ps_204563	98.55	2069	27	2	1	2068	2597	531	0	3663
gi|583918852|gb|GAMJ01000683.1|	Ps_233493	97.31	297	0	6	48	340	293	1	3e-140	497
gi|583918851|gb|GAMJ01000684.1|	Ps_155204	99.78	451	1	0	937	1387	451	1	0	828
gi|583918850|gb|GAMJ01000685.1|	Ps_262031	99.24	661	0	5	5	662	659	1	0	1188
gi|583918849|gb|GAMJ01000686.1|	Ps_151356	99.54	431	2	0	915	1345	431	1	0	785
gi|583918848|gb|GAMJ01000687.1|	Ps_200404	99.01	1613	14	2	3	1614	37	1648	0	2902
gi|583918847|gb|GAMJ01000688.1|	Ps_130142	100	847	0	0	925	1771	1	847	0	1565
gi|583918846|gb|GAMJ01000689.1|	Ps_244659	99.77	857	2	0	816	1672	1122	266	0	1572
gi|583918845|gb|GAMJ01000690.1|	Ps_172832	99.43	2120	0	8	1	2110	2130	13	0	3838
gi|583918844|gb|GAMJ01000691.1|	Ps_158093	97.96	636	7	5	999	1632	19	650	0	1101
gi|583918843|gb|GAMJ01000692.1|	Ps_152825	99.61	1038	4	0	11	1048	1083	46	0	1895
gi|583918842|gb|GAMJ01000693.1|	Ps_136444	98.46	649	1	9	659	1304	955	313	0	1134
gi|583918841|gb|GAMJ01000694.1|	Ps_147097	99.15	1054	6	3	4	1056	224	1275	0	1895
gi|583918840|gb|GAMJ01000695.1|	Ps_139947	99.9	984	0	1	1173	2156	61	1043	0	1810
gi|583918839|gb|GAMJ01000696.1|	Ps_178651	99.27	1092	4	4	635	1725	39	1127	0	1969
gi|583918838|gb|GAMJ01000697.1|	Ps_195401	99.8	1015	1	1	1	1015	18	1031	0	1862
gi|583918837|gb|GAMJ01000698.1|	Ps_221511	99.88	849	1	0	130	978	849	1	0	1563
gi|583918836|gb|GAMJ01000699.1|	Ps_220046	99.48	1911	2	7	1	1905	173	2081	0	3469
gi|583918835|gb|GAMJ01000700.1|	Ps_156103	99.56	1825	1	7	9	1833	1818	1	0	3319
gi|583918834|gb|GAMJ01000701.1|	Ps_163238	99.91	1059	0	1	144	1202	63	1120	0	1949
gi|583918833|gb|GAMJ01000702.1|	Ps_141125	99.16	947	8	0	191	1137	19	965	0	1711
gi|583918832|gb|GAMJ01000703.1|	Ps_261825	99.87	2297	0	3	32	2328	2314	21	0	4222
gi|583918829|gb|GAMJ01000704.1|	Ps_154522	100	580	0	0	276	855	1	580	0	1072
gi|583918828|gb|GAMJ01000705.1|	Ps_140580	99.6	998	0	4	106	1102	1183	189	0	1818
gi|583918827|gb|GAMJ01000706.1|	Ps_159674	98.62	1084	9	1	1	1078	1084	1	0	1917
gi|583918826|gb|GAMJ01000707.1|	Ps_261496	99.62	1039	0	4	4	1042	28	1062	0	1893
gi|583918825|gb|GAMJ01000708.1|	Ps_129559	99.05	317	1	2	1	317	417	103	2e-161	568
gi|583918824|gb|GAMJ01000709.1|	Ps_214012	99.84	1928	2	1	140	2067	1	1927	0	3546
gi|583918823|gb|GAMJ01000710.1|	Ps_134668	99.61	775	3	0	892	1666	794	20	0	1415
gi|583918822|gb|GAMJ01000711.1|	Ps_216873	99.4	833	5	0	151	983	1	833	0	1511
gi|583918821|gb|GAMJ01000712.1|	Ps_220446	98.79	2144	17	7	10	2149	2157	19	0	3808
gi|583918820|gb|GAMJ01000713.1|	Ps_142162	98.37	922	7	7	48	966	14	930	0	1618
gi|583918819|gb|GAMJ01000714.1|	Ps_223682	100	564	0	0	428	991	1	564	0	1042
gi|583918818|gb|GAMJ01000715.1|	Ps_131871	99.82	1643	2	1	1	1643	41	1682	0	3016
gi|583918817|gb|GAMJ01000716.1|	Ps_188621	100	1237	0	0	691	1927	1258	22	0	2285
gi|583918816|gb|GAMJ01000717.1|	Ps_246822	98.83	1193	5	9	1	1190	30	1216	0	2119
gi|583918815|gb|GAMJ01000718.1|	Ps_249609	99.56	1125	5	0	280	1404	1174	50	0	2050
gi|583918814|gb|GAMJ01000719.1|	Ps_204666	99.28	1537	7	4	2	1537	1578	45	0	2776
gi|583918813|gb|GAMJ01000720.1|	Ps_137303	99.67	1520	0	5	18	1537	20	1534	0	2774
gi|583918812|gb|GAMJ01000721.1|	Ps_131725	99.78	897	0	2	41	936	896	1	0	1644
gi|583918811|gb|GAMJ01000722.1|	Ps_230410	97.21	823	14	7	1	815	866	45	0	1395
gi|583918810|gb|GAMJ01000723.1|	Ps_259538	98.63	1243	4	9	1	1231	52	1293	0	2189
gi|583918809|gb|GAMJ01000724.1|	Ps_163134	98.5	668	7	3	84	751	696	32	0	1175
gi|583918808|gb|GAMJ01000725.1|	Ps_261906	99.06	2556	16	3	8	2555	21	2576	0	4584
gi|583918807|gb|GAMJ01000726.1|	Ps_171658	99.9	1008	0	1	4	1010	23	1030	0	1855
gi|583918806|gb|GAMJ01000727.1|	Ps_145117	99.38	642	0	3	1	639	1185	1825	0	1160
gi|583918805|gb|GAMJ01000728.1|	Ps_141174	99.51	2657	7	5	338	2994	523	3173	0	4830
gi|583918804|gb|GAMJ01000729.1|	Ps_211585	100	595	0	0	61	655	1	595	0	1099
gi|583918803|gb|GAMJ01000730.1|	Ps_215672	99.38	1440	2	6	1317	2755	1466	33	0	2604
gi|583918802|gb|GAMJ01000731.1|	Ps_233264	99.44	2498	3	11	1	2497	2737	250	0	4525
gi|583918801|gb|GAMJ01000732.1|	Ps_139820	100	792	0	0	180	971	1	792	0	1463
gi|583918800|gb|GAMJ01000733.1|	Ps_150971	99.36	1727	11	0	447	2173	1	1727	0	3129
gi|583918799|gb|GAMJ01000734.1|	Ps_139055	99.62	2127	4	3	1	2124	2126	1	0	3882
gi|583918798|gb|GAMJ01000735.1|	Ps_129607	99.58	945	4	0	508	1452	1122	178	0	1724
gi|583918797|gb|GAMJ01000736.1|	Ps_251759	98.19	1104	6	8	1	1093	1236	136	0	1917
gi|583918796|gb|GAMJ01000737.1|	Ps_148193	100	763	0	0	232	994	763	1	0	1410
gi|583918795|gb|GAMJ01000738.1|	Ps_243046	99.04	726	5	1	18	741	802	77	0	1301
gi|583918794|gb|GAMJ01000739.1|	Ps_135576	98.45	517	8	0	1	517	1981	2497	0	913
gi|583918793|gb|GAMJ01000740.1|	Ps_205370	99.9	990	1	0	704	1693	10	999	0	1825
gi|583918792|gb|GAMJ01000741.1|	Ps_253142	100	675	0	0	646	1320	675	1	0	1247
gi|583918791|gb|GAMJ01000742.1|	Ps_209962	98.79	1654	9	10	3	1652	1827	181	0	2933
gi|583918790|gb|GAMJ01000743.1|	Ps_141719	100	871	0	0	945	1815	960	90	0	1609
gi|583918789|gb|GAMJ01000744.1|	Ps_262265	99.56	910	0	4	50	959	1	906	0	1655
gi|583918788|gb|GAMJ01000745.1|	Ps_178006	97.16	493	1	9	374	853	537	45	0	822
gi|583918787|gb|GAMJ01000746.1|	Ps_208004	98.61	1147	11	5	37	1182	9	1151	0	2026
gi|583918786|gb|GAMJ01000747.1|	Ps_149269	99.94	1588	1	0	298	1885	1588	1	0	2928
gi|583918785|gb|GAMJ01000748.1|	Ps_142878	99.28	836	6	0	1232	2067	16	851	0	1511
gi|583918784|gb|GAMJ01000749.1|	Ps_141034	98.67	451	3	3	16	465	692	244	0	797
gi|583918783|gb|GAMJ01000750.1|	Ps_134029	99.88	1630	1	1	2	1630	1651	22	0	2998
gi|583918782|gb|GAMJ01000751.1|	Ps_200607	99.77	1771	0	3	1	1770	31	1798	0	3245
gi|583918781|gb|GAMJ01000752.1|	Ps_234909	97.33	225	0	6	1	224	223	4	6e-104	377
gi|583918780|gb|GAMJ01000753.1|	Ps_147783	97.79	452	8	2	850	1301	171	620	0	778
gi|583918779|gb|GAMJ01000754.1|	Ps_162351	99.46	186	1	0	119	304	1	186	2e-92	339
gi|583918778|gb|GAMJ01000755.1|	Ps_262217	99.23	2200	9	7	377	2572	581	2776	0	3964
gi|583918777|gb|GAMJ01000756.1|	Ps_173749	99.78	915	2	0	17	931	67	981	0	1679
gi|583918776|gb|GAMJ01000757.1|	Ps_144946	99.83	2322	1	3	4	2325	2319	1	0	4263
gi|583918775|gb|GAMJ01000758.1|	Ps_132798	99.82	569	1	0	514	1082	83	651	0	1046
gi|583918774|gb|GAMJ01000759.1|	Ps_255574	98.32	714	4	8	812	1522	865	157	0	1247
gi|583918773|gb|GAMJ01000760.1|	Ps_237648	98.74	1348	13	4	98	1442	1347	1	0	2394
gi|583918772|gb|GAMJ01000761.1|	Ps_177854	98.56	1390	19	1	42	1430	1431	42	0	2457
gi|583918771|gb|GAMJ01000762.1|	Ps_139279	99.81	529	1	0	784	1312	529	1	0	972
gi|583918770|gb|GAMJ01000763.1|	Ps_172713	99.78	2708	0	5	4	2709	2709	6	0	4963
gi|583918769|gb|GAMJ01000764.1|	Ps_159124	100	638	0	0	440	1077	638	1	0	1179
gi|583918768|gb|GAMJ01000765.1|	Ps_213549	98.89	1444	3	13	14	1454	61	1494	0	2567
gi|583918767|gb|GAMJ01000766.1|	Ps_137182	99.86	1468	0	2	177	1644	130	1595	0	2699
gi|583918766|gb|GAMJ01000767.1|	Ps_161077	98.92	1017	6	3	2	1014	7	1022	0	1812
gi|583918765|gb|GAMJ01000768.1|	Ps_155212	99.8	1004	2	0	484	1487	1004	1	0	1844
gi|583918764|gb|GAMJ01000769.1|	Ps_178510	99.38	1461	6	3	692	2152	1	1458	0	2647
gi|583918763|gb|GAMJ01000770.1|	Ps_227362	100	718	0	0	309	1026	718	1	0	1327
gi|583918762|gb|GAMJ01000771.1|	Ps_208691	98.59	1423	13	1	496	1918	1640	225	0	2510
gi|583918761|gb|GAMJ01000772.1|	Ps_148384	100	642	0	0	179	820	171	812	0	1186
gi|583918760|gb|GAMJ01000773.1|	Ps_201706	97.79	587	1	12	493	1076	675	98	0	1002
gi|583918759|gb|GAMJ01000774.1|	Ps_205913	99.18	976	1	7	138	1110	11	982	0	1751
gi|583918758|gb|GAMJ01000775.1|	Ps_155408	99.72	709	2	0	33	741	19	727	0	1299
gi|583918757|gb|GAMJ01000776.1|	Ps_261905	99.55	1547	4	3	6	1552	1621	78	0	2815
gi|583918756|gb|GAMJ01000777.1|	Ps_146064	99.03	617	1	2	1	616	855	243	0	1101
gi|583918755|gb|GAMJ01000778.1|	Ps_261634	99.69	643	0	2	14	656	2968	2328	0	1175
gi|583918754|gb|GAMJ01000779.1|	Ps_134224	100	498	0	0	467	964	498	1	0	920
gi|583918753|gb|GAMJ01000780.1|	Ps_159084	98.67	1503	0	7	1167	2650	1520	19	0	2647
gi|583918752|gb|GAMJ01000781.1|	Ps_213293	99.78	1360	1	2	11	1370	1	1358	0	2494
gi|583918751|gb|GAMJ01000782.1|	Ps_146431	99.27	686	0	3	62	746	696	15	0	1234
gi|583918750|gb|GAMJ01000783.1|	Ps_134864	98.96	959	5	4	1	957	9	964	0	1711
gi|583918749|gb|GAMJ01000784.1|	Ps_217317	99.42	1208	2	5	9	1216	105	1307	0	2191
gi|583918748|gb|GAMJ01000785.1|	Ps_232284	99.7	2308	4	3	1	2306	164	2470	0	4220
gi|583918747|gb|GAMJ01000786.1|	Ps_257097	99.8	1958	1	3	72	2029	2000	46	0	3591
gi|583918746|gb|GAMJ01000787.1|	Ps_129614	99.78	1334	0	3	34	1366	12	1343	0	2444
gi|583918745|gb|GAMJ01000788.1|	Ps_213480	99.46	2025	2	8	60	2082	2364	347	0	3672
gi|583918744|gb|GAMJ01000789.1|	Ps_149870	99.56	1365	2	3	83	1443	1365	1	0	2484
gi|583918743|gb|GAMJ01000790.1|	Ps_141967	99.88	1676	0	2	14	1689	1	1674	0	3083
gi|583918742|gb|GAMJ01000791.1|	Ps_177583	99.61	511	0	2	3	513	18	526	0	931
gi|583918741|gb|GAMJ01000792.1|	Ps_131500	99.75	2441	3	3	128	2568	17	2454	0	4471
gi|583918740|gb|GAMJ01000793.1|	Ps_261574	99.78	465	1	0	1	465	13	477	0	854
gi|583918739|gb|GAMJ01000794.1|	Ps_159329	99.02	510	3	2	599	1108	85	592	0	918
gi|583918738|gb|GAMJ01000795.1|	Ps_253273	99.49	1175	1	3	866	2037	1	1173	0	2132
gi|583918737|gb|GAMJ01000796.1|	Ps_140161	98.87	708	7	1	1058	1765	1	707	0	1264
gi|583918736|gb|GAMJ01000797.1|	Ps_181815	98.58	211	2	1	502	712	217	8	5e-102	372
gi|583918735|gb|GAMJ01000798.1|	Ps_201176	99.43	1573	0	7	1	1573	1939	376	0	2846
gi|583918734|gb|GAMJ01000799.1|	Ps_200121	99.56	2292	7	3	4	2293	46	2336	0	4174
gi|583918733|gb|GAMJ01000800.1|	Ps_132712	99.17	1089	9	0	102	1190	12	1100	0	1962
gi|583918732|gb|GAMJ01000801.1|	Ps_261236	99.74	2744	0	7	1	2744	3015	279	0	5022
gi|583918731|gb|GAMJ01000802.1|	Ps_146794	100	1054	0	0	880	1933	1	1054	0	1947
gi|583918730|gb|GAMJ01000803.1|	Ps_190373	99.58	713	0	3	7	717	27	738	0	1297
gi|583918729|gb|GAMJ01000804.1|	Ps_206489	99.68	927	1	2	263	1189	1	925	0	1694
gi|583918728|gb|GAMJ01000805.1|	Ps_139348	99.4	665	1	3	286	950	718	57	0	1203
gi|583918727|gb|GAMJ01000806.1|	Ps_258219	99.52	1673	7	1	682	2354	1681	10	0	3046
gi|583918726|gb|GAMJ01000807.1|	Ps_239591	100	272	0	0	1	272	42	313	9e-142	503
gi|583918725|gb|GAMJ01000808.1|	Ps_228793	100	508	0	0	422	929	20	527	0	939
gi|583918724|gb|GAMJ01000809.1|	Ps_199594	96.02	377	6	9	107	481	691	322	2e-173	608
gi|583918723|gb|GAMJ01000810.1|	Ps_247328	99.67	1792	1	5	20	1810	20	1807	0	3271
gi|583918722|gb|GAMJ01000811.1|	Ps_203415	99.76	1676	1	3	89	1763	1691	18	0	3070
gi|583918721|gb|GAMJ01000812.1|	Ps_230996	99.87	741	1	0	460	1200	1	741	0	1363
gi|583918720|gb|GAMJ01000813.1|	Ps_153876	98.5	602	6	2	630	1228	620	19	0	1059
gi|583918719|gb|GAMJ01000814.1|	Ps_199447	97.76	894	17	3	484	1376	904	13	0	1539
gi|583918718|gb|GAMJ01000815.1|	Ps_162120	98.84	2146	20	4	2	2144	96	2239	0	3819
gi|583918717|gb|GAMJ01000816.1|	Ps_154663	99.41	1530	8	1	5	1534	1554	26	0	2774
gi|583918716|gb|GAMJ01000817.1|	Ps_150077	99.22	645	0	5	3	647	663	24	0	1158
gi|583918715|gb|GAMJ01000818.1|	Ps_134115	98.98	586	6	0	380	965	1	586	0	1051
gi|583918714|gb|GAMJ01000819.1|	Ps_132311	100	320	0	0	248	567	29	348	4e-168	592
gi|583918713|gb|GAMJ01000820.1|	Ps_155055	99.35	1686	2	3	14	1690	307	1992	0	3044
gi|583918712|gb|GAMJ01000821.1|	Ps_135759	98.03	660	12	1	177	835	14	673	0	1146
gi|583918711|gb|GAMJ01000822.1|	Ps_252701	99.55	1116	3	2	3	1118	1114	1	0	2037
gi|583918710|gb|GAMJ01000823.1|	Ps_198759	98.7	1612	10	11	1	1611	1611	10	0	2859
gi|583918709|gb|GAMJ01000824.1|	Ps_160610	99.61	1806	4	3	1	1806	3682	5484	0	3299
gi|583918708|gb|GAMJ01000825.1|	Ps_140643	99.88	800	1	0	1	800	135	934	0	1472
gi|583918707|gb|GAMJ01000826.1|	Ps_135204	99.85	1360	0	2	66	1424	1857	3215	0	2499
gi|583918706|gb|GAMJ01000827.1|	Ps_191773	99.77	868	0	2	186	1052	893	27	0	1591
gi|583918705|gb|GAMJ01000828.1|	Ps_223577	96.98	431	6	6	96	520	463	34	0	726
gi|583918704|gb|GAMJ01000829.1|	Ps_178138	98.52	1348	13	3	35	1375	1405	58	0	2374
gi|583918703|gb|GAMJ01000830.1|	Ps_130811	100	635	0	0	296	930	1	635	0	1173
gi|583918702|gb|GAMJ01000831.1|	Ps_242051	98.69	991	8	5	163	1152	81	1067	0	1755
gi|583918701|gb|GAMJ01000832.1|	Ps_223222	99.94	1629	1	0	161	1789	1729	101	0	3005
gi|583918700|gb|GAMJ01000833.1|	Ps_208257	99.59	1221	3	2	882	2101	871	2090	0	2226
gi|583918699|gb|GAMJ01000834.1|	Ps_227708	99.8	1972	1	3	66	2037	1978	10	0	3616
gi|583918698|gb|GAMJ01000835.1|	Ps_236972	98.84	1377	11	5	1	1376	104	1476	0	2449
gi|583918697|gb|GAMJ01000836.1|	Ps_136307	99.77	858	1	1	330	1186	872	15	0	1572
gi|583918696|gb|GAMJ01000837.1|	Ps_207753	97.14	1571	31	14	7	1571	4309	2747	0	2641
gi|583918695|gb|GAMJ01000838.1|	Ps_261967	99.61	1289	4	1	211	1499	189	1476	0	2353
gi|583918694|gb|GAMJ01000839.1|	Ps_173151	99.64	835	0	3	3	837	27	858	0	1522
gi|583918693|gb|GAMJ01000840.1|	Ps_236145	99.14	2212	9	10	549	2759	1	2203	0	3971
gi|583918692|gb|GAMJ01000841.1|	Ps_152833	98.63	1313	11	7	1	1310	1329	21	0	2322
gi|583918691|gb|GAMJ01000842.1|	Ps_159738	99.81	1566	2	1	89	1654	124	1688	0	2876
gi|583918690|gb|GAMJ01000843.1|	Ps_161107	99.57	704	3	0	1	704	51	754	0	1284
gi|583918689|gb|GAMJ01000844.1|	Ps_241667	99.37	473	0	3	694	1166	1	470	0	854
gi|583918688|gb|GAMJ01000845.1|	Ps_149990	97.9	1237	22	4	210	1444	1235	1	0	2137
gi|583918686|gb|GAMJ01000846.1|	Ps_225229	99.71	348	0	1	1	347	511	858	0	636
gi|583918684|gb|GAMJ01000847.1|	Ps_142415	99.66	883	0	3	617	1499	880	1	0	1611
gi|583918683|gb|GAMJ01000848.1|	Ps_250671	99.13	691	0	6	293	981	762	76	0	1238
gi|583918682|gb|GAMJ01000849.1|	Ps_175090	99.5	1818	1	7	9	1818	1969	152	0	3301
gi|583918681|gb|GAMJ01000850.1|	Ps_208087	98.91	645	4	3	503	1145	14	657	0	1149
gi|583918680|gb|GAMJ01000851.1|	Ps_153244	99.63	811	3	0	348	1158	1	811	0	1482
gi|583918679|gb|GAMJ01000852.1|	Ps_145992	99.84	2428	0	4	3	2429	50	2474	0	4458
gi|583918678|gb|GAMJ01000853.1|	Ps_249088	98.89	988	6	4	553	1536	1	987	0	1759
gi|583918677|gb|GAMJ01000854.1|	Ps_153424	99.45	1455	4	3	285	1736	18	1471	0	2639
gi|583918676|gb|GAMJ01000855.1|	Ps_204381	99.02	1732	13	4	1	1732	132	1859	0	3105
gi|583918675|gb|GAMJ01000856.1|	Ps_135170	98.88	1073	6	6	17	1089	40	1106	0	1910
gi|583918674|gb|GAMJ01000857.1|	Ps_229228	99.27	410	2	1	577	986	4	412	0	741
gi|583918673|gb|GAMJ01000858.1|	Ps_134780	99.83	1762	0	3	10	1769	1761	1	0	3234
gi|583918672|gb|GAMJ01000859.1|	Ps_186867	99.77	1318	1	2	1	1318	589	1904	0	2416
gi|583918671|gb|GAMJ01000860.1|	Ps_212172	99.83	1202	0	2	1207	2408	1243	44	0	2207
gi|583918670|gb|GAMJ01000861.1|	Ps_261658	99.35	1691	3	8	10	1697	1	1686	0	3057
gi|583918669|gb|GAMJ01000862.1|	Ps_243106	99.52	1034	3	2	240	1272	89	1121	0	1881
gi|583918668|gb|GAMJ01000863.1|	Ps_135732	100	1495	0	0	316	1810	1	1495	0	2761
gi|583918667|gb|GAMJ01000864.1|	Ps_258101	99.42	689	4	0	653	1341	1	689	0	1251
gi|583918666|gb|GAMJ01000865.1|	Ps_134745	98.75	883	3	8	1	882	459	1334	0	1563
gi|583918665|gb|GAMJ01000866.1|	Ps_229695	98.3	412	0	7	1143	1553	537	132	0	715
gi|583918664|gb|GAMJ01000867.1|	Ps_230732	99.41	1024	1	5	604	1625	1109	89	0	1853
gi|583918663|gb|GAMJ01000868.1|	Ps_202410	99.69	979	2	1	1	979	1224	247	0	1790
gi|583918662|gb|GAMJ01000869.1|	Ps_189713	99.58	1675	3	4	8	1680	1694	22	0	3053
gi|583918661|gb|GAMJ01000870.1|	Ps_140538	99.76	2065	2	3	17	2080	456	2518	0	3783
gi|583918660|gb|GAMJ01000871.1|	Ps_213863	99.58	2650	7	4	17	2665	2660	14	0	4831
gi|583918659|gb|GAMJ01000872.1|	Ps_134429	99.58	2137	5	4	103	2235	2	2138	0	3897
gi|583918658|gb|GAMJ01000873.1|	Ps_250098	99.81	1033	0	2	610	1642	1046	16	0	1895
gi|583918657|gb|GAMJ01000874.1|	Ps_149441	99.81	1540	2	1	109	1648	1	1539	0	2826
gi|583918656|gb|GAMJ01000875.1|	Ps_237796	99.19	1234	0	6	23	1248	1255	24	0	2215
gi|583918655|gb|GAMJ01000876.1|	Ps_153216	99.09	1322	5	7	1	1320	1339	23	0	2372
gi|583918654|gb|GAMJ01000877.1|	Ps_250494	99.84	632	0	1	3	634	631	1	0	1160
gi|583918653|gb|GAMJ01000878.1|	Ps_189389	97.75	710	14	2	1	710	1776	1069	0	1223
gi|583918652|gb|GAMJ01000879.1|	Ps_171610	99.83	1727	3	0	57	1783	19	1745	0	3173
gi|583918651|gb|GAMJ01000880.1|	Ps_211420	99.24	1323	5	4	70	1390	3	1322	0	2383
gi|583918650|gb|GAMJ01000881.1|	Ps_139061	99.56	1139	5	0	145	1283	1139	1	0	2078
gi|583918649|gb|GAMJ01000882.1|	Ps_157287	99.91	1071	0	1	1	1071	38	1107	0	1971
gi|583918648|gb|GAMJ01000883.1|	Ps_145351	96.91	1491	1	20	1	1474	1463	1	0	2457
gi|583918647|gb|GAMJ01000884.1|	Ps_239630	99.89	1877	1	1	1	1877	1897	22	0	3454
gi|583918646|gb|GAMJ01000885.1|	Ps_132783	100	685	0	0	616	1300	64	748	0	1266
gi|583918645|gb|GAMJ01000886.1|	Ps_173832	99.51	818	2	2	40	857	22	837	0	1487
gi|583918644|gb|GAMJ01000887.1|	Ps_147785	98.51	1005	13	2	1273	2276	1	1004	0	1772
gi|583918643|gb|GAMJ01000888.1|	Ps_132023	100	440	0	0	246	685	8	447	0	813
gi|583918642|gb|GAMJ01000889.1|	Ps_262144	99.04	523	1	4	8	528	57	577	0	937
gi|583918641|gb|GAMJ01000890.1|	Ps_137507	98.98	591	4	2	2	591	956	1545	0	1057
gi|583918640|gb|GAMJ01000891.1|	Ps_178605	99.62	1314	4	1	88	1400	18	1331	0	2399
gi|583918639|gb|GAMJ01000892.1|	Ps_146371	99.32	1921	9	4	42	1962	19	1935	0	3474
gi|583918638|gb|GAMJ01000893.1|	Ps_188344	99.2	1374	4	7	486	1858	1	1368	0	2473
gi|583918637|gb|GAMJ01000894.1|	Ps_178865	99.16	1436	10	2	1	1435	82	1516	0	2584
gi|583918636|gb|GAMJ01000895.1|	Ps_143976	99.15	1410	5	7	37	1444	1	1405	0	2532
gi|583918635|gb|GAMJ01000896.1|	Ps_222701	100	373	0	0	437	809	1	373	0	689
gi|583918634|gb|GAMJ01000897.1|	Ps_199089	99.01	304	1	2	1	304	318	17	4e-154	544
gi|583918633|gb|GAMJ01000898.1|	Ps_155645	98.92	1951	12	9	49	1995	1946	1	0	3480
gi|583918632|gb|GAMJ01000899.1|	Ps_130970	99.15	706	5	1	1	705	706	1	0	1275
gi|583918631|gb|GAMJ01000900.1|	Ps_253210	97.98	1189	6	17	1195	2377	1488	312	0	2054
gi|583918630|gb|GAMJ01000901.1|	Ps_139837	100	1732	0	0	1	1732	1732	1	0	3199
gi|583918629|gb|GAMJ01000902.1|	Ps_160521	99.86	2105	2	1	5	2109	2202	4305	0	3871
gi|583918628|gb|GAMJ01000903.1|	Ps_189700	99.66	1192	0	4	1	1191	1432	244	0	2176
gi|583918627|gb|GAMJ01000904.1|	Ps_261850	99.53	637	1	1	3	637	637	1	0	1160
gi|583918626|gb|GAMJ01000905.1|	Ps_258892	99.61	509	2	0	10	518	509	1	0	929
gi|583918625|gb|GAMJ01000906.1|	Ps_239011	99.28	555	4	0	43	597	21	575	0	1003
gi|583918624|gb|GAMJ01000907.1|	Ps_136178	99.91	1136	1	0	440	1575	1	1136	0	2093
gi|583918623|gb|GAMJ01000908.1|	Ps_214077	99.21	891	5	2	738	1628	953	65	0	1605
gi|583918622|gb|GAMJ01000909.1|	Ps_251489	99.46	1117	4	2	266	1380	1	1117	0	2030
gi|583918621|gb|GAMJ01000910.1|	Ps_222584	99.11	1790	8	8	6	1795	421	2202	0	3212
gi|583918620|gb|GAMJ01000911.1|	Ps_213566	99.57	1403	1	3	724	2126	1458	61	0	2553
gi|583918619|gb|GAMJ01000912.1|	Ps_159180	100	687	0	0	117	803	83	769	0	1269
gi|583918618|gb|GAMJ01000913.1|	Ps_250547	95.58	475	16	5	26	497	7	479	0	756
gi|583918617|gb|GAMJ01000914.1|	Ps_133215	99.91	1082	0	1	551	1632	1195	115	0	1991
gi|583918616|gb|GAMJ01000915.1|	Ps_150350	100	634	0	0	375	1008	1	634	0	1171
gi|583918615|gb|GAMJ01000916.1|	Ps_172426	99.46	1869	9	1	1	1869	255	2122	0	3395
gi|583918614|gb|GAMJ01000917.1|	Ps_129673	100	985	0	0	236	1220	985	1	0	1820
gi|583918613|gb|GAMJ01000918.1|	Ps_262012	99.33	750	1	4	1	749	21	767	0	1356
gi|583918612|gb|GAMJ01000919.1|	Ps_130666	99.33	751	5	0	418	1168	1	751	0	1360
gi|583918611|gb|GAMJ01000920.1|	Ps_260376	100	782	0	0	1276	2057	782	1	0	1445
gi|583918610|gb|GAMJ01000921.1|	Ps_177354	99.48	2700	1	13	109	2807	1	2688	0	4896
gi|583918609|gb|GAMJ01000922.1|	Ps_224121	94.9	1000	40	11	42	1037	620	1612	0	1554
gi|583918608|gb|GAMJ01000923.1|	Ps_239151	99.83	1767	0	3	99	1864	1956	192	0	3243
gi|583918607|gb|GAMJ01000924.1|	Ps_149820	99.71	1700	2	3	17	1716	1697	1	0	3109
gi|583918606|gb|GAMJ01000925.1|	Ps_142564	100	361	0	0	1546	1906	361	1	0	667
gi|583918605|gb|GAMJ01000926.1|	Ps_137547	99.43	1750	6	4	3	1752	1746	1	0	3173
gi|583918604|gb|GAMJ01000927.1|	Ps_162144	99.74	762	1	1	640	1401	761	1	0	1395
gi|583918603|gb|GAMJ01000928.1|	Ps_143971	99.16	1194	1	8	17	1204	51	1241	0	2141
gi|583918602|gb|GAMJ01000929.1|	Ps_131467	100	792	0	0	856	1647	47	838	0	1463
gi|583918601|gb|GAMJ01000930.1|	Ps_250125	99.89	937	1	0	116	1052	58	994	0	1725
gi|583918600|gb|GAMJ01000931.1|	Ps_177032	99.64	1935	4	3	8	1942	104	2035	0	3531
gi|583918599|gb|GAMJ01000932.1|	Ps_134993	99.64	1681	5	1	837	2517	1	1680	0	3077
gi|583918598|gb|GAMJ01000933.1|	Ps_188874	99.8	496	0	1	234	729	1	495	0	909
gi|583918597|gb|GAMJ01000934.1|	Ps_188409	99.32	1472	4	6	1	1472	1541	76	0	2662
gi|583918596|gb|GAMJ01000935.1|	Ps_148061	99.7	991	1	2	5	995	1075	87	0	1812
gi|583918595|gb|GAMJ01000936.1|	Ps_135122	100	1276	0	0	108	1383	1321	46	0	2357
gi|583918594|gb|GAMJ01000937.1|	Ps_187498	99.01	1308	8	5	152	1457	1319	15	0	2338
gi|583918593|gb|GAMJ01000938.1|	Ps_243416	99.59	966	3	1	608	1572	971	6	0	1762
gi|583918592|gb|GAMJ01000939.1|	Ps_256651	99.48	2320	6	5	191	2509	2340	26	0	4218
gi|583918591|gb|GAMJ01000940.1|	Ps_141385	99.9	1905	0	2	3	1907	1752	3654	0	3506
gi|583918590|gb|GAMJ01000941.1|	Ps_175367	99.79	1878	3	1	1	1878	1892	16	0	3445
gi|583918589|gb|GAMJ01000942.1|	Ps_229958	98.46	324	0	5	25	347	598	279	9e-161	566
gi|583918588|gb|GAMJ01000943.1|	Ps_136388	100	1420	0	0	3	1422	20	1439	0	2623
gi|583918587|gb|GAMJ01000944.1|	Ps_210143	100	1108	0	0	833	1940	1	1108	0	2047
gi|583918586|gb|GAMJ01000945.1|	Ps_261639	98.9	1453	2	13	1	1449	1705	263	0	2586
gi|583918585|gb|GAMJ01000946.1|	Ps_172853	100	651	0	0	27	677	881	1531	0	1203
gi|583918584|gb|GAMJ01000947.1|	Ps_221466	87.67	592	50	15	125	705	603	24	0	667
gi|583918583|gb|GAMJ01000948.1|	Ps_134330	99.31	874	6	0	228	1101	145	1018	0	1581
gi|583918582|gb|GAMJ01000949.1|	Ps_242648	99.08	762	7	0	439	1200	1	762	0	1369
gi|583918581|gb|GAMJ01000950.1|	Ps_153945	99.37	788	5	0	217	1004	20	807	0	1428
gi|583918580|gb|GAMJ01000951.1|	Ps_187740	100	1594	0	0	346	1939	1738	145	0	2944
gi|583918579|gb|GAMJ01000952.1|	Ps_212137	98.56	1249	13	5	1	1248	36	1280	0	2206
gi|583918578|gb|GAMJ01000953.1|	Ps_200761	99.32	1613	7	4	1	1613	160	1768	0	2915
gi|583918577|gb|GAMJ01000954.1|	Ps_260122	98.83	1373	10	5	88	1460	1414	48	0	2446
gi|583918576|gb|GAMJ01000955.1|	Ps_246695	99.81	1027	2	0	776	1802	1027	1	0	1888
gi|583918575|gb|GAMJ01000956.1|	Ps_141991	99.32	730	4	1	142	871	13	741	0	1319
gi|583918574|gb|GAMJ01000957.1|	Ps_133294	98.81	838	1	8	163	1000	21	849	0	1485
gi|583918573|gb|GAMJ01000958.1|	Ps_142824	99	998	7	3	851	1847	1	996	0	1784
gi|583918572|gb|GAMJ01000959.1|	Ps_253164	100	431	0	0	21	451	268	698	0	797
gi|583918571|gb|GAMJ01000960.1|	Ps_147963	99.31	433	1	2	482	913	461	30	0	782
gi|583918570|gb|GAMJ01000961.1|	Ps_204717	97.59	498	12	0	541	1038	1	498	0	854
gi|583918569|gb|GAMJ01000962.1|	Ps_238249	99.91	1111	1	0	295	1405	73	1183	0	2047
gi|583918568|gb|GAMJ01000963.1|	Ps_247393	99.18	1942	1	12	3	1942	2127	199	0	3485
gi|583918567|gb|GAMJ01000964.1|	Ps_148132	98.36	973	9	7	1	971	968	1	0	1701
gi|583918566|gb|GAMJ01000965.1|	Ps_159383	97.93	725	13	2	694	1418	713	1435	0	1254
gi|583918565|gb|GAMJ01000966.1|	Ps_151799	94.79	1556	65	16	9	1558	1561	16	0	2410
gi|583918564|gb|GAMJ01000967.1|	Ps_155310	99.3	1424	1	7	1060	2478	15	1434	0	2566
gi|583918563|gb|GAMJ01000968.1|	Ps_206620	97.46	788	5	15	2	788	774	1	0	1334
gi|583918562|gb|GAMJ01000969.1|	Ps_179612	100	1419	0	0	9	1427	230	1648	0	2621
gi|583918561|gb|GAMJ01000970.1|	Ps_129622	99.79	2341	1	4	11	2351	61	2397	0	4292
gi|583918560|gb|GAMJ01000971.1|	Ps_134352	99.09	439	3	1	118	555	449	11	0	787
gi|583918557|gb|GAMJ01000972.1|	Ps_173957	99.9	2013	2	0	483	2495	20	2032	0	3707
gi|583918556|gb|GAMJ01000973.1|	Ps_178033	99.58	951	0	4	111	1061	20	966	0	1731
gi|583918555|gb|GAMJ01000974.1|	Ps_211628	96.99	1895	35	18	113	1999	283	2163	0	3166
gi|583918554|gb|GAMJ01000975.1|	Ps_261430	99.77	1321	2	1	1	1320	23	1343	0	2422
gi|583918553|gb|GAMJ01000976.1|	Ps_237788	100	1027	0	0	326	1352	1	1027	0	1897
gi|583918552|gb|GAMJ01000977.1|	Ps_161721	100	824	0	0	16	839	54	877	0	1522
gi|583918551|gb|GAMJ01000978.1|	Ps_154206	99.9	1039	0	1	177	1215	1048	11	0	1912
gi|583918550|gb|GAMJ01000979.1|	Ps_234115	99.78	1813	1	3	29	1840	255	2065	0	3323
gi|583918549|gb|GAMJ01000980.1|	Ps_154676	99.48	1348	5	2	2	1349	63	1408	0	2449
gi|583918548|gb|GAMJ01000981.1|	Ps_249523	95.17	352	10	7	550	897	1	349	7e-156	551
gi|583918547|gb|GAMJ01000982.1|	Ps_154129	97.98	891	7	5	73	952	891	1	0	1535
gi|583918546|gb|GAMJ01000983.1|	Ps_148290	99.75	803	0	2	247	1049	1	801	0	1471
gi|583918545|gb|GAMJ01000984.1|	Ps_141595	99.07	1610	4	11	4	1611	1601	1	0	2880
gi|583918544|gb|GAMJ01000985.1|	Ps_204794	98.91	1377	7	8	2	1375	137	1508	0	2453
gi|583918543|gb|GAMJ01000986.1|	Ps_239269	98.02	1060	2	7	1	1059	1057	16	0	1823
gi|583918542|gb|GAMJ01000987.1|	Ps_136207	99.91	2176	1	1	9	2183	2220	45	0	4006
gi|583918541|gb|GAMJ01000988.1|	Ps_141420	99.82	1699	0	3	452	2149	54	1750	0	3118
gi|583918540|gb|GAMJ01000989.1|	Ps_244058	99.64	548	2	0	1365	1912	1	548	0	1002
gi|583918539|gb|GAMJ01000990.1|	Ps_257766	99.01	1013	4	1	527	1539	1007	1	0	1810
gi|583918538|gb|GAMJ01000991.1|	Ps_253670	99.44	1256	3	4	406	1660	1297	45	0	2278
gi|583918537|gb|GAMJ01000992.1|	Ps_139758	99.48	775	4	0	358	1132	775	1	0	1410
gi|583918536|gb|GAMJ01000993.1|	Ps_245081	98.95	1238	6	6	1	1235	1530	297	0	2207
gi|583918535|gb|GAMJ01000994.1|	Ps_144692	99.82	1691	1	2	329	2018	22	1711	0	3105
gi|583918534|gb|GAMJ01000995.1|	Ps_150148	93.15	1416	77	18	144	1551	176	1579	0	2060
gi|583918533|gb|GAMJ01000996.1|	Ps_154035	100	1193	0	0	44	1236	1	1193	0	2204
gi|583918532|gb|GAMJ01000997.1|	Ps_216989	99.52	630	0	2	36	665	99	725	0	1144
gi|583918531|gb|GAMJ01000998.1|	Ps_178767	98.94	2461	17	6	4	2459	2460	4	0	4394
gi|583918530|gb|GAMJ01000999.1|	Ps_138150	99.3	2438	12	5	656	3091	2459	25	0	4403
gi|583918529|gb|GAMJ01001000.1|	Ps_150376	99.48	1335	1	6	625	1958	1774	445	0	2422
gi|583918528|gb|GAMJ01001001.1|	Ps_137504	99.76	1274	2	1	190	1463	1273	1	0	2337
gi|583918527|gb|GAMJ01001002.1|	Ps_202330	99.72	1074	1	2	51	1124	1	1072	0	1965
gi|583918526|gb|GAMJ01001003.1|	Ps_136425	99.6	499	0	2	1	499	1477	1973	0	909
gi|583918525|gb|GAMJ01001004.1|	Ps_134947	99.43	705	3	1	9	713	10	713	0	1279
gi|583918524|gb|GAMJ01001005.1|	Ps_237162	98.48	986	13	2	147	1131	1060	76	0	1736
gi|583918523|gb|GAMJ01001006.1|	Ps_226404	99.47	2434	1	12	1	2434	2457	36	0	4414
gi|583918522|gb|GAMJ01001007.1|	Ps_157440	100	1043	0	0	417	1459	18	1060	0	1927
gi|583918521|gb|GAMJ01001008.1|	Ps_140663	98.91	641	5	2	29	668	664	25	0	1144
gi|583918520|gb|GAMJ01001009.1|	Ps_230239	99.25	796	5	1	669	1464	1032	238	0	1437
gi|583918519|gb|GAMJ01001010.1|	Ps_248635	97.81	638	12	2	33	669	637	1	0	1099
gi|583918518|gb|GAMJ01001011.1|	Ps_152440	98.41	945	7	6	50	994	20	956	0	1655
gi|583918517|gb|GAMJ01001012.1|	Ps_144076	99.72	2108	6	0	17	2124	21	2128	0	3860
gi|583918516|gb|GAMJ01001013.1|	Ps_200840	99.6	1765	4	2	4	1768	51	1812	0	3217
gi|583918515|gb|GAMJ01001014.1|	Ps_173656	99.11	1687	8	6	66	1752	1700	21	0	3025
gi|583918514|gb|GAMJ01001015.1|	Ps_262159	99.75	808	0	1	4	811	328	1133	0	1480
gi|583918513|gb|GAMJ01001016.1|	Ps_208894	98.37	369	3	3	290	658	463	98	0	649
gi|583918512|gb|GAMJ01001017.1|	Ps_224521	99.71	1704	1	3	445	2144	1	1704	0	3116
gi|583918511|gb|GAMJ01001018.1|	Ps_152968	99.87	780	1	0	86	865	780	1	0	1435
gi|583918510|gb|GAMJ01001019.1|	Ps_141412	99.56	2066	8	1	13	2078	17	2081	0	3764
gi|583918509|gb|GAMJ01001020.1|	Ps_261962	99.65	1703	4	2	15	1716	74	1775	0	3112
gi|583918508|gb|GAMJ01001021.1|	Ps_214988	99.8	494	1	0	893	1386	530	37	0	907
gi|583918507|gb|GAMJ01001022.1|	Ps_224306	99.72	2538	5	1	8	2545	217	2752	0	4647
gi|583918506|gb|GAMJ01001023.1|	Ps_139246	99.66	886	1	2	225	1109	984	100	0	1618
gi|583918505|gb|GAMJ01001024.1|	Ps_246524	99.39	814	0	5	1	814	1297	2105	0	1471
gi|583918504|gb|GAMJ01001025.1|	Ps_237318	95.17	642	23	8	22	662	493	1127	0	1007
gi|583918503|gb|GAMJ01001026.1|	Ps_226110	99.1	1112	9	1	1525	2636	1188	78	0	1997
gi|583918502|gb|GAMJ01001027.1|	Ps_221088	99.92	2441	2	0	9	2449	2534	94	0	4497
gi|583918501|gb|GAMJ01001028.1|	Ps_138933	99.53	1490	2	4	1526	3014	1588	103	0	2712
gi|583918500|gb|GAMJ01001029.1|	Ps_241396	99.86	1451	0	2	280	1730	1485	37	0	2667
gi|583918499|gb|GAMJ01001030.1|	Ps_162923	99.32	1170	8	0	653	1822	1	1170	0	2121
gi|583918498|gb|GAMJ01001031.1|	Ps_190285	99.69	1633	2	3	1	1632	34	1664	0	2987
gi|583918497|gb|GAMJ01001032.1|	Ps_241962	100	363	0	0	1	363	363	1	0	671
gi|583918496|gb|GAMJ01001033.1|	Ps_158337	100	557	0	0	37	593	557	1	0	1029
gi|583918495|gb|GAMJ01001034.1|	Ps_261785	99.44	1076	1	5	525	1600	14	1084	0	1949
gi|583918494|gb|GAMJ01001035.1|	Ps_133891	100	529	0	0	116	644	1	529	0	977
gi|583918493|gb|GAMJ01001036.1|	Ps_234773	96.9	1032	30	2	814	1844	1031	1	0	1727
gi|583918492|gb|GAMJ01001037.1|	Ps_232177	99.4	1507	2	7	239	1744	87	1587	0	2730
gi|583918491|gb|GAMJ01001038.1|	Ps_254339	98.38	1174	18	1	747	1920	1322	150	0	2061
gi|583918490|gb|GAMJ01001039.1|	Ps_142967	98.67	829	3	7	895	1717	829	3	0	1463
gi|583918489|gb|GAMJ01001040.1|	Ps_137017	98.61	1150	12	4	13	1159	14	1162	0	2032
gi|583918488|gb|GAMJ01001041.1|	Ps_236683	100	650	0	0	3	652	74	723	0	1201
gi|583918487|gb|GAMJ01001042.1|	Ps_261794	99.95	1869	0	1	3	1871	1954	87	0	3445
gi|583918486|gb|GAMJ01001043.1|	Ps_140544	99.61	516	2	0	58	573	21	536	0	942
gi|583918485|gb|GAMJ01001044.1|	Ps_138592	99.21	1401	9	1	280	1680	1	1399	0	2525
gi|583918484|gb|GAMJ01001045.1|	Ps_154513	98.35	545	4	5	1	545	123	662	0	952
gi|583918483|gb|GAMJ01001046.1|	Ps_141067	99.84	620	1	0	13	632	39	658	0	1140
gi|583918482|gb|GAMJ01001047.1|	Ps_155361	99.9	958	0	1	186	1142	958	1	0	1762
gi|583918481|gb|GAMJ01001048.1|	Ps_136822	99.85	649	1	0	21	669	11	659	0	1194
gi|583918480|gb|GAMJ01001049.1|	Ps_176224	99.33	747	2	3	8	753	13	757	0	1351
gi|583918479|gb|GAMJ01001050.1|	Ps_149482	98.02	1113	8	8	80	1182	43	1151	0	1921
gi|583918478|gb|GAMJ01001051.1|	Ps_200027	100	985	0	0	159	1143	1	985	0	1820
gi|583918477|gb|GAMJ01001052.1|	Ps_138625	96.49	1139	9	14	39	1176	1136	2244	0	1855
gi|583918476|gb|GAMJ01001053.1|	Ps_141983	93.29	1312	82	6	1	1309	649	1957	0	1930
gi|583918475|gb|GAMJ01001054.1|	Ps_214108	96.95	885	12	9	1	871	55	938	0	1474
gi|583918474|gb|GAMJ01001055.1|	Ps_140492	99.33	1203	4	4	50	1251	15	1214	0	2176
gi|583918473|gb|GAMJ01001056.1|	Ps_177021	99.3	1433	3	6	1	1430	1676	248	0	2584
gi|583918472|gb|GAMJ01001057.1|	Ps_134983	98.95	478	3	2	664	1141	921	446	0	854
gi|583918471|gb|GAMJ01001058.1|	Ps_241403	99.66	887	0	3	716	1602	1	884	0	1618
gi|583918470|gb|GAMJ01001059.1|	Ps_139754	99.85	671	0	1	838	1508	153	822	0	1232
gi|583918469|gb|GAMJ01001060.1|	Ps_148455	99.21	757	3	3	590	1345	1	755	0	1362
gi|583918468|gb|GAMJ01001061.1|	Ps_146583	98.3	940	7	7	80	1016	15	948	0	1642
gi|583918467|gb|GAMJ01001062.1|	Ps_155777	99.77	1761	1	3	1	1759	176	1935	0	3227
gi|583918466|gb|GAMJ01001063.1|	Ps_140479	99.82	547	0	1	953	1499	1	546	0	1003
gi|583918465|gb|GAMJ01001064.1|	Ps_245365	100	920	0	0	1234	2153	920	1	0	1700
gi|583918464|gb|GAMJ01001065.1|	Ps_143913	99.66	1175	3	1	1	1174	217	1391	0	2146
gi|583918463|gb|GAMJ01001066.1|	Ps_202806	98.73	864	4	7	5	867	18	875	0	1530
gi|583918462|gb|GAMJ01001067.1|	Ps_133763	99.44	1800	8	2	75	1873	621	2419	0	3277
gi|583918461|gb|GAMJ01001068.1|	Ps_155487	98.09	367	7	0	32	398	141	507	0	647
gi|583918460|gb|GAMJ01001069.1|	Ps_158327	98.74	476	6	0	57	532	260	735	0	848
gi|583918459|gb|GAMJ01001070.1|	Ps_132888	99.55	672	3	0	347	1018	1	672	0	1225
gi|583918458|gb|GAMJ01001071.1|	Ps_187703	99.78	911	0	2	5	915	61	969	0	1670
gi|583918457|gb|GAMJ01001072.1|	Ps_234105	99.81	2137	4	0	9	2145	2166	30	0	3925
gi|583918456|gb|GAMJ01001073.1|	Ps_138826	99.45	1651	7	2	98	1748	1661	13	0	3000
gi|583918455|gb|GAMJ01001074.1|	Ps_222477	97.88	424	6	3	43	466	16	436	0	730
gi|583918454|gb|GAMJ01001075.1|	Ps_222706	95.84	817	29	5	9	823	814	1	0	1317
gi|583918453|gb|GAMJ01001076.1|	Ps_231905	100	492	0	0	239	730	712	221	0	909
gi|583918452|gb|GAMJ01001077.1|	Ps_222698	90.56	1896	132	41	320	2193	200	2070	0	2466
gi|583918451|gb|GAMJ01001078.1|	Ps_198829	99.96	2225	1	0	18	2242	21	2245	0	4104
gi|583918450|gb|GAMJ01001079.1|	Ps_189016	99.6	747	0	3	116	862	752	9	0	1360
gi|583918449|gb|GAMJ01001080.1|	Ps_141570	99.82	1140	2	0	380	1519	1	1140	0	2095
gi|583918448|gb|GAMJ01001081.1|	Ps_145100	98.17	2292	38	4	9	2299	2459	171	0	3997
gi|583918447|gb|GAMJ01001082.1|	Ps_173781	99.6	1999	1	7	2	2000	1992	1	0	3640
gi|583918446|gb|GAMJ01001083.1|	Ps_213324	98.14	969	5	13	1	966	64	1022	0	1687
gi|583918445|gb|GAMJ01001084.1|	Ps_189229	99.83	1774	2	1	6	1778	1794	21	0	3258
gi|583918444|gb|GAMJ01001085.1|	Ps_210859	99.7	1978	1	4	217	2193	9	1982	0	3615
gi|583918443|gb|GAMJ01001086.1|	Ps_252458	100	711	0	0	387	1097	179	889	0	1314
gi|583918442|gb|GAMJ01001087.1|	Ps_203265	99.7	2325	2	5	2	2326	2362	43	0	4253
gi|583918441|gb|GAMJ01001088.1|	Ps_145635	99.45	1278	6	1	657	1934	1347	71	0	2320
gi|583918440|gb|GAMJ01001089.1|	Ps_144741	99.85	1308	2	0	26	1333	1	1308	0	2405
gi|583918439|gb|GAMJ01001090.1|	Ps_157181	99.74	1146	3	0	294	1439	1	1146	0	2102
gi|583918438|gb|GAMJ01001091.1|	Ps_225037	99.55	446	1	1	772	1216	10	455	0	811
gi|583918437|gb|GAMJ01001092.1|	Ps_161681	97.52	848	16	5	1	847	967	124	0	1456
gi|583918436|gb|GAMJ01001093.1|	Ps_176643	99.67	1525	3	2	2	1526	1623	101	0	2793
gi|583918435|gb|GAMJ01001094.1|	Ps_136824	98.16	381	1	6	323	702	583	208	0	660
gi|583918434|gb|GAMJ01001095.1|	Ps_178931	99.8	1489	2	1	3	1491	157	1644	0	2734
gi|583918433|gb|GAMJ01001096.1|	Ps_145708	98.85	1571	17	1	1117	2687	1608	39	0	2800
gi|583918432|gb|GAMJ01001097.1|	Ps_138128	99.94	1773	1	0	362	2134	1	1773	0	3269
gi|583918431|gb|GAMJ01001098.1|	Ps_206390	99.89	945	0	1	1	945	944	1	0	1738
gi|583918430|gb|GAMJ01001099.1|	Ps_141206	99.89	894	0	1	649	1542	21	913	0	1644
gi|583918429|gb|GAMJ01001100.1|	Ps_142822	99.94	1817	0	1	133	1948	1823	3639	0	3349
gi|583918428|gb|GAMJ01001101.1|	Ps_132539	98.82	1445	2	5	1	1432	38	1480	0	2560
gi|583918427|gb|GAMJ01001102.1|	Ps_173619	98.96	965	0	7	291	1247	648	1610	0	1718
gi|583918426|gb|GAMJ01001103.1|	Ps_251968	99.91	1058	1	0	1122	2179	1	1058	0	1949
gi|583918425|gb|GAMJ01001104.1|	Ps_130682	99.17	1210	6	4	1078	2286	1	1207	0	2178
gi|583918424|gb|GAMJ01001105.1|	Ps_155334	99.91	1136	0	1	472	1606	1168	33	0	2091
gi|583918423|gb|GAMJ01001106.1|	Ps_202382	99.85	656	0	1	8	663	655	1	0	1205
gi|583918422|gb|GAMJ01001107.1|	Ps_138989	99.44	709	0	4	1123	1830	757	52	0	1284
gi|583918421|gb|GAMJ01001108.1|	Ps_255150	99.74	3063	3	5	37	3098	1	3059	0	5607
gi|583918420|gb|GAMJ01001109.1|	Ps_173843	100	1271	0	0	933	2203	1293	23	0	2348
gi|583918419|gb|GAMJ01001110.1|	Ps_154400	99.81	1541	1	2	2	1542	13	1551	0	2828
gi|583918418|gb|GAMJ01001111.1|	Ps_261673	100	691	0	0	19	709	18	708	0	1277
gi|583918417|gb|GAMJ01001112.1|	Ps_178643	99.88	1673	0	2	1	1673	1923	253	0	3077
gi|583918416|gb|GAMJ01001113.1|	Ps_189161	100	738	0	0	132	869	1	738	0	1363
gi|583918415|gb|GAMJ01001114.1|	Ps_147204	99.89	933	1	0	968	1900	933	1	0	1718
gi|583918414|gb|GAMJ01001115.1|	Ps_156028	99.12	909	5	3	29	936	938	32	0	1631
gi|583918413|gb|GAMJ01001116.1|	Ps_141879	99.84	645	1	0	22	666	24	668	0	1186
gi|583918412|gb|GAMJ01001117.1|	Ps_135054	99.01	707	3	4	3	708	714	11	0	1267
gi|583918411|gb|GAMJ01001118.1|	Ps_129643	99.79	958	0	2	1501	2458	1053	98	0	1757
gi|583918410|gb|GAMJ01001119.1|	Ps_151729	99.59	1713	6	1	162	1874	21	1732	0	3123
gi|583918409|gb|GAMJ01001120.1|	Ps_133122	99.87	754	0	1	22	775	1551	799	0	1386
gi|583918408|gb|GAMJ01001121.1|	Ps_145916	89.04	2217	182	57	143	2333	282	2463	0	2691
gi|583918407|gb|GAMJ01001122.1|	Ps_177950	97.78	450	8	2	386	834	34	482	0	776
gi|583918406|gb|GAMJ01001123.1|	Ps_241807	98.93	748	5	3	11	756	5	751	0	1334
gi|583918405|gb|GAMJ01001124.1|	Ps_140665	97.79	1447	11	11	75	1512	1435	1	0	2481
gi|583918404|gb|GAMJ01001125.1|	Ps_176248	99.9	1030	0	1	417	1446	16	1044	0	1895
gi|583918403|gb|GAMJ01001126.1|	Ps_242898	100	591	0	0	1	591	591	1	0	1092
gi|583918402|gb|GAMJ01001127.1|	Ps_141002	95.32	1283	54	6	550	1829	1282	3	0	2032
gi|583918401|gb|GAMJ01001128.1|	Ps_173663	99.35	2317	5	10	1	2317	2387	81	0	4193
gi|583918400|gb|GAMJ01001129.1|	Ps_234300	99.59	1716	2	5	102	1816	1712	1	0	3125
gi|583918399|gb|GAMJ01001130.1|	Ps_145138	97.2	571	3	13	663	1232	621	63	0	957
gi|583918398|gb|GAMJ01001131.1|	Ps_231672	95.91	2248	59	32	5	2242	85	2309	0	3611
gi|583918397|gb|GAMJ01001132.1|	Ps_159075	99.32	1330	0	8	1	1326	638	1962	0	2398
gi|583918396|gb|GAMJ01001133.1|	Ps_144867	98.96	1151	8	3	3	1153	13	1159	0	2065
gi|583918395|gb|GAMJ01001134.1|	Ps_223778	99.77	1772	1	3	1	1771	2	1771	0	3247
gi|583918394|gb|GAMJ01001135.1|	Ps_146367	98.6	1575	5	8	63	1621	1601	28	0	2772
gi|583918393|gb|GAMJ01001136.1|	Ps_250310	99.81	2103	0	4	1	2103	216	2314	0	3858
gi|583918392|gb|GAMJ01001137.1|	Ps_129456	99.66	889	0	3	206	1093	141	1027	0	1622
gi|583918391|gb|GAMJ01001138.1|	Ps_261536	98.26	230	0	4	3	232	1233	1458	6e-111	399
gi|583918390|gb|GAMJ01001139.1|	Ps_152797	99.61	1799	5	2	623	2420	454	2251	0	3282
gi|583918389|gb|GAMJ01001140.1|	Ps_135839	99.08	433	2	2	470	902	1	431	0	780
gi|583918388|gb|GAMJ01001141.1|	Ps_131260	99.3	2441	9	6	11	2446	2556	119	0	4410
gi|583918387|gb|GAMJ01001142.1|	Ps_135581	99.16	1896	12	4	255	2150	1	1892	0	3413
gi|583918386|gb|GAMJ01001143.1|	Ps_219525	99.26	403	1	2	3	405	74	474	0	728
gi|583918385|gb|GAMJ01001144.1|	Ps_151454	99.3	859	6	0	1	859	536	1394	0	1554
gi|583918384|gb|GAMJ01001145.1|	Ps_239449	99.41	1688	5	3	1	1686	1702	18	0	3057
gi|583918383|gb|GAMJ01001146.1|	Ps_137763	99.14	815	6	1	368	1182	11	824	0	1465
gi|583918382|gb|GAMJ01001147.1|	Ps_140752	99.91	1171	0	1	173	1342	18	1188	0	2156
gi|583918381|gb|GAMJ01001148.1|	Ps_172586	99.87	1506	1	1	27	1531	1589	84	0	2769
gi|583918378|gb|GAMJ01001149.1|	Ps_225071	99.32	876	3	3	288	1162	1	874	0	1581
gi|583918377|gb|GAMJ01001150.1|	Ps_175329	97.57	577	2	6	5	571	616	42	0	981
gi|583918376|gb|GAMJ01001151.1|	Ps_162786	99.37	1260	5	3	270	1528	73	1330	0	2281
gi|583918375|gb|GAMJ01001152.1|	Ps_221463	99.75	407	0	1	334	740	1	406	0	745
gi|583918374|gb|GAMJ01001153.1|	Ps_135395	97.63	1180	8	6	450	1629	1168	9	0	2006
gi|583918373|gb|GAMJ01001154.1|	Ps_241622	99.59	1223	5	0	173	1395	769	1991	0	2231
gi|583918372|gb|GAMJ01001155.1|	Ps_144298	99.07	1177	6	5	429	1605	19	1190	0	2108
gi|583918371|gb|GAMJ01001156.1|	Ps_235038	98.42	2095	12	9	4	2079	252	2344	0	3666
gi|583918370|gb|GAMJ01001157.1|	Ps_229804	100	343	0	0	817	1159	361	19	0	634
gi|583918369|gb|GAMJ01001158.1|	Ps_212776	99.63	1071	1	3	1	1071	1086	19	0	1953
gi|583918368|gb|GAMJ01001159.1|	Ps_213116	98.74	714	2	6	319	1032	1364	658	0	1264
gi|583918367|gb|GAMJ01001160.1|	Ps_139713	97.41	1196	5	14	782	1960	1	1187	0	2013
gi|583918366|gb|GAMJ01001161.1|	Ps_140657	99.67	615	1	1	28	642	884	271	0	1123
gi|583918365|gb|GAMJ01001162.1|	Ps_258570	99.56	1596	3	3	1	1595	1593	1	0	2905
gi|583918364|gb|GAMJ01001163.1|	Ps_235418	98.09	1834	33	2	100	1932	1	1833	0	3193
gi|583918363|gb|GAMJ01001164.1|	Ps_152745	99.35	1228	8	0	1	1228	82	1309	0	2224
gi|583918362|gb|GAMJ01001165.1|	Ps_174008	99.08	1518	11	3	98	1613	1709	193	0	2724
gi|583918361|gb|GAMJ01001166.1|	Ps_158401	93.61	970	45	11	540	1502	977	18	0	1432
gi|583918360|gb|GAMJ01001167.1|	Ps_162425	98.45	453	0	5	1	453	537	982	0	791
gi|583918359|gb|GAMJ01001168.1|	Ps_236517	99.91	1055	0	1	7	1061	1055	2	0	1941
gi|583918358|gb|GAMJ01001169.1|	Ps_142342	99.71	1403	1	3	290	1692	1	1400	0	2567
gi|583918357|gb|GAMJ01001170.1|	Ps_196646	99.82	1095	0	2	11	1105	67	1159	0	2010
gi|583918356|gb|GAMJ01001171.1|	Ps_157127	99.44	535	0	3	1	533	268	801	0	968
gi|583918355|gb|GAMJ01001172.1|	Ps_133532	99.28	690	2	2	1	690	702	16	0	1243
gi|583918354|gb|GAMJ01001173.1|	Ps_218631	99.8	505	1	0	7	511	28	532	0	928
gi|583918353|gb|GAMJ01001174.1|	Ps_259542	99.78	1339	1	2	93	1430	1346	9	0	2455
gi|583918352|gb|GAMJ01001175.1|	Ps_155722	99.88	866	0	1	513	1378	60	924	0	1592
gi|583918351|gb|GAMJ01001176.1|	Ps_140567	98.36	2257	7	15	4	2235	166	2417	0	3938
gi|583918350|gb|GAMJ01001177.1|	Ps_213061	99.22	387	1	2	1	386	112	497	0	699
gi|583918349|gb|GAMJ01001178.1|	Ps_219554	99.37	1262	3	4	1	1258	836	2096	0	2283
gi|583918348|gb|GAMJ01001179.1|	Ps_153666	99.84	633	1	0	427	1059	1	633	0	1164
gi|583918347|gb|GAMJ01001180.1|	Ps_172341	99.52	1253	0	5	2	1249	243	1494	0	2276
gi|583918346|gb|GAMJ01001181.1|	Ps_173789	100	581	0	0	349	929	655	75	0	1074
gi|583918345|gb|GAMJ01001182.1|	Ps_160719	100	886	0	0	85	970	46	931	0	1637
gi|583918344|gb|GAMJ01001183.1|	Ps_219099	99.78	903	0	2	1	902	942	41	0	1655
gi|583918343|gb|GAMJ01001184.1|	Ps_218705	99.26	941	6	1	666	1606	940	1	0	1700
gi|583918342|gb|GAMJ01001185.1|	Ps_156884	96.99	598	14	4	45	639	153	749	0	1002
gi|583918341|gb|GAMJ01001186.1|	Ps_232650	99.26	1882	14	0	2	1883	120	2001	0	3398
gi|583918340|gb|GAMJ01001187.1|	Ps_132259	99.28	693	2	3	116	807	1	691	0	1249
gi|583918339|gb|GAMJ01001188.1|	Ps_152565	99.73	740	1	1	279	1018	1557	2295	0	1354
gi|583918338|gb|GAMJ01001189.1|	Ps_248389	88.96	2789	254	51	86	2847	127	2888	0	3395
gi|583918337|gb|GAMJ01001190.1|	Ps_188490	100	381	0	0	583	963	381	1	0	704
gi|583918336|gb|GAMJ01001191.1|	Ps_175487	99.63	1886	2	4	4	1889	1926	46	0	3441
gi|583918335|gb|GAMJ01001192.1|	Ps_137490	99.06	1271	7	5	11	1278	19	1287	0	2276
gi|583918334|gb|GAMJ01001193.1|	Ps_139255	98.03	1319	18	8	519	1833	41	1355	0	2285
gi|583918333|gb|GAMJ01001194.1|	Ps_261299	99.7	2334	1	5	1	2330	166	2497	0	4268
gi|583918332|gb|GAMJ01001195.1|	Ps_253693	99.68	2177	4	3	1	2176	2335	161	0	3978
gi|583918331|gb|GAMJ01001196.1|	Ps_152510	98.05	1387	13	6	1014	2400	1	1373	0	2399
gi|583918330|gb|GAMJ01001197.1|	Ps_212477	99.63	2154	4	4	320	2472	21	2171	0	3932
gi|583918329|gb|GAMJ01001198.1|	Ps_143689	99.25	936	3	4	800	1732	88	1022	0	1687
gi|583918328|gb|GAMJ01001199.1|	Ps_131304	99.51	1840	4	5	1	1838	2416	4252	0	3345
gi|583918327|gb|GAMJ01001200.1|	Ps_142928	99.47	1688	9	0	157	1844	2053	3740	0	3068
gi|583918326|gb|GAMJ01001201.1|	Ps_142035	99.58	476	2	0	430	905	519	44	0	869
gi|583918325|gb|GAMJ01001202.1|	Ps_253315	99.45	542	2	1	335	875	26	567	0	985
gi|583918324|gb|GAMJ01001203.1|	Ps_253034	99.12	906	8	0	2140	3045	1363	458	0	1629
gi|583918323|gb|GAMJ01001204.1|	Ps_139345	98.6	783	9	1	1	781	1295	513	0	1389
gi|583918322|gb|GAMJ01001205.1|	Ps_133241	99.58	717	1	2	100	816	19	733	0	1306
gi|583918321|gb|GAMJ01001206.1|	Ps_152856	98.98	787	8	0	305	1091	787	1	0	1410
gi|583918320|gb|GAMJ01001207.1|	Ps_228179	100	1292	0	0	247	1538	1292	1	0	2386
gi|583918319|gb|GAMJ01001208.1|	Ps_251210	99.32	877	6	0	200	1076	877	1	0	1587
gi|583918318|gb|GAMJ01001209.1|	Ps_144778	100	449	0	0	764	1212	656	208	0	830
gi|583918317|gb|GAMJ01001210.1|	Ps_197792	96.64	476	2	12	1	473	465	1	0	778
gi|583918316|gb|GAMJ01001211.1|	Ps_220076	99.12	2158	14	5	392	2547	2187	33	0	3877
gi|583918315|gb|GAMJ01001212.1|	Ps_162823	99.6	500	0	2	688	1186	550	52	0	911
gi|583918314|gb|GAMJ01001213.1|	Ps_131838	99.58	951	0	4	887	1836	948	1	0	1731
gi|583918313|gb|GAMJ01001214.1|	Ps_173208	99.94	1582	0	1	13	1594	1583	3	0	2915
gi|583918312|gb|GAMJ01001215.1|	Ps_204697	93.14	175	10	2	809	982	515	688	7e-67	255
gi|583918311|gb|GAMJ01001216.1|	Ps_157800	98.7	2077	19	7	29	2102	20	2091	0	3687
gi|583918310|gb|GAMJ01001217.1|	Ps_142523	99.77	1721	0	3	1	1721	2106	390	0	3153
gi|583918309|gb|GAMJ01001218.1|	Ps_257868	100	805	0	0	834	1638	1	805	0	1487
gi|583918308|gb|GAMJ01001219.1|	Ps_173680	99.88	1618	2	0	784	2401	976	2593	0	2977
gi|583918307|gb|GAMJ01001220.1|	Ps_249175	99.57	1845	4	4	388	2232	1943	103	0	3362
gi|583918306|gb|GAMJ01001221.1|	Ps_136802	99.16	953	3	5	4	953	104	1054	0	1711
gi|583918305|gb|GAMJ01001222.1|	Ps_137722	97.95	929	12	7	3	930	2065	1143	0	1613
gi|583918304|gb|GAMJ01001223.1|	Ps_132491	99.51	1439	7	0	1	1439	17	1455	0	2619
gi|583918303|gb|GAMJ01001224.1|	Ps_177701	99.86	2132	2	1	1	2132	25	2155	0	3919
gi|583918302|gb|GAMJ01001225.1|	Ps_141915	100	542	0	0	931	1472	1	542	0	1002
gi|583918301|gb|GAMJ01001226.1|	Ps_217680	99.6	2264	8	1	1	2263	2494	231	0	4135
gi|583918300|gb|GAMJ01001227.1|	Ps_145169	98.13	641	10	2	394	1033	640	1	0	1116
gi|583918299|gb|GAMJ01001228.1|	Ps_151834	99.82	1649	1	2	113	1761	1	1647	0	3027
gi|583918298|gb|GAMJ01001229.1|	Ps_177474	100	1364	0	0	50	1413	5	1368	0	2519
gi|583918297|gb|GAMJ01001230.1|	Ps_177981	99.83	1754	3	0	9	1762	21	1774	0	3225
gi|583918296|gb|GAMJ01001231.1|	Ps_177294	99.67	2121	4	3	1	2119	2136	17	0	3875
gi|583918295|gb|GAMJ01001232.1|	Ps_150599	99.61	2075	1	7	3	2077	1318	3385	0	3783
gi|583918294|gb|GAMJ01001233.1|	Ps_189267	99.71	1037	2	1	361	1397	1053	18	0	1897
gi|583918293|gb|GAMJ01001234.1|	Ps_228973	100	864	0	0	116	979	864	1	0	1596
gi|583918292|gb|GAMJ01001235.1|	Ps_156135	99.83	587	1	0	474	1060	587	1	0	1079
gi|583918291|gb|GAMJ01001236.1|	Ps_244329	99.9	985	1	0	596	1580	1	985	0	1814
gi|583918290|gb|GAMJ01001237.1|	Ps_154193	99.56	459	2	0	219	677	39	497	0	837
gi|583918289|gb|GAMJ01001238.1|	Ps_161116	99.55	896	3	1	48	943	895	1	0	1631
gi|583918288|gb|GAMJ01001239.1|	Ps_239829	99.94	1742	0	1	1	1742	1760	20	0	3210
gi|583918287|gb|GAMJ01001240.1|	Ps_239312	99.5	597	3	0	1182	1778	667	71	0	1086
gi|583918286|gb|GAMJ01001241.1|	Ps_229421	99.17	480	4	0	470	949	59	538	0	865
gi|583918285|gb|GAMJ01001242.1|	Ps_134034	99.89	914	1	0	1	914	12	925	0	1685
gi|583918284|gb|GAMJ01001243.1|	Ps_213224	99.71	2733	3	5	2	2731	24	2754	0	4998
gi|583918283|gb|GAMJ01001244.1|	Ps_240513	99.78	906	0	2	7	911	998	94	0	1661
gi|583918282|gb|GAMJ01001245.1|	Ps_178564	99.24	785	2	4	526	1309	113	894	0	1413
gi|583918281|gb|GAMJ01001246.1|	Ps_137448	99.23	906	2	4	47	948	905	1	0	1629
gi|583918280|gb|GAMJ01001247.1|	Ps_139907	99.56	1579	3	4	21	1599	1575	1	0	2874
gi|583918279|gb|GAMJ01001248.1|	Ps_129606	97.93	1691	16	11	23	1713	1	1672	0	2911
gi|583918278|gb|GAMJ01001249.1|	Ps_149821	100	948	0	0	1	948	642	1589	0	1751
gi|583918277|gb|GAMJ01001250.1|	Ps_158569	98.57	837	12	0	679	1515	837	1	0	1480
gi|583918276|gb|GAMJ01001251.1|	Ps_152640	99.34	915	2	3	790	1703	925	14	0	1655
gi|583918275|gb|GAMJ01001252.1|	Ps_147200	99.12	683	6	0	258	940	1	683	0	1229
gi|583918274|gb|GAMJ01001253.1|	Ps_194984	99.36	626	0	4	15	639	43	665	0	1131
gi|583918273|gb|GAMJ01001254.1|	Ps_188812	99.44	1242	7	0	12	1253	1242	1	0	2257
gi|583918272|gb|GAMJ01001255.1|	Ps_148009	97.17	847	21	3	235	1081	1	844	0	1430
gi|583918271|gb|GAMJ01001256.1|	Ps_224123	99.59	1472	5	1	248	1719	1524	54	0	2684
gi|583918270|gb|GAMJ01001257.1|	Ps_147141	99.34	762	5	0	380	1141	762	1	0	1380
gi|583918269|gb|GAMJ01001258.1|	Ps_150835	99.76	819	0	2	26	844	265	1081	0	1500
gi|583918268|gb|GAMJ01001259.1|	Ps_145037	99.56	1135	0	4	208	1338	10	1143	0	2063
gi|583918267|gb|GAMJ01001260.1|	Ps_149023	99.85	672	1	0	52	723	672	1	0	1236
gi|583918266|gb|GAMJ01001261.1|	Ps_247225	99.48	1158	3	3	92	1248	1	1156	0	2104
gi|583918265|gb|GAMJ01001262.1|	Ps_151222	99.58	1432	4	2	498	1928	1431	1	0	2610
gi|583918264|gb|GAMJ01001263.1|	Ps_141682	99.54	1085	5	0	628	1712	1167	83	0	1977
gi|583918263|gb|GAMJ01001264.1|	Ps_187263	99.56	1815	5	3	6	1820	16	1827	0	3304
gi|583918262|gb|GAMJ01001265.1|	Ps_248079	99.43	1218	4	3	95	1311	1338	123	0	2207
gi|583918261|gb|GAMJ01001266.1|	Ps_140662	98.89	1263	13	1	1006	2268	6	1267	0	2254
gi|583918260|gb|GAMJ01001267.1|	Ps_261733	99.46	924	3	1	21	942	658	1581	0	1679
gi|583918259|gb|GAMJ01001268.1|	Ps_221717	100	577	0	0	690	1266	1	577	0	1066
gi|583918258|gb|GAMJ01001269.1|	Ps_258000	99.46	1490	5	3	279	1767	1658	171	0	2708
gi|583918257|gb|GAMJ01001270.1|	Ps_136068	98.24	1020	3	3	301	1306	231	1249	0	1773
gi|583918256|gb|GAMJ01001271.1|	Ps_209562	99.35	1843	4	7	1	1840	694	2531	0	3330
gi|583918255|gb|GAMJ01001272.1|	Ps_132564	99.67	916	1	2	128	1042	158	1072	0	1674
gi|583918254|gb|GAMJ01001273.1|	Ps_178273	99.72	1431	0	4	3	1431	1432	4	0	2617
gi|583918253|gb|GAMJ01001274.1|	Ps_208000	99.22	2315	12	6	3	2316	22	2331	0	4172
gi|583918252|gb|GAMJ01001275.1|	Ps_151421	99.02	713	6	1	520	1232	712	1	0	1277
gi|583918251|gb|GAMJ01001276.1|	Ps_261616	99.18	1591	10	3	1	1591	1649	62	0	2865
gi|583918250|gb|GAMJ01001277.1|	Ps_151959	99.87	1581	2	0	736	2316	2030	450	0	2909
gi|583918249|gb|GAMJ01001278.1|	Ps_261460	99.78	1783	1	3	5	1785	1792	11	0	3269
gi|583918248|gb|GAMJ01001279.1|	Ps_161556	99.84	1870	0	3	677	2546	1	1867	0	3434
gi|583918247|gb|GAMJ01001280.1|	Ps_144423	99.57	1404	5	1	844	2247	1403	1	0	2560
gi|583918246|gb|GAMJ01001281.1|	Ps_138678	99.76	1229	1	2	4	1232	1241	15	0	2252
gi|583918245|gb|GAMJ01001282.1|	Ps_139729	92.29	843	49	15	158	989	19	856	0	1182
gi|583918244|gb|GAMJ01001283.1|	Ps_262275	99.55	665	0	3	412	1076	970	309	0	1208
gi|583918243|gb|GAMJ01001284.1|	Ps_257058	98.74	1030	6	6	1	1029	1024	1	0	1823
gi|583918242|gb|GAMJ01001285.1|	Ps_261480	99.67	1823	0	6	1	1819	1865	45	0	3328
gi|583918241|gb|GAMJ01001286.1|	Ps_148647	98.68	1289	13	4	1	1286	186	1473	0	2283
gi|583918240|gb|GAMJ01001287.1|	Ps_142301	99.6	1261	2	3	790	2049	1	1259	0	2300
gi|583918239|gb|GAMJ01001288.1|	Ps_153673	99.72	1082	3	0	608	1689	1	1082	0	1982
gi|583918238|gb|GAMJ01001289.1|	Ps_147411	99.27	549	4	0	98	646	284	832	0	992
gi|583918237|gb|GAMJ01001290.1|	Ps_201970	99.61	2279	1	6	356	2630	20	2294	0	4152
gi|583918236|gb|GAMJ01001291.1|	Ps_140767	99.74	2312	4	2	252	2563	331	2640	0	4237
gi|583918235|gb|GAMJ01001292.1|	Ps_214060	97.41	966	5	11	559	1520	1	950	0	1628
gi|583918234|gb|GAMJ01001293.1|	Ps_221481	98.73	789	7	1	44	832	786	1	0	1399
gi|583918233|gb|GAMJ01001294.1|	Ps_211094	98.2	2281	29	4	4	2272	2460	180	0	3988
gi|583918232|gb|GAMJ01001295.1|	Ps_197150	99.74	777	0	2	9	785	69	843	0	1423
gi|583918231|gb|GAMJ01001296.1|	Ps_151090	99.7	662	1	1	41	702	16	676	0	1210
gi|583918230|gb|GAMJ01001297.1|	Ps_215058	100	1045	0	0	303	1347	1	1045	0	1930
gi|583918229|gb|GAMJ01001298.1|	Ps_156266	98.23	564	10	0	522	1085	1	564	0	987
gi|583918228|gb|GAMJ01001299.1|	Ps_152048	99.41	679	3	1	680	1357	13	691	0	1230
gi|583918227|gb|GAMJ01001300.1|	Ps_200108	99.38	1788	11	0	566	2353	1789	2	0	3241
gi|583918226|gb|GAMJ01001301.1|	Ps_129419	99.22	2050	5	10	1	2046	2098	56	0	3688
gi|583918224|gb|GAMJ01001303.1|	Ps_130836	99.7	1011	3	0	787	1797	1	1011	0	1851
gi|583918223|gb|GAMJ01001304.1|	Ps_200094	99.81	522	0	1	817	1338	1	521	0	957
gi|583918222|gb|GAMJ01001305.1|	Ps_151990	99.4	1832	8	3	1	1830	1842	12	0	3321
gi|583918221|gb|GAMJ01001306.1|	Ps_154891	98.75	1355	11	3	363	1711	1355	1	0	2403
gi|583918220|gb|GAMJ01001307.1|	Ps_131479	99.79	487	1	0	400	886	487	1	0	894
gi|583918219|gb|GAMJ01001308.1|	Ps_163585	97.69	606	0	9	6	603	1236	637	0	1029
gi|583918218|gb|GAMJ01001309.1|	Ps_136299	100	458	0	0	344	801	458	1	0	846
gi|583918217|gb|GAMJ01001310.1|	Ps_207751	99.18	973	1	7	94	1065	1707	741	0	1748
gi|583918216|gb|GAMJ01001311.1|	Ps_145406	99.58	709	3	0	778	1486	722	14	0	1293
gi|583918215|gb|GAMJ01001312.1|	Ps_253337	99.84	2512	1	3	3	2514	12	2520	0	4615
gi|583918214|gb|GAMJ01001313.1|	Ps_177098	99.37	1749	6	4	75	1820	180	1926	0	3171
gi|583918213|gb|GAMJ01001314.1|	Ps_145371	99.42	1378	8	0	61	1438	1	1378	0	2501
gi|583918212|gb|GAMJ01001315.1|	Ps_153775	99.55	663	0	3	3	663	662	1	0	1205
gi|583918211|gb|GAMJ01001316.1|	Ps_131825	99.73	1105	2	1	457	1561	4	1107	0	2023
gi|583918210|gb|GAMJ01001317.1|	Ps_173538	99.47	1714	2	7	2	1713	51	1759	0	3109
gi|583918209|gb|GAMJ01001318.1|	Ps_154012	97.69	433	1	7	2	433	425	1	0	737
gi|583918208|gb|GAMJ01001319.1|	Ps_200597	96.69	1180	19	5	214	1391	1163	2	0	1945
gi|583918207|gb|GAMJ01001320.1|	Ps_151327	99.79	975	0	2	468	1442	1	973	0	1788
gi|583918206|gb|GAMJ01001321.1|	Ps_136245	99.25	934	1	6	6	939	1081	154	0	1683
gi|583918205|gb|GAMJ01001322.1|	Ps_177538	99.93	1472	0	1	240	1710	1495	24	0	2712
gi|583918204|gb|GAMJ01001323.1|	Ps_143393	99.44	720	4	0	349	1068	720	1	0	1308
gi|583918203|gb|GAMJ01001324.1|	Ps_144413	99.68	1236	4	0	821	2056	1415	180	0	2261
gi|583918202|gb|GAMJ01001325.1|	Ps_218937	100	497	0	0	95	591	497	1	0	918
gi|583918201|gb|GAMJ01001326.1|	Ps_187895	97.87	658	4	8	12	668	680	32	0	1129
gi|583918200|gb|GAMJ01001327.1|	Ps_154667	98.93	653	3	4	390	1040	706	56	0	1166
gi|583918199|gb|GAMJ01001328.1|	Ps_258027	98.96	1545	0	11	1	1536	487	2024	0	2750
gi|583918198|gb|GAMJ01001329.1|	Ps_162353	98.79	247	2	1	1	247	91	336	2e-123	442
gi|583918197|gb|GAMJ01001330.1|	Ps_258143	99.79	961	2	0	348	1308	961	1	0	1766
gi|583918196|gb|GAMJ01001331.1|	Ps_189208	99.07	858	3	5	649	1504	1	855	0	1541
gi|583918195|gb|GAMJ01001332.1|	Ps_242583	99.23	1303	4	6	1	1299	1328	28	0	2350
gi|583918194|gb|GAMJ01001333.1|	Ps_200724	99.24	1976	10	3	9	1983	14	1985	0	3561
gi|583918193|gb|GAMJ01001334.1|	Ps_195526	99	301	1	2	569	869	416	118	1e-152	540
gi|583918192|gb|GAMJ01001335.1|	Ps_246004	99.34	1660	5	6	378	2037	1733	80	0	3000
gi|583918191|gb|GAMJ01001336.1|	Ps_214171	99.21	1271	7	3	519	1789	1380	113	0	2298
gi|583918190|gb|GAMJ01001337.1|	Ps_133453	99.92	1263	0	1	1	1262	73	1335	0	2326
gi|583918189|gb|GAMJ01001338.1|	Ps_176498	99.79	1877	2	2	21	1897	4	1878	0	3443
gi|583918188|gb|GAMJ01001339.1|	Ps_157140	99.54	1506	4	3	278	1781	1245	2749	0	2741
gi|583918187|gb|GAMJ01001340.1|	Ps_139185	99.85	671	0	1	3	672	671	1	0	1232
gi|583918186|gb|GAMJ01001341.1|	Ps_208713	100	1356	0	0	47	1402	16	1371	0	2505
gi|583918185|gb|GAMJ01001342.1|	Ps_175802	100	120	0	0	522	641	18	137	5e-57	222
gi|583918184|gb|GAMJ01001343.1|	Ps_172276	99.38	1614	3	7	1	1612	149	1757	0	2920
gi|583918183|gb|GAMJ01001344.1|	Ps_211686	99.35	772	3	2	24	794	771	1	0	1399
gi|583918182|gb|GAMJ01001345.1|	Ps_249110	97.5	641	10	6	31	668	14	651	0	1090
gi|583918181|gb|GAMJ01001346.1|	Ps_138699	99.56	1352	6	0	983	2334	22	1373	0	2464
gi|583918180|gb|GAMJ01001347.1|	Ps_206788	99.55	220	1	0	1044	1263	18	237	1e-110	401
gi|583918179|gb|GAMJ01001348.1|	Ps_250172	99.28	558	2	2	7	564	19	574	0	1007
gi|583918178|gb|GAMJ01001349.1|	Ps_198475	98.78	1228	1	5	9	1235	1266	52	0	2172
gi|583918177|gb|GAMJ01001350.1|	Ps_143253	99.91	1081	0	1	857	1937	1121	42	0	1989
gi|583918176|gb|GAMJ01001351.1|	Ps_189851	99.93	1416	1	0	17	1432	182	1597	0	2610
gi|583918175|gb|GAMJ01001352.1|	Ps_201438	97.49	1074	6	15	1	1064	1700	638	0	1814
gi|583918174|gb|GAMJ01001353.1|	Ps_157710	100	945	0	0	541	1485	945	1	0	1746
gi|583918173|gb|GAMJ01001354.1|	Ps_212852	98.94	659	5	2	31	688	682	25	0	1179
gi|583918172|gb|GAMJ01001355.1|	Ps_137997	99.11	1015	1	6	1	1011	1139	129	0	1818
gi|583918171|gb|GAMJ01001356.1|	Ps_133349	99.79	2380	3	2	8	2386	2440	62	0	4366
gi|583918170|gb|GAMJ01001357.1|	Ps_137569	98.8	751	7	2	97	847	65	813	0	1336
gi|583918169|gb|GAMJ01001358.1|	Ps_249708	98.68	607	3	5	7	612	406	1008	0	1074
gi|583918166|gb|GAMJ01001359.1|	Ps_132794	99.91	2201	0	1	12	2212	2217	19	0	4052
gi|583918165|gb|GAMJ01001360.1|	Ps_149776	98.9	997	8	3	49	1045	9	1002	0	1777
gi|583918164|gb|GAMJ01001361.1|	Ps_141007	99.01	1211	6	6	333	1541	27	1233	0	2176
gi|583918163|gb|GAMJ01001362.1|	Ps_210597	100	840	0	0	84	923	1299	460	0	1552
gi|583918162|gb|GAMJ01001363.1|	Ps_253266	99.69	2241	2	5	6	2244	2238	1	0	4095
gi|583918161|gb|GAMJ01001364.1|	Ps_243755	99.86	1396	1	1	933	2328	1	1395	0	2566
gi|583918160|gb|GAMJ01001365.1|	Ps_201059	99.71	1704	4	1	176	1879	1	1703	0	3120
gi|583918159|gb|GAMJ01001366.1|	Ps_250697	99.08	655	6	0	645	1299	671	17	0	1177
gi|583918158|gb|GAMJ01001367.1|	Ps_153230	98.49	664	9	1	559	1222	52	714	0	1171
gi|583918157|gb|GAMJ01001368.1|	Ps_192501	100	764	0	0	87	850	22	785	0	1411
gi|583918156|gb|GAMJ01001369.1|	Ps_243730	99.54	2401	0	10	6	2399	234	2630	0	4362
gi|583918155|gb|GAMJ01001370.1|	Ps_258465	99.45	730	3	1	30	758	163	892	0	1325
gi|583918154|gb|GAMJ01001371.1|	Ps_153583	99.43	1762	0	9	1	1761	1976	224	0	3190
gi|583918153|gb|GAMJ01001372.1|	Ps_144006	98.02	858	13	4	350	1203	858	1	0	1491
gi|583918152|gb|GAMJ01001373.1|	Ps_234533	99.56	457	2	0	121	577	1	457	0	833
gi|583918151|gb|GAMJ01001374.1|	Ps_129491	99.63	819	0	2	1690	2507	839	23	0	1493
gi|583918150|gb|GAMJ01001375.1|	Ps_257071	100	815	0	0	19	833	18	832	0	1506
gi|583918149|gb|GAMJ01001376.1|	Ps_157243	99.59	2445	1	9	1	2440	2491	51	0	4451
gi|583918148|gb|GAMJ01001377.1|	Ps_256461	91.3	1436	99	23	275	1691	1451	23	0	1938
gi|583918147|gb|GAMJ01001378.1|	Ps_240328	99.64	2500	6	3	1	2500	1109	3605	0	4564
gi|583918146|gb|GAMJ01001379.1|	Ps_145251	99.11	2252	10	6	1	2244	50	2299	0	4041
gi|583918145|gb|GAMJ01001380.1|	Ps_200929	99.37	2078	7	4	10	2082	2094	18	0	3762
gi|583918144|gb|GAMJ01001381.1|	Ps_206015	99.35	1395	5	4	2108	3501	1414	23	0	2523
gi|583918143|gb|GAMJ01001382.1|	Ps_172348	99.54	1968	3	6	1	1965	42	2006	0	3583
gi|583918142|gb|GAMJ01001383.1|	Ps_145417	96.06	1090	43	0	576	1665	1119	30	0	1775
gi|583918141|gb|GAMJ01001384.1|	Ps_245760	98.97	1071	1	10	1	1070	1070	9	0	1910
gi|583918140|gb|GAMJ01001385.1|	Ps_194334	100	438	0	0	139	576	13	450	0	809
gi|583918139|gb|GAMJ01001386.1|	Ps_243334	99.79	963	1	1	8	970	23	984	0	1766
gi|583918138|gb|GAMJ01001387.1|	Ps_153767	93.4	530	4	27	4	519	93	605	0	758
gi|583918137|gb|GAMJ01001388.1|	Ps_232258	94.19	172	9	1	21	192	291	461	2e-68	261
gi|583918136|gb|GAMJ01001389.1|	Ps_226252	95.94	443	0	14	12	436	464	22	0	702
gi|583918135|gb|GAMJ01001390.1|	Ps_140644	98.5	732	11	0	14	745	18	749	0	1291
gi|583918134|gb|GAMJ01001391.1|	Ps_173670	98.31	1420	9	15	1	1412	1531	119	0	2475
gi|583918133|gb|GAMJ01001392.1|	Ps_147483	100	1335	0	0	37	1371	1335	1	0	2466
gi|583918132|gb|GAMJ01001393.1|	Ps_136102	98.71	543	2	4	1	541	40	579	0	961
gi|583918131|gb|GAMJ01001394.1|	Ps_262218	99.32	584	1	1	484	1064	17	600	0	1053
gi|583918130|gb|GAMJ01001395.1|	Ps_215280	99.78	2299	1	4	1	2298	2434	139	0	4215
gi|583918129|gb|GAMJ01001396.1|	Ps_135566	99.91	1151	1	0	617	1767	1	1151	0	2121
gi|583918128|gb|GAMJ01001397.1|	Ps_154235	98.21	1005	12	5	538	1540	1019	19	0	1751
gi|583918127|gb|GAMJ01001398.1|	Ps_242985	99.9	1018	0	1	770	1787	1036	20	0	1873
gi|583918126|gb|GAMJ01001399.1|	Ps_211588	99.88	826	1	0	532	1357	1	826	0	1520
gi|583918125|gb|GAMJ01001400.1|	Ps_250741	98.66	672	9	0	810	1481	672	1	0	1192
gi|583918124|gb|GAMJ01001401.1|	Ps_140136	100	1338	0	0	108	1445	5	1342	0	2471
gi|583918123|gb|GAMJ01001402.1|	Ps_145994	100	624	0	0	370	993	1	624	0	1153
gi|583918122|gb|GAMJ01001403.1|	Ps_178273	99.61	1775	3	4	109	1883	3026	1256	0	3241
gi|583918121|gb|GAMJ01001404.1|	Ps_247319	99.49	783	4	0	273	1055	1	783	0	1424
gi|583918120|gb|GAMJ01001405.1|	Ps_218243	99.69	2259	1	3	8	2266	15	2267	0	4130
gi|583918119|gb|GAMJ01001406.1|	Ps_139715	99.18	1703	10	4	1	1703	1720	22	0	3066
gi|583918118|gb|GAMJ01001407.1|	Ps_221002	99.73	731	2	0	303	1033	731	1	0	1339
gi|583918117|gb|GAMJ01001408.1|	Ps_210144	99.47	754	0	4	1	754	750	1	0	1367
gi|583918116|gb|GAMJ01001409.1|	Ps_241956	99.88	857	0	1	354	1210	1	856	0	1576
gi|583918115|gb|GAMJ01001410.1|	Ps_135910	98.63	512	0	7	23	534	1	505	0	900
gi|583918114|gb|GAMJ01001411.1|	Ps_144294	99.63	1357	4	1	4	1360	4	1359	0	2477
gi|583918113|gb|GAMJ01001412.1|	Ps_147661	99.87	1545	2	0	54	1598	44	1588	0	2843
gi|583918112|gb|GAMJ01001413.1|	Ps_254502	98.42	1267	14	6	6	1268	52	1316	0	2230
gi|583918111|gb|GAMJ01001414.1|	Ps_172977	98.25	1483	16	8	1	1478	143	1620	0	2586
gi|583918110|gb|GAMJ01001415.1|	Ps_136875	99.09	1093	4	6	2	1091	92	1181	0	1958
gi|583918108|gb|GAMJ01001417.1|	Ps_246840	98.87	971	5	3	1	965	671	1641	0	1731
gi|583918107|gb|GAMJ01001418.1|	Ps_239498	100	465	0	0	4	468	20	484	0	859
gi|583918106|gb|GAMJ01001419.1|	Ps_235318	99.88	1600	1	1	4	1603	1650	52	0	2942
gi|583918105|gb|GAMJ01001420.1|	Ps_157765	99.38	975	5	1	12	985	11	985	0	1766
gi|583918104|gb|GAMJ01001421.1|	Ps_142930	99.62	1060	4	0	1	1060	88	1147	0	1936
gi|583918103|gb|GAMJ01001422.1|	Ps_134228	99.82	571	0	1	1	571	71	640	0	1048
gi|583918102|gb|GAMJ01001423.1|	Ps_154184	100	1168	0	0	879	2046	1189	22	0	2158
gi|583918101|gb|GAMJ01001424.1|	Ps_154576	100	385	0	0	198	582	1	385	0	712
gi|583918100|gb|GAMJ01001425.1|	Ps_217885	99.26	544	1	3	383	926	608	68	0	979
gi|583918099|gb|GAMJ01001426.1|	Ps_201862	98.54	1300	14	5	291	1589	1407	112	0	2303
gi|583918098|gb|GAMJ01001427.1|	Ps_148678	99.1	780	6	1	1477	2255	845	66	0	1402
gi|583918097|gb|GAMJ01001428.1|	Ps_133744	99.19	617	3	2	16	632	34	648	0	1110
gi|583918096|gb|GAMJ01001429.1|	Ps_155757	94.86	700	12	11	442	1141	98	773	0	1074
gi|583918095|gb|GAMJ01001430.1|	Ps_142871	99.73	737	2	0	77	813	737	1	0	1351
gi|583918094|gb|GAMJ01001431.1|	Ps_146401	99.35	1231	5	3	1	1228	1793	563	0	2228
gi|583918093|gb|GAMJ01001432.1|	Ps_133132	99.09	2412	13	9	403	2813	12	2415	0	4324
gi|583918092|gb|GAMJ01001433.1|	Ps_196435	99.63	539	1	1	424	962	10	547	0	983
gi|583918091|gb|GAMJ01001434.1|	Ps_137501	97.33	2363	58	5	307	2667	12	2371	0	4010
gi|583918090|gb|GAMJ01001435.1|	Ps_222846	100	805	0	0	76	880	1	805	0	1487
gi|583918089|gb|GAMJ01001436.1|	Ps_242034	96	850	17	16	779	1620	1	841	0	1365
gi|583918088|gb|GAMJ01001437.1|	Ps_152333	99.65	864	0	3	1035	1898	881	21	0	1576
gi|583918087|gb|GAMJ01001438.1|	Ps_179954	100	1339	0	0	646	1984	1357	19	0	2473
gi|583918086|gb|GAMJ01001439.1|	Ps_142893	99.62	1053	4	0	18	1070	2	1054	0	1923
gi|583918085|gb|GAMJ01001440.1|	Ps_177851	99.83	2355	0	4	1	2352	45	2398	0	4324
gi|583918084|gb|GAMJ01001441.1|	Ps_251029	99.35	2152	8	6	52	2201	2861	714	0	3893
gi|583918083|gb|GAMJ01001442.1|	Ps_152341	98.67	452	6	0	154	605	625	174	0	804
gi|583918082|gb|GAMJ01001443.1|	Ps_141210	99.91	1173	1	0	533	1705	1220	48	0	2161
gi|583918081|gb|GAMJ01001444.1|	Ps_256923	99.24	1585	11	1	40	1624	1	1584	0	2863
gi|583918080|gb|GAMJ01001445.1|	Ps_258816	100	851	0	0	789	1639	1	851	0	1572
gi|583918079|gb|GAMJ01001446.1|	Ps_139306	99.64	1686	5	1	1	1685	1834	149	0	3079
gi|583918078|gb|GAMJ01001447.1|	Ps_160222	96.63	1069	29	7	3	1068	1090	26	0	1768
gi|583918077|gb|GAMJ01001448.1|	Ps_146167	99.47	1889	3	7	1	1886	1900	16	0	3426
gi|583918076|gb|GAMJ01001449.1|	Ps_148257	99.55	886	1	3	1280	2165	1	883	0	1611
gi|583918075|gb|GAMJ01001450.1|	Ps_151415	99.79	974	0	2	491	1464	1061	90	0	1786
gi|583918074|gb|GAMJ01001451.1|	Ps_246266	95.86	1424	42	17	261	1678	1515	103	0	2287
gi|583918073|gb|GAMJ01001452.1|	Ps_214761	99.54	1530	6	1	517	2046	1563	35	0	2785
gi|583918072|gb|GAMJ01001453.1|	Ps_255584	98.19	2041	27	10	271	2310	2070	39	0	3555
gi|583918071|gb|GAMJ01001454.1|	Ps_161860	98.89	633	1	6	1	631	357	985	0	1125
gi|583918070|gb|GAMJ01001455.1|	Ps_211232	99.79	480	1	0	707	1186	14	493	0	881
gi|583918069|gb|GAMJ01001456.1|	Ps_233988	83.89	149	13	11	434	577	102	244	1e-29	132
gi|583918068|gb|GAMJ01001457.1|	Ps_202043	99.47	947	3	2	422	1368	1028	84	0	1722
gi|583918067|gb|GAMJ01001458.1|	Ps_178849	99.03	1745	14	3	80	1824	14	1755	0	3125
gi|583918066|gb|GAMJ01001459.1|	Ps_156898	98.71	1712	6	9	47	1744	33	1742	0	3025
gi|583918065|gb|GAMJ01001460.1|	Ps_243205	95.15	1609	45	25	7	1597	19	1612	0	2508
gi|583918064|gb|GAMJ01001461.1|	Ps_144516	99.49	777	3	1	626	1402	2372	1597	0	1411
gi|583918063|gb|GAMJ01001462.1|	Ps_186854	99.6	1516	2	4	148	1661	1689	176	0	2763
gi|583918062|gb|GAMJ01001463.1|	Ps_249154	99.05	1155	5	6	4	1157	1567	2716	0	2067
gi|583918061|gb|GAMJ01001464.1|	Ps_131991	99.24	661	3	2	558	1218	1032	374	0	1192
gi|583918060|gb|GAMJ01001465.1|	Ps_152938	99.62	532	2	0	808	1339	1	532	0	972
gi|583918059|gb|GAMJ01001466.1|	Ps_140104	99.36	1098	3	4	6	1102	1157	63	0	1986
gi|583918058|gb|GAMJ01001467.1|	Ps_261849	99.16	2141	15	3	12	2150	4	2143	0	3855
gi|583918057|gb|GAMJ01001468.1|	Ps_154393	99.85	1298	2	0	44	1341	1298	1	0	2386
gi|583918056|gb|GAMJ01001469.1|	Ps_151171	99.15	708	2	4	993	1700	905	202	0	1271
gi|583918055|gb|GAMJ01001470.1|	Ps_252162	99.37	945	5	1	254	1198	22	965	0	1711
gi|583918054|gb|GAMJ01001471.1|	Ps_203402	99.43	2816	10	6	140	2954	3038	228	0	5108
gi|583918053|gb|GAMJ01001472.1|	Ps_226300	99.72	1428	1	3	16	1443	104	1528	0	2612
gi|583918052|gb|GAMJ01001473.1|	Ps_217921	97.39	1225	27	5	1026	2248	25	1246	0	2080
gi|583918051|gb|GAMJ01001474.1|	Ps_143384	98.71	1160	9	4	438	1594	1	1157	0	2054
gi|583918050|gb|GAMJ01001475.1|	Ps_135291	99.7	992	2	1	1088	2079	62	1052	0	1814
gi|583918049|gb|GAMJ01001476.1|	Ps_162571	94.01	1802	87	21	235	2027	188	1977	0	2712
gi|583918048|gb|GAMJ01001477.1|	Ps_141808	99.85	1354	0	2	9	1362	1352	1	0	2488
gi|583918047|gb|GAMJ01001478.1|	Ps_240265	100	884	0	0	519	1402	932	49	0	1633
gi|583918046|gb|GAMJ01001479.1|	Ps_255853	99.31	1015	1	5	1	1014	1207	198	0	1832
gi|583918045|gb|GAMJ01001480.1|	Ps_261656	99.63	2187	7	1	1	2187	82	2267	0	3995
gi|583918044|gb|GAMJ01001481.1|	Ps_261518	99.68	1580	0	5	411	1987	24	1601	0	2885
gi|583918043|gb|GAMJ01001482.1|	Ps_262560	99.34	603	0	2	359	957	20	622	0	1088
gi|583918042|gb|GAMJ01001483.1|	Ps_261683	100	540	0	0	82	621	1	540	0	998
gi|583918041|gb|GAMJ01001484.1|	Ps_144117	99.24	1059	8	0	94	1152	11	1069	0	1916
gi|583918040|gb|GAMJ01001485.1|	Ps_175050	99.73	1821	0	5	17	1833	1930	111	0	3330
gi|583918039|gb|GAMJ01001486.1|	Ps_134380	98.76	1047	9	2	63	1105	18	1064	0	1858
gi|583918038|gb|GAMJ01001487.1|	Ps_235728	92.58	593	34	9	18	605	591	4	0	846
gi|583918037|gb|GAMJ01001488.1|	Ps_151098	100	775	0	0	214	988	1	775	0	1432
gi|583918036|gb|GAMJ01001489.1|	Ps_178697	99.75	789	1	1	46	834	808	21	0	1445
gi|583918035|gb|GAMJ01001490.1|	Ps_149752	99.17	603	3	2	1	601	603	1	0	1085
gi|583918034|gb|GAMJ01001491.1|	Ps_157208	99.18	1341	0	11	66	1406	1453	2782	0	2405
gi|583918033|gb|GAMJ01001492.1|	Ps_228988	99.54	436	2	0	357	792	115	550	0	795
gi|583918032|gb|GAMJ01001493.1|	Ps_211367	98.72	935	7	5	142	1073	945	13	0	1655
gi|583918031|gb|GAMJ01001494.1|	Ps_223204	98.89	723	2	5	182	902	719	1	0	1288
gi|583918030|gb|GAMJ01001495.1|	Ps_244369	99.09	768	1	5	216	979	23	788	0	1375
gi|583918029|gb|GAMJ01001496.1|	Ps_259256	99.32	1028	4	1	463	1490	1	1025	0	1857
gi|583918028|gb|GAMJ01001497.1|	Ps_130940	97.82	504	0	11	562	1063	98	592	0	859
gi|583918027|gb|GAMJ01001498.1|	Ps_134353	100	723	0	0	3	725	741	19	0	1336
gi|583918026|gb|GAMJ01001499.1|	Ps_174369	98.03	1170	4	16	1	1163	2142	985	0	2021
gi|583918025|gb|GAMJ01001500.1|	Ps_163345	99.73	735	0	2	583	1316	1	734	0	1345
gi|583918024|gb|GAMJ01001501.1|	Ps_255373	97.64	1018	0	8	3	1016	3214	2217	0	1725
gi|583918023|gb|GAMJ01001502.1|	Ps_144476	99.41	847	3	2	815	1660	3	848	0	1535
gi|583918022|gb|GAMJ01001503.1|	Ps_144755	100	863	0	0	240	1102	4	866	0	1594
gi|583918021|gb|GAMJ01001504.1|	Ps_147790	99.73	1118	0	3	2	1118	24	1139	0	2045
gi|583918020|gb|GAMJ01001505.1|	Ps_146243	99.41	1522	6	3	139	1659	1	1520	0	2760
gi|583918019|gb|GAMJ01001506.1|	Ps_152554	100	570	0	0	65	634	11	580	0	1053
gi|583918018|gb|GAMJ01001507.1|	Ps_155522	99.87	781	0	1	996	1775	1	781	0	1435
gi|583918017|gb|GAMJ01001508.1|	Ps_160014	99.8	1021	2	0	342	1362	1021	1	0	1875
gi|583918016|gb|GAMJ01001509.1|	Ps_158385	99.38	975	2	2	292	1262	1	975	0	1766
gi|583918015|gb|GAMJ01001510.1|	Ps_146526	99.41	844	0	5	872	1714	21	860	0	1526
gi|583918014|gb|GAMJ01001511.1|	Ps_188012	94.68	1505	57	22	553	2049	176	1665	0	2320
gi|583918013|gb|GAMJ01001512.1|	Ps_198493	98.12	373	4	1	1	373	800	1169	0	647
gi|583918012|gb|GAMJ01001513.1|	Ps_142349	99.76	416	1	0	388	803	1	416	0	763
gi|583918011|gb|GAMJ01001514.1|	Ps_130074	99.81	2126	1	3	17	2142	2887	765	0	3903
gi|583918010|gb|GAMJ01001515.1|	Ps_177748	99.61	2597	5	5	10	2604	124	2717	0	4739
gi|583918009|gb|GAMJ01001516.1|	Ps_135518	97.92	578	10	2	348	924	586	10	0	1002
gi|583918008|gb|GAMJ01001517.1|	Ps_227059	98.66	3356	37	8	1	3353	104	3454	0	5945
gi|583918007|gb|GAMJ01001518.1|	Ps_162492	99.45	727	2	2	466	1191	726	1	0	1321
gi|583918004|gb|GAMJ01001519.1|	Ps_188917	99.95	2086	1	0	550	2635	1	2086	0	3847
gi|583918003|gb|GAMJ01001520.1|	Ps_150039	99.73	1131	3	0	301	1431	1131	1	0	2073
gi|583918002|gb|GAMJ01001521.1|	Ps_238784	100	509	0	0	18	526	17	525	0	941
gi|583918001|gb|GAMJ01001522.1|	Ps_231009	99.74	769	0	2	1	768	25	792	0	1408
gi|583918000|gb|GAMJ01001523.1|	Ps_139221	98.34	1207	20	0	630	1836	1	1207	0	2126
gi|583917999|gb|GAMJ01001524.1|	Ps_211974	99.62	788	0	3	2	789	785	1	0	1435
gi|583917998|gb|GAMJ01001525.1|	Ps_251654	98.48	462	5	2	8	469	942	1401	0	813
gi|583917997|gb|GAMJ01001526.1|	Ps_155686	93.85	960	49	10	78	1033	954	1	0	1437
gi|583917996|gb|GAMJ01001527.1|	Ps_134107	99.3	712	0	5	6	717	707	1	0	1282
gi|583917995|gb|GAMJ01001528.1|	Ps_151466	97.92	2553	35	11	54	2602	2562	24	0	4407
gi|583917994|gb|GAMJ01001529.1|	Ps_210353	99.57	926	0	3	15	938	946	23	0	1685
gi|583917993|gb|GAMJ01001530.1|	Ps_131172	99.59	1962	3	5	6	1963	1984	24	0	3574
gi|583917992|gb|GAMJ01001531.1|	Ps_236744	100	701	0	0	326	1026	1	701	0	1295
gi|583917991|gb|GAMJ01001532.1|	Ps_155543	99.88	812	0	1	644	1454	18	829	0	1493
gi|583917990|gb|GAMJ01001533.1|	Ps_140216	99.07	1075	6	4	902	1975	1248	177	0	1927
gi|583917989|gb|GAMJ01001534.1|	Ps_172521	99.78	1855	1	3	34	1888	1	1852	0	3400
gi|583917988|gb|GAMJ01001535.1|	Ps_150747	99.58	472	1	1	33	504	1001	531	0	859
gi|583917987|gb|GAMJ01001536.1|	Ps_147131	99.86	2174	2	1	36	2209	22	2194	0	4000
gi|583917986|gb|GAMJ01001537.1|	Ps_139219	96.96	690	20	1	141	830	464	1152	0	1157
gi|583917985|gb|GAMJ01001538.1|	Ps_129494	99.73	749	0	2	203	949	1090	342	0	1371
gi|583917984|gb|GAMJ01001539.1|	Ps_140502	99.85	662	1	0	1122	1783	40	701	0	1218
gi|583917983|gb|GAMJ01001540.1|	Ps_159091	97.48	476	12	0	12	487	470	945	0	813
gi|583917982|gb|GAMJ01001541.1|	Ps_213435	99.82	553	1	0	77	629	1	553	0	1016
gi|583917981|gb|GAMJ01001542.1|	Ps_150672	100	1144	0	0	156	1299	1	1144	0	2113
gi|583917980|gb|GAMJ01001543.1|	Ps_262013	99.79	1412	0	3	1	1412	1425	17	0	2588
gi|583917979|gb|GAMJ01001544.1|	Ps_175767	98.2	1165	0	5	2	1145	12	1176	0	2015
gi|583917978|gb|GAMJ01001545.1|	Ps_160619	98.57	771	5	4	1523	2288	75	844	0	1360
gi|583917977|gb|GAMJ01001546.1|	Ps_138722	99.88	1642	1	1	12	1652	1959	318	0	3020
gi|583917976|gb|GAMJ01001547.1|	Ps_204079	99.73	1859	0	5	34	1891	1855	1	0	3400
gi|583917975|gb|GAMJ01001548.1|	Ps_162467	98.97	1264	13	0	411	1674	1	1264	0	2263
gi|583917974|gb|GAMJ01001549.1|	Ps_149173	99.6	1498	3	3	41	1538	547	2041	0	2730
gi|583917973|gb|GAMJ01001550.1|	Ps_248127	99.38	2092	5	8	188	2278	403	2487	0	3786
gi|583917972|gb|GAMJ01001551.1|	Ps_171723	99.38	648	2	2	5	650	23	670	0	1177
gi|583917971|gb|GAMJ01001552.1|	Ps_246093	99.57	703	1	2	710	1412	708	8	0	1280
gi|583917970|gb|GAMJ01001553.1|	Ps_142680	99.89	935	0	1	617	1550	1	935	0	1720
gi|583917969|gb|GAMJ01001554.1|	Ps_141332	99.59	492	0	2	27	518	490	1	0	896
gi|583917968|gb|GAMJ01001555.1|	Ps_137670	99.73	1108	0	3	1	1106	99	1205	0	2026
gi|583917967|gb|GAMJ01001556.1|	Ps_129689	98.45	2002	4	10	96	2072	2096	97	0	3500
gi|583917966|gb|GAMJ01001557.1|	Ps_156917	98.52	1014	6	7	1	1006	90	1102	0	1781
gi|583917965|gb|GAMJ01001558.1|	Ps_148893	97.97	1085	6	6	597	1667	1083	1	0	1868
gi|583917964|gb|GAMJ01001559.1|	Ps_248562	99.01	906	7	2	37	941	509	1413	0	1629
gi|583917963|gb|GAMJ01001560.1|	Ps_142948	100	729	0	0	423	1151	97	825	0	1347
gi|583917962|gb|GAMJ01001561.1|	Ps_206711	96.92	389	4	5	1	385	1131	747	0	652
gi|583917961|gb|GAMJ01001562.1|	Ps_145080	99.68	1234	4	0	585	1818	1260	27	0	2257
gi|583917960|gb|GAMJ01001563.1|	Ps_224970	99.78	1808	4	0	128	1935	1	1808	0	3317
gi|583917959|gb|GAMJ01001564.1|	Ps_239377	97.96	982	15	3	575	1552	1005	25	0	1700
gi|583917958|gb|GAMJ01001565.1|	Ps_207833	100	956	0	0	471	1426	1	956	0	1766
gi|583917957|gb|GAMJ01001566.1|	Ps_152238	83.48	339	33	18	1269	1591	126	457	2e-78	294
gi|583917956|gb|GAMJ01001567.1|	Ps_227655	99.89	875	1	0	1	875	2339	1465	0	1611
gi|583917955|gb|GAMJ01001568.1|	Ps_225539	99.19	741	2	4	548	1288	766	30	0	1332
gi|583917954|gb|GAMJ01001569.1|	Ps_258389	100	733	0	0	684	1416	733	1	0	1354
gi|583917953|gb|GAMJ01001570.1|	Ps_149163	99.91	2314	0	2	101	2414	1005	3316	0	4261
gi|583917952|gb|GAMJ01001571.1|	Ps_244378	99.31	2896	5	13	13	2903	3019	134	0	5232
gi|583917951|gb|GAMJ01001572.1|	Ps_248180	98.67	976	10	3	57	1031	516	1489	0	1727
gi|583917950|gb|GAMJ01001573.1|	Ps_160623	99.17	1804	4	11	1	1794	304	2106	0	3243
gi|583917949|gb|GAMJ01001574.1|	Ps_150874	97.77	674	2	7	1	674	165	825	0	1151
gi|583917948|gb|GAMJ01001575.1|	Ps_158416	99.74	758	2	0	52	809	758	1	0	1389
gi|583917947|gb|GAMJ01001576.1|	Ps_149573	99.9	1021	1	0	675	1695	64	1084	0	1882
gi|583917946|gb|GAMJ01001577.1|	Ps_178456	96.53	404	0	9	1038	1432	10	408	0	656
gi|583917945|gb|GAMJ01001578.1|	Ps_157565	100	488	0	0	631	1118	156	643	0	902
gi|583917944|gb|GAMJ01001579.1|	Ps_156138	99.59	732	2	1	747	1478	1	731	0	1334
gi|583917943|gb|GAMJ01001580.1|	Ps_149609	99.19	369	3	0	155	523	422	54	0	665
gi|583917942|gb|GAMJ01001581.1|	Ps_150254	99.19	1849	2	10	96	1943	2021	185	0	3319
gi|583917941|gb|GAMJ01001582.1|	Ps_213120	98.39	745	9	3	71	814	756	14	0	1306
gi|583917940|gb|GAMJ01001583.1|	Ps_138855	99.77	1294	3	0	323	1616	1297	4	0	2375
gi|583917939|gb|GAMJ01001584.1|	Ps_139709	98.11	634	9	3	161	793	645	14	0	1103
gi|583917938|gb|GAMJ01001585.1|	Ps_232423	99	1693	14	3	2	1693	34	1724	0	3033
gi|583917937|gb|GAMJ01001586.1|	Ps_172279	97.95	439	6	2	3	440	459	23	0	758
gi|583917936|gb|GAMJ01001587.1|	Ps_132167	99.75	798	0	2	338	1135	15	810	0	1461
gi|583917935|gb|GAMJ01001588.1|	Ps_178466	96.86	1177	11	19	1	1163	220	1384	0	1945
gi|583917934|gb|GAMJ01001589.1|	Ps_227036	98.8	1338	4	10	1	1336	1347	20	0	2374
gi|583917933|gb|GAMJ01001590.1|	Ps_231157	97.64	593	14	0	66	658	602	10	0	1018
gi|583917932|gb|GAMJ01001591.1|	Ps_190303	99.73	2210	3	3	1	2209	88	2295	0	4045
gi|583917931|gb|GAMJ01001592.1|	Ps_193817	100	446	0	0	777	1222	1	446	0	824
gi|583917930|gb|GAMJ01001593.1|	Ps_135578	99.74	1162	1	2	104	1264	1415	255	0	2128
gi|583917929|gb|GAMJ01001594.1|	Ps_136678	99.36	2039	9	4	11	2048	2036	1	0	3690
gi|583917928|gb|GAMJ01001595.1|	Ps_155062	98.21	1900	11	7	262	2157	2115	235	0	3299
gi|583917927|gb|GAMJ01001596.1|	Ps_158342	100	976	0	0	733	1708	976	1	0	1803
gi|583917926|gb|GAMJ01001597.1|	Ps_222179	98.33	1916	25	6	4	1917	13	1923	0	3354
gi|583917925|gb|GAMJ01001598.1|	Ps_199951	99.4	2985	8	10	3	2985	3001	25	0	5404
gi|583917924|gb|GAMJ01001599.1|	Ps_230869	99.85	1343	0	2	502	1844	2581	1241	0	2468
gi|583917923|gb|GAMJ01001600.1|	Ps_261450	99.36	312	1	1	540	851	1	311	8e-160	564
gi|583917922|gb|GAMJ01001601.1|	Ps_173524	99.53	1490	3	4	1	1490	98	1583	0	2710
gi|583917921|gb|GAMJ01001602.1|	Ps_152584	99.13	1499	13	0	66	1564	23	1521	0	2697
gi|583917920|gb|GAMJ01001603.1|	Ps_146096	100	446	0	0	805	1250	23	468	0	824
gi|583917919|gb|GAMJ01001604.1|	Ps_149366	99.68	1254	2	2	308	1561	1980	729	0	2292
gi|583917918|gb|GAMJ01001605.1|	Ps_240837	99.07	322	3	0	413	734	1	322	3e-164	579
gi|583917917|gb|GAMJ01001606.1|	Ps_155979	98.72	938	3	8	525	1460	938	8	0	1661
gi|583917916|gb|GAMJ01001607.1|	Ps_146741	97.26	511	1	3	355	853	510	1	0	856
gi|583917915|gb|GAMJ01001608.1|	Ps_153928	99.68	622	1	1	1	622	193	813	0	1136
gi|583917914|gb|GAMJ01001609.1|	Ps_248550	100	563	0	0	77	639	563	1	0	1040
gi|583917913|gb|GAMJ01001610.1|	Ps_237320	100	501	0	0	873	1373	514	14	0	926
gi|583917912|gb|GAMJ01001611.1|	Ps_143919	99.79	1460	0	3	65	1524	1457	1	0	2676
gi|583917911|gb|GAMJ01001612.1|	Ps_172008	99.75	396	1	0	90	485	399	4	0	726
gi|583917910|gb|GAMJ01001613.1|	Ps_138138	99.24	792	5	1	582	1373	21	811	0	1430
gi|583917909|gb|GAMJ01001614.1|	Ps_201010	99.44	892	1	3	9	898	19	908	0	1616
gi|583917908|gb|GAMJ01001615.1|	Ps_139394	96.14	752	17	9	311	1056	253	998	0	1218
gi|583917907|gb|GAMJ01001616.1|	Ps_218650	99.32	2490	7	10	5	2494	2235	4714	0	4503
gi|583917906|gb|GAMJ01001617.1|	Ps_206348	98.51	1279	16	3	731	2008	1304	28	0	2254
gi|583917905|gb|GAMJ01001618.1|	Ps_162071	99.62	1330	4	1	1175	2504	1	1329	0	2427
gi|583917904|gb|GAMJ01001619.1|	Ps_137211	99.75	805	2	0	289	1093	26	830	0	1476
gi|583917903|gb|GAMJ01001620.1|	Ps_188256	99.74	1141	3	0	40	1180	1156	16	0	2091
gi|583917902|gb|GAMJ01001621.1|	Ps_233795	99.18	1942	8	8	1	1942	227	2160	0	3491
gi|583917901|gb|GAMJ01001622.1|	Ps_140251	99.12	339	2	1	803	1141	19	356	5e-173	608
gi|583917900|gb|GAMJ01001623.1|	Ps_161515	99.42	1545	5	4	709	2252	1542	1	0	2804
gi|583917899|gb|GAMJ01001624.1|	Ps_131362	99.9	1001	1	0	652	1652	1	1001	0	1844
gi|583917898|gb|GAMJ01001625.1|	Ps_151043	99.63	2163	1	6	3	2165	57	2212	0	3943
gi|583917897|gb|GAMJ01001626.1|	Ps_253186	99.49	594	2	1	256	849	1	593	0	1081
gi|583917896|gb|GAMJ01001627.1|	Ps_224073	99.66	1186	2	2	1162	2346	1418	234	0	2170
gi|583917895|gb|GAMJ01001628.1|	Ps_145630	99.83	1143	1	1	554	1696	1	1142	0	2098
gi|583917894|gb|GAMJ01001629.1|	Ps_154921	100	627	0	0	514	1140	627	1	0	1158
gi|583917893|gb|GAMJ01001630.1|	Ps_147448	97.57	1028	19	6	573	1600	1	1022	0	1760
gi|583917892|gb|GAMJ01001631.1|	Ps_129596	99.22	769	1	5	4	772	764	1	0	1384
gi|583917891|gb|GAMJ01001632.1|	Ps_253521	99.47	1327	6	1	512	1838	1	1326	0	2416
gi|583917890|gb|GAMJ01001633.1|	Ps_206639	99.8	1480	0	3	83	1561	1537	3014	0	2713
gi|583917889|gb|GAMJ01001634.1|	Ps_173223	99.64	2530	3	6	9	2537	2533	9	0	4617
gi|583917888|gb|GAMJ01001635.1|	Ps_224484	98.74	2460	24	6	5	2462	2475	21	0	4366
gi|583917887|gb|GAMJ01001636.1|	Ps_208767	99.77	431	1	0	246	676	1	431	0	793
gi|583917886|gb|GAMJ01001637.1|	Ps_228031	99.35	2006	10	3	1247	3252	23	2025	0	3631
gi|583917885|gb|GAMJ01001638.1|	Ps_229777	98.72	548	7	0	396	943	1	548	0	976
gi|583917884|gb|GAMJ01001639.1|	Ps_187489	99.46	929	0	5	1758	2685	840	1764	0	1683
gi|583917883|gb|GAMJ01001640.1|	Ps_146931	100	786	0	0	689	1474	808	23	0	1452
gi|583917882|gb|GAMJ01001641.1|	Ps_200163	99.64	842	0	3	1	841	3391	4230	0	1535
gi|583917881|gb|GAMJ01001642.1|	Ps_157980	87.43	716	80	10	15	725	9	719	0	815
gi|583917880|gb|GAMJ01001643.1|	Ps_147198	99.82	1632	3	0	13	1644	17	1648	0	3000
gi|583917879|gb|GAMJ01001644.1|	Ps_138512	100	1125	0	0	1	1125	78	1202	0	2078
gi|583917878|gb|GAMJ01001645.1|	Ps_144763	99.61	765	1	2	445	1209	21	783	0	1395
gi|583917877|gb|GAMJ01001646.1|	Ps_160486	99.64	839	1	2	795	1632	759	1596	0	1531
gi|583917876|gb|GAMJ01001647.1|	Ps_151357	99.22	1538	3	8	98	1632	1	1532	0	2769
gi|583917875|gb|GAMJ01001648.1|	Ps_162567	98.61	1082	13	2	388	1468	1	1081	0	1914
gi|583917874|gb|GAMJ01001649.1|	Ps_213245	98.83	1707	7	6	6	1712	1710	17	0	3029
gi|583917873|gb|GAMJ01001650.1|	Ps_262104	100	1474	0	0	281	1754	24	1497	0	2723
gi|583917872|gb|GAMJ01001651.1|	Ps_150043	99.54	1725	7	1	263	1987	6	1729	0	3140
gi|583917871|gb|GAMJ01001652.1|	Ps_130102	99.6	743	3	0	50	792	4	746	0	1356
gi|583917870|gb|GAMJ01001653.1|	Ps_177971	98.75	1276	14	2	25	1300	1	1274	0	2266
gi|583917869|gb|GAMJ01001654.1|	Ps_137398	98.79	494	6	0	118	611	618	125	0	880
gi|583917868|gb|GAMJ01001655.1|	Ps_132988	99.67	896	2	1	27	922	20	914	0	1637
gi|583917867|gb|GAMJ01001656.1|	Ps_149535	99.12	1697	10	5	54	1749	21	1713	0	3048
gi|583917866|gb|GAMJ01001657.1|	Ps_206233	99.55	1118	0	2	438	1555	1601	489	0	2032
gi|583917865|gb|GAMJ01001658.1|	Ps_131787	99.1	1228	4	7	1	1226	29	1251	0	2204
gi|583917864|gb|GAMJ01001659.1|	Ps_132113	99.28	1388	9	1	9	1396	20	1406	0	2510
gi|583917863|gb|GAMJ01001660.1|	Ps_129414	99.27	682	0	5	966	1647	703	27	0	1227
gi|583917862|gb|GAMJ01001661.1|	Ps_219364	99.8	1527	0	3	243	1768	1	1525	0	2800
gi|583917861|gb|GAMJ01001662.1|	Ps_206983	99.71	688	0	2	40	726	1368	682	0	1258
gi|583917860|gb|GAMJ01001663.1|	Ps_156172	99.58	1677	0	7	2	1673	105	1779	0	3051
gi|583917859|gb|GAMJ01001664.1|	Ps_162466	99.53	637	2	1	11	646	661	25	0	1158
gi|583917857|gb|GAMJ01001665.1|	Ps_253741	94.09	643	15	17	8	632	801	164	0	957
gi|583917855|gb|GAMJ01001666.1|	Ps_140491	100	684	0	0	385	1068	1	684	0	1264
gi|583917854|gb|GAMJ01001667.1|	Ps_253343	98.93	1781	14	5	54	1833	1485	3261	0	3181
gi|583917853|gb|GAMJ01001668.1|	Ps_141169	98.72	1406	5	6	1	1406	1441	49	0	2486
gi|583917852|gb|GAMJ01001669.1|	Ps_217376	98.38	985	6	8	503	1482	981	2	0	1725
gi|583917851|gb|GAMJ01001670.1|	Ps_142285	99.21	1019	6	2	7	1024	74	1091	0	1836
gi|583917850|gb|GAMJ01001671.1|	Ps_151749	99.58	1431	4	2	132	1562	28	1456	0	2608
gi|583917849|gb|GAMJ01001672.1|	Ps_222314	99.51	2262	10	1	6	2266	2308	47	0	4115
gi|583917848|gb|GAMJ01001673.1|	Ps_261907	98.41	816	1	12	239	1054	172	975	0	1424
gi|583917847|gb|GAMJ01001674.1|	Ps_134803	99.85	2028	0	3	19	2046	1	2025	0	3725
gi|583917846|gb|GAMJ01001675.1|	Ps_160838	99.4	835	5	0	311	1145	11	845	0	1515
gi|583917845|gb|GAMJ01001676.1|	Ps_203157	99.74	386	1	0	40	425	50	435	0	708
gi|583917844|gb|GAMJ01001677.1|	Ps_258058	97.95	1802	33	4	6	1806	1818	20	0	3129
gi|583917843|gb|GAMJ01001678.1|	Ps_141642	98.67	301	2	2	1	300	152	451	8e-151	532
gi|583917842|gb|GAMJ01001679.1|	Ps_173937	96.05	405	2	12	4	406	162	554	0	647
gi|583917841|gb|GAMJ01001680.1|	Ps_158331	99.91	1164	1	0	24	1187	18	1181	0	2145
gi|583917840|gb|GAMJ01001681.1|	Ps_229715	98.77	891	10	1	358	1248	399	1288	0	1589
gi|583917839|gb|GAMJ01001682.1|	Ps_142791	99.58	956	2	2	1362	2316	982	28	0	1742
gi|583917838|gb|GAMJ01001683.1|	Ps_145691	98.53	1774	15	4	1	1764	1779	7	0	3127
gi|583917837|gb|GAMJ01001684.1|	Ps_202030	99.58	1672	4	3	2	1672	160	1829	0	3046
gi|583917836|gb|GAMJ01001685.1|	Ps_229139	100	972	0	0	551	1522	1	972	0	1796
gi|583917835|gb|GAMJ01001686.1|	Ps_201836	99.29	2246	8	8	1	2244	2252	13	0	4063
gi|583917834|gb|GAMJ01001687.1|	Ps_225551	99.24	525	1	3	14	537	153	675	0	944
gi|583917833|gb|GAMJ01001688.1|	Ps_235613	99.44	1968	9	2	1	1967	2021	55	0	3578
gi|583917832|gb|GAMJ01001689.1|	Ps_225342	99.57	468	1	1	150	617	1	467	0	852
gi|583917831|gb|GAMJ01001690.1|	Ps_233375	99.24	1853	3	5	16	1860	1898	49	0	3336
gi|583917830|gb|GAMJ01001691.1|	Ps_144768	99.63	1632	2	4	1	1631	65	1693	0	2979
gi|583917829|gb|GAMJ01001692.1|	Ps_201492	99.87	769	1	0	671	1439	1	769	0	1415
gi|583917828|gb|GAMJ01001693.1|	Ps_254821	88.27	1799	160	43	321	2093	231	2004	0	2106
gi|583917827|gb|GAMJ01001694.1|	Ps_229224	99.73	731	1	1	1525	2255	739	10	0	1338
gi|583917826|gb|GAMJ01001695.1|	Ps_140926	97.72	921	18	3	2	921	10	928	0	1581
gi|583917825|gb|GAMJ01001696.1|	Ps_216507	99.87	1487	2	0	87	1573	1487	1	0	2736
gi|583917824|gb|GAMJ01001697.1|	Ps_250447	100	812	0	0	988	1799	1	812	0	1500
gi|583917823|gb|GAMJ01001698.1|	Ps_159280	99.92	1224	0	1	527	1750	1223	1	0	2254
gi|583917822|gb|GAMJ01001699.1|	Ps_186870	99.46	1663	1	1	424	2086	1819	165	0	3014
gi|583917821|gb|GAMJ01001700.1|	Ps_153592	99.63	1364	4	1	56	1419	1363	1	0	2490
gi|583917820|gb|GAMJ01001701.1|	Ps_136469	99.24	1453	10	1	87	1539	19	1470	0	2623
gi|583917819|gb|GAMJ01001702.1|	Ps_253984	99.38	801	0	5	1	799	2349	3146	0	1447
gi|583917818|gb|GAMJ01001703.1|	Ps_251617	91.8	683	36	17	103	776	672	1	0	935
gi|583917817|gb|GAMJ01001704.1|	Ps_238447	99.88	1694	1	1	40	1733	16	1708	0	3116
gi|583917816|gb|GAMJ01001705.1|	Ps_137049	99.19	989	5	3	1	988	989	3	0	1781
gi|583917815|gb|GAMJ01001706.1|	Ps_224708	96.38	221	0	8	1	220	144	357	6e-98	357
gi|583917814|gb|GAMJ01001707.1|	Ps_155818	99.34	1358	2	7	3	1359	1369	18	0	2453
gi|583917813|gb|GAMJ01001708.1|	Ps_262166	99.8	1022	0	2	558	1578	1	1021	0	1875
gi|583917812|gb|GAMJ01001709.1|	Ps_176740	99.22	1281	10	0	680	1960	1282	2	0	2311
gi|583917811|gb|GAMJ01001710.1|	Ps_150301	99.18	732	5	1	554	1285	1	731	0	1317
gi|583917810|gb|GAMJ01001711.1|	Ps_189965	98.36	611	8	2	639	1249	18	626	0	1072
gi|583917809|gb|GAMJ01001712.1|	Ps_140668	99.03	1134	9	2	22	1155	1	1132	0	2032
gi|583917808|gb|GAMJ01001713.1|	Ps_153328	99.7	670	1	1	1	670	39	707	0	1225
gi|583917807|gb|GAMJ01001714.1|	Ps_235907	96.63	801	19	6	1	796	813	16	0	1323
gi|583917806|gb|GAMJ01001715.1|	Ps_213747	99.67	1809	5	1	209	2017	19	1826	0	3306
gi|583917805|gb|GAMJ01001716.1|	Ps_208010	99.31	2308	12	4	4	2311	44	2347	0	4170
gi|583917804|gb|GAMJ01001717.1|	Ps_253834	99.94	1604	1	0	352	1955	1	1604	0	2957
gi|583917803|gb|GAMJ01001718.1|	Ps_194890	99.29	1542	0	9	8	1549	1619	89	0	2776
gi|583917802|gb|GAMJ01001719.1|	Ps_131442	99.01	1715	3	7	16	1728	19	1721	0	3062
gi|583917801|gb|GAMJ01001720.1|	Ps_225697	98.5	334	3	2	402	734	41	373	4e-167	588
gi|583917800|gb|GAMJ01001721.1|	Ps_236541	99.63	821	1	2	26	844	877	57	0	1498
gi|583917799|gb|GAMJ01001722.1|	Ps_145286	97.98	741	5	3	49	779	34	774	0	1277
gi|583917798|gb|GAMJ01001723.1|	Ps_230785	98.69	1146	3	12	1	1140	8	1147	0	2028
gi|583917797|gb|GAMJ01001724.1|	Ps_242461	99.78	927	0	2	1238	2163	1	926	0	1700
gi|583917796|gb|GAMJ01001725.1|	Ps_140275	98.86	792	8	1	843	1633	11	802	0	1411
gi|583917795|gb|GAMJ01001726.1|	Ps_245373	98.96	674	4	3	150	822	782	111	0	1210
gi|583917794|gb|GAMJ01001727.1|	Ps_206247	99.41	2524	6	4	13	2528	29	2551	0	4569
gi|583917793|gb|GAMJ01001728.1|	Ps_219138	98.15	811	13	2	80	890	818	10	0	1413
gi|583917792|gb|GAMJ01001729.1|	Ps_235527	97.6	1207	26	2	270	1473	3	1209	0	2065
gi|583917791|gb|GAMJ01001730.1|	Ps_151490	99.76	820	0	2	598	1417	1	818	0	1502
gi|583917790|gb|GAMJ01001731.1|	Ps_221336	98.97	2424	10	11	1	2416	2517	101	0	4325
gi|583917789|gb|GAMJ01001732.1|	Ps_205708	99.79	470	1	0	36	505	16	485	0	863
gi|583917788|gb|GAMJ01001733.1|	Ps_135272	99.23	390	1	2	211	600	56	443	0	704
gi|583917787|gb|GAMJ01001734.1|	Ps_136273	99.75	797	0	2	1	797	140	934	0	1459
gi|583917786|gb|GAMJ01001735.1|	Ps_146586	100	622	0	0	725	1346	622	1	0	1149
gi|583917785|gb|GAMJ01001736.1|	Ps_153527	99.73	1481	2	2	5	1485	1513	35	0	2712
gi|583917784|gb|GAMJ01001737.1|	Ps_198386	99.61	518	1	1	359	875	1	518	0	944
gi|583917783|gb|GAMJ01001738.1|	Ps_149045	99.86	696	1	0	1	696	690	1385	0	1282
gi|583917782|gb|GAMJ01001739.1|	Ps_253430	99.44	714	4	0	565	1278	714	1	0	1301
gi|583917781|gb|GAMJ01001740.1|	Ps_156712	99.8	1017	1	1	1326	2341	64	1080	0	1866
gi|583917780|gb|GAMJ01001741.1|	Ps_212753	99.13	1716	11	3	19	1732	50	1763	0	3085
gi|583917779|gb|GAMJ01001742.1|	Ps_151883	99.61	1534	6	0	1	1534	1534	1	0	2800
gi|583917778|gb|GAMJ01001743.1|	Ps_133572	99.92	1201	0	1	83	1282	1201	1	0	2211
gi|583917777|gb|GAMJ01001744.1|	Ps_145985	99.85	657	1	0	674	1330	17	673	0	1208
gi|583917776|gb|GAMJ01001745.1|	Ps_190306	98.26	344	0	5	1	344	338	1	4e-170	597
gi|583917775|gb|GAMJ01001746.1|	Ps_132254	99.86	692	0	1	174	865	2	692	0	1271
gi|583917774|gb|GAMJ01001747.1|	Ps_147412	99.86	701	1	0	599	1299	1	701	0	1290
gi|583917773|gb|GAMJ01001748.1|	Ps_150657	99.64	822	1	2	2	823	97	916	0	1500
gi|583917772|gb|GAMJ01001749.1|	Ps_238683	98.66	896	0	3	6	901	884	1	0	1578
gi|583917771|gb|GAMJ01001750.1|	Ps_245285	99.9	1912	2	0	63	1974	1932	21	0	3522
gi|583917770|gb|GAMJ01001751.1|	Ps_137961	100	706	0	0	292	997	17	722	0	1304
gi|583917769|gb|GAMJ01001752.1|	Ps_235978	93.27	609	31	5	122	720	1086	478	0	889
gi|583917768|gb|GAMJ01001753.1|	Ps_204630	100	588	0	0	220	807	19	606	0	1086
gi|583917767|gb|GAMJ01001754.1|	Ps_189877	95.37	410	19	0	150	559	24	433	0	652
gi|583917766|gb|GAMJ01001755.1|	Ps_175938	99.83	1732	0	3	4	1733	1743	13	0	3179
gi|583917765|gb|GAMJ01001756.1|	Ps_145678	99.4	1330	3	5	2	1328	70	1397	0	2407
gi|583917764|gb|GAMJ01001757.1|	Ps_155068	99.51	1222	0	4	1	1216	1479	258	0	2218
gi|583917763|gb|GAMJ01001758.1|	Ps_157820	99.74	1539	3	1	59	1596	18	1556	0	2819
gi|583917762|gb|GAMJ01001759.1|	Ps_248204	99.57	1619	5	2	265	1883	1633	17	0	2950
gi|583917761|gb|GAMJ01001760.1|	Ps_141267	97.75	489	7	3	255	743	486	2	0	839
gi|583917760|gb|GAMJ01001761.1|	Ps_152174	99.73	1851	1	2	17	1863	8	1858	0	3387
gi|583917759|gb|GAMJ01001762.1|	Ps_139265	95.1	531	24	2	398	926	73	603	0	835
gi|583917758|gb|GAMJ01001763.1|	Ps_194206	99.51	203	1	0	120	322	16	218	1e-101	370
gi|583917757|gb|GAMJ01001764.1|	Ps_137003	99.71	1044	2	1	14	1057	18	1060	0	1914
gi|583917756|gb|GAMJ01001765.1|	Ps_256155	99.68	620	0	2	18	637	22	639	0	1133
gi|583917755|gb|GAMJ01001766.1|	Ps_224899	97.96	587	3	7	340	921	1	583	0	1009
gi|583917754|gb|GAMJ01001767.1|	Ps_238244	94.52	1641	66	23	13	1643	1876	250	0	2512
gi|583917753|gb|GAMJ01001768.1|	Ps_151009	98.67	676	2	2	1	676	672	4	0	1192
gi|583917752|gb|GAMJ01001769.1|	Ps_147578	99.28	557	3	1	129	685	1	556	0	1005
gi|583917751|gb|GAMJ01001770.1|	Ps_147156	98.18	713	6	7	1034	1746	1	706	0	1238
gi|583917750|gb|GAMJ01001771.1|	Ps_148716	99.87	769	1	0	193	961	174	942	0	1415
gi|583917749|gb|GAMJ01001772.1|	Ps_251721	99.8	509	1	0	488	996	1	509	0	935
gi|583917748|gb|GAMJ01001773.1|	Ps_132558	99.74	1538	2	2	117	1654	1	1536	0	2820
gi|583917747|gb|GAMJ01001774.1|	Ps_131116	98.91	1010	0	9	3	1007	356	1359	0	1794
gi|583917746|gb|GAMJ01001775.1|	Ps_152950	99.58	1419	0	2	13	1426	1418	1	0	2582
gi|583917745|gb|GAMJ01001776.1|	Ps_153365	99.35	922	4	2	1	922	920	1	0	1670
gi|583917744|gb|GAMJ01001777.1|	Ps_153394	99.65	869	1	2	88	955	172	1039	0	1589
gi|583917743|gb|GAMJ01001778.1|	Ps_261804	99.83	1739	0	3	4	1742	1748	13	0	3192
gi|583917742|gb|GAMJ01001779.1|	Ps_147765	98.96	1734	11	7	5	1738	1727	1	0	3110
gi|583917741|gb|GAMJ01001780.1|	Ps_178873	99.43	2986	4	12	4	2989	3020	48	0	5409
gi|583917740|gb|GAMJ01001781.1|	Ps_246965	99.47	1683	5	4	42	1721	17	1698	0	3055
gi|583917739|gb|GAMJ01001782.1|	Ps_155655	99.5	801	2	2	63	863	21	819	0	1456
gi|583917738|gb|GAMJ01001783.1|	Ps_153660	99.87	761	0	1	1	760	813	1573	0	1399
gi|583917737|gb|GAMJ01001784.1|	Ps_204429	99.78	460	1	0	53	512	460	1	0	845
gi|583917736|gb|GAMJ01001785.1|	Ps_155580	100	1241	0	0	434	1674	1327	87	0	2292
gi|583917735|gb|GAMJ01001786.1|	Ps_153231	99.7	1974	1	5	4	1976	20	1989	0	3607
gi|583917734|gb|GAMJ01001787.1|	Ps_148385	100	759	0	0	961	1719	5	763	0	1402
gi|583917733|gb|GAMJ01001788.1|	Ps_226183	99.85	648	1	0	581	1228	648	1	0	1192
gi|583917732|gb|GAMJ01001789.1|	Ps_144937	98.85	1392	11	3	1	1387	91	1482	0	2479
gi|583917731|gb|GAMJ01001790.1|	Ps_145710	98.6	1357	12	7	1	1357	160	1509	0	2394
gi|583917730|gb|GAMJ01001791.1|	Ps_145908	98.8	1503	13	3	199	1697	1524	23	0	2671
gi|583917729|gb|GAMJ01001792.1|	Ps_140111	97.93	482	5	5	603	1084	525	1001	0	830
gi|583917728|gb|GAMJ01001793.1|	Ps_178286	98.65	1330	5	13	114	1434	119	1444	0	2350
gi|583917727|gb|GAMJ01001794.1|	Ps_207722	99.9	955	0	1	1	955	1618	2571	0	1757
gi|583917726|gb|GAMJ01001795.1|	Ps_259302	99.69	327	0	1	8	334	72	397	1e-169	597
gi|583917725|gb|GAMJ01001796.1|	Ps_228513	98.49	529	4	4	114	641	1431	1956	0	931
gi|583917724|gb|GAMJ01001797.1|	Ps_187817	100	596	0	0	1843	2438	392	987	0	1101
gi|583917723|gb|GAMJ01001798.1|	Ps_173496	99.6	991	0	3	62	1051	1036	49	0	1805
gi|583917722|gb|GAMJ01001799.1|	Ps_155749	96.17	809	30	1	734	1542	309	1116	0	1321
gi|583917721|gb|GAMJ01001800.1|	Ps_129687	99.53	1696	3	5	32	1723	552	2246	0	3086
gi|583917720|gb|GAMJ01001801.1|	Ps_136767	99.39	1314	5	2	392	1703	6	1318	0	2379
gi|583917719|gb|GAMJ01001802.1|	Ps_173718	99.07	324	2	1	1	323	324	1	5e-165	580
gi|583917718|gb|GAMJ01001803.1|	Ps_141135	97.03	707	6	6	747	1441	1	704	0	1175
gi|583917717|gb|GAMJ01001804.1|	Ps_133189	99.59	2420	8	2	101	2520	1	2418	0	4412
gi|583917716|gb|GAMJ01001805.1|	Ps_260313	99.38	969	4	2	3	971	973	7	0	1757
gi|583917715|gb|GAMJ01001806.1|	Ps_201732	98.44	769	9	3	50	817	779	13	0	1351
gi|583917714|gb|GAMJ01001807.1|	Ps_212779	99.93	1363	0	1	1096	2458	1369	8	0	2510
gi|583917713|gb|GAMJ01001808.1|	Ps_160059	99.48	1344	0	7	334	1676	1551	214	0	2436
gi|583917712|gb|GAMJ01001809.1|	Ps_140903	99.66	1470	3	2	42	1511	334	1801	0	2686
gi|583917711|gb|GAMJ01001810.1|	Ps_145441	99.76	411	0	1	63	472	14	424	0	752
gi|583917710|gb|GAMJ01001811.1|	Ps_245945	99.86	1453	2	0	453	1905	1662	3114	0	2675
gi|583917709|gb|GAMJ01001812.1|	Ps_257134	99.07	857	1	7	1	857	641	1490	0	1531
gi|583917708|gb|GAMJ01001813.1|	Ps_144788	98.77	1060	11	2	2	1060	16	1074	0	1886
gi|583917707|gb|GAMJ01001814.1|	Ps_249156	95.63	1098	48	0	298	1395	345	1442	0	1762
gi|583917706|gb|GAMJ01001815.1|	Ps_159314	97.53	162	1	3	671	832	13	171	2e-72	274
gi|583917705|gb|GAMJ01001816.1|	Ps_137980	100	1382	0	0	288	1669	1	1382	0	2553
gi|583917704|gb|GAMJ01001817.1|	Ps_176073	99.77	2213	3	2	4	2216	2296	86	0	4061
gi|583917703|gb|GAMJ01001818.1|	Ps_139750	100	492	0	0	785	1276	19	510	0	909
gi|583917702|gb|GAMJ01001819.1|	Ps_147980	99.36	781	0	2	89	865	780	1	0	1410
gi|583917701|gb|GAMJ01001820.1|	Ps_243119	100	505	0	0	38	542	1	505	0	933
gi|583917700|gb|GAMJ01001821.1|	Ps_173594	99.6	2478	5	5	6	2482	69	2542	0	4519
gi|583917699|gb|GAMJ01001822.1|	Ps_255912	98.95	1624	8	3	23	1638	1641	19	0	2896
gi|583917698|gb|GAMJ01001823.1|	Ps_135584	98.76	1451	9	8	985	2430	1487	41	0	2571
gi|583917697|gb|GAMJ01001824.1|	Ps_207538	98.77	653	8	0	326	978	379	1031	0	1162
gi|583917696|gb|GAMJ01001825.1|	Ps_189662	100	1643	0	0	994	2636	223	1865	0	3035
gi|583917695|gb|GAMJ01001826.1|	Ps_229458	99.78	2236	3	2	3	2237	1	2235	0	4104
gi|583917694|gb|GAMJ01001827.1|	Ps_142941	99.02	611	2	3	398	1008	59	665	0	1092
gi|583917693|gb|GAMJ01001828.1|	Ps_139345	98.23	790	14	0	1	790	790	1	0	1384
gi|583917692|gb|GAMJ01001829.1|	Ps_155818	98.93	747	2	3	1	747	928	1668	0	1332
gi|583917691|gb|GAMJ01001830.1|	Ps_178502	99.77	2190	3	2	45	2233	130	2318	0	4015
gi|583917690|gb|GAMJ01001831.1|	Ps_139506	99.83	581	1	0	146	726	1	581	0	1068
gi|583917689|gb|GAMJ01001832.1|	Ps_134691	99.72	720	1	1	102	820	740	21	0	1319
gi|583917688|gb|GAMJ01001833.1|	Ps_240198	98.57	491	6	1	1119	1609	2	491	0	867
gi|583917687|gb|GAMJ01001834.1|	Ps_137296	99.74	1173	2	1	282	1454	25	1196	0	2148
gi|583917686|gb|GAMJ01001835.1|	Ps_221933	98.15	756	4	8	1	756	784	39	0	1315
gi|583917685|gb|GAMJ01001836.1|	Ps_160368	96.23	822	30	1	675	1496	873	53	0	1345
gi|583917684|gb|GAMJ01001837.1|	Ps_176685	96.18	1205	11	22	20	1194	1213	14	0	1938
gi|583917683|gb|GAMJ01001838.1|	Ps_145606	98.57	697	5	5	1	696	856	1548	0	1227
gi|583917682|gb|GAMJ01001839.1|	Ps_138395	99.63	1909	3	4	15	1922	1912	7	0	3483
gi|583917681|gb|GAMJ01001840.1|	Ps_135417	99.6	741	3	0	175	915	5	745	0	1354
gi|583917680|gb|GAMJ01001841.1|	Ps_221771	99.17	1332	10	1	1	1332	117	1447	0	2405
gi|583917679|gb|GAMJ01001842.1|	Ps_205602	99.77	878	0	2	579	1455	1	877	0	1609
gi|583917678|gb|GAMJ01001843.1|	Ps_136519	99.74	782	2	0	644	1425	782	1	0	1434
gi|583917677|gb|GAMJ01001844.1|	Ps_200907	99.4	2167	2	11	3	2166	2244	86	0	3921
gi|583917676|gb|GAMJ01001845.1|	Ps_242405	99.36	941	1	4	68	1007	1	937	0	1701
gi|583917675|gb|GAMJ01001846.1|	Ps_143234	99.66	878	1	2	13	888	85	962	0	1604
gi|583917674|gb|GAMJ01001847.1|	Ps_149584	99.82	1125	2	0	260	1384	1125	1	0	2069
gi|583917673|gb|GAMJ01001848.1|	Ps_129571	99	1802	10	4	175	1968	21	1822	0	3223
gi|583917672|gb|GAMJ01001849.1|	Ps_157096	99.82	1098	0	2	71	1167	1097	1	0	2015
gi|583917671|gb|GAMJ01001850.1|	Ps_216330	99.3	1135	1	7	276	1409	16	1144	0	2045
gi|583917670|gb|GAMJ01001851.1|	Ps_146171	97.63	1605	28	9	469	2068	182	1781	0	2745
gi|583917669|gb|GAMJ01001852.1|	Ps_222759	99.86	694	0	1	1	694	153	845	0	1275
gi|583917668|gb|GAMJ01001853.1|	Ps_138086	98.47	717	3	8	1	715	720	10	0	1256
gi|583917667|gb|GAMJ01001854.1|	Ps_226837	100	434	0	0	1001	1434	1	434	0	802
gi|583917666|gb|GAMJ01001855.1|	Ps_151482	99.73	1508	4	0	17	1524	1	1508	0	2763
gi|583917665|gb|GAMJ01001856.1|	Ps_243429	99.35	1389	1	5	9	1391	1387	1	0	2508
gi|583917664|gb|GAMJ01001857.1|	Ps_145947	99.04	1043	10	0	1	1043	1043	1	0	1871
gi|583917663|gb|GAMJ01001858.1|	Ps_262060	99.95	2082	0	1	25	2106	2130	50	0	3838
gi|583917662|gb|GAMJ01001859.1|	Ps_133419	99.21	1779	10	4	1	1779	32	1806	0	3206
gi|583917661|gb|GAMJ01001860.1|	Ps_159969	99.28	977	5	2	268	1244	69	1043	0	1773
gi|583917660|gb|GAMJ01001861.1|	Ps_136518	99.14	816	1	6	1	813	281	1093	0	1463
gi|583917659|gb|GAMJ01001862.1|	Ps_236062	92.88	365	2	15	1	352	4727	4374	1e-144	512
gi|583917658|gb|GAMJ01001863.1|	Ps_153099	99.76	844	1	1	419	1261	25	868	0	1548
gi|583917657|gb|GAMJ01001864.1|	Ps_262050	99.9	1020	0	1	500	1519	21	1039	0	1877
gi|583917656|gb|GAMJ01001865.1|	Ps_233516	96.49	598	18	3	292	886	438	1035	0	987
gi|583917655|gb|GAMJ01001866.1|	Ps_224376	100	405	0	0	29	433	405	1	0	749
gi|583917654|gb|GAMJ01001867.1|	Ps_188802	99.81	1058	1	1	68	1125	1060	4	0	1943
gi|583917653|gb|GAMJ01001868.1|	Ps_160974	99.46	1307	6	1	595	1900	1333	27	0	2374
gi|583917652|gb|GAMJ01001869.1|	Ps_134679	99.78	2323	0	5	80	2401	932	3250	0	4257
gi|583917651|gb|GAMJ01001870.1|	Ps_143942	88.11	513	37	20	263	766	539	42	5e-167	588
gi|583917650|gb|GAMJ01001871.1|	Ps_187354	99.89	1850	1	1	263	2111	14	1863	0	3404
gi|583917649|gb|GAMJ01001872.1|	Ps_238004	100	431	0	0	786	1216	1	431	0	797
gi|583917648|gb|GAMJ01001873.1|	Ps_218724	99.54	875	0	4	597	1469	1	873	0	1591
gi|583917647|gb|GAMJ01001874.1|	Ps_261866	99.57	1614	1	3	5	1614	1612	1	0	2937
gi|583917646|gb|GAMJ01001875.1|	Ps_146370	98.41	754	8	2	1	752	1291	2042	0	1323
gi|583917645|gb|GAMJ01001876.1|	Ps_147320	99.56	2255	2	8	168	2421	2460	213	0	4104
gi|583917644|gb|GAMJ01001877.1|	Ps_154086	99.88	826	1	0	676	1501	1	826	0	1520
gi|583917643|gb|GAMJ01001878.1|	Ps_249115	99.35	617	2	2	517	1133	18	632	0	1120
gi|583917642|gb|GAMJ01001879.1|	Ps_146795	99.8	1959	2	2	1	1959	2110	154	0	3596
gi|583917641|gb|GAMJ01001880.1|	Ps_153079	96.8	1186	33	3	462	1643	1	1185	0	1975
gi|583917640|gb|GAMJ01001881.1|	Ps_211469	96.75	1782	50	8	29	1808	175	1950	0	2963
gi|583917639|gb|GAMJ01001882.1|	Ps_153971	99.81	1036	0	2	449	1483	704	1738	0	1901
gi|583917638|gb|GAMJ01001883.1|	Ps_173379	99.44	887	0	5	10	896	4	885	0	1605
gi|583917637|gb|GAMJ01001884.1|	Ps_144009	99.3	430	0	3	29	457	11	438	0	774
gi|583917636|gb|GAMJ01001885.1|	Ps_150737	99.68	943	3	0	207	1149	1021	79	0	1725
gi|583917635|gb|GAMJ01001886.1|	Ps_141847	98.73	711	9	0	892	1602	726	16	0	1264
gi|583917634|gb|GAMJ01001887.1|	Ps_261501	99.68	950	0	3	9	958	175	1121	0	1735
gi|583917633|gb|GAMJ01001888.1|	Ps_172329	99.37	794	1	4	817	1606	797	4	0	1435
gi|583917632|gb|GAMJ01001889.1|	Ps_144909	99.18	981	3	5	1	980	985	9	0	1762
gi|583917631|gb|GAMJ01001890.1|	Ps_135951	99.53	854	3	1	371	1224	853	1	0	1554
gi|583917630|gb|GAMJ01001891.1|	Ps_136153	99.19	863	2	5	1	860	882	22	0	1550
gi|583917629|gb|GAMJ01001892.1|	Ps_150761	99.55	1348	6	0	64	1411	1348	1	0	2457
gi|583917628|gb|GAMJ01001893.1|	Ps_237173	100	507	0	0	887	1393	133	639	0	937
gi|583917627|gb|GAMJ01001894.1|	Ps_213840	99.81	2077	3	1	889	2964	2078	2	0	3818
gi|583917626|gb|GAMJ01001895.1|	Ps_140328	99.76	1242	1	2	555	1795	1	1241	0	2276
gi|583917625|gb|GAMJ01001896.1|	Ps_252628	93.77	1380	71	15	1	1373	113	1484	0	2058
gi|583917624|gb|GAMJ01001897.1|	Ps_198918	99.86	1480	2	0	202	1681	1	1480	0	2724
gi|583917623|gb|GAMJ01001898.1|	Ps_136463	100	865	0	0	90	954	881	17	0	1598
gi|583917622|gb|GAMJ01001899.1|	Ps_139856	99.57	699	3	0	66	764	1	699	0	1277
gi|583917621|gb|GAMJ01001900.1|	Ps_259007	99.35	619	4	0	1	619	619	1	0	1123
gi|583917620|gb|GAMJ01001901.1|	Ps_261942	99.74	768	1	1	1	768	76	842	0	1406
gi|583917619|gb|GAMJ01001902.1|	Ps_158829	99.59	246	0	1	260	505	1	245	5e-125	448
gi|583917618|gb|GAMJ01001903.1|	Ps_211617	100	295	0	0	641	935	309	15	5e-154	545
gi|583917617|gb|GAMJ01001904.1|	Ps_134912	98.8	1578	4	14	1	1576	1574	10	0	2796
gi|583917616|gb|GAMJ01001905.1|	Ps_251105	98.39	1433	14	8	18	1447	310	1736	0	2516
gi|583917615|gb|GAMJ01001906.1|	Ps_137530	99.25	669	2	2	528	1194	1	668	0	1205
gi|583917614|gb|GAMJ01001907.1|	Ps_150881	99.57	1155	1	4	816	1970	1169	19	0	2102
gi|583917613|gb|GAMJ01001908.1|	Ps_257537	99.86	2130	1	2	4	2133	36	2163	0	3917
gi|583917612|gb|GAMJ01001909.1|	Ps_177692	99.21	1763	1	12	1	1757	1258	3013	0	3168
gi|583917611|gb|GAMJ01001910.1|	Ps_218866	100	439	0	0	623	1061	439	1	0	811
gi|583917608|gb|GAMJ01001911.1|	Ps_258737	98.97	1165	11	1	1	1165	1178	15	0	2084
gi|583917607|gb|GAMJ01001912.1|	Ps_261452	97.06	1121	13	13	1	1104	1132	15	0	1871
gi|583917606|gb|GAMJ01001913.1|	Ps_262221	99.33	1193	4	3	389	1577	1	1193	0	2161
gi|583917605|gb|GAMJ01001914.1|	Ps_147898	98.84	346	4	0	523	868	90	435	1e-175	617
gi|583917604|gb|GAMJ01001915.1|	Ps_161504	99.49	2351	2	8	1	2349	2343	1	0	4266
gi|583917603|gb|GAMJ01001916.1|	Ps_130007	98.32	894	6	7	202	1089	21	911	0	1567
gi|583917602|gb|GAMJ01001917.1|	Ps_139573	99.84	1275	0	2	516	1789	1303	30	0	2342
gi|583917601|gb|GAMJ01001918.1|	Ps_159935	98.84	1120	7	6	606	1724	460	1574	0	2001
gi|583917600|gb|GAMJ01001919.1|	Ps_160018	99.85	668	1	0	558	1225	147	814	0	1229
gi|583917599|gb|GAMJ01001920.1|	Ps_199710	98.84	345	1	3	283	626	1173	1515	4e-174	612
gi|583917598|gb|GAMJ01001921.1|	Ps_134526	99.44	534	0	3	636	1167	551	19	0	966
gi|583917597|gb|GAMJ01001922.1|	Ps_151642	99.06	1488	9	4	34	1520	16	1499	0	2667
gi|583917596|gb|GAMJ01001923.1|	Ps_152600	99.86	735	0	1	515	1249	1	734	0	1351
gi|583917595|gb|GAMJ01001924.1|	Ps_139911	99.83	595	0	1	16	609	2572	1978	0	1092
gi|583917594|gb|GAMJ01001925.1|	Ps_230733	99.63	805	2	1	1	805	1496	2299	0	1469
gi|583917593|gb|GAMJ01001926.1|	Ps_227695	100	762	0	0	408	1169	923	162	0	1408
gi|583917592|gb|GAMJ01001927.1|	Ps_159993	97.26	621	10	5	712	1330	1	616	0	1048
gi|583917591|gb|GAMJ01001928.1|	Ps_261784	99.74	1522	2	2	259	1780	1851	332	0	2787
gi|583917590|gb|GAMJ01001929.1|	Ps_261982	99.96	2305	0	1	1	2304	2519	215	0	4250
gi|583917589|gb|GAMJ01001930.1|	Ps_139153	99.64	1381	1	4	1	1381	270	1646	0	2521
gi|583917588|gb|GAMJ01001931.1|	Ps_260183	100	451	0	0	806	1256	1	451	0	833
gi|583917587|gb|GAMJ01001932.1|	Ps_133672	99.53	423	1	1	363	784	423	1	0	769
gi|583917586|gb|GAMJ01001933.1|	Ps_257193	98.66	1197	7	8	2	1190	1279	84	0	2113
gi|583917585|gb|GAMJ01001934.1|	Ps_228135	97.61	418	4	6	1	418	412	1	0	712
gi|583917584|gb|GAMJ01001935.1|	Ps_235893	98.68	152	0	2	2	152	151	1	4e-71	268
gi|583917583|gb|GAMJ01001936.1|	Ps_147064	99.72	726	1	1	15	740	57	781	0	1328
gi|583917582|gb|GAMJ01001937.1|	Ps_177624	99.26	1611	6	6	10	1617	1615	8	0	2904
gi|583917581|gb|GAMJ01001938.1|	Ps_235379	99.05	738	1	6	639	1373	1	735	0	1319
gi|583917579|gb|GAMJ01001940.1|	Ps_146538	99.44	1075	5	1	33	1107	16	1089	0	1953
gi|583917578|gb|GAMJ01001941.1|	Ps_245219	96.76	1420	34	12	318	1732	2107	695	0	2359
gi|583917577|gb|GAMJ01001942.1|	Ps_262190	99.84	1915	1	2	10	1924	1953	41	0	3518
gi|583917576|gb|GAMJ01001943.1|	Ps_156426	99.46	929	1	4	1	929	5652	4728	0	1685
gi|583917575|gb|GAMJ01001944.1|	Ps_151224	99.86	1432	1	1	429	1860	18	1448	0	2632
gi|583917574|gb|GAMJ01001945.1|	Ps_133556	99.34	2423	10	6	2	2422	2435	17	0	4388
gi|583917573|gb|GAMJ01001946.1|	Ps_246856	97.01	636	12	5	27	658	633	1	0	1062
gi|583917572|gb|GAMJ01001947.1|	Ps_158570	94.66	1424	58	14	486	1897	4	1421	0	2194
gi|583917571|gb|GAMJ01001948.1|	Ps_220235	100	507	0	0	655	1161	507	1	0	937
gi|583917570|gb|GAMJ01001949.1|	Ps_208536	99.89	942	0	1	351	1292	947	7	0	1733
gi|583917569|gb|GAMJ01001950.1|	Ps_216722	99.45	361	2	0	527	887	1	361	0	656
gi|583917568|gb|GAMJ01001951.1|	Ps_139290	99.59	736	1	2	17	750	751	16	0	1341
gi|583917567|gb|GAMJ01001952.1|	Ps_143271	99.35	1386	5	4	87	1469	1402	18	0	2508
gi|583917566|gb|GAMJ01001953.1|	Ps_152591	99.6	750	3	0	11	760	84	833	0	1369
gi|583917565|gb|GAMJ01001954.1|	Ps_161891	99.37	636	0	4	10	645	1084	453	0	1149
gi|583917564|gb|GAMJ01001955.1|	Ps_254011	99.69	1612	1	4	36	1645	1685	76	0	2946
gi|583917563|gb|GAMJ01001956.1|	Ps_153679	100	727	0	0	16	742	41	767	0	1343
gi|583917562|gb|GAMJ01001957.1|	Ps_262194	99.67	1537	1	4	9	1545	84	1616	0	2809
gi|583917561|gb|GAMJ01001958.1|	Ps_207796	99.25	666	2	3	4	668	666	3	0	1199
gi|583917560|gb|GAMJ01001959.1|	Ps_240306	99.89	1763	0	2	30	1792	1	1761	0	3243
gi|583917559|gb|GAMJ01001960.1|	Ps_212593	100	977	0	0	455	1431	1	977	0	1805
gi|583917558|gb|GAMJ01001961.1|	Ps_137746	99.22	511	0	4	2	511	79	586	0	918
gi|583917557|gb|GAMJ01001962.1|	Ps_156771	99.88	1708	1	1	26	1733	2018	312	0	3142
gi|583917556|gb|GAMJ01001963.1|	Ps_159214	99.14	1744	13	2	7	1750	1743	2	0	3136
gi|583917555|gb|GAMJ01001964.1|	Ps_239861	99.39	1149	3	4	1647	2795	20	1164	0	2085
gi|583917554|gb|GAMJ01001965.1|	Ps_144123	97.52	1249	19	6	11	1251	1260	16	0	2132
gi|583917553|gb|GAMJ01001966.1|	Ps_158462	100	1062	0	0	1	1062	1083	22	0	1962
gi|583917552|gb|GAMJ01001967.1|	Ps_149437	98.02	908	10	7	3	908	902	1	0	1570
gi|583917551|gb|GAMJ01001968.1|	Ps_240090	99.93	1382	0	1	733	2114	1442	62	0	2545
gi|583917550|gb|GAMJ01001969.1|	Ps_142254	99.64	2243	3	5	146	2385	2244	4	0	4098
gi|583917549|gb|GAMJ01001970.1|	Ps_177140	99.71	1034	3	0	1	1034	62	1095	0	1893
gi|583917548|gb|GAMJ01001971.1|	Ps_159366	98.9	1459	13	3	18	1475	1466	10	0	2603
gi|583917547|gb|GAMJ01001972.1|	Ps_254829	100	684	0	0	4	687	684	1	0	1264
gi|583917546|gb|GAMJ01001973.1|	Ps_145695	99.91	1067	1	0	1	1067	38	1104	0	1965
gi|583917545|gb|GAMJ01001974.1|	Ps_257296	99.81	1580	0	3	323	1902	48	1624	0	2898
gi|583917544|gb|GAMJ01001975.1|	Ps_253192	99.15	2472	20	1	4	2475	2471	1	0	4447
gi|583917543|gb|GAMJ01001976.1|	Ps_236699	100	582	0	0	86	667	582	1	0	1075
gi|583917542|gb|GAMJ01001977.1|	Ps_189871	99.79	2345	1	3	1	2345	29	2369	0	4301
gi|583917540|gb|GAMJ01001979.1|	Ps_253054	99.41	2026	12	0	206	2231	2146	121	0	3675
gi|583917539|gb|GAMJ01001980.1|	Ps_261354	99.18	1458	0	12	1	1457	1511	65	0	2615
gi|583917538|gb|GAMJ01001981.1|	Ps_152411	99.67	1799	1	5	1	1799	213	2006	0	3284
gi|583917537|gb|GAMJ01001982.1|	Ps_161603	99.15	703	0	5	1335	2035	1	699	0	1260
gi|583917536|gb|GAMJ01001983.1|	Ps_132636	99.43	872	2	3	1	872	1379	511	0	1580
gi|583917535|gb|GAMJ01001984.1|	Ps_142920	99.42	1729	10	0	1	1729	61	1789	0	3138
gi|583917534|gb|GAMJ01001985.1|	Ps_145613	99.61	1034	1	2	812	1845	1	1031	0	1884
gi|583917533|gb|GAMJ01001986.1|	Ps_133582	98.9	1995	5	14	1	1988	2045	61	0	3550
gi|583917532|gb|GAMJ01001987.1|	Ps_236759	100	697	0	0	759	1455	697	1	0	1288
gi|583917531|gb|GAMJ01001988.1|	Ps_213717	100	358	0	0	202	559	1	358	0	662
gi|583917530|gb|GAMJ01001989.1|	Ps_256018	99.78	890	0	2	518	1407	1	888	0	1631
gi|583917529|gb|GAMJ01001990.1|	Ps_224675	89.9	1465	111	27	333	1786	1623	185	0	1851
gi|583917528|gb|GAMJ01001991.1|	Ps_247714	99.91	1174	0	1	3	1176	8	1180	0	2161
gi|583917527|gb|GAMJ01001992.1|	Ps_190000	99.33	1636	5	6	184	1817	1672	41	0	2955
gi|583917526|gb|GAMJ01001993.1|	Ps_145252	99.82	1697	2	1	2	1698	64	1759	0	3116
gi|583917525|gb|GAMJ01001994.1|	Ps_255235	99.62	1307	0	5	359	1665	7	1308	0	2381
gi|583917524|gb|GAMJ01001995.1|	Ps_233004	100	349	0	0	236	584	1	349	0	645
gi|583917523|gb|GAMJ01001996.1|	Ps_161429	98.88	984	8	3	191	1174	1929	949	0	1753
gi|583917522|gb|GAMJ01001997.1|	Ps_228505	99.52	834	3	1	380	1213	868	36	0	1517
gi|583917521|gb|GAMJ01001998.1|	Ps_232987	100	881	0	0	207	1087	1	881	0	1628
gi|583917520|gb|GAMJ01001999.1|	Ps_142269	98.6	1862	16	6	57	1913	5	1861	0	3286
gi|583917518|gb|GAMJ01002000.1|	Ps_217608	99.73	368	1	0	610	977	368	1	0	675
gi|583917516|gb|GAMJ01002001.1|	Ps_230730	100	285	0	0	26	310	2224	1940	4e-149	527
gi|583917515|gb|GAMJ01002002.1|	Ps_143697	99.31	1878	6	6	147	2023	2287	416	0	3391
gi|583917514|gb|GAMJ01002003.1|	Ps_243301	99.01	404	1	2	657	1060	496	96	0	721
[truncated: 65,752 more rows]

## Sheet: Parafield_Franssen
Query	Reference	%_identity	alignment_length	mismatches	gap_openings	q_start	q_end	s_start	s_end	e_value	bit_score
gi|332514577|gb|JI981123.1|	Ps_248389	91.89	222	5	13	1	218	2673	2885	7e-81	300
gi|332514576|gb|JI981122.1|	Ps_147567	97.19	178	3	2	34	211	1	176	4e-82	303
gi|332514575|gb|JI981121.1|	Ps_172801	100	105	0	0	2	106	333	437	4e-49	195
gi|332514574|gb|JI981120.1|	Ps_232987	94.39	196	0	11	1	196	506	322	4e-78	291
gi|332514573|gb|JI981119.1|	Ps_237380	95.41	218	1	9	1	217	1314	1523	1e-92	339
gi|332514572|gb|JI981118.1|	Ps_213846	96.93	163	2	3	19	178	2156	2318	5e-72	270
gi|332514570|gb|JI981116.1|	Ps_249258	100	347	0	0	1	347	441	787	0	641
gi|332514569|gb|JI981115.1|	Ps_254345	100	254	0	0	1	254	314	61	5e-132	470
gi|332514568|gb|JI981114.1|	Ps_213188	91.86	221	2	16	1	213	485	697	8e-80	296
gi|332514567|gb|JI981113.1|	Ps_172355	95.88	194	8	0	9	202	2994	2801	9e-89	326
gi|332514566|gb|JI981112.1|	Ps_138952	89.35	216	0	22	1	216	517	709	6e-66	250
gi|332514565|gb|JI981111.1|	Ps_211259	97.18	248	2	5	1	246	467	223	3e-115	414
gi|332514564|gb|JI981110.1|	Ps_245324	97.59	291	5	2	1	291	645	933	8e-141	499
gi|332514563|gb|JI981109.1|	Ps_257876	98.58	211	2	1	1	211	2427	2218	1e-102	372
gi|332514562|gb|JI981108.1|	Ps_261659	97.58	248	1	5	1	247	533	290	5e-117	420
gi|332514561|gb|JI981107.1|	Ps_251032	99.57	235	0	1	1	235	1442	1209	3e-119	427
gi|332514560|gb|JI981106.1|	Ps_188400	94.38	320	2	7	1	320	1278	975	1e-134	479
gi|332514559|gb|JI981105.1|	Ps_132494	96.77	248	2	4	1	242	519	766	3e-114	411
gi|332514558|gb|JI981104.1|	Ps_187276	93.22	236	16	0	1	236	546	311	2e-95	348
gi|332514557|gb|JI981103.1|	Ps_222264	97.44	234	4	2	3	235	230	462	2e-110	398
gi|332514556|gb|JI981102.1|	Ps_219823	96.61	118	4	0	112	229	132	249	1e-49	196
gi|332514555|gb|JI981101.1|	Ps_255977	90.32	310	28	2	3	311	366	674	2e-112	405
gi|332514554|gb|JI981100.1|	Ps_252965	91.87	283	18	3	1	280	860	580	1e-108	392
gi|332514553|gb|JI981099.1|	Ps_152825	97.78	270	0	6	1	270	496	233	3e-129	460
gi|332514552|gb|JI981098.1|	Ps_228306	91.71	205	8	8	6	208	891	694	3e-74	278
gi|332514551|gb|JI981097.1|	Ps_137771	95.35	258	3	8	1	258	894	646	2e-111	401
gi|332514550|gb|JI981096.1|	Ps_139949	92.31	273	16	4	11	283	362	95	8e-106	383
gi|332514549|gb|JI981095.1|	Ps_254883	90.95	398	26	10	29	422	7	398	5e-149	527
gi|332514548|gb|JI981094.1|	Ps_253194	99.21	127	1	0	137	263	959	833	1e-59	230
gi|332514547|gb|JI981093.1|	Ps_254883	85.93	135	15	4	18	150	218	350	5e-33	141
gi|332514546|gb|JI981092.1|	Ps_133910	98.16	272	4	1	1	272	661	391	9e-135	479
gi|332514545|gb|JI981091.1|	Ps_220423	96.95	262	5	1	1	259	435	174	4e-123	440
gi|332514544|gb|JI981090.1|	Ps_254886	93.97	199	12	0	43	241	18	216	2e-81	302
gi|332514543|gb|JI981089.1|	Ps_253667	90.7	172	15	1	81	252	82	252	3e-59	228
gi|332514542|gb|JI981088.1|	Ps_248397	91.84	98	7	1	63	160	932	836	2e-31	135
gi|332514541|gb|JI981087.1|	Ps_246992	99.43	174	1	0	7	180	265	438	6e-86	316
gi|332514540|gb|JI981086.1|	Ps_261303	97.92	240	5	0	1	240	677	438	6e-116	416
gi|332514539|gb|JI981085.1|	Ps_134888	99.58	236	1	0	1	236	872	637	2e-120	431
gi|332514538|gb|JI981084.1|	Ps_176672	98.68	227	2	1	15	241	23	248	5e-112	403
gi|332514537|gb|JI981083.1|	Ps_201812	98.19	221	2	2	8	228	194	412	2e-106	385
gi|332514536|gb|JI981082.1|	Ps_213019	99.14	232	2	0	1	232	1273	1504	2e-116	418
gi|332514535|gb|JI981081.1|	Ps_246292	99.47	378	2	0	1	378	465	88	0	688
gi|332514534|gb|JI981080.1|	Ps_187276	93.93	247	15	0	1	247	365	611	1e-103	375
gi|332514533|gb|JI981079.1|	Ps_254730	98.54	343	2	3	1	343	357	18	7e-172	603
gi|332514532|gb|JI981078.1|	Ps_187688	100	146	0	0	99	244	60	205	6e-72	270
gi|332514531|gb|JI981077.1|	Ps_140814	93	300	14	2	37	336	312	20	3e-120	431
gi|332514530|gb|JI981076.1|	Ps_235702	99.6	252	1	0	1	252	342	91	3e-129	460
gi|332514529|gb|JI981075.1|	Ps_212797	100	146	0	0	2	147	58	203	5e-72	270
gi|332514528|gb|JI981074.1|	Ps_226752	99.16	237	2	0	7	243	19	255	3e-119	427
gi|332514527|gb|JI981073.1|	Ps_140813	96.58	146	5	0	115	260	321	176	1e-63	243
gi|332514526|gb|JI981072.1|	Ps_255140	97.62	210	5	0	1	210	38	247	3e-99	361
gi|332514525|gb|JI981071.1|	Ps_232901	100	211	0	0	8	218	697	487	4e-108	390
gi|332514524|gb|JI981070.1|	Ps_262164	97.33	225	4	2	1	225	938	716	2e-105	381
gi|332514523|gb|JI981069.1|	Ps_137620	90.73	205	15	4	69	271	669	871	6e-72	270
gi|332514522|gb|JI981068.1|	Ps_232412	99.49	197	1	0	61	257	217	21	1e-98	359
gi|332514521|gb|JI981067.1|	Ps_253667	93.64	220	12	2	72	290	82	300	4e-89	327
gi|332514520|gb|JI981066.1|	Ps_207924	99.41	169	0	1	57	225	477	644	2e-82	305
gi|332514519|gb|JI981065.1|	Ps_244913	93.73	255	12	4	1	255	347	597	1e-104	379
gi|332514518|gb|JI981064.1|	Ps_253672	85.07	201	20	8	39	231	856	1054	7e-51	200
gi|332514517|gb|JI981063.1|	Ps_258451	98.67	226	3	0	1	226	370	595	2e-111	401
gi|332514516|gb|JI981062.1|	Ps_155260	98.11	264	5	0	1	264	305	42	3e-129	460
gi|332514515|gb|JI981061.1|	Ps_217681	98.1	211	4	0	1	211	516	306	2e-101	368
gi|332514514|gb|JI981060.1|	Ps_205433	97.55	286	2	2	1	282	1059	775	2e-136	484
gi|332514513|gb|JI981059.1|	Ps_225302	98.02	303	3	2	1	303	328	29	5e-148	523
gi|332514512|gb|JI981058.1|	Ps_131309	99.59	244	1	0	1	244	1486	1243	8e-125	446
gi|332514511|gb|JI981057.1|	Ps_206986	99.25	266	1	1	1	266	389	125	9e-135	479
gi|332514510|gb|JI981056.1|	Ps_253666	93.75	128	5	3	101	225	164	291	4e-48	191
gi|332514509|gb|JI981055.1|	Ps_188670	99.63	269	1	0	1	269	632	364	1e-138	492
gi|332514508|gb|JI981054.1|	Ps_250381	96	250	10	0	2	251	856	607	4e-113	407
gi|332514507|gb|JI981053.1|	Ps_227038	95.21	167	5	2	70	236	1	164	9e-70	263
gi|332514506|gb|JI981052.1|	Ps_236182	99.05	316	1	2	66	381	1775	2088	1e-160	566
gi|332514505|gb|JI981051.1|	Ps_225227	94.29	333	14	5	1	331	419	748	2e-142	505
gi|332514504|gb|JI981050.1|	Ps_261425	99.55	220	1	0	27	246	149	368	2e-111	401
gi|332514503|gb|JI981049.1|	Ps_187276	98.28	290	5	0	2	291	827	538	1e-143	508
gi|332514502|gb|JI981048.1|	Ps_207647	100	178	0	0	2	179	36	213	8e-90	329
gi|332514501|gb|JI981047.1|	Ps_245652	98.03	304	6	0	1	304	579	276	1e-149	529
gi|332514500|gb|JI981046.1|	Ps_177608	99.53	212	1	0	1	212	506	717	4e-107	387
gi|332514499|gb|JI981045.1|	Ps_261321	96.87	351	5	3	1	351	463	119	9e-166	582
gi|332514498|gb|JI981044.1|	Ps_244917	98.4	313	5	0	1	313	313	1	3e-156	551
gi|332514497|gb|JI981043.1|	Ps_136294	98.71	233	0	3	9	238	1935	1703	3e-114	411
gi|332514496|gb|JI981042.1|	Ps_187207	99.04	209	2	0	35	243	309	517	1e-103	375
gi|332514495|gb|JI981041.1|	Ps_259863	97.18	248	2	3	1	248	177	419	2e-115	414
gi|332514494|gb|JI981040.1|	Ps_244809	97.94	97	2	0	136	232	806	902	2e-41	169
gi|332514493|gb|JI981039.1|	Ps_213782	99.58	236	1	0	8	243	19	254	2e-120	431
gi|332514492|gb|JI981038.1|	Ps_176021	100	121	0	0	155	275	265	145	5e-58	224
gi|332514491|gb|JI981037.1|	Ps_235942	98.61	216	2	1	1	216	424	638	2e-105	381
gi|332514490|gb|JI981036.1|	Ps_205051	98.94	284	2	1	1	284	624	342	4e-143	507
gi|332514489|gb|JI981035.1|	Ps_224235	95.83	168	6	1	59	226	230	64	5e-72	270
gi|332514488|gb|JI981034.1|	Ps_253653	96.53	259	9	0	98	356	167	425	1e-119	429
gi|332514487|gb|JI981033.1|	Ps_130541	99.58	236	1	0	1	236	774	1009	2e-120	431
gi|332514486|gb|JI981032.1|	Ps_173308	98.48	198	3	0	67	264	464	267	7e-96	350
gi|332514485|gb|JI981031.1|	Ps_261227	93.83	227	2	3	12	238	1134	920	2e-90	331
gi|332514484|gb|JI981030.1|	Ps_253658	95.58	339	13	2	86	423	82	419	2e-153	542
gi|332514483|gb|JI981029.1|	Ps_226755	100	44	0	0	1	44	534	577	3e-15	82.4
gi|332514482|gb|JI981028.1|	Ps_228319	95.91	220	9	0	1	220	371	590	4e-98	357
gi|332514481|gb|JI981027.1|	Ps_241062	86.56	253	31	3	1	252	372	622	1e-73	276
gi|332514480|gb|JI981026.1|	Ps_177047	97.49	319	2	5	1	318	530	843	5e-153	540
gi|332514479|gb|JI981025.1|	Ps_226824	94.26	209	12	0	1	209	260	52	5e-87	320
gi|332514478|gb|JI981024.1|	Ps_229126	99.07	215	2	0	24	238	56	270	5e-107	387
gi|332514477|gb|JI981023.1|	Ps_241089	97.75	222	1	4	19	239	596	814	2e-105	381
gi|332514476|gb|JI981022.1|	Ps_208223	99.22	258	2	0	1	258	688	431	7e-131	466
gi|332514475|gb|JI981021.1|	Ps_137274	94.27	227	5	5	1	225	328	108	4e-93	340
gi|332514474|gb|JI981020.1|	Ps_173639	99.46	184	1	0	134	317	1	184	3e-91	335
gi|332514473|gb|JI981019.1|	Ps_200628	89.27	177	4	13	24	200	330	169	3e-53	207
gi|332514472|gb|JI981018.1|	Ps_245018	98.12	213	2	2	1	212	2257	2046	4e-102	370
gi|332514471|gb|JI981017.1|	Ps_172768	97.73	309	3	4	4	311	98	403	3e-150	531
gi|332514470|gb|JI981016.1|	Ps_255972	95.79	261	11	0	62	322	427	167	2e-117	422
gi|332514469|gb|JI981015.1|	Ps_254564	97.55	245	3	3	5	248	544	302	7e-116	416
gi|332514468|gb|JI981014.1|	Ps_230867	96.31	244	9	0	1	244	468	711	2e-111	401
gi|332514467|gb|JI981013.1|	Ps_189590	98.07	259	1	4	72	329	20	275	3e-125	448
gi|332514466|gb|JI981012.1|	Ps_157718	97.11	277	5	3	1	276	359	85	3e-130	464
gi|332514465|gb|JI981011.1|	Ps_199817	98.8	249	3	0	1	249	616	864	3e-124	444
gi|332514464|gb|JI981010.1|	Ps_135292	99.55	220	1	0	1	220	358	139	2e-111	401
gi|332514463|gb|JI981009.1|	Ps_178665	100	259	0	0	1	259	467	725	9e-135	479
gi|332514462|gb|JI981008.1|	Ps_223322	98.08	261	0	5	1	261	642	897	7e-126	449
gi|332514461|gb|JI981007.1|	Ps_129683	96.7	212	2	5	1	212	350	144	2e-95	348
gi|332514460|gb|JI981006.1|	Ps_159966	98.02	252	4	1	80	331	19	269	2e-122	438
gi|332514459|gb|JI981005.1|	Ps_262389	100	261	0	0	1	261	469	729	7e-136	483
gi|332514458|gb|JI981004.1|	Ps_177208	86.73	98	9	3	44	139	1	96	2e-22	106
gi|332514457|gb|JI981003.1|	Ps_193943	97.98	248	4	1	1	247	593	346	2e-120	431
gi|332514456|gb|JI981002.1|	Ps_257831	93.21	265	1	6	1	250	543	805	4e-103	374
gi|332514455|gb|JI981001.1|	Ps_143840	97.24	254	4	3	1	254	725	975	2e-120	431
gi|332514454|gb|JI981000.1|	Ps_200750	98.34	301	4	1	1	301	554	255	1e-149	529
gi|332514453|gb|JI980999.1|	Ps_257024	97.31	260	7	0	1	260	1056	1315	1e-123	442
gi|332514452|gb|JI980998.1|	Ps_243824	94.89	274	5	9	8	280	47	312	2e-117	422
gi|332514451|gb|JI980997.1|	Ps_224797	97.93	242	3	2	1	241	480	240	2e-116	418
gi|332514450|gb|JI980996.1|	Ps_233207	99.1	222	1	1	1	222	1394	1174	2e-110	398
gi|332514449|gb|JI980995.1|	Ps_230541	98.51	403	2	4	1	402	96	495	0	708
gi|332514448|gb|JI980994.1|	Ps_172775	96.89	161	4	1	1	161	1429	1270	2e-71	268
gi|332514447|gb|JI980993.1|	Ps_261124	96.27	268	0	9	1	268	720	977	3e-120	431
gi|332514446|gb|JI980992.1|	Ps_222014	98.77	244	1	2	1	243	243	1	2e-121	435
gi|332514445|gb|JI980991.1|	Ps_250724	98.48	329	2	3	1	327	492	165	4e-164	577
gi|332514444|gb|JI980990.1|	Ps_146143	99.46	373	1	1	1	372	247	619	0	676
gi|332514443|gb|JI980989.1|	Ps_223639	99.09	220	1	1	127	345	1511	1292	4e-109	394
gi|332514442|gb|JI980988.1|	Ps_219334	98.17	328	3	3	1	327	801	1126	6e-162	569
gi|332514441|gb|JI980987.1|	Ps_253671	87.8	410	27	16	1	401	1360	1755	2e-128	459
gi|332514440|gb|JI980986.1|	Ps_202990	93.7	254	2	13	24	277	1068	829	2e-101	368
gi|332514439|gb|JI980985.1|	Ps_137619	97.24	181	2	3	49	229	1091	914	6e-82	303
gi|332514438|gb|JI980984.1|	Ps_214133	96.55	232	6	2	7	238	752	523	6e-106	383
gi|332514437|gb|JI980983.1|	Ps_258504	96.77	155	2	3	143	296	593	745	2e-67	255
gi|332514436|gb|JI980982.1|	Ps_202089	96.15	312	8	4	1	311	726	1034	1e-143	508
gi|332514435|gb|JI980981.1|	Ps_157720	91.16	215	14	5	60	274	275	66	6e-77	287
gi|332514434|gb|JI980980.1|	Ps_159224	96.83	221	4	3	1	221	218	1	7e-101	366
gi|332514433|gb|JI980979.1|	Ps_173740	97.78	135	0	2	11	145	359	490	1e-59	230
gi|332514432|gb|JI980978.1|	Ps_201410	93.37	196	11	2	45	239	362	168	1e-77	289
gi|332514431|gb|JI980977.1|	Ps_213412	96.23	239	0	6	1	239	230	1	9e-106	383
gi|332514430|gb|JI980976.1|	Ps_176872	90.21	286	1	20	1	285	775	1034	3e-95	348
gi|332514429|gb|JI980975.1|	Ps_205435	97.42	233	6	0	10	242	129	361	6e-111	399
gi|332514428|gb|JI980974.1|	Ps_245647	96.13	284	1	9	1	284	455	728	2e-127	455
gi|332514427|gb|JI980973.1|	Ps_196574	98.31	177	2	1	1	177	179	4	4e-84	311
gi|332514426|gb|JI980972.1|	Ps_201313	98.42	253	3	1	9	261	23	274	3e-124	444
gi|332514425|gb|JI980971.1|	Ps_173249	95.48	221	6	2	2	218	964	744	1e-98	359
gi|332514424|gb|JI980970.1|	Ps_161080	98.45	129	1	1	1	129	275	402	1e-58	226
gi|332514423|gb|JI980969.1|	Ps_178787	99.64	276	1	0	131	406	1	276	2e-142	505
gi|332514422|gb|JI980968.1|	Ps_229545	98.75	160	2	0	1	160	18	177	2e-76	285
gi|332514421|gb|JI980967.1|	Ps_146029	99.03	207	2	0	1	207	911	1117	1e-102	372
gi|332514420|gb|JI980966.1|	Ps_161266	98.48	132	0	2	69	199	1	131	3e-60	231
gi|332514419|gb|JI980965.1|	Ps_201591	97.91	287	5	1	1	287	760	475	3e-140	497
gi|332514418|gb|JI980964.1|	Ps_261126	99.19	123	1	0	195	317	136	14	2e-57	222
gi|332514417|gb|JI980963.1|	Ps_205114	98.12	160	1	2	20	179	106	263	4e-74	278
gi|332514416|gb|JI980962.1|	Ps_149729	98.88	357	4	0	1	357	1025	1381	0	638
gi|332514415|gb|JI980961.1|	Ps_255762	100	183	0	0	1	183	535	353	2e-92	339
gi|332514414|gb|JI980960.1|	Ps_222264	97.48	238	6	0	1	238	462	225	4e-113	407
gi|332514413|gb|JI980959.1|	Ps_256218	96.35	219	2	6	5	223	93	305	1e-97	355
gi|332514412|gb|JI980958.1|	Ps_246850	96.02	251	7	3	1	250	621	869	1e-112	405
gi|332514411|gb|JI980957.1|	Ps_234840	99.02	205	2	0	71	275	1	205	9e-102	370
gi|332514410|gb|JI980956.1|	Ps_177743	86.82	220	24	4	1	219	65	280	5e-63	241
gi|332514409|gb|JI980955.1|	Ps_218421	94.12	238	13	1	1	238	311	75	3e-99	361
gi|332514408|gb|JI980954.1|	Ps_213984	97.67	258	2	4	9	266	20	273	1e-123	442
gi|332514407|gb|JI980953.1|	Ps_187011	99.01	101	1	0	1	101	76	176	3e-45	182
gi|332514406|gb|JI980952.1|	Ps_227618	95.77	284	2	5	1	284	777	504	8e-126	449
gi|332514405|gb|JI980951.1|	Ps_253665	93.81	436	24	3	1	435	454	21	0	652
gi|332514404|gb|JI980950.1|	Ps_208130	99.06	213	2	0	9	221	604	392	2e-106	385
gi|332514403|gb|JI980949.1|	Ps_178208	99.65	283	1	0	8	290	823	541	2e-146	518
gi|332514402|gb|JI980948.1|	Ps_140481	98.81	252	3	0	1	252	537	286	2e-126	451
gi|332514401|gb|JI980947.1|	Ps_176835	98.7	230	2	1	9	238	255	483	4e-113	407
gi|332514400|gb|JI980946.1|	Ps_199838	98.85	260	3	0	1	260	1244	985	2e-130	464
gi|332514399|gb|JI980945.1|	Ps_229409	99.22	129	1	0	104	232	1552	1424	7e-61	233
gi|332514398|gb|JI980944.1|	Ps_176907	99.17	241	1	1	2	242	19	258	6e-121	433
gi|332514397|gb|JI980943.1|	Ps_172768	97.13	314	2	7	1	314	441	135	1e-148	525
gi|332514396|gb|JI980942.1|	Ps_189841	98.59	284	1	3	1	283	698	979	7e-141	499
gi|332514395|gb|JI980941.1|	Ps_187276	96.94	359	10	1	1	359	470	827	3e-171	601
gi|332514394|gb|JI980940.1|	Ps_249956	97.69	130	1	2	1	130	981	854	2e-57	222
gi|332514393|gb|JI980939.1|	Ps_253662	98.58	211	3	0	60	270	80	290	4e-103	374
gi|332514392|gb|JI980938.1|	Ps_163094	99.16	359	2	1	5	363	213	570	0	649
gi|332514391|gb|JI980937.1|	Ps_132011	99.63	267	1	0	154	420	287	21	2e-137	488
gi|332514390|gb|JI980936.1|	Ps_153011	95.13	267	6	5	1	262	624	888	2e-116	418
gi|332514389|gb|JI980935.1|	Ps_141735	98.17	273	2	1	55	324	155	427	5e-133	473
gi|332514388|gb|JI980934.1|	Ps_177872	98.89	90	0	1	152	241	133	221	1e-38	159
gi|332514387|gb|JI980933.1|	Ps_260469	98.62	290	2	1	1	288	290	1	3e-145	514
gi|332514386|gb|JI980932.1|	Ps_225640	98.5	200	3	0	2	201	482	681	6e-97	353
gi|332514385|gb|JI980931.1|	Ps_197067	98.45	193	3	0	41	233	193	1	4e-93	340
gi|332514384|gb|JI980930.1|	Ps_215455	95.87	218	6	1	1	218	668	882	6e-96	350
gi|332514383|gb|JI980929.1|	Ps_221680	96.8	281	2	4	1	280	567	293	1e-129	462
gi|332514382|gb|JI980928.1|	Ps_211597	97.86	281	4	2	1	280	420	141	2e-136	484
gi|332514381|gb|JI980927.1|	Ps_201286	95	220	6	5	37	256	641	427	1e-93	342
gi|332514380|gb|JI980926.1|	Ps_199123	97.48	238	2	4	2	236	936	700	5e-112	403
gi|332514378|gb|JI980924.1|	Ps_244917	95.44	351	14	2	5	354	549	200	2e-158	558
gi|332514377|gb|JI980923.1|	Ps_219758	92.28	272	16	3	1	271	334	67	2e-106	385
gi|332514376|gb|JI980922.1|	Ps_141245	94.52	310	14	3	1	310	376	70	1e-133	475
gi|332514375|gb|JI980921.1|	Ps_244917	92.02	263	20	1	1	263	433	694	2e-101	368
gi|332514374|gb|JI980920.1|	Ps_244917	98.47	262	3	1	1	262	131	391	3e-129	460
gi|332514373|gb|JI980919.1|	Ps_153228	97.86	280	6	0	1	280	147	426	2e-136	484
gi|332514372|gb|JI980918.1|	Ps_213804	98.17	219	1	3	7	225	15	230	3e-105	381
gi|332514371|gb|JI980917.1|	Ps_133434	98.96	192	1	1	16	207	1344	1534	9e-94	342
gi|332514370|gb|JI980916.1|	Ps_244928	96.77	124	2	2	83	205	1	123	1e-52	206
gi|332514369|gb|JI980915.1|	Ps_255999	89.79	284	20	6	1	284	327	601	2e-97	355
gi|332514368|gb|JI980914.1|	Ps_208455	91.61	274	11	11	1	273	652	390	2e-101	368
gi|332514367|gb|JI980913.1|	Ps_172783	95.65	184	0	3	2	184	213	389	1e-77	289
gi|332514366|gb|JI980912.1|	Ps_140813	95.16	248	9	3	63	308	321	75	2e-107	388
gi|332514365|gb|JI980911.1|	Ps_261392	97.54	122	1	2	103	224	1581	1462	4e-53	207
gi|332514364|gb|JI980910.1|	Ps_188516	97.93	241	4	1	1	241	165	404	6e-116	416
gi|332514363|gb|JI980909.1|	Ps_129433	98.48	263	2	2	3	263	781	519	9e-130	462
gi|332514362|gb|JI980908.1|	Ps_200874	98.1	210	2	2	47	256	459	666	7e-101	366
gi|332514361|gb|JI980907.1|	Ps_188298	98.01	302	4	1	3	302	181	482	1e-148	525
gi|332514360|gb|JI980906.1|	Ps_172742	99.16	238	2	0	1	238	751	988	2e-120	431
gi|332514359|gb|JI980905.1|	Ps_172757	94.17	223	5	7	24	246	49	263	7e-91	333
gi|332514358|gb|JI980904.1|	Ps_244917	91.18	272	17	6	1	271	358	93	1e-99	363
gi|332514357|gb|JI980903.1|	Ps_217852	100	151	0	0	1	151	174	324	1e-74	279
gi|332514356|gb|JI980902.1|	Ps_244913	94.36	266	12	3	1	265	166	429	1e-113	409
gi|332514355|gb|JI980901.1|	Ps_244917	96.23	265	7	3	1	265	344	605	3e-120	431
gi|332514354|gb|JI980900.1|	Ps_149769	95.87	121	0	4	16	136	161	276	4e-48	191
gi|332514352|gb|JI980898.1|	Ps_256396	96.12	258	4	5	1	258	939	1190	7e-116	416
gi|332514351|gb|JI980897.1|	Ps_201287	92.86	168	5	7	34	200	638	477	7e-62	237
gi|332514350|gb|JI980896.1|	Ps_261124	95.44	241	2	9	1	241	635	404	3e-104	377
gi|332514349|gb|JI980895.1|	Ps_177382	89.81	216	1	21	6	221	188	382	4e-68	257
gi|332514348|gb|JI980894.1|	Ps_153414	97.89	237	2	3	1	237	34	267	4e-113	407
gi|332514347|gb|JI980893.1|	Ps_201141	92.99	328	3	19	1	323	554	866	4e-129	460
gi|332514346|gb|JI980892.1|	Ps_250271	92.91	282	8	11	1	280	508	237	4e-114	411
gi|332514345|gb|JI980891.1|	Ps_189592	95.5	222	1	6	67	288	229	17	3e-95	348
gi|332514344|gb|JI980890.1|	Ps_244913	95.37	259	6	6	1	259	517	265	3e-114	411
gi|332514343|gb|JI980889.1|	Ps_238869	96.31	325	7	5	14	334	165	488	4e-150	531
gi|332514342|gb|JI980888.1|	Ps_197150	95.89	146	1	3	1	146	444	584	2e-60	231
gi|332514341|gb|JI980887.1|	Ps_244917	96.55	261	3	6	1	261	331	77	3e-119	427
gi|332514340|gb|JI980886.1|	Ps_255598	87.4	246	17	13	37	278	489	254	8e-72	270
gi|332514339|gb|JI980885.1|	Ps_172741	94.2	293	3	14	1	288	352	635	6e-122	436
gi|332514338|gb|JI980884.1|	Ps_244917	98.12	266	3	2	1	265	341	77	7e-131	466
gi|332514337|gb|JI980883.1|	Ps_187475	89.71	311	2	21	1	311	833	1113	7e-102	370
gi|332514336|gb|JI980882.1|	Ps_219759	91.13	248	1	21	2	246	7	236	2e-86	318
gi|332514335|gb|JI980881.1|	Ps_208359	92.88	281	1	19	1	275	4936	5203	4e-108	390
gi|332514334|gb|JI980880.1|	Ps_213188	90.87	219	1	18	1	219	334	533	1e-73	276
gi|332514333|gb|JI980879.1|	Ps_222264	96.69	242	2	6	2	241	225	462	2e-110	398
gi|332514332|gb|JI980878.1|	Ps_174717	94.76	229	1	10	35	260	263	483	1e-94	346
gi|332514331|gb|JI980877.1|	Ps_244917	98.86	264	1	2	1	264	425	164	5e-132	470
gi|332514330|gb|JI980876.1|	Ps_261538	93.43	335	7	13	24	356	1447	1768	3e-136	484
gi|332514329|gb|JI980875.1|	Ps_152715	97.89	237	3	2	1	235	535	771	3e-114	411
gi|332514328|gb|JI980874.1|	Ps_222932	94.51	182	6	4	8	189	178	1	3e-74	278
gi|332514327|gb|JI980873.1|	Ps_220934	98.5	200	2	1	3	202	491	689	2e-96	351
gi|332514326|gb|JI980872.1|	Ps_219760	98.81	252	1	2	1	251	312	562	2e-125	448
gi|332514325|gb|JI980871.1|	Ps_261212	97.93	241	4	1	20	260	481	242	1e-117	422
gi|332514324|gb|JI980870.1|	Ps_188342	94.56	239	4	8	7	243	1556	1325	2e-100	364
gi|332514323|gb|JI980869.1|	Ps_213263	96.88	192	1	5	31	221	267	454	2e-86	318
gi|332514322|gb|JI980868.1|	Ps_172745	90.95	221	4	16	15	229	168	378	2e-76	285
gi|332514321|gb|JI980867.1|	Ps_176037	97.08	274	3	5	1	272	513	783	1e-128	459
gi|332514320|gb|JI980866.1|	Ps_208456	94.16	308	7	9	1	304	437	737	5e-129	460
gi|332514319|gb|JI980865.1|	Ps_176904	95.02	281	3	9	2	282	561	292	3e-120	431
gi|332514318|gb|JI980864.1|	Ps_261126	96.27	241	0	9	1	240	421	653	6e-107	387
gi|332514317|gb|JI980863.1|	Ps_261149	99.12	226	1	1	1	226	951	1175	4e-113	407
gi|332514316|gb|JI980862.1|	Ps_236182	89.4	368	14	21	4	359	606	960	6e-123	440
gi|332514315|gb|JI980861.1|	Ps_232944	92.88	281	5	15	1	275	272	1	1e-110	399
gi|332514314|gb|JI980860.1|	Ps_244913	96.4	250	3	6	1	249	218	462	4e-113	407
gi|332514313|gb|JI980859.1|	Ps_261160	97.71	262	2	4	9	268	127	386	2e-126	451
gi|332514312|gb|JI980858.1|	Ps_208456	92.63	312	8	14	1	310	724	426	2e-121	435
gi|332514311|gb|JI980857.1|	Ps_253653	96.46	226	5	3	1	226	431	209	6e-102	370
gi|332514310|gb|JI980856.1|	Ps_138082	87.94	257	11	19	1	257	547	311	6e-77	287
gi|332514309|gb|JI980855.1|	Ps_250624	90.98	266	7	17	1	261	315	62	3e-95	348
gi|332514308|gb|JI980854.1|	Ps_262026	97.4	269	7	0	2	270	1067	799	6e-132	470
gi|332514307|gb|JI980853.1|	Ps_261381	95.56	225	3	6	2	222	1177	956	5e-97	353
gi|332514306|gb|JI980852.1|	Ps_139346	96.42	279	9	1	1	279	3063	2786	1e-128	459
gi|332514305|gb|JI980851.1|	Ps_187877	98.89	270	0	2	1	270	538	804	9e-135	479
gi|332514304|gb|JI980850.1|	Ps_244913	95.35	258	8	4	1	257	439	185	4e-113	407
gi|332514303|gb|JI980849.1|	Ps_223227	90.64	299	26	2	1	299	1224	928	1e-109	396
gi|332514302|gb|JI980848.1|	Ps_242265	93.82	356	2	19	12	367	344	9	7e-147	520
gi|332514301|gb|JI980847.1|	Ps_203631	94.63	205	2	7	121	320	1124	1324	4e-84	311
gi|332514300|gb|JI980846.1|	Ps_235926	96.27	268	3	7	1	266	157	419	6e-122	436
gi|332514299|gb|JI980845.1|	Ps_254885	97.37	342	6	3	7	347	23	362	1e-164	579
gi|332514298|gb|JI980844.1|	Ps_213453	92.89	239	3	6	2	240	20	244	2e-91	335
gi|332514297|gb|JI980843.1|	Ps_231477	93.44	244	2	14	4	247	1217	988	8e-96	350
gi|332514296|gb|JI980842.1|	Ps_244917	88.52	270	14	17	1	266	397	141	1e-84	313
gi|332514295|gb|JI980841.1|	Ps_230419	97.9	333	1	6	80	410	1392	1064	7e-163	573
gi|332514294|gb|JI980840.1|	Ps_201625	97.24	217	4	2	2	218	1610	1396	6e-101	366
gi|332514293|gb|JI980839.1|	Ps_136640	92.44	225	11	5	2	223	1166	1387	5e-87	320
gi|332514292|gb|JI980838.1|	Ps_261125	99.1	223	0	2	7	228	1243	1022	6e-111	399
gi|332514291|gb|JI980837.1|	Ps_137551	94.48	290	5	6	1	283	967	1252	2e-122	438
gi|332514290|gb|JI980836.1|	Ps_198882	97.53	364	1	8	1	364	46	401	9e-176	616
gi|332514289|gb|JI980835.1|	Ps_155103	94.49	236	3	10	23	258	341	116	2e-97	355
gi|332514288|gb|JI980834.1|	Ps_189374	97.44	234	1	5	6	238	365	136	8e-110	396
gi|332514287|gb|JI980833.1|	Ps_131073	91.95	236	8	9	31	262	80	308	6e-87	320
gi|332514286|gb|JI980832.1|	Ps_255594	88.56	201	17	6	1	201	447	253	2e-62	239
gi|332514285|gb|JI980831.1|	Ps_257848	93.63	424	6	18	1	424	675	1077	4e-175	614
gi|332514284|gb|JI980830.1|	Ps_208359	96.82	220	5	2	12	229	4529	4748	6e-101	366
gi|332514283|gb|JI980829.1|	Ps_244917	93.82	275	10	6	1	272	478	748	1e-113	409
gi|332514282|gb|JI980828.1|	Ps_219757	94.48	181	10	0	1	181	252	72	1e-74	279
gi|332514281|gb|JI980827.1|	Ps_172741	93.95	248	3	12	8	251	400	161	5e-102	370
gi|332514280|gb|JI980826.1|	Ps_188298	94.24	295	3	12	1	293	454	172	2e-122	438
gi|332514279|gb|JI980825.1|	Ps_226577	97.77	224	1	4	8	231	451	670	6e-106	383
gi|332514278|gb|JI980824.1|	Ps_244927	97.73	132	2	1	10	141	131	1	1e-58	226
gi|332514277|gb|JI980823.1|	Ps_244920	98.65	223	0	3	4	226	224	443	1e-108	392
gi|332514276|gb|JI980822.1|	Ps_250271	91.09	303	22	5	35	335	851	552	2e-112	405
gi|332514275|gb|JI980821.1|	Ps_173795	94.57	258	2	12	1	257	564	810	1e-108	392
gi|332514274|gb|JI980820.1|	Ps_260567	96.63	267	5	4	1	266	3592	3329	4e-123	440
gi|332514273|gb|JI980819.1|	Ps_223108	98.83	256	2	1	1	256	453	199	1e-127	455
gi|332514272|gb|JI980818.1|	Ps_244917	96.69	272	2	7	1	272	294	30	3e-125	448
gi|332514271|gb|JI980817.1|	Ps_155461	95.16	289	3	7	1	286	82	362	1e-124	446
gi|332514270|gb|JI980816.1|	Ps_261144	96.17	209	4	4	10	217	2827	2622	3e-94	344
gi|332514269|gb|JI980815.1|	Ps_244920	98.21	223	1	3	1	221	222	443	5e-107	387
gi|332514268|gb|JI980814.1|	Ps_176906	92.55	161	0	12	102	257	361	208	6e-57	220
gi|332514267|gb|JI980813.1|	Ps_253661	91.83	306	19	6	69	372	101	402	2e-117	422
gi|332514266|gb|JI980812.1|	Ps_246850	99.24	264	2	0	1	264	552	815	9e-135	479
gi|332514265|gb|JI980811.1|	Ps_219760	96.74	92	1	2	131	222	593	504	5e-37	154
gi|332514264|gb|JI980810.1|	Ps_261160	98.37	246	1	3	22	265	376	132	3e-120	431
gi|332514263|gb|JI980809.1|	Ps_172781	94.76	229	2	10	3	231	384	602	6e-96	350
gi|332514262|gb|JI980808.1|	Ps_244927	100	131	0	0	6	136	131	1	1e-63	243
gi|332514261|gb|JI980807.1|	Ps_253657	94.58	461	21	4	1	459	552	94	0	710
gi|332514260|gb|JI980806.1|	Ps_139441	96.51	372	3	10	88	457	364	1	8e-173	606
gi|332514259|gb|JI980805.1|	Ps_172761	95.18	456	7	15	1	447	1133	684	0	713
gi|332514258|gb|JI980804.1|	Ps_261144	97.72	219	2	3	2	220	2828	2613	4e-103	374
gi|332514257|gb|JI980803.1|	Ps_244923	93.97	232	5	9	1	229	222	447	1e-93	342
gi|332514256|gb|JI980802.1|	Ps_173675	95.11	266	7	5	1	263	3	265	1e-118	425
gi|332514255|gb|JI980801.1|	Ps_199275	91.07	224	12	7	1	223	248	32	1e-82	305
gi|332514254|gb|JI980800.1|	Ps_251734	92.86	140	5	3	117	252	740	878	3e-50	198
gi|332514253|gb|JI980799.1|	Ps_244915	88.34	343	23	15	1	339	498	827	7e-112	403
gi|332514252|gb|JI980798.1|	Ps_229844	98.79	165	2	0	27	191	274	438	3e-79	294
gi|332514251|gb|JI980797.1|	Ps_142933	96.97	297	5	3	2	298	18	310	2e-141	501
gi|332514250|gb|JI980796.1|	Ps_226405	97.79	226	0	5	2	226	553	332	2e-106	385
gi|332514249|gb|JI980795.1|	Ps_244917	97.79	317	1	6	1	317	597	287	1e-153	542
gi|332514248|gb|JI980794.1|	Ps_244913	94.76	248	9	4	1	247	429	185	2e-106	385
gi|332514247|gb|JI980793.1|	Ps_203850	99.61	256	1	0	1	256	1651	1396	2e-131	468
gi|332514246|gb|JI980792.1|	Ps_244923	94.44	234	7	6	5	237	224	452	1e-98	359
gi|332514245|gb|JI980791.1|	Ps_261540	98.47	131	0	2	113	243	723	851	9e-60	230
gi|332514244|gb|JI980790.1|	Ps_253473	95.83	48	2	0	1	48	48	1	3e-14	78.7
gi|332514243|gb|JI980789.1|	Ps_217324	94.25	261	0	15	1	254	492	240	2e-106	385
gi|332514242|gb|JI980788.1|	Ps_254885	98.78	246	3	0	1	246	337	92	2e-122	438
gi|332514241|gb|JI980787.1|	Ps_258920	97.48	159	2	2	115	272	202	45	6e-72	270
gi|332514240|gb|JI980786.1|	Ps_248295	94.53	128	7	0	78	205	601	474	2e-50	198
gi|332514239|gb|JI980785.1|	Ps_203631	96.03	277	4	2	1	271	342	67	1e-124	446
gi|332514238|gb|JI980784.1|	Ps_260567	88.08	302	12	20	1	293	3003	3289	7e-92	337
gi|332514237|gb|JI980783.1|	Ps_152825	97.09	206	5	1	32	237	46	250	8e-95	346
gi|332514236|gb|JI980782.1|	Ps_172781	99.54	218	1	0	7	224	387	604	2e-110	398
gi|332514235|gb|JI980781.1|	Ps_256712	97.33	225	2	4	27	251	1202	982	8e-106	383
gi|332514234|gb|JI980780.1|	Ps_219758	97.12	208	4	2	1	207	272	66	6e-96	350
gi|332514233|gb|JI980779.1|	Ps_152237	95.44	285	9	4	5	289	1579	1299	2e-127	455
gi|332514232|gb|JI980778.1|	Ps_222264	94.02	234	10	4	34	263	225	458	3e-100	364
gi|332514231|gb|JI980777.1|	Ps_244927	97.73	132	2	1	8	139	131	1	1e-58	226
gi|332514230|gb|JI980776.1|	Ps_159148	95.48	199	9	0	90	288	386	584	2e-86	318
gi|332514229|gb|JI980775.1|	Ps_253658	97.51	201	5	0	1	201	328	528	4e-94	344
gi|332514228|gb|JI980774.1|	Ps_245528	97.59	249	3	3	1	247	2357	2110	4e-118	424
gi|332514227|gb|JI980773.1|	Ps_244922	95.12	246	9	3	2	247	257	499	2e-106	385
gi|332514226|gb|JI980772.1|	Ps_172690	93.72	366	7	12	1	357	371	729	4e-154	544
gi|332514225|gb|JI980771.1|	Ps_244928	96.75	123	3	1	82	203	1	123	5e-52	204
gi|332514224|gb|JI980770.1|	Ps_244923	93.51	231	6	9	4	233	224	446	1e-92	339
gi|332514223|gb|JI980769.1|	Ps_172980	93.89	262	1	15	12	273	999	1245	8e-106	383
gi|332514222|gb|JI980768.1|	Ps_244917	97.81	274	1	5	1	274	366	98	2e-131	468
gi|332514221|gb|JI980767.1|	Ps_244920	96.12	232	3	5	1	232	222	447	4e-103	374
gi|332514220|gb|JI980766.1|	Ps_145324	92.88	323	0	16	1	323	49	348	3e-125	448
gi|332514219|gb|JI980765.1|	Ps_176949	93.62	188	2	10	19	206	244	67	3e-73	274
gi|332514218|gb|JI980764.1|	Ps_255999	93.54	263	13	4	1	263	480	222	2e-107	388
gi|332514217|gb|JI980763.1|	Ps_217324	96.89	257	0	8	1	253	492	240	4e-118	424
gi|332514216|gb|JI980762.1|	Ps_201625	96.86	223	4	3	7	228	1614	1394	1e-102	372
gi|332514215|gb|JI980761.1|	Ps_244915	91.4	314	18	6	2	315	514	818	2e-117	422
gi|332514214|gb|JI980760.1|	Ps_244915	93.89	131	8	0	89	219	1	131	2e-50	198
gi|332514213|gb|JI980759.1|	Ps_149173	96.92	227	2	4	1	227	799	578	1e-103	375
gi|332514212|gb|JI980758.1|	Ps_159148	95.54	404	15	3	4	407	81	481	0	647
gi|332514211|gb|JI980757.1|	Ps_173036	94.06	404	0	20	3	405	514	134	2e-168	592
gi|332514210|gb|JI980756.1|	Ps_244915	95.6	273	6	6	1	273	267	1	8e-121	433
gi|332514209|gb|JI980755.1|	Ps_244915	97.65	255	5	1	1	255	254	1	6e-122	436
gi|332514208|gb|JI980754.1|	Ps_244915	97.87	328	5	2	1	327	327	1	8e-161	566
gi|332514207|gb|JI980753.1|	Ps_244923	95.32	235	3	8	4	238	224	450	6e-101	366
gi|332514206|gb|JI980752.1|	Ps_173861	93.49	415	3	23	1	412	503	110	1e-170	599
gi|332514205|gb|JI980751.1|	Ps_261159	97.87	282	1	5	1	279	752	1031	7e-136	483
gi|332514204|gb|JI980750.1|	Ps_201306	92.58	229	0	14	3	231	873	1084	9e-85	313
gi|332514203|gb|JI980749.1|	Ps_244917	95.86	266	8	3	1	266	459	721	3e-119	427
gi|332514202|gb|JI980748.1|	Ps_261125	99.55	222	1	0	2	223	1243	1022	1e-112	405
gi|332514201|gb|JI980747.1|	Ps_244923	98.48	198	3	0	4	201	224	421	6e-96	350
gi|332514200|gb|JI980746.1|	Ps_220256	97.61	293	3	4	69	361	384	672	3e-141	501
gi|332514198|gb|JI980744.1|	Ps_213450	95.51	245	1	10	1	244	550	785	2e-106	385
gi|332514197|gb|JI980743.1|	Ps_206015	94.47	235	3	10	9	242	30	255	5e-97	353
gi|332514196|gb|JI980742.1|	Ps_201313	97.4	192	4	1	139	330	212	22	4e-89	327
gi|332514195|gb|JI980741.1|	Ps_177010	96.06	127	3	2	94	220	257	133	1e-53	209
gi|332514194|gb|JI980740.1|	Ps_219824	94.56	294	11	5	23	315	323	34	3e-126	451
gi|332514193|gb|JI980739.1|	Ps_228458	94.29	280	11	5	2	279	476	200	2e-118	425
gi|332514192|gb|JI980738.1|	Ps_190146	97.01	234	0	6	6	235	8	238	5e-107	387
gi|332514191|gb|JI980737.1|	Ps_236993	94.05	168	8	2	107	274	630	465	2e-67	255
gi|332514190|gb|JI980736.1|	Ps_219758	91.67	252	10	11	1	251	311	70	4e-93	340
gi|332514189|gb|JI980735.1|	Ps_219817	97.93	145	0	3	113	255	72	215	3e-65	248
gi|332514188|gb|JI980734.1|	Ps_244923	93.78	209	4	9	1	208	222	422	1e-82	305
gi|332514187|gb|JI980733.1|	Ps_155655	96.31	271	3	5	1	271	472	735	2e-122	438
gi|332514186|gb|JI980732.1|	Ps_219760	97.59	83	1	1	135	217	593	512	1e-33	143
gi|332514185|gb|JI980731.1|	Ps_219824	93.86	293	1	6	2	284	33	318	1e-118	425
gi|332514184|gb|JI980730.1|	Ps_254886	92.08	341	23	4	5	344	339	2	5e-134	477
gi|332514183|gb|JI980729.1|	Ps_253651	96.07	280	11	0	1	280	440	161	1e-128	459
gi|332514182|gb|JI980728.1|	Ps_244923	97.9	238	3	2	21	258	215	450	3e-114	411
gi|332514181|gb|JI980727.1|	Ps_222745	97.05	305	2	6	22	322	878	577	1e-143	508
gi|332514180|gb|JI980726.1|	Ps_219760	98.52	203	2	1	1	203	392	593	6e-98	357
gi|332514179|gb|JI980725.1|	Ps_173002	98.4	250	1	2	1	250	1451	1697	5e-122	436
gi|332514178|gb|JI980724.1|	Ps_244923	97.8	227	5	0	4	230	224	450	1e-108	392
gi|332514177|gb|JI980723.1|	Ps_202997	91.24	194	1	12	1	194	609	786	3e-66	252
gi|332514176|gb|JI980722.1|	Ps_253667	94.67	300	14	2	1	299	380	82	2e-131	468
gi|332514175|gb|JI980721.1|	Ps_261125	100	212	0	0	2	213	1224	1013	1e-108	392
gi|332514174|gb|JI980720.1|	Ps_244923	96.1	231	5	4	1	230	222	449	4e-103	374
gi|332514173|gb|JI980719.1|	Ps_213215	90.87	208	14	5	3	210	607	809	4e-73	274
gi|332514172|gb|JI980718.1|	Ps_248300	95.32	278	3	10	1	278	368	635	8e-121	433
gi|332514171|gb|JI980717.1|	Ps_244920	97.76	223	3	2	3	224	443	222	5e-107	387
gi|332514170|gb|JI980716.1|	Ps_136297	97.98	248	1	3	1	245	1497	1743	3e-119	427
gi|332514169|gb|JI980715.1|	Ps_219760	96.88	160	0	5	1	160	439	593	1e-69	263
gi|332514168|gb|JI980714.1|	Ps_210908	97.16	176	3	2	86	261	837	664	3e-80	298
gi|332514167|gb|JI980713.1|	Ps_175918	93.55	248	0	15	7	254	892	1123	2e-97	355
gi|332514166|gb|JI980712.1|	Ps_244920	98.22	225	0	4	1	224	222	443	4e-108	390
gi|332514165|gb|JI980711.1|	Ps_224235	93.87	163	7	3	197	358	1	161	2e-63	243
gi|332514164|gb|JI980710.1|	Ps_244917	97.67	257	3	3	18	274	122	375	2e-122	438
gi|332514163|gb|JI980709.1|	Ps_244920	93.25	252	5	12	12	263	215	454	4e-99	361
gi|332514162|gb|JI980708.1|	Ps_244920	88.93	253	8	19	1	253	222	454	3e-80	298
gi|332514161|gb|JI980707.1|	Ps_261522	92.06	466	0	36	1	465	352	781	3e-177	621
gi|332514160|gb|JI980706.1|	Ps_244913	95.07	284	6	8	1	283	442	166	1e-123	442
gi|332514159|gb|JI980705.1|	Ps_201625	93.17	205	4	10	8	210	1616	1420	3e-79	294
gi|332514158|gb|JI980704.1|	Ps_212714	93.95	397	7	16	1	394	780	398	3e-166	584
gi|332514157|gb|JI980703.1|	Ps_172761	97.72	263	4	2	18	278	627	365	5e-128	457
gi|332514156|gb|JI980702.1|	Ps_203564	88.41	207	2	22	24	225	805	616	2e-60	231
gi|332514155|gb|JI980701.1|	Ps_188918	92.79	208	4	10	40	245	353	155	1e-78	292
gi|332514154|gb|JI980700.1|	Ps_261144	92.66	218	4	12	1	217	2830	2624	3e-84	311
gi|332514153|gb|JI980699.1|	Ps_177382	95.36	237	6	5	2	233	186	422	2e-105	381
gi|332514152|gb|JI980698.1|	Ps_219760	94.44	72	0	3	154	223	593	524	4e-23	108
gi|332514151|gb|JI980697.1|	Ps_261167	92.56	121	5	3	45	165	117	1	7e-42	171
gi|332514150|gb|JI980696.1|	Ps_213332	93.41	349	9	12	2	337	548	201	2e-146	518
gi|332514149|gb|JI980695.1|	Ps_244923	95.97	248	4	6	11	257	215	457	7e-111	399
gi|332514148|gb|JI980694.1|	Ps_244913	90.84	262	5	18	1	262	469	227	6e-92	337
gi|332514147|gb|JI980693.1|	Ps_244920	97.31	223	0	6	1	218	222	443	4e-103	374
gi|332514146|gb|JI980692.1|	Ps_244913	92.53	348	15	11	3	348	113	451	6e-138	490
gi|332514145|gb|JI980691.1|	Ps_207992	97.64	127	1	2	94	220	926	802	2e-56	219
gi|332514144|gb|JI980690.1|	Ps_176904	93.33	240	5	11	12	251	146	374	3e-95	348
gi|332514143|gb|JI980689.1|	Ps_244920	96.51	229	5	3	1	229	222	447	1e-103	375
gi|332514142|gb|JI980688.1|	Ps_178663	94.53	311	5	11	1	303	535	229	2e-132	472
gi|332514141|gb|JI980687.1|	Ps_208359	94.14	290	0	16	2	291	4857	5129	1e-118	425
gi|332514140|gb|JI980686.1|	Ps_243928	96.39	83	1	2	1	83	279	199	3e-31	135
gi|332514139|gb|JI980685.1|	Ps_131991	97	233	4	3	49	281	1032	803	2e-107	388
gi|332514138|gb|JI980684.1|	Ps_255999	93.54	387	21	3	23	409	678	296	6e-163	573
gi|332514136|gb|JI980682.1|	Ps_261126	91.85	270	0	20	1	270	533	286	4e-98	357
gi|332514135|gb|JI980681.1|	Ps_244920	96.04	227	0	9	4	228	224	443	3e-99	361
gi|332514134|gb|JI980680.1|	Ps_244917	90.6	298	11	16	1	298	464	744	2e-106	385
gi|332514133|gb|JI980679.1|	Ps_201591	97.4	384	8	2	12	394	776	394	0	654
gi|332514132|gb|JI980678.1|	Ps_244920	92.24	232	7	10	1	231	222	443	4e-88	324
gi|332514131|gb|JI980677.1|	Ps_244917	99.39	328	2	0	1	328	555	228	3e-170	597
gi|332514130|gb|JI980676.1|	Ps_172761	90.1	303	2	19	1	302	629	354	2e-102	372
gi|332514129|gb|JI980675.1|	Ps_201286	95.32	278	7	6	1	277	323	595	6e-122	436
gi|332514128|gb|JI980674.1|	Ps_219760	97.14	70	2	0	166	235	593	524	2e-26	119
gi|332514127|gb|JI980673.1|	Ps_203631	96.25	240	3	1	25	258	24	263	4e-108	390
gi|332514126|gb|JI980672.1|	Ps_226405	93.19	235	2	14	3	236	553	332	5e-92	337
gi|332514124|gb|JI980670.1|	Ps_230864	88.56	271	20	10	3	272	277	17	2e-86	318
gi|332514123|gb|JI980669.1|	Ps_244923	92.18	243	3	16	4	245	224	451	9e-90	329
gi|332514122|gb|JI980668.1|	Ps_244920	92.79	222	6	9	7	227	224	436	6e-86	316
gi|332514121|gb|JI980667.1|	Ps_176907	95.13	226	2	7	8	230	19	238	7e-96	350
gi|332514120|gb|JI980666.1|	Ps_214032	95.16	248	5	7	7	254	1552	1312	1e-108	392
gi|332514119|gb|JI980665.1|	Ps_244920	93.94	231	5	9	1	230	222	444	1e-93	342
gi|332514118|gb|JI980664.1|	Ps_205900	93.01	286	7	13	5	289	1910	1637	1e-114	412
gi|332514117|gb|JI980663.1|	Ps_203940	95.2	271	1	12	36	302	643	381	2e-116	418
gi|332514116|gb|JI980662.1|	Ps_187475	96.41	195	1	6	8	201	855	1044	7e-86	316
gi|332514115|gb|JI980661.1|	Ps_137619	86.65	322	16	22	1	318	674	972	3e-90	331
gi|332514114|gb|JI980660.1|	Ps_226994	91.89	259	3	12	121	373	349	103	1e-94	346
gi|332514113|gb|JI980659.1|	Ps_222265	84.82	303	16	28	1	293	750	468	1e-74	279
gi|332514112|gb|JI980658.1|	Ps_244920	94.35	230	3	9	1	228	222	443	3e-94	344
gi|332514111|gb|JI980657.1|	Ps_261124	97.4	231	3	3	106	336	1301	1074	2e-108	392
gi|332514110|gb|JI980656.1|	Ps_244923	93.07	202	8	6	4	204	224	420	5e-82	303
gi|332514109|gb|JI980655.1|	Ps_172741	92.99	328	9	13	13	338	565	880	4e-135	481
gi|332514108|gb|JI980654.1|	Ps_219760	96.69	242	4	4	1	242	356	593	7e-111	399
gi|332514107|gb|JI980653.1|	Ps_187178	95.05	182	2	7	11	192	42	216	2e-75	281
gi|332514106|gb|JI980652.1|	Ps_244920	96.04	227	6	3	4	230	224	447	6e-101	366
gi|332514105|gb|JI980651.1|	Ps_261160	93.89	262	7	9	34	293	132	386	3e-110	398
gi|332514104|gb|JI980650.1|	Ps_131409	92.77	249	1	17	1	249	571	802	4e-94	344
gi|332514103|gb|JI980649.1|	Ps_224235	96.67	300	10	0	2	301	302	3	3e-141	501
gi|332514102|gb|JI980648.1|	Ps_129433	96.31	325	3	8	1	320	412	732	4e-149	527
gi|332514101|gb|JI980647.1|	Ps_244928	96.77	124	2	2	9	131	123	1	1e-52	206
gi|332514100|gb|JI980646.1|	Ps_203940	93.4	379	4	18	1	378	739	381	1e-155	549
gi|332514099|gb|JI980645.1|	Ps_244916	90.24	205	3	15	1	203	559	370	4e-67	254
gi|332514098|gb|JI980644.1|	Ps_226405	97.79	226	2	3	3	228	552	330	4e-108	390
gi|332514097|gb|JI980643.1|	Ps_245647	95.54	336	2	8	1	336	330	652	4e-149	527
gi|332514096|gb|JI980642.1|	Ps_255997	90.28	216	15	6	1	210	444	229	6e-76	283
gi|332514095|gb|JI980641.1|	Ps_244920	93.4	212	3	11	1	206	222	428	3e-83	307
gi|332514094|gb|JI980640.1|	Ps_244927	100	131	0	0	2	132	131	1	1e-63	243
gi|332514093|gb|JI980639.1|	Ps_261123	91.93	322	4	22	1	319	1415	1113	9e-121	433
gi|332514092|gb|JI980638.1|	Ps_208359	92.16	268	3	17	2	268	4829	5079	3e-100	364
gi|332514091|gb|JI980637.1|	Ps_201410	91.83	208	8	9	80	286	1	200	3e-75	281
gi|332514090|gb|JI980636.1|	Ps_244920	94.37	231	3	10	4	234	224	444	8e-95	346
gi|332514089|gb|JI980635.1|	Ps_261126	97.65	213	4	1	2	214	14	225	2e-101	368
gi|332514088|gb|JI980634.1|	Ps_244923	95.76	236	5	5	1	236	222	452	8e-105	379
gi|332514087|gb|JI980633.1|	Ps_219409	94.83	348	7	9	1	345	276	615	3e-151	534
gi|332514086|gb|JI980632.1|	Ps_172781	92.89	211	3	12	3	211	384	584	2e-80	298
gi|332514085|gb|JI980631.1|	Ps_244916	90.94	298	6	21	158	450	646	365	1e-105	383
gi|332514084|gb|JI980630.1|	Ps_261147	91.4	279	3	20	2	278	1219	960	8e-101	366
gi|332514083|gb|JI980629.1|	Ps_141409	97.44	352	1	8	12	363	3222	3565	4e-169	593
gi|332514082|gb|JI980628.1|	Ps_258018	94.93	276	4	9	66	337	771	1040	2e-118	425
gi|332514081|gb|JI980627.1|	Ps_236182	93.36	301	3	17	65	364	697	413	4e-120	431
gi|332514080|gb|JI980626.1|	Ps_261123	91.14	271	4	19	7	277	193	443	2e-96	351
gi|332514079|gb|JI980625.1|	Ps_244915	94.18	292	15	2	1	292	530	819	4e-124	444
gi|332514078|gb|JI980624.1|	Ps_244920	96.46	226	1	7	1	223	222	443	2e-101	368
gi|332514077|gb|JI980623.1|	Ps_244920	95.22	230	5	5	4	233	224	447	1e-98	359
gi|332514076|gb|JI980622.1|	Ps_212618	98.19	221	2	2	1	221	241	23	2e-106	385
gi|332514075|gb|JI980621.1|	Ps_244917	95.21	292	10	4	1	292	467	754	1e-128	459
gi|332514074|gb|JI980620.1|	Ps_244922	91.67	192	4	12	2	191	501	320	4e-68	257
gi|332514073|gb|JI980619.1|	Ps_244920	96.44	225	3	5	4	227	224	444	6e-101	366
gi|332514072|gb|JI980618.1|	Ps_244920	95.17	207	1	9	4	209	224	422	4e-87	320
gi|332514071|gb|JI980617.1|	Ps_223173	95.8	238	5	5	21	258	810	578	2e-107	388
gi|332514070|gb|JI980616.1|	Ps_173564	93.31	254	3	14	1	254	599	838	3e-100	364
gi|332514069|gb|JI980615.1|	Ps_244920	93.07	231	5	10	1	227	222	445	6e-91	333
gi|332514068|gb|JI980614.1|	Ps_172402	96.52	316	4	7	15	329	703	394	7e-147	520
gi|332514067|gb|JI980613.1|	Ps_261151	93.98	249	3	12	21	265	670	430	6e-102	370
gi|332514066|gb|JI980612.1|	Ps_243660	96.15	182	6	1	94	275	811	631	9e-81	300
gi|332514065|gb|JI980611.1|	Ps_261126	96.04	278	1	10	1	277	302	34	3e-124	444
gi|332514064|gb|JI980610.1|	Ps_172921	99.04	313	3	0	2	314	215	527	1e-159	562
gi|332514063|gb|JI980609.1|	Ps_219758	89.12	193	9	10	4	192	68	252	2e-60	231
gi|332514062|gb|JI980608.1|	Ps_244920	90.99	233	7	14	4	235	224	443	2e-82	305
gi|332514061|gb|JI980607.1|	Ps_203631	97.23	289	4	4	1	286	484	197	5e-138	490
gi|332514060|gb|JI980606.1|	Ps_261126	98.6	214	3	0	1	214	522	309	7e-105	379
gi|332514059|gb|JI980605.1|	Ps_244920	95.11	225	4	7	4	225	224	444	6e-96	350
gi|332514058|gb|JI980604.1|	Ps_244913	95.35	258	9	3	1	257	449	194	4e-113	407
gi|332514057|gb|JI980603.1|	Ps_245595	89.66	474	40	9	26	497	923	457	2e-169	595
gi|332514056|gb|JI980602.1|	Ps_208359	93.04	230	8	7	8	236	4518	4740	2e-90	331
gi|332514055|gb|JI980601.1|	Ps_244913	97	433	8	5	2	434	66	493	0	725
gi|332514054|gb|JI980600.1|	Ps_201286	88.64	317	5	27	2	318	142	427	7e-98	357
gi|332514053|gb|JI980599.1|	Ps_254730	97.06	306	1	6	1	306	410	113	1e-143	508
gi|332514052|gb|JI980598.1|	Ps_136294	92.35	196	1	14	12	205	1928	1745	2e-71	268
gi|332514051|gb|JI980597.1|	Ps_244916	93.47	245	5	11	31	273	628	393	4e-99	361
gi|332514050|gb|JI980596.1|	Ps_172741	97.13	349	7	3	1	347	954	607	4e-170	597
gi|332514049|gb|JI980595.1|	Ps_253658	92.18	473	26	9	70	537	82	548	0	658
gi|332514048|gb|JI980594.1|	Ps_244920	96.49	228	3	5	1	228	222	444	1e-102	372
gi|332514047|gb|JI980593.1|	Ps_244917	85.36	280	19	21	1	277	442	702	7e-72	270
gi|332514046|gb|JI980592.1|	Ps_244917	92.48	306	9	13	1	305	446	738	4e-119	427
gi|332514045|gb|JI980591.1|	Ps_244920	96.54	231	3	5	1	231	222	447	3e-104	377
gi|332514044|gb|JI980590.1|	Ps_230862	95.83	192	2	6	74	264	576	390	5e-83	307
gi|332514043|gb|JI980589.1|	Ps_249035	98.77	243	2	1	11	253	1644	1885	2e-120	431
gi|332514042|gb|JI980588.1|	Ps_261126	98.46	260	1	3	1	259	515	258	1e-127	455
gi|332514041|gb|JI980587.1|	Ps_201236	95.43	219	4	6	6	224	213	1	3e-95	348
gi|332514040|gb|JI980586.1|	Ps_244920	94.74	190	6	4	39	228	231	416	8e-80	296
gi|332514039|gb|JI980585.1|	Ps_208223	97.02	369	1	10	1	367	1218	858	1e-174	612
gi|332514038|gb|JI980584.1|	Ps_257677	88.22	348	26	15	32	373	340	2	8e-112	403
gi|332514037|gb|JI980583.1|	Ps_229359	85.19	162	14	10	195	356	1003	852	7e-38	158
gi|332514036|gb|JI980582.1|	Ps_172987	90.86	175	6	9	124	292	392	222	1e-58	226
gi|332514035|gb|JI980581.1|	Ps_244920	94.98	239	5	6	12	249	215	447	2e-102	372
gi|332514034|gb|JI980580.1|	Ps_176904	98.28	232	2	2	10	240	144	374	1e-113	409
gi|332514033|gb|JI980579.1|	Ps_260930	96.97	99	1	2	1	98	14	111	6e-41	167
gi|332514032|gb|JI980578.1|	Ps_244920	83.57	207	5	18	13	219	514	337	7e-41	167
gi|332514031|gb|JI980577.1|	Ps_244920	96.94	229	4	3	1	229	222	447	2e-105	381
gi|332514030|gb|JI980576.1|	Ps_244920	95.52	223	5	5	4	224	224	443	5e-97	353
gi|332514029|gb|JI980575.1|	Ps_225217	94.81	270	1	13	1	264	409	147	2e-113	409
gi|332514028|gb|JI980574.1|	Ps_226577	97.84	139	2	1	126	264	631	494	2e-62	239
gi|332514027|gb|JI980573.1|	Ps_244916	95.41	283	3	10	12	294	494	222	1e-123	442
gi|332514026|gb|JI980572.1|	Ps_212618	98.13	214	2	2	7	218	20	233	1e-102	372
gi|332514025|gb|JI980571.1|	Ps_172781	96.38	221	2	6	8	228	387	601	1e-98	359
gi|332514024|gb|JI980570.1|	Ps_244917	95.1	388	18	1	83	470	778	392	6e-174	610
gi|332514023|gb|JI980569.1|	Ps_261126	95.11	307	0	15	1	306	722	1014	6e-132	470
gi|332514022|gb|JI980568.1|	Ps_173308	96.75	246	3	5	2	245	1087	845	4e-113	407
gi|332514021|gb|JI980567.1|	Ps_177065	92.31	260	2	17	11	267	39	283	6e-97	353
gi|332514020|gb|JI980566.1|	Ps_261172	93.41	349	4	18	11	348	794	454	3e-141	501
gi|332514019|gb|JI980565.1|	Ps_203631	93.83	243	2	8	32	262	24	265	6e-97	353
gi|332514018|gb|JI980564.1|	Ps_213332	89.47	361	6	28	19	362	27	372	3e-121	435
gi|332514017|gb|JI980563.1|	Ps_244920	91.85	270	10	10	21	289	109	367	4e-104	377
gi|332514016|gb|JI980562.1|	Ps_249038	97.69	303	5	2	53	355	316	16	2e-147	521
gi|332514015|gb|JI980561.1|	Ps_201286	90.95	210	5	13	34	235	641	438	1e-72	272
gi|332514014|gb|JI980560.1|	Ps_244920	92.64	231	8	9	1	231	222	443	4e-88	324
gi|332514012|gb|JI980558.1|	Ps_201414	96.64	268	1	6	35	301	535	275	5e-123	440
gi|332514011|gb|JI980557.1|	Ps_226775	100	191	0	0	5	195	299	109	4e-97	353
gi|332514010|gb|JI980556.1|	Ps_139949	99.57	232	1	0	1	232	315	84	4e-118	424
gi|332514009|gb|JI980555.1|	Ps_244916	95.54	202	4	5	14	215	556	360	2e-86	318
gi|332514008|gb|JI980554.1|	Ps_177721	97.22	216	5	1	1	216	488	274	8e-101	366
gi|332514007|gb|JI980553.1|	Ps_244917	89.5	219	13	9	1	213	380	166	5e-73	274
gi|332514006|gb|JI980552.1|	Ps_231483	94.32	264	2	10	1	254	1424	1684	3e-109	394
gi|332514005|gb|JI980551.1|	Ps_244920	98.69	229	0	3	20	245	215	443	5e-112	403
gi|332514004|gb|JI980550.1|	Ps_255989	89.39	264	13	13	21	274	450	708	5e-88	324
gi|332514003|gb|JI980549.1|	Ps_252254	93.63	204	4	9	41	244	440	246	2e-81	302
gi|332514002|gb|JI980548.1|	Ps_208832	96.15	234	7	2	1	234	294	525	2e-105	381
gi|332514001|gb|JI980547.1|	Ps_219760	97.01	268	4	4	1	267	444	180	3e-125	448
gi|332514000|gb|JI980546.1|	Ps_244913	90.76	357	21	12	1	356	357	702	1e-130	466
gi|332513999|gb|JI980545.1|	Ps_261126	98.04	204	2	2	6	208	15	217	1e-97	355
gi|332513998|gb|JI980544.1|	Ps_244920	98.74	238	0	3	12	249	215	449	5e-117	420
gi|332513997|gb|JI980543.1|	Ps_203533	97.6	250	2	4	46	293	960	713	1e-118	425
gi|332513996|gb|JI980542.1|	Ps_209566	93.63	267	7	8	7	273	33	289	3e-110	398
gi|332513995|gb|JI980541.1|	Ps_199599	94.66	206	4	7	4	209	1022	824	4e-87	320
gi|332513994|gb|JI980540.1|	Ps_224518	93.05	302	0	18	1	300	554	836	2e-117	422
gi|332513993|gb|JI980539.1|	Ps_129433	94.91	216	2	7	8	219	136	346	2e-90	331
gi|332513992|gb|JI980538.1|	Ps_219760	95.13	267	9	4	1	267	181	443	2e-117	422
gi|332513991|gb|JI980537.1|	Ps_253657	93.22	369	20	5	1	365	532	165	4e-154	544
gi|332513990|gb|JI980536.1|	Ps_261125	97.67	257	1	5	21	275	334	587	2e-122	438
gi|332513989|gb|JI980535.1|	Ps_244920	98.65	222	1	2	3	223	222	442	1e-108	392
gi|332513988|gb|JI980534.1|	Ps_261126	98.37	306	1	4	1	304	602	905	2e-151	534
gi|332513987|gb|JI980533.1|	Ps_244920	95.18	228	5	6	4	229	224	447	4e-98	357
gi|332513986|gb|JI980532.1|	Ps_213188	95.69	209	2	7	1	209	334	535	3e-90	331
gi|332513985|gb|JI980531.1|	Ps_244915	96.3	270	5	3	1	270	265	1	2e-122	438
gi|332513984|gb|JI980530.1|	Ps_173169	98.08	312	2	4	41	352	514	821	2e-153	542
gi|332513983|gb|JI980529.1|	Ps_244922	89.34	366	13	23	3	360	571	224	8e-122	436
gi|332513982|gb|JI980528.1|	Ps_153228	99	300	3	0	1	300	401	102	2e-152	538
gi|332513981|gb|JI980527.1|	Ps_201625	92.64	326	3	17	1	325	1257	1562	9e-126	449
gi|332513980|gb|JI980526.1|	Ps_250724	93.31	284	7	12	1	280	411	686	8e-116	416
gi|332513979|gb|JI980525.1|	Ps_208846	97.41	309	5	3	1	306	39	347	3e-150	531
gi|332513978|gb|JI980524.1|	Ps_176243	96.09	230	0	8	6	233	66	288	6e-101	366
gi|332513977|gb|JI980523.1|	Ps_244913	96.69	272	4	5	1	271	449	182	3e-125	448
gi|332513976|gb|JI980522.1|	Ps_219757	94	300	7	8	1	300	351	63	4e-124	444
gi|332513975|gb|JI980521.1|	Ps_177442	91.06	246	3	16	8	252	1796	2023	6e-87	320
gi|332513974|gb|JI980520.1|	Ps_212042	93.51	385	8	16	1	379	657	284	2e-158	558
gi|332513973|gb|JI980519.1|	Ps_217324	96.01	326	2	11	1	319	158	479	2e-147	521
gi|332513972|gb|JI980518.1|	Ps_225327	88.8	241	6	21	5	245	155	374	1e-73	276
gi|332513971|gb|JI980517.1|	Ps_261513	95.81	382	4	11	2	383	856	1225	2e-173	608
gi|332513970|gb|JI980516.1|	Ps_208779	91.12	214	11	8	14	223	229	20	6e-76	283
gi|332513969|gb|JI980515.1|	Ps_172741	96.54	289	1	8	97	385	613	892	8e-132	470
gi|332513968|gb|JI980514.1|	Ps_244920	91.67	228	4	13	2	226	220	435	5e-82	303
gi|332513967|gb|JI980513.1|	Ps_172761	88.39	112	7	5	4	114	1199	1093	1e-29	130
gi|332513966|gb|JI980512.1|	Ps_244915	95.33	257	6	4	1	257	251	1	6e-112	403
gi|332513965|gb|JI980511.1|	Ps_255999	93.06	418	24	5	21	435	186	601	7e-173	606
gi|332513964|gb|JI980510.1|	Ps_244920	95.71	233	0	10	2	233	220	443	6e-101	366
gi|332513963|gb|JI980509.1|	Ps_201286	96.51	258	6	3	1	257	386	641	5e-118	424
gi|332513962|gb|JI980508.1|	Ps_244920	99.55	222	1	0	1	222	222	443	1e-112	405
gi|332513961|gb|JI980507.1|	Ps_244923	98.28	232	4	0	1	232	222	453	4e-113	407
gi|332513960|gb|JI980506.1|	Ps_244915	96.91	291	3	6	1	291	349	65	2e-136	484
gi|332513959|gb|JI980505.1|	Ps_178507	96.21	317	2	6	1	316	535	228	4e-144	510
gi|332513958|gb|JI980504.1|	Ps_223533	96.89	193	1	5	1	193	268	455	4e-87	320
gi|332513957|gb|JI980503.1|	Ps_244920	93.47	245	7	9	1	244	582	346	4e-98	357
gi|332513956|gb|JI980502.1|	Ps_146347	97.06	204	6	0	81	284	91	294	4e-94	344
gi|332513955|gb|JI980501.1|	Ps_227037	95.34	279	6	7	86	359	1	277	2e-123	442
gi|332513954|gb|JI980500.1|	Ps_233146	97.19	178	3	2	38	215	295	120	7e-81	300
gi|332513953|gb|JI980499.1|	Ps_244922	96.83	221	1	6	2	221	568	353	6e-101	366
gi|332513952|gb|JI980498.1|	Ps_244923	94.42	215	4	8	41	255	244	450	3e-89	327
gi|332513951|gb|JI980497.1|	Ps_261126	98.58	212	1	2	9	220	16	225	4e-103	374
gi|332513950|gb|JI980496.1|	Ps_261125	98.67	225	1	2	8	232	1243	1021	6e-111	399
gi|332513949|gb|JI980495.1|	Ps_227149	91.78	365	25	5	1	362	847	485	2e-142	505
gi|332513948|gb|JI980494.1|	Ps_261160	92.99	271	0	17	2	271	126	378	4e-104	377
gi|332513947|gb|JI980493.1|	Ps_261160	99.29	282	0	2	84	363	413	132	2e-143	508
gi|332513946|gb|JI980492.1|	Ps_173155	95.86	290	1	11	3	291	500	779	1e-128	459
gi|332513945|gb|JI980491.1|	Ps_201286	97.63	211	4	1	53	263	641	432	3e-99	361
gi|332513944|gb|JI980490.1|	Ps_244917	98.27	347	4	2	1	347	422	78	5e-173	606
gi|332513943|gb|JI980489.1|	Ps_131887	95.23	377	6	12	1	375	1797	1431	4e-169	593
gi|332513942|gb|JI980488.1|	Ps_244920	96.9	226	0	7	4	228	224	443	1e-102	372
gi|332513941|gb|JI980487.1|	Ps_261144	94.23	208	1	11	17	224	2826	2630	1e-83	309
gi|332513940|gb|JI980486.1|	Ps_244915	97.75	267	5	1	1	267	266	1	1e-128	459
gi|332513939|gb|JI980485.1|	Ps_261285	97.62	504	6	5	4	507	785	288	0	859
gi|332513938|gb|JI980484.1|	Ps_173169	100	160	0	0	7	166	587	746	8e-80	296
gi|332513937|gb|JI980483.1|	Ps_244917	92.78	291	10	10	1	289	493	774	1e-114	412
gi|332513936|gb|JI980482.1|	Ps_244917	94.27	279	1	15	1	279	334	597	3e-115	414
gi|332513935|gb|JI980481.1|	Ps_226405	98.2	222	1	3	1	222	553	335	2e-106	385
gi|332513934|gb|JI980480.1|	Ps_244920	94.25	226	5	8	1	226	222	439	1e-92	339
gi|332513933|gb|JI980479.1|	Ps_244920	98.26	230	0	4	21	247	215	443	7e-111	399
gi|332513932|gb|JI980478.1|	Ps_173861	96.83	252	4	3	1	251	360	112	1e-118	425
gi|332513931|gb|JI980477.1|	Ps_244913	97.61	251	4	2	1	251	457	209	9e-120	429
gi|332513930|gb|JI980476.1|	Ps_208359	91.41	396	4	24	2	397	4829	5194	1e-145	516
gi|332513929|gb|JI980475.1|	Ps_172741	96.51	258	2	7	1	257	620	871	1e-117	422
gi|332513928|gb|JI980474.1|	Ps_212942	98.15	271	3	2	51	321	1	269	6e-133	473
gi|332513927|gb|JI980473.1|	Ps_244920	84.32	236	6	18	4	239	519	315	2e-51	202
gi|332513926|gb|JI980472.1|	Ps_219811	94.39	196	10	1	91	286	195	1	1e-80	300
gi|332513925|gb|JI980471.1|	Ps_244917	90.65	246	6	17	1	246	462	234	3e-85	315
gi|332513924|gb|JI980470.1|	Ps_219760	98.74	238	0	2	4	241	359	593	5e-117	420
gi|332513923|gb|JI980469.1|	Ps_244923	97.4	231	4	2	1	231	222	450	1e-108	392
gi|332513922|gb|JI980468.1|	Ps_217324	97.05	271	1	7	16	283	501	235	8e-126	449
gi|332513921|gb|JI980467.1|	Ps_244915	91.51	271	9	12	1	270	258	1	8e-101	366
gi|332513920|gb|JI980466.1|	Ps_201410	90.48	147	12	2	42	187	362	217	8e-50	196
gi|332513919|gb|JI980465.1|	Ps_260567	97.4	500	9	4	1	499	2498	2994	0	850
gi|332513918|gb|JI980464.1|	Ps_172694	97.82	275	1	5	1	275	584	853	2e-132	472
gi|332513917|gb|JI980463.1|	Ps_205435	92.03	251	7	13	4	253	668	906	8e-96	350
gi|332513916|gb|JI980462.1|	Ps_213984	94.44	180	8	2	50	229	301	478	1e-73	276
gi|332513915|gb|JI980461.1|	Ps_261144	94.26	209	3	9	3	205	2826	2621	2e-85	315
gi|332513914|gb|JI980460.1|	Ps_224632	98.59	283	1	3	10	292	433	154	3e-140	497
gi|332513913|gb|JI980459.1|	Ps_239776	96.28	269	1	9	1	268	338	78	2e-121	435
gi|332513912|gb|JI980458.1|	Ps_187586	98.88	358	1	1	188	542	1300	943	0	636
gi|332513911|gb|JI980457.1|	Ps_225217	97.17	212	5	1	1	211	227	16	1e-98	359
gi|332513910|gb|JI980456.1|	Ps_244920	96.49	228	3	5	1	228	222	444	1e-102	372
gi|332513909|gb|JI980455.1|	Ps_244918	92.98	242	7	10	38	277	496	263	4e-94	344
gi|332513908|gb|JI980454.1|	Ps_227149	86.32	285	18	19	9	290	349	615	5e-78	291
gi|332513907|gb|JI980453.1|	Ps_244915	93.81	323	19	1	1	323	506	827	7e-137	486
gi|332513906|gb|JI980452.1|	Ps_244920	95.26	232	4	7	2	230	220	447	8e-100	363
gi|332513905|gb|JI980451.1|	Ps_178723	96.59	499	0	14	3	499	149	632	0	811
gi|332513904|gb|JI980450.1|	Ps_176703	89.35	216	2	16	6	214	387	186	5e-67	254
gi|332513903|gb|JI980449.1|	Ps_244927	100	131	0	0	8	138	131	1	1e-63	243
gi|332513902|gb|JI980448.1|	Ps_176904	98.76	242	2	1	8	249	144	384	9e-120	429
gi|332513901|gb|JI980447.1|	Ps_141805	92.34	209	13	3	3	209	203	410	4e-79	294
gi|332513900|gb|JI980446.1|	Ps_251941	95.53	246	8	2	10	255	460	702	3e-109	394
gi|332513899|gb|JI980445.1|	Ps_219760	99.16	119	0	1	1	119	476	593	1e-54	213
gi|332513898|gb|JI980444.1|	Ps_244920	99.15	236	0	2	13	247	217	451	4e-118	424
gi|332513897|gb|JI980443.1|	Ps_218625	96.91	259	5	1	1	256	256	514	2e-120	431
gi|332513896|gb|JI980442.1|	Ps_244917	93.57	280	11	7	1	276	487	763	4e-114	411
gi|332513895|gb|JI980441.1|	Ps_132181	99.22	256	1	1	3	257	5602	5347	3e-129	460
gi|332513894|gb|JI980440.1|	Ps_254884	91.34	335	24	5	1	333	501	170	7e-127	453
gi|332513893|gb|JI980439.1|	Ps_261144	99.52	209	1	0	9	217	2826	2618	6e-106	383
gi|332513892|gb|JI980438.1|	Ps_253667	91.28	298	16	10	1	296	371	82	4e-110	398
gi|332513891|gb|JI980437.1|	Ps_244920	96.9	226	4	3	1	226	222	444	1e-103	375
gi|332513890|gb|JI980436.1|	Ps_244917	93.58	436	26	2	1	435	619	185	0	649
gi|332513889|gb|JI980435.1|	Ps_213497	98.65	223	3	0	1	223	1893	2115	8e-110	396
gi|332513888|gb|JI980434.1|	Ps_217324	97.08	343	0	10	1	337	578	240	7e-162	569
gi|332513887|gb|JI980433.1|	Ps_199203	97.33	75	0	2	10	84	73	1	2e-28	126
gi|332513886|gb|JI980432.1|	Ps_172761	97.85	279	3	3	1	277	722	999	7e-136	483
gi|332513885|gb|JI980431.1|	Ps_219760	98.59	142	2	0	1	142	452	593	2e-66	252
gi|332513884|gb|JI980430.1|	Ps_244920	97.79	226	1	4	1	226	222	443	1e-107	388
gi|332513883|gb|JI980429.1|	Ps_198069	89.17	157	6	11	77	231	499	352	1e-47	189
gi|332513882|gb|JI980428.1|	Ps_244920	94.86	292	7	8	1	292	505	222	4e-129	460
gi|332513881|gb|JI980427.1|	Ps_173048	97.91	239	4	1	1	239	1173	936	2e-115	414
gi|332513880|gb|JI980426.1|	Ps_244920	95.71	233	3	6	1	233	222	447	2e-101	368
gi|332513879|gb|JI980425.1|	Ps_203631	94.27	227	3	5	30	247	24	249	4e-93	340
gi|332513878|gb|JI980424.1|	Ps_218054	99.11	225	2	0	170	394	515	291	2e-113	409
gi|332513877|gb|JI980423.1|	Ps_244920	96.28	188	4	3	67	254	263	447	4e-83	307
gi|332513876|gb|JI980422.1|	Ps_212618	96.7	394	3	7	4	390	443	53	0	651
gi|332513875|gb|JI980421.1|	Ps_233950	99.67	307	1	0	6	312	953	1259	1e-159	562
gi|332513874|gb|JI980420.1|	Ps_203631	94.27	279	1	15	1	277	1034	769	1e-114	412
gi|332513873|gb|JI980419.1|	Ps_261125	98.09	209	2	2	11	219	1018	1224	6e-101	366
gi|332513872|gb|JI980418.1|	Ps_261125	99.56	228	0	1	8	234	1252	1025	2e-115	414
gi|332513871|gb|JI980417.1|	Ps_201030	91.94	211	8	9	5	214	76	278	2e-80	298
gi|332513870|gb|JI980416.1|	Ps_203533	98.37	246	4	0	2	247	990	745	7e-121	433
gi|332513869|gb|JI980415.1|	Ps_219758	94.02	301	8	10	1	299	403	111	3e-125	448
gi|332513868|gb|JI980414.1|	Ps_176676	92.08	202	7	9	1	200	570	764	1e-73	276
gi|332513867|gb|JI980413.1|	Ps_218625	95.78	308	7	5	1	307	321	19	1e-138	492
gi|332513866|gb|JI980412.1|	Ps_244920	97.45	235	4	2	12	246	215	447	7e-111	399
gi|332513865|gb|JI980411.1|	Ps_243660	90.69	451	7	32	8	449	697	273	7e-163	573
gi|332513864|gb|JI980410.1|	Ps_254320	97.81	366	4	4	1	366	3330	3691	0	636
gi|332513863|gb|JI980409.1|	Ps_226687	99.24	264	2	0	1	264	696	959	3e-134	477
gi|332513861|gb|JI980407.1|	Ps_224632	90.28	360	4	28	2	360	756	427	2e-123	442
gi|332513860|gb|JI980406.1|	Ps_261144	100	206	0	0	12	217	2826	2621	2e-105	381
gi|332513859|gb|JI980405.1|	Ps_207830	92.12	241	5	14	20	255	374	605	7e-91	333
gi|332513858|gb|JI980404.1|	Ps_244920	99.1	223	2	0	1	223	222	444	2e-111	401
gi|332513857|gb|JI980403.1|	Ps_261126	96.89	225	0	7	3	227	1029	812	5e-102	370
gi|332513855|gb|JI980401.1|	Ps_146644	94.42	233	5	8	97	329	363	139	7e-97	353
gi|332513854|gb|JI980400.1|	Ps_244917	97.22	395	11	0	1	395	383	777	0	669
gi|332513853|gb|JI980399.1|	Ps_219760	97.12	312	8	1	1	312	546	236	1e-148	525
gi|332513852|gb|JI980398.1|	Ps_239776	95.69	255	2	8	1	254	339	93	2e-112	405
gi|332513851|gb|JI980397.1|	Ps_261187	94.22	277	2	11	1	276	450	713	3e-114	411
gi|332513850|gb|JI980396.1|	Ps_210852	97.3	259	3	4	1	258	355	100	5e-122	436
gi|332513849|gb|JI980395.1|	Ps_254320	93.18	337	6	17	18	354	3620	3301	8e-137	486
gi|332513848|gb|JI980394.1|	Ps_255990	95.31	320	3	7	1	320	369	676	3e-140	497
gi|332513847|gb|JI980393.1|	Ps_205001	98.13	214	1	3	7	220	880	670	5e-102	370
gi|332513846|gb|JI980392.1|	Ps_175967	95.45	242	1	10	1	242	960	1191	3e-104	377
gi|332513845|gb|JI980391.1|	Ps_244913	94.4	268	4	9	1	268	449	193	2e-111	401
gi|332513844|gb|JI980390.1|	Ps_244920	96.09	230	3	6	4	233	224	447	5e-102	370
gi|332513843|gb|JI980389.1|	Ps_213984	95.52	223	7	3	8	229	34	254	5e-97	353
gi|332513842|gb|JI980388.1|	Ps_244915	93.66	268	14	3	2	269	833	569	7e-111	399
gi|332513841|gb|JI980387.1|	Ps_244928	95.97	124	2	3	2	123	123	1	2e-50	198
gi|332513840|gb|JI980386.1|	Ps_172659	96.65	239	0	8	1	239	284	54	4e-108	390
gi|332513839|gb|JI980385.1|	Ps_244920	99.1	223	2	0	1	223	222	444	5e-112	403
gi|332513838|gb|JI980384.1|	Ps_253659	96.79	249	1	7	5	253	700	459	1e-113	409
gi|332513837|gb|JI980383.1|	Ps_244917	98.31	295	5	0	1	295	168	462	2e-146	518
gi|332513836|gb|JI980382.1|	Ps_261720	98.54	206	1	2	18	223	402	605	9e-100	363
gi|332513835|gb|JI980381.1|	Ps_203631	96.67	240	2	1	23	256	26	265	3e-109	394
gi|332513834|gb|JI980380.1|	Ps_251131	98.38	185	3	0	1	185	1438	1254	9e-89	326
gi|332513833|gb|JI980379.1|	Ps_217249	99.08	218	1	1	20	237	1168	952	4e-108	390
gi|332513832|gb|JI980378.1|	Ps_244920	99.55	222	1	0	1	222	222	443	1e-112	405
gi|332513831|gb|JI980377.1|	Ps_261907	94.92	236	4	8	13	248	666	893	2e-101	368
gi|332513830|gb|JI980376.1|	Ps_261126	98.56	277	0	4	1	274	521	246	6e-137	486
gi|332513829|gb|JI980375.1|	Ps_244920	99.55	220	1	0	4	223	224	443	2e-111	401
gi|332513828|gb|JI980374.1|	Ps_244919	89.01	282	9	19	9	289	519	259	1e-89	329
gi|332513827|gb|JI980373.1|	Ps_244917	93.67	221	4	10	3	221	850	638	4e-88	324
gi|332513826|gb|JI980372.1|	Ps_261174	97.1	207	1	5	15	219	20	223	8e-95	346
gi|332513825|gb|JI980371.1|	Ps_244917	98.11	265	4	1	1	265	356	93	3e-129	460
gi|332513824|gb|JI980370.1|	Ps_233662	95.18	228	3	8	1	227	1355	1575	5e-97	353
gi|332513823|gb|JI980369.1|	Ps_244919	91.59	321	10	14	9	328	519	215	4e-119	427
gi|332513822|gb|JI980368.1|	Ps_244916	93.66	205	4	9	3	207	470	275	7e-81	300
gi|332513821|gb|JI980367.1|	Ps_176913	95.26	274	1	9	4	274	558	294	4e-118	424
gi|332513820|gb|JI980366.1|	Ps_213453	99.01	403	4	0	1	403	422	20	0	723
gi|332513819|gb|JI980365.1|	Ps_219822	97.34	263	0	7	58	320	3	258	5e-123	440
gi|332513818|gb|JI980364.1|	Ps_244915	93.66	331	19	2	1	330	330	1	4e-139	494
gi|332513817|gb|JI980363.1|	Ps_158462	92.38	210	0	4	3	212	317	510	2e-76	285
gi|332513816|gb|JI980362.1|	Ps_261124	98.71	311	1	3	49	359	998	691	9e-156	549
gi|332513815|gb|JI980361.1|	Ps_261165	97.1	207	2	4	39	244	622	825	3e-95	348
gi|332513814|gb|JI980360.1|	Ps_222274	89.13	322	20	15	39	352	28	342	2e-107	388
gi|332513813|gb|JI980359.1|	Ps_199710	99.22	257	2	0	21	277	1188	932	7e-131	466
gi|332513812|gb|JI980358.1|	Ps_231889	98.28	232	3	1	20	251	537	307	1e-112	405
gi|332513811|gb|JI980357.1|	Ps_261124	95	220	2	9	19	234	1270	1056	1e-92	339
gi|332513810|gb|JI980356.1|	Ps_260567	91.16	396	8	25	5	394	3594	3220	4e-145	514
gi|332513809|gb|JI980355.1|	Ps_201287	95.03	161	5	2	57	217	627	470	7e-66	250
gi|332513808|gb|JI980354.1|	Ps_244923	97.84	231	4	1	1	230	222	452	2e-110	398
gi|332513807|gb|JI980353.1|	Ps_250303	96.89	225	2	5	1	224	417	197	4e-103	374
gi|332513806|gb|JI980352.1|	Ps_223171	100	122	0	0	1	122	393	514	1e-58	226
gi|332513805|gb|JI980351.1|	Ps_172742	93.21	368	1	21	1	363	535	187	2e-147	521
gi|332513804|gb|JI980350.1|	Ps_244920	96.1	231	4	5	1	231	222	447	1e-102	372
gi|332513803|gb|JI980349.1|	Ps_172781	96.43	224	2	5	3	223	382	602	2e-100	364
gi|332513802|gb|JI980348.1|	Ps_203631	95	200	4	4	52	245	29	228	9e-85	313
gi|332513801|gb|JI980347.1|	Ps_244917	98.58	352	1	4	5	355	113	461	7e-177	619
gi|332513800|gb|JI980346.1|	Ps_244917	94.76	248	8	5	1	248	373	615	7e-106	383
gi|332513799|gb|JI980345.1|	Ps_262227	97.92	288	5	1	43	330	444	730	3e-140	497
gi|332513798|gb|JI980344.1|	Ps_145080	96.24	266	2	6	1	266	478	221	3e-120	431
gi|332513797|gb|JI980343.1|	Ps_244920	96.93	228	5	2	1	228	222	447	2e-105	381
gi|332513796|gb|JI980342.1|	Ps_203124	96.96	329	3	7	32	359	156	478	3e-155	547
gi|332513795|gb|JI980341.1|	Ps_172860	97.1	241	2	5	3	240	990	1228	2e-111	401
gi|332513794|gb|JI980340.1|	Ps_244920	97.41	232	3	3	23	254	447	219	1e-108	392
gi|332513793|gb|JI980339.1|	Ps_261555	96.23	292	6	3	1	288	424	714	3e-135	481
gi|332513792|gb|JI980338.1|	Ps_173965	98.58	352	4	1	13	364	415	765	2e-177	621
gi|332513791|gb|JI980337.1|	Ps_244915	92.4	263	18	2	1	262	313	52	4e-103	374
gi|332513790|gb|JI980336.1|	Ps_219760	100	177	0	0	1	177	417	593	4e-89	327
gi|332513789|gb|JI980335.1|	Ps_244917	90.16	315	13	17	1	314	175	472	1e-109	396
gi|332513788|gb|JI980334.1|	Ps_244917	85.93	405	47	10	2	401	161	560	9e-118	424
gi|332513787|gb|JI980333.1|	Ps_172747	91.45	269	5	18	1	266	425	678	1e-98	359
gi|332513786|gb|JI980332.1|	Ps_261247	92.8	250	4	13	4	251	1039	1276	2e-96	351
gi|332513785|gb|JI980331.1|	Ps_244920	97.05	237	3	4	16	252	215	447	9e-110	396
gi|332513784|gb|JI980330.1|	Ps_244920	96.48	227	5	3	4	230	224	447	8e-105	379
gi|332513783|gb|JI980329.1|	Ps_201625	93.78	209	3	10	1	209	1392	1590	1e-82	305
gi|332513782|gb|JI980328.1|	Ps_172745	95.97	248	1	8	5	252	559	321	3e-109	394
gi|332513781|gb|JI980327.1|	Ps_207474	95.11	225	2	9	4	224	249	468	6e-96	350
gi|332513780|gb|JI980326.1|	Ps_244920	96.94	229	4	3	1	229	222	447	2e-105	381
gi|332513779|gb|JI980325.1|	Ps_203631	97.89	190	0	2	12	198	1312	1124	1e-88	326
gi|332513778|gb|JI980324.1|	Ps_244920	96.52	230	3	5	4	233	224	448	3e-104	377
gi|332513777|gb|JI980323.1|	Ps_176912	93.13	291	3	15	1	284	306	26	4e-114	411
gi|332513776|gb|JI980322.1|	Ps_159148	95.65	276	4	8	1	276	456	189	2e-122	438
gi|332513775|gb|JI980321.1|	Ps_172745	98.11	212	1	2	8	219	175	383	6e-101	366
gi|332513774|gb|JI980320.1|	Ps_224253	97.86	234	3	1	10	241	12	245	7e-112	403
gi|332513773|gb|JI980319.1|	Ps_148030	99.24	264	2	0	19	282	18	281	3e-135	481
gi|332513772|gb|JI980318.1|	Ps_172814	92.24	116	7	2	10	124	115	1	8e-40	163
gi|332513771|gb|JI980317.1|	Ps_222382	98.2	278	5	0	1	278	661	938	3e-137	488
gi|332513770|gb|JI980316.1|	Ps_244915	89.86	345	17	18	1	341	549	879	3e-120	431
gi|332513769|gb|JI980315.1|	Ps_161790	91.35	208	2	16	29	229	228	426	1e-72	272
gi|332513768|gb|JI980314.1|	Ps_217120	97.39	230	4	2	1	230	870	643	4e-108	390
gi|332513767|gb|JI980313.1|	Ps_261149	98	250	3	2	1	249	695	447	7e-121	433
gi|332513766|gb|JI980312.1|	Ps_152747	96.54	231	3	5	1	230	93	319	3e-104	377
gi|332513765|gb|JI980311.1|	Ps_145080	98.63	364	4	1	1	364	439	77	0	643
gi|332513764|gb|JI980310.1|	Ps_244917	98.83	257	1	2	1	257	279	533	4e-128	457
gi|332513763|gb|JI980309.1|	Ps_244916	89.08	229	5	20	4	232	490	282	5e-72	270
gi|332513762|gb|JI980308.1|	Ps_177047	92.02	213	2	12	1	211	786	587	2e-76	285
gi|332513761|gb|JI980307.1|	Ps_261237	95.02	221	0	9	5	225	186	395	5e-92	337
gi|332513760|gb|JI980306.1|	Ps_244917	95.06	405	19	1	1	405	346	749	0	636
gi|332513759|gb|JI980305.1|	Ps_253662	93.25	252	15	2	1	250	342	91	5e-102	370
gi|332513758|gb|JI980304.1|	Ps_172987	89.51	286	16	10	2	282	116	392	8e-96	350
gi|332513757|gb|JI980303.1|	Ps_201349	96.02	327	1	9	1	323	1665	1983	2e-147	521
gi|332513756|gb|JI980302.1|	Ps_244920	97.73	220	3	2	47	266	225	442	3e-105	381
gi|332513755|gb|JI980301.1|	Ps_157548	98.46	260	2	2	1	260	206	463	4e-128	457
gi|332513754|gb|JI980300.1|	Ps_261151	95.38	346	1	14	1	344	458	790	2e-152	538
gi|332513753|gb|JI980299.1|	Ps_244920	97.37	228	4	2	1	228	222	447	5e-107	387
gi|332513752|gb|JI980298.1|	Ps_244920	99.55	221	1	0	1	221	222	442	5e-112	403
gi|332513751|gb|JI980297.1|	Ps_204965	97.71	350	2	6	1	349	604	948	3e-170	597
gi|332513750|gb|JI980296.1|	Ps_244920	90.77	195	4	14	4	197	531	350	6e-66	250
gi|332513749|gb|JI980295.1|	Ps_174116	99.24	262	2	0	1	262	920	1181	4e-133	473
gi|332513748|gb|JI980294.1|	Ps_261144	99	201	2	0	2	202	2828	2628	3e-99	361
gi|332513747|gb|JI980293.1|	Ps_247916	99.26	408	2	1	12	418	575	168	0	736
gi|332513746|gb|JI980292.1|	Ps_140813	97.96	294	6	0	124	417	321	28	5e-144	510
gi|332513745|gb|JI980291.1|	Ps_174959	95.97	248	7	3	1	248	129	373	4e-113	407
gi|332513743|gb|JI980289.1|	Ps_244916	89.83	236	2	20	4	238	471	257	7e-76	283
gi|332513742|gb|JI980288.1|	Ps_173002	98	250	1	2	1	250	1452	1697	2e-120	431
gi|332513741|gb|JI980287.1|	Ps_190149	99.71	340	1	0	1	340	371	32	5e-178	623
gi|332513740|gb|JI980286.1|	Ps_188072	95.81	215	5	4	52	266	854	644	3e-95	348
gi|332513739|gb|JI980285.1|	Ps_220320	98.19	277	1	4	1	277	390	118	3e-135	481
gi|332513738|gb|JI980284.1|	Ps_225859	99.26	272	1	1	1	272	363	93	4e-138	490
gi|332513737|gb|JI980283.1|	Ps_136767	99.21	254	2	0	1	254	1015	1268	1e-128	459
gi|332513736|gb|JI980282.1|	Ps_130048	99.62	262	1	0	1	262	834	1095	9e-135	479
gi|332513735|gb|JI980281.1|	Ps_219757	95.67	300	8	4	1	298	83	379	3e-135	481
gi|332513734|gb|JI980280.1|	Ps_222264	91.51	271	13	10	1	270	586	325	3e-100	364
gi|332513733|gb|JI980279.1|	Ps_244913	95.42	262	8	4	1	262	540	283	3e-115	414
gi|332513732|gb|JI980278.1|	Ps_227150	96.22	238	7	2	1	237	349	113	1e-107	388
gi|332513731|gb|JI980277.1|	Ps_253744	97.88	189	3	1	39	227	648	461	1e-88	326
gi|332513730|gb|JI980276.1|	Ps_244919	87.74	212	8	15	8	217	519	324	2e-60	231
gi|332513729|gb|JI980275.1|	Ps_244915	97.03	236	6	1	10	245	1	235	9e-110	396
gi|332513728|gb|JI980274.1|	Ps_244916	95.85	217	3	6	9	224	467	256	8e-95	346
gi|332513727|gb|JI980273.1|	Ps_172761	99.69	326	1	0	20	345	1399	1074	1e-170	599
gi|332513726|gb|JI980272.1|	Ps_198506	98.28	290	1	4	1	288	364	77	5e-143	507
gi|332513725|gb|JI980271.1|	Ps_261766	97.64	254	4	2	1	254	926	1177	1e-123	442
gi|332513724|gb|JI980270.1|	Ps_207474	98.34	241	4	0	1	241	465	225	4e-118	424
gi|332513723|gb|JI980269.1|	Ps_218549	99.58	239	1	0	1	239	742	504	5e-122	436
gi|332513722|gb|JI980268.1|	Ps_244916	94.24	278	4	12	4	279	224	491	8e-116	416
gi|332513721|gb|JI980267.1|	Ps_139346	93.92	378	19	4	1	378	3047	2674	6e-163	573
gi|332513720|gb|JI980266.1|	Ps_244917	92.62	271	15	5	1	269	353	86	2e-106	385
gi|332513719|gb|JI980265.1|	Ps_261279	99.23	259	2	0	7	265	26	284	2e-131	468
gi|332513718|gb|JI980264.1|	Ps_244913	92.1	329	6	18	1	326	538	227	9e-126	449
gi|332513717|gb|JI980263.1|	Ps_201414	97.95	244	1	4	3	244	412	171	5e-117	420
gi|332513716|gb|JI980262.1|	Ps_172741	98.71	233	2	1	1	233	987	756	8e-115	412
gi|332513715|gb|JI980261.1|	Ps_208359	96.46	254	3	3	1	253	5265	5017	3e-115	414
gi|332513714|gb|JI980260.1|	Ps_225217	97.81	228	2	3	1	227	298	73	4e-108	390
gi|332513713|gb|JI980259.1|	Ps_199829	100	190	0	0	1	190	75	264	2e-96	351
gi|332513712|gb|JI980258.1|	Ps_244920	96.09	230	3	6	4	233	224	447	5e-102	370
gi|332513711|gb|JI980257.1|	Ps_261165	98.64	220	0	3	36	254	639	856	5e-107	387
gi|332513710|gb|JI980256.1|	Ps_244920	84.69	209	6	16	3	211	519	337	2e-46	185
gi|332513709|gb|JI980255.1|	Ps_219760	98.58	141	2	0	1	141	453	593	8e-66	250
gi|332513708|gb|JI980254.1|	Ps_261144	100	206	0	0	8	213	2826	2621	2e-105	381
gi|332513707|gb|JI980253.1|	Ps_187756	98.84	173	2	0	94	266	8	180	1e-83	309
gi|332513706|gb|JI980252.1|	Ps_219632	96.83	252	2	5	2	253	462	707	2e-116	418
gi|332513705|gb|JI980251.1|	Ps_203533	98.09	209	4	0	1	209	782	990	2e-100	364
gi|332513703|gb|JI980249.1|	Ps_221249	98.21	112	2	0	1	112	566	677	9e-50	196
gi|332513702|gb|JI980248.1|	Ps_217324	91.23	285	2	22	1	285	180	441	6e-102	370
gi|332513701|gb|JI980247.1|	Ps_194695	95.92	294	2	10	1	294	716	433	2e-131	468
gi|332513700|gb|JI980246.1|	Ps_227654	98.16	217	1	3	1	217	757	970	1e-103	375
gi|332513699|gb|JI980245.1|	Ps_172761	95.17	207	5	5	1	205	334	131	1e-87	322
gi|332513698|gb|JI980244.1|	Ps_257848	93.9	525	17	13	1	522	849	1361	0	789
gi|332513697|gb|JI980243.1|	Ps_194695	95.88	291	5	7	1	291	716	433	2e-131	468
gi|332513696|gb|JI980242.1|	Ps_244920	96.93	228	5	2	1	228	222	447	6e-106	383
gi|332513695|gb|JI980241.1|	Ps_261632	94.9	392	2	14	2	393	555	928	1e-170	599
gi|332513694|gb|JI980240.1|	Ps_201286	97.44	234	6	0	7	240	218	451	6e-111	399
gi|332513693|gb|JI980239.1|	Ps_244917	96.88	384	11	1	1	384	178	560	0	643
gi|332513692|gb|JI980238.1|	Ps_244920	97.37	228	4	2	1	228	222	447	5e-107	387
gi|332513691|gb|JI980237.1|	Ps_261227	98.06	206	2	2	1	205	861	657	3e-98	357
gi|332513690|gb|JI980236.1|	Ps_244915	98.82	338	4	0	1	338	33	370	7e-172	603
gi|332513689|gb|JI980235.1|	Ps_241915	96.64	149	2	2	1	149	896	1041	4e-64	244
gi|332513688|gb|JI980234.1|	Ps_244920	99.09	220	1	1	4	222	224	443	3e-109	394
gi|332513687|gb|JI980233.1|	Ps_238466	97.78	270	5	1	1	270	608	340	3e-130	464
gi|332513686|gb|JI980232.1|	Ps_212956	97.53	243	5	1	1	243	265	24	2e-115	414
gi|332513685|gb|JI980231.1|	Ps_235983	96.84	158	3	2	91	247	625	781	9e-70	263
gi|332513684|gb|JI980230.1|	Ps_244913	94.16	257	12	2	1	257	533	280	1e-108	392
gi|332513683|gb|JI980229.1|	Ps_228306	98.25	343	5	1	1	343	363	22	9e-171	599
gi|332513682|gb|JI980228.1|	Ps_223870	97.44	313	8	0	9	321	1218	906	2e-151	534
gi|332513681|gb|JI980227.1|	Ps_201959	99.6	249	0	1	25	272	731	483	6e-127	453
gi|332513680|gb|JI980226.1|	Ps_172741	99.01	203	2	0	1	203	209	411	2e-100	364
gi|332513679|gb|JI980225.1|	Ps_244923	98.25	229	4	0	1	229	222	450	2e-111	401
gi|332513678|gb|JI980224.1|	Ps_244917	98.75	319	3	1	2	320	321	4	8e-161	566
gi|332513677|gb|JI980223.1|	Ps_239776	93.58	265	3	11	9	272	344	93	2e-107	388
gi|332513676|gb|JI980222.1|	Ps_255977	89.4	283	26	4	1	281	429	709	2e-97	355
gi|332513675|gb|JI980221.1|	Ps_172358	99.31	290	2	0	7	296	1091	802	1e-148	525
gi|332513674|gb|JI980220.1|	Ps_187877	99.09	330	0	3	1	330	401	727	6e-168	590
gi|332513673|gb|JI980219.1|	Ps_261144	98.61	216	1	1	2	215	2828	2613	2e-105	381
gi|332513672|gb|JI980218.1|	Ps_242068	98.51	268	2	2	5	271	714	980	2e-132	472
gi|332513671|gb|JI980217.1|	Ps_176949	97.17	247	3	4	5	251	264	22	7e-116	416
gi|332513670|gb|JI980216.1|	Ps_244916	93.08	448	12	16	1	448	267	695	0	638
gi|332513669|gb|JI980215.1|	Ps_245976	86.23	247	13	9	2	245	537	765	3e-65	248
gi|332513668|gb|JI980214.1|	Ps_177382	98.58	141	1	1	7	146	186	326	3e-65	248
gi|332513667|gb|JI980213.1|	Ps_208091	96.89	450	4	9	1	444	1032	587	0	747
gi|332513666|gb|JI980212.1|	Ps_261140	99.54	217	1	0	2	218	15	231	7e-110	396
gi|332513665|gb|JI980211.1|	Ps_203533	99.23	261	2	0	18	278	962	702	2e-132	472
gi|332513664|gb|JI980210.1|	Ps_178506	98.28	232	1	3	1	232	269	41	5e-112	403
gi|332513663|gb|JI980209.1|	Ps_244913	94.86	253	13	0	4	256	597	345	9e-110	396
gi|332513662|gb|JI980208.1|	Ps_244920	96.94	229	4	3	1	229	222	447	2e-105	381
gi|332513661|gb|JI980207.1|	Ps_137620	90.18	163	14	2	77	238	942	781	3e-54	211
gi|332513660|gb|JI980206.1|	Ps_261285	99.23	389	2	1	1	389	513	126	0	701
gi|332513659|gb|JI980205.1|	Ps_225217	97.31	409	6	5	1	408	418	14	0	691
gi|332513658|gb|JI980204.1|	Ps_223171	100	189	0	0	92	280	514	326	8e-96	350
gi|332513657|gb|JI980203.1|	Ps_256337	94.54	238	1	12	2	237	3536	3763	4e-98	357
gi|332513656|gb|JI980202.1|	Ps_219760	100	37	0	0	192	228	593	557	2e-11	69.4
gi|332513655|gb|JI980201.1|	Ps_261272	98.48	132	2	0	1	132	82	213	9e-61	233
gi|332513654|gb|JI980200.1|	Ps_261268	99.62	264	1	0	1	264	1148	885	7e-136	483
gi|332513653|gb|JI980199.1|	Ps_140127	98.65	222	3	0	7	228	832	611	3e-109	394
gi|332513652|gb|JI980198.1|	Ps_212848	99.54	217	1	0	10	226	816	600	8e-110	396
gi|332513651|gb|JI980197.1|	Ps_261223	95.72	257	4	7	6	261	113	363	3e-114	411
gi|332513650|gb|JI980196.1|	Ps_219757	92.31	208	12	4	2	209	276	73	9e-80	296
gi|332513649|gb|JI980195.1|	Ps_172747	95.94	271	1	10	1	267	413	677	3e-120	431
gi|332513648|gb|JI980194.1|	Ps_227618	97.88	236	5	0	1	236	252	487	1e-113	409
gi|332513647|gb|JI980193.1|	Ps_131072	96.85	254	2	6	1	254	651	898	5e-117	420
gi|332513646|gb|JI980192.1|	Ps_230864	97.05	271	7	1	54	324	591	322	5e-128	457
gi|332513645|gb|JI980191.1|	Ps_201537	97.15	281	1	5	1	281	438	165	2e-131	468
gi|332513644|gb|JI980190.1|	Ps_232642	93.62	282	3	14	1	280	709	977	1e-113	409
gi|332513643|gb|JI980189.1|	Ps_143756	99.59	246	1	0	156	401	1	246	1e-125	449
gi|332513642|gb|JI980188.1|	Ps_152476	97.35	189	2	3	90	277	92	278	6e-87	320
gi|332513641|gb|JI980187.1|	Ps_176904	95.85	217	5	4	1	217	526	314	2e-96	351
gi|332513640|gb|JI980186.1|	Ps_262113	98.27	289	3	2	1	288	171	458	5e-143	507
gi|332513639|gb|JI980185.1|	Ps_154513	98.87	266	1	2	131	396	243	506	6e-133	473
gi|332513638|gb|JI980184.1|	Ps_239584	97.11	484	7	7	10	493	561	1037	0	809
gi|332513637|gb|JI980183.1|	Ps_210217	98.91	274	2	1	5	278	1800	1528	2e-137	488
gi|332513636|gb|JI980182.1|	Ps_187768	99.08	218	1	1	3	220	519	735	4e-108	390
gi|332513635|gb|JI980181.1|	Ps_261212	99.58	236	1	0	1	236	549	784	2e-120	431
gi|332513634|gb|JI980180.1|	Ps_225501	94.42	251	1	11	1	250	184	422	1e-103	375
gi|332513633|gb|JI980179.1|	Ps_257588	99.66	298	1	0	6	303	1460	1163	1e-154	545
gi|332513632|gb|JI980178.1|	Ps_207763	96.47	255	4	5	1	251	188	441	7e-116	416
gi|332513631|gb|JI980177.1|	Ps_244917	98.86	263	0	3	4	265	611	351	7e-131	466
gi|332513630|gb|JI980176.1|	Ps_146139	99.24	132	0	1	170	301	2	132	7e-62	237
gi|332513629|gb|JI980175.1|	Ps_198493	98.13	321	4	2	1	321	936	618	1e-158	558
gi|332513628|gb|JI980174.1|	Ps_222745	99.23	261	2	0	1	261	169	429	1e-132	472
gi|332513627|gb|JI980173.1|	Ps_250271	88.93	298	30	3	7	303	842	547	3e-100	364
gi|332513626|gb|JI980172.1|	Ps_152237	93.39	257	13	4	39	294	1582	1329	4e-104	377
gi|332513625|gb|JI980171.1|	Ps_261150	95.79	214	2	4	1	214	715	921	1e-92	339
gi|332513624|gb|JI980170.1|	Ps_187276	92.15	242	13	3	1	242	288	523	1e-92	339
gi|332513623|gb|JI980169.1|	Ps_223004	95.92	343	13	1	14	356	758	417	2e-157	555
gi|332513622|gb|JI980168.1|	Ps_187276	97.64	212	1	4	11	221	824	616	3e-99	361
gi|332513621|gb|JI980167.1|	Ps_246800	86.79	212	20	7	66	274	213	7	8e-61	233
gi|332513620|gb|JI980166.1|	Ps_242655	96.64	149	3	2	134	282	1	147	3e-65	248
gi|332513619|gb|JI980165.1|	Ps_140136	99.59	245	1	0	4	248	1152	908	2e-125	448
gi|332513617|gb|JI980163.1|	Ps_218677	97.15	246	4	3	1	245	880	1123	1e-114	412
gi|332513616|gb|JI980162.1|	Ps_258219	98.36	244	2	2	2	245	446	687	4e-119	427
gi|332513615|gb|JI980161.1|	Ps_225217	94.06	219	3	10	3	216	241	28	4e-88	324
gi|332513614|gb|JI980160.1|	Ps_219409	95.3	298	10	4	1	298	336	43	6e-132	470
gi|332513613|gb|JI980159.1|	Ps_260567	94.65	299	6	10	1	294	3406	3699	5e-128	457
gi|332513612|gb|JI980158.1|	Ps_142681	98.43	191	1	2	47	236	215	26	2e-91	335
gi|332513611|gb|JI980157.1|	Ps_173340	99.41	340	1	1	1	340	689	1027	2e-176	617
gi|332513609|gb|JI980155.1|	Ps_254238	97.41	270	5	2	70	338	1	269	2e-128	459
gi|332513608|gb|JI980154.1|	Ps_129579	98.88	179	2	0	71	249	733	911	1e-87	322
gi|332513607|gb|JI980153.1|	Ps_256594	96.25	293	11	0	1	293	845	1137	3e-135	481
gi|332513606|gb|JI980152.1|	Ps_177721	96.94	490	3	11	3	492	480	3	0	811
gi|332513605|gb|JI980151.1|	Ps_200010	98.62	218	3	0	1	218	243	26	1e-107	388
gi|332513604|gb|JI980150.1|	Ps_261766	98.31	296	1	4	1	295	661	953	2e-146	518
gi|332513603|gb|JI980149.1|	Ps_261178	98.82	422	4	1	1	422	507	87	0	750
gi|332513602|gb|JI980148.1|	Ps_163003	99.28	138	1	0	1	138	161	24	6e-66	250
gi|332513601|gb|JI980147.1|	Ps_187614	95.33	300	5	5	1	300	744	454	2e-131	468
gi|332513600|gb|JI980146.1|	Ps_255990	89.78	274	13	15	75	342	522	258	2e-93	342
gi|332513599|gb|JI980145.1|	Ps_213782	96.55	232	2	6	4	232	20	248	8e-105	379
gi|332513598|gb|JI980144.1|	Ps_172635	92.49	333	4	21	1	324	1342	1662	4e-129	460
gi|332513597|gb|JI980143.1|	Ps_261129	93.29	283	5	14	49	331	777	1045	1e-114	412
gi|332513596|gb|JI980142.1|	Ps_234925	93.93	214	7	6	1	211	3077	3287	5e-87	320
gi|332513595|gb|JI980141.1|	Ps_231889	96.2	237	3	6	23	257	537	305	7e-106	383
gi|332513594|gb|JI980140.1|	Ps_178723	96.5	400	2	10	1	400	1038	651	0	651
gi|332513593|gb|JI980139.1|	Ps_151404	97.22	180	2	3	116	293	3	181	2e-81	302
gi|332513592|gb|JI980138.1|	Ps_208107	94.81	231	4	8	1	228	709	934	3e-99	361
gi|332513591|gb|JI980137.1|	Ps_213188	92.13	178	2	10	1	178	334	499	3e-63	241
gi|332513590|gb|JI980136.1|	Ps_223224	90.86	175	7	9	28	201	342	508	3e-59	228
gi|332513589|gb|JI980135.1|	Ps_234295	92.06	378	4	24	1	378	477	126	1e-144	512
gi|332513588|gb|JI980134.1|	Ps_238176	93.85	260	1	13	1	260	692	448	4e-104	377
gi|332513587|gb|JI980133.1|	Ps_214152	90.18	336	8	22	2	336	1258	947	2e-117	422
gi|332513586|gb|JI980132.1|	Ps_199599	94.42	197	4	7	66	260	366	557	1e-79	296
gi|332513585|gb|JI980131.1|	Ps_244920	96.49	313	4	6	4	315	224	530	1e-144	512
gi|332513584|gb|JI980130.1|	Ps_201286	94.04	302	10	7	1	301	347	641	7e-127	453
gi|332513583|gb|JI980129.1|	Ps_129433	97.6	333	4	3	1	333	455	127	2e-161	568
gi|332513582|gb|JI980128.1|	Ps_220105	94.76	229	2	10	4	232	574	792	2e-96	351
gi|332513581|gb|JI980127.1|	Ps_254247	94.69	226	3	9	1	224	107	325	1e-93	342
gi|332513580|gb|JI980126.1|	Ps_141567	94.61	241	5	6	13	252	703	936	2e-101	368
gi|332513579|gb|JI980125.1|	Ps_176904	94.84	349	11	7	4	351	556	214	2e-157	555
gi|332513578|gb|JI980124.1|	Ps_255618	95.1	388	6	13	12	398	413	788	2e-172	604
gi|332513577|gb|JI980123.1|	Ps_223228	93.47	383	2	23	22	401	968	606	1e-155	549
gi|332513576|gb|JI980122.1|	Ps_261432	99.21	254	2	0	1	254	808	1061	1e-128	459
gi|332513575|gb|JI980121.1|	Ps_225737	97.72	263	3	3	1	263	1177	1436	7e-126	449
gi|332513574|gb|JI980120.1|	Ps_176912	94.54	348	4	15	59	400	425	87	2e-148	525
gi|332513573|gb|JI980119.1|	Ps_176912	90.62	224	9	12	32	250	24	240	6e-82	303
gi|332513572|gb|JI980118.1|	Ps_138555	94.62	279	3	12	1	277	941	1209	1e-118	425
gi|332513571|gb|JI980117.1|	Ps_188089	91.67	288	7	16	39	313	575	292	2e-106	385
gi|332513570|gb|JI980116.1|	Ps_133391	92.11	228	3	14	6	231	495	709	8e-85	313
gi|332513569|gb|JI980115.1|	Ps_207774	94.18	275	2	13	25	296	606	343	5e-113	407
gi|332513568|gb|JI980114.1|	Ps_137619	85.19	540	51	21	150	680	483	1002	7e-150	531
gi|332513567|gb|JI980113.1|	Ps_261776	95.58	249	5	6	1	248	364	121	3e-109	394
gi|332513566|gb|JI980112.1|	Ps_207647	98.54	274	2	2	16	289	239	510	6e-137	486
gi|332513565|gb|JI980111.1|	Ps_236993	93.9	328	2	18	28	347	352	35	4e-135	481
gi|332513564|gb|JI980110.1|	Ps_201828	95.26	232	1	10	42	272	1	223	4e-99	361
gi|332513563|gb|JI980109.1|	Ps_222275	87.02	131	3	11	324	454	254	138	1e-31	137
gi|332513562|gb|JI980108.1|	Ps_212816	97.3	185	2	3	1	185	570	751	3e-84	311
gi|332513561|gb|JI980107.1|	Ps_255744	92.94	269	3	16	8	273	690	435	1e-104	379
gi|332513560|gb|JI980106.1|	Ps_240175	89.56	249	16	7	1	241	733	487	3e-84	311
gi|332513559|gb|JI980105.1|	Ps_220934	96.64	327	4	4	1	327	898	579	7e-152	536
gi|332513558|gb|JI980104.1|	Ps_208837	93.36	226	7	8	45	268	300	519	4e-89	327
gi|332513557|gb|JI980103.1|	Ps_177599	97.53	283	1	6	2	283	1562	1285	3e-135	481
gi|332513556|gb|JI980102.1|	Ps_244920	96.67	210	0	7	1	210	222	424	1e-93	342
gi|332513555|gb|JI980101.1|	Ps_255983	93.02	344	3	10	1	343	245	568	9e-136	483
gi|332513554|gb|JI980100.1|	Ps_213215	95.51	334	15	0	1	334	473	806	2e-151	534
gi|332513553|gb|JI980099.1|	Ps_231889	98.8	250	1	2	1	250	288	535	4e-124	444
gi|332513552|gb|JI980098.1|	Ps_172745	98.12	213	3	1	2	214	120	331	1e-103	375
gi|332513551|gb|JI980097.1|	Ps_187475	93.56	326	2	19	21	339	849	1162	2e-132	472
gi|332513550|gb|JI980096.1|	Ps_172747	91.08	269	9	14	2	268	1120	865	1e-98	359
gi|332513549|gb|JI980095.1|	Ps_231889	96.37	248	1	8	45	292	289	528	3e-111	401
gi|332513548|gb|JI980094.1|	Ps_213188	87.35	253	10	20	4	254	334	566	3e-75	281
gi|332513547|gb|JI980093.1|	Ps_172690	91.8	366	1	27	1	362	320	660	1e-135	483
gi|332513546|gb|JI980092.1|	Ps_244920	98.67	225	0	3	1	225	222	443	8e-110	396
gi|332513545|gb|JI980091.1|	Ps_172708	92.94	255	14	4	1	253	417	669	2e-102	372
gi|332513544|gb|JI980090.1|	Ps_188110	97.21	287	2	5	1	286	2197	2478	8e-136	483
gi|332513543|gb|JI980089.1|	Ps_212796	93.14	379	5	20	12	387	957	597	2e-152	538
gi|332513542|gb|JI980088.1|	Ps_229125	96.49	114	3	1	38	151	239	351	5e-47	187
gi|332513541|gb|JI980087.1|	Ps_261152	91.3	230	4	7	37	266	1451	1238	5e-83	307
gi|332513540|gb|JI980086.1|	Ps_150627	94.16	257	11	4	1	256	731	478	1e-107	388
gi|332513539|gb|JI980085.1|	Ps_130048	95.77	260	6	5	2	261	812	1066	3e-115	414
gi|332513538|gb|JI980084.1|	Ps_253665	92.6	446	29	4	1	445	87	529	0	638
gi|332513537|gb|JI980083.1|	Ps_145080	96.34	437	5	11	1	437	479	54	0	708
gi|332513536|gb|JI980082.1|	Ps_207773	94.21	259	0	15	1	259	774	1017	3e-105	381
gi|332513535|gb|JI980081.1|	Ps_208837	93.56	233	8	6	1	233	294	519	1e-93	342
gi|332513533|gb|JI980079.1|	Ps_160893	95.08	244	4	8	16	259	461	226	7e-106	383
gi|332513532|gb|JI980078.1|	Ps_244923	94.44	234	4	9	3	235	222	447	2e-96	351
gi|332513531|gb|JI980077.1|	Ps_241316	87.17	226	9	16	1	225	827	1033	1e-62	239
gi|332513530|gb|JI980076.1|	Ps_201511	85.29	204	1	25	10	213	792	618	2e-46	185
gi|332513529|gb|JI980075.1|	Ps_201224	95.09	285	2	11	1	285	436	708	2e-123	442
gi|332513528|gb|JI980074.1|	Ps_189946	93.48	230	7	8	8	235	864	1087	1e-93	342
gi|332513527|gb|JI980073.1|	Ps_244920	99.19	246	2	0	12	257	215	460	9e-125	446
gi|332513526|gb|JI980072.1|	Ps_217324	97.24	254	0	6	8	259	488	240	4e-118	424
gi|332513525|gb|JI980071.1|	Ps_213188	95.65	207	2	6	10	216	321	520	1e-88	326
gi|332513524|gb|JI980070.1|	Ps_178085	95.97	248	1	9	18	265	1400	1638	1e-109	396
gi|332513523|gb|JI980069.1|	Ps_241316	84.85	231	8	22	7	237	831	1034	3e-54	211
gi|332513522|gb|JI980068.1|	Ps_253744	99.23	390	2	1	38	426	277	666	0	702
gi|332513521|gb|JI980067.1|	Ps_228242	95.43	350	10	5	1	347	336	682	2e-158	558
gi|332513520|gb|JI980066.1|	Ps_173606	90.78	282	4	22	4	283	182	443	4e-99	361
gi|332513519|gb|JI980065.1|	Ps_133391	98.97	195	1	1	6	200	495	688	7e-96	350
gi|332513518|gb|JI980064.1|	Ps_249408	98.57	279	1	3	1	279	468	743	1e-138	492
gi|332513517|gb|JI980063.1|	Ps_201410	92.31	208	10	6	5	209	205	1	2e-78	292
gi|332513516|gb|JI980062.1|	Ps_173927	97.25	182	2	2	27	208	104	282	1e-82	305
gi|332513515|gb|JI980061.1|	Ps_176835	90.11	263	7	16	26	288	263	506	4e-89	327
gi|332513514|gb|JI980060.1|	Ps_208832	96.06	254	8	2	1	254	538	287	2e-115	414
gi|332513513|gb|JI980059.1|	Ps_177138	95.85	265	2	9	4	265	38	296	5e-118	424
gi|332513512|gb|JI980058.1|	Ps_207924	89.81	157	3	12	2	154	16	163	1e-48	193
gi|332513511|gb|JI980057.1|	Ps_208436	97.83	322	4	3	1	322	2696	2378	2e-157	555
gi|332513510|gb|JI980056.1|	Ps_241316	87.21	219	7	18	13	231	834	1031	2e-61	235
gi|332513509|gb|JI980055.1|	Ps_131218	91.55	213	3	13	1	207	1746	1543	1e-74	279
gi|332513508|gb|JI980054.1|	Ps_153301	98.48	264	4	0	8	271	7	270	7e-131	466
gi|332513507|gb|JI980053.1|	Ps_241316	84.58	240	5	29	1	240	827	1034	1e-53	209
gi|332513506|gb|JI980052.1|	Ps_231299	98.15	270	4	1	21	290	272	4	2e-133	475
gi|332513505|gb|JI980051.1|	Ps_220269	95.62	274	4	8	1	273	502	768	7e-121	433
gi|332513504|gb|JI980050.1|	Ps_244923	98.25	229	4	0	4	232	224	452	2e-111	401
gi|332513503|gb|JI980049.1|	Ps_142580	95.47	309	2	5	1	308	235	532	8e-136	483
gi|332513502|gb|JI980048.1|	Ps_176953	96.54	289	3	7	11	299	451	732	4e-134	477
gi|332513501|gb|JI980047.1|	Ps_201410	91.22	148	10	3	40	186	362	217	5e-52	204
gi|332513500|gb|JI980046.1|	Ps_261225	99.56	227	1	0	1	227	170	396	2e-115	414
gi|332513499|gb|JI980045.1|	Ps_229126	97.31	223	6	0	18	240	55	277	3e-105	381
gi|332513498|gb|JI980044.1|	Ps_222264	90.99	433	22	17	4	431	749	329	7e-163	573
gi|332513497|gb|JI980043.1|	Ps_213188	91.05	257	4	17	1	257	334	571	7e-91	333
gi|332513496|gb|JI980042.1|	Ps_172779	86.58	231	18	12	31	254	83	307	1e-64	246
gi|332513495|gb|JI980041.1|	Ps_233376	91.25	240	3	15	5	244	240	461	2e-85	315
gi|332513494|gb|JI980040.1|	Ps_244920	96.48	227	0	8	4	229	224	443	2e-101	368
gi|332513493|gb|JI980039.1|	Ps_241089	95.9	268	1	10	25	292	697	954	1e-118	425
gi|332513492|gb|JI980038.1|	Ps_207474	96.04	202	1	6	3	204	474	280	4e-88	324
gi|332513491|gb|JI980037.1|	Ps_242063	90.22	276	6	7	1	256	1186	912	4e-93	340
gi|332513490|gb|JI980036.1|	Ps_231302	97.62	294	3	3	2	295	1523	1812	6e-142	503
gi|332513489|gb|JI980035.1|	Ps_241946	91.51	259	4	18	7	263	1069	1311	1e-94	346
gi|332513488|gb|JI980034.1|	Ps_187308	95.47	287	3	10	43	322	395	112	9e-126	449
gi|332513486|gb|JI980032.1|	Ps_235941	96.4	222	5	3	2	222	18	237	8e-100	363
gi|332513485|gb|JI980031.1|	Ps_236182	94.21	311	5	9	1	311	452	155	3e-130	464
gi|332513484|gb|JI980030.1|	Ps_261408	92.74	234	7	9	9	242	1406	1183	2e-91	335
gi|332513483|gb|JI980029.1|	Ps_241946	92.37	249	6	13	4	249	1067	1305	3e-95	348
gi|332513482|gb|JI980028.1|	Ps_229844	90.84	382	4	30	1	381	217	568	1e-135	483
gi|332513481|gb|JI980027.1|	Ps_255998	90.46	325	27	3	163	484	271	594	2e-118	425
gi|332513480|gb|JI980026.1|	Ps_213188	95.83	216	3	6	5	218	337	548	8e-95	346
gi|332513479|gb|JI980025.1|	Ps_206760	94.84	213	9	2	148	359	1	212	1e-90	333
gi|332513478|gb|JI980024.1|	Ps_252065	98.52	338	2	3	1	338	172	506	1e-169	595
gi|332513477|gb|JI980023.1|	Ps_260567	91.51	259	8	9	1	252	3224	2973	3e-94	344
gi|332513476|gb|JI980022.1|	Ps_221680	94.39	196	2	9	9	203	184	371	9e-80	296
gi|332513475|gb|JI980021.1|	Ps_198649	96.44	337	6	6	1	336	418	749	2e-157	555
gi|332513474|gb|JI980020.1|	Ps_213188	94.55	257	3	10	1	255	333	580	5e-107	387
gi|332513473|gb|JI980019.1|	Ps_135537	94.98	259	3	9	1	259	1245	997	3e-110	398
gi|332513472|gb|JI980018.1|	Ps_143443	99	100	0	1	1	100	1702	1800	4e-44	178
gi|332513471|gb|JI980017.1|	Ps_217249	96.25	160	0	6	2	161	896	1049	3e-68	257
gi|332513470|gb|JI980016.1|	Ps_213188	94.22	346	2	18	1	346	334	661	1e-144	512
gi|332513469|gb|JI980015.1|	Ps_213188	95.31	256	2	10	1	254	333	580	2e-110	398
gi|332513468|gb|JI980014.1|	Ps_187559	93.55	124	4	4	29	151	2874	2754	2e-45	182
gi|332513467|gb|JI980013.1|	Ps_224632	94.6	426	13	10	61	481	680	260	0	665
gi|332513466|gb|JI980012.1|	Ps_244920	91.1	236	1	19	6	237	224	443	5e-82	303
gi|332513465|gb|JI980011.1|	Ps_244923	97.81	228	4	1	1	228	222	448	1e-108	392
gi|332513464|gb|JI980010.1|	Ps_136398	98.05	359	4	3	1	359	1431	1786	2e-177	621
gi|332513463|gb|JI980009.1|	Ps_222331	98.31	237	2	2	16	252	561	327	2e-116	418
gi|332513462|gb|JI980008.1|	Ps_257831	96.1	231	1	8	7	231	1015	787	5e-102	370
gi|332513461|gb|JI980007.1|	Ps_224632	93.78	209	2	11	3	205	149	352	1e-82	305
gi|332513460|gb|JI980006.1|	Ps_220050	95.02	261	5	7	68	327	637	384	2e-112	405
gi|332513459|gb|JI980005.1|	Ps_187218	93.89	262	1	14	21	282	348	102	3e-105	381
gi|332513458|gb|JI980004.1|	Ps_202891	92.63	190	6	8	131	319	585	403	2e-73	276
gi|332513457|gb|JI980003.1|	Ps_131309	93.54	387	1	24	1	380	1376	1007	2e-157	555
gi|332513456|gb|JI980002.1|	Ps_241336	98.07	311	1	4	1	311	306	1	2e-152	538
gi|332513455|gb|JI980001.1|	Ps_241915	96.01	326	11	2	88	413	718	1041	1e-151	536
gi|332513454|gb|JI980000.1|	Ps_198942	97.39	153	3	1	1	153	444	595	1e-68	259
gi|332513453|gb|JI979999.1|	Ps_244923	98.37	246	4	0	10	255	215	460	7e-121	433
gi|332513452|gb|JI979998.1|	Ps_244923	97.93	242	3	2	18	257	215	456	2e-116	418
gi|332513451|gb|JI979997.1|	Ps_189374	94.94	237	2	9	8	242	365	137	2e-100	364
gi|332513450|gb|JI979996.1|	Ps_241316	88	225	8	15	1	224	827	1033	5e-67	254
gi|332513449|gb|JI979995.1|	Ps_241316	90.62	224	5	12	1	224	827	1034	7e-76	283
gi|332513448|gb|JI979994.1|	Ps_207555	93.16	307	12	9	1	306	76	374	4e-124	444
gi|332513447|gb|JI979993.1|	Ps_241316	92.45	159	7	5	1	159	827	980	1e-58	226
gi|332513446|gb|JI979992.1|	Ps_245119	91.27	252	3	17	2	253	3059	2827	3e-90	331
gi|332513445|gb|JI979991.1|	Ps_205879	95.73	211	2	7	40	249	626	422	7e-91	333
gi|332513444|gb|JI979990.1|	Ps_172338	97.51	361	9	0	72	432	789	429	7e-178	623
gi|332513443|gb|JI979989.1|	Ps_157548	97.15	386	6	5	13	397	649	1030	0	647
gi|332513442|gb|JI979988.1|	Ps_241316	89.57	163	5	12	1	160	827	980	3e-50	198
gi|332513441|gb|JI979987.1|	Ps_213188	92.97	256	5	13	1	253	334	579	2e-100	364
gi|332513440|gb|JI979986.1|	Ps_255999	93.11	508	25	9	11	517	103	601	0	737
gi|332513439|gb|JI979985.1|	Ps_226577	98.24	227	0	3	52	274	392	618	3e-109	394
gi|332513438|gb|JI979984.1|	Ps_133434	96.36	412	8	7	1	410	359	765	0	680
gi|332513437|gb|JI979983.1|	Ps_140127	95.47	331	2	12	50	379	463	145	1e-145	516
gi|332513436|gb|JI979982.1|	Ps_224757	97.16	211	4	2	1	211	394	186	1e-98	359
gi|332513435|gb|JI979981.1|	Ps_187475	95.6	318	3	11	1	315	849	1158	2e-142	505
gi|332513434|gb|JI979980.1|	Ps_261432	91.08	325	2	22	12	332	572	271	9e-116	416
gi|332513433|gb|JI979979.1|	Ps_172745	91.44	327	2	23	4	330	533	233	2e-118	425
gi|332513432|gb|JI979978.1|	Ps_133377	93.86	342	6	14	2	338	1153	822	1e-143	508
gi|332513431|gb|JI979977.1|	Ps_211292	96.67	210	1	6	1	208	489	284	3e-94	344
gi|332513430|gb|JI979976.1|	Ps_253428	90.83	240	5	17	20	259	222	444	1e-83	309
gi|332513429|gb|JI979975.1|	Ps_220656	94.78	249	3	9	9	257	806	568	3e-105	381
gi|332513428|gb|JI979974.1|	Ps_177032	93.99	233	5	7	1	231	390	165	3e-94	344
gi|332513427|gb|JI979973.1|	Ps_207772	96.19	472	6	10	20	488	21	483	0	765
gi|332513426|gb|JI979972.1|	Ps_235942	93.1	261	16	2	1	261	393	135	3e-105	381
gi|332513425|gb|JI979971.1|	Ps_214152	97.28	257	5	2	1	255	1259	1003	2e-122	438
gi|332513424|gb|JI979970.1|	Ps_248304	92.96	213	11	4	20	231	1	210	5e-83	307
gi|332513423|gb|JI979969.1|	Ps_235585	95.8	238	0	10	16	245	1224	989	1e-103	375
gi|332513422|gb|JI979968.1|	Ps_256356	90.91	176	8	8	51	224	210	41	3e-60	231
gi|332513421|gb|JI979967.1|	Ps_226405	97.98	247	2	3	5	251	567	324	1e-118	425
gi|332513420|gb|JI979966.1|	Ps_219811	94	100	6	0	132	231	176	77	2e-36	152
gi|332513419|gb|JI979965.1|	Ps_206888	96.16	547	5	14	1	543	627	93	0	881
gi|332513418|gb|JI979964.1|	Ps_213188	99.4	167	1	0	5	171	337	503	6e-82	303
gi|332513417|gb|JI979963.1|	Ps_208458	97.23	289	3	4	190	478	531	248	4e-136	484
gi|332513416|gb|JI979962.1|	Ps_255594	97.59	540	12	1	165	704	568	30	0	926
gi|332513415|gb|JI979961.1|	Ps_137620	94.27	349	7	12	6	350	720	1059	5e-148	523
gi|332513414|gb|JI979960.1|	Ps_261329	100	223	0	0	1	223	279	501	1e-114	412
gi|332513413|gb|JI979959.1|	Ps_241316	84	275	13	26	6	276	810	1057	6e-62	237
gi|332513412|gb|JI979958.1|	Ps_249107	96.94	229	4	3	13	241	627	402	5e-107	387
gi|332513411|gb|JI979957.1|	Ps_221680	93.99	233	2	11	1	227	416	190	3e-94	344
gi|332513410|gb|JI979956.1|	Ps_213188	96.05	253	4	6	1	253	431	677	3e-114	411
gi|332513409|gb|JI979955.1|	Ps_162526	96.04	278	2	9	4	279	714	984	1e-124	446
gi|332513408|gb|JI979954.1|	Ps_201484	91.8	256	6	13	1	255	339	580	7e-96	350
gi|332513407|gb|JI979953.1|	Ps_261252	93.93	214	1	12	25	238	18	219	9e-85	313
gi|332513406|gb|JI979952.1|	Ps_241316	94.9	157	5	3	1	157	827	980	1e-63	243
gi|332513405|gb|JI979951.1|	Ps_213188	93.36	256	3	14	1	251	334	580	7e-101	366
gi|332513404|gb|JI979950.1|	Ps_226764	96.24	372	7	6	23	394	584	220	8e-172	603
gi|332513403|gb|JI979949.1|	Ps_228242	92.5	240	16	2	1	239	307	69	1e-93	342
gi|332513402|gb|JI979948.1|	Ps_176956	92.77	235	3	14	5	239	1146	926	7e-91	333
gi|332513401|gb|JI979947.1|	Ps_261538	95.11	307	4	11	28	334	1392	1687	4e-134	477
gi|332513400|gb|JI979946.1|	Ps_187559	87.93	381	4	39	1	380	2636	2297	4e-115	414
gi|332513399|gb|JI979945.1|	Ps_160893	98.08	261	3	2	1	261	556	298	1e-127	455
gi|332513398|gb|JI979944.1|	Ps_261405	96.27	268	4	6	35	302	599	860	5e-123	440
gi|332513397|gb|JI979943.1|	Ps_134471	98.82	254	2	1	1	254	525	777	2e-126	451
gi|332513396|gb|JI979942.1|	Ps_213188	95.19	291	1	11	1	291	516	239	3e-125	448
gi|332513395|gb|JI979941.1|	Ps_209898	93.84	211	13	0	38	248	211	1	6e-87	320
gi|332513394|gb|JI979940.1|	Ps_241316	92.66	177	7	6	6	182	810	980	7e-66	250
gi|332513393|gb|JI979939.1|	Ps_212017	90.3	299	7	22	3	292	781	496	1e-103	375
gi|332513392|gb|JI979938.1|	Ps_213188	89.66	261	2	22	4	263	334	570	4e-84	311
gi|332513391|gb|JI979937.1|	Ps_158659	96.39	277	7	3	1	275	150	425	9e-130	462
gi|332513390|gb|JI979936.1|	Ps_233376	96.44	225	1	7	4	227	240	458	6e-101	366
gi|332513389|gb|JI979935.1|	Ps_187817	94.32	176	2	8	14	186	158	328	8e-70	263
gi|332513388|gb|JI979934.1|	Ps_198673	96.41	446	4	12	1	446	654	221	0	726
gi|332513387|gb|JI979933.1|	Ps_236182	89.38	273	4	25	1	271	510	261	7e-87	320
gi|332513386|gb|JI979932.1|	Ps_261336	95.13	267	2	10	7	270	340	82	3e-115	414
gi|332513385|gb|JI979931.1|	Ps_253658	96.5	428	7	7	3	427	113	535	0	701
gi|332513384|gb|JI979930.1|	Ps_172781	95.2	229	1	9	1	228	383	602	5e-97	353
gi|332513383|gb|JI979929.1|	Ps_261131	92.12	241	4	15	23	262	284	58	3e-89	327
gi|332513382|gb|JI979928.1|	Ps_241316	86.8	250	9	19	6	255	810	1035	1e-68	259
gi|332513381|gb|JI979927.1|	Ps_260036	98.06	103	2	0	1	103	402	504	9e-45	180
gi|332513380|gb|JI979926.1|	Ps_176790	95.38	238	4	3	1	237	326	95	1e-103	375
gi|332513379|gb|JI979925.1|	Ps_186868	89.57	278	16	12	163	438	389	655	8e-93	340
gi|332513378|gb|JI979924.1|	Ps_206796	98.33	299	5	0	1	299	631	929	1e-148	525
gi|332513377|gb|JI979923.1|	Ps_261252	95.89	316	1	12	3	318	31	334	4e-141	501
gi|332513376|gb|JI979922.1|	Ps_148459	98.47	196	1	2	16	210	869	675	3e-94	344
gi|332513375|gb|JI979921.1|	Ps_207992	99.19	124	1	0	98	221	926	803	4e-58	224
gi|332513374|gb|JI979920.1|	Ps_233145	98.01	251	3	2	152	402	394	146	7e-123	440
gi|332513373|gb|JI979919.1|	Ps_245343	98.05	359	6	1	1	358	470	112	7e-178	623
gi|332513372|gb|JI979918.1|	Ps_261180	95.87	218	2	7	1	213	366	151	6e-96	350
gi|332513371|gb|JI979917.1|	Ps_227586	92.83	237	14	3	53	289	650	883	6e-93	340
gi|332513370|gb|JI979916.1|	Ps_243523	97.95	293	4	2	1	293	291	1	2e-143	508
gi|332513369|gb|JI979915.1|	Ps_188110	94.04	218	2	11	12	227	1682	1890	2e-87	322
gi|332513368|gb|JI979914.1|	Ps_138555	95.12	246	2	6	1	244	704	467	9e-105	379
gi|332513367|gb|JI979913.1|	Ps_244920	94.06	219	4	9	1	218	530	320	1e-88	326
gi|332513366|gb|JI979912.1|	Ps_203001	97.33	262	7	0	91	352	286	25	3e-125	448
gi|332513365|gb|JI979911.1|	Ps_241316	89.05	210	10	10	14	221	836	1034	2e-66	252
gi|332513364|gb|JI979910.1|	Ps_222759	92.62	325	6	8	1	323	425	733	1e-128	459
gi|332513363|gb|JI979909.1|	Ps_233376	95.88	243	0	8	1	243	238	470	2e-106	385
gi|332513362|gb|JI979908.1|	Ps_139317	97.4	231	2	4	1	230	574	347	5e-108	390
gi|332513361|gb|JI979907.1|	Ps_159641	97.99	199	2	2	66	263	73	270	3e-94	344
gi|332513359|gb|JI979905.1|	Ps_187518	98.81	505	6	0	2	506	344	848	0	904
gi|332513358|gb|JI979904.1|	Ps_213188	91.3	253	5	15	19	271	345	580	8e-91	333
gi|332513357|gb|JI979903.1|	Ps_248389	93.6	250	6	9	3	246	2892	2647	7e-101	366
gi|332513356|gb|JI979902.1|	Ps_261160	97.99	249	2	3	10	257	126	372	8e-121	433
gi|332513355|gb|JI979901.1|	Ps_199078	94.15	205	2	10	1	205	417	611	4e-83	307
gi|332513354|gb|JI979900.1|	Ps_261268	98.76	241	1	2	2	241	886	1125	3e-119	427
gi|332513353|gb|JI979899.1|	Ps_241316	86.18	246	10	21	6	249	810	1033	9e-65	246
gi|332513352|gb|JI979898.1|	Ps_241316	83.74	246	8	24	17	255	836	1056	2e-52	206
gi|332513351|gb|JI979897.1|	Ps_261269	99.16	239	2	0	30	268	1059	1297	7e-121	433
gi|332513350|gb|JI979896.1|	Ps_134472	96.51	229	7	1	1	228	275	47	1e-104	379
gi|332513349|gb|JI979895.1|	Ps_161040	97.77	359	5	2	1	358	475	119	7e-177	619
gi|332513348|gb|JI979894.1|	Ps_138555	93.67	237	4	11	11	246	429	655	9e-95	346
gi|332513347|gb|JI979893.1|	Ps_213188	98.45	386	2	4	1	386	456	837	0	676
gi|332513346|gb|JI979892.1|	Ps_244916	93.56	233	6	9	2	230	515	288	3e-94	344
gi|332513345|gb|JI979891.1|	Ps_253659	89.27	289	16	11	1	288	369	95	3e-95	348
gi|332513344|gb|JI979890.1|	Ps_145080	99.46	370	1	1	1	370	925	557	0	673
gi|332513343|gb|JI979889.1|	Ps_177033	96.51	258	2	6	5	260	639	891	1e-117	422
gi|332513342|gb|JI979888.1|	Ps_244923	98.27	231	4	0	1	231	222	452	1e-112	405
gi|332513341|gb|JI979887.1|	Ps_241316	89.04	228	6	16	11	237	825	1034	3e-70	265
gi|332513340|gb|JI979886.1|	Ps_200120	98.7	231	2	1	2	232	41	270	1e-113	409
gi|332513339|gb|JI979885.1|	Ps_241316	88.8	241	9	14	6	245	811	1034	1e-74	279
gi|332513338|gb|JI979884.1|	Ps_239776	96.8	250	2	6	1	249	338	94	7e-116	416
gi|332513337|gb|JI979883.1|	Ps_149013	95.71	210	3	6	4	209	1276	1483	5e-92	337
gi|332513336|gb|JI979882.1|	Ps_248054	95.16	289	6	8	26	312	226	508	8e-126	449
gi|332513335|gb|JI979881.1|	Ps_261140	95.69	232	0	10	2	232	9	231	3e-100	364
gi|332513334|gb|JI979880.1|	Ps_222822	96.6	147	1	4	110	256	741	599	1e-63	243
gi|332513333|gb|JI979879.1|	Ps_136955	93.85	325	5	8	36	354	51	366	1e-134	479
gi|332513332|gb|JI979878.1|	Ps_221680	98.92	185	2	0	9	193	187	371	2e-90	331
gi|332513331|gb|JI979877.1|	Ps_201625	98.47	457	4	3	1	457	1291	838	0	802
gi|332513330|gb|JI979876.1|	Ps_213188	96.94	294	1	6	1	289	747	1037	2e-137	488
gi|332513329|gb|JI979875.1|	Ps_241316	88.48	243	8	16	6	246	810	1034	1e-73	276
gi|332513328|gb|JI979874.1|	Ps_212915	99.44	356	0	2	1	356	582	935	0	645
gi|332513327|gb|JI979873.1|	Ps_187791	96.2	158	0	6	7	164	258	107	5e-67	254
gi|332513326|gb|JI979872.1|	Ps_261131	97.22	216	4	2	1	215	272	58	2e-100	364
gi|332513325|gb|JI979871.1|	Ps_241316	89.82	226	6	12	15	240	1034	826	4e-73	274
gi|332513324|gb|JI979870.1|	Ps_250207	97.09	413	4	7	1	409	481	889	0	689
gi|332513323|gb|JI979869.1|	Ps_235231	96.56	291	2	8	1	291	903	1185	1e-133	475
gi|332513322|gb|JI979868.1|	Ps_244920	96.22	238	2	7	2	239	445	215	5e-107	387
gi|332513321|gb|JI979867.1|	Ps_208837	98.24	170	2	1	1	170	436	268	9e-80	296
gi|332513320|gb|JI979866.1|	Ps_241316	87.36	269	12	14	1	264	1077	826	1e-78	292
gi|332513319|gb|JI979865.1|	Ps_213188	96.84	253	2	6	1	252	334	581	2e-116	418
gi|332513318|gb|JI979864.1|	Ps_172641	92.5	320	2	22	20	319	950	633	1e-123	442
gi|332513317|gb|JI979863.1|	Ps_208458	97.81	365	5	3	1	365	388	27	3e-180	630
gi|332513316|gb|JI979862.1|	Ps_235939	89.55	354	30	7	7	357	80	429	5e-124	444
gi|332513315|gb|JI979861.1|	Ps_233665	98.8	417	4	1	1	416	1752	1336	0	741
gi|332513314|gb|JI979860.1|	Ps_250607	95.02	201	10	0	79	279	1318	1118	8e-86	316
gi|332513313|gb|JI979859.1|	Ps_208222	97.89	237	1	4	1	236	732	965	4e-113	407
gi|332513312|gb|JI979858.1|	Ps_261237	96.33	218	2	6	4	219	180	393	4e-98	357
gi|332513311|gb|JI979857.1|	Ps_261807	99.6	250	0	1	1	250	321	73	1e-127	455
gi|332513309|gb|JI979855.1|	Ps_244920	99.55	222	1	0	2	223	445	224	1e-112	405
gi|332513308|gb|JI979854.1|	Ps_241316	86.24	218	6	20	20	237	840	1033	7e-56	217
gi|332513307|gb|JI979853.1|	Ps_241317	92.56	242	4	14	4	244	263	35	5e-92	337
gi|332513306|gb|JI979852.1|	Ps_219803	89.9	198	5	15	4	200	593	410	3e-63	241
gi|332513305|gb|JI979851.1|	Ps_134256	96.68	271	2	6	1	271	489	226	3e-124	444
gi|332513304|gb|JI979850.1|	Ps_213188	97.19	249	3	4	1	247	334	580	2e-116	418
gi|332513303|gb|JI979849.1|	Ps_241316	89.38	292	9	16	1	287	792	1066	8e-96	350
gi|332513302|gb|JI979848.1|	Ps_218548	97.22	395	11	0	1	395	612	218	0	673
gi|332513301|gb|JI979847.1|	Ps_244920	99.11	225	1	1	4	228	224	447	5e-112	403
gi|332513300|gb|JI979846.1|	Ps_177278	99.11	224	1	1	55	277	236	13	2e-111	401
gi|332513299|gb|JI979845.1|	Ps_151096	97.59	166	3	1	64	229	2	166	6e-76	283
gi|332513298|gb|JI979844.1|	Ps_241316	91.4	221	6	7	16	236	1034	827	4e-78	291
gi|332513297|gb|JI979843.1|	Ps_241317	98.11	159	2	1	81	239	1	158	1e-73	276
gi|332513296|gb|JI979842.1|	Ps_220269	97.66	214	1	1	3	212	817	1030	6e-101	366
gi|332513295|gb|JI979841.1|	Ps_189250	94.17	240	2	12	1	233	1508	1742	4e-98	357
gi|332513294|gb|JI979840.1|	Ps_219824	89.19	222	16	6	68	286	315	99	2e-72	272
gi|332513293|gb|JI979839.1|	Ps_173414	98.71	310	2	2	3	310	835	526	2e-156	551
gi|332513292|gb|JI979838.1|	Ps_258504	98.73	237	3	0	1	237	464	700	1e-117	422
gi|332513291|gb|JI979837.1|	Ps_207749	97.13	209	6	0	63	271	307	515	7e-97	353
gi|332513290|gb|JI979836.1|	Ps_137620	89.98	419	36	4	43	457	984	568	9e-152	536
gi|332513289|gb|JI979835.1|	Ps_256355	93.66	205	3	10	9	211	17	213	2e-80	298
gi|332513288|gb|JI979834.1|	Ps_256102	98.69	382	3	2	1	381	1752	1372	0	682
gi|332513287|gb|JI979833.1|	Ps_202702	99.56	226	0	1	1	226	91	315	3e-114	411
gi|332513286|gb|JI979832.1|	Ps_261392	92.08	240	2	17	1	239	1363	1140	1e-88	326
gi|332513285|gb|JI979831.1|	Ps_188400	98.98	391	4	0	2	392	257	647	0	704
gi|332513284|gb|JI979830.1|	Ps_162909	98.04	153	0	3	83	232	67	219	8e-70	263
gi|332513283|gb|JI979829.1|	Ps_261269	95.18	228	7	2	4	231	1274	1497	5e-102	370
gi|332513282|gb|JI979828.1|	Ps_201484	100	205	0	0	1	205	338	542	1e-104	379
gi|332513281|gb|JI979827.1|	Ps_139949	98.17	218	1	3	37	254	96	310	3e-104	377
gi|332513280|gb|JI979826.1|	Ps_150626	97.64	254	4	2	29	282	109	360	2e-121	435
gi|332513279|gb|JI979825.1|	Ps_155468	98.01	402	6	2	1	401	1233	833	0	697
gi|332513278|gb|JI979824.1|	Ps_133245	95.65	276	3	5	1	276	368	102	6e-122	436
gi|332513277|gb|JI979823.1|	Ps_138416	94.34	159	4	3	1	159	208	55	5e-63	241
gi|332513276|gb|JI979822.1|	Ps_220255	99.65	286	1	0	1	286	476	761	4e-148	523
gi|332513275|gb|JI979821.1|	Ps_176705	97.59	291	7	0	1	291	714	1004	8e-141	499
gi|332513274|gb|JI979820.1|	Ps_241316	91.59	214	7	11	1	214	778	980	6e-77	287
gi|332513273|gb|JI979819.1|	Ps_249038	97.37	228	3	3	120	347	17	241	3e-106	385
gi|332513271|gb|JI979817.1|	Ps_236182	95.82	622	12	9	3	617	685	71	0	992
gi|332513270|gb|JI979816.1|	Ps_241316	91.86	221	5	9	5	225	827	1034	8e-80	296
gi|332513269|gb|JI979815.1|	Ps_178550	98.24	284	3	2	61	343	676	958	1e-139	496
gi|332513268|gb|JI979814.1|	Ps_187218	92.86	308	5	15	3	308	438	146	6e-122	436
gi|332513267|gb|JI979813.1|	Ps_243178	95.79	285	10	2	1	284	1532	1815	4e-129	460
gi|332513266|gb|JI979812.1|	Ps_137620	87.68	276	17	12	1	275	725	984	2e-82	305
gi|332513265|gb|JI979811.1|	Ps_241316	85.77	239	5	26	5	243	825	1034	1e-58	226
gi|332513264|gb|JI979810.1|	Ps_245588	89.23	325	31	4	1	322	348	25	7e-112	403
gi|332513263|gb|JI979809.1|	Ps_206987	93.7	381	13	10	1	377	574	947	1e-159	562
gi|332513262|gb|JI979808.1|	Ps_157548	92.19	333	13	11	4	335	602	922	3e-130	464
gi|332513261|gb|JI979807.1|	Ps_133391	94.02	234	0	14	16	245	486	709	1e-93	342
gi|332513260|gb|JI979806.1|	Ps_199078	95.48	155	1	5	4	157	448	597	9e-64	243
gi|332513259|gb|JI979805.1|	Ps_232944	96.49	171	1	5	15	185	166	1	5e-74	278
gi|332513258|gb|JI979804.1|	Ps_201286	91.12	214	6	12	31	241	641	438	2e-75	281
gi|332513257|gb|JI979803.1|	Ps_188758	96.28	242	3	6	1	239	1647	1885	9e-110	396
gi|332513256|gb|JI979802.1|	Ps_257588	93.52	355	3	13	1	352	1079	742	1e-144	512
gi|332513255|gb|JI979801.1|	Ps_253655	95.34	322	12	3	1	321	515	196	5e-144	510
gi|332513254|gb|JI979800.1|	Ps_198673	91.87	246	0	20	24	269	880	655	1e-88	326
gi|332513253|gb|JI979799.1|	Ps_186915	94.46	433	10	10	1	427	765	341	0	656
gi|332513252|gb|JI979798.1|	Ps_231302	89.18	231	3	19	2	232	1817	1609	1e-72	272
gi|332513251|gb|JI979797.1|	Ps_257848	96.48	284	1	8	1	278	115	395	1e-129	462
gi|332513250|gb|JI979796.1|	Ps_198673	96.91	162	2	2	38	199	376	218	4e-72	270
gi|332513249|gb|JI979795.1|	Ps_173036	99.57	233	1	0	52	284	30	262	1e-118	425
gi|332513248|gb|JI979794.1|	Ps_231889	92.62	149	4	7	20	167	537	395	1e-53	209
gi|332513247|gb|JI979793.1|	Ps_173036	93.99	183	1	10	18	196	21	197	2e-71	268
gi|332513246|gb|JI979792.1|	Ps_231889	99.6	250	1	0	28	277	537	288	5e-128	457
gi|332513245|gb|JI979791.1|	Ps_161040	94.41	358	2	16	1	355	500	158	3e-151	534
gi|332513244|gb|JI979790.1|	Ps_172967	94.12	357	2	19	1	354	639	979	2e-148	525
gi|332513243|gb|JI979789.1|	Ps_205433	91.83	404	21	11	1	401	274	668	8e-157	553
gi|332513242|gb|JI979788.1|	Ps_261137	93.43	396	4	20	35	428	200	575	2e-162	571
gi|332513241|gb|JI979787.1|	Ps_172647	90.76	238	2	19	50	283	396	175	3e-81	302
gi|332513240|gb|JI979786.1|	Ps_133598	90.53	169	6	8	159	327	2030	2188	1e-55	217
gi|332513239|gb|JI979785.1|	Ps_231482	91.53	295	3	19	1	292	761	486	5e-108	390
gi|332513238|gb|JI979784.1|	Ps_245651	93.71	350	3	19	22	364	180	517	4e-144	510
gi|332513237|gb|JI979783.1|	Ps_190149	93.33	210	0	13	39	247	46	242	3e-80	298
gi|332513236|gb|JI979782.1|	Ps_231304	88.21	195	12	9	85	276	1581	1395	2e-57	222
gi|332513235|gb|JI979781.1|	Ps_261165	94.59	259	2	12	1	256	122	371	3e-109	394
gi|332513234|gb|JI979780.1|	Ps_244920	87.38	214	9	17	4	212	224	424	5e-62	237
gi|332513233|gb|JI979779.1|	Ps_250619	95.54	269	7	4	2	265	394	126	8e-121	433
gi|332513232|gb|JI979778.1|	Ps_248385	85.37	164	12	11	1	162	1736	1889	1e-38	159
gi|332513231|gb|JI979777.1|	Ps_135622	94.88	254	4	9	13	264	256	502	2e-107	388
gi|332513230|gb|JI979776.1|	Ps_176749	98.19	331	1	5	1	331	185	510	6e-163	573
gi|332513229|gb|JI979775.1|	Ps_130674	92.19	320	3	21	19	334	559	258	7e-122	436
gi|332513228|gb|JI979774.1|	Ps_261159	95.88	243	2	8	76	318	580	814	8e-107	387
gi|332513227|gb|JI979773.1|	Ps_206201	97.49	199	1	4	54	250	89	285	6e-92	337
gi|332513226|gb|JI979772.1|	Ps_148057	94.74	152	2	6	217	366	1	148	3e-61	235
gi|332513225|gb|JI979771.1|	Ps_173308	95.83	168	0	7	189	356	868	708	4e-70	265
gi|332513224|gb|JI979770.1|	Ps_248299	98.18	384	6	1	2	385	48	430	0	673
gi|332513223|gb|JI979769.1|	Ps_219149	87.53	425	16	31	1	412	324	724	5e-129	460
gi|332513222|gb|JI979768.1|	Ps_195586	96.64	119	1	3	99	216	271	155	3e-49	195
gi|332513221|gb|JI979767.1|	Ps_155706	96.1	205	3	5	4	206	215	14	4e-90	331
gi|332513219|gb|JI979765.1|	Ps_145120	97.26	365	2	8	4	367	842	485	1e-174	612
gi|332513218|gb|JI979764.1|	Ps_226454	89.65	367	11	20	1	362	1032	1376	1e-125	449
gi|332513217|gb|JI979763.1|	Ps_243253	95.69	418	3	15	3	417	1111	706	0	662
gi|332513216|gb|JI979762.1|	Ps_254885	94.38	249	4	8	8	256	26	264	4e-103	374
gi|332513215|gb|JI979761.1|	Ps_141358	90.62	341	26	6	45	385	1733	1399	4e-125	448
gi|332513214|gb|JI979760.1|	Ps_260025	98.8	166	0	2	1	166	146	309	4e-79	294
gi|332513213|gb|JI979759.1|	Ps_208837	94.92	295	8	7	1	295	513	226	2e-127	455
gi|332513212|gb|JI979758.1|	Ps_231239	93.71	143	0	9	1	143	134	1	2e-52	206
gi|332513211|gb|JI979757.1|	Ps_208837	93.81	226	4	9	87	311	101	317	3e-91	335
gi|332513210|gb|JI979756.1|	Ps_219133	92.13	216	1	16	1	214	862	661	4e-78	291
gi|332513209|gb|JI979755.1|	Ps_233676	93.86	228	5	9	1	228	50	268	2e-91	335
gi|332513208|gb|JI979754.1|	Ps_254520	98.21	112	1	1	4	115	237	127	6e-49	195
gi|332513207|gb|JI979753.1|	Ps_201141	91.38	325	2	25	1	325	552	850	2e-117	422
gi|332513205|gb|JI979751.1|	Ps_255971	94.61	501	17	10	16	515	23	514	0	773
gi|332513204|gb|JI979750.1|	Ps_231302	95.11	184	1	8	2	185	1078	1253	6e-76	283
gi|332513203|gb|JI979749.1|	Ps_220934	95.15	165	3	5	107	271	773	932	2e-67	255
gi|332513202|gb|JI979748.1|	Ps_153255	93.13	131	7	2	1	130	130	1	6e-48	191
gi|332513201|gb|JI979747.1|	Ps_261432	90.3	268	3	19	1	266	559	805	1e-89	329
gi|332513200|gb|JI979746.1|	Ps_229359	93.16	351	11	12	22	368	325	666	2e-147	521
gi|332513199|gb|JI979745.1|	Ps_260567	93.45	412	14	11	3	409	3629	3226	1e-170	599
gi|332513198|gb|JI979744.1|	Ps_253802	88.28	239	10	17	1	238	805	1026	1e-72	272
gi|332513197|gb|JI979743.1|	Ps_173781	93.39	227	4	10	15	241	1504	1719	1e-89	329
gi|332513196|gb|JI979742.1|	Ps_206943	91.3	322	4	21	1	319	539	839	7e-117	420
gi|332513195|gb|JI979741.1|	Ps_212911	91.84	245	2	14	15	258	1907	1680	4e-89	327
gi|332513194|gb|JI979740.1|	Ps_199262	92.05	239	6	12	1	239	480	255	1e-88	326
gi|332513193|gb|JI979739.1|	Ps_130048	96.33	218	4	4	6	221	1120	905	3e-99	361
gi|332513192|gb|JI979738.1|	Ps_176243	94.52	219	6	6	99	316	503	716	1e-90	333
gi|332513191|gb|JI979737.1|	Ps_199078	95.6	182	2	5	72	250	612	434	6e-77	287
gi|332513190|gb|JI979736.1|	Ps_261131	94.72	246	4	9	1	242	272	32	4e-103	374
gi|332513189|gb|JI979735.1|	Ps_199070	97.01	402	6	6	1	401	1152	1548	0	678
gi|332513188|gb|JI979734.1|	Ps_241316	87.13	171	5	16	1	171	827	980	2e-45	182
gi|332513187|gb|JI979733.1|	Ps_201812	91.43	280	9	14	1	280	336	72	5e-103	374
gi|332513186|gb|JI979732.1|	Ps_246437	95.53	380	2	11	1	378	346	712	6e-169	593
gi|332513185|gb|JI979731.1|	Ps_176840	91.07	168	1	14	4	167	234	77	6e-56	217
gi|332513184|gb|JI979730.1|	Ps_133469	94.51	419	6	13	5	417	227	634	4e-180	630
gi|332513183|gb|JI979729.1|	Ps_212618	91.91	346	5	21	4	342	461	132	7e-132	470
gi|332513182|gb|JI979728.1|	Ps_255082	85.64	195	17	10	94	287	1209	1393	5e-49	195
gi|332513181|gb|JI979727.1|	Ps_241316	93.64	236	15	0	1	236	737	502	5e-97	353
gi|332513180|gb|JI979726.1|	Ps_219327	98.93	281	2	1	53	333	395	674	7e-142	503
gi|332513179|gb|JI979725.1|	Ps_223883	88.05	251	12	17	6	250	311	73	7e-77	287
gi|332513177|gb|JI979723.1|	Ps_173781	92.77	235	3	14	5	236	1517	1740	8e-90	329
gi|332513176|gb|JI979722.1|	Ps_152486	94.9	353	5	12	1	352	350	690	4e-154	544
gi|332513175|gb|JI979721.1|	Ps_205553	94.25	87	1	2	1	87	83	1	2e-30	132
gi|332513174|gb|JI979720.1|	Ps_130048	97.29	295	1	6	1	295	1114	827	4e-139	494
gi|332513173|gb|JI979719.1|	Ps_156397	91.97	249	3	15	112	356	3	238	1e-90	333
gi|332513172|gb|JI979718.1|	Ps_213984	97.33	187	0	5	9	195	19	200	8e-85	313
gi|332513171|gb|JI979717.1|	Ps_213188	93.79	177	3	7	10	186	321	489	4e-69	261
gi|332513170|gb|JI979716.1|	Ps_213450	90.71	280	8	16	1	280	506	767	1e-99	363
gi|332513169|gb|JI979715.1|	Ps_261133	94.82	328	3	14	7	331	1028	712	7e-142	503
gi|332513168|gb|JI979714.1|	Ps_176794	91.04	201	3	14	71	266	344	154	4e-69	261
gi|332513167|gb|JI979713.1|	Ps_201236	97.5	200	3	2	20	219	198	1	1e-93	342
gi|332513166|gb|JI979712.1|	Ps_213188	91.23	171	0	13	1	171	334	489	2e-56	219
gi|332513165|gb|JI979711.1|	Ps_219129	97.06	136	1	3	8	142	1533	1400	1e-58	226
gi|332513164|gb|JI979710.1|	Ps_208534	89.73	185	1	17	17	201	705	539	4e-57	220
gi|332513163|gb|JI979709.1|	Ps_248399	90.49	536	32	18	15	543	971	448	0	691
gi|332513162|gb|JI979708.1|	Ps_172721	96.83	221	3	4	2	222	2770	2986	1e-102	372
gi|332513161|gb|JI979707.1|	Ps_208457	95.17	290	5	9	38	325	692	974	3e-126	451
gi|332513160|gb|JI979706.1|	Ps_176912	94.77	421	5	11	1	413	513	102	0	640
gi|332513159|gb|JI979705.1|	Ps_200897	99.21	252	1	1	13	264	1	251	2e-127	455
gi|332513158|gb|JI979704.1|	Ps_261842	93.81	226	0	10	1	225	349	561	3e-89	327
gi|332513157|gb|JI979703.1|	Ps_262457	93.86	228	1	12	129	356	635	421	1e-90	333
gi|332513156|gb|JI979702.1|	Ps_157090	90.5	179	10	7	233	407	628	453	3e-62	239
gi|332513155|gb|JI979701.1|	Ps_177047	98.87	265	2	1	1	265	537	800	2e-132	472
gi|332513154|gb|JI979700.1|	Ps_135713	92	275	5	17	13	284	432	172	1e-103	375
gi|332513153|gb|JI979699.1|	Ps_199409	98.05	205	3	1	1	205	557	354	1e-97	355
gi|332513152|gb|JI979698.1|	Ps_142253	98.68	228	0	3	48	273	145	371	3e-111	401
gi|332513151|gb|JI979697.1|	Ps_235703	92.06	126	1	9	13	135	651	770	2e-41	169
gi|332513150|gb|JI979696.1|	Ps_176912	93.46	214	4	10	3	214	24	229	9e-85	313
gi|332513149|gb|JI979695.1|	Ps_262145	92.8	250	0	18	23	270	244	11	1e-94	346
gi|332513148|gb|JI979694.1|	Ps_227949	90	200	12	8	1	199	335	527	2e-66	252
gi|332513147|gb|JI979693.1|	Ps_235937	91.31	679	53	5	9	685	75	749	0	922
gi|332513146|gb|JI979692.1|	Ps_188507	99.03	206	2	0	9	214	1	206	1e-102	372
gi|332513145|gb|JI979691.1|	Ps_188536	93.12	247	3	13	85	330	228	461	8e-97	353
gi|332513144|gb|JI979690.1|	Ps_261237	96.76	216	2	5	4	218	180	391	1e-97	355
gi|332513143|gb|JI979689.1|	Ps_172747	92.17	345	5	21	1	343	701	1025	7e-132	470
gi|332513142|gb|JI979688.1|	Ps_220933	95.32	278	1	12	1	277	812	546	8e-121	433
gi|332513141|gb|JI979687.1|	Ps_261849	94.67	450	3	20	1	450	2055	1627	0	682
gi|332513140|gb|JI979686.1|	Ps_187218	92.7	233	2	14	14	244	82	301	4e-88	324
gi|332513139|gb|JI979685.1|	Ps_188149	94.42	197	1	10	63	252	286	93	5e-79	294
gi|332513138|gb|JI979684.1|	Ps_224217	95.48	221	4	6	29	249	543	329	9e-96	350
gi|332513137|gb|JI979683.1|	Ps_199869	96.77	186	1	5	1	185	1196	1377	4e-83	307
gi|332513136|gb|JI979682.1|	Ps_245910	90.14	345	1	30	2	344	834	521	3e-116	418
gi|332513135|gb|JI979681.1|	Ps_173817	98.21	224	2	2	1	224	155	376	4e-108	390
gi|332513133|gb|JI979679.1|	Ps_245651	96.77	310	6	4	4	313	850	545	3e-145	514
gi|332513132|gb|JI979678.1|	Ps_208837	92.38	223	7	10	3	222	292	507	3e-84	311
gi|332513131|gb|JI979677.1|	Ps_141358	98.25	342	3	3	1	341	1742	2081	3e-170	597
gi|332513130|gb|JI979676.1|	Ps_243647	95.14	329	8	6	8	336	875	555	1e-144	512
gi|332513129|gb|JI979675.1|	Ps_200835	95.45	264	2	6	1	264	534	281	1e-114	412
gi|332513128|gb|JI979674.1|	Ps_188409	96.76	216	2	4	4	217	602	814	1e-97	355
gi|332513127|gb|JI979673.1|	Ps_241316	88.5	226	6	15	1	224	827	1034	2e-67	255
gi|332513126|gb|JI979672.1|	Ps_241317	96.86	159	1	4	1	156	158	1	1e-69	263
gi|332513125|gb|JI979671.1|	Ps_231304	89.81	206	2	16	1	204	1491	1679	2e-65	248
gi|332513124|gb|JI979670.1|	Ps_172385	97.98	248	1	2	1	247	676	432	1e-119	429
gi|332513123|gb|JI979669.1|	Ps_231244	82.21	253	10	22	1	252	74	292	7e-51	200
gi|332513122|gb|JI979668.1|	Ps_201287	97.16	211	3	2	72	280	638	429	6e-97	353
gi|332513121|gb|JI979667.1|	Ps_201591	95.22	251	5	7	1	251	839	1082	8e-111	399
gi|332513120|gb|JI979666.1|	Ps_139949	98.48	197	1	2	14	210	143	337	8e-95	346
gi|332513119|gb|JI979665.1|	Ps_172756	98.04	255	0	5	33	282	1528	1274	2e-122	438
gi|332513118|gb|JI979664.1|	Ps_260567	93.72	191	2	9	1	191	2796	2976	8e-75	279
gi|332513117|gb|JI979663.1|	Ps_208834	91.96	199	3	13	149	344	710	522	3e-72	272
gi|332513116|gb|JI979662.1|	Ps_173730	99.18	245	2	0	2	246	82	326	1e-123	442
gi|332513115|gb|JI979661.1|	Ps_189250	97.3	222	1	5	14	235	1521	1737	4e-103	374
gi|332513114|gb|JI979660.1|	Ps_187276	92.98	242	8	9	1	242	412	644	9e-95	346
gi|332513113|gb|JI979659.1|	Ps_248054	86.99	369	11	36	9	369	492	153	1e-105	383
gi|332513112|gb|JI979658.1|	Ps_177442	93.75	256	0	15	2	255	1792	2033	6e-102	370
gi|332513111|gb|JI979657.1|	Ps_248396	91.78	219	11	7	1	217	2555	2342	7e-81	300
gi|332513110|gb|JI979656.1|	Ps_155705	98.8	166	1	1	1	166	190	354	9e-80	296
gi|332513109|gb|JI979655.1|	Ps_261392	97.47	198	2	3	1	197	1329	1134	2e-91	335
gi|332513108|gb|JI979654.1|	Ps_254884	91.82	318	20	6	2	317	188	501	2e-122	438
gi|332513107|gb|JI979653.1|	Ps_201625	97.63	295	6	1	1	294	1103	809	1e-143	508
gi|332513106|gb|JI979652.1|	Ps_207660	98.46	259	3	1	1	259	1352	1095	4e-128	457
gi|332513105|gb|JI979651.1|	Ps_141358	93.55	248	15	1	4	251	1740	1494	2e-101	368
gi|332513104|gb|JI979650.1|	Ps_242060	96.65	239	5	3	1	239	255	20	3e-109	394
gi|332513103|gb|JI979649.1|	Ps_173927	93.75	224	7	6	27	250	106	322	1e-92	339
gi|332513102|gb|JI979648.1|	Ps_201410	93.72	191	5	7	9	198	28	212	8e-75	279
gi|332513101|gb|JI979647.1|	Ps_255654	90.46	241	12	11	1	241	237	8	3e-89	327
gi|332513100|gb|JI979646.1|	Ps_241316	90.6	149	7	7	1	147	827	970	3e-49	195
gi|332513099|gb|JI979645.1|	Ps_172775	93.17	249	2	15	1	248	798	564	2e-96	351
gi|332513098|gb|JI979644.1|	Ps_248299	96.99	166	2	3	39	204	512	350	2e-73	276
gi|332513097|gb|JI979643.1|	Ps_175307	92.38	210	4	12	1	206	163	364	5e-78	291
gi|332513096|gb|JI979642.1|	Ps_176672	95.04	242	7	3	1	238	426	666	1e-103	375
gi|332513095|gb|JI979641.1|	Ps_176615	94.48	417	3	20	60	473	449	50	4e-180	630
gi|332513094|gb|JI979640.1|	Ps_231889	98.8	166	0	2	17	181	537	373	3e-79	294
gi|332513093|gb|JI979639.1|	Ps_245917	88.74	462	11	39	42	502	373	794	6e-149	527
gi|332513092|gb|JI979638.1|	Ps_244923	93.25	237	3	13	4	235	224	452	5e-92	337
gi|332513091|gb|JI979637.1|	Ps_258288	96.99	133	1	3	1	133	191	62	6e-57	220
gi|332513090|gb|JI979636.1|	Ps_254247	96.32	272	8	2	4	274	217	487	9e-125	446
gi|332513089|gb|JI979635.1|	Ps_133245	97.79	226	3	2	8	233	66	289	1e-107	388
gi|332513088|gb|JI979634.1|	Ps_201236	90.62	224	4	8	1	223	208	1	4e-75	281
gi|332513087|gb|JI979633.1|	Ps_241317	97.75	267	3	3	36	302	264	1	5e-129	460
gi|332513086|gb|JI979632.1|	Ps_207678	93.88	196	5	7	1	193	396	205	3e-80	298
gi|332513085|gb|JI979631.1|	Ps_153301	92.57	269	11	9	4	268	939	1202	2e-107	388
gi|332513084|gb|JI979630.1|	Ps_223227	91.53	189	6	9	6	193	1138	1317	9e-67	254
gi|332513083|gb|JI979629.1|	Ps_221680	92.94	326	2	17	30	354	965	660	2e-127	455
gi|332513082|gb|JI979628.1|	Ps_261131	92.65	272	5	14	13	281	284	25	2e-106	385
gi|332513081|gb|JI979627.1|	Ps_230419	92.12	292	2	21	26	311	1251	975	1e-109	396
gi|332513080|gb|JI979626.1|	Ps_230863	94.42	412	2	16	1	410	415	23	4e-175	614
gi|332513079|gb|JI979625.1|	Ps_230599	95.83	216	1	7	1	216	523	730	1e-93	342
gi|332513078|gb|JI979624.1|	Ps_231304	86.8	197	14	10	4	197	1071	1258	7e-56	217
gi|332513077|gb|JI979623.1|	Ps_208835	92.38	328	9	16	56	373	330	651	3e-131	468
gi|332513076|gb|JI979622.1|	Ps_138416	97.58	207	0	5	47	252	61	263	7e-96	350
gi|332513075|gb|JI979621.1|	Ps_256355	86.22	196	13	13	5	194	17	204	2e-51	202
gi|332513074|gb|JI979620.1|	Ps_244243	97.28	184	2	2	1	184	724	904	5e-84	311
gi|332513073|gb|JI979619.1|	Ps_132300	96.22	291	0	9	1	291	315	36	8e-131	466
gi|332513072|gb|JI979618.1|	Ps_223228	96.35	411	5	10	8	417	982	581	0	673
gi|332513071|gb|JI979617.1|	Ps_153228	94.83	174	5	4	1	173	289	119	2e-71	268
gi|332513070|gb|JI979616.1|	Ps_217324	97.15	246	2	5	1	242	492	248	2e-115	414
gi|332513069|gb|JI979615.1|	Ps_178507	93.82	275	3	13	1	274	454	193	2e-111	401
gi|332513068|gb|JI979614.1|	Ps_245119	91.18	272	1	21	1	272	2698	2450	4e-95	348
gi|332513067|gb|JI979613.1|	Ps_244917	97.26	329	9	0	1	329	274	602	1e-158	558
gi|332513066|gb|JI979612.1|	Ps_244917	91.33	323	4	19	1	318	443	140	5e-118	424
gi|332513065|gb|JI979611.1|	Ps_231682	98.53	136	0	2	116	251	134	1	2e-62	239
gi|332513064|gb|JI979610.1|	Ps_226829	95.5	111	3	2	1	110	222	113	1e-43	176
gi|332513063|gb|JI979609.1|	Ps_212796	97.81	183	1	3	58	240	647	468	1e-84	313
gi|332513062|gb|JI979608.1|	Ps_261269	95.56	293	3	7	1	293	1167	1449	1e-129	462
gi|332513061|gb|JI979607.1|	Ps_261341	99.26	270	2	0	1	270	426	157	1e-138	492
gi|332513060|gb|JI979606.1|	Ps_213468	94.44	216	6	5	9	221	18	230	7e-91	333
gi|332513059|gb|JI979605.1|	Ps_241024	97.3	222	1	5	14	231	940	720	4e-103	374
gi|332513058|gb|JI979604.1|	Ps_261180	96.22	185	0	7	4	185	365	185	9e-80	296
gi|332513057|gb|JI979603.1|	Ps_187276	90.79	304	18	6	4	307	186	479	8e-111	399
gi|332513056|gb|JI979602.1|	Ps_227949	92.27	401	20	10	8	407	377	767	5e-159	560
gi|332513055|gb|JI979601.1|	Ps_155706	95.49	266	3	8	103	367	14	271	9e-117	420
gi|332513054|gb|JI979600.1|	Ps_261254	93.15	219	0	14	14	231	337	541	5e-83	307
gi|332513053|gb|JI979599.1|	Ps_207660	93.21	221	3	12	7	224	1487	1276	2e-86	318
gi|332513052|gb|JI979598.1|	Ps_201313	92.34	248	4	15	6	249	14	250	1e-93	342
gi|332513051|gb|JI979597.1|	Ps_137741	96.1	205	1	7	41	244	478	676	2e-89	329
gi|332513050|gb|JI979596.1|	Ps_206760	95.37	216	0	10	4	219	206	1	2e-91	335
gi|332513049|gb|JI979595.1|	Ps_220934	97.31	223	2	4	21	242	665	884	1e-103	375
gi|332513048|gb|JI979594.1|	Ps_149902	95.79	261	6	5	18	277	107	363	2e-117	422
gi|332513047|gb|JI979593.1|	Ps_172967	93.63	314	1	17	5	314	910	612	3e-126	451
gi|332513046|gb|JI979592.1|	Ps_199829	98.23	226	2	2	2	227	41	264	1e-109	396
gi|332513045|gb|JI979591.1|	Ps_207992	99.32	295	2	0	94	388	926	632	8e-152	536
gi|332513044|gb|JI979590.1|	Ps_131257	95.59	227	2	7	7	228	72	295	3e-99	361
gi|332513043|gb|JI979589.1|	Ps_207748	94.8	173	6	3	42	211	1	173	6e-72	270
gi|332513042|gb|JI979588.1|	Ps_177382	92	225	2	15	3	224	182	393	5e-82	303
gi|332513041|gb|JI979587.1|	Ps_228261	96.86	223	0	6	54	272	1	220	7e-101	366
gi|332513040|gb|JI979586.1|	Ps_149989	96.82	157	2	3	131	287	555	402	4e-69	261
gi|332513039|gb|JI979585.1|	Ps_139039	89.96	468	25	20	18	477	789	336	7e-168	590
gi|332513038|gb|JI979584.1|	Ps_261568	99.36	157	1	0	7	163	845	689	5e-77	287
gi|332513037|gb|JI979583.1|	Ps_223125	93.38	423	7	20	42	460	610	205	6e-174	610
gi|332513036|gb|JI979582.1|	Ps_231303	94.44	414	7	13	2	414	178	576	5e-179	627
gi|332513035|gb|JI979581.1|	Ps_232642	92.28	298	7	16	13	299	1043	751	2e-113	409
gi|332513034|gb|JI979580.1|	Ps_213188	93.25	237	2	13	1	231	334	562	5e-92	337
gi|332513033|gb|JI979579.1|	Ps_207992	97.06	136	4	0	16	151	791	926	1e-59	230
gi|332513032|gb|JI979578.1|	Ps_178780	95.33	150	3	4	12	161	72	217	3e-63	241
gi|332513031|gb|JI979577.1|	Ps_201030	96.15	286	0	9	33	317	76	351	5e-128	457
gi|332513030|gb|JI979576.1|	Ps_212618	98.1	263	1	4	91	352	346	87	6e-128	457
gi|332513029|gb|JI979575.1|	Ps_201030	93.36	226	2	12	11	233	77	292	1e-88	326
gi|332513028|gb|JI979574.1|	Ps_244927	98.5	133	0	2	10	142	131	1	7e-61	233
gi|332513027|gb|JI979573.1|	Ps_201847	95.44	263	7	5	10	270	375	634	2e-116	418
gi|332513026|gb|JI979572.1|	Ps_233663	89.47	285	0	28	1	285	1787	2041	8e-91	333
gi|332513025|gb|JI979571.1|	Ps_261131	97.21	215	4	2	1	214	272	59	8e-100	363
gi|332513024|gb|JI979570.1|	Ps_244913	95.34	279	8	5	18	294	242	517	2e-122	438
gi|332513023|gb|JI979569.1|	Ps_244915	90.31	351	20	12	1	349	531	869	4e-125	448
gi|332513022|gb|JI979568.1|	Ps_223125	83.64	220	15	14	42	248	978	767	4e-48	191
gi|332513021|gb|JI979567.1|	Ps_206688	94.03	268	1	11	1	268	1054	802	1e-108	392
gi|332513020|gb|JI979566.1|	Ps_237490	90.12	243	2	17	1	237	581	355	3e-80	298
gi|332513019|gb|JI979565.1|	Ps_254883	87.1	186	17	7	1	185	210	389	2e-52	206
gi|332513018|gb|JI979564.1|	Ps_172781	98.17	218	1	3	14	230	389	604	3e-104	377
gi|332513017|gb|JI979563.1|	Ps_172775	97.28	405	1	9	12	413	940	1337	0	680
gi|332513016|gb|JI979562.1|	Ps_207660	93.96	265	3	12	11	273	1095	1348	4e-108	390
gi|332513014|gb|JI979560.1|	Ps_201959	89.69	320	10	22	63	379	419	120	8e-107	387
gi|332513013|gb|JI979559.1|	Ps_261336	95.28	233	3	8	9	241	330	106	2e-100	364
gi|332513012|gb|JI979558.1|	Ps_248295	86.02	379	42	11	89	464	601	231	2e-109	396
gi|332513011|gb|JI979557.1|	Ps_213002	99.58	237	1	0	1	237	333	97	7e-121	433
gi|332513010|gb|JI979556.1|	Ps_212796	89.95	189	17	2	48	236	454	640	1e-63	243
gi|332513009|gb|JI979555.1|	Ps_213188	96.89	322	0	8	31	349	1033	719	4e-150	531
gi|332513008|gb|JI979554.1|	Ps_198506	87.66	381	6	41	1	375	946	601	2e-113	409
gi|332513007|gb|JI979553.1|	Ps_205555	91.57	249	3	17	1	247	319	551	3e-90	331
gi|332513006|gb|JI979552.1|	Ps_243253	92.41	237	1	15	1	231	1284	1059	4e-88	324
gi|332513005|gb|JI979551.1|	Ps_138215	95.05	202	2	5	1	202	196	3	4e-84	311
gi|332513004|gb|JI979550.1|	Ps_172879	97.14	419	5	7	209	622	673	257	0	704
gi|332513003|gb|JI979549.1|	Ps_137619	97.65	213	2	3	49	261	1091	882	9e-100	363
gi|332513002|gb|JI979548.1|	Ps_244917	92.22	270	10	10	1	269	518	777	2e-102	372
gi|332513001|gb|JI979547.1|	Ps_186804	95.1	245	4	8	13	255	898	660	2e-106	385
gi|332513000|gb|JI979546.1|	Ps_136305	94.84	213	2	9	1	213	501	298	4e-88	324
gi|332512999|gb|JI979545.1|	Ps_205420	99.05	211	1	1	54	264	449	658	5e-104	377
gi|332512998|gb|JI979544.1|	Ps_178780	99.27	137	1	0	12	148	70	206	6e-66	250
gi|332512997|gb|JI979543.1|	Ps_207992	92.03	138	5	6	103	240	926	795	2e-47	189
gi|332512996|gb|JI979542.1|	Ps_261842	88.72	266	2	26	1	265	488	726	8e-81	300
gi|332512995|gb|JI979541.1|	Ps_255797	94.36	337	4	14	70	405	805	1127	2e-142	505
gi|332512994|gb|JI979540.1|	Ps_130041	98.75	240	1	2	5	243	1242	1004	1e-118	425
gi|332512993|gb|JI979539.1|	Ps_203481	90	240	3	21	9	247	88	307	3e-79	294
gi|332512992|gb|JI979538.1|	Ps_129982	97.38	191	0	5	1	189	2678	2865	5e-87	320
gi|332512991|gb|JI979537.1|	Ps_231467	93.79	290	9	3	1	284	113	399	4e-120	431
gi|332512990|gb|JI979536.1|	Ps_157548	90.8	174	12	4	88	260	73	243	1e-59	230
gi|332512989|gb|JI979535.1|	Ps_208635	96.02	226	1	8	16	238	1700	1480	3e-99	361
gi|332512988|gb|JI979534.1|	Ps_134669	94.62	316	1	15	146	461	342	43	2e-133	475
gi|332512987|gb|JI979533.1|	Ps_248385	95.57	271	1	11	17	286	2324	2064	7e-118	424
gi|332512986|gb|JI979532.1|	Ps_177033	98.23	226	1	2	1	223	891	666	3e-109	394
gi|332512985|gb|JI979531.1|	Ps_201030	96.43	252	1	8	1	252	506	749	1e-113	409
gi|332512984|gb|JI979530.1|	Ps_203535	96.59	205	0	7	1	202	129	329	7e-91	333
gi|332512983|gb|JI979529.1|	Ps_172732	99.15	235	0	2	8	241	21	254	1e-117	422
gi|332512982|gb|JI979528.1|	Ps_205555	92.51	267	2	17	1	266	246	495	6e-102	370
gi|332512981|gb|JI979527.1|	Ps_256005	94.12	272	0	15	27	296	305	562	8e-111	399
gi|332512980|gb|JI979526.1|	Ps_244915	93.47	337	18	4	1	335	487	821	9e-141	499
gi|332512979|gb|JI979525.1|	Ps_213411	96	200	3	5	1	199	995	1190	6e-87	320
gi|332512978|gb|JI979524.1|	Ps_158668	93.88	196	10	2	8	203	194	1	3e-79	294
gi|332512977|gb|JI979523.1|	Ps_186804	97.78	270	3	3	171	438	455	723	1e-130	466
gi|332512976|gb|JI979522.1|	Ps_160893	95.34	279	6	7	8	284	496	223	1e-124	446
gi|332512975|gb|JI979521.1|	Ps_228317	97.3	296	3	4	41	332	1612	1318	3e-140	497
gi|332512974|gb|JI979520.1|	Ps_256712	91.96	398	6	25	1	395	620	246	3e-151	534
gi|332512973|gb|JI979519.1|	Ps_205482	91.63	227	7	12	1	226	439	654	4e-84	311
gi|332512972|gb|JI979518.1|	Ps_200897	96.18	288	2	8	1	287	477	198	1e-129	462
gi|332512971|gb|JI979517.1|	Ps_137619	95.78	427	8	10	1	427	557	973	0	680
gi|332512970|gb|JI979516.1|	Ps_136304	93.51	231	3	12	12	241	1125	906	5e-92	337
gi|332512969|gb|JI979515.1|	Ps_208635	94.03	268	2	13	1	263	1251	993	3e-109	394
gi|332512968|gb|JI979514.1|	Ps_256593	97.67	129	2	1	8	136	210	337	5e-57	220
gi|332512967|gb|JI979513.1|	Ps_201030	92.96	412	4	24	5	414	204	592	5e-164	577
gi|332512966|gb|JI979512.1|	Ps_186854	98.23	226	0	4	31	256	440	219	1e-108	392
gi|332512965|gb|JI979511.1|	Ps_261907	93.28	253	8	8	5	255	678	923	4e-103	374
gi|332512964|gb|JI979510.1|	Ps_253742	96.26	294	2	8	12	297	792	500	5e-133	473
gi|332512963|gb|JI979509.1|	Ps_248297	93.16	190	10	3	18	207	2	188	3e-74	278
gi|332512962|gb|JI979508.1|	Ps_208092	98.25	286	4	1	2	287	72	356	8e-141	499
gi|332512961|gb|JI979507.1|	Ps_129450	95.63	183	1	7	6	188	74	249	6e-77	287
gi|332512960|gb|JI979506.1|	Ps_244917	90.43	282	11	15	1	281	511	777	1e-98	359
gi|332512959|gb|JI979505.1|	Ps_261805	93.75	224	9	5	9	230	1878	1658	1e-93	342
gi|332512958|gb|JI979504.1|	Ps_201141	91.09	247	1	21	28	272	28	255	3e-85	315
gi|332512957|gb|JI979503.1|	Ps_245119	97.48	238	0	6	39	276	2186	2417	2e-111	401
gi|332512956|gb|JI979502.1|	Ps_172775	98.63	293	3	1	1	293	1153	1444	6e-147	520
gi|332512955|gb|JI979501.1|	Ps_173861	99.16	239	0	2	1	237	363	125	9e-120	429
gi|332512954|gb|JI979500.1|	Ps_261237	93.09	217	8	6	1	216	181	391	5e-87	320
gi|332512953|gb|JI979499.1|	Ps_176980	92.79	402	15	12	12	408	611	219	2e-163	575
gi|332512952|gb|JI979498.1|	Ps_131072	98.51	268	2	2	1	267	702	968	2e-132	472
gi|332512951|gb|JI979497.1|	Ps_261137	96.85	317	1	9	1	317	398	705	2e-147	521
gi|332512950|gb|JI979496.1|	Ps_189250	93.7	238	5	10	1	234	1792	2023	2e-96	351
gi|332512949|gb|JI979495.1|	Ps_250271	95.67	254	8	3	1	253	862	611	2e-116	418
gi|332512948|gb|JI979494.1|	Ps_261265	94.01	217	7	6	95	306	35	250	9e-91	333
gi|332512947|gb|JI979493.1|	Ps_244915	94.3	263	12	3	1	261	578	839	7e-111	399
gi|332512946|gb|JI979492.1|	Ps_133234	95.56	428	4	15	1	420	511	91	0	675
gi|332512945|gb|JI979491.1|	Ps_206933	90.35	259	9	14	11	264	1	248	1e-89	329
gi|332512944|gb|JI979490.1|	Ps_220933	95.9	195	1	7	14	208	795	608	1e-83	309
gi|332512943|gb|JI979489.1|	Ps_244917	97	300	2	7	1	299	119	412	3e-140	497
gi|332512942|gb|JI979488.1|	Ps_152388	98.91	184	2	0	12	195	184	1	1e-89	329
gi|332512941|gb|JI979487.1|	Ps_221035	92.53	348	0	22	139	486	1	322	2e-133	475
gi|332512940|gb|JI979486.1|	Ps_152388	97.78	135	2	1	2	136	134	1	3e-60	231
gi|332512939|gb|JI979485.1|	Ps_132921	95.17	269	5	8	1	268	309	48	6e-117	420
gi|332512938|gb|JI979484.1|	Ps_206201	88.78	294	11	21	1	289	392	668	7e-97	353
gi|332512937|gb|JI979483.1|	Ps_244917	90.68	311	13	14	1	304	468	769	5e-113	407
gi|332512936|gb|JI979482.1|	Ps_137619	95.62	479	12	9	57	535	1065	596	0	763
gi|332512935|gb|JI979481.1|	Ps_213658	99.54	218	0	1	11	228	23	239	8e-110	396
gi|332512934|gb|JI979480.1|	Ps_248055	93.47	291	10	7	17	307	1	282	1e-119	429
gi|332512933|gb|JI979479.1|	Ps_162526	97.1	276	1	7	2	274	713	984	4e-129	460
gi|332512932|gb|JI979478.1|	Ps_257879	89.52	248	10	15	9	256	504	735	4e-83	307
gi|332512931|gb|JI979477.1|	Ps_207992	92.74	317	5	18	1	314	587	888	9e-126	449
gi|332512930|gb|JI979476.1|	Ps_254886	88.29	205	19	5	32	235	2	202	9e-65	246
gi|332512929|gb|JI979475.1|	Ps_217681	95.95	247	5	5	51	294	363	119	2e-111	401
gi|332512928|gb|JI979474.1|	Ps_261140	94.27	262	1	14	60	321	577	330	7e-108	390
gi|332512927|gb|JI979473.1|	Ps_201590	93.42	380	3	22	5	383	876	518	4e-155	547
gi|332512926|gb|JI979472.1|	Ps_246327	98.81	168	0	2	63	230	476	311	2e-80	298
gi|332512925|gb|JI979471.1|	Ps_177382	95.29	276	2	11	280	552	633	900	6e-120	431
gi|332512924|gb|JI979470.1|	Ps_200724	96.88	224	4	3	1	223	1120	1341	3e-104	377
gi|332512923|gb|JI979469.1|	Ps_227948	89.76	254	15	10	1	252	510	266	2e-86	318
gi|332512922|gb|JI979468.1|	Ps_261321	96.33	354	3	8	4	353	141	488	4e-164	577
gi|332512921|gb|JI979467.1|	Ps_250273	95.58	317	3	11	1	313	387	696	2e-141	501
gi|332512920|gb|JI979466.1|	Ps_251142	81.44	167	13	14	120	280	1052	1206	7e-27	121
gi|332512919|gb|JI979465.1|	Ps_248396	98.55	275	1	3	18	290	2391	2118	8e-136	483
gi|332512918|gb|JI979464.1|	Ps_261207	95.11	225	0	10	6	229	25	239	3e-94	344
gi|332512917|gb|JI979463.1|	Ps_187409	94.76	229	2	9	8	232	615	393	2e-95	348
gi|332512916|gb|JI979462.1|	Ps_219129	89.83	354	11	21	1	352	1375	1045	4e-125	448
gi|332512915|gb|JI979461.1|	Ps_172385	94.31	404	6	14	1	398	543	151	4e-175	614
gi|332512914|gb|JI979460.1|	Ps_261408	96.12	129	2	3	2	129	1411	1285	4e-53	207
gi|332512913|gb|JI979459.1|	Ps_136668	93.35	391	5	20	16	399	871	1247	4e-160	564
gi|332512912|gb|JI979458.1|	Ps_137100	92.96	199	6	6	1	198	845	654	6e-77	287
gi|332512911|gb|JI979457.1|	Ps_187475	96.84	380	7	5	1	378	683	1059	0	636
gi|332512910|gb|JI979456.1|	Ps_207749	98.66	149	1	1	1	149	487	634	1e-69	263
gi|332512909|gb|JI979455.1|	Ps_248634	96.89	322	1	9	1	319	416	101	4e-150	531
gi|332512908|gb|JI979454.1|	Ps_203535	85.35	198	20	8	1	196	92	282	8e-50	196
gi|332512907|gb|JI979453.1|	Ps_261264	97.33	187	0	4	37	223	315	134	1e-84	313
gi|332512906|gb|JI979452.1|	Ps_172757	93.43	213	4	9	7	219	19	221	9e-85	313
gi|332512905|gb|JI979451.1|	Ps_140056	96.53	173	5	1	120	292	58	229	8e-77	287
gi|332512904|gb|JI979450.1|	Ps_244920	99.1	222	0	2	4	225	224	443	2e-110	398
gi|332512903|gb|JI979449.1|	Ps_208836	94.63	242	4	8	8	245	298	534	2e-101	368
gi|332512902|gb|JI979448.1|	Ps_248390	97.75	267	3	2	3	269	786	1049	3e-129	460
gi|332512901|gb|JI979447.1|	Ps_257879	94.05	269	4	12	135	396	1702	1439	3e-111	401
gi|332512900|gb|JI979446.1|	Ps_147448	93.82	275	4	13	1	272	986	722	5e-113	407
gi|332512899|gb|JI979445.1|	Ps_151990	97.89	284	5	1	1	284	1677	1395	1e-139	496
gi|332512898|gb|JI979444.1|	Ps_208703	91.77	231	3	15	27	257	1368	1582	1e-83	309
gi|332512897|gb|JI979443.1|	Ps_137619	95.95	395	10	6	1	394	702	1091	0	638
gi|332512896|gb|JI979442.1|	Ps_248304	94.89	137	6	1	1	137	77	212	3e-55	215
gi|332512895|gb|JI979441.1|	Ps_255999	92	250	20	0	94	343	602	353	3e-96	351
gi|332512894|gb|JI979440.1|	Ps_227949	94.86	311	12	4	1	310	520	213	2e-136	484
gi|332512893|gb|JI979439.1|	Ps_207924	99.26	136	1	0	1	136	509	644	1e-64	246
gi|332512892|gb|JI979438.1|	Ps_212857	94.44	234	0	12	1	234	390	610	3e-95	348
gi|332512891|gb|JI979437.1|	Ps_188110	94.98	279	4	10	37	309	2344	2618	7e-122	436
gi|332512890|gb|JI979436.1|	Ps_201141	95.36	237	2	8	30	264	20	249	2e-102	372
gi|332512889|gb|JI979435.1|	Ps_173499	98.66	149	0	2	101	249	147	1	1e-69	263
gi|332512888|gb|JI979434.1|	Ps_248297	96.1	77	0	2	4	77	152	228	2e-27	122
gi|332512887|gb|JI979433.1|	Ps_201885	97.12	139	0	4	54	191	1	136	2e-60	231
gi|332512886|gb|JI979432.1|	Ps_173428	97.63	380	6	3	1	380	792	1168	0	649
gi|332512885|gb|JI979431.1|	Ps_176672	93.72	446	8	19	17	456	98	529	0	651
gi|332512884|gb|JI979430.1|	Ps_188061	97.12	208	1	5	7	212	206	2	3e-95	348
gi|332512883|gb|JI979429.1|	Ps_172819	94.06	219	12	1	10	228	237	20	6e-91	333
gi|332512882|gb|JI979428.1|	Ps_199896	94.55	165	3	6	55	218	359	518	6e-66	250
gi|332512881|gb|JI979427.1|	Ps_231302	94.57	258	3	10	68	324	1147	1394	2e-108	392
gi|332512880|gb|JI979426.1|	Ps_244917	97.78	270	3	3	1	270	365	99	9e-130	462
gi|332512879|gb|JI979425.1|	Ps_250271	93.31	329	19	2	3	331	268	593	2e-136	484
gi|332512878|gb|JI979424.1|	Ps_258504	93.41	273	8	10	1	273	447	709	2e-112	405
gi|332512877|gb|JI979423.1|	Ps_220269	95.98	423	3	11	1	422	670	261	0	676
gi|332512876|gb|JI979422.1|	Ps_137274	98.36	305	3	2	1	305	295	597	3e-151	534
gi|332512875|gb|JI979421.1|	Ps_176907	97.48	238	1	4	8	242	17	252	2e-111	401
gi|332512874|gb|JI979420.1|	Ps_261237	97.94	243	3	2	7	247	510	268	1e-117	422
gi|332512873|gb|JI979419.1|	Ps_261432	92.49	253	5	10	1	253	571	809	7e-96	350
gi|332512872|gb|JI979418.1|	Ps_244922	91.35	185	4	12	13	197	492	320	3e-64	244
gi|332512871|gb|JI979417.1|	Ps_261269	97.65	213	0	5	22	232	1515	1306	3e-99	361
gi|332512870|gb|JI979416.1|	Ps_208635	92.5	320	6	15	1	319	917	615	1e-124	446
gi|332512869|gb|JI979415.1|	Ps_187276	92.96	270	4	15	52	319	430	686	9e-106	383
gi|332512868|gb|JI979414.1|	Ps_176795	100	137	0	0	1	137	137	1	7e-67	254
gi|332512867|gb|JI979413.1|	Ps_206688	96.75	246	4	4	1	244	1545	1788	8e-115	412
gi|332512866|gb|JI979412.1|	Ps_172967	97.17	424	5	7	28	450	718	301	0	712
gi|332512865|gb|JI979411.1|	Ps_172757	95.2	229	4	7	7	235	19	240	3e-99	361
gi|332512864|gb|JI979410.1|	Ps_187101	92.93	198	0	11	1	194	215	402	1e-73	276
gi|332512863|gb|JI979409.1|	Ps_174975	94.87	156	3	5	16	171	55	205	1e-63	243
gi|332512862|gb|JI979408.1|	Ps_172285	91.44	222	13	4	4	224	537	321	9e-85	313
gi|332512861|gb|JI979407.1|	Ps_187276	94.19	241	6	7	1	240	649	416	8e-100	363
gi|332512860|gb|JI979406.1|	Ps_176849	93.92	378	10	13	3	373	897	526	6e-163	573
gi|332512859|gb|JI979405.1|	Ps_223124	96.95	262	2	4	1	260	275	18	2e-121	435
gi|332512858|gb|JI979404.1|	Ps_172768	92.38	315	8	15	109	422	413	114	1e-124	446
gi|332512857|gb|JI979403.1|	Ps_173499	97.89	190	1	3	110	298	188	1	5e-89	327
gi|332512856|gb|JI979402.1|	Ps_176790	97.73	309	2	4	138	442	447	140	5e-149	527
gi|332512855|gb|JI979401.1|	Ps_220165	94.07	270	7	8	1	268	404	142	4e-114	411
gi|332512854|gb|JI979400.1|	Ps_173655	98.01	201	3	1	2	202	84	283	2e-96	351
gi|332512853|gb|JI979399.1|	Ps_244917	98.44	257	2	2	1	257	155	409	2e-126	451
gi|332512852|gb|JI979398.1|	Ps_187189	98.18	274	2	3	1	271	296	23	9e-135	479
gi|332512851|gb|JI979397.1|	Ps_244915	94.24	278	6	10	1	278	269	2	8e-116	416
gi|332512850|gb|JI979396.1|	Ps_261140	97.08	240	0	7	13	251	16	249	2e-110	398
gi|332512849|gb|JI979395.1|	Ps_246597	98.1	263	3	2	54	316	770	1030	6e-128	457
gi|332512848|gb|JI979394.1|	Ps_205051	92.91	268	2	17	87	347	822	565	2e-103	375
gi|332512847|gb|JI979393.1|	Ps_221672	97.56	164	2	2	89	252	1	162	1e-75	283
gi|332512846|gb|JI979392.1|	Ps_173428	98.75	240	2	1	1	240	935	1173	3e-119	427
gi|332512845|gb|JI979391.1|	Ps_187475	90.17	234	5	18	3	236	1265	1050	2e-80	298
gi|332512844|gb|JI979390.1|	Ps_178597	99.36	311	2	0	1	311	379	69	3e-160	564
gi|332512843|gb|JI979389.1|	Ps_213002	97.95	244	4	1	4	246	332	89	3e-119	427
gi|332512841|gb|JI979387.1|	Ps_250720	98.24	227	1	3	8	234	828	605	3e-109	394
gi|332512840|gb|JI979386.1|	Ps_212618	98.55	207	1	2	2	208	17	221	2e-100	364
gi|332512839|gb|JI979385.1|	Ps_186804	99.68	310	1	0	1	310	589	898	2e-161	568
gi|332512838|gb|JI979384.1|	Ps_256712	96.86	223	4	3	24	246	1202	983	5e-103	374
gi|332512837|gb|JI979383.1|	Ps_154423	96.14	363	3	11	1	361	285	638	9e-166	582
gi|332512836|gb|JI979382.1|	Ps_187276	94.19	258	5	7	1	258	443	690	2e-106	385
gi|332512835|gb|JI979381.1|	Ps_187189	97.16	211	0	6	38	248	49	253	2e-96	351
gi|332512834|gb|JI979380.1|	Ps_172921	98.39	248	4	0	8	255	226	473	1e-122	438
gi|332512833|gb|JI979379.1|	Ps_261186	97	300	3	5	1	300	668	375	2e-141	501
gi|332512832|gb|JI979378.1|	Ps_218421	96.29	781	24	5	1	779	426	1203	0	1279
gi|332512831|gb|JI979377.1|	Ps_250271	91.64	371	24	3	1	365	570	939	6e-143	507
gi|332512830|gb|JI979376.1|	Ps_261180	96.13	155	0	4	125	279	808	660	3e-65	248
gi|332512829|gb|JI979375.1|	Ps_237380	97.4	231	1	4	1	226	1217	1447	5e-108	390
gi|332512828|gb|JI979374.1|	Ps_261264	99.06	213	1	1	2	214	83	294	2e-105	381
gi|332512827|gb|JI979373.1|	Ps_203535	97.9	286	0	6	1	286	122	401	5e-138	490
gi|332512826|gb|JI979372.1|	Ps_261137	94.05	336	4	13	27	362	660	341	1e-139	496
gi|332512825|gb|JI979371.1|	Ps_198673	94.12	289	4	13	1	284	475	195	2e-121	435
gi|332512824|gb|JI979370.1|	Ps_261189	100	120	0	0	109	228	921	802	1e-57	222
gi|332512823|gb|JI979369.1|	Ps_261174	98.01	452	2	6	1	451	567	122	0	780
gi|332512822|gb|JI979368.1|	Ps_205553	94.83	232	4	7	6	237	343	120	1e-97	355
gi|332512821|gb|JI979367.1|	Ps_160412	97.43	272	3	4	52	322	380	112	1e-129	462
gi|332512820|gb|JI979366.1|	Ps_176896	99.32	295	1	1	1	295	312	19	8e-151	532
gi|332512819|gb|JI979365.1|	Ps_261147	96.19	236	0	9	3	238	1218	992	3e-104	377
gi|332512818|gb|JI979364.1|	Ps_172732	98.06	258	0	5	7	264	22	274	3e-124	444
gi|332512817|gb|JI979363.1|	Ps_204999	99.4	333	2	0	60	392	447	115	2e-172	604
gi|332512816|gb|JI979362.1|	Ps_251029	92.67	232	6	9	20	250	161	382	3e-89	327
gi|332512815|gb|JI979361.1|	Ps_239776	98	250	0	4	1	249	338	93	9e-120	429
gi|332512814|gb|JI979360.1|	Ps_194435	96.92	195	0	6	70	264	349	161	2e-87	322
gi|332512813|gb|JI979359.1|	Ps_261839	96.78	311	7	2	1	308	475	165	2e-146	518
gi|332512812|gb|JI979358.1|	Ps_261228	85.71	266	2	36	5	270	239	468	8e-66	250
gi|332512811|gb|JI979357.1|	Ps_250271	90.58	138	10	2	151	287	863	728	1e-44	180
gi|332512810|gb|JI979356.1|	Ps_133598	96.4	250	3	2	3	252	1184	1427	4e-113	407
gi|332512809|gb|JI979355.1|	Ps_219408	97.2	250	1	5	1	250	397	640	2e-116	418
gi|332512808|gb|JI979354.1|	Ps_261264	89.96	239	1	23	19	252	1114	894	2e-77	289
gi|332512807|gb|JI979353.1|	Ps_212833	84.44	270	8	31	74	342	2	238	3e-61	235
gi|332512806|gb|JI979352.1|	Ps_226405	98.21	223	3	1	2	224	553	332	1e-107	388
gi|332512805|gb|JI979351.1|	Ps_213332	94.12	238	4	10	16	250	25	255	1e-98	359
gi|332512804|gb|JI979350.1|	Ps_261432	92.45	265	0	7	1	249	678	938	3e-99	361
gi|332512803|gb|JI979349.1|	Ps_186804	99.58	472	2	0	13	484	898	427	0	863
gi|332512802|gb|JI979348.1|	Ps_253856	99.43	174	0	1	14	187	1105	1277	3e-85	315
gi|332512801|gb|JI979347.1|	Ps_220424	95	280	1	12	1	280	267	1	5e-119	427
gi|332512800|gb|JI979346.1|	Ps_176913	94.69	245	2	9	3	245	573	338	5e-102	370
gi|332512799|gb|JI979345.1|	Ps_201959	93.68	190	7	5	8	197	184	368	1e-74	279
gi|332512798|gb|JI979344.1|	Ps_261131	96.68	241	8	0	1	241	121	361	2e-111	401
gi|332512797|gb|JI979343.1|	Ps_251131	95.61	387	10	6	18	398	1740	1355	7e-178	623
gi|332512796|gb|JI979342.1|	Ps_177398	97.03	236	2	4	4	239	1783	2013	1e-108	392
gi|332512795|gb|JI979341.1|	Ps_258610	99.04	416	2	2	1	416	365	778	0	745
gi|332512794|gb|JI979340.1|	Ps_261381	99.45	181	0	1	56	235	633	453	3e-89	327
gi|332512793|gb|JI979339.1|	Ps_153228	96.79	249	8	0	2	250	365	117	1e-115	416
gi|332512792|gb|JI979338.1|	Ps_212619	97.17	212	4	1	1	212	283	492	3e-98	357
gi|332512791|gb|JI979337.1|	Ps_220165	95.71	396	2	13	5	398	164	546	6e-178	623
gi|332512790|gb|JI979336.1|	Ps_141411	96.7	273	5	4	1	272	3190	3459	3e-129	460
gi|332512789|gb|JI979335.1|	Ps_212619	85.67	335	25	21	2	324	162	485	2e-93	342
gi|332512788|gb|JI979334.1|	Ps_248389	94.01	451	13	12	1	443	2393	2837	0	673
gi|332512787|gb|JI979333.1|	Ps_173861	97.28	294	1	4	8	300	77	364	4e-139	494
gi|332512786|gb|JI979332.1|	Ps_218989	98.27	404	5	2	1	403	405	3	0	706
gi|332512784|gb|JI979330.1|	Ps_235659	99.34	303	1	1	65	367	474	173	3e-155	547
gi|332512783|gb|JI979329.1|	Ps_200874	95.74	141	6	0	75	215	755	615	3e-59	228
gi|332512782|gb|JI979328.1|	Ps_257879	98.78	164	1	1	2	164	504	667	5e-78	291
gi|332512781|gb|JI979327.1|	Ps_208836	97.94	243	3	2	1	243	294	534	5e-117	420
gi|332512780|gb|JI979326.1|	Ps_244913	94.14	256	14	1	1	256	350	604	2e-107	388
gi|332512779|gb|JI979325.1|	Ps_172792	99.26	135	1	0	5	139	135	269	8e-65	246
gi|332512778|gb|JI979324.1|	Ps_213453	98.92	185	2	0	15	199	20	204	3e-90	331
gi|332512777|gb|JI979323.1|	Ps_129982	99.24	263	0	2	1	262	2607	2868	4e-133	473
gi|332512776|gb|JI979322.1|	Ps_248295	97.32	149	4	0	73	221	76	224	5e-67	254
gi|332512775|gb|JI979321.1|	Ps_147133	98.45	193	2	1	1	192	301	493	4e-93	340
gi|332512774|gb|JI979320.1|	Ps_136825	97.95	195	4	0	13	207	2136	2330	2e-92	339
gi|332512773|gb|JI979319.1|	Ps_188110	96.22	821	10	21	2	819	1824	2626	0	1330
gi|332512772|gb|JI979318.1|	Ps_173861	98.89	271	0	3	1	270	361	93	3e-135	481
gi|332512771|gb|JI979317.1|	Ps_261131	98.62	217	1	2	1	216	279	64	6e-106	383
gi|332512770|gb|JI979316.1|	Ps_245166	92.27	207	5	11	15	220	711	907	8e-76	283
gi|332512769|gb|JI979315.1|	Ps_201141	99.63	270	1	0	1	270	533	264	3e-139	494
gi|332512768|gb|JI979314.1|	Ps_176188	98.61	144	1	1	157	299	305	162	7e-67	254
gi|332512767|gb|JI979313.1|	Ps_211021	93.72	223	3	11	1	219	671	456	2e-88	326
gi|332512766|gb|JI979312.1|	Ps_143840	92.72	206	3	11	122	326	1315	1121	2e-77	289
gi|332512765|gb|JI979311.1|	Ps_143841	94.05	353	8	10	1	350	366	24	1e-149	529
gi|332512764|gb|JI979310.1|	Ps_261131	97.17	247	7	0	1	247	93	339	7e-117	420
gi|332512763|gb|JI979309.1|	Ps_207749	93.56	233	13	1	2	234	96	326	8e-95	346
gi|332512762|gb|JI979308.1|	Ps_237777	95.71	163	2	5	1	163	447	604	5e-68	257
gi|332512761|gb|JI979307.1|	Ps_241316	97.03	303	8	1	7	309	64	365	4e-144	510
gi|332512760|gb|JI979306.1|	Ps_218989	97.29	221	5	1	2	222	5	224	8e-105	379
gi|332512759|gb|JI979305.1|	Ps_212618	97.86	187	2	2	5	191	20	204	1e-87	322
gi|332512758|gb|JI979304.1|	Ps_242775	98.43	382	3	1	1	379	2673	2292	0	671
gi|332512757|gb|JI979303.1|	Ps_226753	92.61	352	24	2	1	352	614	963	6e-143	507
gi|332512756|gb|JI979302.1|	Ps_219409	91.52	283	22	2	1	282	398	117	2e-107	388
gi|332512755|gb|JI979301.1|	Ps_256644	93.67	158	10	0	101	258	113	270	2e-62	239
gi|332512754|gb|JI979300.1|	Ps_198882	94.59	407	7	14	3	404	828	432	1e-175	616
gi|332512753|gb|JI979299.1|	Ps_147177	96.13	284	8	3	21	304	1122	842	3e-130	464
gi|332512752|gb|JI979298.1|	Ps_158680	97.69	346	6	2	1	344	72	417	4e-169	593
gi|332512751|gb|JI979297.1|	Ps_206987	98.43	254	3	1	1	253	491	744	7e-126	449
gi|332512750|gb|JI979296.1|	Ps_147672	97.08	308	6	3	3	308	314	620	6e-147	520
gi|332512749|gb|JI979295.1|	Ps_149988	98.37	246	3	1	51	296	177	421	8e-121	433
gi|332512748|gb|JI979294.1|	Ps_172775	94.85	194	4	6	12	203	1145	956	2e-81	302
gi|332512747|gb|JI979293.1|	Ps_172768	93.97	199	2	7	1	199	282	94	3e-79	294
gi|332512746|gb|JI979292.1|	Ps_175512	92.34	222	17	0	34	255	590	369	8e-86	316
gi|332512745|gb|JI979291.1|	Ps_231304	95.31	213	4	6	10	222	1650	1444	5e-92	337
gi|332512744|gb|JI979290.1|	Ps_207992	98.72	234	1	2	1	234	695	926	2e-115	414
gi|332512743|gb|JI979289.1|	Ps_174161	94.55	257	1	12	17	271	246	1	3e-106	385
gi|332512742|gb|JI979288.1|	Ps_226405	98.22	225	2	2	1	225	554	332	3e-109	394
gi|332512741|gb|JI979287.1|	Ps_225025	96.38	221	6	2	2	221	14	233	8e-100	363
gi|332512740|gb|JI979286.1|	Ps_241946	97.21	215	2	4	2	212	1067	1281	8e-100	363
gi|332512739|gb|JI979285.1|	Ps_134575	97.63	295	4	3	2	295	72	364	2e-142	505
gi|332512738|gb|JI979284.1|	Ps_213453	99.27	548	4	0	159	706	131	678	0	990
gi|332512737|gb|JI979283.1|	Ps_207474	99.63	273	0	1	4	276	260	531	3e-140	497
gi|332512736|gb|JI979282.1|	Ps_248310	87.94	456	34	9	51	503	677	240	4e-146	518
gi|332512735|gb|JI979281.1|	Ps_230862	95.93	172	0	6	1	172	412	576	2e-72	272
gi|332512734|gb|JI979280.1|	Ps_203535	88.76	347	36	3	174	519	1	345	3e-117	422
gi|332512733|gb|JI979279.1|	Ps_136334	98.4	374	6	0	1	374	945	572	0	660
gi|332512732|gb|JI979278.1|	Ps_215672	97.8	227	0	4	3	228	155	377	5e-107	387
gi|332512731|gb|JI979277.1|	Ps_172781	97.57	247	2	4	1	247	625	383	5e-117	420
gi|332512730|gb|JI979276.1|	Ps_172781	99.6	249	1	0	1	249	363	611	1e-127	455
gi|332512729|gb|JI979275.1|	Ps_187276	94.48	145	8	0	45	189	678	822	4e-58	224
gi|332512728|gb|JI979274.1|	Ps_205555	94.72	322	4	13	34	351	543	231	6e-138	490
gi|332512727|gb|JI979273.1|	Ps_227149	91.38	232	11	9	12	240	426	651	1e-83	309
gi|332512726|gb|JI979272.1|	Ps_261180	96.98	232	0	7	11	239	873	646	7e-106	383
gi|332512725|gb|JI979271.1|	Ps_217020	99.4	333	2	0	1	333	687	355	2e-172	604
gi|332512724|gb|JI979270.1|	Ps_187276	96.18	157	1	5	3	159	829	678	2e-66	252
gi|332512723|gb|JI979269.1|	Ps_187189	95.61	296	5	6	1	293	301	11	1e-133	475
gi|332512722|gb|JI979268.1|	Ps_231482	93.78	402	6	19	3	397	1194	1583	2e-168	592
gi|332512721|gb|JI979267.1|	Ps_229126	91.82	379	16	13	15	389	472	105	3e-146	518
gi|332512720|gb|JI979266.1|	Ps_206201	96.36	302	6	5	4	304	28	325	1e-138	492
gi|332512719|gb|JI979265.1|	Ps_136668	97.2	250	2	5	1	250	978	1222	2e-116	418
gi|332512718|gb|JI979264.1|	Ps_261126	96.98	199	2	4	7	204	14	209	6e-91	333
gi|332512717|gb|JI979263.1|	Ps_213988	95.41	370	6	11	1	369	589	230	1e-164	579
gi|332512716|gb|JI979262.1|	Ps_248385	89.37	348	18	15	5	345	1753	2088	7e-122	436
gi|332512715|gb|JI979261.1|	Ps_261186	94.76	248	3	9	1	245	612	372	9e-105	379
gi|332512714|gb|JI979260.1|	Ps_205555	97.78	270	2	4	1	268	249	516	3e-130	464
gi|332512713|gb|JI979259.1|	Ps_256007	94.33	282	14	2	1	282	525	804	4e-120	431
gi|332512711|gb|JI979257.1|	Ps_245119	90.81	283	9	14	18	299	2774	2508	2e-103	375
gi|332512710|gb|JI979256.1|	Ps_143840	92.28	337	6	18	1	331	1250	928	9e-132	470
gi|332512709|gb|JI979255.1|	Ps_208635	96.18	314	4	7	1	312	780	473	1e-143	508
gi|332512708|gb|JI979254.1|	Ps_227948	89.4	302	16	16	1	298	280	569	2e-101	368
gi|332512707|gb|JI979253.1|	Ps_204373	93.64	220	1	12	1	217	611	820	8e-86	316
gi|332512706|gb|JI979252.1|	Ps_232941	92.28	298	5	13	1	296	430	149	1e-113	409
gi|332512705|gb|JI979251.1|	Ps_201884	93.98	83	3	2	1	83	789	869	1e-28	126
gi|332512704|gb|JI979250.1|	Ps_204864	93.03	201	2	10	9	209	197	385	2e-76	285
gi|332512703|gb|JI979249.1|	Ps_227150	87.18	234	13	15	1	231	174	393	1e-68	259
gi|332512702|gb|JI979248.1|	Ps_219631	95.78	379	6	10	1	376	578	207	5e-174	610
gi|332512701|gb|JI979247.1|	Ps_243253	96.23	239	0	9	1	233	1285	1050	6e-106	383
gi|332512700|gb|JI979246.1|	Ps_206760	94.59	222	9	3	56	276	1	220	1e-93	342
gi|332512699|gb|JI979245.1|	Ps_201071	88.38	198	1	20	30	226	1005	829	2e-56	219
gi|332512698|gb|JI979244.1|	Ps_177577	96.57	350	6	5	1	350	117	460	2e-163	575
gi|332512697|gb|JI979243.1|	Ps_201030	95.71	280	0	10	1	279	456	724	4e-123	440
gi|332512696|gb|JI979242.1|	Ps_188918	90.82	207	6	12	11	213	228	31	1e-72	272
gi|332512695|gb|JI979241.1|	Ps_261159	92.41	316	3	21	20	331	553	255	1e-120	433
gi|332512694|gb|JI979240.1|	Ps_136158	95.04	423	8	10	1	420	583	171	0	652
gi|332512692|gb|JI979238.1|	Ps_208837	94.24	243	2	11	51	291	287	519	4e-99	361
gi|332512691|gb|JI979237.1|	Ps_228242	91.67	228	7	11	1	223	234	14	3e-84	311
gi|332512690|gb|JI979236.1|	Ps_261250	93.5	369	3	20	45	411	487	836	4e-150	531
gi|332512689|gb|JI979235.1|	Ps_154423	94.2	276	2	12	1	272	590	325	1e-114	412
gi|332512688|gb|JI979234.1|	Ps_137620	91.55	355	25	5	3	354	632	984	1e-136	486
gi|332512687|gb|JI979233.1|	Ps_202990	93.2	250	2	15	37	286	380	146	2e-97	355
gi|332512686|gb|JI979232.1|	Ps_177382	95.36	366	1	16	2	366	763	413	9e-162	569
gi|332512684|gb|JI979230.1|	Ps_231303	92.31	299	8	15	55	345	553	262	3e-116	418
gi|332512683|gb|JI979229.1|	Ps_244629	94.65	355	4	15	12	363	262	604	2e-152	538
gi|332512682|gb|JI979228.1|	Ps_218989	94.62	279	4	11	1	277	339	70	5e-118	424
gi|332512681|gb|JI979227.1|	Ps_187408	86.32	190	13	13	44	229	295	475	4e-49	195
gi|332512680|gb|JI979226.1|	Ps_187371	94.89	235	8	4	82	316	568	338	1e-104	379
gi|332512679|gb|JI979225.1|	Ps_226405	96.05	228	3	5	1	228	553	332	2e-101	368
gi|332512678|gb|JI979224.1|	Ps_261228	94	400	3	21	16	410	3	386	7e-168	590
gi|332512677|gb|JI979223.1|	Ps_222616	93.01	186	4	9	1	184	404	582	2e-70	265
gi|332512676|gb|JI979222.1|	Ps_177065	95.1	245	1	11	1	245	54	287	3e-104	377
gi|332512675|gb|JI979221.1|	Ps_226405	91.96	224	1	17	3	222	553	343	6e-81	300
gi|332512674|gb|JI979220.1|	Ps_251029	92.83	237	5	12	3	239	382	158	7e-91	333
gi|332512673|gb|JI979219.1|	Ps_207682	94.17	120	0	7	91	207	446	331	1e-43	176
gi|332512672|gb|JI979218.1|	Ps_248300	94.51	273	0	15	1	273	401	658	5e-113	407
gi|332512671|gb|JI979217.1|	Ps_203592	98.47	131	1	1	1	131	130	1	3e-60	231
gi|332512670|gb|JI979216.1|	Ps_176896	97.12	278	0	8	45	320	950	1221	1e-129	462
gi|332512669|gb|JI979215.1|	Ps_203535	94.61	241	2	11	6	242	439	206	7e-101	366
gi|332512668|gb|JI979214.1|	Ps_261151	92.77	249	1	16	1	245	631	866	3e-94	344
gi|332512667|gb|JI979213.1|	Ps_261180	99.4	333	1	1	21	353	245	576	9e-172	603
gi|332512666|gb|JI979212.1|	Ps_254869	95.63	389	4	12	1	382	953	571	3e-176	617
gi|332512664|gb|JI979210.1|	Ps_261228	90.61	394	5	27	9	397	130	496	3e-141	501
gi|332512663|gb|JI979209.1|	Ps_244917	92.97	185	10	3	1	183	535	718	2e-71	268
gi|332512662|gb|JI979208.1|	Ps_129988	98.92	278	3	0	1	278	954	677	3e-140	497
gi|332512661|gb|JI979207.1|	Ps_147875	87.76	245	16	11	1	239	832	596	2e-73	276
gi|332512660|gb|JI979206.1|	Ps_206760	87.5	216	9	17	1	214	215	16	7e-61	233
gi|332512659|gb|JI979205.1|	Ps_172967	93.23	384	3	20	9	383	533	902	1e-154	545
gi|332512658|gb|JI979204.1|	Ps_261131	94.49	236	5	7	4	239	353	126	1e-98	359
gi|332512657|gb|JI979203.1|	Ps_201141	93.72	239	4	9	1	236	203	433	7e-96	350
gi|332512656|gb|JI979202.1|	Ps_248806	94.4	268	4	9	1	267	1371	1114	2e-112	405
gi|332512655|gb|JI979201.1|	Ps_244913	92.43	317	14	10	1	315	519	211	8e-126	449
gi|332512654|gb|JI979200.1|	Ps_201959	92.66	368	9	16	1	367	528	178	1e-145	516
gi|332512653|gb|JI979199.1|	Ps_206201	95.4	261	5	7	8	267	89	343	1e-113	409
gi|332512652|gb|JI979198.1|	Ps_218989	93.43	213	9	5	13	222	6	216	2e-86	318
gi|332512651|gb|JI979197.1|	Ps_177382	88.43	415	1	43	1	414	845	477	2e-128	459
gi|332512650|gb|JI979196.1|	Ps_223124	98.01	301	1	5	1	300	386	90	6e-147	520
gi|332512649|gb|JI979195.1|	Ps_175038	94.69	226	6	6	1	225	1282	1502	7e-96	350
gi|332512648|gb|JI979194.1|	Ps_172718	94.21	242	1	13	7	240	99	335	4e-98	357
gi|332512647|gb|JI979193.1|	Ps_132217	98.94	284	3	0	1	284	62	345	1e-144	512
gi|332512646|gb|JI979192.1|	Ps_223594	94.89	235	2	9	8	235	256	25	8e-100	363
gi|332512645|gb|JI979191.1|	Ps_261375	92.72	426	5	26	2	426	560	160	2e-169	595
gi|332512644|gb|JI979190.1|	Ps_211595	92.47	239	4	14	11	248	687	462	6e-92	337
gi|332512643|gb|JI979189.1|	Ps_250273	95.83	288	3	9	1	286	413	693	1e-128	459
gi|332512642|gb|JI979188.1|	Ps_176995	93.4	667	14	29	3	665	213	853	0	974
gi|332512641|gb|JI979187.1|	Ps_173655	99.19	372	2	1	1	372	624	994	0	671
gi|332512640|gb|JI979186.1|	Ps_154423	95.59	363	3	12	94	455	1155	805	3e-162	571
gi|332512639|gb|JI979185.1|	Ps_203535	94.56	294	4	12	5	296	32	315	4e-124	444
gi|332512638|gb|JI979184.1|	Ps_256548	91.79	207	3	11	1	207	482	674	3e-74	278
gi|332512637|gb|JI979183.1|	Ps_218989	96.04	328	4	9	1	326	418	98	4e-149	527
gi|332512636|gb|JI979182.1|	Ps_248304	97.17	212	5	1	115	325	1	212	9e-98	357
gi|332512635|gb|JI979181.1|	Ps_235821	88.92	343	4	33	3	340	228	541	4e-109	394
gi|332512634|gb|JI979180.1|	Ps_226577	91.63	227	1	18	137	362	781	572	4e-80	298
gi|332512633|gb|JI979179.1|	Ps_131257	95.18	249	1	10	12	259	72	310	7e-106	383
gi|332512632|gb|JI979178.1|	Ps_229126	98.81	421	4	1	2	422	53	472	0	752
gi|332512631|gb|JI979177.1|	Ps_261207	97.13	209	2	3	10	218	27	231	2e-96	351
gi|332512630|gb|JI979176.1|	Ps_187207	92.06	277	1	19	1	277	621	876	8e-102	370
gi|332512629|gb|JI979175.1|	Ps_173370	93.79	306	4	13	1	305	1305	1596	3e-125	448
gi|332512628|gb|JI979174.1|	Ps_244913	95.75	306	3	7	1	304	428	131	6e-137	486
gi|332512627|gb|JI979173.1|	Ps_261131	97.54	244	1	5	61	303	305	66	1e-114	412
gi|332512626|gb|JI979172.1|	Ps_261201	98.99	298	3	0	1	298	104	401	6e-152	536
gi|332512625|gb|JI979171.1|	Ps_261264	94.79	326	2	14	1	323	1104	791	3e-140	497
gi|332512624|gb|JI979170.1|	Ps_173784	93.75	176	2	9	1	176	137	303	2e-67	255
gi|332512623|gb|JI979169.1|	Ps_220933	96.76	309	0	10	41	348	844	545	6e-143	507
gi|332512622|gb|JI979168.1|	Ps_261151	95.97	372	2	12	1	370	758	398	1e-169	595
gi|332512621|gb|JI979167.1|	Ps_201236	95.57	406	2	14	1	406	1163	774	0	640
gi|332512620|gb|JI979166.1|	Ps_254885	93.69	412	14	12	34	444	23	423	6e-174	610
gi|332512619|gb|JI979165.1|	Ps_230527	93.16	380	0	24	125	502	427	72	4e-151	534
gi|332512618|gb|JI979164.1|	Ps_261126	95.45	242	3	8	1	239	783	1019	2e-106	385
gi|332512617|gb|JI979163.1|	Ps_206943	94.09	237	0	14	1	237	622	844	2e-95	348
gi|332512616|gb|JI979162.1|	Ps_261209	96.46	339	2	10	1	335	63	395	2e-157	555
gi|332512615|gb|JI979161.1|	Ps_203709	97.54	203	2	3	1	203	338	537	6e-94	344
gi|332512614|gb|JI979160.1|	Ps_247669	91.7	289	2	19	1	286	914	645	3e-105	381
gi|332512613|gb|JI979159.1|	Ps_201883	94.47	235	3	10	1	233	470	244	1e-98	359
gi|332512612|gb|JI979158.1|	Ps_232927	98.55	275	3	1	1	275	664	391	6e-137	486
gi|332512611|gb|JI979157.1|	Ps_207992	97.65	213	2	3	1	213	611	820	8e-101	366
gi|332512610|gb|JI979156.1|	Ps_213468	86.15	231	7	20	8	238	626	421	2e-60	231
gi|332512609|gb|JI979155.1|	Ps_172970	93.89	229	4	10	72	299	40	259	7e-92	337
gi|332512608|gb|JI979154.1|	Ps_172967	95.79	356	3	12	35	389	384	40	1e-160	566
gi|332512607|gb|JI979153.1|	Ps_261365	93.93	313	3	14	10	322	123	419	1e-129	462
gi|332512605|gb|JI979151.1|	Ps_133598	97.77	179	3	1	1	179	2366	2189	7e-85	313
gi|332512604|gb|JI979150.1|	Ps_261140	96.62	148	0	5	25	168	19	165	4e-63	241
gi|332512603|gb|JI979149.1|	Ps_221672	94.16	154	1	7	93	244	1	148	1e-59	230
gi|332512602|gb|JI979148.1|	Ps_200187	95.69	348	5	10	1	348	36	373	2e-158	558
gi|332512601|gb|JI979147.1|	Ps_223224	93.27	208	1	13	7	210	705	507	3e-79	294
gi|332512600|gb|JI979146.1|	Ps_172718	96.22	238	0	9	9	246	99	327	3e-105	381
gi|332512599|gb|JI979145.1|	Ps_207660	96.58	234	3	4	4	236	1104	1333	6e-106	383
gi|332512598|gb|JI979144.1|	Ps_261228	95.69	418	4	14	30	441	188	597	0	662
gi|332512597|gb|JI979143.1|	Ps_227948	91.23	171	12	3	69	237	112	281	2e-60	231
gi|332512596|gb|JI979142.1|	Ps_134929	98.64	220	1	2	1	219	290	508	1e-107	388
gi|332512594|gb|JI979140.1|	Ps_248428	97.65	255	2	4	110	363	1033	1284	8e-122	436
gi|332512593|gb|JI979139.1|	Ps_205555	93.44	259	6	9	1	257	363	612	4e-103	374
gi|332512592|gb|JI979138.1|	Ps_245647	97.57	206	1	4	31	236	442	643	7e-96	350
gi|332512591|gb|JI979137.1|	Ps_231304	88.44	225	12	12	8	229	1071	1284	8e-70	263
gi|332512590|gb|JI979136.1|	Ps_205553	98.53	68	0	1	120	187	1	67	2e-26	119
gi|332512589|gb|JI979135.1|	Ps_137620	92.03	276	17	5	45	319	937	666	3e-106	385
gi|332512588|gb|JI979134.1|	Ps_129982	94.12	204	2	10	1	199	2678	2876	1e-82	305
gi|332512587|gb|JI979133.1|	Ps_220934	96.88	320	4	6	1	318	896	581	3e-151	534
gi|332512586|gb|JI979132.1|	Ps_207992	94.95	218	4	6	1	217	638	427	1e-92	339
gi|332512585|gb|JI979131.1|	Ps_136668	92.56	242	2	15	1	241	993	767	7e-91	333
gi|332512584|gb|JI979130.1|	Ps_176093	98.26	115	1	1	25	139	690	577	6e-51	200
gi|332512583|gb|JI979129.1|	Ps_201306	96.06	431	3	13	15	445	476	892	0	691
gi|332512582|gb|JI979128.1|	Ps_233490	93.97	199	4	8	61	258	730	539	9e-80	296
gi|332512581|gb|JI979127.1|	Ps_256645	86.91	382	39	10	55	434	638	266	3e-117	422
gi|332512580|gb|JI979126.1|	Ps_206201	93.56	357	8	13	1	356	676	334	7e-147	520
gi|332512579|gb|JI979125.1|	Ps_253428	94.91	216	5	5	6	218	232	444	1e-93	342
gi|332512578|gb|JI979124.1|	Ps_147026	91.14	271	13	10	76	342	37	300	2e-103	375
gi|332512577|gb|JI979123.1|	Ps_134575	100	74	0	0	177	250	406	333	6e-32	137
gi|332512575|gb|JI979121.1|	Ps_130048	93	243	5	12	16	254	1140	906	1e-94	346
gi|332512574|gb|JI979120.1|	Ps_143840	88.52	270	2	21	1	270	730	970	8e-81	300
gi|332512573|gb|JI979119.1|	Ps_217641	99.2	250	2	0	1	250	474	225	2e-126	451
gi|332512572|gb|JI979118.1|	Ps_207992	97.36	265	4	3	1	264	593	855	3e-125	448
gi|332512571|gb|JI979117.1|	Ps_187357	98.39	62	0	1	134	195	149	209	4e-23	108
gi|332512570|gb|JI979116.1|	Ps_176835	94.31	422	3	20	46	467	877	477	4e-180	630
gi|332512569|gb|JI979115.1|	Ps_261432	89.42	208	7	13	10	208	939	738	1e-67	255
gi|332512568|gb|JI979114.1|	Ps_261265	92.02	213	2	15	82	293	35	233	2e-76	285
gi|332512567|gb|JI979113.1|	Ps_220269	88.89	171	1	18	9	179	1024	872	9e-50	196
gi|332512566|gb|JI979112.1|	Ps_187189	98.96	289	0	3	1	289	308	23	3e-145	514
gi|332512565|gb|JI979111.1|	Ps_147828	97.52	161	0	4	22	182	1729	1885	1e-72	272
gi|332512564|gb|JI979110.1|	Ps_207992	94.26	244	2	9	1	242	693	926	8e-101	366
gi|332512563|gb|JI979109.1|	Ps_218989	97.76	313	4	3	8	319	447	137	6e-152	536
gi|332512562|gb|JI979108.1|	Ps_260025	89.1	312	1	30	1	310	26	306	2e-98	359
gi|332512561|gb|JI979107.1|	Ps_176434	98.86	175	1	1	80	253	1	175	3e-84	311
gi|332512560|gb|JI979106.1|	Ps_248295	90.33	331	24	8	3	330	276	601	6e-119	427
gi|332512559|gb|JI979105.1|	Ps_219408	94.66	281	3	12	60	337	376	647	5e-119	427
gi|332512558|gb|JI979104.1|	Ps_156054	91.84	429	12	18	2	427	409	1	4e-165	580
gi|332512557|gb|JI979103.1|	Ps_226405	96.93	228	0	7	2	228	553	332	1e-103	375
gi|332512556|gb|JI979102.1|	Ps_172775	92.33	339	2	23	3	334	1365	1686	3e-130	464
gi|332512555|gb|JI979101.1|	Ps_176093	96.41	195	4	2	15	209	690	499	4e-88	324
gi|332512554|gb|JI979100.1|	Ps_136668	95.61	342	4	10	9	346	1353	1019	2e-152	538
gi|332512553|gb|JI979099.1|	Ps_173655	98.51	201	2	1	2	202	88	287	4e-98	357
gi|332512552|gb|JI979098.1|	Ps_248397	93.39	242	12	4	1	241	974	736	1e-98	359
gi|332512551|gb|JI979097.1|	Ps_257879	92.61	352	4	22	38	385	1133	800	6e-138	490
gi|332512550|gb|JI979096.1|	Ps_151761	96.18	340	7	6	1	340	2531	2198	2e-157	555
gi|332512549|gb|JI979095.1|	Ps_136668	93.58	265	1	16	1	263	993	743	7e-106	383
gi|332512548|gb|JI979094.1|	Ps_212911	99.59	243	1	0	1	243	1808	1566	9e-125	446
gi|332512547|gb|JI979093.1|	Ps_189250	98.82	254	2	1	1	254	1806	2058	6e-127	453
[truncated: 78,937 more rows]

## Sheet: Parafield_Kaur
Query	Reference	%_identity	alignment_length	mismatches	gap_openings	q_start	q_end	s_start	s_end	e_value	bit_score
contig00001	Ps_148223	100	589	0	0	1	589	236	824	0	1088
contig00002	Ps_148223	96.44	253	4	4	108	359	787	539	1e-114	412
contig00003	Ps_187266	100	165	0	0	201	365	4115	4279	2e-82	305
contig00004	Ps_261151	99.93	1386	1	0	180	1565	1395	10	0	2555
contig00005	Ps_187266	96.7	364	0	4	185	547	6180	5828	2e-169	595
contig00006	Ps_148223	99.48	4659	17	6	1	4656	1266	5920	0	8464
contig00007	Ps_176744	100	1697	0	0	111	1807	304	2000	0	3134
contig00008	Ps_244915	97.87	1032	22	0	98	1129	1032	1	0	1784
contig00009	Ps_232987	100	410	0	0	1	410	410	1	0	758
contig00010	Ps_187266	99.9	5823	6	0	44	5866	6304	482	0	10720
contig00011	Ps_160897	99.58	1444	1	3	295	1733	6205	4762	0	2628
contig00012	Ps_260292	90.01	1011	69	29	1	992	22	1019	0	1279
contig00013	Ps_232846	99.44	179	1	0	91	269	235	57	3e-88	326
contig00014	Ps_260293	89.12	1029	71	38	2	1009	4	1012	0	1242
contig00015	Ps_244917	97.03	538	16	0	74	611	899	362	0	905
contig00016	Ps_187266	98.78	82	0	1	1	81	5482	5563	5e-34	145
contig00017	Ps_136825	98.94	1128	4	6	1	1125	817	1939	0	2010
contig00018	Ps_250810	98.73	157	1	1	83	238	463	307	3e-74	278
contig00019	Ps_261766	99.65	288	1	0	1	288	507	220	7e-149	527
contig00020	Ps_187266	99.69	322	1	0	1	322	3807	3486	5e-168	590
contig00021	Ps_187266	100	181	0	0	7	187	6124	6304	2e-91	335
contig00022	Ps_219760	100	572	0	0	218	789	593	22	0	1057
contig00023	Ps_162844	88.2	1034	68	41	1	998	241	1256	0	1184
contig00024	Ps_232987	99.55	881	0	4	1121	1997	881	1	0	1602
contig00025	Ps_219758	96.17	339	8	4	16	350	53	390	9e-156	549
contig00026	Ps_261128	100	987	0	0	1	987	1086	100	0	1823
contig00027	Ps_162844	86.54	1159	86	52	1	1116	528	1659	0	1212
contig00028	Ps_244915	93.41	334	20	2	80	412	1	333	5e-139	494
contig00029	Ps_187266	97.27	183	3	2	1	183	3670	3490	8e-84	309
contig00030	Ps_146639	99.56	227	0	1	1	227	1423	1198	1e-114	412
contig00031	Ps_244915	83.33	768	103	22	1	752	759	1	0	686
contig00032	Ps_172747	99.49	1173	2	2	3	1173	1189	19	0	2130
contig00033	Ps_240249	97.94	777	13	3	13	788	17	791	0	1343
contig00034	Ps_207992	100	492	0	0	1	492	435	926	0	909
contig00035	Ps_176980	100	705	0	0	505	1209	1	705	0	1303
contig00036	Ps_244913	93.32	614	29	5	1	606	1077	468	0	896
contig00037	Ps_201030	100	773	0	0	1	773	846	74	0	1428
contig00038	Ps_226240	97.26	987	12	11	741	1713	599	1584	0	1659
contig00039	Ps_248389	89.2	2834	254	49	80	2886	127	2935	0	3491
contig00040	Ps_202442	100	195	0	0	1	195	195	1	5e-99	361
contig00041	Ps_248380	98.99	2868	18	6	1	2865	71	2930	0	5125
contig00042	Ps_220269	99.38	968	6	0	1	968	1028	61	0	1755
contig00043	Ps_207991	97.9	620	11	2	3	621	824	206	0	1072
contig00044	Ps_207992	98.18	548	10	0	1	548	379	926	0	957
contig00045	Ps_231303	99.73	736	2	0	91	826	753	18	0	1349
contig00046	Ps_172757	99.57	696	1	2	1	694	26	721	0	1267
contig00047	Ps_205553	98.57	350	3	2	154	502	1	349	4e-176	617
contig00048	Ps_203441	98.87	705	8	0	16	720	973	269	0	1258
contig00049	Ps_205555	99.71	689	0	1	67	753	704	16	0	1260
contig00050	Ps_257848	94.25	504	18	7	8	507	682	1178	0	760
contig00051	Ps_223355	97.38	610	15	1	20	628	1	610	0	1037
contig00052	Ps_153377	99.73	374	0	1	1	373	32	405	0	684
contig00053	Ps_261267	99.94	1774	0	1	14	1786	59	1832	0	3269
contig00054	Ps_224591	97.08	308	7	2	32	338	107	413	4e-146	518
contig00055	Ps_187756	100	421	0	0	44	464	1	421	0	778
contig00056	Ps_261357	98.77	163	2	0	138	300	712	550	5e-78	291
contig00057	Ps_212980	99.84	627	1	0	973	1599	889	263	0	1153
contig00058	Ps_228768	99.58	713	3	0	333	1045	785	73	0	1301
contig00059	Ps_133286	99.8	987	1	1	1	986	1088	102	0	1810
contig00060	Ps_219759	98.42	442	6	1	6	446	8	449	0	776
contig00061	Ps_211443	98.59	568	8	0	1	568	568	1	0	1005
contig00062	Ps_218356	99.76	410	1	0	845	1254	428	19	0	752
contig00063	Ps_261174	100	709	0	0	1	709	23	731	0	1310
contig00064	Ps_172757	98.81	337	0	4	1	333	384	720	3e-170	597
contig00065	Ps_218989	97.68	732	6	9	1	725	8	735	0	1247
contig00066	Ps_207992	96.35	137	4	1	88	224	926	791	4e-58	224
contig00067	Ps_201410	94.41	358	17	3	274	630	7	362	6e-155	547
contig00068	Ps_133286	99.11	224	1	1	23	246	1098	876	2e-111	401
contig00069	Ps_219761	97.82	367	1	3	1	367	371	730	4e-179	627
contig00070	Ps_223354	95.06	263	1	4	1	251	337	599	5e-112	403
contig00071	Ps_201453	100	559	0	0	1	559	40	598	0	1033
contig00072	Ps_218989	97.8	91	1	1	1	91	10	99	5e-38	156
contig00073	Ps_232846	98.28	116	2	0	208	323	116	1	9e-52	204
contig00074	Ps_206201	98.77	1138	12	2	1	1137	76	1212	0	2023
contig00075	Ps_261126	99.91	1153	0	1	20	1171	14	1166	0	2122
contig00076	Ps_176975	97.56	984	12	7	35	1014	11	986	0	1674
contig00077	Ps_240252	99.3	852	4	2	27	876	1136	1987	0	1539
contig00078	Ps_220269	96.7	273	4	3	1	268	55	327	7e-126	449
contig00079	Ps_223355	96.57	204	5	2	1	203	312	110	4e-92	337
contig00080	Ps_205554	92.69	219	10	4	1	214	289	72	4e-84	311
contig00081	Ps_172748	99.2	1623	12	1	2	1623	23	1645	0	2924
contig00082	Ps_172967	100	1138	0	0	1	1138	1154	17	0	2102
contig00083	Ps_248379	98.35	2728	36	8	134	2855	2750	26	0	4780
contig00084	Ps_172657	97.39	459	11	1	229	687	475	18	0	780
contig00085	Ps_240252	98.44	512	7	1	115	626	810	300	0	900
contig00086	Ps_187756	96.13	155	4	2	1	154	248	401	1e-66	252
contig00087	Ps_223354	91.67	108	7	2	22	128	582	476	2e-35	148
contig00088	Ps_160899	100	2013	0	0	1	2013	3855	1843	0	3718
contig00089	Ps_222828	99.04	1255	4	6	1	1249	24	1276	0	2244
contig00090	Ps_173655	100	1029	0	0	1	1029	1114	86	0	1901
contig00091	Ps_172697	100	769	0	0	4	772	787	19	0	1421
contig00092	Ps_231302	100	428	0	0	1	428	1074	1501	0	791
contig00093	Ps_261420	100	722	0	0	6	727	3	724	0	1334
contig00094	Ps_139695	97.94	874	6	11	6	869	88	959	0	1504
contig00095	Ps_232996	91.6	714	43	16	391	1096	710	6	0	970
contig00096	Ps_222616	98.69	613	8	0	3	615	613	1	0	1088
contig00097	Ps_201411	100	281	0	0	265	545	1	281	1e-146	520
contig00098	Ps_249215	99.34	1510	10	0	1	1510	1516	7	0	2734
contig00099	Ps_261134	100	625	0	0	1	625	31	655	0	1155
contig00100	Ps_176913	99.82	551	1	0	1	551	27	577	0	1013
contig00101	Ps_207991	94.89	176	7	2	12	185	206	381	3e-73	274
contig00102	Ps_223355	96.04	227	6	3	14	239	1	225	7e-101	366
contig00103	Ps_134575	99.42	343	2	0	58	400	406	64	6e-178	623
contig00104	Ps_262496	99.56	689	1	2	2	689	9	696	0	1254
contig00105	Ps_231304	91.03	301	19	6	5	303	1081	1375	8e-111	399
contig00106	Ps_188143	100	561	0	0	338	898	1	561	0	1037
contig00107	Ps_172322	99.79	937	2	0	4	940	942	6	0	1720
contig00108	Ps_261214	99.52	825	1	3	1	825	858	37	0	1498
contig00109	Ps_248385	85.76	878	101	24	1152	2017	1165	2030	0	907
contig00110	Ps_207992	91.15	836	69	5	1	834	94	926	0	1129
contig00111	Ps_201141	100	887	0	0	1	887	23	909	0	1639
contig00112	Ps_261225	100	847	0	0	1	847	938	92	0	1565
contig00113	Ps_201410	86.63	172	16	7	80	248	171	338	8e-46	183
contig00114	Ps_189242	100	797	0	0	1	797	719	1515	0	1472
contig00115	Ps_207647	99.79	947	2	0	1	947	38	984	0	1738
contig00116	Ps_236062	99.58	2881	1	9	3715	6587	1	2878	0	5243
contig00117	Ps_261207	100	423	0	0	1	423	29	451	0	782
contig00118	Ps_187276	88.74	595	51	12	187	771	241	829	0	713
contig00119	Ps_201883	99.66	593	2	0	331	923	613	21	0	1085
contig00120	Ps_130003	94.83	715	37	0	2	716	12	726	0	1116
contig00121	Ps_250271	99.9	957	1	0	1	957	957	1	0	1762
contig00122	Ps_213984	99.04	521	5	0	2	522	20	540	0	935
contig00124	Ps_172819	99.57	234	1	0	1	234	234	1	7e-119	427
contig00125	Ps_261396	100	1602	0	0	1	1602	1672	71	0	2959
contig00126	Ps_202021	97.84	787	13	4	103	887	1	785	0	1356
contig00127	Ps_200022	99.57	470	2	0	1	470	17	486	0	857
contig00128	Ps_187494	100	795	0	0	1	795	11	805	0	1469
contig00129	Ps_203535	98.54	616	7	2	1	615	616	2	0	1086
contig00130	Ps_133286	97.64	594	12	2	1	593	777	185	0	1018
contig00131	Ps_163694	100	1007	0	0	35	1041	1032	26	0	1860
contig00132	Ps_261331	100	488	0	0	116	603	525	38	0	902
contig00133	Ps_175076	99.91	1107	0	1	1	1107	189	1294	0	2037
contig00134	Ps_208455	97.87	657	12	2	232	887	789	134	0	1134
contig00135	Ps_223227	98.84	1203	13	1	1	1202	1223	21	0	2143
contig00136	Ps_176790	99.73	753	2	0	1	753	753	1	0	1380
contig00137	Ps_223227	91.32	680	46	9	2	673	819	1493	0	917
contig00138	Ps_153576	100	215	0	0	97	311	1081	867	5e-110	398
contig00139	Ps_199203	100	213	0	0	369	581	1	213	1e-108	394
contig00140	Ps_249321	96.72	183	3	3	16	196	414	233	3e-81	302
contig00141	Ps_201625	99.13	919	8	0	17	935	1699	781	0	1653
contig00142	Ps_261124	100	1257	0	0	1	1257	45	1301	0	2322
contig00143	Ps_200022	98.93	468	3	2	1	466	608	141	0	835
contig00144	Ps_130003	100	1200	0	0	11	1210	718	1917	0	2217
contig00145	Ps_219326	99.41	682	3	1	75	756	701	21	0	1236
contig00146	Ps_261149	99.87	782	1	0	1	782	1229	448	0	1439
contig00147	Ps_261272	96.74	215	2	3	153	363	1	214	1e-96	353
contig00148	Ps_227949	95.53	984	38	6	132	1112	112	1092	0	1568
contig00149	Ps_208457	93.64	629	26	12	51	669	1117	493	0	928
contig00150	Ps_261147	100	1185	0	0	1	1185	1327	143	0	2189
contig00151	Ps_187276	94.3	544	20	5	131	664	280	822	0	822
contig00152	Ps_172650	99.69	1290	1	3	130	1416	2366	1077	0	2357
contig00153	Ps_239584	99.34	912	5	1	1	911	408	1319	0	1650
contig00154	Ps_261246	99.43	174	0	1	132	304	1	174	3e-85	315
contig00155	Ps_176975	99.49	395	2	0	1	395	16	410	0	719
contig00156	Ps_134929	93.54	619	19	8	1	619	635	38	0	902
contig00157	Ps_199204	99.35	459	3	0	361	819	11	469	0	832
contig00158	Ps_201286	97.66	642	13	2	14	654	641	1	0	1101
contig00159	Ps_261211	100	560	0	0	1	560	39	598	0	1035
contig00160	Ps_261368	99.85	671	0	1	1	671	5	674	0	1232
contig00161	Ps_220086	98.54	343	2	3	1	343	406	67	7e-172	603
contig00162	Ps_231302	99.66	298	1	0	1	298	1848	1551	1e-154	545
contig00163	Ps_129438	100	1033	0	0	43	1075	1	1033	0	1908
contig00164	Ps_178506	100	532	0	0	1	532	41	572	0	983
contig00165	Ps_129665	99.2	376	0	1	1	376	496	124	0	675
contig00166	Ps_162946	99.96	2330	1	0	121	2450	89	2418	0	4298
contig00167	Ps_261233	100	722	0	0	215	936	761	40	0	1334
contig00168	Ps_178544	100	219	0	0	1	219	131	349	3e-112	405
contig00169	Ps_177096	100	2159	0	0	1	2159	2166	8	0	3988
contig00170	Ps_245910	99.36	782	5	0	557	1338	832	51	0	1417
contig00171	Ps_262194	99.8	984	1	1	1	983	1122	139	0	1805
contig00172	Ps_248302	98.58	423	5	1	284	705	80	502	0	747
contig00173	Ps_213452	99.89	908	1	0	8	915	72	979	0	1672
contig00174	Ps_223228	99.85	1336	0	2	1	1336	109	1442	0	2455
contig00175	Ps_223185	99.65	1430	5	0	58	1487	894	2323	0	2614
contig00176	Ps_261396	100	107	0	0	1	107	777	883	4e-50	198
contig00177	Ps_261186	99.9	998	1	0	1	998	1042	45	0	1838
contig00178	Ps_129430	97.66	727	12	5	8	733	1223	501	0	1243
contig00179	Ps_208835	99.89	871	0	1	1	870	956	86	0	1602
contig00180	Ps_131426	100	626	0	0	1	626	635	10	0	1157
contig00181	Ps_261144	99.93	1488	1	0	10	1497	1352	2839	0	2743
contig00182	Ps_148223	93.22	693	26	16	1	683	804	1485	0	1000
contig00183	Ps_147214	99.35	613	3	1	400	1012	3	614	0	1109
contig00184	Ps_187189	99.87	780	0	1	10	789	1	779	0	1434
contig00185	Ps_138217	95.16	847	23	2	359	1187	847	1	0	1321
contig00186	Ps_245834	89.6	1154	103	16	1	1146	1382	238	0	1450
contig00187	Ps_261227	100	1005	0	0	5	1009	1134	130	0	1857
contig00188	Ps_160908	99.76	5382	2	6	75	5448	221	5599	0	9856
contig00189	Ps_261426	100	711	0	0	1	711	763	53	0	1314
contig00190	Ps_200697	97.36	643	2	8	156	783	1821	2463	0	1079
contig00191	Ps_177033	99.89	881	0	1	1	880	887	7	0	1620
contig00192	Ps_187408	94.69	414	17	5	200	609	459	47	0	638
contig00193	Ps_240688	99.95	2116	0	1	1	2115	2615	500	0	3901
contig00194	Ps_172819	94.37	231	13	0	3	233	232	2	2e-97	355
contig00195	Ps_207924	99.68	616	2	0	311	926	644	29	0	1127
contig00196	Ps_173688	100	2705	0	0	13	2717	2720	16	0	4996
contig00197	Ps_245647	100	771	0	0	1	771	822	52	0	1424
contig00198	Ps_261160	98.34	361	3	3	1	359	810	1169	3e-180	630
contig00199	Ps_130052	99.78	453	0	1	6	457	1	453	0	830
contig00200	Ps_131419	95.74	376	13	2	99	474	660	288	1e-171	603
contig00201	Ps_208533	99.61	779	1	2	45	823	9	785	0	1421
contig00202	Ps_177270	99.66	1165	4	0	23	1187	1253	89	0	2130
contig00203	Ps_186804	100	894	0	0	8	901	4	897	0	1652
contig00204	Ps_201411	100	124	0	0	1	124	124	1	9e-60	230
contig00205	Ps_246298	99.94	1807	0	1	197	2002	3535	1729	0	3330
contig00206	Ps_207992	89.87	79	3	5	88	162	926	849	6e-20	97.1
contig00207	Ps_248447	98.16	544	7	2	1	541	567	24	0	946
contig00208	Ps_208635	99.86	1432	2	0	1	1432	1698	267	0	2634
contig00209	Ps_147214	99.87	767	1	0	1	767	166	932	0	1411
contig00210	Ps_261161	99.67	912	3	0	182	1093	926	15	0	1668
contig00211	Ps_173036	99.71	698	2	0	1	698	18	715	0	1279
contig00212	Ps_250720	99.76	818	2	0	28	845	828	11	0	1500
contig00213	Ps_224757	100	485	0	0	382	866	667	183	0	896
contig00214	Ps_223805	99.18	1586	6	3	1	1585	45	1624	0	2850
contig00215	Ps_133244	99.88	824	1	0	7	830	886	63	0	1517
contig00216	Ps_173308	100	1000	0	0	1	1000	14	1013	0	1847
contig00217	Ps_187414	99.36	779	1	2	16	790	1242	464	0	1408
contig00218	Ps_261506	100	1770	0	0	1	1770	4	1773	0	3269
contig00219	Ps_224502	100	481	0	0	512	992	486	6	0	889
contig00220	Ps_213781	99.74	385	1	0	282	666	1	385	0	706
contig00221	Ps_158200	98.7	386	4	1	1	385	1221	1606	0	684
contig00222	Ps_261140	99.89	878	1	0	46	923	889	12	0	1616
contig00223	Ps_261155	100	500	0	0	19	518	1669	1170	0	924
contig00224	Ps_220254	100	921	0	0	1	921	941	21	0	1701
contig00225	Ps_177339	100	833	0	0	7	839	854	22	0	1539
contig00226	Ps_221680	98.69	840	10	1	1	839	187	1026	0	1489
contig00227	Ps_203533	99.9	971	0	1	43	1012	13	983	0	1786
contig00228	Ps_237879	88.42	1433	141	24	273	1691	1	1422	0	1703
contig00229	Ps_245842	90.18	499	42	7	19	514	47	541	0	643
contig00230	Ps_208837	97.33	449	10	2	1	448	473	26	0	761
contig00231	Ps_261238	98.54	480	3	4	5	482	90	567	0	845
contig00232	Ps_172928	99.74	384	1	0	144	527	402	19	0	704
contig00233	Ps_172747	97.79	226	3	2	1	225	916	1140	1e-107	388
contig00234	Ps_173370	98.63	1537	9	8	1	1537	105	1629	0	2712
contig00235	Ps_261268	99.76	848	1	1	1	847	22	869	0	1554
contig00236	Ps_245840	99.15	1535	11	2	1	1533	20	1554	0	2761
contig00237	Ps_176953	100	722	0	0	1	722	16	737	0	1334
contig00238	Ps_250271	86.84	889	92	25	73	949	876	1	0	970
contig00239	Ps_201768	99.73	741	2	0	15	755	1424	684	0	1358
contig00240	Ps_201885	95.74	141	6	0	47	187	1	141	4e-59	228
contig00241	Ps_139746	99.71	683	1	1	44	726	715	34	0	1249
contig00242	Ps_225356	99.33	451	3	0	1	451	25	475	0	817
contig00243	Ps_233536	97.91	191	2	2	1	191	840	1028	7e-90	329
contig00244	Ps_261163	100	743	0	0	1	743	29	771	0	1373
contig00245	Ps_144891	96.53	1356	37	8	1	1350	276	1627	0	2235
contig00246	Ps_151754	98.23	621	8	2	1	619	540	1159	0	1083
contig00247	Ps_212619	92.75	483	19	13	16	488	499	23	0	684
contig00248	Ps_219759	97.71	175	0	4	1	174	443	272	2e-80	298
contig00249	Ps_229126	99.56	450	2	0	1	450	23	472	0	821
contig00250	Ps_204965	99.23	1042	3	3	11	1049	1040	1	0	1875
contig00251	Ps_176907	100	269	0	0	149	417	290	22	4e-140	497
contig00252	Ps_219818	99.72	355	1	0	159	513	3	357	0	651
contig00253	Ps_261218	99.8	985	1	1	11	994	990	6	0	1807
contig00254	Ps_187408	93.53	556	23	8	46	598	1	546	0	815
contig00255	Ps_160908	100	665	0	0	1	665	6818	6154	0	1229
contig00256	Ps_187011	99.8	503	0	1	1	502	70	572	0	922
contig00257	Ps_204135	99.67	1213	4	0	1	1213	21	1233	0	2218
contig00258	Ps_176927	96.47	737	9	7	11	746	800	80	0	1201
contig00259	Ps_228818	89.37	1750	158	27	94	1829	175	1910	0	2176
contig00260	Ps_261364	99.58	955	0	1	1	951	975	21	0	1738
contig00262	Ps_261130	100	592	0	0	126	717	322	913	0	1094
contig00263	Ps_261449	99.18	852	6	1	21	871	6	857	0	1533
contig00264	Ps_187442	100	712	0	0	1	712	730	19	0	1315
contig00265	Ps_173782	99.57	463	0	2	65	527	17	477	0	843
contig00266	Ps_190002	90.41	511	14	20	6	482	6	515	0	640
contig00267	Ps_186889	99.9	985	0	1	1	984	65	1049	0	1812
contig00268	Ps_261191	100	574	0	0	77	650	581	8	0	1061
contig00269	Ps_177138	99.71	1027	3	0	1	1027	23	1049	0	1881
contig00270	Ps_172838	100	770	0	0	1	770	821	52	0	1423
contig00271	Ps_261129	100	1684	0	0	1	1684	12	1695	0	3110
contig00272	Ps_223124	92.64	1304	64	19	162	1449	1307	20	0	1847
contig00273	Ps_261122	100	615	0	0	1	615	79	693	0	1136
contig00274	Ps_172720	99.77	1305	0	3	1	1302	1819	3123	0	2390
contig00275	Ps_261447	99.21	763	4	2	8	768	767	5	0	1375
contig00276	Ps_208456	98.07	467	9	0	1	467	532	66	0	813
contig00277	Ps_187649	98.52	813	11	1	1	812	283	1095	0	1434
contig00278	Ps_227948	100	484	0	0	1	484	1052	569	0	894
contig00279	Ps_261908	99.77	441	0	1	478	917	458	18	0	808
contig00280	Ps_201721	97.09	172	1	4	13	181	192	22	5e-77	287
contig00281	Ps_261222	99.88	860	1	0	1	860	68	927	0	1583
contig00282	Ps_237883	91.11	315	14	9	6	316	1883	1579	3e-115	414
contig00283	Ps_172702	100	619	0	0	1	619	95	713	0	1144
contig00284	Ps_172768	99.76	828	2	0	1	828	75	902	0	1519
contig00285	Ps_173308	97.51	321	6	2	1	319	804	484	3e-155	547
contig00286	Ps_211595	99.83	583	1	0	1	583	679	97	0	1072
contig00287	Ps_201236	99.75	1599	2	2	123	1720	1	1598	0	2929
contig00288	Ps_244397	98.15	2435	32	10	18	2448	2885	460	0	4235
contig00289	Ps_205553	96.61	236	3	3	1	235	343	112	5e-107	387
contig00290	Ps_173428	99.92	1331	0	1	1	1330	63	1393	0	2451
contig00291	Ps_176966	99.46	551	0	1	22	569	19	569	0	998
contig00292	Ps_178475	100	265	0	0	350	614	1	265	1e-137	490
contig00293	Ps_177067	99.82	543	0	1	234	776	561	20	0	996
contig00294	Ps_201884	93.54	526	19	9	1	514	253	775	0	769
contig00295	Ps_254886	97.67	430	10	0	38	467	1	430	0	739
contig00296	Ps_200645	99.94	1557	1	0	1	1557	1655	99	0	2870
contig00298	Ps_213188	99.9	1001	0	1	1	1000	1083	83	0	1842
contig00299	Ps_208130	96.98	596	14	1	1	592	610	15	0	998
contig00300	Ps_226334	100	257	0	0	323	579	350	94	3e-133	475
contig00301	Ps_212971	99.12	1138	9	1	1	1138	1150	14	0	2045
contig00302	Ps_230867	99.41	848	5	0	139	986	20	867	0	1539
contig00303	Ps_173730	99.51	1027	3	2	1	1026	36	1061	0	1868
contig00304	Ps_187475	98.55	1100	14	2	1	1099	169	1267	0	1941
contig00305	Ps_176666	100	687	0	0	1	687	947	1633	0	1269
contig00306	Ps_244508	98.97	582	3	1	164	742	590	9	0	1038
contig00307	Ps_220050	99.68	1255	3	1	13	1266	128	1382	0	2294
contig00308	Ps_212619	98.32	477	7	1	1	476	25	501	0	835
contig00309	Ps_198069	99.76	410	0	1	6	415	142	550	0	750
contig00310	Ps_187344	100	938	0	0	1	938	975	38	0	1733
contig00311	Ps_224757	99.11	338	2	1	11	347	166	503	5e-173	606
contig00312	Ps_204406	99.11	336	3	0	405	740	1	336	4e-172	604
contig00313	Ps_254885	95.19	499	22	2	1	498	82	579	0	787
contig00314	Ps_208223	100	1028	0	0	1	1028	1446	419	0	1899
contig00315	Ps_230602	99.33	1201	8	0	24	1224	6	1206	0	2174
contig00316	Ps_254883	89.12	524	41	15	30	546	520	6	0	638
contig00317	Ps_232415	99.85	653	1	0	65	717	653	1	0	1201
contig00318	Ps_248310	90.94	762	48	17	1	756	801	55	0	1005
contig00319	Ps_148483	93.33	180	10	2	136	314	242	64	6e-70	265
contig00320	Ps_173654	98.02	506	6	4	1	504	25	528	0	876
contig00321	Ps_172737	99.04	732	4	3	52	780	795	64	0	1310
contig00322	Ps_188298	98.93	657	5	1	371	1025	806	150	0	1173
contig00323	Ps_154075	100	1082	0	0	1	1082	225	1306	0	1999
contig00324	Ps_132300	94.12	595	13	9	1	577	33	623	0	885
contig00325	Ps_228262	98.78	1312	16	0	417	1728	1	1312	0	2335
contig00326	Ps_136868	99.21	1012	3	4	18	1026	3883	2874	0	1820
contig00327	Ps_176890	99.69	1283	4	0	1	1283	1299	17	0	2348
contig00328	Ps_221506	99.35	619	4	0	1	619	88	706	0	1122
contig00329	Ps_201537	99.78	915	2	0	1	915	925	11	0	1679
contig00330	Ps_173051	99.78	458	0	1	1	457	16	473	0	839
contig00331	Ps_145491	98.09	576	8	2	3	576	628	54	0	1000
contig00332	Ps_201590	100	924	0	0	8	931	122	1045	0	1707
contig00333	Ps_201312	99.31	872	6	0	14	885	894	23	0	1578
contig00334	Ps_131879	99.38	1135	1	3	1	1133	1199	69	0	2052
contig00335	Ps_131744	99.36	942	6	0	1	942	1153	212	0	1707
contig00336	Ps_212796	97.17	672	14	4	25	695	431	1098	0	1131
contig00337	Ps_176890	94.25	226	4	4	73	291	15	238	6e-92	337
contig00338	Ps_210255	99.62	794	3	0	2	795	44	837	0	1450
contig00339	Ps_207774	95.41	305	8	6	1	302	1988	1687	3e-135	481
contig00340	Ps_205859	89.29	504	46	7	78	576	9	509	2e-178	625
contig00341	Ps_250618	97.73	484	11	0	299	782	482	965	0	833
contig00342	Ps_229828	98.37	737	0	5	1	725	771	35	0	1284
contig00343	Ps_173817	99.88	820	1	0	1	820	21	840	0	1509
contig00344	Ps_261540	100	903	0	0	4	906	910	8	0	1668
contig00345	Ps_261418	95.38	368	12	5	1	367	9	372	4e-165	580
contig00346	Ps_213505	98.34	661	4	4	1	656	210	868	0	1153
contig00347	Ps_159062	88.41	1501	118	45	310	1776	1613	135	0	1757
contig00348	Ps_230863	100	484	0	0	314	797	1	484	0	894
contig00349	Ps_204865	99.22	514	4	0	2	515	78	591	0	928
contig00350	Ps_210255	96.64	268	1	7	63	323	837	571	2e-122	438
contig00351	Ps_187737	99.71	1049	3	0	1	1049	42	1090	0	1921
contig00352	Ps_201920	98.94	473	5	0	46	518	820	348	0	846
contig00353	Ps_133245	100	534	0	0	328	861	606	73	0	987
contig00354	Ps_174839	99.89	871	0	1	1	870	894	24	0	1602
contig00355	Ps_217152	95.52	335	10	5	1	333	31	362	6e-150	531
contig00356	Ps_251250	99.33	599	4	0	482	1080	1	599	0	1085
contig00357	Ps_261531	100	696	0	0	7	702	817	122	0	1286
contig00358	Ps_231463	94.44	593	24	4	17	603	17	606	0	904
contig00359	Ps_175470	98.29	1052	14	4	1	1050	1091	42	0	1840
contig00360	Ps_131195	97.52	606	6	2	2	598	467	1072	0	1027
contig00361	Ps_189590	99.75	1189	2	1	49	1236	20	1208	0	2178
contig00362	Ps_173686	100	665	0	0	1	665	178	842	0	1229
contig00363	Ps_261381	96.96	1054	10	6	1	1032	114	1167	0	1749
contig00364	Ps_207749	98.79	494	6	0	273	766	634	141	0	880
contig00365	Ps_262047	100	1200	0	0	21	1220	1251	52	0	2217
contig00366	Ps_199361	96.87	734	8	11	1	727	736	11	0	1214
contig00367	Ps_173056	100	649	0	0	1	649	22	670	0	1199
contig00368	Ps_206986	97.36	834	18	4	1	831	10	842	0	1415
contig00369	Ps_172355	99.12	227	1	1	135	360	2334	2560	6e-113	407
contig00370	Ps_135237	100	932	0	0	1	932	178	1109	0	1722
contig00371	Ps_219058	98.88	534	6	0	348	881	1	534	0	953
contig00372	Ps_250274	100	281	0	0	35	315	493	773	6e-147	520
contig00373	Ps_261131	99.29	843	0	1	39	875	1	843	0	1519
contig00374	Ps_129665	99.58	474	1	1	20	492	124	597	0	863
contig00375	Ps_187409	100	616	0	0	1	616	628	13	0	1138
contig00376	Ps_187207	99.64	1408	5	0	17	1424	1724	317	0	2573
contig00377	Ps_258504	99.38	809	4	1	9	817	808	1	0	1465
contig00378	Ps_221724	99.76	1265	2	1	5	1268	1365	101	0	2318
contig00379	Ps_172375	99.71	685	1	1	2	685	19	703	0	1253
contig00380	Ps_240250	93.49	1121	54	14	82	1189	85	1199	0	1648
contig00381	Ps_187441	99.71	1045	1	2	63	1106	1	1044	0	1912
contig00382	Ps_190002	99.47	380	1	1	1	379	388	9	0	689
contig00383	Ps_232905	98.43	699	5	4	97	790	14	711	0	1225
contig00384	Ps_220165	99.43	527	2	1	2	527	20	546	0	955
contig00385	Ps_219039	96.69	362	12	0	33	394	726	365	8e-172	603
contig00386	Ps_261197	99.67	607	2	0	2	608	8	614	0	1110
contig00387	Ps_142487	98.83	684	8	0	1	684	973	290	0	1219
contig00388	Ps_206201	94.44	108	0	5	1	104	409	514	1e-39	161
contig00389	Ps_155361	100	958	0	0	881	1838	958	1	0	1770
contig00390	Ps_261405	99.76	825	2	0	98	922	924	100	0	1513
contig00391	Ps_141998	100	636	0	0	1	636	876	1511	0	1175
contig00392	Ps_244916	98.53	339	2	3	22	357	269	607	1e-169	595
contig00393	Ps_133215	99.82	555	1	0	533	1087	1195	641	0	1020
contig00394	Ps_201236	78.51	1452	227	72	126	1527	1470	54	0	874
contig00395	Ps_253062	98.38	619	9	1	146	764	683	66	0	1086
contig00396	Ps_247188	100	559	0	0	539	1097	559	1	0	1033
contig00397	Ps_261373	100	892	0	0	2	893	42	933	0	1648
contig00398	Ps_203940	100	1162	0	0	49	1210	1370	209	0	2146
contig00399	Ps_187640	99.5	1212	6	0	1	1212	69	1280	0	2206
contig00400	Ps_212794	98.21	504	1	2	140	643	555	60	0	874
contig00401	Ps_208703	99.71	1390	4	0	26	1415	1021	2410	0	2545
contig00402	Ps_227145	99.48	776	3	1	1	775	348	1123	0	1410
contig00403	Ps_230995	98.73	395	1	3	1	393	141	533	0	699
contig00404	Ps_172777	100	747	0	0	367	1113	1	747	0	1380
contig00405	Ps_201587	96.37	854	29	2	1	853	236	1088	0	1404
contig00406	Ps_131350	92.31	533	35	6	241	770	568	1097	0	752
contig00407	Ps_177010	100	221	0	0	255	475	257	37	2e-113	409
contig00408	Ps_131744	97.27	256	3	2	1	252	195	450	2e-120	431
contig00409	Ps_223354	96.5	143	2	3	1	141	585	444	4e-61	233
contig00410	Ps_261341	99.78	891	1	1	1	891	38	927	0	1633
contig00411	Ps_261463	100	337	0	0	1	337	436	772	8e-178	623
contig00412	Ps_190149	100	514	0	0	1	514	25	538	0	950
contig00413	Ps_131367	99.28	417	3	0	1	417	333	749	0	754
contig00414	Ps_173306	100	765	0	0	1	765	30	794	0	1413
contig00415	Ps_233675	90.68	322	13	11	262	576	1	312	2e-114	412
contig00416	Ps_203844	98.89	360	2	2	1	359	1002	1360	0	641
contig00417	Ps_240716	100	645	0	0	1	645	29	673	0	1192
contig00418	Ps_261336	99.7	334	1	0	113	446	1	334	1e-174	612
contig00419	Ps_228262	99.35	615	4	0	1	615	406	1020	0	1114
contig00420	Ps_201425	99.82	1095	1	1	462	1555	1417	323	0	2010
contig00421	Ps_261328	99.4	1835	7	4	28	1859	1870	37	0	3325
contig00422	Ps_245841	99.33	601	4	0	10	610	988	1588	0	1088
contig00423	Ps_262496	92.66	177	8	3	1	176	524	696	5e-66	250
contig00424	Ps_205484	99.87	776	1	0	17	792	157	932	0	1428
contig00425	Ps_172890	99.9	1010	1	0	1	1010	32	1041	0	1860
contig00426	Ps_172805	100	308	0	0	1	308	99	406	7e-162	569
contig00427	Ps_178043	100	357	0	0	223	579	357	1	0	660
contig00428	Ps_261165	99.82	545	1	0	1	545	626	82	0	1002
contig00429	Ps_129430	97.08	274	4	3	1	270	772	499	1e-128	459
contig00430	Ps_140360	99.34	304	2	0	63	366	38	341	3e-156	551
contig00431	Ps_129417	100	364	0	0	168	531	375	12	0	673
contig00432	Ps_187441	98.99	296	0	2	78	373	1	293	5e-149	527
contig00433	Ps_172982	99.26	944	2	2	18	959	1013	73	0	1700
contig00434	Ps_261258	100	643	0	0	1	643	56	698	0	1188
contig00435	Ps_137835	98.97	1069	3	5	27	1092	1124	61	0	1906
contig00436	Ps_248308	88.38	654	56	16	189	837	693	55	0	769
contig00437	Ps_261219	99.86	691	1	0	1	691	816	126	0	1271
contig00438	Ps_261264	100	1032	0	0	13	1044	1118	87	0	1906
contig00439	Ps_205856	99.84	1221	0	2	1	1219	59	1279	0	2242
contig00440	Ps_219408	99.21	1015	7	1	1	1014	1034	20	0	1829
contig00441	Ps_220078	100	297	0	0	1	297	1445	1741	8e-156	549
contig00442	Ps_219811	95.92	196	4	4	264	456	195	1	5e-85	315
contig00443	Ps_199079	100	484	0	0	1	484	192	675	0	894
contig00444	Ps_178665	97.64	721	7	6	1	721	167	877	0	1229
contig00445	Ps_149368	98.82	845	10	0	12	856	181	1025	0	1506
contig00446	Ps_261260	100	459	0	0	1	459	177	635	0	848
contig00447	Ps_172614	100	235	0	0	1	235	235	1	6e-121	435
contig00448	Ps_261210	99.9	1009	1	0	1	1009	1009	1	0	1858
contig00449	Ps_229844	97.09	412	12	0	125	536	102	513	0	695
contig00450	Ps_204965	97.6	334	5	2	3	333	1067	734	1e-161	569
contig00451	Ps_178962	100	526	0	0	1	526	21	546	0	972
contig00452	Ps_188287	98.89	539	1	3	363	899	703	168	0	957
contig00453	Ps_262106	100	1062	0	0	51	1112	19	1080	0	1962
contig00454	Ps_235226	99.36	1712	10	1	1037	2748	1	1711	0	3099
contig00455	Ps_190002	86.86	411	21	15	9	398	5	403	1e-119	429
contig00456	Ps_176922	96.34	1474	49	2	92	1565	1469	1	0	2418
contig00457	Ps_229398	99.89	876	1	0	463	1338	1	876	0	1613
contig00458	Ps_230599	100	901	0	0	1	901	61	961	0	1664
contig00459	Ps_219038	90.9	659	27	17	1	652	655	23	0	854
contig00460	Ps_248804	98.02	1009	19	1	1	1008	878	1886	0	1751
contig00461	Ps_261189	100	688	0	0	147	834	921	234	0	1271
contig00462	Ps_261632	100	962	0	0	52	1013	1028	67	0	1777
contig00463	Ps_131368	98.06	566	7	3	1	562	588	23	0	981
contig00464	Ps_207769	99.64	1104	1	1	1	1101	25	1128	0	2013
contig00465	Ps_261268	99.86	712	1	0	4	715	1253	542	0	1310
contig00466	Ps_130861	91.94	1328	91	15	88	1404	1364	42	0	1845
contig00467	Ps_176759	99.54	432	2	0	1	432	443	874	0	787
contig00468	Ps_130006	99.18	732	6	0	159	890	754	23	0	1319
contig00469	Ps_219187	99.83	594	1	0	79	672	848	255	0	1092
contig00470	Ps_173305	91.67	168	8	6	105	269	1559	1723	4e-59	228
contig00471	Ps_231467	97.81	228	5	0	345	572	545	318	1e-108	394
contig00472	Ps_261305	99.85	671	1	0	1	671	701	31	0	1234
contig00473	Ps_256712	99.83	1162	2	0	1	1162	41	1202	0	2135
contig00474	Ps_176116	99.81	1038	2	0	3	1040	1041	4	0	1906
contig00475	Ps_200385	99.64	557	2	0	1	557	57	613	0	1018
contig00476	Ps_201236	86.57	402	34	13	1	386	13	410	2e-118	425
contig00477	Ps_261714	99.3	712	0	4	1	710	739	31	0	1282
contig00478	Ps_176967	99.9	964	1	0	21	984	22	985	0	1775
contig00479	Ps_241949	100	617	0	0	1	617	909	1525	0	1140
contig00480	Ps_147209	100	608	0	0	444	1051	1	608	0	1123
contig00481	Ps_262038	100	703	0	0	1	703	703	1	0	1299
contig00482	Ps_261333	99.85	666	0	1	1	665	46	711	0	1223
contig00483	Ps_233676	91.89	222	14	4	42	261	49	268	5e-83	307
contig00484	Ps_131681	99.52	207	0	1	4	210	381	176	2e-103	375
contig00485	Ps_172879	99.15	591	4	1	446	1036	673	84	0	1062
contig00486	Ps_145267	100	540	0	0	1	540	125	664	0	998
contig00487	Ps_206721	98.23	620	11	0	3	622	21	640	0	1085
contig00488	Ps_248380	86.72	2010	213	38	141	2131	2813	839	0	2183
contig00489	Ps_141358	88.35	961	96	15	3	955	799	1751	0	1140
contig00490	Ps_188016	99.27	689	5	0	1	689	741	53	0	1245
contig00491	Ps_201564	99.89	918	1	0	1	918	1048	131	0	1690
contig00492	Ps_205858	85.12	531	64	11	326	845	952	426	3e-149	529
contig00493	Ps_199516	99.92	1217	0	1	21	1237	1357	142	0	2241
contig00494	Ps_176795	100	393	0	0	14	406	393	1	0	726
contig00495	Ps_175816	99.78	910	2	0	1	910	949	40	0	1670
contig00496	Ps_174975	100	881	0	0	9	889	16	896	0	1628
contig00497	Ps_241024	90.44	596	55	2	49	643	269	863	0	784
contig00498	Ps_149455	99.03	829	8	0	59	887	3843	4671	0	1487
contig00499	Ps_261572	100	707	0	0	1	707	68	774	0	1306
contig00500	Ps_176840	99.86	721	1	0	1	721	728	8	0	1327
contig00501	Ps_261629	100	388	0	0	1	388	14	401	0	717
contig00502	Ps_133598	94.64	1530	48	15	4	1507	1060	2581	0	2340
contig00503	Ps_227144	97.53	769	19	0	7	775	52	820	0	1315
contig00504	Ps_188335	99.52	416	2	0	1	416	22	437	0	758
contig00505	Ps_248301	86.89	244	24	8	3	242	413	174	7e-71	267
contig00506	Ps_160540	99.92	2530	0	2	1999	4526	1	2530	0	4660
contig00507	Ps_129433	99.74	778	2	0	1	778	53	830	0	1426
contig00508	Ps_187357	100	227	0	0	1	227	18	244	5e-117	420
contig00509	Ps_172716	100	534	0	0	1	534	27	560	0	987
contig00510	Ps_187276	92.73	289	18	2	13	301	221	506	3e-115	414
contig00511	Ps_145121	99.46	924	2	2	12	932	941	18	0	1676
contig00512	Ps_189651	96.4	999	32	4	991	1987	1033	37	0	1642
contig00513	Ps_225853	98.92	1938	6	13	1	1929	49	1980	0	3448
contig00514	Ps_208458	99.42	521	3	0	4	524	11	531	0	946
contig00515	Ps_175739	99.03	414	0	2	1	410	414	1	0	739
contig00516	Ps_221506	98.19	166	0	2	1	165	103	266	3e-77	287
contig00517	Ps_261408	99.52	1261	6	0	1179	2439	1415	155	0	2296
contig00518	Ps_176949	99.7	677	2	0	96	772	21	697	0	1240
contig00519	Ps_261216	98.7	692	4	4	1	687	714	23	0	1223
contig00520	Ps_163077	98.91	548	6	0	1	548	595	48	0	979
contig00521	Ps_236182	99.91	1086	1	0	118	1203	2195	1110	0	2001
contig00522	Ps_228095	99.04	417	1	3	21	434	485	69	0	745
contig00523	Ps_178474	100	261	0	0	2	262	122	382	1e-135	483
contig00524	Ps_201589	99.24	397	0	3	1	395	474	79	0	713
contig00525	Ps_152611	97.96	1027	9	5	25	1051	1049	35	0	1770
contig00526	Ps_241316	95.59	907	34	6	2	904	69	973	0	1448
contig00527	Ps_203690	99.54	1296	5	1	1	1296	37	1331	0	2359
contig00528	Ps_187408	98.41	252	0	4	50	298	546	296	5e-123	440
contig00529	Ps_211595	90.72	194	18	0	60	253	622	429	1e-68	259
contig00530	Ps_261322	100	940	0	0	1	940	31	970	0	1736
contig00531	Ps_148199	96.18	314	4	5	1	310	1238	929	5e-143	507
contig00532	Ps_260298	92.74	248	8	9	1	242	273	30	7e-96	350
contig00533	Ps_209262	99.61	1036	2	2	1	1035	1515	481	0	1890
contig00534	Ps_223265	98.41	692	8	3	26	715	713	23	0	1214
contig00535	Ps_174709	99.79	932	2	0	1	932	949	18	0	1711
contig00536	Ps_201959	99	701	4	2	2	701	33	731	0	1253
contig00537	Ps_133503	100	705	0	0	1	705	31	735	0	1303
contig00538	Ps_261787	97.85	744	2	3	1	744	742	13	0	1273
contig00539	Ps_204896	99.24	1189	9	0	13	1201	1310	122	0	2146
contig00540	Ps_203630	99.38	1296	1	2	1	1296	29	1317	0	2342
contig00541	Ps_229543	99.39	661	3	1	112	771	672	12	0	1197
contig00542	Ps_261188	99.72	720	1	1	9	727	743	24	0	1317
contig00543	Ps_198677	99.89	1767	2	0	21	1787	1927	161	0	3253
contig00544	Ps_172997	100	282	0	0	1	282	320	39	2e-147	521
contig00545	Ps_198506	97.92	673	9	3	489	1158	364	1034	0	1160
contig00546	Ps_254882	100	193	0	0	1	193	31	223	3e-98	357
contig00547	Ps_227586	94.65	879	39	6	8	880	13	889	0	1356
contig00548	Ps_236180	99.62	3384	3	6	1	3374	1122	4505	0	6168
contig00549	Ps_225327	98.77	979	10	2	3	980	993	16	0	1740
contig00550	Ps_143563	99.8	1475	3	0	1	1475	527	2001	0	2708
contig00551	Ps_219817	98.59	425	4	2	1	423	425	1	0	750
contig00552	Ps_261575	99.54	649	2	1	19	666	746	98	0	1181
contig00553	Ps_218625	95.94	763	21	8	64	819	19	778	0	1229
contig00554	Ps_250619	96.74	399	10	3	1	397	640	243	0	662
contig00555	Ps_178303	99.89	913	0	1	4	916	927	16	0	1679
contig00556	Ps_172734	99.6	1003	4	0	1	1003	36	1038	0	1831
contig00557	Ps_177066	99.92	1251	0	1	1	1250	1320	70	0	2303
contig00558	Ps_261572	99.67	604	0	2	1	604	514	1115	0	1103
contig00559	Ps_155981	81.21	1714	276	46	339	2029	2108	418	0	1339
contig00560	Ps_245043	95.44	614	21	7	135	746	132	740	0	972
contig00561	Ps_172801	100	1098	0	0	1	1098	258	1355	0	2028
contig00562	Ps_261672	100	608	0	0	111	718	651	44	0	1123
contig00563	Ps_261265	100	436	0	0	1	436	668	233	0	806
contig00564	Ps_176979	99.86	711	1	0	1	711	1086	376	0	1308
contig00565	Ps_246596	94.25	1235	47	23	1	1223	9	1231	0	1866
contig00566	Ps_187072	99.21	635	3	1	1	633	708	74	0	1144
contig00567	Ps_137620	83.73	756	91	22	121	866	984	251	0	686
contig00568	Ps_213684	95.34	1159	30	14	3	1151	63	1207	0	1820
contig00569	Ps_261125	99.83	1146	0	2	1	1144	167	1312	0	2104
contig00570	Ps_261265	97.64	635	6	9	43	670	24	656	0	1081
contig00571	Ps_188188	99.69	647	0	1	1	645	726	80	0	1182
contig00572	Ps_203250	96.68	903	29	1	21	922	999	97	0	1500
contig00573	Ps_250615	99.83	1176	2	0	1	1176	22	1197	0	2161
contig00574	Ps_249321	93.21	324	13	4	1	322	336	20	3e-131	468
contig00575	Ps_261418	92.59	189	12	2	118	306	372	186	7e-72	270
contig00576	Ps_206688	99.48	1734	8	1	1	1733	61	1794	0	3151
contig00577	Ps_172795	99.12	684	4	2	26	707	5	688	0	1229
contig00578	Ps_245117	100	612	0	0	1	612	612	1	0	1131
contig00579	Ps_149036	99.19	1108	0	7	1	1099	1403	296	0	1988
contig00580	Ps_253658	97.22	575	14	2	66	639	82	655	0	972
contig00581	Ps_177428	98.84	948	11	0	5	952	971	24	0	1690
contig00582	Ps_201969	100	724	0	0	2	725	755	32	0	1338
contig00583	Ps_172952	99.1	664	2	2	1	660	111	774	0	1190
contig00584	Ps_248302	99.69	641	1	1	1	641	57	696	0	1171
contig00585	Ps_173735	99.02	306	2	1	1	305	331	26	3e-155	547
contig00586	Ps_172775	99.58	2125	7	2	1	2125	2321	199	0	3873
contig00587	Ps_219409	91.07	448	36	4	16	461	93	538	1e-171	603
contig00588	Ps_253210	99.91	1124	0	1	1	1123	1124	1	0	2069
contig00589	Ps_172635	99.94	1593	0	1	1	1592	1600	8	0	2935
contig00590	Ps_240252	96.93	391	7	3	112	501	852	1238	0	651
contig00591	Ps_172951	100	906	0	0	1	906	20	925	0	1674
contig00592	Ps_213332	99.77	1293	2	1	2	1294	17	1308	0	2370
contig00593	Ps_245182	96.25	80	3	0	3	82	185	264	1e-30	132
contig00594	Ps_173140	99.85	660	0	1	178	836	20	679	0	1212
contig00595	Ps_208092	99.6	1012	4	0	1	1012	26	1037	0	1847
contig00596	Ps_255796	99.26	1213	9	0	789	2001	1	1213	0	2191
contig00597	Ps_255793	98.38	743	8	3	3	742	1966	1225	0	1303
contig00598	Ps_143437	95.36	194	2	6	1	189	1208	1399	2e-81	302
contig00599	Ps_195735	100	815	0	0	16	830	822	8	0	1506
contig00600	Ps_145477	99.79	956	1	1	686	1641	966	12	0	1753
contig00601	Ps_244980	99.81	513	0	1	1	513	2063	1552	0	941
contig00602	Ps_211738	99.63	811	2	1	1	810	10	820	0	1480
contig00603	Ps_222264	96.58	965	17	11	25	977	218	1178	0	1585
contig00604	Ps_214059	98.64	1764	19	3	20	1782	1772	13	0	3120
contig00605	Ps_186899	99.47	563	1	2	1	561	588	26	0	1022
contig00606	Ps_131929	98.27	405	5	2	233	636	1568	1165	0	708
contig00607	Ps_222265	99.45	366	0	2	1	364	173	538	0	664
contig00608	Ps_213781	96.83	126	1	2	6	128	165	290	2e-53	207
contig00609	Ps_176849	99.93	1505	0	1	1	1504	520	2024	0	2772
contig00610	Ps_172811	99.79	948	1	1	1	948	959	13	0	1738
contig00611	Ps_176672	99.85	663	1	0	1	663	24	686	0	1219
contig00612	Ps_172781	100	690	0	0	1	690	733	44	0	1275
contig00613	Ps_130861	87.46	566	52	13	1	559	816	1369	0	634
contig00614	Ps_146492	98.68	302	0	4	382	679	753	452	3e-150	532
contig00615	Ps_188084	100	1463	0	0	1	1463	1615	153	0	2702
contig00616	Ps_173249	100	957	0	0	1	957	957	1	0	1768
contig00617	Ps_175328	99.84	1251	0	2	25	1273	2345	1095	0	2298
contig00618	Ps_134679	99.4	332	2	0	1	332	354	23	6e-172	603
contig00619	Ps_212816	99.71	1049	3	0	1	1049	1062	14	0	1921
contig00620	Ps_173400	99.38	975	2	3	1	974	1229	258	0	1764
contig00621	Ps_261570	99.69	1915	4	2	1	1913	2164	250	0	3502
contig00622	Ps_156569	98.56	764	9	2	1	763	779	17	0	1349
contig00623	Ps_261269	100	1435	0	0	38	1472	1515	81	0	2651
contig00624	Ps_172623	99.84	1234	2	0	1	1234	1246	13	0	2268
contig00625	Ps_221724	99.43	524	1	2	1	524	13	534	0	950
contig00626	Ps_261557	100	1571	0	0	1	1571	95	1665	0	2902
contig00627	Ps_218224	99.47	379	2	0	1	379	1	379	0	689
contig00628	Ps_261529	99.48	775	1	1	1	772	985	211	0	1406
contig00629	Ps_189157	99.7	993	2	1	1	993	1009	18	0	1816
contig00630	Ps_221724	98.35	363	3	1	1	360	178	540	0	634
contig00631	Ps_176243	99.4	835	5	0	1	835	13	847	0	1515
contig00632	Ps_219409	99.7	334	1	0	1	334	406	739	1e-174	612
contig00633	Ps_253658	92.12	495	35	4	132	624	574	82	0	695
contig00634	Ps_159830	99.6	253	0	1	324	576	92	343	8e-129	460
contig00635	Ps_201751	99.54	654	1	2	1	652	87	740	0	1190
contig00636	Ps_172779	100	177	0	0	5	181	177	1	6e-89	327
contig00637	Ps_157548	98.44	1091	12	4	1	1087	1110	21	0	1916
contig00638	Ps_252373	99.79	962	0	2	11	971	18	978	0	1764
contig00639	Ps_172742	99.77	874	1	1	194	1066	988	115	0	1602
contig00640	Ps_135905	88.97	916	65	23	32	921	1459	554	0	1099
contig00641	Ps_177163	100	863	0	0	1	863	114	976	0	1594
contig00642	Ps_172691	98.51	872	4	5	4	874	864	1	0	1530
contig00643	Ps_261136	99.59	241	1	0	151	391	241	1	8e-123	440
contig00644	Ps_241736	94.43	449	16	9	1	444	712	268	0	682
contig00645	Ps_261201	99.72	702	2	0	1	702	8	709	0	1286
contig00646	Ps_199893	99.56	681	3	0	53	733	709	29	0	1242
contig00647	Ps_261180	99.88	861	0	1	76	935	873	13	0	1583
contig00648	Ps_201224	100	862	0	0	1	862	84	945	0	1592
contig00649	Ps_219868	99.9	1019	1	0	1	1019	791	1809	0	1877
contig00650	Ps_245650	99.68	1265	2	2	1	1265	22	1284	0	2313
contig00651	Ps_186887	95.46	1146	43	9	73	1213	1541	400	0	1820
contig00652	Ps_216629	98.75	160	2	0	230	389	33	192	3e-76	285
contig00653	Ps_235939	91.28	585	41	10	1	579	706	126	0	789
contig00654	Ps_177047	99.92	1224	1	0	1	1224	1344	121	0	2255
contig00655	Ps_226405	100	707	0	0	20	726	146	852	0	1306
contig00656	Ps_130195	100	463	0	0	68	530	1147	685	0	856
contig00657	Ps_200263	99.19	1476	8	2	1	1476	1479	8	0	2656
contig00658	Ps_251033	99.37	1745	11	0	1	1745	61	1805	0	3162
contig00659	Ps_136718	99.82	1114	2	0	42	1155	1140	27	0	2047
contig00660	Ps_173606	99.61	1779	7	0	24	1802	1967	189	0	3247
contig00661	Ps_172718	99.95	1863	0	1	5	1866	1891	29	0	3434
contig00662	Ps_232848	91.49	47	4	0	51	97	286	240	9e-11	65.8
contig00663	Ps_178550	98.9	545	3	2	1	542	575	31	0	970
contig00664	Ps_261339	99.69	969	3	0	335	1303	990	22	0	1773
contig00665	Ps_261524	99.4	499	0	1	1	496	295	793	0	902
contig00666	Ps_200360	99.81	1064	0	2	1	1064	179	1240	0	1953
contig00667	Ps_228317	99.39	983	6	0	1	983	630	1612	0	1783
contig00668	Ps_167099	98.44	257	1	3	21	274	1	257	1e-125	449
contig00669	Ps_187276	93.56	435	26	2	2	435	811	378	0	647
contig00670	Ps_213449	99.86	715	1	0	1	715	22	736	0	1315
contig00671	Ps_211738	99.13	462	2	2	1	460	402	863	0	830
contig00672	Ps_228242	98.34	845	11	3	117	959	844	1	0	1480
contig00673	Ps_230527	99.5	402	2	0	1	402	34	435	0	732
contig00674	Ps_231586	98.42	190	3	0	274	463	126	315	4e-91	335
contig00675	Ps_228262	95.57	203	5	4	1	203	806	1004	1e-87	322
contig00676	Ps_261152	98.94	1137	0	1	3	1139	1471	347	0	2023
contig00677	Ps_261254	99.94	1674	0	1	23	1695	15	1688	0	3085
contig00678	Ps_261335	100	1773	0	0	44	1816	18	1790	0	3275
contig00679	Ps_258506	100	1064	0	0	1	1064	50	1113	0	1965
contig00680	Ps_156569	99.5	604	3	0	1	604	442	1045	0	1099
contig00681	Ps_251249	95.79	190	5	3	9	198	476	290	4e-82	303
contig00682	Ps_221059	98.09	786	14	1	10	795	100	884	0	1367
contig00683	Ps_219221	99.47	1501	8	0	179	1679	1	1501	0	2728
contig00684	Ps_230647	98.09	787	11	3	654	1439	912	129	0	1367
contig00685	Ps_261193	100	598	0	0	1	598	192	789	0	1105
contig00686	Ps_261165	100	748	0	0	1	748	1380	633	0	1382
contig00687	Ps_233675	91.7	277	4	9	29	305	337	80	8e-101	366
contig00688	Ps_141358	99.66	1168	0	4	1	1164	2085	918	0	2132
contig00689	Ps_160893	97.41	2856	39	30	1	2838	561	3399	0	4831
contig00690	Ps_240732	97.35	792	2	9	190	962	18	809	0	1328
contig00691	Ps_261167	99.56	225	1	0	1	225	225	1	5e-114	411
contig00692	Ps_134957	99.84	1237	2	0	139	1375	1242	6	0	2274
contig00693	Ps_213467	93.26	579	28	11	1	574	27	599	0	843
contig00694	Ps_252453	99.41	847	2	3	2	847	1138	294	0	1533
contig00695	Ps_254886	95.85	410	9	5	1	402	172	581	0	656
contig00696	Ps_261755	99.86	702	0	1	4	704	731	30	0	1290
contig00697	Ps_238868	94.65	635	26	7	50	680	798	168	0	977
contig00698	Ps_209426	100	989	0	0	3	991	1	989	0	1827
contig00699	Ps_208220	99.44	1064	4	2	54	1115	474	1537	0	1930
contig00700	Ps_172800	99.94	1666	1	0	1	1666	1713	48	0	3072
contig00701	Ps_199565	99.45	1639	9	0	1	1639	31	1669	0	2977
contig00702	Ps_253402	99.79	3843	2	6	1	3840	171	4010	0	7047
contig00703	Ps_261160	99.82	1091	1	1	15	1104	1224	134	0	2002
contig00704	Ps_261127	100	617	0	0	1	617	849	233	0	1140
contig00705	Ps_188918	97.47	356	1	3	1	356	2	349	3e-171	601
contig00706	Ps_158406	98	601	1	5	1	601	671	82	0	1033
contig00707	Ps_201029	94.91	825	33	7	2	822	917	98	0	1282
contig00708	Ps_261434	100	1045	0	0	137	1181	16	1060	0	1930
contig00709	Ps_172916	100	1084	0	0	1	1084	14	1097	0	2002
contig00710	Ps_160901	98.47	1371	6	14	1	1361	1366	1	0	2401
contig00711	Ps_176749	99.78	1388	2	1	1	1388	110	1496	0	2545
contig00712	Ps_208107	99.61	1019	1	3	17	1033	16	1033	0	1857
contig00713	Ps_203486	100	905	0	0	539	1443	1	905	0	1672
contig00714	Ps_204199	96.1	589	11	11	1	582	2456	1873	0	950
contig00715	Ps_235937	91.35	636	51	4	1	634	82	715	0	867
contig00716	Ps_172707	99.79	469	0	1	376	844	1	468	0	859
contig00717	Ps_141998	97.92	144	1	1	29	172	1511	1370	2e-65	248
contig00718	Ps_141242	97.89	380	6	1	10	389	136	513	0	656
contig00719	Ps_202890	99.68	311	1	0	1	311	311	1	7e-162	569
contig00720	Ps_202042	99.76	1247	2	1	491	1737	2558	1313	0	2285
contig00721	Ps_141805	97.9	238	4	1	1	237	197	434	6e-114	411
contig00722	Ps_186966	94.63	298	16	0	139	436	1	298	2e-129	462
contig00723	Ps_176835	99.9	977	0	1	1	977	184	1159	0	1797
contig00724	Ps_214133	98.43	766	9	3	8	772	801	38	0	1345
contig00725	Ps_149988	98.29	350	4	2	63	411	76	424	1e-174	612
contig00726	Ps_137274	99.11	1353	12	0	10	1362	18	1370	0	2433
contig00727	Ps_217174	99.78	464	0	1	51	514	5	467	0	850
contig00728	Ps_250731	100	892	0	0	1	892	949	58	0	1648
contig00729	Ps_130195	99.8	1006	0	1	1	1004	70	1075	0	1845
contig00730	Ps_222475	100	209	0	0	29	237	3	211	9e-107	387
contig00731	Ps_261138	100	269	0	0	1	269	838	1106	4e-140	497
contig00732	Ps_202699	100	455	0	0	182	636	1313	859	0	841
contig00733	Ps_188582	98.11	318	6	0	12	329	524	207	2e-157	555
contig00734	Ps_146440	99.33	1791	1	8	1	1788	1790	8	0	3230
contig00735	Ps_150112	98.04	511	10	0	1	511	572	62	0	889
contig00736	Ps_201313	96.47	283	10	0	3	285	590	308	2e-131	468
contig00737	Ps_233008	100	922	0	0	29	950	922	1	0	1703
contig00738	Ps_172720	99.81	1575	0	2	1	1572	5057	3483	0	2889
contig00739	Ps_172741	100	1662	0	0	59	1720	1678	17	0	3070
contig00740	Ps_239594	99.42	855	3	1	417	1271	896	44	0	1550
contig00741	Ps_261670	99.9	1034	0	1	1	1033	1153	120	0	1903
contig00742	Ps_172749	99.8	496	0	1	1	495	496	1	0	909
contig00743	Ps_213468	99.49	197	1	0	17	213	226	30	1e-98	359
contig00744	Ps_201847	100	693	0	0	1	693	177	869	0	1280
contig00745	Ps_177442	99.85	2017	1	2	1	2016	144	2159	0	3707
contig00746	Ps_261206	99.94	1572	1	0	5	1576	139	1710	0	2898
contig00747	Ps_131102	99.68	616	1	1	46	660	1648	1033	0	1125
contig00748	Ps_261278	99.38	482	1	2	1131	1610	1	482	0	872
contig00749	Ps_176502	99.6	746	2	1	1	745	16	761	0	1360
contig00750	Ps_248307	100	329	0	0	3	331	438	766	2e-173	608
contig00751	Ps_261405	98.4	376	4	2	1	375	763	389	0	660
contig00752	Ps_187593	99.88	807	1	0	1	807	64	870	0	1485
contig00753	Ps_229371	98.92	461	2	3	1	460	87	545	0	821
contig00754	Ps_172732	99.88	806	0	1	32	837	16	820	0	1482
contig00755	Ps_203251	100	344	0	0	3	346	364	21	0	636
contig00756	Ps_213332	100	724	0	0	1	724	919	1642	0	1338
contig00757	Ps_187853	99.03	821	3	4	9	824	865	45	0	1467
contig00758	Ps_137771	98.86	966	11	0	1	966	988	23	0	1724
contig00759	Ps_219803	97.34	639	9	1	62	692	1	639	0	1079
contig00760	Ps_261502	100	1204	0	0	1	1204	274	1477	0	2224
contig00761	Ps_213263	99.69	636	2	0	1	636	188	823	0	1164
contig00762	Ps_219814	97.52	363	6	1	33	392	363	1	3e-176	617
contig00763	Ps_261166	99.95	1844	1	0	1	1844	79	1922	0	3400
contig00764	Ps_201236	99.48	193	0	1	1	192	110	302	5e-96	350
contig00765	Ps_175998	99.62	533	2	0	3	535	17	549	0	974
contig00766	Ps_261456	99.85	689	1	0	1	689	710	22	0	1267
contig00767	Ps_187308	98.08	625	9	3	21	644	19	641	0	1085
contig00768	Ps_172854	99.87	1593	1	1	1	1592	1672	80	0	2929
contig00769	Ps_261951	99.1	558	1	4	1	556	1198	643	0	1000
contig00770	Ps_218625	96.1	282	7	3	6	286	19	297	5e-128	457
contig00771	Ps_261212	99.89	873	0	1	2	873	900	28	0	1605
contig00772	Ps_261294	100	480	0	0	1	480	508	29	0	887
contig00773	Ps_225245	99.24	2246	15	2	8	2251	48	2293	0	4052
contig00774	Ps_187018	100	1441	0	0	36	1476	25	1465	0	2662
contig00775	Ps_232643	99.04	314	2	1	10	323	770	458	1e-159	562
contig00776	Ps_218625	94.55	110	2	3	209	317	125	19	1e-40	167
contig00777	Ps_256593	96.05	1847	55	17	4	1839	33	1872	0	2990
contig00778	Ps_261436	99.86	712	1	0	1	712	712	1	0	1310
contig00779	Ps_148441	98.16	597	2	3	484	1071	46	642	0	1033
contig00780	Ps_187101	99.58	475	2	0	1	475	31	505	0	867
contig00781	Ps_178550	99.73	730	0	2	1	728	274	1003	0	1336
contig00782	Ps_172804	99.33	593	1	2	1	592	611	21	0	1070
contig00783	Ps_176093	100	674	0	0	26	699	690	17	0	1245
contig00784	Ps_129575	99.93	1530	1	0	1	1530	79	1608	0	2820
contig00785	Ps_175509	99.87	778	0	1	340	1116	875	98	0	1430
contig00786	Ps_261971	100	1334	0	0	1	1334	1603	270	0	2464
contig00787	Ps_225514	99.81	535	1	0	40	574	738	1272	0	983
contig00788	Ps_203630	99.06	319	2	1	1	318	1038	1356	2e-162	571
contig00789	Ps_259945	100	990	0	0	1	990	69	1058	0	1829
contig00790	Ps_261221	99.89	885	0	1	30	913	1073	189	0	1628
contig00791	Ps_172807	99.67	304	1	0	1	304	304	1	7e-158	556
contig00792	Ps_189241	99.31	1745	3	2	1	1744	84	1820	0	3147
contig00793	Ps_261329	99.77	434	0	1	65	498	501	69	0	795
contig00794	Ps_261520	99.81	1559	0	2	1	1556	1711	153	0	2859
contig00795	Ps_228243	97.28	184	4	1	1	184	38	220	4e-84	311
contig00796	Ps_178723	100	1267	0	0	1	1267	1334	68	0	2340
contig00797	Ps_177101	100	1881	0	0	1	1881	31	1911	0	3474
contig00798	Ps_199182	99.7	665	2	0	1	665	38	702	0	1218
contig00799	Ps_228242	91.57	451	34	4	6	453	450	1	1e-176	619
contig00800	Ps_187665	94.81	212	8	2	1	211	210	1	5e-89	327
contig00801	Ps_129575	100	99	0	0	286	384	1510	1608	1e-45	183
contig00802	Ps_212890	98.87	1235	14	0	1	1235	95	1329	0	2204
contig00803	Ps_258016	96.39	747	25	2	582	1328	767	23	0	1229
contig00804	Ps_201591	96.75	123	0	3	8	127	1180	1059	9e-52	202
contig00805	Ps_187688	99.55	664	3	0	649	1312	1	664	0	1210
contig00806	Ps_261491	99.78	1354	1	2	165	1516	7	1360	0	2483
contig00807	Ps_212912	99.16	1189	7	2	1	1186	1263	75	0	2137
contig00808	Ps_241736	99.33	593	4	0	1	593	413	1005	0	1074
contig00809	Ps_260575	100	684	0	0	1	684	149	832	0	1264
contig00810	Ps_261758	99.73	749	0	2	6	752	14	762	0	1371
contig00811	Ps_141998	99.74	384	0	1	2	384	874	1257	0	702
contig00812	Ps_227654	100	969	0	0	64	1032	1	969	0	1790
contig00813	Ps_140127	99.52	826	2	2	1	824	828	3	0	1502
contig00814	Ps_177036	99.57	1174	5	0	4	1177	1241	68	0	2141
contig00815	Ps_227947	97.44	352	9	0	1	352	999	648	2e-171	601
contig00816	Ps_223533	100	529	0	0	4	532	529	1	0	977
contig00817	Ps_245833	99.37	477	2	1	1	477	1013	538	0	863
contig00818	Ps_221249	98.93	1031	11	0	131	1161	1	1031	0	1844
contig00819	Ps_150821	97.2	535	6	5	1	527	567	34	0	896
contig00820	Ps_237832	100	379	0	0	224	602	379	1	0	701
contig00821	Ps_131152	99.51	1019	4	1	98	1115	59	1077	0	1853
contig00822	Ps_261230	98.4	1496	18	6	1	1490	1636	141	0	2625
contig00823	Ps_188072	99.88	843	1	0	92	934	854	12	0	1552
contig00824	Ps_261746	99.83	1208	0	2	28	1233	6	1213	0	2218
contig00825	Ps_219632	99.21	1258	10	0	9	1266	1416	159	0	2268
contig00826	Ps_222274	99.52	628	1	1	1	628	643	18	0	1142
contig00827	Ps_137148	96.62	1716	50	8	604	2315	1	1712	0	2841
contig00828	Ps_187946	99.17	480	3	1	1	479	910	431	0	863
contig00829	Ps_213598	97.63	632	11	4	7	636	24	653	0	1081
contig00830	Ps_188399	99.76	1242	1	2	1	1240	1258	17	0	2276
contig00831	Ps_150275	100	453	0	0	58	510	453	1	0	837
contig00832	Ps_172494	100	1491	0	0	8	1498	1841	351	0	2754
contig00833	Ps_261403	100	1470	0	0	1	1470	17	1486	0	2715
contig00834	Ps_137620	96.08	383	13	2	121	502	984	603	8e-178	623
contig00835	Ps_213468	98.42	380	6	0	52	431	626	247	0	669
contig00836	Ps_133705	100	1273	0	0	3	1275	29	1301	0	2351
contig00837	Ps_175328	99.24	1054	8	0	1	1054	61	1114	0	1903
contig00838	Ps_253077	100	824	0	0	1	824	1262	439	0	1522
contig00839	Ps_224658	99.76	422	1	0	1	422	45	466	0	774
contig00840	Ps_162343	99.5	595	2	1	560	1153	615	21	0	1081
contig00841	Ps_246992	100	834	0	0	1	834	994	161	0	1541
contig00842	Ps_245650	99.46	551	0	1	1	548	1907	1357	0	998
contig00843	Ps_187281	99.51	609	3	0	477	1085	609	1	0	1109
contig00844	Ps_229844	98.06	824	13	3	42	863	102	924	0	1430
contig00845	Ps_144295	99.9	990	1	0	1	990	17	1006	0	1823
contig00846	Ps_172717	99.76	847	1	1	1	846	910	64	0	1552
contig00847	Ps_261172	99.63	1089	2	1	10	1096	1199	111	0	1988
contig00848	Ps_231882	99.81	522	0	1	47	568	316	836	0	957
contig00849	Ps_178549	99.41	1009	2	2	1	1008	19	1024	0	1827
contig00850	Ps_261340	100	725	0	0	1	725	328	1052	0	1339
contig00851	Ps_187348	100	1930	0	0	1	1930	2147	218	0	3565
contig00852	Ps_245976	96.25	693	20	5	1	689	495	1185	0	1131
contig00853	Ps_176947	99.34	608	4	0	1	608	172	779	0	1101
contig00854	Ps_258864	96.44	253	8	1	155	406	259	7	1e-115	416
contig00855	Ps_186888	99.68	1568	2	1	1	1565	1637	70	0	2865
contig00856	Ps_214059	100	262	0	0	1	262	25	286	2e-136	484
contig00857	Ps_239287	99.72	1072	3	0	1	1072	27	1098	0	1964
contig00858	Ps_201071	98.92	1112	11	1	1	1111	1195	84	0	1986
contig00859	Ps_133442	99.44	1608	4	3	25	1628	19	1625	0	2915
contig00860	Ps_132439	99.76	1264	0	3	1	1263	36	1297	0	2314
contig00861	Ps_261302	100	1507	0	0	10	1516	1581	75	0	2784
contig00862	Ps_207719	98.77	648	1	4	1	642	674	28	0	1146
contig00863	Ps_256541	99.9	964	1	0	1	964	1296	333	0	1775
contig00864	Ps_234844	98.71	389	5	0	1	389	389	1	0	691
contig00865	Ps_220716	99.42	344	1	1	1	343	7	350	5e-178	623
contig00866	Ps_187574	99.74	1152	1	2	1	1151	38	1188	0	2109
contig00867	Ps_227146	99.7	1316	4	0	1	1316	211	1526	0	2409
contig00868	Ps_224518	99.84	619	1	0	71	689	1093	475	0	1138
contig00869	Ps_141337	97.27	403	11	0	1	403	444	42	0	684
contig00870	Ps_186851	100	321	0	0	28	348	321	1	8e-169	593
contig00871	Ps_213339	99.29	1540	10	1	2	1540	92	1631	0	2782
contig00872	Ps_150654	100	1181	0	0	41	1221	1	1181	0	2182
contig00873	Ps_208340	99.7	667	0	2	1	665	667	1	0	1219
contig00874	Ps_199921	98.82	425	3	2	219	642	445	22	0	756
contig00875	Ps_205859	85.11	188	16	11	1	179	321	505	2e-45	182
contig00876	Ps_261376	100	1258	0	0	1	1258	12	1269	0	2324
contig00877	Ps_186868	100	1858	0	0	4	1861	7	1864	0	3432
contig00878	Ps_177371	99.13	346	1	2	205	549	626	282	3e-177	621
contig00879	Ps_187409	99.44	180	0	1	157	335	13	192	2e-88	326
contig00880	Ps_205782	99.9	1015	0	1	1	1014	753	1767	0	1868
contig00881	Ps_199664	99.18	729	2	3	89	814	1	728	0	1310
contig00882	Ps_210908	99.72	707	1	1	288	993	837	131	0	1293
contig00883	Ps_262073	99.22	895	0	3	1	895	1299	412	0	1607
contig00884	Ps_262000	100	583	0	0	1	583	621	39	0	1077
contig00885	Ps_177255	98.1	315	0	3	167	480	1	310	6e-154	544
contig00886	Ps_262305	100	845	0	0	2	846	854	10	0	1561
contig00887	Ps_228241	90.03	361	36	0	1	361	910	550	3e-131	468
contig00888	Ps_206721	98.79	1572	15	4	1	1568	1824	253	0	2795
contig00889	Ps_176037	99.88	856	1	0	1	856	16	871	0	1576
contig00890	Ps_136135	99.25	531	4	0	1	531	1455	1985	0	959
contig00891	Ps_223223	99.89	894	1	0	36	929	894	1	0	1646
contig00892	Ps_255792	99.78	1816	4	0	100	1915	1816	1	0	3332
contig00893	Ps_261230	95.73	328	6	6	1	321	1317	1643	2e-147	521
contig00894	Ps_208846	99.4	829	2	2	1	826	907	79	0	1500
contig00895	Ps_231466	93.46	260	14	1	40	296	399	140	8e-106	383
contig00896	Ps_212840	99.61	515	2	0	1	515	532	18	0	941
contig00897	Ps_222237	99.42	687	3	1	1	687	870	185	0	1245
contig00898	Ps_129428	99.7	989	3	0	1	989	152	1140	0	1810
contig00899	Ps_136043	98.82	593	4	3	1	593	597	8	0	1053
contig00900	Ps_172484	95.95	247	7	2	1	244	827	1073	3e-110	398
contig00901	Ps_254880	96.64	298	9	1	211	507	523	226	6e-139	494
contig00902	Ps_250271	91.25	377	27	3	1	372	578	953	2e-143	508
contig00903	Ps_212890	100	213	0	0	1	213	94	306	3e-109	394
contig00904	Ps_201671	99.43	698	3	1	1	697	728	31	0	1266
contig00905	Ps_172873	98.92	370	0	3	1	369	367	1	0	658
contig00906	Ps_172670	99.65	859	3	0	1	859	108	966	0	1570
contig00907	Ps_213080	99.75	2359	0	3	2	2354	303	2661	0	4318
contig00908	Ps_221056	99.63	272	1	0	1	272	52	323	8e-140	497
contig00909	Ps_155476	100	752	0	0	1	752	76	827	0	1389
contig00910	Ps_223585	92.71	192	8	5	59	247	208	20	2e-72	272
contig00911	Ps_261415	97.44	468	8	4	10	475	490	25	0	795
contig00912	Ps_223227	96.03	504	19	1	1	504	1523	1021	0	819
contig00913	Ps_220255	99.49	393	2	0	1	393	528	920	0	715
contig00914	Ps_137621	97.3	148	1	3	13	158	431	285	6e-65	248
contig00915	Ps_198990	99.17	2398	9	5	11	2398	2434	38	0	4307
contig00916	Ps_261173	100	858	0	0	178	1035	863	6	0	1585
contig00917	Ps_172722	99.14	581	2	3	272	849	1	581	0	1042
contig00918	Ps_172790	99.77	1282	0	2	1	1279	153	1434	0	2348
contig00919	Ps_219038	86.97	284	10	11	1	279	23	284	4e-79	294
contig00920	Ps_176981	99.78	446	1	0	44	489	66	511	0	819
contig00921	Ps_223227	94.66	356	16	3	1	354	1033	679	9e-156	549
contig00922	Ps_186998	100	1228	0	0	1	1228	1299	72	0	2268
contig00923	Ps_222828	97.86	234	4	1	1	234	289	57	5e-112	403
contig00924	Ps_187101	92.18	767	50	10	1	762	855	94	0	1075
contig00925	Ps_207830	99.76	2073	5	0	12	2084	2194	122	0	3801
contig00926	Ps_261574	100	474	0	0	1	474	6	479	0	876
contig00927	Ps_229011	100	797	0	0	1	797	39	835	0	1472
contig00928	Ps_198673	99.91	1063	1	0	1	1063	1195	133	0	1958
contig00929	Ps_261414	100	706	0	0	1	706	732	27	0	1304
contig00930	Ps_200472	100	440	0	0	1	440	463	24	0	813
contig00931	Ps_189650	97.83	600	0	7	1	588	668	70	0	1024
contig00932	Ps_227143	99.1	553	2	1	2	551	98	650	0	990
contig00933	Ps_176433	99.81	1051	1	1	1	1050	1051	1	0	1929
contig00934	Ps_202479	99.67	906	3	0	9	914	906	1	0	1657
contig00935	Ps_261347	99.83	585	1	0	1	585	101	685	0	1075
contig00936	Ps_232458	99.4	1821	1	4	14	1825	745	2564	0	3293
contig00937	Ps_129444	96.91	356	5	5	77	429	1077	725	2e-168	592
contig00938	Ps_205893	100	1237	0	0	1	1237	1274	38	0	2285
contig00939	Ps_200863	99.58	943	1	2	1	940	250	1192	0	1716
contig00940	Ps_244297	100	189	0	0	115	303	310	498	8e-96	350
contig00941	Ps_211483	99.47	563	3	0	1	563	14	576	0	1024
contig00942	Ps_172775	83.76	1484	196	42	183	1646	579	2037	0	1363
contig00943	Ps_261200	99.9	2101	2	0	1	2101	28	2128	0	3869
contig00944	Ps_188338	99.24	793	4	2	4	796	926	136	0	1430
contig00945	Ps_149988	90.45	356	32	2	1	355	433	79	3e-131	468
contig00946	Ps_140815	94.3	351	14	6	246	590	1	351	2e-150	532
contig00947	Ps_261220	99.17	726	5	1	5	729	783	58	0	1306
contig00948	Ps_134471	99.89	888	0	1	14	900	951	64	0	1633
contig00949	Ps_188336	99.46	934	0	2	1	929	45	978	0	1692
contig00950	Ps_176917	97.36	417	3	2	1	417	409	1	0	702
contig00951	Ps_213453	99.39	165	1	0	1	165	549	713	6e-81	300
contig00952	Ps_187687	98.6	429	2	3	22	449	426	1	0	756
contig00953	Ps_261418	100	165	0	0	102	266	424	260	2e-82	305
contig00954	Ps_145267	100	459	0	0	3	461	873	415	0	848
contig00955	Ps_249407	98.93	466	2	3	248	711	743	279	0	830
contig00956	Ps_173477	100	564	0	0	27	590	662	99	0	1042
contig00957	Ps_228819	99.95	1838	0	1	1	1837	55	1892	0	3387
contig00958	Ps_226754	99.19	495	4	0	964	1458	1	495	0	893
contig00959	Ps_187179	99.59	489	2	0	1	489	266	754	0	893
contig00960	Ps_245838	97.21	538	15	0	136	673	1028	1565	0	911
contig00961	Ps_130222	99.72	727	2	0	1	727	754	28	0	1332
contig00962	Ps_225229	99.87	773	0	1	300	1071	858	86	0	1421
contig00963	Ps_173768	99.31	869	4	2	4	871	49	916	0	1570
contig00964	Ps_172913	99.57	936	2	2	2	936	984	50	0	1705
contig00965	Ps_226413	99.51	1222	2	1	44	1261	1264	43	0	2220
contig00966	Ps_178902	95.3	468	17	5	1	465	84	549	0	737
contig00967	Ps_235941	87.53	473	53	6	1	470	26	495	3e-153	542
contig00968	Ps_226757	95.35	452	15	5	1	448	636	187	0	713
contig00969	Ps_172402	99.69	641	1	1	7	647	881	242	0	1171
contig00970	Ps_201225	98.95	478	5	0	6	483	13	490	0	856
contig00971	Ps_244981	99.78	904	0	2	1	903	948	46	0	1657
contig00972	Ps_227465	95.58	1108	32	13	1	1105	242	1335	0	1759
contig00973	Ps_176904	99.91	1169	0	1	1	1168	1300	132	0	2152
contig00974	Ps_131372	99.6	500	0	1	1	500	67	564	0	911
contig00975	Ps_201349	99.78	465	1	0	1	465	207	671	0	854
contig00976	Ps_261657	99.92	1197	1	0	67	1263	12	1208	0	2206
contig00977	Ps_172745	98.94	754	4	1	1	754	22	771	0	1345
contig00978	Ps_151554	99.44	1433	3	1	1	1428	1574	142	0	2597
contig00979	Ps_147422	99.49	197	1	0	1	197	306	110	9e-99	359
contig00980	Ps_187428	100	659	0	0	109	767	1	659	0	1218
contig00981	Ps_261190	100	540	0	0	1	540	558	19	0	998
contig00982	Ps_254966	99.71	1026	3	0	7	1032	48	1073	0	1879
contig00983	Ps_261296	98.56	901	1	4	62	962	116	1004	0	1581
contig00984	Ps_261332	100	1120	0	0	15	1134	1120	1	0	2069
contig00985	Ps_261298	99.91	1070	1	0	1	1070	1128	59	0	1971
contig00986	Ps_189652	100	345	0	0	1	345	386	42	0	638
contig00987	Ps_211633	99.56	905	3	1	1	904	2641	1737	0	1648
contig00988	Ps_172398	97.4	77	2	0	754	830	15	91	1e-29	132
contig00989	Ps_199054	99.52	626	3	0	1	626	67	692	0	1140
contig00990	Ps_229154	98.36	549	0	3	1	548	12	552	0	955
contig00991	Ps_153160	99.73	371	1	0	739	1109	86	456	0	680
contig00992	Ps_176250	99.78	924	2	0	1	924	90	1013	0	1696
contig00993	Ps_239609	96.08	332	7	4	6	334	329	1	1e-151	536
contig00994	Ps_205362	99.61	2076	8	0	1	2076	2092	17	0	3790
contig00995	Ps_200402	99.65	1138	4	0	87	1224	123	1260	0	2080
contig00996	Ps_204333	99.62	1569	6	0	1	1569	11	1579	0	2865
contig00997	Ps_261392	99.64	1107	1	3	1	1104	1780	674	0	2019
contig00998	Ps_261483	99.88	802	1	0	2	803	56	857	0	1476
contig00999	Ps_178730	99.71	679	1	1	1	678	75	753	0	1242
contig01000	Ps_241057	97.58	703	13	3	456	1154	3	705	0	1201
contig01001	Ps_221818	99.27	963	6	1	31	992	963	1	0	1738
contig01002	Ps_131828	100	493	0	0	53	545	493	1	0	911
contig01003	Ps_209332	99.82	549	1	0	642	1190	1	549	0	1009
contig01004	Ps_187885	99.54	1091	5	0	1	1091	1164	74	0	1988
contig01005	Ps_178174	98.87	883	1	2	1	876	958	78	0	1567
contig01006	Ps_178581	97.81	686	9	5	1	686	145	824	0	1179
contig01007	Ps_189482	100	1881	0	0	1	1881	42	1922	0	3474
contig01008	Ps_213070	97.05	237	5	2	1	236	22	257	5e-110	398
contig01009	Ps_176615	99.67	605	0	2	2	604	613	9	0	1105
contig01010	Ps_213988	99.28	419	3	0	173	591	1210	1628	0	758
contig01011	Ps_160712	99.31	579	2	2	1	578	306	883	0	1046
contig01012	Ps_198628	100	1375	0	0	1	1375	1418	44	0	2540
contig01013	Ps_200473	98.85	522	1	5	1	517	24	545	0	926
contig01014	Ps_184386	100	240	0	0	153	392	240	1	7e-124	444
contig01015	Ps_158680	100	473	0	0	1	473	473	1	0	874
contig01016	Ps_133327	100	345	0	0	324	668	534	190	0	638
contig01017	Ps_213658	99.74	762	2	0	13	774	786	25	0	1397
contig01018	Ps_187729	98.23	226	3	1	3	227	226	1	1e-108	394
contig01019	Ps_204822	99.4	1679	7	3	488	2165	1686	10	0	3042
contig01020	Ps_261516	99.95	1941	0	1	14	1953	2045	105	0	3578
contig01021	Ps_173778	99.87	741	1	0	1	741	23	763	0	1363
contig01022	Ps_147178	99.17	1208	10	0	50	1257	1216	9	0	2176
contig01023	Ps_177599	100	835	0	0	1	835	1496	662	0	1543
contig01024	Ps_256646	99.74	1134	2	1	6	1139	1612	480	0	2076
contig01025	Ps_200874	99.73	1121	0	3	1	1120	1119	1	0	2050
contig01026	Ps_177366	99.85	1292	1	1	1	1292	1445	155	0	2374
contig01027	Ps_158403	99.39	1636	9	1	160	1794	1956	3591	0	2964
contig01028	Ps_161268	98.87	883	8	2	1	882	882	1	0	1574
contig01029	Ps_177382	99.89	890	1	0	12	901	976	87	0	1639
contig01030	Ps_258948	95.89	365	13	2	1	364	1682	1319	6e-168	590
contig01031	Ps_222238	97.79	814	12	4	1	810	904	93	0	1399
contig01032	Ps_177297	99.61	1273	3	2	18	1289	2224	3495	0	2322
contig01033	Ps_187853	99.2	250	0	2	1	250	294	47	7e-126	449
contig01034	Ps_176770	100	449	0	0	21	469	1084	1532	0	830
contig01035	Ps_139853	99.53	639	3	0	1	639	667	29	0	1164
contig01036	Ps_217412	98.1	527	0	6	1	520	2089	1566	0	909
contig01037	Ps_201589	99.21	379	0	3	1	378	465	89	0	680
contig01038	Ps_229154	96.65	239	3	5	1	236	3	239	1e-108	392
contig01039	Ps_261595	99.71	696	0	2	1	694	26	721	0	1273
contig01040	Ps_211630	99.86	1480	2	0	13	1492	13	1492	0	2723
contig01041	Ps_188336	98.4	187	3	0	1	187	30	216	8e-90	329
contig01042	Ps_199349	100	590	0	0	36	625	675	86	0	1090
contig01043	Ps_261137	99.86	702	1	0	1	702	7	708	0	1291
contig01044	Ps_207943	100	1505	0	0	1	1505	123	1627	0	2780
contig01045	Ps_236180	100	713	0	0	3	715	323	1035	0	1317
contig01046	Ps_176626	100	430	0	0	27	456	451	22	0	795
contig01047	Ps_253776	99.91	1088	0	1	1	1087	1373	286	0	2002
contig01048	Ps_244981	100	194	0	0	1	194	1746	1553	9e-99	359
contig01049	Ps_189662	99.94	1699	1	0	19	1717	164	1862	0	3133
contig01050	Ps_186867	99.69	635	2	0	2	636	2534	1900	0	1162
contig01051	Ps_257893	100	1216	0	0	5	1220	1216	1	0	2246
contig01052	Ps_178279	100	282	0	0	144	425	1	282	3e-147	521
contig01053	Ps_206042	100	1057	0	0	1	1057	25	1081	0	1953
contig01054	Ps_262318	100	438	0	0	353	790	1	438	0	809
contig01055	Ps_229828	94.53	128	0	5	1	123	771	646	2e-48	191
contig01056	Ps_222925	99.12	1480	7	3	6	1485	1561	88	0	2656
contig01057	Ps_148987	99.41	1025	5	1	349	1372	1	1025	0	1858
contig01058	Ps_133189	99.21	2417	7	4	91	2495	1	2417	0	4348
contig01059	Ps_219133	99.54	2169	8	2	1	2168	43	2210	0	3949
contig01060	Ps_261535	99.5	802	3	1	126	926	828	27	0	1458
contig01061	Ps_206888	96.87	447	6	5	1	440	1665	1220	0	741
contig01062	Ps_186867	100	135	0	0	258	392	2244	2378	1e-65	250
contig01063	Ps_172701	100	214	0	0	1	214	994	781	7e-110	396
contig01064	Ps_238869	100	689	0	0	1	689	10	698	0	1273
contig01065	Ps_259951	99.09	876	8	0	1	876	903	28	0	1574
contig01066	Ps_261133	99.88	829	0	1	7	835	204	1031	0	1524
contig01067	Ps_188067	100	819	0	0	1	819	54	872	0	1513
contig01068	Ps_176935	98.67	903	8	2	17	919	130	1028	0	1598
contig01069	Ps_149862	99.91	1092	1	0	1	1092	1105	14	0	2012
contig01070	Ps_249727	99.92	1241	1	0	5	1245	69	1309	0	2287
contig01071	Ps_136539	97.64	804	6	4	64	854	825	22	0	1367
contig01072	Ps_236181	97.13	1045	17	7	15	1050	1067	27	0	1751
contig01073	Ps_225845	99.51	1016	5	0	1	1016	252	1267	0	1849
contig01074	Ps_173446	100	854	0	0	1	854	36	889	0	1578
contig01075	Ps_172707	99.9	984	1	0	1	984	2093	1110	0	1812
contig01076	Ps_174041	100	694	0	0	29	722	721	28	0	1282
contig01077	Ps_205669	98.52	810	8	2	65	870	17	826	0	1426
contig01078	Ps_219631	99.75	1202	3	0	1	1202	1520	319	0	2204
contig01079	Ps_137620	99.41	340	1	1	1	339	1119	780	9e-176	616
contig01080	Ps_246434	95.91	1663	61	7	112	1769	1688	28	0	2687
contig01081	Ps_261141	100	1152	0	0	1	1152	29	1180	0	2128
contig01082	Ps_212637	99.36	1094	3	3	28	1121	1198	109	0	1978
contig01083	Ps_256645	93.2	676	44	2	9	683	689	15	0	992
contig01084	Ps_173100	99.35	768	3	2	37	802	789	22	0	1389
contig01085	Ps_217653	97.83	691	10	4	2	688	712	23	0	1188
contig01086	Ps_173784	100	611	0	0	1	611	79	689	0	1129
contig01087	Ps_133713	100	368	0	0	378	745	384	17	0	680
contig01088	Ps_178660	99.91	1071	0	1	1	1070	108	1178	0	1971
contig01089	Ps_249226	99.77	1323	3	0	41	1363	1	1323	0	2427
contig01090	Ps_187614	99.41	2207	13	0	1	2207	2351	145	0	4004
contig01091	Ps_145114	91.87	406	14	17	17	416	1	393	1e-155	549
contig01092	Ps_245976	95.48	332	12	2	1	329	465	796	4e-149	527
contig01093	Ps_186915	97.19	1210	17	6	1	1193	25	1234	0	2030
contig01094	Ps_261340	98.16	653	10	2	1	651	718	1370	0	1138
contig01095	Ps_214173	99	904	2	3	1	903	923	26	0	1613
contig01096	Ps_187726	99.6	502	0	2	1	502	21	520	0	915
contig01097	Ps_208368	100	1425	0	0	140	1564	149	1573	0	2632
contig01098	Ps_261159	100	1025	0	0	1	1025	100	1124	0	1893
contig01099	Ps_207060	97.98	891	2	5	1	877	908	20	0	1531
contig01100	Ps_228817	99.56	680	3	0	1	680	720	41	0	1240
contig01101	Ps_228817	98.68	1139	10	5	1	1135	1515	378	0	2015
contig01102	Ps_216202	100	1679	0	0	1	1679	201	1879	0	3101
contig01103	Ps_204373	99.36	1097	7	0	1	1097	10	1106	0	1988
contig01104	Ps_177427	99.67	610	2	0	1	610	73	682	0	1116
contig01105	Ps_132782	92.61	460	30	4	364	821	678	221	0	658
contig01106	Ps_197211	100	268	0	0	242	509	310	43	2e-139	496
contig01107	Ps_177032	99.8	2029	1	2	1	2026	7	2035	0	3722
contig01108	Ps_250624	100	957	0	0	1	957	977	21	0	1768
contig01109	Ps_249636	100	563	0	0	1	563	44	606	0	1040
contig01110	Ps_260576	100	632	0	0	257	888	675	44	0	1168
contig01111	Ps_211956	98.85	524	4	2	140	662	552	30	0	933
contig01112	Ps_225697	99.29	282	2	0	1	282	322	41	8e-144	510
contig01113	Ps_208091	98.77	486	4	2	43	527	1123	639	0	863
contig01114	Ps_219334	99.08	1086	8	2	1	1085	198	1282	0	1949
contig01115	Ps_200872	98.16	381	5	2	1	379	443	63	0	664
contig01116	Ps_236181	98.55	276	2	2	1	274	23	298	6e-137	486
contig01117	Ps_218817	98.9	638	7	0	374	1011	24	661	0	1140
contig01118	Ps_208221	94.33	1040	51	8	1	1036	1060	25	0	1587
contig01119	Ps_208847	100	1356	0	0	1	1356	143	1498	0	2505
contig01120	Ps_189652	100	830	0	0	352	1181	871	42	0	1533
contig01121	Ps_176173	99.87	1509	2	0	1	1509	2054	546	0	2776
contig01122	Ps_262230	99.18	729	2	4	1	726	728	1	0	1310
contig01123	Ps_177026	100	470	0	0	51	520	470	1	0	869
contig01124	Ps_202891	99.47	569	2	1	13	580	585	17	0	1033
contig01125	Ps_208150	99.82	564	1	0	1	564	94	657	0	1037
contig01126	Ps_171628	100	431	0	0	1	431	453	23	0	797
contig01127	Ps_159325	99.13	1610	8	3	1	1604	13	1622	0	2891
contig01128	Ps_223638	99.41	1695	10	0	1	1695	90	1784	0	3075
contig01129	Ps_160899	98.2	333	1	4	1	329	3861	4192	4e-164	577
contig01130	Ps_261179	100	973	0	0	1	973	95	1067	0	1797
contig01131	Ps_146921	96.43	617	7	6	423	1039	28	629	0	1003
contig01132	Ps_229179	97.8	818	5	5	1	807	816	1	0	1399
contig01133	Ps_205866	100	800	0	0	1	800	493	1292	0	1478
contig01134	Ps_259065	100	475	0	0	1	475	521	47	0	878
contig01135	Ps_261544	100	818	0	0	9	826	844	27	0	1511
contig01136	Ps_261176	100	587	0	0	8	594	606	20	0	1085
contig01137	Ps_133114	99.58	1193	1	4	1	1192	1239	50	0	2172
contig01138	Ps_231889	99.61	510	2	0	1	510	28	537	0	931
contig01139	Ps_261365	100	1034	0	0	1	1034	1043	10	0	1910
contig01140	Ps_253661	96.79	312	10	0	3	314	404	715	2e-147	521
contig01141	Ps_261175	100	915	0	0	1	915	337	1251	0	1690
contig01142	Ps_176311	99.89	884	1	0	1	884	45	928	0	1628
contig01143	Ps_231467	94.39	285	5	8	6	283	853	573	4e-119	427
contig01144	Ps_175973	99.03	518	1	2	1	514	140	657	0	926
contig01145	Ps_204131	97.12	1112	30	2	1	1111	1132	22	0	1875
contig01146	Ps_254245	97.35	565	5	4	11	575	555	1	0	952
contig01147	Ps_246370	100	696	0	0	331	1026	771	76	0	1286
contig01148	Ps_238122	100	553	0	0	77	629	1	553	0	1022
contig01149	Ps_261566	99.51	821	0	4	4	822	16	834	0	1491
contig01150	Ps_220932	99.92	1192	0	1	92	1282	1	1192	0	2194
contig01151	Ps_231206	99.27	683	4	1	1	682	722	40	0	1232
contig01152	Ps_261154	100	543	0	0	1	543	58	600	0	1003
contig01153	Ps_231298	89.71	68	3	4	3	68	66	1	5e-16	84.2
contig01154	Ps_172391	100	1096	0	0	1	1096	1124	29	0	2025
contig01155	Ps_178208	99.26	678	3	2	1	676	815	138	0	1223
contig01156	Ps_177322	99.54	1090	3	1	1	1088	32	1121	0	1984
contig01157	Ps_218637	99.79	945	2	0	1	945	945	1	0	1735
contig01158	Ps_145499	99.29	985	5	1	2	984	236	1220	0	1779
contig01159	Ps_141810	99.9	976	1	0	1	976	984	9	0	1797
contig01160	Ps_239270	95.56	945	19	11	97	1037	91	1016	0	1491
contig01161	Ps_208246	93.35	1369	76	14	432	1794	1370	11	0	2010
contig01162	Ps_172708	93.06	432	25	3	36	465	741	313	6e-179	627
contig01163	Ps_261390	99.63	1089	0	2	1	1085	1106	18	0	1986
contig01164	Ps_130203	95.93	492	11	2	46	537	559	77	0	789
contig01165	Ps_220422	98.55	484	4	1	591	1071	1	484	0	852
contig01166	Ps_187218	100	873	0	0	1	873	80	952	0	1613
contig01167	Ps_213988	99.77	1279	3	0	1	1279	1329	51	0	2346
contig01168	Ps_226765	92.25	542	32	10	1	539	181	715	0	760
contig01169	Ps_250811	99.77	878	0	2	983	1858	1209	332	0	1609
contig01170	Ps_188824	97.31	668	9	4	173	831	16	683	0	1125
contig01171	Ps_178041	99.19	248	0	1	2	247	22	269	1e-124	446
contig01172	Ps_200231	99.63	534	2	0	20	553	547	14	0	976
contig01173	Ps_141520	100	279	0	0	116	394	1738	1460	1e-145	516
contig01174	Ps_213989	99.14	1512	7	5	1	1507	1540	30	0	2715
contig01175	Ps_249321	99.49	196	1	0	1	196	40	235	3e-98	357
contig01176	Ps_261249	100	815	0	0	1	815	43	857	0	1506
contig01177	Ps_141330	99.83	1151	0	2	14	1163	292	1441	0	2113
contig01178	Ps_172804	98.87	353	3	1	1	352	657	305	1e-179	628
contig01179	Ps_255792	91	1545	115	24	158	1690	1	1533	0	2061
contig01180	Ps_201527	98.89	1166	7	5	1	1163	1172	10	0	2076
contig01181	Ps_148683	100	631	0	0	15	645	394	1024	0	1166
contig01182	Ps_220665	99.84	630	0	1	1	629	43	672	0	1157
contig01183	Ps_146117	99.32	439	0	3	36	472	26	463	0	791
contig01185	Ps_262477	100	708	0	0	1	708	56	763	0	1308
contig01186	Ps_261423	98.79	414	3	2	5	416	452	39	0	736
contig01187	Ps_213452	98.21	112	2	0	1	112	494	605	4e-50	196
contig01188	Ps_202571	100	974	0	0	1	974	992	19	0	1799
contig01189	Ps_172720	100	926	0	0	12	937	6513	7438	0	1711
contig01190	Ps_130031	99.68	936	1	2	8	943	1034	101	0	1711
contig01191	Ps_255918	99.66	1480	4	1	734	2212	1480	1	0	2704
contig01192	Ps_172875	99.63	271	1	0	3	273	271	1	2e-139	496
contig01193	Ps_261312	99.36	628	4	0	204	831	1	628	0	1138
contig01194	Ps_253776	98.02	252	2	3	4	253	1537	1287	2e-121	435
contig01195	Ps_176740	99.92	1307	0	1	1	1306	2604	1298	0	2407
contig01196	Ps_129661	99.94	1709	1	0	20	1728	1833	125	0	3151
contig01197	Ps_172970	99.87	760	1	0	1	760	788	29	0	1399
contig01198	Ps_207941	94.93	611	22	4	3	613	51	652	0	948
contig01199	Ps_157141	92.57	323	16	8	1	320	78	395	5e-128	457
contig01200	Ps_239470	100	169	0	0	1	169	169	1	2e-84	313
contig01201	Ps_176750	99.55	1573	3	4	1	1572	1573	4	0	2863
contig01202	Ps_220410	100	568	0	0	1	568	568	1	0	1050
contig01203	Ps_248299	99.85	663	1	0	151	813	684	22	0	1219
contig01204	Ps_218625	91.39	476	14	18	55	517	778	317	6e-179	627
contig01205	Ps_141810	100	808	0	0	1	808	1384	577	0	1493
contig01206	Ps_187086	99.7	1334	2	2	1	1333	71	1403	0	2440
contig01207	Ps_208387	99.73	1849	5	0	1	1849	142	1990	0	3387
contig01208	Ps_187983	99.77	1325	1	1	190	1512	1325	1	0	2429
contig01209	Ps_218650	99.72	1088	1	2	3	1089	354	1440	0	1991
contig01210	Ps_188287	99.56	451	0	2	1	449	590	140	0	821
contig01211	Ps_251033	98.1	211	2	2	1	209	96	306	6e-101	366
contig01212	Ps_176478	99.18	974	3	2	3	976	1049	81	0	1749
contig01213	Ps_198518	99.69	961	2	1	4	964	146	1105	0	1757
contig01214	Ps_177286	99.91	1140	0	1	1	1139	1158	19	0	2098
contig01217	Ps_136304	99.1	1107	10	0	1	1107	37	1143	0	1989
contig01218	Ps_131226	95.9	536	19	3	288	821	552	18	0	865
contig01219	Ps_250617	99.18	244	2	0	1	244	254	497	4e-123	440
contig01220	Ps_258995	88.24	204	16	7	61	261	216	18	6e-62	237
contig01221	Ps_154217	100	1548	0	0	1	1548	1648	101	0	2859
contig01222	Ps_239584	98.77	487	5	1	1	487	560	75	0	865
contig01223	Ps_219366	100	294	0	0	127	420	517	224	5e-154	544
contig01224	Ps_254245	100	112	0	0	12	123	555	444	2e-53	207
contig01225	Ps_136135	99.51	1645	6	2	1	1643	1732	88	0	2992
contig01226	Ps_157693	83.13	332	43	13	178	503	729	405	9e-78	291
contig01227	Ps_204926	98.97	487	5	0	125	611	592	106	0	872
contig01228	Ps_246822	97.89	711	11	4	1	710	1373	666	0	1227
contig01229	Ps_188798	99.19	124	1	0	391	514	1	124	9e-58	224
contig01230	Ps_208107	89.29	439	28	9	4	428	538	105	1e-150	532
contig01231	Ps_212615	98.5	401	4	2	1	401	98	496	0	706
contig01232	Ps_261169	100	1771	0	0	1	1771	1873	103	0	3271
contig01233	Ps_207767	98.03	1068	16	5	1	1065	29	1094	0	1851
contig01234	Ps_172789	98.92	1109	12	0	32	1140	1207	99	0	1982
contig01235	Ps_131166	99.6	1508	6	0	1	1508	60	1567	0	2752
contig01236	Ps_176173	100	490	0	0	1	490	802	313	0	905
contig01237	Ps_258681	94.26	383	5	9	1	382	529	895	9e-162	569
contig01238	Ps_208359	100	848	0	0	1	848	4525	5372	0	1567
contig01239	Ps_132790	99.47	937	5	0	345	1281	1096	160	0	1703
contig01240	Ps_136334	96.82	1508	6	14	1	1491	1485	3	0	2481
contig01241	Ps_130048	99.53	843	3	1	1	842	863	21	0	1533
contig01242	Ps_227141	100	116	0	0	140	255	1	116	3e-55	215
contig01243	Ps_261307	100	1084	0	0	1	1084	64	1147	0	2002
contig01244	Ps_139284	99.9	1946	2	0	18	1963	1973	28	0	3583
contig01245	Ps_201034	100	274	0	0	1	274	129	402	8e-143	507
contig01246	Ps_141254	99.41	1190	7	0	1	1190	1242	53	0	2159
contig01247	Ps_261461	99.92	1291	1	0	1	1291	30	1320	0	2379
contig01248	Ps_242052	100	1048	0	0	741	1788	2753	1706	0	1936
contig01249	Ps_261187	100	1487	0	0	1	1487	42	1528	0	2747
contig01250	Ps_229371	98.19	331	2	4	40	368	9	337	2e-163	575
contig01251	Ps_221328	99.48	582	3	0	1	582	582	1	0	1059
contig01252	Ps_201484	99.02	408	2	2	1	407	768	362	0	730
contig01253	Ps_213611	99.81	1053	2	0	1	1053	1078	26	0	1934
contig01254	Ps_245597	95.05	182	5	4	32	210	184	4	9e-76	283
contig01255	Ps_177577	99.52	833	3	1	4	835	652	1484	0	1515
contig01256	Ps_261810	99.89	911	0	1	1	910	21	931	0	1676
contig01257	Ps_139149	99.2	1244	8	2	1	1243	35	1277	0	2241
contig01258	Ps_178811	99.01	608	6	0	15	622	618	11	0	1090
contig01259	Ps_172342	99.87	785	0	1	1	784	841	57	0	1443
contig01260	Ps_261887	100	1058	0	0	1	1058	1104	47	0	1954
contig01261	Ps_206020	99.85	1306	2	0	1	1306	90	1395	0	2401
contig01262	Ps_159060	99.55	2424	7	3	5	2428	2495	76	0	4412
contig01263	Ps_211750	96.83	1010	21	11	18	1020	2	1007	0	1677
contig01264	Ps_187946	99.35	765	3	2	1	765	791	29	0	1384
contig01265	Ps_261842	99.52	829	4	0	1	829	829	1	0	1509
contig01266	Ps_261360	99.69	1310	4	0	9	1318	19	1328	0	2398
contig01267	Ps_200625	99.34	1672	9	2	1	1670	1675	4	0	3025
contig01268	Ps_260846	100	1973	0	0	166	2138	2293	321	0	3644
contig01269	Ps_261327	99.37	1900	8	4	9	1906	135	2032	0	3439
contig01270	Ps_261204	99.83	1171	1	1	1	1171	1366	197	0	2150
contig01271	Ps_222009	99.39	492	3	0	255	746	1	492	0	893
contig01272	Ps_235227	98.12	852	6	5	112	956	862	14	0	1476
contig01273	Ps_200782	99.57	1153	3	1	1	1151	66	1218	0	2100
contig01274	Ps_130006	100	93	0	0	1	93	874	966	5e-43	172
contig01275	Ps_256004	99.8	512	0	1	1	511	61	572	0	939
contig01276	Ps_201493	99.76	411	1	0	1	411	1	411	0	754
contig01277	Ps_213334	99.64	2230	4	1	1	2226	172	2401	0	4071
contig01278	Ps_226675	97.85	885	16	3	299	1181	1	884	0	1526
contig01279	Ps_132879	100	593	0	0	1	593	57	649	0	1096
contig01280	Ps_187660	99.9	2015	1	1	1	2014	2180	166	0	3709
contig01281	Ps_177736	100	1057	0	0	1	1057	1065	9	0	1953
contig01282	Ps_131193	99.1	558	4	1	19	575	18	575	0	1002
contig01283	Ps_207754	99.93	4196	1	2	23	4216	151	4346	0	7731
contig01284	Ps_261146	99.13	1032	1	6	1	1028	2190	1163	0	1849
contig01285	Ps_147875	94.85	582	21	6	361	937	1173	596	0	900
contig01286	Ps_206945	95.21	773	28	7	175	944	25	791	0	1214
contig01287	Ps_244629	100	1017	0	0	1	1017	1137	121	0	1879
contig01288	Ps_188226	99.89	1890	2	0	1	1890	2750	861	0	3480
contig01289	Ps_218650	96.97	694	3	18	1	693	703	27	0	1149
contig01290	Ps_261304	99.47	951	4	1	1	950	40	990	0	1727
contig01291	Ps_207757	97.4	691	6	3	1	691	979	301	0	1166
contig01292	Ps_172617	99.9	1038	1	0	568	1605	1052	15	0	1912
contig01293	Ps_130009	98.98	393	3	1	1	392	429	821	0	702
contig01294	Ps_133200	100	366	0	0	10	375	390	755	0	676
contig01295	Ps_178597	99.14	701	3	2	1	698	403	1103	0	1258
contig01296	Ps_142471	98.98	588	6	0	14	601	29	616	0	1053
contig01297	Ps_261621	99.79	943	0	2	1	942	19	960	0	1729
contig01298	Ps_131049	98.92	740	7	1	1	739	52	791	0	1321
contig01299	Ps_262034	100	805	0	0	78	882	24	828	0	1487
contig01300	Ps_212099	99.9	1003	0	1	940	1941	1028	26	0	1845
contig01301	Ps_231299	100	429	0	0	5	433	4	432	0	793
contig01302	Ps_172397	99.51	1215	6	0	1	1215	149	1363	0	2211
contig01303	Ps_209881	99.35	1075	4	3	1	1072	1141	67	0	1943
contig01304	Ps_239586	97.75	488	0	2	1	488	739	263	0	830
contig01305	Ps_253757	99.4	834	3	2	18	849	434	1267	0	1511
contig01306	Ps_220269	97.04	203	2	4	1	202	255	56	2e-92	339
contig01307	Ps_178730	94.9	98	1	4	1	95	300	204	2e-36	150
contig01308	Ps_261372	100	1367	0	0	1	1367	105	1471	0	2525
contig01309	Ps_188703	99.81	1064	2	0	18	1081	1326	263	0	1954
contig01310	Ps_197115	100	245	0	0	366	610	314	70	1e-126	453
contig01311	Ps_146864	99.05	315	0	3	131	443	501	188	1e-159	562
contig01312	Ps_217464	99.41	337	2	0	283	619	1	337	3e-174	612
contig01313	Ps_133417	99.5	1189	2	3	1	1187	1225	39	0	2159
contig01314	Ps_225737	99.54	1304	5	1	1	1303	294	1597	0	2374
contig01315	Ps_239585	93.46	719	46	1	51	769	734	17	0	1066
contig01316	Ps_261534	100	1748	0	0	1	1748	13	1760	0	3229
contig01317	Ps_261280	99.54	1082	4	1	1	1081	720	1801	0	1969
contig01318	Ps_140948	99.86	1417	1	1	524	1939	1	1417	0	2604
contig01319	Ps_201168	100	1432	0	0	4	1435	1432	1	0	2645
contig01320	Ps_202750	99.21	885	6	1	1	885	10	893	0	1594
contig01321	Ps_201528	99.4	834	4	1	1	834	19	851	0	1511
contig01322	Ps_235978	99.31	1155	8	0	301	1455	3394	2240	0	2089
contig01323	Ps_175982	100	765	0	0	1	765	782	18	0	1413
contig01324	Ps_201225	95.02	281	3	8	1	276	455	181	3e-120	431
contig01325	Ps_130131	99.49	788	1	2	5	789	13	800	0	1430
contig01326	Ps_137193	93.3	701	38	8	3	697	158	855	0	1026
contig01327	Ps_201789	99.91	1140	1	0	1	1140	25	1164	0	2100
contig01328	Ps_203251	94.86	350	14	4	1	346	468	817	4e-154	544
contig01329	Ps_176625	98.46	519	1	5	1	512	547	29	0	907
contig01330	Ps_228261	99.8	1015	2	0	347	1361	1015	1	0	1864
contig01331	Ps_172358	99.83	1179	2	0	15	1193	1239	61	0	2167
contig01332	Ps_230859	98.02	607	9	3	1	606	623	19	0	1051
contig01334	Ps_135354	99.56	1138	4	1	42	1178	20	1157	0	2073
contig01335	Ps_207889	98.95	477	5	0	42	518	7	483	0	854
contig01336	Ps_261250	99.48	961	4	1	1	960	1039	79	0	1746
contig01337	Ps_235941	87.69	536	56	10	1	531	26	556	2e-175	616
contig01338	Ps_134829	100	607	0	0	103	709	109	715	0	1122
contig01339	Ps_143895	97.33	599	5	5	14	611	6	594	0	1007
contig01340	Ps_261241	100	823	0	0	1	823	17	839	0	1520
contig01341	Ps_130541	99.93	1461	0	1	1	1460	701	2161	0	2691
contig01342	Ps_151871	99.07	107	1	0	1	107	297	191	5e-49	193
contig01343	Ps_200199	100	466	0	0	1	466	545	1010	0	861
contig01344	Ps_172761	99.65	863	3	0	58	920	142	1004	0	1578
contig01345	Ps_247393	100	1182	0	0	1	1182	946	2127	0	2183
contig01346	Ps_261530	100	702	0	0	1	702	193	894	0	1297
contig01347	Ps_231172	98.37	861	4	6	2	852	1423	563	0	1504
contig01348	Ps_246429	100	415	0	0	323	737	415	1	0	767
contig01349	Ps_207234	99.6	1247	5	0	1	1247	1299	53	0	2276
contig01350	Ps_201036	99.41	507	3	0	1	507	25	531	0	920
contig01351	Ps_178790	99.87	1540	1	1	18	1556	1549	10	0	2832
contig01352	Ps_145654	99.89	889	0	1	21	909	194	1081	0	1635
contig01353	Ps_199896	98.78	656	5	3	1	654	41	695	0	1164
contig01354	Ps_134423	99.7	996	3	0	60	1055	1	996	0	1823
contig01355	Ps_222477	92.82	390	4	8	10	375	412	23	5e-154	544
contig01356	Ps_261508	100	854	0	0	1	854	854	1	0	1578
contig01357	Ps_161640	98.52	135	0	2	1	135	219	87	6e-62	237
contig01358	Ps_201146	98.11	212	4	0	188	399	99	310	1e-101	370
contig01359	Ps_204373	98.74	239	1	2	1	239	866	1102	4e-118	424
contig01360	Ps_251029	97.59	1657	30	7	1	1649	1133	2787	0	2830
contig01361	Ps_197981	100	470	0	0	288	757	523	54	0	869
contig01362	Ps_246437	99.47	950	3	1	10	957	182	1131	0	1725
contig01363	Ps_176675	99.59	488	2	0	1	488	519	32	0	891
contig01364	Ps_244509	98.92	93	1	0	164	256	614	522	8e-41	167
contig01365	Ps_261745	99.78	465	1	0	1	465	12	476	0	854
contig01366	Ps_172647	100	632	0	0	2	633	16	647	0	1168
contig01367	Ps_172616	99.82	1671	1	1	1	1671	36	1704	0	3068
contig01368	Ps_172638	99.91	1071	0	1	1	1071	10	1079	0	1971
contig01369	Ps_176995	97.1	863	10	11	3	851	876	15	0	1441
contig01370	Ps_257876	88.28	2065	160	77	1	2024	514	2537	0	2398
contig01371	Ps_210442	99.77	442	1	0	1	442	31	472	0	811
contig01372	Ps_261162	100	559	0	0	1	559	1860	1302	0	1033
contig01373	Ps_214118	96.87	1278	13	12	1	1252	1445	169	0	2113
contig01374	Ps_149013	99.86	1480	1	1	1	1479	1499	20	0	2721
contig01375	Ps_176385	99.12	569	5	0	1	569	571	3	0	1024
contig01376	Ps_261385	99.89	881	1	0	1	881	35	915	0	1622
contig01377	Ps_228241	97.25	363	8	1	1	361	503	141	3e-175	614
contig01378	Ps_260567	97.57	699	15	2	1	698	2915	2218	0	1195
contig01379	Ps_213393	99.37	1897	12	0	1	1897	1914	18	0	3437
contig01380	Ps_214104	99.81	1038	2	0	1	1038	1054	17	0	1906
contig01381	Ps_251668	91.02	1336	100	19	293	1616	1495	168	0	1784
contig01382	Ps_230968	99.87	1488	1	1	1	1487	1878	391	0	2736
contig01383	Ps_203691	100	792	0	0	411	1202	813	22	0	1463
contig01384	Ps_255999	91.04	569	43	8	190	753	36	601	0	761
contig01385	Ps_139039	91.31	748	50	14	627	1367	885	146	0	1007
contig01386	Ps_232927	99.76	822	2	0	340	1161	1118	297	0	1507
contig01387	Ps_195748	98.68	910	9	3	1	907	975	66	0	1611
contig01388	Ps_146291	99.05	211	2	0	254	464	1501	1291	2e-104	379
contig01389	Ps_173561	98.69	840	5	6	1	834	2093	1254	0	1485
contig01390	Ps_261462	100	785	0	0	1	785	872	88	0	1450
contig01391	Ps_187661	100	2006	0	0	7	2012	2028	23	0	3705
contig01392	Ps_178824	100	1584	0	0	1	1584	1738	155	0	2926
contig01393	Ps_230035	94.04	554	6	10	1	554	259	785	0	815
contig01394	Ps_207291	99.33	889	2	4	1	888	310	1195	0	1605
contig01395	Ps_205433	92.76	1201	66	16	6	1202	130	1313	0	1716
contig01396	Ps_200683	100	669	0	0	393	1061	67	735	0	1236
contig01397	Ps_161046	99.63	540	1	1	513	1051	708	169	0	985
contig01398	Ps_251230	95.58	430	19	0	198	627	1	430	0	689
contig01399	Ps_176671	99.52	208	0	1	1	207	208	1	5e-104	377
contig01400	Ps_132318	99.77	867	2	0	1	867	889	23	0	1591
contig01401	Ps_262227	99.42	687	4	0	286	972	730	44	0	1247
contig01402	Ps_227325	99.77	432	0	1	1	431	30	461	0	791
contig01403	Ps_262248	100	882	0	0	16	897	15	896	0	1629
contig01404	Ps_223440	100	1052	0	0	13	1064	21	1072	0	1943
contig01405	Ps_261150	100	981	0	0	1	981	1026	46	0	1812
contig01406	Ps_187610	100	400	0	0	1	400	73	472	0	739
contig01407	Ps_261340	93.82	178	0	5	1	177	495	328	3e-68	257
contig01408	Ps_200357	99.24	395	3	0	1	395	465	71	0	713
contig01409	Ps_229621	99.11	789	5	2	1	787	43	831	0	1417
contig01410	Ps_200199	99.73	364	1	0	7	370	537	174	0	667
contig01411	Ps_261632	91.46	410	33	2	17	425	798	390	1e-159	562
contig01412	Ps_251031	98.31	178	3	0	1	178	215	38	6e-85	313
contig01413	Ps_158648	97.01	335	3	5	268	600	88	417	1e-157	556
contig01414	Ps_253658	97.95	195	4	0	1	195	334	528	2e-92	339
contig01415	Ps_262019	99.87	1566	0	2	1	1564	1652	87	0	2880
contig01416	Ps_145612	98.47	2282	33	2	1	2281	111	2391	0	4019
contig01417	Ps_205763	99.88	1727	0	2	24	1748	956	2682	0	3177
contig01418	Ps_160892	99.17	1331	2	9	1539	2862	2482	1154	0	2388
contig01419	Ps_220751	97.7	174	3	1	117	290	1	173	4e-80	298
contig01420	Ps_261202	99.93	1482	0	1	905	2385	140	1621	0	2730
contig01421	Ps_172402	100	241	0	0	121	361	1	241	1e-124	446
contig01422	Ps_247223	99.46	373	2	0	322	694	1	373	0	678
contig01423	Ps_172728	86.34	864	102	16	3	858	567	1422	0	928
contig01424	Ps_200199	100	177	0	0	233	409	270	446	5e-89	327
contig01425	Ps_200357	100	95	0	0	1	95	351	445	5e-44	176
contig01426	Ps_261384	100	431	0	0	1	431	440	10	0	797
contig01427	Ps_175140	97.04	304	5	3	321	623	314	14	3e-143	508
contig01428	Ps_261732	99.62	1043	4	0	1	1043	48	1090	0	1905
contig01429	Ps_172641	99.92	1183	0	1	1	1183	13	1194	0	2178
contig01430	Ps_261467	99.15	472	4	0	1	472	13	484	0	850
contig01431	Ps_132810	99.8	499	1	0	1	499	57	555	0	917
contig01432	Ps_157561	99.84	1246	2	0	430	1675	404	1649	0	2290
contig01433	Ps_243831	97.63	338	4	3	103	437	618	282	5e-164	577
contig01434	Ps_219368	98.9	362	4	0	4	365	152	513	0	647
contig01435	Ps_130131	99.53	644	3	0	1	644	476	1119	0	1173
contig01436	Ps_261860	99.67	1221	4	0	1	1221	56	1276	0	2233
contig01437	Ps_261590	99.74	1159	0	2	1	1156	1233	75	0	2121
contig01438	Ps_227586	97.25	327	9	0	1	327	289	615	2e-157	555
contig01439	Ps_138287	99.37	631	4	0	1	631	39	669	0	1144
contig01440	Ps_178085	100	1701	0	0	19	1719	1734	34	0	3142
contig01441	Ps_132321	98.3	471	7	1	3	473	200	669	0	824
contig01442	Ps_229262	91.82	1333	88	21	1	1321	1501	178	0	1838
contig01443	Ps_246326	90.23	215	11	9	3	211	365	155	2e-72	272
contig01444	Ps_187441	97.57	329	4	4	1	328	1002	677	4e-159	560
contig01445	Ps_223322	99.9	2086	0	2	1	2085	26	2110	0	3840
contig01446	Ps_212423	99.9	963	1	0	401	1363	1	963	0	1773
contig01447	Ps_206888	99.58	946	3	1	1	946	1174	230	0	1724
contig01448	Ps_235461	99.75	1200	1	2	1	1199	1216	18	0	2198
contig01449	Ps_144393	99.1	553	4	1	1	552	26	578	0	992
contig01450	Ps_248946	99.84	1223	1	1	45	1267	30	1251	0	2246
contig01451	Ps_238570	99.38	324	2	0	491	814	326	3	5e-167	588
[truncated: 12,023 more rows]

## Sheet: Parafield_Pea Unigene V2
Query	Reference	%_identity	alignment_length	mismatches	gap_openings	q_start	q_end	s_start	s_end	e_value	bit_score
[truncated: 33,667 more rows]
