# Supplementary material for: De novo assembly and characterisation of the field pea transcriptome using RNA-Seq
Source: BMC Genomics. 2015 Aug 16;16(1):611. doi: 10.1186/s12864-015-1815-7 (PMC4537571; doi:10.1186/s12864-015-1815-7)
Supplement: Additional file 7: — (A). Bioinformatic comparison (BLASTN) of Kaspa contigs against the pea transcriptome datasets. The information includes the BLASTN results obtained as a result of comparison of Kaspa contigs against four other transcriptome datasets of pea at a threshold E value < 10−10. (B) Bioinformatic comparison (BLASTN) of Parafield contigs against the pea transcriptome datasets: The information includes the BLASTN results obtained as a result of comparison of Parafield contigs against four other transcriptome datasets of pea at a threshold E value < 10−10. (ZIP 31071 kb) [file 12864_2015_1815_MOESM7_ESM.zip › sup7A.xlsx]

## Sheet: Kaspa_Durate
Query	Reference	%_identity	alignment_length	mismatches	gap_openings	q_start	q_end	s_start	s_end	e_value	bit_score
gi|583919548|gb|GAMJ01000001.1|	Ps_093263	98.74	1904	8	13	1	1891	199	2099	0	3373
gi|583919547|gb|GAMJ01000002.1|	Ps_121340	99.82	2252	1	3	22	2272	8	2257	0	4133
gi|583919546|gb|GAMJ01000003.1|	Ps_107496	99.35	2780	9	9	1	2776	2948	174	0	5025
gi|583919545|gb|GAMJ01000004.1|	Ps_077136	98.6	1640	21	2	1	1639	1719	81	0	2902
gi|583919544|gb|GAMJ01000005.1|	Ps_110279	99.58	949	4	0	398	1346	949	1	0	1731
gi|583919543|gb|GAMJ01000006.1|	Ps_094954	99.78	2254	1	4	4	2255	39	2290	0	4133
gi|583919542|gb|GAMJ01000007.1|	Ps_120012	99.23	2348	17	1	9	2356	3239	893	0	4235
gi|583919541|gb|GAMJ01000008.1|	Ps_077901	99.69	1271	1	3	198	1467	1	1269	0	2322
gi|583919540|gb|GAMJ01000009.1|	Ps_074540	98.67	301	3	1	213	512	310	10	2e-150	532
gi|583919539|gb|GAMJ01000010.1|	Ps_076888	99.63	1068	0	4	125	1192	1086	23	0	1947
gi|583919538|gb|GAMJ01000011.1|	Ps_090837	99.48	1940	4	5	1	1940	2350	417	0	3524
gi|583919535|gb|GAMJ01000012.1|	Ps_083550	100	2144	0	0	45	2188	1	2144	0	3960
gi|583919534|gb|GAMJ01000013.1|	Ps_082822	99.59	1461	3	3	296	1756	3	1460	0	2665
gi|583919533|gb|GAMJ01000014.1|	Ps_088943	99.77	2209	3	2	1	2208	42	2249	0	4050
gi|583919532|gb|GAMJ01000015.1|	Ps_117515	100	593	0	0	32	624	22	614	0	1096
gi|583919531|gb|GAMJ01000016.1|	Ps_107480	99.53	2145	8	2	103	2247	158	2300	0	3904
gi|583919530|gb|GAMJ01000017.1|	Ps_034469	95.13	308	6	6	268	573	301	1	2e-133	477
gi|583919529|gb|GAMJ01000018.1|	Ps_108425	99.61	2051	3	5	1	2048	900	2948	0	3740
gi|583919528|gb|GAMJ01000019.1|	Ps_106066	99.3	1288	1	8	334	1614	1638	352	0	2322
gi|583919527|gb|GAMJ01000020.1|	Ps_123389	99.44	534	3	0	246	779	1	534	0	970
gi|583919526|gb|GAMJ01000021.1|	Ps_107736	99.5	1991	8	2	20	2009	24	2013	0	3624
gi|583919525|gb|GAMJ01000022.1|	Ps_109764	99.19	1847	10	5	58	1901	533	2377	0	3323
gi|583919524|gb|GAMJ01000023.1|	Ps_097413	99.86	2117	0	3	1	2116	33	2147	0	3890
gi|583919523|gb|GAMJ01000024.1|	Ps_074109	99.23	776	6	0	314	1089	1	776	0	1400
gi|583919522|gb|GAMJ01000025.1|	Ps_095429	99.65	854	3	0	246	1099	1	854	0	1561
gi|583919521|gb|GAMJ01000026.1|	Ps_069065	100	663	0	0	625	1287	55	717	0	1225
gi|583919520|gb|GAMJ01000027.1|	Ps_128278	99.61	1556	1	3	84	1635	1616	62	0	2837
gi|583919519|gb|GAMJ01000028.1|	Ps_126826	99.89	916	0	1	84	999	915	1	0	1685
gi|583919518|gb|GAMJ01000029.1|	Ps_098739	98.96	1538	1	9	48	1572	1536	1	0	2737
gi|583919517|gb|GAMJ01000030.1|	Ps_114097	99.71	1044	3	0	555	1598	1	1044	0	1912
gi|583919516|gb|GAMJ01000031.1|	Ps_088738	99.7	1650	4	1	30	1679	1804	156	0	3018
gi|583919515|gb|GAMJ01000032.1|	Ps_101492	99.88	2573	1	2	3	2574	28	2599	0	4734
gi|583919514|gb|GAMJ01000033.1|	Ps_065626	98.83	685	4	4	1138	1820	4	686	0	1218
gi|583919513|gb|GAMJ01000034.1|	Ps_088729	98.94	1319	14	0	114	1432	8	1326	0	2359
gi|583919512|gb|GAMJ01000035.1|	Ps_114738	100	1003	0	0	806	1808	1	1003	0	1853
gi|583919511|gb|GAMJ01000036.1|	Ps_107807	99.62	792	1	2	7	797	161	951	0	1445
gi|583919510|gb|GAMJ01000037.1|	Ps_091689	99.46	1493	0	8	5	1497	1505	21	0	2706
gi|583919509|gb|GAMJ01000038.1|	Ps_096430	99.71	695	2	0	714	1408	1	695	0	1273
gi|583919508|gb|GAMJ01000039.1|	Ps_099099	99.85	1369	0	1	831	2199	1	1367	0	2516
gi|583919507|gb|GAMJ01000040.1|	Ps_094825	99.58	1887	3	5	5	1891	12	1893	0	3437
gi|583919506|gb|GAMJ01000041.1|	Ps_094389	99.9	953	0	1	914	1866	53	1004	0	1753
gi|583919505|gb|GAMJ01000042.1|	Ps_116002	99.56	2039	1	7	1	2039	763	2793	0	3711
gi|583919504|gb|GAMJ01000043.1|	Ps_110205	100	396	0	0	707	1102	25	420	0	732
gi|583919503|gb|GAMJ01000044.1|	Ps_126772	99.27	1650	10	2	26	1674	10	1658	0	2979
gi|583919502|gb|GAMJ01000045.1|	Ps_123462	99.72	2173	4	2	18	2190	18	2188	0	3978
gi|583919501|gb|GAMJ01000046.1|	Ps_086504	96.99	929	5	9	157	1085	115	1020	0	1539
gi|583919500|gb|GAMJ01000047.1|	Ps_097761	99.61	1032	1	3	188	1217	8	1038	0	1881
gi|583919499|gb|GAMJ01000048.1|	Ps_080511	98.49	991	3	12	1	990	1089	110	0	1738
gi|583919498|gb|GAMJ01000049.1|	Ps_126796	98.81	1512	10	7	3	1512	40	1545	0	2686
gi|583919497|gb|GAMJ01000050.1|	Ps_082467	100	1257	0	0	450	1706	1316	60	0	2322
gi|583919496|gb|GAMJ01000051.1|	Ps_111051	99.68	935	3	0	68	1002	935	1	0	1711
gi|583919495|gb|GAMJ01000052.1|	Ps_092962	99	1891	12	4	13	1901	1890	5	0	3380
gi|583919494|gb|GAMJ01000053.1|	Ps_112775	99.76	2095	2	3	22	2116	1	2092	0	3838
gi|583919493|gb|GAMJ01000054.1|	Ps_110185	99.63	1896	1	6	5	1899	196	2086	0	3458
gi|583919492|gb|GAMJ01000055.1|	Ps_037517	99.14	349	0	3	1	348	22	368	4e-178	625
gi|583919491|gb|GAMJ01000056.1|	Ps_108979	99.87	1555	1	1	18	1572	10	1563	0	2861
gi|583919490|gb|GAMJ01000057.1|	Ps_096882	99.29	991	4	1	3	993	16	1003	0	1788
gi|583919489|gb|GAMJ01000058.1|	Ps_104256	99.51	1638	6	2	1074	2711	103	1738	0	2979
gi|583919488|gb|GAMJ01000059.1|	Ps_110548	99.48	1745	7	2	3	1746	81	1824	0	3171
gi|583919487|gb|GAMJ01000060.1|	Ps_096252	99.35	1077	6	1	33	1109	1098	23	0	1951
gi|583919486|gb|GAMJ01000061.1|	Ps_090135	98.97	1547	6	10	112	1658	14	1550	0	2760
gi|583919485|gb|GAMJ01000062.1|	Ps_081706	99.12	1025	9	0	92	1116	2793	3817	0	1844
gi|583919484|gb|GAMJ01000063.1|	Ps_126657	99.64	827	2	1	681	1506	1	827	0	1509
gi|583919483|gb|GAMJ01000064.1|	Ps_108654	99.36	3107	18	2	6	3112	3105	1	0	5627
gi|583919482|gb|GAMJ01000065.1|	Ps_124009	100	1125	0	0	1	1125	229	1353	0	2078
gi|583919481|gb|GAMJ01000066.1|	Ps_112327	92.16	1913	123	22	16	1910	3051	1148	0	2676
gi|583919480|gb|GAMJ01000067.1|	Ps_122752	99.62	1042	0	4	131	1170	8	1047	0	1899
gi|583919479|gb|GAMJ01000068.1|	Ps_120798	99.01	1110	5	6	67	1176	221	1324	0	1993
gi|583919478|gb|GAMJ01000069.1|	Ps_078857	96.23	1142	36	5	658	1794	132	1271	0	1864
gi|583919477|gb|GAMJ01000070.1|	Ps_090737	99.81	1038	1	1	107	1143	1048	11	0	1905
gi|583919476|gb|GAMJ01000071.1|	Ps_082331	99.63	1628	6	0	8	1635	1646	19	0	2974
gi|583919475|gb|GAMJ01000072.1|	Ps_128690	99.49	2551	1	12	1	2548	2560	19	0	4628
gi|583919474|gb|GAMJ01000073.1|	Ps_092580	99.15	1291	10	1	4	1294	1290	1	0	2322
gi|583919473|gb|GAMJ01000074.1|	Ps_070810	100	829	0	0	784	1612	829	1	0	1531
gi|583919472|gb|GAMJ01000075.1|	Ps_109000	99.49	1754	1	8	52	1804	15	1761	0	3184
gi|583919471|gb|GAMJ01000076.1|	Ps_092840	99.84	611	0	1	662	1272	626	17	0	1122
gi|583919470|gb|GAMJ01000077.1|	Ps_086513	99.41	1191	7	0	129	1319	6	1196	0	2161
gi|583919469|gb|GAMJ01000078.1|	Ps_126123	98.28	1570	21	6	3	1570	1674	109	0	2745
gi|583919468|gb|GAMJ01000079.1|	Ps_073085	99.65	1447	1	4	192	1638	1445	3	0	2641
gi|583919467|gb|GAMJ01000080.1|	Ps_092196	99.5	602	1	2	128	727	602	1	0	1094
gi|583919466|gb|GAMJ01000081.1|	Ps_121951	99.06	2244	12	8	10	2250	24	2261	0	4019
gi|583919465|gb|GAMJ01000082.1|	Ps_074099	99.74	772	1	1	41	812	3	773	0	1413
gi|583919464|gb|GAMJ01000083.1|	Ps_090370	99.12	1367	10	2	15	1381	10	1374	0	2459
gi|583919463|gb|GAMJ01000084.1|	Ps_105412	100	1152	0	0	1174	2325	15	1166	0	2128
gi|583919462|gb|GAMJ01000085.1|	Ps_113917	99.72	1084	3	0	129	1212	50	1133	0	1986
gi|583919461|gb|GAMJ01000086.1|	Ps_119831	96.73	704	18	5	775	1476	16	716	0	1168
gi|583919460|gb|GAMJ01000087.1|	Ps_085303	99.57	938	0	4	1	938	815	1748	0	1707
gi|583919459|gb|GAMJ01000088.1|	Ps_103938	99.41	1179	1	6	26	1204	80	1252	0	2134
gi|583919458|gb|GAMJ01000089.1|	Ps_085896	98.15	1191	17	4	691	1878	1566	378	0	2074
gi|583919457|gb|GAMJ01000090.1|	Ps_073179	98.62	724	8	2	72	795	774	53	0	1280
gi|583919456|gb|GAMJ01000091.1|	Ps_120981	99.7	1647	5	0	28	1674	14	1660	0	3014
gi|583919455|gb|GAMJ01000092.1|	Ps_076398	99.38	2080	6	7	1	2080	2120	48	0	3762
gi|583919454|gb|GAMJ01000093.1|	Ps_098817	84.59	2193	266	66	1	2160	2443	290	0	2113
gi|583919453|gb|GAMJ01000094.1|	Ps_075562	99.58	961	3	1	82	1041	1023	63	0	1753
gi|583919452|gb|GAMJ01000095.1|	Ps_114633	99.12	1469	7	5	1	1466	1481	16	0	2638
gi|583919451|gb|GAMJ01000096.1|	Ps_076440	99.68	631	2	0	380	1010	674	44	0	1155
gi|583919450|gb|GAMJ01000097.1|	Ps_099284	98.33	1076	13	4	1	1074	1073	1	0	1882
gi|583919449|gb|GAMJ01000098.1|	Ps_076802	93.78	1641	95	7	258	1895	1681	45	0	2459
gi|583919448|gb|GAMJ01000099.1|	Ps_083119	99.33	750	0	4	1	748	775	29	0	1352
gi|583919447|gb|GAMJ01000100.1|	Ps_115027	99.76	2469	1	5	1	2469	42	2505	0	4523
gi|583919446|gb|GAMJ01000101.1|	Ps_108077	99.74	768	2	0	22	789	197	964	0	1408
gi|583919445|gb|GAMJ01000102.1|	Ps_120404	100	813	0	0	568	1380	1	813	0	1502
gi|583919444|gb|GAMJ01000103.1|	Ps_101123	93.78	740	36	10	752	1486	1	735	0	1103
gi|583919443|gb|GAMJ01000104.1|	Ps_079229	98.93	2430	19	6	3	2430	2495	71	0	4337
gi|583919442|gb|GAMJ01000105.1|	Ps_088968	99.7	672	2	0	867	1538	672	1	0	1230
gi|583919441|gb|GAMJ01000106.1|	Ps_126769	99.64	841	2	1	1	840	125	965	0	1535
gi|583919440|gb|GAMJ01000107.1|	Ps_125411	99.39	327	0	2	1558	1883	19	344	8e-168	592
gi|583919439|gb|GAMJ01000108.1|	Ps_079107	99.69	2235	2	5	40	2273	106	2336	0	4084
gi|583919438|gb|GAMJ01000109.1|	Ps_083642	98.01	853	10	7	1	849	647	1496	0	1476
gi|583919437|gb|GAMJ01000110.1|	Ps_100329	97.57	493	4	8	700	1192	1	485	0	841
gi|583919436|gb|GAMJ01000111.1|	Ps_117558	99.02	1736	5	12	144	1875	1779	52	0	3107
gi|583919435|gb|GAMJ01000112.1|	Ps_076520	99.31	2478	14	3	133	2607	2673	196	0	4479
gi|583919434|gb|GAMJ01000113.1|	Ps_073620	100	560	0	0	113	672	38	597	0	1035
gi|583919433|gb|GAMJ01000114.1|	Ps_098227	97.74	442	8	2	909	1349	1	441	0	760
gi|583919432|gb|GAMJ01000115.1|	Ps_116751	99.23	2989	17	6	21	3007	77	3061	0	5389
gi|583919431|gb|GAMJ01000116.1|	Ps_078682	99.76	1653	2	2	1	1653	28	1678	0	3033
gi|583919430|gb|GAMJ01000117.1|	Ps_120197	99.46	1676	1	8	3	1675	595	2265	0	3040
gi|583919429|gb|GAMJ01000118.1|	Ps_081009	100	1133	0	0	389	1521	21	1153	0	2093
gi|583919428|gb|GAMJ01000119.1|	Ps_078029	99.88	1657	0	2	12	1668	20	1674	0	3048
gi|583919427|gb|GAMJ01000120.1|	Ps_075786	99.9	1021	1	0	101	1121	1021	1	0	1881
gi|583919426|gb|GAMJ01000121.1|	Ps_079948	99.91	1099	1	0	1	1099	8	1106	0	2026
gi|583919425|gb|GAMJ01000122.1|	Ps_080070	99.08	3147	25	4	9	3155	470	3612	0	5648
gi|583919424|gb|GAMJ01000123.1|	Ps_102952	99.82	2231	4	0	7	2237	2285	55	0	4106
gi|583919423|gb|GAMJ01000124.1|	Ps_081291	99.53	1917	7	2	34	1950	3	1917	0	3489
gi|583919422|gb|GAMJ01000125.1|	Ps_093522	99.56	1597	5	2	46	1641	1637	42	0	2911
gi|583919421|gb|GAMJ01000126.1|	Ps_080123	99.68	617	1	1	508	1124	283	898	0	1127
gi|583919420|gb|GAMJ01000127.1|	Ps_074026	100	356	0	0	347	702	151	506	0	658
gi|583919419|gb|GAMJ01000128.1|	Ps_104049	99.76	1237	0	3	411	1647	1234	1	0	2265
gi|583919418|gb|GAMJ01000129.1|	Ps_118461	99.42	865	2	3	422	1286	866	5	0	1567
gi|583919417|gb|GAMJ01000130.1|	Ps_075569	99.54	432	1	1	1284	1715	1	431	0	785
gi|583919416|gb|GAMJ01000131.1|	Ps_126874	99.56	1133	0	5	1	1132	42	1170	0	2060
gi|583919415|gb|GAMJ01000132.1|	Ps_058868	99.69	326	0	1	640	964	12	337	3e-169	595
gi|583919414|gb|GAMJ01000133.1|	Ps_114458	99.8	2038	2	2	1	2037	2260	224	0	3744
gi|583919411|gb|GAMJ01000134.1|	Ps_128970	99.3	3596	19	6	1	3596	128	3717	0	6499
gi|583919410|gb|GAMJ01000135.1|	Ps_095133	99.81	1064	2	0	257	1320	20	1083	0	1954
gi|583919409|gb|GAMJ01000136.1|	Ps_102483	99.69	960	3	0	526	1485	365	1324	0	1757
gi|583919408|gb|GAMJ01000137.1|	Ps_078925	99.78	1855	2	2	115	1969	4	1856	0	3402
gi|583919407|gb|GAMJ01000138.1|	Ps_091337	99.83	2959	2	3	594	3552	1	2956	0	5435
gi|583919406|gb|GAMJ01000139.1|	Ps_107108	98.66	1495	20	0	1159	2653	1517	23	0	2651
gi|583919405|gb|GAMJ01000140.1|	Ps_112173	98.36	1037	9	8	57	1093	1	1029	0	1818
gi|583919404|gb|GAMJ01000141.1|	Ps_125031	99.65	2275	7	1	10	2284	18	2291	0	4156
gi|583919403|gb|GAMJ01000142.1|	Ps_119176	100	1220	0	0	136	1355	563	1782	0	2254
gi|583919402|gb|GAMJ01000143.1|	Ps_123201	99.58	712	0	2	718	1426	77	788	0	1295
gi|583919401|gb|GAMJ01000144.1|	Ps_105369	99.8	1017	1	1	1	1017	115	1130	0	1866
gi|583919400|gb|GAMJ01000145.1|	Ps_088562	99.31	434	3	0	433	866	436	3	0	785
gi|583919399|gb|GAMJ01000146.1|	Ps_082715	99.21	1892	5	4	219	2109	2091	209	0	3402
gi|583919398|gb|GAMJ01000147.1|	Ps_077188	99.1	667	4	2	6	672	665	1	0	1199
gi|583919397|gb|GAMJ01000148.1|	Ps_111777	99.93	1387	0	1	42	1428	23	1408	0	2555
gi|583919396|gb|GAMJ01000149.1|	Ps_107491	99.28	969	7	0	738	1706	1	969	0	1751
gi|583919395|gb|GAMJ01000150.1|	Ps_074637	98.85	1571	12	4	1	1570	1568	3	0	2798
gi|583919394|gb|GAMJ01000151.1|	Ps_077477	98.84	606	6	1	110	715	1	605	0	1079
gi|583919393|gb|GAMJ01000152.1|	Ps_091774	100	1194	0	0	82	1275	1194	1	0	2206
gi|583919392|gb|GAMJ01000153.1|	Ps_083574	100	361	0	0	112	472	1	361	0	667
gi|583919391|gb|GAMJ01000154.1|	Ps_120542	99.75	803	2	0	67	869	1204	2006	0	1474
gi|583919390|gb|GAMJ01000155.1|	Ps_076834	98.3	943	6	8	9	948	1	936	0	1652
gi|583919389|gb|GAMJ01000156.1|	Ps_074011	99.64	1390	5	0	258	1647	3	1392	0	2540
gi|583919388|gb|GAMJ01000157.1|	Ps_103233	100	1309	0	0	9	1317	19	1327	0	2418
gi|583919387|gb|GAMJ01000158.1|	Ps_095238	99.86	2163	3	0	1	2163	906	3068	0	3980
gi|583919386|gb|GAMJ01000159.1|	Ps_072556	100	872	0	0	889	1760	139	1010	0	1611
gi|583919385|gb|GAMJ01000160.1|	Ps_108095	99.59	2175	1	7	1	2172	2220	51	0	3960
gi|583919384|gb|GAMJ01000161.1|	Ps_091870	98.65	889	4	6	1105	1989	38	922	0	1568
gi|583919383|gb|GAMJ01000162.1|	Ps_115599	99.39	652	4	0	584	1235	652	1	0	1182
gi|583919382|gb|GAMJ01000163.1|	Ps_072929	98.73	1026	7	6	8	1031	1058	37	0	1820
gi|583919381|gb|GAMJ01000164.1|	Ps_117387	98.42	1456	17	4	1	1456	20	1469	0	2558
gi|583919380|gb|GAMJ01000165.1|	Ps_101892	99.92	1218	1	0	297	1514	5	1222	0	2244
gi|583919379|gb|GAMJ01000166.1|	Ps_083733	97.97	592	1	10	1	591	1315	734	0	1016
gi|583919378|gb|GAMJ01000167.1|	Ps_083930	100	447	0	0	78	524	17	463	0	826
gi|583919377|gb|GAMJ01000168.1|	Ps_121410	99.51	1847	7	2	105	1949	539	2385	0	3360
gi|583919376|gb|GAMJ01000169.1|	Ps_111076	99.35	774	3	2	822	1595	1	772	0	1400
gi|583919374|gb|GAMJ01000170.1|	Ps_113473	99.67	2151	2	3	47	2193	18	2167	0	3928
gi|583919372|gb|GAMJ01000171.1|	Ps_079792	99.27	1235	8	1	1503	2737	501	1734	0	2230
gi|583919371|gb|GAMJ01000172.1|	Ps_118382	99.83	2297	0	4	421	2716	1	2294	0	4217
gi|583919370|gb|GAMJ01000173.1|	Ps_069877	99.93	1534	1	0	66	1599	1286	2819	0	2828
gi|583919369|gb|GAMJ01000174.1|	Ps_115864	99.84	635	0	1	1027	1661	637	4	0	1166
gi|583919368|gb|GAMJ01000175.1|	Ps_115641	98.61	2087	11	15	165	2245	2245	171	0	3677
gi|583919367|gb|GAMJ01000176.1|	Ps_069100	99.43	1236	1	6	634	1869	1	1230	0	2239
gi|583919366|gb|GAMJ01000177.1|	Ps_085489	98.55	1863	0	12	1	1837	24	1885	0	3265
gi|583919365|gb|GAMJ01000178.1|	Ps_098964	98.99	1988	18	1	580	2565	2004	17	0	3559
gi|583919364|gb|GAMJ01000179.1|	Ps_074173	99.14	1635	6	8	379	2011	1697	69	0	2935
gi|583919363|gb|GAMJ01000180.1|	Ps_118460	99.34	1525	6	4	598	2122	1	1521	0	2758
gi|583919362|gb|GAMJ01000181.1|	Ps_118367	99.48	2300	10	2	30	2329	11	2308	0	4180
gi|583919361|gb|GAMJ01000182.1|	Ps_113290	99.6	1753	1	6	148	1900	1	1747	0	3193
gi|583919360|gb|GAMJ01000183.1|	Ps_087557	99.82	566	0	1	806	1371	584	20	0	1038
gi|583919359|gb|GAMJ01000184.1|	Ps_116039	99.18	1104	1	8	1122	2222	1103	5	0	1982
gi|583919358|gb|GAMJ01000185.1|	Ps_117407	99.07	2044	10	9	4	2045	2078	42	0	3666
gi|583919357|gb|GAMJ01000186.1|	Ps_094145	99.44	1614	0	9	370	1978	35	1644	0	2922
gi|583919356|gb|GAMJ01000187.1|	Ps_102170	100	1471	0	0	37	1507	1471	1	0	2717
gi|583919355|gb|GAMJ01000188.1|	Ps_079908	99.36	939	6	0	270	1208	939	1	0	1701
gi|583919354|gb|GAMJ01000189.1|	Ps_095951	99.21	1140	1	7	1	1135	2334	3470	0	2049
gi|583919353|gb|GAMJ01000190.1|	Ps_104593	99.95	1852	1	0	94	1945	1861	10	0	3415
gi|583919352|gb|GAMJ01000191.1|	Ps_125949	98.43	446	0	7	529	974	667	229	0	778
gi|583919351|gb|GAMJ01000192.1|	Ps_077567	99.07	646	0	6	34	673	662	17	0	1155
gi|583919350|gb|GAMJ01000193.1|	Ps_127726	99.21	2667	13	8	36	2702	60	2718	0	4806
gi|583919349|gb|GAMJ01000194.1|	Ps_112141	99.17	846	0	6	3	848	899	61	0	1517
gi|583919348|gb|GAMJ01000195.1|	Ps_113078	99.3	2010	11	3	1	2009	7	2014	0	3631
gi|583919347|gb|GAMJ01000196.1|	Ps_107265	99.87	1549	1	1	438	1986	37	1584	0	2848
gi|583919346|gb|GAMJ01000197.1|	Ps_097545	99.84	1870	0	3	8	1877	132	1998	0	3434
gi|583919345|gb|GAMJ01000198.1|	Ps_126077	97.2	1143	8	7	611	1731	2	1142	0	1912
gi|583919344|gb|GAMJ01000199.1|	Ps_093887	99.79	1867	4	0	465	2331	1867	1	0	3426
gi|583919343|gb|GAMJ01000200.1|	Ps_072666	98.84	1546	11	6	4	1543	36	1580	0	2748
gi|583919342|gb|GAMJ01000201.1|	Ps_115781	99.94	1581	1	0	7	1587	532	2112	0	2915
gi|583919341|gb|GAMJ01000202.1|	Ps_093466	99.39	1484	7	2	426	1909	15	1496	0	2689
gi|583919340|gb|GAMJ01000203.1|	Ps_085362	98.72	1014	11	2	1	1013	43	1055	0	1799
gi|583919339|gb|GAMJ01000204.1|	Ps_102460	99.71	1040	0	3	664	1703	1225	189	0	1901
gi|583919338|gb|GAMJ01000205.1|	Ps_090459	99.66	592	0	2	33	624	510	1099	0	1081
gi|583919337|gb|GAMJ01000206.1|	Ps_080748	98.23	733	6	5	193	921	1	730	0	1277
gi|583919336|gb|GAMJ01000207.1|	Ps_121525	98.67	901	8	4	1	899	656	1554	0	1596
gi|583919335|gb|GAMJ01000208.1|	Ps_098623	99.73	2201	0	6	12	2212	1	2195	0	4026
gi|583919334|gb|GAMJ01000209.1|	Ps_092303	100	371	0	0	420	790	524	154	0	686
gi|583919333|gb|GAMJ01000210.1|	Ps_090767	98.32	1426	19	5	113	1534	6	1430	0	2495
gi|583919332|gb|GAMJ01000211.1|	Ps_083672	99.55	1773	4	4	12	1784	1826	58	0	3229
gi|583919331|gb|GAMJ01000212.1|	Ps_097594	99.92	1254	0	1	9	1262	1263	11	0	2309
gi|583919330|gb|GAMJ01000213.1|	Ps_100715	99.7	1672	0	5	4	1674	24	1691	0	3055
gi|583919329|gb|GAMJ01000214.1|	Ps_110174	99.82	2268	1	2	7	2273	2341	76	0	4163
gi|583919328|gb|GAMJ01000215.1|	Ps_070797	99.29	1550	1	10	1	1546	42	1585	0	2793
gi|583919327|gb|GAMJ01000216.1|	Ps_124449	99.59	1474	0	2	347	1815	1	1473	0	2684
gi|583919326|gb|GAMJ01000217.1|	Ps_103232	99.57	2075	1	6	1	2069	403	2475	0	3775
gi|583919325|gb|GAMJ01000218.1|	Ps_074161	99.71	683	0	1	22	702	700	18	0	1249
gi|583919324|gb|GAMJ01000219.1|	Ps_108703	99.21	883	1	5	1120	2001	975	98	0	1587
gi|583919323|gb|GAMJ01000220.1|	Ps_014439	99.75	403	0	1	174	575	1	403	0	737
gi|583919322|gb|GAMJ01000221.1|	Ps_089291	99.85	653	0	1	6	658	18	669	0	1199
gi|583919321|gb|GAMJ01000222.1|	Ps_087769	99.77	862	0	2	20	881	1791	2650	0	1580
gi|583919320|gb|GAMJ01000223.1|	Ps_105165	84.52	1266	158	32	307	1544	1566	311	0	1219
gi|583919319|gb|GAMJ01000224.1|	Ps_113427	99.84	1934	1	2	22	1955	2267	336	0	3554
gi|583919318|gb|GAMJ01000225.1|	Ps_089056	99.63	1894	3	4	1	1894	259	2148	0	3458
gi|583919317|gb|GAMJ01000226.1|	Ps_102177	98.87	620	4	3	552	1170	686	69	0	1103
gi|583919316|gb|GAMJ01000227.1|	Ps_109435	99.86	1387	1	1	1	1386	52	1438	0	2549
gi|583919315|gb|GAMJ01000228.1|	Ps_087211	98.55	691	7	3	324	1014	1141	454	0	1218
gi|583919314|gb|GAMJ01000229.1|	Ps_093711	99.4	2676	7	9	1	2675	2701	34	0	4844
gi|583919313|gb|GAMJ01000230.1|	Ps_104331	98.93	2422	21	5	1	2421	30	2447	0	4324
gi|583919312|gb|GAMJ01000231.1|	Ps_100481	98.69	1826	3	14	1	1817	1814	1	0	3219
gi|583919311|gb|GAMJ01000232.1|	Ps_128553	99.71	684	0	1	1	682	1378	2061	0	1251
gi|583919310|gb|GAMJ01000233.1|	Ps_113274	99.8	1981	2	2	48	2027	24	2003	0	3637
gi|583919309|gb|GAMJ01000234.1|	Ps_097276	97.2	322	8	1	1507	1827	28	349	3e-153	544
gi|583919308|gb|GAMJ01000235.1|	Ps_092771	97.92	1586	12	15	266	1841	9	1583	0	2726
gi|583919307|gb|GAMJ01000236.1|	Ps_078539	99.59	1208	3	2	386	1593	1225	20	0	2202
gi|583919306|gb|GAMJ01000237.1|	Ps_090002	98.09	1046	10	9	31	1068	298	1341	0	1814
gi|583919305|gb|GAMJ01000238.1|	Ps_073582	99.68	936	1	2	15	950	934	1	0	1712
gi|583919304|gb|GAMJ01000239.1|	Ps_100320	100	790	0	0	683	1472	790	1	0	1459
gi|583919303|gb|GAMJ01000240.1|	Ps_091421	99.67	1807	1	5	1	1805	43	1846	0	3301
gi|583919302|gb|GAMJ01000241.1|	Ps_126121	99.81	2096	3	1	1	2096	23	2117	0	3853
gi|583919301|gb|GAMJ01000242.1|	Ps_102669	98.28	2033	31	3	6	2037	2038	9	0	3557
gi|583919300|gb|GAMJ01000243.1|	Ps_122083	99.74	1926	0	5	18	1942	1952	31	0	3524
gi|583919299|gb|GAMJ01000244.1|	Ps_100098	99.68	1866	1	5	108	1972	3839	1978	0	3408
gi|583919298|gb|GAMJ01000245.1|	Ps_072569	98.83	257	3	0	808	1064	257	1	7e-128	459
gi|583919297|gb|GAMJ01000246.1|	Ps_115527	99.67	901	1	2	43	943	899	1	0	1646
gi|583919295|gb|GAMJ01000247.1|	Ps_103421	100	1613	0	0	278	1890	1613	1	0	2979
gi|583919293|gb|GAMJ01000248.1|	Ps_079028	99.09	2089	11	7	2	2089	1	2082	0	3746
gi|583919292|gb|GAMJ01000249.1|	Ps_111865	99.86	1471	2	0	2	1472	28	1498	0	2708
gi|583919291|gb|GAMJ01000250.1|	Ps_083944	100	1619	0	0	7	1625	79	1697	0	2990
gi|583919290|gb|GAMJ01000251.1|	Ps_075950	100	814	0	0	1	814	814	1	0	1504
gi|583919289|gb|GAMJ01000252.1|	Ps_076902	98.69	1293	15	2	304	1595	287	1578	0	2292
gi|583919288|gb|GAMJ01000253.1|	Ps_112356	99.58	1925	7	1	10	1934	42	1965	0	3509
gi|583919287|gb|GAMJ01000254.1|	Ps_101872	99.32	2352	4	6	25	2368	2366	19	0	4244
gi|583919286|gb|GAMJ01000255.1|	Ps_073091	99.67	1504	0	5	4	1507	163	1661	0	2745
gi|583919285|gb|GAMJ01000256.1|	Ps_110751	99.22	2432	13	6	8	2438	2430	4	0	4383
gi|583919284|gb|GAMJ01000257.1|	Ps_089363	99.54	875	2	2	63	935	875	1	0	1592
gi|583919283|gb|GAMJ01000258.1|	Ps_117573	99.64	2253	6	2	5	2257	118	2368	0	4115
gi|583919282|gb|GAMJ01000259.1|	Ps_097452	100	836	0	0	355	1190	198	1033	0	1544
gi|583919281|gb|GAMJ01000260.1|	Ps_088733	99.52	1034	2	3	26	1057	15	1047	0	1881
gi|583919280|gb|GAMJ01000261.1|	Ps_078605	98.6	1639	17	5	240	1876	1645	11	0	2894
gi|583919279|gb|GAMJ01000262.1|	Ps_108362	99.78	891	1	1	22	911	19	909	0	1633
gi|583919278|gb|GAMJ01000263.1|	Ps_117678	99.71	1023	1	2	1025	2046	1038	17	0	1871
gi|583919277|gb|GAMJ01000264.1|	Ps_082742	99.74	2725	7	0	78	2802	3035	311	0	4994
gi|583919276|gb|GAMJ01000265.1|	Ps_113407	100	1386	0	0	124	1509	173	1558	0	2560
gi|583919275|gb|GAMJ01000266.1|	Ps_070755	98.6	572	0	8	508	1079	1	564	0	1005
gi|583919274|gb|GAMJ01000267.1|	Ps_083045	99.34	1525	10	0	327	1851	1658	134	0	2761
gi|583919273|gb|GAMJ01000268.1|	Ps_122140	99.76	851	2	0	123	973	1	851	0	1561
gi|583919272|gb|GAMJ01000269.1|	Ps_100037	100	946	0	0	115	1060	946	1	0	1748
gi|583919271|gb|GAMJ01000270.1|	Ps_095232	99.94	1541	1	0	3	1543	1592	52	0	2841
gi|583919270|gb|GAMJ01000271.1|	Ps_120433	99.66	2672	7	2	1647	4318	817	3486	0	4883
gi|583919269|gb|GAMJ01000272.1|	Ps_092511	99.25	1870	12	1	151	2018	17	1886	0	3374
gi|583919268|gb|GAMJ01000273.1|	Ps_105836	99.15	708	4	2	1	708	29	734	0	1273
gi|583919267|gb|GAMJ01000274.1|	Ps_118716	100	1700	0	0	59	1758	16	1715	0	3140
gi|583919266|gb|GAMJ01000275.1|	Ps_118759	98.85	1733	7	10	913	2643	1838	117	0	3077
gi|583919265|gb|GAMJ01000276.1|	Ps_128926	99.89	901	1	0	6	906	901	1	0	1659
gi|583919264|gb|GAMJ01000277.1|	Ps_119285	99.6	1983	6	2	396	2377	2049	68	0	3616
gi|583919263|gb|GAMJ01000278.1|	Ps_098257	99.7	1986	1	5	1	1985	2045	64	0	3629
gi|583919262|gb|GAMJ01000279.1|	Ps_089040	99.71	1401	2	2	1	1401	1399	1	0	2566
gi|583919261|gb|GAMJ01000280.1|	Ps_070047	99.76	2119	4	1	28	2145	2119	1	0	3884
gi|583919260|gb|GAMJ01000281.1|	Ps_089741	97.81	1231	21	6	228	1456	1277	51	0	2121
gi|583919259|gb|GAMJ01000282.1|	Ps_118374	99.4	2171	6	7	1	2165	1241	3410	0	3932
gi|583919258|gb|GAMJ01000283.1|	Ps_030162	100	504	0	0	490	993	1	504	0	931
gi|583919257|gb|GAMJ01000284.1|	Ps_076741	100	756	0	0	333	1088	1	756	0	1397
gi|583919256|gb|GAMJ01000285.1|	Ps_116328	100	746	0	0	1147	1892	1	746	0	1378
gi|583919255|gb|GAMJ01000286.1|	Ps_069022	98.89	811	9	0	496	1306	1	811	0	1450
gi|583919254|gb|GAMJ01000287.1|	Ps_107224	98.73	1412	11	7	376	1787	96	1500	0	2501
gi|583919253|gb|GAMJ01000288.1|	Ps_102433	99.35	2157	12	2	185	2340	2212	57	0	3910
gi|583919252|gb|GAMJ01000289.1|	Ps_090564	99.31	1586	1	10	1	1585	1599	23	0	2859
gi|583919251|gb|GAMJ01000290.1|	Ps_084206	99.53	422	2	0	230	651	18	439	0	769
gi|583919250|gb|GAMJ01000291.1|	Ps_118892	99.67	606	0	2	1	606	604	1	0	1107
gi|583919249|gb|GAMJ01000292.1|	Ps_103356	100	1291	0	0	647	1937	1291	1	0	2385
gi|583919248|gb|GAMJ01000293.1|	Ps_096730	99.71	1032	1	2	3	1034	47	1076	0	1890
gi|583919247|gb|GAMJ01000294.1|	Ps_083346	99.47	1327	3	2	373	1695	97	1423	0	2410
gi|583919246|gb|GAMJ01000295.1|	Ps_085446	99.75	1585	2	2	3	1586	80	1663	0	2904
gi|583919243|gb|GAMJ01000296.1|	Ps_127645	99.22	1147	5	1	1027	2169	1192	46	0	2065
gi|583919242|gb|GAMJ01000297.1|	Ps_085926	98.94	2273	22	2	4	2275	165	2436	0	4063
gi|583919241|gb|GAMJ01000298.1|	Ps_102105	99.33	1492	6	4	397	1887	14	1502	0	2699
gi|583919240|gb|GAMJ01000299.1|	Ps_085289	99.78	1805	2	2	1	1805	1875	73	0	3310
gi|583919239|gb|GAMJ01000300.1|	Ps_064908	98.94	658	3	2	1	655	154	810	0	1175
gi|583919238|gb|GAMJ01000301.1|	Ps_112157	97.63	844	13	4	1	844	839	3	0	1441
gi|583919237|gb|GAMJ01000302.1|	Ps_075407	99.36	943	3	1	35	974	943	1	0	1705
gi|583919236|gb|GAMJ01000303.1|	Ps_118451	99.68	945	2	1	8	951	972	28	0	1727
gi|583919235|gb|GAMJ01000304.1|	Ps_076680	99.69	1310	3	1	95	1404	1345	37	0	2396
gi|583919234|gb|GAMJ01000305.1|	Ps_119598	99.82	1681	0	3	36	1716	203	1880	0	3085
gi|583919233|gb|GAMJ01000306.1|	Ps_097083	99.56	910	0	4	1	910	918	13	0	1655
gi|583919232|gb|GAMJ01000307.1|	Ps_008698	99.62	266	0	1	205	470	330	66	3e-136	484
gi|583919231|gb|GAMJ01000308.1|	Ps_118718	99.68	1575	4	1	95	1668	18	1592	0	2880
gi|583919230|gb|GAMJ01000309.1|	Ps_068895	100	1618	0	0	389	2006	17	1634	0	2988
gi|583919229|gb|GAMJ01000310.1|	Ps_020350	99.4	500	3	0	1020	1519	1	500	0	907
gi|583919228|gb|GAMJ01000311.1|	Ps_079096	99.79	1893	0	2	285	2177	1899	11	0	3470
gi|583919227|gb|GAMJ01000312.1|	Ps_115380	98.22	1290	19	4	210	1499	1	1286	0	2252
gi|583919226|gb|GAMJ01000313.1|	Ps_083537	100	792	0	0	463	1254	792	1	0	1463
gi|583919225|gb|GAMJ01000314.1|	Ps_103202	99.29	1270	3	5	1	1266	4	1271	0	2290
gi|583919224|gb|GAMJ01000315.1|	Ps_089851	100	526	0	0	103	628	9	534	0	972
gi|583919223|gb|GAMJ01000316.1|	Ps_071202	98.71	1626	10	4	376	1991	1662	38	0	2876
gi|583919222|gb|GAMJ01000317.1|	Ps_091177	99.48	385	2	0	282	666	6	390	0	701
gi|583919221|gb|GAMJ01000318.1|	Ps_079288	99.08	1192	1	10	1	1191	21	1203	0	2132
gi|583919220|gb|GAMJ01000319.1|	Ps_111758	99.49	1944	10	0	135	2078	1947	4	0	3535
gi|583919219|gb|GAMJ01000320.1|	Ps_091216	98.59	1065	7	7	346	1409	19	1076	0	1877
gi|583919218|gb|GAMJ01000321.1|	Ps_028222	99.32	440	1	2	372	810	446	8	0	797
gi|583919217|gb|GAMJ01000322.1|	Ps_085418	98.71	695	2	7	288	982	8	695	0	1227
gi|583919216|gb|GAMJ01000323.1|	Ps_078514	99.75	1613	0	4	55	1667	118	1726	0	2953
gi|583919215|gb|GAMJ01000324.1|	Ps_070742	98.8	1330	14	2	2	1331	1328	1	0	2368
gi|583919214|gb|GAMJ01000325.1|	Ps_091675	99.76	1242	0	3	743	1984	17	1255	0	2274
gi|583919213|gb|GAMJ01000326.1|	Ps_110808	99.54	1304	1	5	913	2215	42	1341	0	2372
gi|583919212|gb|GAMJ01000327.1|	Ps_121746	99.65	1985	4	1	8	1989	1997	13	0	3624
gi|583919211|gb|GAMJ01000328.1|	Ps_069421	99.89	1749	0	2	107	1855	779	2525	0	3217
gi|583919210|gb|GAMJ01000329.1|	Ps_083861	99.78	2321	2	3	3	2320	14	2334	0	4255
gi|583919209|gb|GAMJ01000330.1|	Ps_103630	99.56	2061	1	8	1	2059	574	2628	0	3751
gi|583919208|gb|GAMJ01000331.1|	Ps_113130	97.41	463	1	5	1021	1473	20	481	0	778
gi|583919207|gb|GAMJ01000332.1|	Ps_080024	99.82	1119	2	0	385	1503	20	1138	0	2056
gi|583919206|gb|GAMJ01000333.1|	Ps_110391	99.1	1220	6	3	3	1219	1218	1	0	2189
gi|583919205|gb|GAMJ01000334.1|	Ps_095625	99.75	406	1	0	188	593	406	1	0	745
gi|583919204|gb|GAMJ01000335.1|	Ps_091454	98.94	849	4	4	4	852	844	1	0	1513
gi|583919203|gb|GAMJ01000336.1|	Ps_118466	99.23	1296	6	4	1	1292	104	1399	0	2337
gi|583919202|gb|GAMJ01000337.1|	Ps_107756	99.64	1112	3	1	15	1126	1114	4	0	2032
gi|583919201|gb|GAMJ01000338.1|	Ps_069651	98.89	541	5	1	63	603	593	54	0	965
gi|583919200|gb|GAMJ01000339.1|	Ps_096319	99.5	1595	2	5	4	1598	1950	362	0	2898
gi|583919199|gb|GAMJ01000340.1|	Ps_112773	99.53	1283	2	4	1007	2289	1	1279	0	2337
gi|583919198|gb|GAMJ01000341.1|	Ps_127227	99.77	2138	3	2	36	2173	21	2156	0	3919
gi|583919197|gb|GAMJ01000342.1|	Ps_084800	99.7	2962	2	7	35	2995	2963	8	0	5415
gi|583919196|gb|GAMJ01000343.1|	Ps_082818	99.44	1437	0	8	638	2074	1056	2484	0	2603
gi|583919195|gb|GAMJ01000344.1|	Ps_122494	99.44	709	4	0	11	719	709	1	0	1288
gi|583919194|gb|GAMJ01000345.1|	Ps_128103	99.57	1869	6	2	388	2256	1	1867	0	3406
gi|583919193|gb|GAMJ01000346.1|	Ps_080607	99.85	664	1	0	310	973	18	681	0	1221
gi|583919192|gb|GAMJ01000347.1|	Ps_103183	100	604	0	0	458	1061	613	10	0	1116
gi|583919191|gb|GAMJ01000348.1|	Ps_121257	99.43	1934	0	5	3	1936	28	1950	0	3500
gi|583919190|gb|GAMJ01000349.1|	Ps_074505	99.73	370	0	1	384	753	10	378	0	676
gi|583919189|gb|GAMJ01000350.1|	Ps_082322	99.43	881	3	2	567	1447	908	30	0	1598
gi|583919188|gb|GAMJ01000351.1|	Ps_076685	94.07	1231	48	15	309	1530	74	1288	0	1845
gi|583919187|gb|GAMJ01000352.1|	Ps_098582	98.18	603	1	6	376	972	606	8	0	1044
gi|583919186|gb|GAMJ01000353.1|	Ps_112195	99.8	1522	3	0	48	1569	14	1535	0	2798
gi|583919185|gb|GAMJ01000354.1|	Ps_096559	98.86	703	7	1	696	1398	702	1	0	1253
gi|583919184|gb|GAMJ01000355.1|	Ps_106050	98.68	2040	12	10	19	2057	2026	1	0	3603
gi|583919183|gb|GAMJ01000356.1|	Ps_125132	99.23	1436	6	5	9	1443	1592	161	0	2586
gi|583919182|gb|GAMJ01000357.1|	Ps_113037	99.3	858	1	5	1	858	853	1	0	1548
gi|583919181|gb|GAMJ01000358.1|	Ps_092969	98.87	888	0	4	1	878	888	1	0	1576
gi|583919180|gb|GAMJ01000359.1|	Ps_074724	98.72	625	8	0	34	658	625	1	0	1110
gi|583919179|gb|GAMJ01000360.1|	Ps_109029	99.43	1233	7	0	28	1260	18	1250	0	2239
gi|583919178|gb|GAMJ01000361.1|	Ps_072747	99.53	642	0	3	44	685	1	639	0	1166
gi|583919177|gb|GAMJ01000362.1|	Ps_120474	99.84	1248	0	2	52	1299	131	1376	0	2292
gi|583919176|gb|GAMJ01000363.1|	Ps_126184	98.95	857	7	2	34	889	856	1	0	1531
gi|583919175|gb|GAMJ01000364.1|	Ps_085413	99.55	448	2	0	340	787	1	448	0	817
gi|583919174|gb|GAMJ01000365.1|	Ps_083571	99.88	1619	2	0	126	1744	147	1765	0	2979
gi|583919173|gb|GAMJ01000366.1|	Ps_126353	96.73	764	3	8	722	1465	176	937	0	1254
gi|583919172|gb|GAMJ01000367.1|	Ps_075448	98.26	748	8	4	783	1530	1	743	0	1306
gi|583919171|gb|GAMJ01000368.1|	Ps_081303	100	565	0	0	155	719	15	579	0	1044
gi|583919170|gb|GAMJ01000369.1|	Ps_076860	99.12	679	4	2	1	679	34	710	0	1221
gi|583919169|gb|GAMJ01000370.1|	Ps_106993	99.61	1793	5	2	45	1836	1798	7	0	3271
gi|583919168|gb|GAMJ01000371.1|	Ps_077822	99.45	904	0	3	608	1507	1274	372	0	1637
gi|583919167|gb|GAMJ01000372.1|	Ps_093255	98.9	1177	8	5	441	1616	1297	125	0	2098
gi|583919166|gb|GAMJ01000373.1|	Ps_096260	99.12	1812	15	1	80	1890	66	1877	0	3256
gi|583919165|gb|GAMJ01000374.1|	Ps_094489	99.88	1725	0	2	18	1740	1	1725	0	3173
gi|583919164|gb|GAMJ01000375.1|	Ps_094761	100	569	0	0	104	672	12	580	0	1051
gi|583919163|gb|GAMJ01000376.1|	Ps_120970	99.61	1036	4	0	5	1040	1059	24	0	1892
gi|583919162|gb|GAMJ01000377.1|	Ps_068762	98.79	826	3	7	742	1564	16	837	0	1469
gi|583919161|gb|GAMJ01000378.1|	Ps_074426	98.16	1031	8	5	965	1986	1101	73	0	1788
gi|583919160|gb|GAMJ01000379.1|	Ps_101020	99.15	2130	18	0	1	2130	66	2195	0	3834
gi|583919159|gb|GAMJ01000380.1|	Ps_090093	99.77	1714	2	2	3	1716	1729	18	0	3142
gi|583919158|gb|GAMJ01000381.1|	Ps_106985	98.7	1074	7	7	837	1910	1077	11	0	1903
gi|583919157|gb|GAMJ01000382.1|	Ps_105164	99.21	1649	8	5	778	2421	1659	11	0	2968
gi|583919156|gb|GAMJ01000383.1|	Ps_085498	99.73	1117	1	2	390	1505	1	1116	0	2047
gi|583919155|gb|GAMJ01000384.1|	Ps_076869	99.48	1721	7	2	285	2003	1731	11	0	3129
gi|583919154|gb|GAMJ01000385.1|	Ps_087381	98.69	610	7	1	956	1564	1	610	0	1083
gi|583919153|gb|GAMJ01000386.1|	Ps_099602	99.08	1083	9	1	330	1412	49	1130	0	1943
gi|583919152|gb|GAMJ01000387.1|	Ps_072759	99.35	306	0	2	942	1247	6	309	2e-156	553
gi|583919151|gb|GAMJ01000388.1|	Ps_128489	99.55	2419	9	2	13	2431	1621	4037	0	4405
gi|583919150|gb|GAMJ01000389.1|	Ps_106115	99.78	2244	3	1	18	2261	1	2242	0	4115
gi|583919149|gb|GAMJ01000390.1|	Ps_083591	100	477	0	0	462	938	610	134	0	881
gi|583919148|gb|GAMJ01000391.1|	Ps_104397	97.29	2066	45	11	744	2806	1	2058	0	3506
gi|583919147|gb|GAMJ01000392.1|	Ps_108313	98.86	1667	13	5	42	1705	16	1679	0	2970
gi|583919146|gb|GAMJ01000393.1|	Ps_093974	99.41	508	3	0	400	907	508	1	0	922
gi|583919145|gb|GAMJ01000394.1|	Ps_075926	99.64	1396	3	1	675	2070	1399	6	0	2549
gi|583919144|gb|GAMJ01000395.1|	Ps_120833	99.86	703	1	0	332	1034	777	75	0	1293
gi|583919143|gb|GAMJ01000396.1|	Ps_079474	99.88	2484	1	2	365	2848	2484	3	0	4569
gi|583919142|gb|GAMJ01000397.1|	Ps_119894	99.61	1281	1	4	1	1279	44	1322	0	2335
gi|583919141|gb|GAMJ01000398.1|	Ps_090022	98.98	1854	8	7	8	1854	3804	1955	0	3308
gi|583919140|gb|GAMJ01000399.1|	Ps_127403	99.74	1930	1	4	8	1936	1943	17	0	3533
gi|583919139|gb|GAMJ01000400.1|	Ps_109951	99.74	2268	1	5	1	2268	38	2300	0	4150
gi|583919138|gb|GAMJ01000401.1|	Ps_099194	99.07	1508	0	8	164	1669	17	1512	0	2695
gi|583919137|gb|GAMJ01000402.1|	Ps_119128	99.77	884	0	2	14	897	1198	317	0	1620
gi|583919136|gb|GAMJ01000403.1|	Ps_086039	99.88	1703	1	1	1	1702	148	1850	0	3133
gi|583919135|gb|GAMJ01000404.1|	Ps_090898	99.67	1516	1	4	1	1516	1512	1	0	2769
gi|583919134|gb|GAMJ01000405.1|	Ps_101995	100	901	0	0	923	1823	20	920	0	1664
gi|583919133|gb|GAMJ01000406.1|	Ps_090293	98.03	862	9	8	222	1080	1262	406	0	1495
gi|583919132|gb|GAMJ01000407.1|	Ps_116838	100	887	0	0	565	1451	155	1041	0	1639
gi|583919131|gb|GAMJ01000408.1|	Ps_089785	99.46	922	4	1	246	1166	1001	80	0	1681
gi|583919130|gb|GAMJ01000409.1|	Ps_080951	98.26	806	8	3	3	803	65	869	0	1406
gi|583919129|gb|GAMJ01000410.1|	Ps_088625	99.74	2272	1	5	15	2284	1	2269	0	4157
gi|583919128|gb|GAMJ01000411.1|	Ps_128490	99.56	2986	10	3	9	2994	17	2999	0	5439
gi|583919127|gb|GAMJ01000412.1|	Ps_085521	99.29	1128	0	7	29	1154	1	1122	0	2032
gi|583919126|gb|GAMJ01000413.1|	Ps_079691	97.79	1405	27	4	175	1578	15	1416	0	2420
gi|583919125|gb|GAMJ01000414.1|	Ps_088426	98.92	832	8	1	292	1123	1	831	0	1485
gi|583919124|gb|GAMJ01000415.1|	Ps_102253	97.49	1075	27	0	472	1546	8	1082	0	1836
gi|583919123|gb|GAMJ01000416.1|	Ps_039644	98.34	664	10	1	447	1110	663	1	0	1164
gi|583919122|gb|GAMJ01000417.1|	Ps_074425	99.82	1115	2	0	146	1260	1115	1	0	2049
gi|583919121|gb|GAMJ01000418.1|	Ps_127718	99.62	2082	8	0	1	2082	139	2220	0	3801
gi|583919120|gb|GAMJ01000419.1|	Ps_082706	96.25	1600	35	15	610	2191	141	1733	0	2599
gi|583919119|gb|GAMJ01000420.1|	Ps_080389	98.84	691	5	3	53	741	710	21	0	1229
gi|583919118|gb|GAMJ01000421.1|	Ps_125958	99.91	2136	0	2	5	2140	2144	11	0	3932
gi|583919117|gb|GAMJ01000422.1|	Ps_103600	94.43	575	3	13	13	563	588	19	0	857
gi|583919116|gb|GAMJ01000423.1|	Ps_115159	99.63	1884	1	6	89	1970	1889	10	0	3435
gi|583919115|gb|GAMJ01000424.1|	Ps_098579	99.1	2225	17	3	8	2232	12	2233	0	3995
gi|583919114|gb|GAMJ01000425.1|	Ps_076506	99.77	1326	0	2	1083	2406	2035	711	0	2429
gi|583919113|gb|GAMJ01000426.1|	Ps_085989	99.71	1036	0	3	21	1056	21	1053	0	1893
gi|583919112|gb|GAMJ01000427.1|	Ps_115045	99.5	1191	4	2	840	2030	1539	351	0	2165
gi|583919111|gb|GAMJ01000428.1|	Ps_074977	99.76	832	0	2	325	1156	1	830	0	1524
gi|583919110|gb|GAMJ01000429.1|	Ps_110274	99.28	695	1	4	517	1208	704	11	0	1253
gi|583919109|gb|GAMJ01000430.1|	Ps_104470	99.5	1596	8	0	459	2054	1	1596	0	2904
gi|583919108|gb|GAMJ01000431.1|	Ps_078768	99.06	636	5	1	1073	1708	690	56	0	1140
gi|583919107|gb|GAMJ01000432.1|	Ps_101273	99.11	1350	11	1	189	1537	1423	74	0	2425
gi|583919106|gb|GAMJ01000433.1|	Ps_096238	97.48	318	2	6	765	1081	1	313	6e-152	538
gi|583919105|gb|GAMJ01000434.1|	Ps_086008	99.88	3323	0	4	5	3327	3404	86	0	6111
gi|583919104|gb|GAMJ01000435.1|	Ps_126203	99.53	1691	3	5	1	1687	1690	1	0	3075
gi|583919103|gb|GAMJ01000436.1|	Ps_082042	99.36	1099	3	4	1	1097	1310	214	0	1989
gi|583919102|gb|GAMJ01000437.1|	Ps_093204	98.97	2436	15	6	154	2581	2509	76	0	4353
gi|583919101|gb|GAMJ01000438.1|	Ps_074349	100	269	0	0	46	314	534	802	3e-140	497
gi|583919100|gb|GAMJ01000439.1|	Ps_123521	98.7	1156	7	7	418	1573	1327	180	0	2049
gi|583919099|gb|GAMJ01000440.1|	Ps_045793	98.23	283	5	0	74	356	773	491	2e-141	503
gi|583919098|gb|GAMJ01000441.1|	Ps_069633	100	1431	0	0	1	1431	1485	55	0	2643
gi|583919097|gb|GAMJ01000442.1|	Ps_103335	99.15	1181	8	2	784	1964	1179	1	0	2124
gi|583919096|gb|GAMJ01000443.1|	Ps_127297	99.82	1644	1	2	615	2258	1753	112	0	3018
gi|583919095|gb|GAMJ01000444.1|	Ps_121246	99.95	2048	0	1	100	2147	232	2278	0	3775
gi|583919094|gb|GAMJ01000445.1|	Ps_110813	99.63	804	2	1	389	1192	1	803	0	1469
gi|583919093|gb|GAMJ01000446.1|	Ps_098443	99.52	841	0	4	640	1479	893	56	0	1528
gi|583919092|gb|GAMJ01000447.1|	Ps_107429	98.93	2143	10	13	4	2144	2214	83	0	3821
gi|583919091|gb|GAMJ01000448.1|	Ps_078028	99.51	1638	1	7	9	1640	2027	391	0	2976
gi|583919090|gb|GAMJ01000449.1|	Ps_076124	99.68	1243	3	1	734	1976	24	1265	0	2274
gi|583919089|gb|GAMJ01000450.1|	Ps_078676	99.65	568	2	0	591	1158	605	38	0	1038
gi|583919088|gb|GAMJ01000451.1|	Ps_076166	99.47	1522	3	5	107	1627	1	1518	0	2761
gi|583919087|gb|GAMJ01000452.1|	Ps_106100	99.87	743	0	1	849	1591	742	1	0	1365
gi|583919086|gb|GAMJ01000453.1|	Ps_123168	99.66	1175	1	3	4	1178	1247	76	0	2145
gi|583919085|gb|GAMJ01000454.1|	Ps_075287	98.78	657	2	6	329	985	1	651	0	1164
gi|583919084|gb|GAMJ01000455.1|	Ps_079107	97.88	848	2	15	1	844	1555	2390	0	1452
gi|583919083|gb|GAMJ01000456.1|	Ps_078104	100	1050	0	0	696	1745	1085	36	0	1940
gi|583919082|gb|GAMJ01000457.1|	Ps_125459	96.6	294	3	7	220	513	20	306	5e-135	481
gi|583919081|gb|GAMJ01000458.1|	Ps_075553	98.93	746	2	6	9	752	15	756	0	1330
gi|583919079|gb|GAMJ01000459.1|	Ps_068592	99.46	2581	8	6	1	2581	2730	156	0	4693
gi|583919077|gb|GAMJ01000460.1|	Ps_078119	99.84	1239	0	2	1	1239	37	1273	0	2276
gi|583919076|gb|GAMJ01000461.1|	Ps_073191	100	672	0	0	456	1127	672	1	0	1242
gi|583919075|gb|GAMJ01000462.1|	Ps_099480	99.05	945	5	4	1	944	983	42	0	1692
gi|583919074|gb|GAMJ01000463.1|	Ps_098024	98.68	912	4	6	1	912	937	34	0	1611
gi|583919073|gb|GAMJ01000464.1|	Ps_090653	99.93	1395	1	0	61	1455	1743	349	0	2571
gi|583919072|gb|GAMJ01000465.1|	Ps_091457	99.07	1835	9	2	16	1848	415	2243	0	3288
gi|583919071|gb|GAMJ01000466.1|	Ps_105750	99.51	1224	2	3	196	1417	1287	66	0	2224
gi|583919070|gb|GAMJ01000467.1|	Ps_094472	99.36	2344	5	8	1	2340	1641	3978	0	4242
gi|583919069|gb|GAMJ01000468.1|	Ps_113226	99.92	1236	0	1	299	1534	1531	297	0	2276
gi|583919068|gb|GAMJ01000469.1|	Ps_083438	99.68	943	0	3	22	963	993	53	0	1722
gi|583919067|gb|GAMJ01000470.1|	Ps_097708	100	1198	0	0	413	1610	1198	1	0	2213
gi|583919066|gb|GAMJ01000471.1|	Ps_109642	98.66	1267	14	2	829	2095	1	1264	0	2244
gi|583919065|gb|GAMJ01000472.1|	Ps_097900	99.45	1643	6	3	1	1642	1647	7	0	2981
gi|583919064|gb|GAMJ01000473.1|	Ps_089265	98.11	901	2	11	1	896	522	1412	0	1555
gi|583919063|gb|GAMJ01000474.1|	Ps_073143	97.39	1071	9	9	375	1431	1	1066	0	1805
gi|583919062|gb|GAMJ01000475.1|	Ps_088428	99.38	1607	5	2	1	1603	1623	18	0	2907
gi|583919061|gb|GAMJ01000476.1|	Ps_100185	98.67	826	11	0	206	1031	1	826	0	1465
gi|583919060|gb|GAMJ01000477.1|	Ps_085128	99.66	1174	0	4	1	1174	1170	1	0	2143
gi|583919059|gb|GAMJ01000478.1|	Ps_114694	99.43	1058	1	3	717	1769	1392	335	0	1916
gi|583919058|gb|GAMJ01000479.1|	Ps_085715	99.66	295	1	0	127	421	80	374	1e-152	540
gi|583919057|gb|GAMJ01000480.1|	Ps_079586	98.59	1278	14	4	1	1278	1293	20	0	2257
gi|583919056|gb|GAMJ01000481.1|	Ps_083334	98.6	642	0	8	1	641	7	640	0	1127
gi|583919055|gb|GAMJ01000482.1|	Ps_085933	98.24	341	2	4	1	339	673	1011	4e-169	593
gi|583919054|gb|GAMJ01000483.1|	Ps_100120	100	530	0	0	540	1069	28	557	0	979
gi|583919053|gb|GAMJ01000484.1|	Ps_071144	97.94	874	13	5	120	991	871	1	0	1509
gi|583919052|gb|GAMJ01000485.1|	Ps_093253	99.49	1176	6	0	1	1176	79	1254	0	2139
gi|583919051|gb|GAMJ01000486.1|	Ps_114069	99.65	1420	4	1	16	1434	1437	18	0	2593
gi|583919050|gb|GAMJ01000487.1|	Ps_114977	97.77	629	10	4	599	1226	10	635	0	1083
gi|583919049|gb|GAMJ01000488.1|	Ps_082279	99.89	944	0	1	53	996	1214	272	0	1736
gi|583919048|gb|GAMJ01000489.1|	Ps_090244	99.12	2384	6	3	1	2384	26	2394	0	4272
gi|583919047|gb|GAMJ01000490.1|	Ps_092109	97.44	547	7	7	1359	1902	1	543	0	926
gi|583919046|gb|GAMJ01000491.1|	Ps_093858	99.67	1527	3	2	2	1527	1559	34	0	2791
gi|583919045|gb|GAMJ01000492.1|	Ps_032946	100	641	0	0	524	1164	642	2	0	1184
gi|583919044|gb|GAMJ01000493.1|	Ps_119861	99.38	1617	7	2	1	1615	1701	86	0	2929
gi|583919042|gb|GAMJ01000495.1|	Ps_114531	99.8	1955	0	4	1	1953	2011	3963	0	3585
gi|583919041|gb|GAMJ01000496.1|	Ps_125024	99.07	1832	10	7	8	1837	75	1901	0	3284
gi|583919040|gb|GAMJ01000497.1|	Ps_100038	99.94	1703	0	1	66	1767	1754	52	0	3138
gi|583919039|gb|GAMJ01000498.1|	Ps_060404	99.72	356	0	1	27	381	17	372	0	651
gi|583919038|gb|GAMJ01000499.1|	Ps_117240	99.31	1727	7	3	26	1749	375	2099	0	3118
gi|583919037|gb|GAMJ01000500.1|	Ps_074270	95.44	1053	38	10	503	1550	139	1186	0	1676
gi|583919036|gb|GAMJ01000501.1|	Ps_089772	100	824	0	0	612	1435	50	873	0	1522
gi|583919035|gb|GAMJ01000502.1|	Ps_093215	100	1191	0	0	56	1246	21	1211	0	2200
gi|583919034|gb|GAMJ01000503.1|	Ps_120934	99	1499	9	6	1	1499	154	1646	0	2680
gi|583919033|gb|GAMJ01000504.1|	Ps_086819	99.27	1229	4	4	1	1229	338	1561	0	2215
gi|583919032|gb|GAMJ01000505.1|	Ps_073995	99.52	1046	3	2	22	1067	1054	11	0	1905
gi|583919031|gb|GAMJ01000506.1|	Ps_071324	99.51	1427	1	6	129	1555	24	1444	0	2591
gi|583919030|gb|GAMJ01000507.1|	Ps_088750	99.72	1781	0	5	7	1787	51	1826	0	3256
gi|583919029|gb|GAMJ01000508.1|	Ps_098092	99.91	1143	0	1	29	1171	30	1171	0	2104
gi|583919028|gb|GAMJ01000509.1|	Ps_070534	99.18	731	4	2	816	1545	730	1	0	1319
gi|583919027|gb|GAMJ01000510.1|	Ps_094855	99.25	3052	17	6	4	3054	52	3098	0	5504
gi|583919026|gb|GAMJ01000511.1|	Ps_112290	100	495	0	0	448	942	22	516	0	915
gi|583919025|gb|GAMJ01000512.1|	Ps_076744	99.43	1745	5	5	11	1754	813	2553	0	3166
gi|583919024|gb|GAMJ01000513.1|	Ps_071924	99.91	1127	0	1	333	1459	1126	1	0	2074
gi|583919023|gb|GAMJ01000514.1|	Ps_113388	99.6	1766	0	7	4	1766	1762	1	0	3216
gi|583919022|gb|GAMJ01000515.1|	Ps_093599	99.25	1068	3	4	23	1088	12	1076	0	1923
gi|583919021|gb|GAMJ01000516.1|	Ps_106322	99.62	786	2	1	776	1561	794	10	0	1434
gi|583919020|gb|GAMJ01000517.1|	Ps_108983	99.36	1257	8	0	945	2201	1	1257	0	2279
gi|583919019|gb|GAMJ01000518.1|	Ps_109219	98.19	1214	0	4	563	1754	1227	14	0	2100
gi|583919018|gb|GAMJ01000519.1|	Ps_096612	99.09	1867	10	4	6	1872	1860	1	0	3347
gi|583919017|gb|GAMJ01000520.1|	Ps_119147	99.94	1815	0	1	3	1817	54	1867	0	3345
gi|583919016|gb|GAMJ01000521.1|	Ps_125429	98.23	1073	9	6	37	1105	1	1067	0	1869
gi|583919015|gb|GAMJ01000522.1|	Ps_082539	98.29	1054	8	7	861	1906	1507	456	0	1840
gi|583919014|gb|GAMJ01000523.1|	Ps_080955	99.83	1162	1	1	275	1436	3	1163	0	2134
gi|583919013|gb|GAMJ01000524.1|	Ps_108950	99.75	1599	0	4	6	1602	1606	10	0	2928
gi|583919012|gb|GAMJ01000525.1|	Ps_119310	99.4	497	2	1	22	518	19	514	0	900
gi|583919011|gb|GAMJ01000526.1|	Ps_099932	100	424	0	0	504	927	163	586	0	784
gi|583919010|gb|GAMJ01000527.1|	Ps_091572	99.64	2241	8	0	8	2248	48	2288	0	4095
gi|583919009|gb|GAMJ01000528.1|	Ps_129281	100	987	0	0	226	1212	987	1	0	1823
gi|583919008|gb|GAMJ01000529.1|	Ps_077081	98.26	805	12	2	68	872	1	803	0	1408
gi|583919007|gb|GAMJ01000530.1|	Ps_076633	99.43	1405	0	7	119	1522	1	1398	0	2543
gi|583919006|gb|GAMJ01000531.1|	Ps_084669	99.59	1705	0	7	6	1708	528	2227	0	3103
gi|583919005|gb|GAMJ01000532.1|	Ps_081506	99.19	1352	7	4	1	1351	1825	477	0	2433
gi|583919004|gb|GAMJ01000533.1|	Ps_099352	99.15	1061	2	7	537	1595	1	1056	0	1906
gi|583919003|gb|GAMJ01000534.1|	Ps_079301	100	657	0	0	885	1541	9	665	0	1214
gi|583919002|gb|GAMJ01000535.1|	Ps_081605	99.08	1202	7	4	1	1202	1000	2197	0	2156
gi|583919001|gb|GAMJ01000536.1|	Ps_120186	99.87	772	1	0	1079	1850	13	784	0	1421
gi|583919000|gb|GAMJ01000537.1|	Ps_074552	99.83	586	1	0	300	885	672	87	0	1077
gi|583918999|gb|GAMJ01000538.1|	Ps_077954	100	815	0	0	124	938	121	935	0	1506
gi|583918998|gb|GAMJ01000539.1|	Ps_087810	99.77	2199	3	2	120	2317	2269	72	0	4032
gi|583918997|gb|GAMJ01000540.1|	Ps_082128	99.83	1766	1	2	1	1765	1786	22	0	3243
gi|583918996|gb|GAMJ01000541.1|	Ps_084174	99.58	1186	5	0	11	1196	18	1203	0	2163
gi|583918995|gb|GAMJ01000542.1|	Ps_085153	99.59	1722	4	1	35	1753	1741	20	0	3138
gi|583918994|gb|GAMJ01000543.1|	Ps_088360	99.67	1509	1	4	4	1511	65	1570	0	2756
gi|583918993|gb|GAMJ01000544.1|	Ps_035528	99.71	349	1	0	479	827	1	349	0	641
gi|583918992|gb|GAMJ01000545.1|	Ps_080464	98.64	1546	12	9	352	1895	1	1539	0	2730
gi|583918991|gb|GAMJ01000546.1|	Ps_089409	98.75	1596	7	13	4	1599	71	1653	0	2837
gi|583918990|gb|GAMJ01000547.1|	Ps_099080	100	744	0	0	514	1257	744	1	0	1375
gi|583918989|gb|GAMJ01000548.1|	Ps_072900	98.69	383	1	3	133	515	394	16	0	676
gi|583918988|gb|GAMJ01000549.1|	Ps_125290	100	404	0	0	206	609	696	293	0	747
gi|583918987|gb|GAMJ01000550.1|	Ps_102480	99.78	1831	3	1	122	1952	15	1844	0	3360
gi|583918986|gb|GAMJ01000551.1|	Ps_129024	99.46	737	0	4	1115	1849	1	735	0	1336
gi|583918985|gb|GAMJ01000552.1|	Ps_115585	99.19	1480	7	5	10	1487	22	1498	0	2662
gi|583918984|gb|GAMJ01000553.1|	Ps_096665	96.31	461	2	14	1	461	40	485	0	743
gi|583918983|gb|GAMJ01000554.1|	Ps_124155	99.66	1182	1	3	767	1948	1296	118	0	2159
gi|583918982|gb|GAMJ01000555.1|	Ps_107733	99.62	1824	6	1	4	1827	1923	101	0	3328
gi|583918981|gb|GAMJ01000556.1|	Ps_106484	99.84	608	0	1	445	1052	296	902	0	1116
gi|583918980|gb|GAMJ01000557.1|	Ps_069519	99.74	1931	2	3	1	1930	2040	112	0	3535
gi|583918979|gb|GAMJ01000558.1|	Ps_112132	99.43	1045	5	1	8	1052	1153	110	0	1899
gi|583918978|gb|GAMJ01000559.1|	Ps_073511	98.1	633	7	3	860	1492	633	6	0	1098
gi|583918977|gb|GAMJ01000560.1|	Ps_100420	98.22	674	7	5	490	1162	738	69	0	1173
gi|583918976|gb|GAMJ01000561.1|	Ps_100768	99.38	1448	3	6	1	1447	2284	842	0	2621
gi|583918975|gb|GAMJ01000562.1|	Ps_119224	99.86	696	0	1	695	1390	725	31	0	1279
gi|583918974|gb|GAMJ01000563.1|	Ps_103455	99.21	1138	6	1	495	1632	1136	2	0	2049
gi|583918973|gb|GAMJ01000564.1|	Ps_068666	99.24	2766	14	7	1	2765	91	2850	0	4985
gi|583918972|gb|GAMJ01000565.1|	Ps_081306	99.45	1997	4	7	30	2025	1	1991	0	3627
gi|583918971|gb|GAMJ01000566.1|	Ps_082944	99.89	897	1	0	412	1308	919	23	0	1652
gi|583918970|gb|GAMJ01000567.1|	Ps_069696	99.8	2510	2	3	1	2508	2516	8	0	4604
gi|583918969|gb|GAMJ01000568.1|	Ps_087599	99.57	1641	3	4	426	2065	585	2222	0	2988
gi|583918968|gb|GAMJ01000569.1|	Ps_069916	99.89	1785	1	1	3	1787	24	1807	0	3284
gi|583918967|gb|GAMJ01000570.1|	Ps_075496	99.88	836	0	1	3	838	849	15	0	1537
gi|583918966|gb|GAMJ01000571.1|	Ps_081779	99.28	278	2	0	917	1194	461	184	2e-141	503
gi|583918965|gb|GAMJ01000572.1|	Ps_104087	99.31	724	3	2	241	964	730	9	0	1308
gi|583918964|gb|GAMJ01000573.1|	Ps_076801	99.24	397	0	3	804	1199	1	395	0	713
gi|583918963|gb|GAMJ01000574.1|	Ps_107131	99.8	502	1	0	120	621	1	502	0	922
gi|583918962|gb|GAMJ01000575.1|	Ps_069624	98.86	1233	12	2	5	1237	650	1880	0	2198
gi|583918961|gb|GAMJ01000576.1|	Ps_075734	99.46	1297	4	2	1	1294	137	1433	0	2353
gi|583918960|gb|GAMJ01000577.1|	Ps_068525	99.52	1893	4	5	1	1893	1909	22	0	3441
gi|583918959|gb|GAMJ01000578.1|	Ps_094937	99.91	1111	0	1	8	1118	67	1176	0	2045
gi|583918958|gb|GAMJ01000579.1|	Ps_073314	100	679	0	0	89	767	66	744	0	1254
gi|583918957|gb|GAMJ01000580.1|	Ps_079790	83.76	1047	106	50	161	1179	1047	37	0	935
gi|583918956|gb|GAMJ01000581.1|	Ps_096162	98.71	1005	8	4	1	1003	21	1022	0	1779
gi|583918955|gb|GAMJ01000582.1|	Ps_122306	99.23	1683	12	1	1	1683	33	1714	0	3038
gi|583918954|gb|GAMJ01000583.1|	Ps_074757	99.04	942	6	3	108	1048	1	940	0	1690
gi|583918953|gb|GAMJ01000584.1|	Ps_075183	99.18	612	5	0	424	1035	170	781	0	1103
gi|583918952|gb|GAMJ01000585.1|	Ps_086998	97.76	1116	21	4	484	1597	1204	91	0	1921
gi|583918951|gb|GAMJ01000586.1|	Ps_102878	98.08	1304	6	17	1	1304	64	1348	0	2255
gi|583918950|gb|GAMJ01000587.1|	Ps_093728	99.5	1598	2	6	53	1650	19	1610	0	2902
gi|583918949|gb|GAMJ01000588.1|	Ps_074359	97.84	1390	0	14	3	1366	1409	24	0	2374
gi|583918948|gb|GAMJ01000589.1|	Ps_098494	99.89	1819	0	2	74	1891	1889	72	0	3347
gi|583918947|gb|GAMJ01000590.1|	Ps_109991	100	1601	0	0	68	1668	20	1620	0	2957
gi|583918946|gb|GAMJ01000591.1|	Ps_087987	90.05	3447	256	73	86	3485	174	3580	0	4385
gi|583918945|gb|GAMJ01000592.1|	Ps_087546	99.13	686	6	0	32	717	11	696	0	1234
gi|583918944|gb|GAMJ01000593.1|	Ps_031955	98.92	186	2	0	6	191	186	1	2e-90	333
gi|583918943|gb|GAMJ01000594.1|	Ps_089434	99.65	863	2	1	1	863	862	1	0	1578
gi|583918942|gb|GAMJ01000595.1|	Ps_102612	99.52	1457	2	5	1	1454	857	2311	0	2649
gi|583918941|gb|GAMJ01000596.1|	Ps_107378	100	482	0	0	475	956	19	500	0	891
gi|583918940|gb|GAMJ01000597.1|	Ps_086375	96.56	669	1	12	4	654	665	1	0	1090
gi|583918939|gb|GAMJ01000598.1|	Ps_115775	99.36	779	5	0	499	1277	1	779	0	1413
gi|583918938|gb|GAMJ01000599.1|	Ps_097439	99.31	436	0	3	3	436	435	1	0	785
gi|583918937|gb|GAMJ01000600.1|	Ps_126959	97.33	1087	15	9	365	1439	1753	669	0	1834
gi|583918936|gb|GAMJ01000601.1|	Ps_122245	98.65	1633	12	7	15	1643	149	1775	0	2896
gi|583918935|gb|GAMJ01000602.1|	Ps_093726	99.16	1072	2	7	1	1071	1164	2229	0	1923
gi|583918934|gb|GAMJ01000603.1|	Ps_110762	99.85	1322	0	2	149	1469	4	1324	0	2429
gi|583918933|gb|GAMJ01000604.1|	Ps_072403	99.22	512	4	0	1094	1605	595	84	0	926
gi|583918932|gb|GAMJ01000605.1|	Ps_119593	99.07	971	1	6	1	969	986	22	0	1736
gi|583918931|gb|GAMJ01000606.1|	Ps_097016	98.64	1471	13	6	46	1516	1963	500	0	2601
gi|583918930|gb|GAMJ01000607.1|	Ps_098022	99.8	2509	5	0	21	2529	38	2546	0	4606
gi|583918929|gb|GAMJ01000608.1|	Ps_084646	99.41	1181	4	3	8	1188	19	1196	0	2143
gi|583918928|gb|GAMJ01000609.1|	Ps_095717	99.57	1611	6	1	8	1618	24	1633	0	2935
gi|583918927|gb|GAMJ01000610.1|	Ps_107260	98.36	974	14	2	396	1368	1045	73	0	1709
gi|583918926|gb|GAMJ01000611.1|	Ps_074877	99.88	1610	1	1	80	1689	1786	178	0	2961
gi|583918923|gb|GAMJ01000612.1|	Ps_085672	99.29	983	2	4	683	1664	1	979	0	1772
gi|583918922|gb|GAMJ01000613.1|	Ps_086375	95.69	650	0	16	1	631	104	744	0	1020
gi|583918921|gb|GAMJ01000614.1|	Ps_077801	98.65	1408	6	13	5	1401	19	1424	0	2484
gi|583918920|gb|GAMJ01000615.1|	Ps_076196	100	1060	0	0	331	1390	1	1060	0	1958
gi|583918919|gb|GAMJ01000616.1|	Ps_076930	99.17	1205	7	3	411	1613	1	1204	0	2167
gi|583918918|gb|GAMJ01000617.1|	Ps_076899	100	709	0	0	1776	2484	15	723	0	1310
gi|583918917|gb|GAMJ01000618.1|	Ps_098118	96.26	321	2	10	1	321	333	23	2e-146	518
gi|583918916|gb|GAMJ01000619.1|	Ps_099175	99.88	1695	0	2	146	1840	1579	3271	0	3118
gi|583918915|gb|GAMJ01000620.1|	Ps_086311	99.59	964	2	2	31	993	17	979	0	1757
gi|583918914|gb|GAMJ01000621.1|	Ps_094013	98.64	1612	17	3	1	1612	2702	1096	0	2850
gi|583918913|gb|GAMJ01000622.1|	Ps_126721	99.38	647	4	0	97	743	649	3	0	1173
gi|583918912|gb|GAMJ01000623.1|	Ps_073425	99.18	610	1	4	1	609	150	756	0	1096
gi|583918911|gb|GAMJ01000624.1|	Ps_115631	99.18	2184	2	11	279	2452	2308	131	0	3919
gi|583918910|gb|GAMJ01000625.1|	Ps_114636	99.71	340	1	0	824	1163	340	1	3e-177	623
gi|583918909|gb|GAMJ01000626.1|	Ps_110202	98.62	1886	15	6	1	1879	105	1986	0	3328
gi|583918908|gb|GAMJ01000627.1|	Ps_078504	100	256	0	0	446	701	256	1	1e-132	473
gi|583918907|gb|GAMJ01000628.1|	Ps_070397	100	419	0	0	201	619	1	419	0	774
gi|583918906|gb|GAMJ01000629.1|	Ps_073745	98.83	599	4	1	34	629	657	59	0	1064
gi|583918905|gb|GAMJ01000630.1|	Ps_093674	99.34	2134	4	8	92	2220	3056	928	0	3855
gi|583918904|gb|GAMJ01000631.1|	Ps_106061	98.36	733	10	2	673	1404	18	749	0	1286
gi|583918903|gb|GAMJ01000632.1|	Ps_084685	99.69	1595	3	2	1	1595	3969	2377	0	2916
gi|583918902|gb|GAMJ01000633.1|	Ps_086183	100	778	0	0	321	1098	1	778	0	1437
gi|583918901|gb|GAMJ01000634.1|	Ps_104941	99.03	1339	10	3	13	1350	1337	1	0	2398
gi|583918900|gb|GAMJ01000635.1|	Ps_070094	99.32	735	4	1	63	796	768	34	0	1328
gi|583918899|gb|GAMJ01000636.1|	Ps_123183	99.01	1215	5	3	47	1261	19	1226	0	2170
gi|583918898|gb|GAMJ01000637.1|	Ps_109503	99.42	1031	4	2	19	1048	1	1030	0	1871
gi|583918897|gb|GAMJ01000638.1|	Ps_095161	98.64	1325	14	4	65	1389	17	1337	0	2344
gi|583918896|gb|GAMJ01000639.1|	Ps_122670	99.89	913	1	0	88	1000	966	54	0	1683
gi|583918895|gb|GAMJ01000640.1|	Ps_092591	98.98	490	3	2	231	720	372	859	0	880
gi|583918894|gb|GAMJ01000641.1|	Ps_076278	99.03	1241	9	3	1600	2840	207	1444	0	2222
gi|583918893|gb|GAMJ01000642.1|	Ps_081656	99.43	884	5	0	99	982	22	905	0	1605
gi|583918892|gb|GAMJ01000643.1|	Ps_121383	98.28	2793	46	2	32	2823	2851	60	0	4891
gi|583918891|gb|GAMJ01000644.1|	Ps_101264	99.64	1652	4	2	24	1674	1751	101	0	3022
gi|583918890|gb|GAMJ01000645.1|	Ps_098510	100	527	0	0	382	908	1	527	0	974
gi|583918889|gb|GAMJ01000646.1|	Ps_111103	99.12	800	7	0	926	1725	811	12	0	1439
gi|583918888|gb|GAMJ01000647.1|	Ps_124278	99.58	1442	0	5	3	1439	165	1605	0	2625
gi|583918887|gb|GAMJ01000648.1|	Ps_106193	100	605	0	0	1395	1999	15	619	0	1118
gi|583918886|gb|GAMJ01000649.1|	Ps_115012	99.82	569	1	0	11	579	687	119	0	1046
gi|583918885|gb|GAMJ01000650.1|	Ps_094447	98.48	724	11	0	392	1115	724	1	0	1277
gi|583918884|gb|GAMJ01000651.1|	Ps_099999	99.91	1143	1	0	148	1290	1186	44	0	2106
gi|583918883|gb|GAMJ01000652.1|	Ps_106639	99.55	1111	1	4	25	1134	21	1128	0	2021
gi|583918882|gb|GAMJ01000653.1|	Ps_112252	99.5	1807	0	9	1	1804	251	2051	0	3278
gi|583918881|gb|GAMJ01000654.1|	Ps_015187	99.49	391	0	2	28	418	670	282	0	710
gi|583918880|gb|GAMJ01000655.1|	Ps_075865	98.74	1351	14	3	5	1355	2024	677	0	2398
gi|583918879|gb|GAMJ01000656.1|	Ps_104036	99.82	1700	0	3	3	1702	18	1714	0	3120
gi|583918878|gb|GAMJ01000657.1|	Ps_091552	99.3	1431	4	6	1	1429	3	1429	0	2584
gi|583918877|gb|GAMJ01000658.1|	Ps_094220	99.46	1847	8	2	13	1859	81	1925	0	3354
gi|583918876|gb|GAMJ01000659.1|	Ps_115619	99.88	831	0	1	6	836	20	849	0	1528
gi|583918875|gb|GAMJ01000660.1|	Ps_081329	99.93	1533	0	1	673	2205	1551	20	0	2824
gi|583918874|gb|GAMJ01000661.1|	Ps_119321	98.5	1805	4	11	1	1805	8	1789	0	3162
gi|583918873|gb|GAMJ01000662.1|	Ps_075884	100	573	0	0	350	922	10	582	0	1059
gi|583918872|gb|GAMJ01000663.1|	Ps_087465	99.17	723	1	5	1	722	1232	1950	0	1297
gi|583918871|gb|GAMJ01000664.1|	Ps_097142	99.31	2036	7	7	28	2062	22	2051	0	3683
gi|583918870|gb|GAMJ01000665.1|	Ps_111271	99.81	524	1	0	19	542	575	52	0	963
gi|583918869|gb|GAMJ01000666.1|	Ps_063457	100	409	0	0	548	956	409	1	0	756
gi|583918868|gb|GAMJ01000667.1|	Ps_113146	99.41	341	1	1	169	509	363	24	3e-176	617
gi|583918867|gb|GAMJ01000668.1|	Ps_082540	99.92	1250	1	0	572	1821	1291	42	0	2303
gi|583918866|gb|GAMJ01000669.1|	Ps_099722	99.19	1350	8	3	558	1905	1378	30	0	2429
gi|583918865|gb|GAMJ01000670.1|	Ps_084177	99.9	1018	0	1	831	1847	1	1018	0	1873
gi|583918864|gb|GAMJ01000671.1|	Ps_099897	96.39	637	14	5	85	715	77	710	0	1040
gi|583918863|gb|GAMJ01000672.1|	Ps_043718	99.46	184	1	0	1136	1319	18	201	1e-90	335
gi|583918862|gb|GAMJ01000673.1|	Ps_086000	99.85	653	0	1	22	674	544	1195	0	1199
gi|583918861|gb|GAMJ01000674.1|	Ps_089724	99.58	2355	2	8	3	2353	2445	95	0	4287
gi|583918860|gb|GAMJ01000675.1|	Ps_090685	99.94	1611	0	1	182	1792	1676	67	0	2968
gi|583918859|gb|GAMJ01000676.1|	Ps_117263	99.81	2062	2	2	9	2070	23	2082	0	3784
gi|583918858|gb|GAMJ01000677.1|	Ps_105673	99.25	669	1	4	454	1122	1	665	0	1205
gi|583918857|gb|GAMJ01000678.1|	Ps_104215	99.74	1157	1	2	557	1713	17	1171	0	2119
gi|583918856|gb|GAMJ01000679.1|	Ps_115148	98.57	1330	19	0	315	1644	1330	1	0	2351
gi|583918855|gb|GAMJ01000680.1|	Ps_104042	99.03	616	1	5	1	614	236	848	0	1099
gi|583918854|gb|GAMJ01000681.1|	Ps_118414	99.58	2359	1	9	13	2370	15	2365	0	4292
gi|583918853|gb|GAMJ01000682.1|	Ps_076319	99.57	2069	6	2	1	2068	112	2178	0	3779
gi|583918852|gb|GAMJ01000683.1|	Ps_082844	96.05	354	0	11	1	343	461	811	3e-160	564
gi|583918851|gb|GAMJ01000684.1|	Ps_097873	99.19	493	4	0	498	990	21	513	0	889
gi|583918850|gb|GAMJ01000685.1|	Ps_060249	99.35	767	0	5	5	768	117	881	0	1384
gi|583918849|gb|GAMJ01000686.1|	Ps_113118	99.57	464	0	2	85	548	17	478	0	845
gi|583918848|gb|GAMJ01000687.1|	Ps_075487	99.18	1577	10	3	72	1647	1702	128	0	2837
gi|583918847|gb|GAMJ01000688.1|	Ps_076777	100	660	0	0	563	1222	660	1	0	1219
gi|583918846|gb|GAMJ01000689.1|	Ps_095192	88.04	1003	95	23	382	1370	16	1007	0	1164
gi|583918845|gb|GAMJ01000690.1|	Ps_078991	99.25	2121	3	9	1	2110	2119	1	0	3816
gi|583918844|gb|GAMJ01000691.1|	Ps_100641	99.1	775	4	2	858	1632	796	25	0	1393
gi|583918843|gb|GAMJ01000692.1|	Ps_106806	98.96	1256	13	0	11	1266	100	1355	0	2248
gi|583918842|gb|GAMJ01000693.1|	Ps_117420	97.82	733	6	10	575	1304	7	732	0	1256
gi|583918841|gb|GAMJ01000694.1|	Ps_105522	99.2	1002	7	1	60	1061	1	1001	0	1807
gi|583918840|gb|GAMJ01000695.1|	Ps_092856	99.38	640	4	0	1880	2519	688	49	0	1160
gi|583918839|gb|GAMJ01000696.1|	Ps_112664	99.42	1202	3	4	523	1724	1220	23	0	2178
gi|583918838|gb|GAMJ01000697.1|	Ps_072446	99.84	644	1	0	1	644	18	661	0	1184
gi|583918837|gb|GAMJ01000698.1|	Ps_122416	99.7	1686	5	0	138	1823	1	1686	0	3086
gi|583918836|gb|GAMJ01000699.1|	Ps_124470	99.37	1919	2	9	7	1919	14	1928	0	3470
gi|583918835|gb|GAMJ01000700.1|	Ps_069597	99.25	939	5	1	1051	1987	1	939	0	1694
gi|583918834|gb|GAMJ01000701.1|	Ps_102257	99.05	634	0	5	631	1264	879	252	0	1133
gi|583918833|gb|GAMJ01000702.1|	Ps_106919	99.37	1109	7	0	114	1222	1	1109	0	2015
gi|583918832|gb|GAMJ01000703.1|	Ps_092391	99.86	2191	0	3	138	2328	2259	72	0	4026
gi|583918829|gb|GAMJ01000704.1|	Ps_078554	99.71	688	0	2	641	1328	21	706	0	1258
gi|583918828|gb|GAMJ01000705.1|	Ps_085995	99.6	1003	0	4	101	1102	1207	208	0	1827
gi|583918827|gb|GAMJ01000706.1|	Ps_115584	98.74	1029	11	2	237	1264	1	1028	0	1829
gi|583918826|gb|GAMJ01000707.1|	Ps_120851	99.71	1033	0	3	10	1042	15	1044	0	1888
gi|583918825|gb|GAMJ01000708.1|	Ps_118622	99.37	317	0	2	1	317	419	105	4e-163	573
gi|583918824|gb|GAMJ01000709.1|	Ps_103844	99.84	1825	1	2	16	1840	1823	1	0	3352
gi|583918823|gb|GAMJ01000710.1|	Ps_117357	99.93	1458	1	0	134	1591	1474	17	0	2687
gi|583918822|gb|GAMJ01000711.1|	Ps_099210	99.17	842	5	2	611	1452	876	37	0	1515
gi|583918821|gb|GAMJ01000712.1|	Ps_122418	99.72	2157	2	4	2	2158	31	2183	0	3951
gi|583918820|gb|GAMJ01000713.1|	Ps_030812	98.33	60	1	0	114	173	973	914	6e-22	106
gi|583918819|gb|GAMJ01000714.1|	Ps_031380	98.69	381	1	4	825	1202	380	1	0	673
gi|583918818|gb|GAMJ01000715.1|	Ps_118410	98.41	1633	7	7	1	1616	61	1691	0	2854
gi|583918817|gb|GAMJ01000716.1|	Ps_089408	99.92	1232	1	0	700	1931	1245	14	0	2270
gi|583918816|gb|GAMJ01000717.1|	Ps_092647	97.82	1193	17	9	1	1190	33	1219	0	2052
gi|583918815|gb|GAMJ01000718.1|	Ps_126363	100	666	0	0	475	1140	733	68	0	1230
gi|583918814|gb|GAMJ01000719.1|	Ps_082840	99.67	1219	2	2	2	1220	1217	1	0	2230
gi|583918813|gb|GAMJ01000720.1|	Ps_102369	98.76	1447	9	4	67	1510	23	1463	0	2564
gi|583918812|gb|GAMJ01000721.1|	Ps_118828	99.83	579	0	1	54	632	1722	1145	0	1062
gi|583918811|gb|GAMJ01000722.1|	Ps_077934	98.9	816	7	2	1	815	1024	210	0	1467
gi|583918810|gb|GAMJ01000723.1|	Ps_091645	99.62	1048	4	0	66	1113	1	1048	0	1914
gi|583918809|gb|GAMJ01000724.1|	Ps_097903	99.04	1355	9	3	689	2043	1395	45	0	2427
gi|583918808|gb|GAMJ01000725.1|	Ps_078640	99.57	2542	11	0	15	2556	19	2560	0	4638
gi|583918807|gb|GAMJ01000726.1|	Ps_099962	99.82	551	1	0	460	1010	1	551	0	1013
gi|583918806|gb|GAMJ01000727.1|	Ps_115527	99.57	465	2	0	1	465	628	1092	0	848
gi|583918805|gb|GAMJ01000728.1|	Ps_123554	99.71	1049	2	1	1281	2329	1048	1	0	1919
gi|583918804|gb|GAMJ01000729.1|	Ps_070541	100	731	0	0	49	779	1	731	0	1351
gi|583918803|gb|GAMJ01000730.1|	Ps_118361	99.38	2562	7	8	196	2755	166	2720	0	4636
gi|583918802|gb|GAMJ01000731.1|	Ps_118537	99.48	2498	0	12	1	2497	2699	214	0	4529
gi|583918801|gb|GAMJ01000732.1|	Ps_079511	99.87	749	1	0	240	988	1	749	0	1378
gi|583918800|gb|GAMJ01000733.1|	Ps_078584	98.72	1562	12	6	8	1566	1610	54	0	2767
gi|583918799|gb|GAMJ01000734.1|	Ps_093132	99.85	1346	1	1	832	2176	1	1346	0	2473
gi|583918798|gb|GAMJ01000735.1|	Ps_083436	99.31	1447	7	3	6	1452	1652	209	0	2614
gi|583918797|gb|GAMJ01000736.1|	Ps_126415	99.66	895	1	2	1	894	7	900	0	1637
gi|583918796|gb|GAMJ01000737.1|	Ps_098978	96.76	1079	9	10	934	1989	10	1085	0	1779
gi|583918795|gb|GAMJ01000738.1|	Ps_093559	99.66	1478	5	0	21	1498	3	1480	0	2702
gi|583918794|gb|GAMJ01000739.1|	Ps_090837	99.23	517	4	0	1	517	2349	1833	0	935
gi|583918793|gb|GAMJ01000740.1|	Ps_099112	100	869	0	0	371	1239	21	889	0	1605
gi|583918792|gb|GAMJ01000741.1|	Ps_117676	99.79	1889	2	2	25	1913	1897	11	0	3465
gi|583918791|gb|GAMJ01000742.1|	Ps_127601	99	1605	9	6	50	1652	1777	178	0	2868
gi|583918790|gb|GAMJ01000743.1|	Ps_106896	99.47	760	2	2	15	773	759	1	0	1380
gi|583918789|gb|GAMJ01000744.1|	Ps_111757	99.56	911	0	4	49	959	1	907	0	1657
gi|583918788|gb|GAMJ01000745.1|	Ps_113649	96.86	477	3	9	389	853	7	483	0	789
gi|583918787|gb|GAMJ01000746.1|	Ps_126648	98.63	950	10	3	230	1178	22	969	0	1681
gi|583918786|gb|GAMJ01000747.1|	Ps_082566	100	1802	0	0	3	1804	35	1836	0	3328
gi|583918785|gb|GAMJ01000748.1|	Ps_073616	100	963	0	0	36	998	963	1	0	1779
gi|583918784|gb|GAMJ01000749.1|	Ps_074535	99.33	451	0	3	16	465	754	306	0	813
gi|583918783|gb|GAMJ01000750.1|	Ps_116439	100	1642	0	0	2	1643	27	1668	0	3033
gi|583918782|gb|GAMJ01000751.1|	Ps_103246	99.16	1782	2	3	1	1769	20	1801	0	3195
gi|583918780|gb|GAMJ01000753.1|	Ps_109908	97.67	559	10	3	744	1301	1	557	0	957
gi|583918779|gb|GAMJ01000754.1|	Ps_023523	96.69	151	5	0	87	237	230	80	3e-66	252
gi|583918778|gb|GAMJ01000755.1|	Ps_104537	99.64	2196	4	4	377	2572	2219	28	0	4010
gi|583918777|gb|GAMJ01000756.1|	Ps_091649	99.67	1230	4	0	62	1291	1230	1	0	2250
gi|583918776|gb|GAMJ01000757.1|	Ps_084241	99.87	2299	0	3	4	2302	221	2516	0	4226
gi|583918775|gb|GAMJ01000758.1|	Ps_080049	99.67	1515	2	3	75	1587	1519	6	0	2769
gi|583918773|gb|GAMJ01000760.1|	Ps_096119	98.96	1153	10	2	295	1445	1394	242	0	2061
gi|583918772|gb|GAMJ01000761.1|	Ps_076775	98.53	1427	20	1	5	1430	37	1463	0	2519
gi|583918771|gb|GAMJ01000762.1|	Ps_073889	99.62	520	2	0	637	1156	520	1	0	950
gi|583918770|gb|GAMJ01000763.1|	Ps_093281	99.78	2708	0	5	4	2709	346	3049	0	4963
gi|583918769|gb|GAMJ01000764.1|	Ps_088624	100	1003	0	0	59	1061	1003	1	0	1853
gi|583918768|gb|GAMJ01000765.1|	Ps_111407	99.03	1444	1	13	14	1454	13	1446	0	2579
gi|583918767|gb|GAMJ01000766.1|	Ps_119239	99.82	1100	0	2	545	1644	12	1109	0	2019
gi|583918766|gb|GAMJ01000767.1|	Ps_077385	96.59	820	8	9	830	1630	1497	2315	0	1341
gi|583918765|gb|GAMJ01000768.1|	Ps_106658	98.88	889	3	7	858	1741	1	887	0	1580
gi|583918764|gb|GAMJ01000769.1|	Ps_069041	99.2	1498	9	3	655	2152	1656	162	0	2699
gi|583918763|gb|GAMJ01000770.1|	Ps_088962	99.77	436	1	0	604	1039	436	1	0	800
gi|583918762|gb|GAMJ01000771.1|	Ps_097143	98.46	1748	13	8	171	1918	1947	214	0	3066
gi|583918761|gb|GAMJ01000772.1|	Ps_095718	100	630	0	0	179	808	630	1	0	1164
gi|583918760|gb|GAMJ01000773.1|	Ps_106680	95.65	1057	6	20	46	1076	1165	123	0	1663
gi|583918759|gb|GAMJ01000774.1|	Ps_113691	98.04	1120	6	13	1	1110	142	1255	0	1940
gi|583918758|gb|GAMJ01000775.1|	Ps_116284	99.16	1430	12	0	4	1433	1430	1	0	2588
gi|583918757|gb|GAMJ01000776.1|	Ps_069331	99.93	1374	0	1	6	1379	13	1385	0	2531
gi|583918756|gb|GAMJ01000777.1|	Ps_097000	100	437	0	0	46	482	23	459	0	808
gi|583918755|gb|GAMJ01000778.1|	Ps_116002	99.65	579	0	2	78	656	1	577	0	1057
gi|583918754|gb|GAMJ01000779.1|	Ps_118566	99.76	412	1	0	467	878	71	482	0	756
gi|583918753|gb|GAMJ01000780.1|	Ps_114592	96.52	1809	55	8	328	2132	1805	1	0	2985
gi|583918752|gb|GAMJ01000781.1|	Ps_090755	99.75	1203	3	0	1	1203	89	1291	0	2206
gi|583918751|gb|GAMJ01000782.1|	Ps_116644	99.32	733	0	3	15	746	6	734	0	1321
gi|583918750|gb|GAMJ01000783.1|	Ps_106441	100	786	0	0	609	1394	804	19	0	1452
gi|583918749|gb|GAMJ01000784.1|	Ps_109930	99.58	1914	2	6	9	1922	101	2008	0	3489
gi|583918748|gb|GAMJ01000785.1|	Ps_089900	99.48	2307	8	3	1	2306	441	2744	0	4191
gi|583918747|gb|GAMJ01000786.1|	Ps_090410	99.85	1971	0	3	59	2029	2025	58	0	3620
gi|583918746|gb|GAMJ01000787.1|	Ps_098242	99.13	2176	16	3	36	2210	14	2187	0	3910
gi|583918745|gb|GAMJ01000788.1|	Ps_117312	99.33	2085	6	8	1	2082	2492	413	0	3768
gi|583918744|gb|GAMJ01000789.1|	Ps_100787	99.69	971	2	1	83	1052	285	1255	0	1775
gi|583918743|gb|GAMJ01000790.1|	Ps_105617	99.89	916	0	1	774	1689	62	976	0	1685
gi|583918742|gb|GAMJ01000791.1|	Ps_123318	99.59	486	0	2	28	513	532	49	0	885
gi|583918741|gb|GAMJ01000792.1|	Ps_076289	99.75	2444	3	3	125	2568	20	2460	0	4477
gi|583918740|gb|GAMJ01000793.1|	Ps_120883	99.35	460	3	0	6	465	21	480	0	833
gi|583918739|gb|GAMJ01000794.1|	Ps_073567	94.42	573	10	10	537	1108	7	558	0	867
gi|583918738|gb|GAMJ01000795.1|	Ps_102443	99.51	1226	1	3	815	2037	1	1224	0	2226
gi|583918737|gb|GAMJ01000796.1|	Ps_086877	99.82	551	1	0	812	1362	1	551	0	1013
gi|583918736|gb|GAMJ01000797.1|	Ps_106665	100	422	0	0	109	530	3	424	0	780
gi|583918735|gb|GAMJ01000798.1|	Ps_070823	99.3	1573	2	7	1	1573	1812	249	0	2835
gi|583918734|gb|GAMJ01000799.1|	Ps_074698	100	1505	0	0	40	1544	20	1524	0	2780
gi|583918733|gb|GAMJ01000800.1|	Ps_090528	99.81	1611	0	2	57	1665	1	1610	0	2955
gi|583918732|gb|GAMJ01000801.1|	Ps_104200	99.6	1259	0	5	1486	2744	1274	21	0	2292
gi|583918731|gb|GAMJ01000802.1|	Ps_075239	100	1059	0	0	411	1469	1	1059	0	1956
gi|583918730|gb|GAMJ01000803.1|	Ps_101334	99.15	710	2	3	11	717	20	728	0	1275
gi|583918729|gb|GAMJ01000804.1|	Ps_093839	99.75	1189	1	2	1	1189	1239	53	0	2178
gi|583918728|gb|GAMJ01000805.1|	Ps_082652	98.57	1117	9	6	547	1660	1252	140	0	1967
gi|583918727|gb|GAMJ01000806.1|	Ps_115565	99.48	2294	10	2	16	2308	2315	23	0	4169
gi|583918726|gb|GAMJ01000807.1|	Ps_045749	97.62	421	2	5	1	415	1007	589	0	719
gi|583918725|gb|GAMJ01000808.1|	Ps_119575	100	469	0	0	461	929	487	19	0	867
gi|583918724|gb|GAMJ01000809.1|	Ps_097729	97.31	483	4	9	1	481	763	288	0	815
gi|583918723|gb|GAMJ01000810.1|	Ps_120776	99.71	1021	3	0	506	1526	1077	57	0	1869
gi|583918722|gb|GAMJ01000811.1|	Ps_109410	99.66	872	0	3	893	1763	19	888	0	1591
gi|583918721|gb|GAMJ01000812.1|	Ps_069125	99.84	1218	2	0	7	1224	28	1245	0	2239
gi|583918720|gb|GAMJ01000813.1|	Ps_081646	97.32	858	23	0	44	901	1347	2204	0	1458
gi|583918719|gb|GAMJ01000814.1|	Ps_077579	99.33	745	4	1	632	1376	1	744	0	1349
gi|583918718|gb|GAMJ01000815.1|	Ps_114854	98.42	1078	5	3	2	1067	124	1201	0	1886
gi|583918717|gb|GAMJ01000816.1|	Ps_038196	99.17	601	4	1	10	610	16	615	0	1081
gi|583918716|gb|GAMJ01000817.1|	Ps_098727	99.22	644	0	5	3	646	639	1	0	1157
gi|583918715|gb|GAMJ01000818.1|	Ps_108283	96.74	737	14	6	375	1106	20	751	0	1221
gi|583918714|gb|GAMJ01000819.1|	Ps_113232	99.72	359	1	0	123	481	31	389	0	658
gi|583918713|gb|GAMJ01000820.1|	Ps_102777	99.83	2922	1	4	8	2928	52	2970	0	5365
gi|583918712|gb|GAMJ01000821.1|	Ps_120567	99.59	738	2	1	7	743	15	752	0	1345
gi|583918711|gb|GAMJ01000822.1|	Ps_121627	99.7	2016	4	2	3	2018	2014	1	0	3694
gi|583918710|gb|GAMJ01000823.1|	Ps_084197	98.7	1611	9	12	1	1611	1843	245	0	2857
gi|583918709|gb|GAMJ01000824.1|	Ps_109313	99.54	870	3	1	1	870	869	1	0	1589
gi|583918708|gb|GAMJ01000825.1|	Ps_098299	99.19	618	5	0	70	687	1	618	0	1114
gi|583918707|gb|GAMJ01000826.1|	Ps_091377	99.85	1360	0	2	66	1424	1	1359	0	2499
gi|583918706|gb|GAMJ01000827.1|	Ps_128973	99.59	970	2	2	84	1052	7	975	0	1768
gi|583918705|gb|GAMJ01000828.1|	Ps_118451	97.35	491	6	6	36	520	484	973	0	837
gi|583918704|gb|GAMJ01000829.1|	Ps_080972	99.18	1341	7	3	39	1375	1447	107	0	2414
gi|583918703|gb|GAMJ01000830.1|	Ps_108489	99.21	636	4	1	296	930	1	636	0	1146
gi|583918702|gb|GAMJ01000831.1|	Ps_078430	98.83	857	7	3	163	1018	855	1	0	1526
gi|583918701|gb|GAMJ01000832.1|	Ps_091781	99.44	1080	3	3	713	1789	1092	13	0	1960
gi|583918700|gb|GAMJ01000833.1|	Ps_122421	98.51	1276	5	5	828	2102	951	2213	0	2239
gi|583918699|gb|GAMJ01000834.1|	Ps_117540	99.85	1972	0	3	66	2037	2081	113	0	3622
gi|583918698|gb|GAMJ01000835.1|	Ps_096686	99.2	2489	17	3	1	2489	2531	46	0	4484
gi|583918697|gb|GAMJ01000836.1|	Ps_062787	99.89	924	0	1	1	924	146	1068	0	1700
gi|583918696|gb|GAMJ01000837.1|	Ps_097111	99.86	1396	1	1	19	1413	1396	1	0	2566
gi|583918695|gb|GAMJ01000838.1|	Ps_075348	99.61	1287	4	1	211	1497	1289	4	0	2350
gi|583918694|gb|GAMJ01000839.1|	Ps_074482	97.73	749	5	8	3	750	738	1	0	1279
gi|583918693|gb|GAMJ01000840.1|	Ps_078698	99.17	2760	12	11	1	2759	2903	154	0	4963
gi|583918692|gb|GAMJ01000841.1|	Ps_076174	100	560	0	0	1105	1664	584	25	0	1035
gi|583918691|gb|GAMJ01000842.1|	Ps_109184	99.82	1115	1	1	237	1351	1114	1	0	2047
gi|583918690|gb|GAMJ01000843.1|	Ps_073320	100	485	0	0	1	485	485	1	0	896
gi|583918689|gb|GAMJ01000844.1|	Ps_116892	99.58	714	0	3	453	1166	1	711	0	1299
gi|583918688|gb|GAMJ01000845.1|	Ps_079217	98.57	1395	17	3	66	1458	1410	17	0	2462
gi|583918686|gb|GAMJ01000846.1|	Ps_079500	99.14	700	0	5	1	696	742	45	0	1254
gi|583918684|gb|GAMJ01000847.1|	Ps_101321	99.67	1538	0	5	1	1537	764	2297	0	2808
gi|583918683|gb|GAMJ01000848.1|	Ps_094490	99.24	790	0	6	194	981	11	796	0	1421
gi|583918682|gb|GAMJ01000849.1|	Ps_112197	99.5	1818	1	7	9	1818	1920	103	0	3301
gi|583918681|gb|GAMJ01000850.1|	Ps_039217	97.67	301	0	6	925	1225	382	89	1e-143	510
gi|583918680|gb|GAMJ01000851.1|	Ps_126906	99.51	616	3	0	585	1200	1	616	0	1122
gi|583918679|gb|GAMJ01000852.1|	Ps_117681	99.71	2440	1	6	3	2441	35	2469	0	4464
gi|583918678|gb|GAMJ01000853.1|	Ps_078670	98.7	1533	11	7	9	1536	1681	153	0	2713
gi|583918677|gb|GAMJ01000854.1|	Ps_120721	98.72	1328	0	6	428	1740	1	1326	0	2342
gi|583918676|gb|GAMJ01000855.1|	Ps_120158	98.96	1732	16	2	1	1732	1782	53	0	3101
gi|583918675|gb|GAMJ01000856.1|	Ps_115205	98.97	2032	7	14	39	2068	20	2039	0	3626
gi|583918674|gb|GAMJ01000857.1|	Ps_128662	98.55	553	3	5	491	1039	556	5	0	974
gi|583918673|gb|GAMJ01000858.1|	Ps_109172	99.83	1738	0	3	10	1745	1754	18	0	3190
gi|583918672|gb|GAMJ01000859.1|	Ps_099377	99.8	1507	1	2	1	1507	594	2098	0	2765
gi|583918671|gb|GAMJ01000860.1|	Ps_105178	99.84	1219	1	1	1178	2396	12	1229	0	2239
gi|583918670|gb|GAMJ01000861.1|	Ps_127206	98.92	1115	11	1	21	1134	22	1136	0	1991
gi|583918669|gb|GAMJ01000862.1|	Ps_121334	99.75	1199	3	0	74	1272	12	1210	0	2198
gi|583918668|gb|GAMJ01000863.1|	Ps_107223	99.8	2035	3	1	22	2055	2120	86	0	3735
gi|583918667|gb|GAMJ01000864.1|	Ps_106463	85.36	1086	140	18	11	1086	1077	1	0	1107
gi|583918666|gb|GAMJ01000865.1|	Ps_072806	98.42	887	5	9	1	886	906	28	0	1552
gi|583918665|gb|GAMJ01000866.1|	Ps_099334	99.03	724	7	0	511	1234	724	1	0	1299
gi|583918664|gb|GAMJ01000867.1|	Ps_100976	99.2	1627	5	8	1	1625	1716	96	0	2926
gi|583918663|gb|GAMJ01000868.1|	Ps_046026	99.86	703	0	1	253	955	719	18	0	1291
gi|583918662|gb|GAMJ01000869.1|	Ps_103523	99.46	1677	5	4	6	1680	21	1695	0	3046
gi|583918661|gb|GAMJ01000870.1|	Ps_125571	99.71	2080	3	3	2	2080	84	2161	0	3805
gi|583918660|gb|GAMJ01000871.1|	Ps_104766	99.73	2262	6	0	405	2666	1	2262	0	4145
gi|583918659|gb|GAMJ01000872.1|	Ps_094420	98.54	2253	20	10	3	2251	99	2342	0	3975
gi|583918658|gb|GAMJ01000873.1|	Ps_099842	99.68	926	1	2	610	1535	1249	2172	0	1692
gi|583918657|gb|GAMJ01000874.1|	Ps_089514	96.36	825	21	7	830	1648	1	822	0	1349
gi|583918656|gb|GAMJ01000875.1|	Ps_046088	99.5	1204	0	4	49	1248	1264	63	0	2185
gi|583918655|gb|GAMJ01000876.1|	Ps_094657	99.82	1093	2	0	281	1373	1093	1	0	2008
gi|583918654|gb|GAMJ01000877.1|	Ps_120657	99.86	691	0	1	217	907	709	20	0	1269
gi|583918653|gb|GAMJ01000878.1|	Ps_041401	97.75	710	14	2	1	710	1747	1040	0	1223
gi|583918652|gb|GAMJ01000879.1|	Ps_108036	99.81	1612	3	0	196	1807	1612	1	0	2961
gi|583918651|gb|GAMJ01000880.1|	Ps_096644	99.17	1327	10	1	91	1416	1338	12	0	2388
gi|583918650|gb|GAMJ01000881.1|	Ps_095657	96.87	1214	24	10	128	1331	1	1210	0	2021
gi|583918649|gb|GAMJ01000882.1|	Ps_087573	99.57	2333	7	3	233	2565	18	2347	0	4250
gi|583918648|gb|GAMJ01000883.1|	Ps_098417	97.63	1141	2	9	12	1152	258	1373	0	1934
gi|583918647|gb|GAMJ01000884.1|	Ps_073766	99.84	1854	3	0	1	1854	27	1880	0	3408
gi|583918646|gb|GAMJ01000885.1|	Ps_106995	100	869	0	0	375	1243	869	1	0	1605
gi|583918645|gb|GAMJ01000886.1|	Ps_102430	99.14	818	5	2	40	857	28	843	0	1471
gi|583918644|gb|GAMJ01000887.1|	Ps_109909	99.65	2276	7	1	1	2276	10	2284	0	4157
gi|583918643|gb|GAMJ01000888.1|	Ps_037156	99.74	381	0	1	368	748	420	41	0	697
gi|583918642|gb|GAMJ01000889.1|	Ps_094933	94.82	695	28	8	8	698	209	899	0	1079
gi|583918641|gb|GAMJ01000890.1|	Ps_115990	99.66	591	0	2	2	591	841	252	0	1079
gi|583918640|gb|GAMJ01000891.1|	Ps_101704	98.4	1000	15	1	402	1400	24	1023	0	1759
gi|583918639|gb|GAMJ01000892.1|	Ps_097861	97.81	1417	20	9	585	1998	17	1425	0	2435
gi|583918638|gb|GAMJ01000893.1|	Ps_083619	98.42	697	4	7	1163	1858	92	782	0	1223
gi|583918637|gb|GAMJ01000894.1|	Ps_110522	99.16	1436	10	2	1	1435	124	1558	0	2584
gi|583918636|gb|GAMJ01000895.1|	Ps_079668	99.06	1270	10	2	1	1269	86	1354	0	2279
gi|583918635|gb|GAMJ01000896.1|	Ps_062158	100	374	0	0	451	824	379	6	0	691
gi|583918634|gb|GAMJ01000897.1|	Ps_102330	99.34	301	0	2	1	301	1826	2124	3e-154	544
gi|583918633|gb|GAMJ01000898.1|	Ps_098887	99.01	2428	14	10	408	2833	20	2439	0	4348
gi|583918632|gb|GAMJ01000899.1|	Ps_084569	97.77	1031	7	16	1	1029	95	1111	0	1768
gi|583918631|gb|GAMJ01000900.1|	Ps_093156	99.75	1185	0	2	10	1194	1523	342	0	2169
gi|583918630|gb|GAMJ01000901.1|	Ps_095274	99.6	1731	6	1	1	1731	62	1791	0	3157
gi|583918629|gb|GAMJ01000902.1|	Ps_117488	99.78	1336	2	1	5	1340	1335	1	0	2451
gi|583918628|gb|GAMJ01000903.1|	Ps_116366	99.66	1192	0	4	1	1191	29	1217	0	2176
gi|583918627|gb|GAMJ01000904.1|	Ps_094073	99.37	789	1	3	3	789	551	1337	0	1428
gi|583918626|gb|GAMJ01000905.1|	Ps_083598	99.82	545	1	0	45	589	19	563	0	1002
gi|583918625|gb|GAMJ01000906.1|	Ps_095671	99.84	608	0	1	761	1368	1	607	0	1116
gi|583918624|gb|GAMJ01000907.1|	Ps_073679	99.84	1265	2	0	149	1413	1	1265	0	2326
gi|583918623|gb|GAMJ01000908.1|	Ps_087581	99.78	911	0	2	718	1628	953	45	0	1670
gi|583918622|gb|GAMJ01000909.1|	Ps_118380	99.52	834	4	0	466	1299	1	834	0	1520
gi|583918621|gb|GAMJ01000910.1|	Ps_099199	99.11	1790	8	8	6	1795	2022	3803	0	3212
gi|583918620|gb|GAMJ01000911.1|	Ps_112750	99.75	1187	2	1	486	1671	1	1187	0	2174
gi|583918619|gb|GAMJ01000912.1|	Ps_110161	99.75	805	0	2	1	803	846	42	0	1474
gi|583918618|gb|GAMJ01000913.1|	Ps_095953	99.07	861	6	2	1	860	1693	834	0	1544
gi|583918617|gb|GAMJ01000914.1|	Ps_121028	99.57	1630	0	5	4	1632	1736	113	0	2964
gi|583918616|gb|GAMJ01000915.1|	Ps_043499	97.93	483	1	9	1	480	142	618	0	828
gi|583918615|gb|GAMJ01000916.1|	Ps_108098	98.91	2109	17	6	197	2302	2246	141	0	3762
gi|583918614|gb|GAMJ01000917.1|	Ps_068168	98.54	1030	15	0	236	1265	1030	1	0	1820
gi|583918613|gb|GAMJ01000918.1|	Ps_098424	97.09	721	18	3	29	749	750	33	0	1212
gi|583918612|gb|GAMJ01000919.1|	Ps_093978	99.35	775	5	0	394	1168	800	26	0	1404
gi|583918611|gb|GAMJ01000920.1|	Ps_087465	99.88	1680	1	1	1276	2955	1679	1	0	3092
gi|583918610|gb|GAMJ01000921.1|	Ps_115799	99.52	2704	0	13	105	2807	4830	2139	0	4909
gi|583918609|gb|GAMJ01000922.1|	Ps_076345	98.59	851	5	7	444	1294	224	1067	0	1498
gi|583918608|gb|GAMJ01000923.1|	Ps_098453	99.83	1745	0	3	121	1864	15	1757	0	3203
gi|583918607|gb|GAMJ01000924.1|	Ps_109076	99.76	2088	2	3	40	2127	1	2085	0	3825
gi|583918606|gb|GAMJ01000925.1|	Ps_108632	98.68	681	8	1	279	959	1	680	0	1206
gi|583918605|gb|GAMJ01000926.1|	Ps_073598	99.71	1036	3	0	330	1365	1038	3	0	1897
gi|583918604|gb|GAMJ01000927.1|	Ps_128299	98.89	1348	7	8	1080	2426	1507	167	0	2409
gi|583918603|gb|GAMJ01000928.1|	Ps_104481	99.23	1552	2	9	17	1562	51	1598	0	2791
gi|583918602|gb|GAMJ01000929.1|	Ps_091133	99.89	1752	0	2	88	1839	390	2139	0	3223
gi|583918601|gb|GAMJ01000930.1|	Ps_083019	99.6	991	3	1	1	990	991	1	0	1807
gi|583918600|gb|GAMJ01000931.1|	Ps_071681	97.97	1974	14	13	8	1978	115	2065	0	3400
gi|583918599|gb|GAMJ01000932.1|	Ps_079397	98.44	1282	11	4	1174	2446	908	2189	0	2248
gi|583918598|gb|GAMJ01000933.1|	Ps_074610	96.51	458	1	7	291	746	471	27	0	743
gi|583918597|gb|GAMJ01000934.1|	Ps_069487	96.49	882	28	3	38	917	1511	631	0	1454
gi|583918596|gb|GAMJ01000935.1|	Ps_099522	99.41	1193	4	3	5	1197	56	1245	0	2161
gi|583918595|gb|GAMJ01000936.1|	Ps_115048	100	757	0	0	563	1319	1	757	0	1399
gi|583918594|gb|GAMJ01000937.1|	Ps_074421	98.82	1274	10	5	186	1457	1440	170	0	2265
gi|583918593|gb|GAMJ01000938.1|	Ps_115724	99.49	1567	5	3	8	1572	1587	22	0	2848
gi|583918592|gb|GAMJ01000939.1|	Ps_090176	99.18	2324	11	7	188	2509	329	2646	0	4185
gi|583918591|gb|GAMJ01000940.1|	Ps_101449	99.65	1437	2	3	3	1439	1749	3182	0	2623
gi|583918590|gb|GAMJ01000941.1|	Ps_102603	99.88	826	1	0	455	1280	826	1	0	1520
gi|583918589|gb|GAMJ01000942.1|	Ps_076272	98.46	324	0	5	25	347	598	279	8e-161	566
gi|583918588|gb|GAMJ01000943.1|	Ps_112529	99.05	1585	6	6	77	1658	1599	21	0	2835
gi|583918587|gb|GAMJ01000944.1|	Ps_107346	99.21	1647	10	3	662	2307	32	1676	0	2966
gi|583918586|gb|GAMJ01000945.1|	Ps_082369	98.9	1453	2	13	1	1449	1707	265	0	2586
gi|583918584|gb|GAMJ01000947.1|	Ps_073164	88.04	577	48	14	125	690	274	840	0	664
gi|583918583|gb|GAMJ01000948.1|	Ps_118917	99.73	750	2	0	344	1093	20	769	0	1375
gi|583918582|gb|GAMJ01000949.1|	Ps_125889	99.68	1851	3	3	176	2024	201	2050	0	3382
gi|583918581|gb|GAMJ01000950.1|	Ps_076614	98.96	1249	10	2	33	1281	24	1269	0	2231
gi|583918580|gb|GAMJ01000951.1|	Ps_098194	99.51	1631	7	1	309	1939	1650	21	0	2966
gi|583918579|gb|GAMJ01000952.1|	Ps_090882	98.48	1250	12	6	1	1247	1246	1	0	2200
gi|583918578|gb|GAMJ01000953.1|	Ps_074087	99.81	1603	0	3	1	1603	223	1822	0	2940
gi|583918577|gb|GAMJ01000954.1|	Ps_073650	98.96	1056	5	5	405	1460	6	1055	0	1888
gi|583918576|gb|GAMJ01000955.1|	Ps_107098	99.56	902	4	0	137	1038	1	902	0	1646
gi|583918575|gb|GAMJ01000956.1|	Ps_091282	99.42	515	2	1	139	653	514	1	0	933
gi|583918574|gb|GAMJ01000957.1|	Ps_122197	98.72	860	2	8	141	1000	18	868	0	1520
gi|583918573|gb|GAMJ01000958.1|	Ps_091902	98.9	1640	4	11	220	1857	1697	70	0	2918
gi|583918572|gb|GAMJ01000959.1|	Ps_103730	99.58	719	1	2	21	738	166	883	0	1312
gi|583918571|gb|GAMJ01000960.1|	Ps_107400	99.86	728	1	0	884	1611	728	1	0	1339
gi|583918570|gb|GAMJ01000961.1|	Ps_074393	98.19	1047	11	8	1	1045	809	1849	0	1821
gi|583918569|gb|GAMJ01000962.1|	Ps_111067	99.74	1953	3	2	269	2220	1	1952	0	3578
gi|583918568|gb|GAMJ01000963.1|	Ps_104591	99.18	1944	1	12	1	1942	23	1953	0	3489
gi|583918567|gb|GAMJ01000964.1|	Ps_088885	96.75	924	12	7	1	923	907	1	0	1524
gi|583918566|gb|GAMJ01000965.1|	Ps_122616	98.22	843	11	4	577	1418	1331	492	0	1471
gi|583918565|gb|GAMJ01000966.1|	Ps_121374	99.88	854	1	0	1192	2045	57	910	0	1572
gi|583918564|gb|GAMJ01000967.1|	Ps_078369	98.82	1270	13	2	890	2158	1	1269	0	2261
gi|583918563|gb|GAMJ01000968.1|	Ps_119942	95.71	630	12	7	134	763	615	1	0	1003
gi|583918562|gb|GAMJ01000969.1|	Ps_093659	100	1419	0	0	9	1427	2198	780	0	2621
gi|583918561|gb|GAMJ01000970.1|	Ps_109874	99.87	2311	0	3	41	2351	2336	29	0	4248
gi|583918560|gb|GAMJ01000971.1|	Ps_069316	99.78	462	1	0	1	462	1254	793	0	848
gi|583918557|gb|GAMJ01000972.1|	Ps_099397	99.44	2496	10	4	1	2495	2550	58	0	4536
gi|583918556|gb|GAMJ01000973.1|	Ps_101192	99.38	974	0	6	117	1089	20	988	0	1760
gi|583918555|gb|GAMJ01000974.1|	Ps_112430	96.99	1895	35	18	113	1999	1966	86	0	3166
gi|583918554|gb|GAMJ01000975.1|	Ps_111137	99.77	1321	2	1	1	1320	22	1342	0	2422
gi|583918553|gb|GAMJ01000976.1|	Ps_114507	97.08	1541	34	10	18	1551	97	1633	0	2586
gi|583918552|gb|GAMJ01000977.1|	Ps_122184	99.34	610	2	1	898	1505	137	746	0	1103
gi|583918551|gb|GAMJ01000978.1|	Ps_083343	99.47	936	0	5	4	938	939	8	0	1696
gi|583918550|gb|GAMJ01000979.1|	Ps_090718	93.61	1595	72	17	258	1840	46	1622	0	2353
gi|583918549|gb|GAMJ01000980.1|	Ps_114810	100	755	0	0	269	1023	1	755	0	1395
gi|583918548|gb|GAMJ01000981.1|	Ps_114452	100	301	0	0	260	560	1	301	1e-157	556
gi|583918547|gb|GAMJ01000982.1|	Ps_100601	99.53	845	1	3	716	1559	1	843	0	1537
gi|583918546|gb|GAMJ01000983.1|	Ps_059117	98.57	349	2	3	586	933	50	396	9e-175	614
gi|583918545|gb|GAMJ01000984.1|	Ps_083363	99.22	1539	3	9	4	1542	1539	10	0	2767
gi|583918544|gb|GAMJ01000985.1|	Ps_082982	98.91	1377	7	8	2	1375	1704	333	0	2453
gi|583918543|gb|GAMJ01000986.1|	Ps_087717	94.01	818	30	13	292	1098	831	22	0	1221
gi|583918542|gb|GAMJ01000987.1|	Ps_095985	100	1730	0	0	439	2168	1	1730	0	3195
gi|583918541|gb|GAMJ01000988.1|	Ps_070156	99.71	1358	1	2	792	2149	1389	35	0	2483
gi|583918540|gb|GAMJ01000989.1|	Ps_092121	99.81	1047	2	0	792	1838	1	1047	0	1923
gi|583918539|gb|GAMJ01000990.1|	Ps_095446	99.25	936	7	0	577	1512	1	936	0	1690
gi|583918538|gb|GAMJ01000991.1|	Ps_098012	99.44	1256	3	4	406	1660	1312	60	0	2278
gi|583918537|gb|GAMJ01000992.1|	Ps_095185	98.52	1013	4	8	456	1468	1	1002	0	1779
gi|583918536|gb|GAMJ01000993.1|	Ps_070251	98.83	682	4	4	554	1235	967	290	0	1212
gi|583918535|gb|GAMJ01000994.1|	Ps_084147	99.51	819	2	2	1201	2018	829	12	0	1489
gi|583918534|gb|GAMJ01000995.1|	Ps_120707	89.63	405	29	10	1100	1499	341	737	4e-141	503
gi|583918533|gb|GAMJ01000996.1|	Ps_128576	98.55	899	9	2	340	1236	20	916	0	1585
gi|583918532|gb|GAMJ01000997.1|	Ps_089093	99.25	398	0	2	36	433	444	50	0	715
gi|583918531|gb|GAMJ01000998.1|	Ps_115155	99.8	2452	3	2	12	2462	2471	21	0	4501
gi|583918530|gb|GAMJ01000999.1|	Ps_092996	99.35	3090	12	7	7	3091	3111	25	0	5589
gi|583918529|gb|GAMJ01001000.1|	Ps_074930	99.51	1014	2	3	635	1648	1	1011	0	1842
gi|583918528|gb|GAMJ01001001.1|	Ps_108490	98.89	897	9	1	556	1452	1	896	0	1602
gi|583918527|gb|GAMJ01001002.1|	Ps_083674	99.58	1684	4	3	4	1687	1013	2693	0	3070
gi|583918526|gb|GAMJ01001003.1|	Ps_118901	99.6	499	0	2	1	499	524	28	0	909
gi|583918525|gb|GAMJ01001004.1|	Ps_101445	98.97	775	6	2	1	774	16	789	0	1386
gi|583918524|gb|GAMJ01001005.1|	Ps_079727	99.11	1126	8	2	6	1131	1	1124	0	2025
gi|583918523|gb|GAMJ01001006.1|	Ps_116414	99.47	2434	1	12	1	2434	3867	1446	0	4414
gi|583918522|gb|GAMJ01001007.1|	Ps_106018	99.27	1231	5	3	133	1359	4	1234	0	2220
gi|583918521|gb|GAMJ01001008.1|	Ps_106106	98.87	975	9	2	4	977	10	983	0	1738
gi|583918520|gb|GAMJ01001009.1|	Ps_094029	99.41	841	4	1	624	1464	1122	283	0	1526
gi|583918519|gb|GAMJ01001010.1|	Ps_077681	98.72	548	4	3	1377	1924	1	545	0	970
gi|583918518|gb|GAMJ01001011.1|	Ps_106096	99.37	957	2	4	481	1435	1034	80	0	1731
gi|583918517|gb|GAMJ01001012.1|	Ps_114520	99.56	1126	3	2	377	1501	21	1145	0	2050
gi|583918516|gb|GAMJ01001013.1|	Ps_100634	99.89	1751	1	1	18	1768	21	1770	0	3221
gi|583918515|gb|GAMJ01001014.1|	Ps_100240	99.88	1669	0	2	84	1752	16	1682	0	3070
gi|583918514|gb|GAMJ01001015.1|	Ps_103059	99.2	1502	2	9	4	1504	1598	106	0	2699
gi|583918513|gb|GAMJ01001016.1|	Ps_111321	98.64	369	2	3	290	658	507	142	0	654
gi|583918512|gb|GAMJ01001017.1|	Ps_124191	99.1	1446	11	2	471	1916	2781	1338	0	2597
gi|583918511|gb|GAMJ01001018.1|	Ps_091243	100	514	0	0	98	611	514	1	0	950
gi|583918510|gb|GAMJ01001019.1|	Ps_120191	99.52	2064	9	1	15	2078	3983	1921	0	3755
gi|583918509|gb|GAMJ01001020.1|	Ps_117839	99.65	1703	4	2	15	1716	2002	301	0	3112
gi|583918508|gb|GAMJ01001021.1|	Ps_113863	99.17	604	0	4	1	604	599	1	0	1083
gi|583918507|gb|GAMJ01001022.1|	Ps_126478	99.72	2538	5	1	8	2545	210	2745	0	4647
gi|583918506|gb|GAMJ01001023.1|	Ps_115655	99.44	896	3	2	215	1109	1	895	0	1626
gi|583918505|gb|GAMJ01001024.1|	Ps_113222	99.45	1266	1	6	1	1266	1260	1	0	2294
gi|583918504|gb|GAMJ01001025.1|	Ps_060493	98.06	258	1	4	405	662	63	316	2e-124	446
gi|583918503|gb|GAMJ01001026.1|	Ps_100418	99.4	2016	9	2	621	2636	2062	50	0	3653
gi|583918502|gb|GAMJ01001027.1|	Ps_078879	100	1215	0	0	1235	2449	1288	74	0	2244
gi|583918501|gb|GAMJ01001028.1|	Ps_070001	99.86	2099	1	2	317	2413	2111	13	0	3860
gi|583918500|gb|GAMJ01001029.1|	Ps_121103	99.62	1589	0	6	1	1585	316	1902	0	2896
gi|583918499|gb|GAMJ01001030.1|	Ps_093594	99.14	2327	18	2	22	2348	46	2370	0	4189
gi|583918498|gb|GAMJ01001031.1|	Ps_076209	99.63	1637	3	3	1	1636	1650	16	0	2988
gi|583918497|gb|GAMJ01001032.1|	Ps_078894	100	302	0	0	1	302	173	474	2e-158	558
gi|583918496|gb|GAMJ01001033.1|	Ps_093759	99.62	527	0	2	535	1061	21	545	0	961
gi|583918495|gb|GAMJ01001034.1|	Ps_106470	99.85	650	0	1	558	1207	657	9	0	1194
gi|583918494|gb|GAMJ01001035.1|	Ps_039683	100	449	0	0	121	569	1	449	0	830
gi|583918493|gb|GAMJ01001036.1|	Ps_104647	95.4	1936	43	15	3	1937	1902	12	0	3046
gi|583918492|gb|GAMJ01001037.1|	Ps_068537	98.3	412	7	0	197	608	412	1	0	723
gi|583918491|gb|GAMJ01001038.1|	Ps_103090	96.35	1207	41	3	196	1402	34	1237	0	1984
gi|583918490|gb|GAMJ01001039.1|	Ps_057342	99.57	235	0	1	1474	1708	238	5	2e-118	427
gi|583918489|gb|GAMJ01001040.1|	Ps_104507	98.3	589	6	3	575	1162	1	586	0	1029
gi|583918488|gb|GAMJ01001041.1|	Ps_105850	99.69	640	2	0	3	642	91	730	0	1171
gi|583918487|gb|GAMJ01001042.1|	Ps_088618	99.92	1308	0	1	564	1871	1429	123	0	2409
gi|583918486|gb|GAMJ01001043.1|	Ps_074853	93.25	563	14	9	157	718	540	1	0	808
gi|583918485|gb|GAMJ01001044.1|	Ps_119133	98.84	2323	15	11	78	2397	2	2315	0	4132
gi|583918484|gb|GAMJ01001045.1|	Ps_095315	97.33	636	6	7	540	1175	746	122	0	1070
gi|583918483|gb|GAMJ01001046.1|	Ps_102812	99.51	1020	1	4	1	1020	57	1072	0	1855
gi|583918482|gb|GAMJ01001047.1|	Ps_071939	99.9	1026	0	1	182	1206	1026	1	0	1888
gi|583918481|gb|GAMJ01001048.1|	Ps_124493	100	627	0	0	330	956	2	628	0	1158
gi|583918480|gb|GAMJ01001049.1|	Ps_082708	99.72	709	2	0	7	715	854	146	0	1299
gi|583918479|gb|GAMJ01001050.1|	Ps_079537	99.51	812	4	0	103	914	9	820	0	1478
gi|583918478|gb|GAMJ01001051.1|	Ps_115546	100	1203	0	0	11	1213	1208	6	0	2222
gi|583918477|gb|GAMJ01001052.1|	Ps_097721	99.39	1140	1	6	39	1176	1182	47	0	2063
gi|583918476|gb|GAMJ01001053.1|	Ps_084450	100	476	0	0	350	825	476	1	0	880
gi|583918475|gb|GAMJ01001054.1|	Ps_119515	96.67	871	3	11	1	867	1219	371	0	1428
gi|583918474|gb|GAMJ01001055.1|	Ps_096956	99.49	790	0	4	465	1253	1	787	0	1434
gi|583918473|gb|GAMJ01001056.1|	Ps_112009	99.51	1433	0	6	1	1430	1639	211	0	2601
gi|583918472|gb|GAMJ01001057.1|	Ps_113740	99.82	559	1	0	147	705	280	838	0	1027
gi|583918471|gb|GAMJ01001058.1|	Ps_111196	99.69	1290	0	4	1	1290	747	2032	0	2357
gi|583918470|gb|GAMJ01001059.1|	Ps_103705	100	846	0	0	533	1378	1	846	0	1563
gi|583918469|gb|GAMJ01001060.1|	Ps_123322	99.29	706	4	1	522	1227	772	68	0	1275
gi|583918468|gb|GAMJ01001061.1|	Ps_076862	98.3	939	7	7	81	1016	951	19	0	1640
gi|583918467|gb|GAMJ01001062.1|	Ps_109622	99.83	1761	0	3	1	1759	1962	203	0	3232
gi|583918466|gb|GAMJ01001063.1|	Ps_109664	98.57	1122	11	4	612	1733	1189	73	0	1978
gi|583918465|gb|GAMJ01001064.1|	Ps_088717	99.3	2008	14	0	89	2096	2014	7	0	3631
gi|583918464|gb|GAMJ01001065.1|	Ps_079697	99.85	649	1	0	621	1269	18	666	0	1194
gi|583918463|gb|GAMJ01001066.1|	Ps_100102	98.62	869	4	8	1	867	19	881	0	1533
gi|583918462|gb|GAMJ01001067.1|	Ps_086640	99.92	1188	1	0	35	1222	17	1204	0	2189
gi|583918461|gb|GAMJ01001068.1|	Ps_082503	98.91	367	4	0	32	398	3166	2800	0	664
gi|583918460|gb|GAMJ01001069.1|	Ps_101353	99.48	955	4	1	132	1085	24	978	0	1735
gi|583918459|gb|GAMJ01001070.1|	Ps_105294	97.97	1580	6	11	39	1595	1610	34	0	2719
gi|583918458|gb|GAMJ01001071.1|	Ps_091453	99.78	911	0	2	5	915	1446	538	0	1670
gi|583918457|gb|GAMJ01001072.1|	Ps_080378	99.16	2137	18	0	9	2145	2521	385	0	3847
gi|583918456|gb|GAMJ01001073.1|	Ps_113142	99.39	1651	8	2	98	1748	211	1859	0	2994
gi|583918455|gb|GAMJ01001074.1|	Ps_014678	97.53	243	2	4	198	438	1	241	2e-114	412
gi|583918454|gb|GAMJ01001075.1|	Ps_039210	96.68	1326	35	4	298	1615	23	1347	0	2196
gi|583918453|gb|GAMJ01001076.1|	Ps_021100	100	408	0	0	83	490	428	21	0	754
gi|583918452|gb|GAMJ01001077.1|	Ps_121864	97.06	1395	32	7	336	1726	1390	1	0	2340
gi|583918451|gb|GAMJ01001078.1|	Ps_103883	99.91	2266	0	2	1	2266	2273	10	0	4172
gi|583918450|gb|GAMJ01001079.1|	Ps_100005	99.23	777	3	3	86	862	9	782	0	1399
gi|583918449|gb|GAMJ01001080.1|	Ps_080957	99.17	2040	11	6	1	2040	91	2124	0	3674
gi|583918448|gb|GAMJ01001081.1|	Ps_082231	96.97	1256	31	7	1046	2299	1564	314	0	2102
gi|583918447|gb|GAMJ01001082.1|	Ps_120243	99.57	2072	2	7	2	2073	75	2139	0	3770
gi|583918446|gb|GAMJ01001083.1|	Ps_098742	98.98	589	1	5	381	969	584	1	0	1050
gi|583918445|gb|GAMJ01001084.1|	Ps_077878	99.74	1155	2	1	6	1159	1202	48	0	2115
gi|583918444|gb|GAMJ01001085.1|	Ps_107169	99.82	1679	0	2	515	2193	92	1767	0	3081
gi|583918443|gb|GAMJ01001086.1|	Ps_098216	99.89	906	1	0	199	1104	928	23	0	1668
gi|583918442|gb|GAMJ01001087.1|	Ps_103596	99.66	2325	3	5	2	2326	439	2758	0	4248
gi|583918441|gb|GAMJ01001088.1|	Ps_084900	100	813	0	0	1122	1934	924	112	0	1502
gi|583918440|gb|GAMJ01001089.1|	Ps_078275	97.2	678	14	4	1418	2094	674	1	0	1142
gi|583918439|gb|GAMJ01001090.1|	Ps_118601	99.73	745	2	0	165	909	16	760	0	1365
gi|583918438|gb|GAMJ01001091.1|	Ps_097690	100	525	0	0	352	876	1	525	0	970
gi|583918437|gb|GAMJ01001092.1|	Ps_108136	99.62	800	1	2	49	847	136	934	0	1461
gi|583918436|gb|GAMJ01001093.1|	Ps_116114	99.23	910	4	3	630	1539	907	1	0	1642
gi|583918435|gb|GAMJ01001094.1|	Ps_072415	99.54	435	0	2	21	454	24	457	0	791
gi|583918434|gb|GAMJ01001095.1|	Ps_108165	99.75	2390	5	1	3	2392	2462	74	0	4381
gi|583918433|gb|GAMJ01001096.1|	Ps_099038	98.8	1503	15	3	1186	2687	1	1501	0	2673
gi|583918432|gb|GAMJ01001097.1|	Ps_105259	99.58	945	1	3	10	954	942	1	0	1722
gi|583918431|gb|GAMJ01001098.1|	Ps_108380	99.88	1712	1	1	1	1712	1736	26	0	3149
gi|583918430|gb|GAMJ01001099.1|	Ps_124878	100	646	0	0	716	1361	646	1	0	1194
gi|583918429|gb|GAMJ01001100.1|	Ps_112657	98.98	1966	2	10	1	1952	1969	8	0	3504
gi|583918428|gb|GAMJ01001101.1|	Ps_102803	98.26	1436	10	5	10	1432	1524	91	0	2499
gi|583918427|gb|GAMJ01001102.1|	Ps_097672	98.86	699	0	5	556	1247	748	51	0	1240
gi|583918426|gb|GAMJ01001103.1|	Ps_084427	99.64	1098	4	0	1077	2174	1	1098	0	2006
gi|583918425|gb|GAMJ01001104.1|	Ps_104550	99.39	1483	5	4	1	1483	1479	1	0	2687
gi|583918424|gb|GAMJ01001105.1|	Ps_020839	99.21	381	3	0	731	1111	1	381	0	688
gi|583918423|gb|GAMJ01001106.1|	Ps_094835	100	1298	0	0	645	1942	1	1298	0	2398
gi|583918422|gb|GAMJ01001107.1|	Ps_083242	99.86	722	0	1	579	1300	721	1	0	1327
gi|583918421|gb|GAMJ01001108.1|	Ps_104370	96.51	2205	67	10	221	2421	1	2199	0	3637
gi|583918420|gb|GAMJ01001109.1|	Ps_129216	99.82	2202	0	4	6	2207	2218	21	0	4041
gi|583918419|gb|GAMJ01001110.1|	Ps_122673	98.64	1616	11	9	110	1720	664	2273	0	2852
gi|583918418|gb|GAMJ01001111.1|	Ps_107915	100	691	0	0	19	709	3	693	0	1277
gi|583918417|gb|GAMJ01001112.1|	Ps_102970	99.8	996	0	2	678	1673	1243	250	0	1827
gi|583918416|gb|GAMJ01001113.1|	Ps_104841	99.19	990	4	4	132	1121	1	986	0	1781
gi|583918415|gb|GAMJ01001114.1|	Ps_114731	99.86	721	1	0	1	721	721	1	0	1327
gi|583918414|gb|GAMJ01001115.1|	Ps_103252	98.79	660	8	0	29	688	180	839	0	1175
gi|583918413|gb|GAMJ01001116.1|	Ps_106196	100	861	0	0	1	861	33	893	0	1591
gi|583918412|gb|GAMJ01001117.1|	Ps_079701	99.29	1260	7	2	86	1345	8	1265	0	2276
gi|583918411|gb|GAMJ01001118.1|	Ps_117208	99.93	1406	1	0	855	2260	54	1459	0	2591
gi|583918410|gb|GAMJ01001119.1|	Ps_088358	99.72	1431	4	0	170	1600	1431	1	0	2621
gi|583918409|gb|GAMJ01001120.1|	Ps_073551	98.7	770	5	3	6	775	894	130	0	1362
gi|583918408|gb|GAMJ01001121.1|	Ps_115373	98.97	1260	6	7	1054	2311	25	1279	0	2248
gi|583918407|gb|GAMJ01001122.1|	Ps_080767	99.31	720	2	3	134	852	170	887	0	1301
gi|583918406|gb|GAMJ01001123.1|	Ps_010142	98.94	758	5	3	11	766	9	765	0	1352
gi|583918405|gb|GAMJ01001124.1|	Ps_095716	97.97	1525	12	11	1	1516	51	1565	0	2634
gi|583918404|gb|GAMJ01001125.1|	Ps_046062	100	983	0	0	464	1446	35	1017	0	1816
gi|583918403|gb|GAMJ01001126.1|	Ps_087618	98.43	574	3	5	427	995	15	587	0	1005
gi|583918402|gb|GAMJ01001127.1|	Ps_070537	100	421	0	0	1409	1829	423	3	0	778
gi|583918401|gb|GAMJ01001128.1|	Ps_088721	98.96	2317	14	9	1	2317	2766	460	0	4143
gi|583918400|gb|GAMJ01001129.1|	Ps_129105	99.83	1202	0	2	329	1529	1	1201	0	2207
gi|583918399|gb|GAMJ01001130.1|	Ps_101655	99.36	941	4	2	1	941	939	1	0	1709
gi|583918398|gb|GAMJ01001131.1|	Ps_121613	98.57	2590	16	17	135	2717	2666	91	0	4562
gi|583918397|gb|GAMJ01001132.1|	Ps_097546	99.55	1327	0	6	1	1326	1766	3087	0	2412
gi|583918396|gb|GAMJ01001133.1|	Ps_073781	99.62	781	3	0	190	970	1	781	0	1432
gi|583918395|gb|GAMJ01001134.1|	Ps_107045	99.61	2043	4	4	17	2057	19	2059	0	3725
gi|583918394|gb|GAMJ01001135.1|	Ps_112141	98.61	1585	5	8	63	1631	434	2017	0	2791
gi|583918393|gb|GAMJ01001136.1|	Ps_122198	99.48	970	1	4	1	970	966	1	0	1760
gi|583918392|gb|GAMJ01001137.1|	Ps_121579	99.66	889	0	3	206	1093	905	19	0	1622
gi|583918391|gb|GAMJ01001138.1|	Ps_031937	98.26	230	0	4	3	232	48	273	6e-111	399
gi|583918390|gb|GAMJ01001139.1|	Ps_120198	89.85	1527	123	31	908	2420	809	2317	0	1932
gi|583918389|gb|GAMJ01001140.1|	Ps_061924	98.39	435	4	3	470	902	504	71	0	765
gi|583918388|gb|GAMJ01001141.1|	Ps_095882	99.63	2419	5	3	31	2446	2513	96	0	4414
gi|583918387|gb|GAMJ01001142.1|	Ps_117331	98.59	1419	12	4	14	1431	1412	1	0	2507
gi|583918386|gb|GAMJ01001143.1|	Ps_099947	99.41	675	2	2	3	677	745	73	0	1225
gi|583918385|gb|GAMJ01001144.1|	Ps_101461	99.09	773	7	0	26	798	24	796	0	1389
gi|583918384|gb|GAMJ01001145.1|	Ps_114274	99.64	561	2	0	692	1252	1	561	0	1026
gi|583918383|gb|GAMJ01001146.1|	Ps_084947	99.74	777	1	1	225	1001	148	923	0	1423
gi|583918382|gb|GAMJ01001147.1|	Ps_126165	99.85	675	0	1	940	1614	1	674	0	1240
gi|583918381|gb|GAMJ01001148.1|	Ps_126935	99.84	624	1	0	908	1531	731	108	0	1147
gi|583918378|gb|GAMJ01001149.1|	Ps_118343	98.23	621	5	6	571	1190	1	616	0	1081
gi|583918377|gb|GAMJ01001150.1|	Ps_076103	98.43	572	2	5	5	571	611	42	0	1003
gi|583918376|gb|GAMJ01001151.1|	Ps_104956	99.21	759	5	1	21	779	758	1	0	1369
gi|583918375|gb|GAMJ01001152.1|	Ps_127368	100	404	0	0	26	429	367	770	0	747
gi|583918374|gb|GAMJ01001153.1|	Ps_115143	99.57	1615	0	7	11	1624	1614	6	0	2937
gi|583918373|gb|GAMJ01001154.1|	Ps_108539	99.34	915	2	2	505	1415	917	3	0	1653
gi|583918372|gb|GAMJ01001155.1|	Ps_076208	98.82	1521	9	8	1	1515	1558	41	0	2702
gi|583918371|gb|GAMJ01001156.1|	Ps_083113	99.66	1175	0	4	5	1177	245	1417	0	2145
gi|583918369|gb|GAMJ01001158.1|	Ps_073998	99.04	626	3	3	1	626	623	1	0	1120
gi|583918368|gb|GAMJ01001159.1|	Ps_119191	98.1	316	1	4	717	1032	1	311	3e-154	545
gi|583918367|gb|GAMJ01001160.1|	Ps_117441	99.79	956	2	0	782	1737	956	1	0	1755
gi|583918366|gb|GAMJ01001161.1|	Ps_094592	100	437	0	0	206	642	686	250	0	808
gi|583918365|gb|GAMJ01001162.1|	Ps_125126	99.5	1413	3	3	1	1412	1410	1	0	2567
gi|583918364|gb|GAMJ01001163.1|	Ps_099845	99.2	1509	12	0	939	2447	1536	28	0	2723
gi|583918363|gb|GAMJ01001164.1|	Ps_082759	99.25	1595	11	1	1	1595	1662	69	0	2878
gi|583918362|gb|GAMJ01001165.1|	Ps_102117	99.26	1615	7	5	1	1613	1668	57	0	2913
gi|583918361|gb|GAMJ01001166.1|	Ps_098328	91.1	1427	90	25	358	1767	1424	18	0	1897
gi|583918360|gb|GAMJ01001167.1|	Ps_099084	98.75	718	0	7	1	718	710	2	0	1267
gi|583918359|gb|GAMJ01001168.1|	Ps_037523	99.91	1057	1	0	7	1063	1070	14	0	1947
gi|583918358|gb|GAMJ01001169.1|	Ps_112253	99.3	1000	5	2	9	1007	13	1011	0	1810
gi|583918357|gb|GAMJ01001170.1|	Ps_085430	100	417	0	0	578	994	424	8	0	771
gi|583918356|gb|GAMJ01001171.1|	Ps_067034	97.08	1303	3	10	94	1362	1349	48	0	2163
gi|583918355|gb|GAMJ01001172.1|	Ps_092644	98.11	687	3	7	4	690	698	22	0	1188
gi|583918354|gb|GAMJ01001173.1|	Ps_107842	99.01	605	6	0	426	1030	672	68	0	1085
gi|583918353|gb|GAMJ01001174.1|	Ps_116510	99.79	968	0	2	464	1430	990	24	0	1775
gi|583918352|gb|GAMJ01001175.1|	Ps_117459	99.76	836	0	2	543	1378	10	843	0	1531
gi|583918351|gb|GAMJ01001176.1|	Ps_094805	98.52	2233	3	15	4	2235	2231	28	0	3916
gi|583918350|gb|GAMJ01001177.1|	Ps_082649	98.49	663	7	3	1	662	55	715	0	1168
gi|583918349|gb|GAMJ01001178.1|	Ps_112151	99.13	1267	6	4	1	1263	1275	10	0	2276
gi|583918348|gb|GAMJ01001179.1|	Ps_085807	99.1	445	1	3	1419	1863	45	486	0	798
gi|583918347|gb|GAMJ01001180.1|	Ps_113284	99.52	1244	0	5	11	1249	11	1253	0	2259
gi|583918346|gb|GAMJ01001181.1|	Ps_071505	100	581	0	0	349	929	597	17	0	1074
gi|583918345|gb|GAMJ01001182.1|	Ps_117451	97.54	936	5	6	29	946	338	1273	0	1585
gi|583918344|gb|GAMJ01001183.1|	Ps_104197	97.09	928	17	9	806	1728	925	3	0	1557
gi|583918343|gb|GAMJ01001184.1|	Ps_075492	99.81	1555	2	1	47	1601	26	1579	0	2856
gi|583918342|gb|GAMJ01001185.1|	Ps_084020	99.12	454	0	4	339	791	25	475	0	813
gi|583918341|gb|GAMJ01001186.1|	Ps_106372	97.92	2601	19	13	6	2593	125	2703	0	4471
gi|583918340|gb|GAMJ01001187.1|	Ps_021709	100	350	0	0	374	723	2	351	0	647
gi|583918339|gb|GAMJ01001188.1|	Ps_092014	99.42	858	3	2	225	1082	889	34	0	1559
gi|583918338|gb|GAMJ01001189.1|	Ps_126472	96.81	1190	34	4	949	2136	1	1188	0	1984
gi|583918337|gb|GAMJ01001190.1|	Ps_088867	98.52	338	5	0	278	615	10	347	3e-170	599
gi|583918336|gb|GAMJ01001191.1|	Ps_103627	99.63	1886	2	4	4	1889	21	1901	0	3441
gi|583918335|gb|GAMJ01001192.1|	Ps_073763	100	774	0	0	12	785	32	805	0	1430
gi|583918334|gb|GAMJ01001193.1|	Ps_114601	99.66	1173	4	0	512	1684	31	1203	0	2145
gi|583918333|gb|GAMJ01001194.1|	Ps_080527	99.7	2330	1	5	1	2326	135	2462	0	4261
gi|583918332|gb|GAMJ01001195.1|	Ps_096735	99.83	1210	0	2	968	2176	9	1217	0	2222
gi|583918331|gb|GAMJ01001196.1|	Ps_122707	99.79	954	1	1	990	1943	953	1	0	1749
gi|583918330|gb|GAMJ01001197.1|	Ps_093364	99.49	2149	7	4	320	2467	6	2151	0	3906
gi|583918329|gb|GAMJ01001198.1|	Ps_117326	100	1081	0	0	576	1656	1	1081	0	1997
gi|583918328|gb|GAMJ01001199.1|	Ps_084325	99.4	1840	6	5	1	1838	1904	68	0	3334
gi|583918327|gb|GAMJ01001200.1|	Ps_118155	93.97	1243	61	10	796	2034	90	1322	0	1868
gi|583918326|gb|GAMJ01001201.1|	Ps_112256	99.03	1138	9	1	93	1228	1138	1	0	2039
gi|583918325|gb|GAMJ01001202.1|	Ps_072704	99.82	563	1	0	297	859	4	566	0	1037
gi|583918324|gb|GAMJ01001203.1|	Ps_092770	98.59	1630	11	10	18	1644	26	1646	0	2872
gi|583918323|gb|GAMJ01001204.1|	Ps_112130	99.36	783	3	1	1	781	1370	588	0	1423
gi|583918322|gb|GAMJ01001205.1|	Ps_103209	96.7	879	14	8	15	893	19	882	0	1448
gi|583918321|gb|GAMJ01001206.1|	Ps_068512	98.21	447	8	0	591	1037	447	1	0	782
gi|583918320|gb|GAMJ01001207.1|	Ps_101703	99.85	1340	1	1	184	1522	1	1340	0	2462
gi|583918319|gb|GAMJ01001208.1|	Ps_078162	99.07	1398	13	0	35	1432	24	1421	0	2510
gi|583918318|gb|GAMJ01001209.1|	Ps_088285	98.96	1060	11	0	153	1212	49	1108	0	1897
gi|583918317|gb|GAMJ01001210.1|	Ps_107616	98.14	858	5	10	1	858	863	17	0	1485
gi|583918316|gb|GAMJ01001211.1|	Ps_113218	99.84	1848	2	1	700	2547	1864	18	0	3397
gi|583918315|gb|GAMJ01001212.1|	Ps_092179	99.84	613	0	1	29	641	972	1583	0	1125
gi|583918314|gb|GAMJ01001213.1|	Ps_093173	99.37	635	1	3	900	1533	683	51	0	1147
gi|583918313|gb|GAMJ01001214.1|	Ps_099810	100	1210	0	0	168	1377	1	1210	0	2235
gi|583918311|gb|GAMJ01001216.1|	Ps_114951	98.79	1742	18	3	13	1753	1740	1	0	3105
gi|583918310|gb|GAMJ01001217.1|	Ps_117587	99.88	1710	0	1	1	1710	1731	24	0	3145
gi|583918309|gb|GAMJ01001218.1|	Ps_126160	99.54	1292	6	0	820	2111	1	1292	0	2353
gi|583918308|gb|GAMJ01001219.1|	Ps_118139	99.94	1618	1	0	784	2401	976	2593	0	2983
gi|583918307|gb|GAMJ01001220.1|	Ps_121242	99.67	1507	4	1	384	1890	1550	45	0	2754
gi|583918306|gb|GAMJ01001221.1|	Ps_112072	98.37	1169	8	11	4	1168	96	1257	0	2043
gi|583918305|gb|GAMJ01001222.1|	Ps_080207	97.42	929	15	9	3	930	1392	472	0	1580
gi|583918304|gb|GAMJ01001223.1|	Ps_082507	99.87	1523	0	2	733	2255	1589	69	0	2800
gi|583918303|gb|GAMJ01001224.1|	Ps_085499	99.86	2115	2	1	18	2132	23	2136	0	3888
gi|583918302|gb|GAMJ01001225.1|	Ps_122065	100	756	0	0	744	1499	1	756	0	1397
gi|583918301|gb|GAMJ01001226.1|	Ps_087946	99.69	2262	6	1	2	2263	17	2277	0	4143
gi|583918300|gb|GAMJ01001227.1|	Ps_119669	98.08	625	10	2	410	1033	19	642	0	1086
gi|583918299|gb|GAMJ01001228.1|	Ps_112770	99.16	955	5	3	711	1664	953	1	0	1716
gi|583918298|gb|GAMJ01001229.1|	Ps_112665	99.83	1180	2	0	69	1248	1180	1	0	2169
gi|583918297|gb|GAMJ01001230.1|	Ps_095434	99.54	1755	8	0	8	1762	22	1776	0	3199
gi|583918296|gb|GAMJ01001231.1|	Ps_116412	99.67	2121	4	3	1	2119	118	2237	0	3875
gi|583918295|gb|GAMJ01001232.1|	Ps_083250	99.61	2075	1	7	3	2077	170	2237	0	3783
gi|583918294|gb|GAMJ01001233.1|	Ps_077855	99.04	728	6	1	670	1397	758	1484	0	1304
gi|583918293|gb|GAMJ01001234.1|	Ps_094505	99.93	1364	0	1	224	1587	22	1384	0	2512
gi|583918292|gb|GAMJ01001235.1|	Ps_081751	99.78	453	0	1	69	521	1165	714	0	830
gi|583918291|gb|GAMJ01001236.1|	Ps_083033	99.64	1108	4	0	19	1126	1125	18	0	2028
gi|583918290|gb|GAMJ01001237.1|	Ps_090465	100	516	0	0	675	1190	516	1	0	953
gi|583918289|gb|GAMJ01001238.1|	Ps_120626	98.69	1226	1	11	1	1225	81	1292	0	2161
gi|583918288|gb|GAMJ01001239.1|	Ps_119641	99.49	1768	7	2	1	1768	1811	46	0	3219
gi|583918287|gb|GAMJ01001240.1|	Ps_114067	99.57	1628	7	0	151	1778	78	1705	0	2968
gi|583918286|gb|GAMJ01001241.1|	Ps_083871	99.64	1374	1	4	39	1412	1480	111	0	2507
gi|583918285|gb|GAMJ01001242.1|	Ps_073364	99.71	700	2	0	215	914	20	719	0	1282
gi|583918284|gb|GAMJ01001243.1|	Ps_103578	99.38	2243	12	2	490	2731	21	2262	0	4063
gi|583918283|gb|GAMJ01001244.1|	Ps_090283	99.81	515	1	0	95	609	515	1	0	946
gi|583918282|gb|GAMJ01001245.1|	Ps_104482	99.82	564	1	0	316	879	20	583	0	1037
gi|583918281|gb|GAMJ01001246.1|	Ps_089223	99.49	583	3	0	973	1555	605	23	0	1061
gi|583918280|gb|GAMJ01001247.1|	Ps_098350	100	952	0	0	330	1281	14	965	0	1759
gi|583918279|gb|GAMJ01001248.1|	Ps_100242	99.01	1611	11	5	103	1713	1620	15	0	2881
gi|583918278|gb|GAMJ01001249.1|	Ps_115060	100	831	0	0	1	831	316	1146	0	1535
gi|583918277|gb|GAMJ01001250.1|	Ps_114409	87.55	1100	103	33	393	1475	1083	1	0	1242
gi|583918276|gb|GAMJ01001251.1|	Ps_089984	97.12	1077	15	11	4	1077	41	1104	0	1803
gi|583918275|gb|GAMJ01001252.1|	Ps_109035	99.19	1479	7	4	76	1552	1	1476	0	2660
gi|583918274|gb|GAMJ01001253.1|	Ps_106949	100	423	0	0	217	639	423	1	0	782
gi|583918273|gb|GAMJ01001254.1|	Ps_096654	99.67	1219	3	1	5	1223	1218	1	0	2230
gi|583918272|gb|GAMJ01001255.1|	Ps_123942	99.63	1078	2	2	4	1081	1204	129	0	1969
gi|583918271|gb|GAMJ01001256.1|	Ps_096248	99.7	1010	2	1	710	1719	1	1009	0	1847
gi|583918270|gb|GAMJ01001257.1|	Ps_099648	99.09	773	4	2	2	774	117	886	0	1386
gi|583918269|gb|GAMJ01001258.1|	Ps_117408	99.46	1306	5	2	45	1350	1773	470	0	2372
gi|583918268|gb|GAMJ01001259.1|	Ps_091163	99.74	1154	1	2	184	1336	28	1180	0	2113
gi|583918267|gb|GAMJ01001260.1|	Ps_080046	98.53	883	12	1	229	1111	900	19	0	1557
gi|583918266|gb|GAMJ01001261.1|	Ps_127719	99.54	1749	0	6	225	1968	1	1746	0	3179
gi|583918265|gb|GAMJ01001262.1|	Ps_087598	99.66	890	2	1	1007	1896	898	10	0	1626
gi|583918264|gb|GAMJ01001263.1|	Ps_084514	98.42	1707	18	9	2	1707	1716	18	0	2994
gi|583918263|gb|GAMJ01001264.1|	Ps_086307	99.5	1816	6	3	5	1820	1876	64	0	3301
gi|583918262|gb|GAMJ01001265.1|	Ps_080240	99.62	1310	3	2	2	1311	7	1314	0	2392
gi|583918261|gb|GAMJ01001266.1|	Ps_089677	98.93	1212	12	1	1053	2264	1211	1	0	2165
gi|583918260|gb|GAMJ01001267.1|	Ps_075694	99.57	926	2	1	19	942	985	60	0	1688
gi|583918259|gb|GAMJ01001268.1|	Ps_079285	99.79	1938	1	3	199	2135	1946	11	0	3554
gi|583918258|gb|GAMJ01001269.1|	Ps_093562	99.58	1441	4	2	327	1767	21	1459	0	2628
gi|583918257|gb|GAMJ01001270.1|	Ps_002466	99.4	671	3	1	636	1306	696	27	0	1219
gi|583918256|gb|GAMJ01001271.1|	Ps_096733	99.35	1843	4	7	1	1840	710	2547	0	3330
gi|583918255|gb|GAMJ01001272.1|	Ps_074165	99.23	130	1	0	1	130	83	212	8e-61	235
gi|583918254|gb|GAMJ01001273.1|	Ps_071949	99.72	1431	0	4	3	1431	2489	3917	0	2617
gi|583918253|gb|GAMJ01001274.1|	Ps_079740	99.18	2315	13	6	3	2316	2378	69	0	4167
gi|583918252|gb|GAMJ01001275.1|	Ps_108325	98.88	1783	19	1	1	1783	1782	1	0	3181
gi|583918251|gb|GAMJ01001276.1|	Ps_076237	99.12	1591	11	3	1	1591	1636	49	0	2859
gi|583918250|gb|GAMJ01001277.1|	Ps_079316	99.59	2204	3	4	113	2316	2446	249	0	4017
gi|583918249|gb|GAMJ01001278.1|	Ps_128444	99.78	1782	1	3	5	1784	1797	17	0	3267
gi|583918248|gb|GAMJ01001279.1|	Ps_098592	98.87	1764	12	8	1	1761	216	1974	0	3140
gi|583918247|gb|GAMJ01001280.1|	Ps_115651	99.85	1359	1	1	741	2099	1358	1	0	2499
gi|583918246|gb|GAMJ01001281.1|	Ps_074855	99.62	792	3	0	127	918	792	1	0	1447
gi|583918245|gb|GAMJ01001282.1|	Ps_121710	95.5	533	24	0	170	702	16	548	0	852
gi|583918244|gb|GAMJ01001283.1|	Ps_082811	99.62	1058	1	3	19	1076	39	1093	0	1929
gi|583918243|gb|GAMJ01001284.1|	Ps_118228	98.9	1358	8	6	1	1357	43	1394	0	2418
gi|583918242|gb|GAMJ01001285.1|	Ps_122268	99.67	1823	0	6	1	1819	1028	2848	0	3328
gi|583918241|gb|GAMJ01001286.1|	Ps_106501	98.6	2216	27	4	1	2213	181	2395	0	3917
gi|583918240|gb|GAMJ01001287.1|	Ps_083968	99.78	1809	4	0	18	1826	1809	1	0	3323
gi|583918239|gb|GAMJ01001288.1|	Ps_113966	100	563	0	0	731	1293	1	563	0	1040
gi|583918238|gb|GAMJ01001289.1|	Ps_080136	98.36	488	6	2	421	908	40	525	0	857
gi|583918237|gb|GAMJ01001290.1|	Ps_072123	99.7	2630	0	6	5	2630	74	2699	0	4806
gi|583918236|gb|GAMJ01001291.1|	Ps_087067	99.65	2312	7	1	252	2563	2704	394	0	4226
gi|583918235|gb|GAMJ01001292.1|	Ps_090583	98.78	490	2	4	1128	1616	1	487	0	869
gi|583918234|gb|GAMJ01001293.1|	Ps_113397	98.54	1024	9	5	58	1079	1091	72	0	1807
gi|583918233|gb|GAMJ01001294.1|	Ps_086956	98.29	2281	27	4	4	2272	118	2398	0	3999
gi|583918232|gb|GAMJ01001295.1|	Ps_073986	99.73	729	0	2	9	737	119	845	0	1334
gi|583918231|gb|GAMJ01001296.1|	Ps_123315	99.68	628	1	1	75	702	16	642	0	1147
gi|583918230|gb|GAMJ01001297.1|	Ps_111733	99.87	2280	0	3	1	2277	325	2604	0	4191
gi|583918229|gb|GAMJ01001298.1|	Ps_102295	98.61	1149	8	4	6	1153	2099	958	0	2026
gi|583918228|gb|GAMJ01001299.1|	Ps_086088	99.93	1383	0	1	416	1797	1558	176	0	2547
gi|583918227|gb|GAMJ01001300.1|	Ps_086397	99.14	2329	19	1	8	2336	42	2369	0	4193
gi|583918226|gb|GAMJ01001301.1|	Ps_114961	98.98	2051	9	11	1	2046	2099	56	0	3663
gi|583918224|gb|GAMJ01001303.1|	Ps_120813	99.94	1661	1	0	353	2013	1	1661	0	3062
gi|583918223|gb|GAMJ01001304.1|	Ps_116773	100	426	0	0	205	630	17	442	0	787
gi|583918222|gb|GAMJ01001305.1|	Ps_073610	99.59	723	3	0	736	1458	723	1	0	1319
gi|583918221|gb|GAMJ01001306.1|	Ps_099466	98.14	2469	20	18	24	2477	25	2482	0	4281
gi|583918220|gb|GAMJ01001307.1|	Ps_078912	100	331	0	0	581	911	1	331	3e-174	612
gi|583918219|gb|GAMJ01001308.1|	Ps_104127	97.04	609	4	9	3	603	28	630	0	1013
gi|583918218|gb|GAMJ01001309.1|	Ps_084680	99.63	539	0	2	2	540	537	1	0	983
gi|583918217|gb|GAMJ01001310.1|	Ps_120992	99.18	973	1	7	94	1065	1353	387	0	1748
gi|583918216|gb|GAMJ01001311.1|	Ps_128292	99.65	568	2	0	547	1114	1	568	0	1038
gi|583918215|gb|GAMJ01001312.1|	Ps_119933	99.16	2512	13	7	4	2514	2516	12	0	4518
gi|583918214|gb|GAMJ01001313.1|	Ps_100950	99.07	1729	9	6	97	1820	2225	499	0	3103
gi|583918213|gb|GAMJ01001314.1|	Ps_088315	90.29	1020	81	16	515	1525	1065	55	0	1319
gi|583918212|gb|GAMJ01001315.1|	Ps_046395	99.54	655	0	3	3	655	2	655	0	1190
gi|583918211|gb|GAMJ01001316.1|	Ps_072871	100	916	0	0	443	1358	916	1	0	1692
gi|583918210|gb|GAMJ01001317.1|	Ps_074903	99.42	1714	3	7	2	1713	1849	141	0	3103
gi|583918209|gb|GAMJ01001318.1|	Ps_127563	98.84	692	2	4	78	768	941	255	0	1230
gi|583918208|gb|GAMJ01001319.1|	Ps_112885	99.14	1390	7	5	4	1390	1407	20	0	2495
gi|583918207|gb|GAMJ01001320.1|	Ps_084886	99.53	425	2	0	781	1205	425	1	0	774
gi|583918206|gb|GAMJ01001321.1|	Ps_087907	99.4	496	1	2	538	1033	1	494	0	898
gi|583918205|gb|GAMJ01001322.1|	Ps_103185	99.47	1703	7	2	6	1707	1703	2	0	3094
gi|583918204|gb|GAMJ01001323.1|	Ps_073714	97.79	498	11	0	817	1314	1	498	0	859
gi|583918203|gb|GAMJ01001324.1|	Ps_094773	100	1691	0	0	366	2056	204	1894	0	3123
gi|583918202|gb|GAMJ01001325.1|	Ps_072746	99.79	972	0	2	30	1001	16	985	0	1783
gi|583918201|gb|GAMJ01001326.1|	Ps_075084	97.57	658	6	8	12	668	23	671	0	1118
gi|583918200|gb|GAMJ01001327.1|	Ps_092677	99.8	985	0	2	3	986	875	1858	0	1807
gi|583918199|gb|GAMJ01001328.1|	Ps_118017	98.9	1545	1	11	1	1536	1614	77	0	2745
gi|583918198|gb|GAMJ01001329.1|	Ps_024228	98.4	250	3	1	1	250	77	325	2e-123	442
gi|583918197|gb|GAMJ01001330.1|	Ps_112016	99.56	1145	4	1	109	1253	1	1144	0	2085
gi|583918196|gb|GAMJ01001331.1|	Ps_089880	99.07	858	3	5	649	1504	1033	179	0	1541
gi|583918195|gb|GAMJ01001332.1|	Ps_088204	99.61	760	3	0	516	1275	775	16	0	1387
gi|583918194|gb|GAMJ01001333.1|	Ps_106304	99.34	1984	8	3	1	1983	24	2003	0	3587
gi|583918193|gb|GAMJ01001334.1|	Ps_114857	99.52	628	1	2	242	869	41	666	0	1144
gi|583918192|gb|GAMJ01001335.1|	Ps_101143	99.3	2006	6	7	34	2037	7	2006	0	3620
gi|583918191|gb|GAMJ01001336.1|	Ps_122130	99.74	1530	2	2	1	1530	1598	3125	0	2804
gi|583918190|gb|GAMJ01001337.1|	Ps_096993	99.88	816	0	1	37	851	816	1	0	1500
gi|583918189|gb|GAMJ01001338.1|	Ps_093693	99.76	2551	0	5	7	2554	82	2629	0	4673
gi|583918188|gb|GAMJ01001339.1|	Ps_072766	99.83	1778	2	1	5	1781	2	1779	0	3267
gi|583918187|gb|GAMJ01001340.1|	Ps_007101	91.55	142	9	3	4	144	157	18	5e-48	193
gi|583918186|gb|GAMJ01001341.1|	Ps_105818	99.94	1648	0	1	819	2466	1675	29	0	3037
gi|583918185|gb|GAMJ01001342.1|	Ps_056206	99.24	132	1	0	86	217	73	204	5e-62	239
gi|583918184|gb|GAMJ01001343.1|	Ps_121381	99.38	1616	3	7	1	1614	196	1806	0	2924
gi|583918183|gb|GAMJ01001344.1|	Ps_119613	97.35	1019	6	8	1	1019	38	1035	0	1716
gi|583918182|gb|GAMJ01001345.1|	Ps_040369	99.63	536	1	1	79	614	15	549	0	977
gi|583918181|gb|GAMJ01001346.1|	Ps_110564	99.32	888	6	0	975	1862	17	904	0	1607
gi|583918180|gb|GAMJ01001347.1|	Ps_066790	99.56	908	1	3	848	1753	232	1138	0	1652
gi|583918179|gb|GAMJ01001348.1|	Ps_125354	98.83	600	7	0	473	1072	600	1	0	1070
gi|583918178|gb|GAMJ01001349.1|	Ps_090784	99.9	992	0	1	7	997	36	1027	0	1825
gi|583918177|gb|GAMJ01001350.1|	Ps_098179	99.04	1357	7	5	1	1356	287	1638	0	2429
gi|583918176|gb|GAMJ01001351.1|	Ps_106638	99.8	1961	0	4	17	1977	105	2061	0	3596
gi|583918175|gb|GAMJ01001352.1|	Ps_085897	97.62	1052	4	15	23	1064	1554	514	0	1784
gi|583918174|gb|GAMJ01001353.1|	Ps_089274	100	1004	0	0	439	1442	1	1004	0	1855
gi|583918173|gb|GAMJ01001354.1|	Ps_075438	99.13	689	4	2	1	688	740	53	0	1240
gi|583918172|gb|GAMJ01001355.1|	Ps_108222	98.98	1955	10	8	1	1950	1989	40	0	3496
gi|583918171|gb|GAMJ01001356.1|	Ps_091852	99.8	1483	2	1	433	1914	1	1483	0	2721
gi|583918170|gb|GAMJ01001357.1|	Ps_088632	97.81	593	10	3	255	847	600	11	0	1020
gi|583918169|gb|GAMJ01001358.1|	Ps_092937	99.14	1276	5	6	7	1281	281	1551	0	2292
gi|583918166|gb|GAMJ01001359.1|	Ps_093289	99.69	1633	5	0	21	1653	150	1782	0	2988
gi|583918165|gb|GAMJ01001360.1|	Ps_096120	98.2	947	8	7	105	1045	958	15	0	1646
gi|583918164|gb|GAMJ01001361.1|	Ps_062829	99.21	1512	6	6	32	1541	18	1525	0	2732
gi|583918163|gb|GAMJ01001362.1|	Ps_127482	100	881	0	0	43	923	1336	456	0	1628
gi|583918162|gb|GAMJ01001363.1|	Ps_081913	100	757	0	0	925	1681	1	757	0	1399
gi|583918161|gb|GAMJ01001364.1|	Ps_083860	90.43	1641	114	37	709	2328	1683	65	0	2121
gi|583918160|gb|GAMJ01001365.1|	Ps_112376	99.84	1883	1	2	18	1899	1882	1	0	3461
gi|583918159|gb|GAMJ01001366.1|	Ps_116477	99.91	1153	0	1	199	1351	1166	15	0	2122
gi|583918158|gb|GAMJ01001367.1|	Ps_097526	99.67	1218	1	3	3	1220	1215	1	0	2226
gi|583918157|gb|GAMJ01001368.1|	Ps_116364	98.71	465	1	4	478	940	2	463	0	821
gi|583918156|gb|GAMJ01001369.1|	Ps_094772	99.54	2401	0	10	6	2399	3374	978	0	4362
gi|583918155|gb|GAMJ01001370.1|	Ps_105119	99.4	994	4	2	30	1022	1013	21	0	1801
gi|583918154|gb|GAMJ01001371.1|	Ps_101183	98.92	741	3	4	1022	1761	758	22	0	1319
gi|583918153|gb|GAMJ01001372.1|	Ps_105002	98.72	1641	12	8	1	1635	1651	14	0	2911
gi|583918152|gb|GAMJ01001373.1|	Ps_113957	99.14	1166	5	4	578	1740	15	1178	0	2093
gi|583918151|gb|GAMJ01001374.1|	Ps_111333	98.14	860	13	2	8	865	104	962	0	1496
gi|583918150|gb|GAMJ01001375.1|	Ps_122193	99.45	916	1	4	689	1602	914	1	0	1661
gi|583918149|gb|GAMJ01001376.1|	Ps_085818	99.63	2436	1	8	1	2431	1029	3461	0	4442
gi|583918148|gb|GAMJ01001377.1|	Ps_100229	94.77	976	37	12	6	971	979	8	0	1507
gi|583918147|gb|GAMJ01001378.1|	Ps_072261	99.48	2500	10	3	1	2500	2607	111	0	4542
gi|583918146|gb|GAMJ01001379.1|	Ps_084291	99.54	1750	7	1	495	2244	1	1749	0	3186
gi|583918145|gb|GAMJ01001380.1|	Ps_115573	99.71	2070	4	2	10	2078	2085	17	0	3790
gi|583918144|gb|GAMJ01001381.1|	Ps_125078	99.85	1336	1	1	2164	3499	1352	18	0	2455
gi|583918143|gb|GAMJ01001382.1|	Ps_107494	99.85	674	1	0	690	1363	674	1	0	1240
gi|583918142|gb|GAMJ01001383.1|	Ps_073324	99.75	1209	1	2	2	1210	1207	1	0	2217
gi|583918141|gb|GAMJ01001384.1|	Ps_113447	98.89	1078	1	11	1	1077	1263	2330	0	1916
gi|583918140|gb|GAMJ01001385.1|	Ps_080331	100	477	0	0	87	563	18	494	0	881
gi|583918139|gb|GAMJ01001386.1|	Ps_106216	100	776	0	0	18	793	9	784	0	1434
gi|583918138|gb|GAMJ01001387.1|	Ps_097016	93.58	530	3	27	4	519	83	595	0	763
gi|583918137|gb|GAMJ01001388.1|	Ps_063194	88.28	145	9	6	985	1123	301	159	3e-40	167
gi|583918136|gb|GAMJ01001389.1|	Ps_086945	95.01	461	2	16	12	454	476	19	0	704
gi|583918135|gb|GAMJ01001390.1|	Ps_075372	99.54	868	1	3	13	879	10	875	0	1580
gi|583918134|gb|GAMJ01001391.1|	Ps_118371	98.31	1420	9	15	1	1412	1537	125	0	2475
gi|583918133|gb|GAMJ01001392.1|	Ps_094273	99.5	1599	7	1	16	1613	2103	505	0	2907
gi|583918132|gb|GAMJ01001393.1|	Ps_122215	98.71	543	2	4	1	541	22	561	0	961
gi|583918131|gb|GAMJ01001394.1|	Ps_045944	99.32	585	1	1	483	1064	593	9	0	1055
gi|583918130|gb|GAMJ01001395.1|	Ps_102806	99.72	1454	1	3	1	1453	1251	2702	0	2660
gi|583918129|gb|GAMJ01001396.1|	Ps_120914	99.34	1666	9	2	25	1689	1665	1	0	3014
gi|583918128|gb|GAMJ01001397.1|	Ps_064194	98.07	934	16	2	538	1471	40	971	0	1624
gi|583918127|gb|GAMJ01001398.1|	Ps_075829	99.72	1761	2	3	29	1787	80	1839	0	3223
gi|583918126|gb|GAMJ01001399.1|	Ps_085080	99.17	963	7	1	4	966	962	1	0	1735
gi|583918125|gb|GAMJ01001400.1|	Ps_068647	100	963	0	0	798	1760	99	1061	0	1779
gi|583918124|gb|GAMJ01001401.1|	Ps_093966	100	859	0	0	885	1743	874	16	0	1587
gi|583918123|gb|GAMJ01001402.1|	Ps_110151	99.67	1221	4	0	1	1221	1269	49	0	2235
gi|583918122|gb|GAMJ01001403.1|	Ps_071950	99.6	1733	3	4	151	1883	937	2665	0	3164
gi|583918121|gb|GAMJ01001404.1|	Ps_087676	99.83	587	0	1	80	666	2	587	0	1077
gi|583918120|gb|GAMJ01001405.1|	Ps_069393	99.65	2261	2	3	6	2266	95	2349	0	4128
gi|583918119|gb|GAMJ01001406.1|	Ps_074383	99.27	1905	7	7	1	1904	49	1947	0	3435
gi|583918118|gb|GAMJ01001407.1|	Ps_116580	99.03	1445	6	4	151	1592	1501	62	0	2586
gi|583918117|gb|GAMJ01001408.1|	Ps_078509	97.85	882	11	8	1	880	621	1496	0	1517
gi|583918116|gb|GAMJ01001409.1|	Ps_114082	99.91	1122	0	1	89	1210	14	1134	0	2065
gi|583918115|gb|GAMJ01001410.1|	Ps_013895	95.64	344	6	8	192	534	513	178	6e-154	544
gi|583918114|gb|GAMJ01001411.1|	Ps_126643	97.74	708	5	7	948	1654	15	712	0	1208
gi|583918113|gb|GAMJ01001412.1|	Ps_119195	99.43	1404	1	2	63	1466	10	1406	0	2542
gi|583918112|gb|GAMJ01001413.1|	Ps_104973	99.7	669	1	1	523	1191	1	668	0	1223
gi|583918111|gb|GAMJ01001414.1|	Ps_083014	98.4	1686	17	8	1	1681	1681	1	0	2955
gi|583918110|gb|GAMJ01001415.1|	Ps_073116	98.58	772	3	3	2	772	150	914	0	1358
gi|583918109|gb|GAMJ01001416.1|	Ps_080397	100	273	0	0	1	273	273	1	5e-142	505
gi|583918108|gb|GAMJ01001417.1|	Ps_082098	99.32	1180	6	2	1	1179	3148	1970	0	2139
gi|583918107|gb|GAMJ01001418.1|	Ps_120654	98.35	666	3	8	787	1452	19	676	0	1164
gi|583918106|gb|GAMJ01001419.1|	Ps_116868	99.77	1777	2	2	4	1780	16	1790	0	3258
gi|583918105|gb|GAMJ01001420.1|	Ps_095734	98.79	413	4	1	574	985	773	361	0	734
gi|583918104|gb|GAMJ01001421.1|	Ps_108656	99.11	903	3	3	145	1046	7	905	0	1618
gi|583918103|gb|GAMJ01001422.1|	Ps_095745	98.97	678	0	5	71	744	729	55	0	1206
gi|583918102|gb|GAMJ01001423.1|	Ps_093010	98.94	2070	1	9	5	2055	2068	1	0	3683
gi|583918101|gb|GAMJ01001424.1|	Ps_097546	97.84	1111	12	8	61	1159	1140	30	0	1908
gi|583918100|gb|GAMJ01001425.1|	Ps_070584	99.55	896	1	3	31	926	983	91	0	1629
gi|583918099|gb|GAMJ01001426.1|	Ps_121455	97.21	1611	19	8	1	1589	20	1626	0	2715
gi|583918098|gb|GAMJ01001427.1|	Ps_091056	98.41	2014	22	9	6	2018	19	2023	0	3535
gi|583918097|gb|GAMJ01001428.1|	Ps_074021	98.58	424	5	1	34	457	423	1	0	749
gi|583918096|gb|GAMJ01001429.1|	Ps_122410	98.21	672	9	3	48	716	675	4	0	1171
gi|583918095|gb|GAMJ01001430.1|	Ps_075258	100	910	0	0	45	954	924	15	0	1681
gi|583918094|gb|GAMJ01001431.1|	Ps_110873	99.43	1231	4	3	1	1228	1730	500	0	2233
gi|583918093|gb|GAMJ01001432.1|	Ps_104589	99.41	1706	7	3	439	2144	1	1703	0	3092
gi|583918092|gb|GAMJ01001433.1|	Ps_088796	98.67	1054	8	6	333	1384	1	1050	0	1864
gi|583918091|gb|GAMJ01001434.1|	Ps_110632	90.12	1477	133	13	739	2209	4	1473	0	1906
gi|583918090|gb|GAMJ01001435.1|	Ps_025800	100	310	0	0	385	694	1	310	1e-162	573
gi|583918089|gb|GAMJ01001436.1|	Ps_065195	99.76	838	0	2	933	1770	836	1	0	1535
gi|583918088|gb|GAMJ01001437.1|	Ps_066762	99.59	488	0	2	2	489	514	29	0	889
gi|583918087|gb|GAMJ01001438.1|	Ps_120257	99.92	1231	1	0	639	1869	1254	24	0	2268
gi|583918086|gb|GAMJ01001439.1|	Ps_127006	99.32	587	4	0	484	1070	13	599	0	1062
gi|583918085|gb|GAMJ01001440.1|	Ps_105933	99.83	2355	0	4	1	2352	2401	48	0	4324
gi|583918084|gb|GAMJ01001441.1|	Ps_119537	99.67	2103	0	7	2632	4733	2361	265	0	3838
gi|583918083|gb|GAMJ01001442.1|	Ps_072588	99.34	305	2	0	318	622	309	5	3e-156	553
gi|583918082|gb|GAMJ01001443.1|	Ps_110627	99.54	1309	1	5	789	2096	1398	94	0	2379
gi|583918081|gb|GAMJ01001444.1|	Ps_099382	98.73	1575	6	6	63	1624	1607	34	0	2789
gi|583918080|gb|GAMJ01001445.1|	Ps_105130	92.29	1284	75	19	214	1489	90	1357	0	1801
gi|583918079|gb|GAMJ01001446.1|	Ps_032629	100	592	0	0	1	592	41	632	0	1094
gi|583918078|gb|GAMJ01001447.1|	Ps_108014	99.9	1983	0	2	3	1984	17	1998	0	3650
gi|583918077|gb|GAMJ01001448.1|	Ps_079623	99.83	1778	1	2	97	1873	1794	18	0	3265
gi|583918076|gb|GAMJ01001449.1|	Ps_101433	98.95	1143	7	4	1	1140	269	1409	0	2039
gi|583918075|gb|GAMJ01001450.1|	Ps_083184	98.85	871	8	2	594	1464	25	893	0	1552
gi|583918074|gb|GAMJ01001451.1|	Ps_079261	99.43	525	3	0	929	1453	525	1	0	953
gi|583918073|gb|GAMJ01001452.1|	Ps_104055	95.85	820	22	7	659	1471	1	815	0	1315
gi|583918072|gb|GAMJ01001453.1|	Ps_101223	97.26	1313	17	4	319	1612	1660	348	0	2207
gi|583918071|gb|GAMJ01001454.1|	Ps_126387	98.89	633	1	6	1	631	384	1012	0	1125
gi|583918070|gb|GAMJ01001455.1|	Ps_095085	99.17	601	1	4	1109	1709	1	597	0	1081
gi|583918069|gb|GAMJ01001456.1|	Ps_065699	98.25	285	4	1	599	882	285	1	8e-140	497
gi|583918068|gb|GAMJ01001457.1|	Ps_126581	99.47	947	3	2	422	1368	1032	88	0	1722
gi|583918067|gb|GAMJ01001458.1|	Ps_098070	99.9	955	1	0	84	1038	19	973	0	1759
gi|583918066|gb|GAMJ01001459.1|	Ps_116997	99.12	1714	7	6	47	1756	64	1773	0	3075
gi|583918065|gb|GAMJ01001460.1|	Ps_098142	99.45	1806	3	7	3	1804	1813	11	0	3275
gi|583918064|gb|GAMJ01001461.1|	Ps_105661	99.12	1141	8	2	6	1146	1170	32	0	2050
gi|583918063|gb|GAMJ01001462.1|	Ps_075985	99.4	1664	4	6	1	1661	88	1748	0	3013
gi|583918062|gb|GAMJ01001463.1|	Ps_109640	99.46	1111	1	5	4	1114	592	1697	0	2013
gi|583918061|gb|GAMJ01001464.1|	Ps_059913	96.97	825	20	4	395	1218	440	1260	0	1380
gi|583918060|gb|GAMJ01001465.1|	Ps_099744	99.88	845	1	0	549	1393	1	845	0	1555
gi|583918059|gb|GAMJ01001466.1|	Ps_113379	99.5	1203	2	4	7	1208	1610	411	0	2185
gi|583918058|gb|GAMJ01001467.1|	Ps_096011	99.27	1786	11	2	366	2150	13	1797	0	3227
gi|583918057|gb|GAMJ01001468.1|	Ps_083260	99.78	928	2	0	48	975	9	936	0	1703
gi|583918056|gb|GAMJ01001469.1|	Ps_108135	96.17	522	16	4	404	923	379	898	0	850
gi|583918055|gb|GAMJ01001470.1|	Ps_067964	93.3	940	37	11	283	1198	1037	100	0	1363
gi|583918054|gb|GAMJ01001471.1|	Ps_123020	99.4	2816	7	8	140	2954	639	3445	0	5099
gi|583918053|gb|GAMJ01001472.1|	Ps_069007	99.12	1935	6	6	16	1943	1965	35	0	3469
gi|583918052|gb|GAMJ01001473.1|	Ps_080017	97.46	1222	26	5	1026	2245	25	1243	0	2080
gi|583918051|gb|GAMJ01001474.1|	Ps_119308	99.11	1241	10	1	10	1250	14	1253	0	2230
gi|583918050|gb|GAMJ01001475.1|	Ps_093246	99.59	1959	6	2	13	1971	116	2072	0	3572
gi|583918049|gb|GAMJ01001476.1|	Ps_082495	99.67	1800	1	5	229	2027	1964	169	0	3288
gi|583918048|gb|GAMJ01001477.1|	Ps_122904	97.57	2474	45	15	9	2476	2624	160	0	4222
gi|583918047|gb|GAMJ01001478.1|	Ps_106592	99.87	761	1	0	81	841	18	778	0	1400
gi|583918046|gb|GAMJ01001479.1|	Ps_083793	99.31	1015	1	5	1	1014	111	1120	0	1832
gi|583918045|gb|GAMJ01001480.1|	Ps_117905	99.22	2187	10	4	1	2187	93	2272	0	3940
gi|583918044|gb|GAMJ01001481.1|	Ps_068993	99.69	1599	0	5	392	1987	1617	21	0	2920
gi|583918043|gb|GAMJ01001482.1|	Ps_080986	100	335	0	0	424	758	1	335	2e-176	619
gi|583918042|gb|GAMJ01001483.1|	Ps_011958	100	540	0	0	82	621	1	540	0	998
gi|583918041|gb|GAMJ01001484.1|	Ps_112185	99.57	702	3	0	94	795	702	1	0	1284
gi|583918040|gb|GAMJ01001485.1|	Ps_110664	100	1229	0	0	1	1229	100	1328	0	2270
gi|583918039|gb|GAMJ01001486.1|	Ps_082136	99.77	870	2	0	67	936	1	870	0	1596
gi|583918038|gb|GAMJ01001487.1|	Ps_102139	98.48	525	8	0	507	1031	575	51	0	926
gi|583918037|gb|GAMJ01001488.1|	Ps_118345	100	414	0	0	748	1161	414	1	0	765
gi|583918036|gb|GAMJ01001489.1|	Ps_106786	98.52	876	11	2	4	879	874	1	0	1555
gi|583918035|gb|GAMJ01001490.1|	Ps_078957	99.64	1113	2	2	1	1111	28	1140	0	2032
gi|583918034|gb|GAMJ01001491.1|	Ps_062981	99.64	841	1	2	4	843	992	153	0	1535
gi|583918033|gb|GAMJ01001492.1|	Ps_105948	98.52	744	11	0	35	778	2	745	0	1314
gi|583918032|gb|GAMJ01001493.1|	Ps_089759	99.08	1087	4	6	2	1085	49	1132	0	1949
gi|583918031|gb|GAMJ01001494.1|	Ps_075574	99.13	461	1	3	433	893	1	458	0	828
gi|583918030|gb|GAMJ01001495.1|	Ps_034482	99.44	709	0	4	273	979	727	21	0	1284
gi|583918029|gb|GAMJ01001496.1|	Ps_075281	98.66	1344	10	4	6	1346	1342	4	0	2375
gi|583918028|gb|GAMJ01001497.1|	Ps_060792	97.82	504	0	11	562	1063	272	766	0	859
gi|583918027|gb|GAMJ01001498.1|	Ps_103010	100	714	0	0	3	716	25	738	0	1319
gi|583918026|gb|GAMJ01001499.1|	Ps_105103	98.12	1170	4	15	1	1163	2320	1162	0	2028
gi|583918025|gb|GAMJ01001500.1|	Ps_121524	99.11	449	1	3	104	552	973	1418	0	804
gi|583918024|gb|GAMJ01001501.1|	Ps_097447	97.79	407	9	0	474	880	1	407	0	702
gi|583918023|gb|GAMJ01001502.1|	Ps_083286	99.56	917	1	3	1030	1945	5	919	0	1668
gi|583918022|gb|GAMJ01001503.1|	Ps_088480	98.92	555	3	3	271	823	3	556	0	989
gi|583918021|gb|GAMJ01001504.1|	Ps_103935	100	837	0	0	408	1244	837	1	0	1546
gi|583918020|gb|GAMJ01001505.1|	Ps_108250	99.72	1812	1	4	668	2478	18	1826	0	3317
gi|583918019|gb|GAMJ01001506.1|	Ps_080452	100	496	0	0	459	954	14	509	0	917
gi|583918018|gb|GAMJ01001507.1|	Ps_105219	99.71	1037	2	1	930	1965	1	1037	0	1897
gi|583918017|gb|GAMJ01001508.1|	Ps_098437	99.93	1336	0	1	3	1338	1360	26	0	2460
gi|583918016|gb|GAMJ01001509.1|	Ps_082748	99.44	1251	4	3	6	1256	1248	1	0	2274
gi|583918015|gb|GAMJ01001510.1|	Ps_071616	99.6	759	0	3	957	1714	781	25	0	1382
gi|583918014|gb|GAMJ01001511.1|	Ps_116304	94.71	1512	57	22	553	2056	1503	7	0	2333
gi|583918013|gb|GAMJ01001512.1|	Ps_086855	97.64	719	4	6	1	719	37	742	0	1221
gi|583918012|gb|GAMJ01001513.1|	Ps_081762	99.55	890	1	2	22	909	937	49	0	1618
gi|583918011|gb|GAMJ01001514.1|	Ps_087947	99.42	2233	8	5	17	2247	2341	112	0	4048
gi|583918010|gb|GAMJ01001515.1|	Ps_086167	99.42	2417	10	4	10	2424	4372	1958	0	4386
gi|583918009|gb|GAMJ01001516.1|	Ps_073552	97.62	799	15	4	380	1176	626	1422	0	1369
gi|583918008|gb|GAMJ01001517.1|	Ps_071101	96.81	3356	77	17	1	3353	155	3483	0	5581
gi|583918007|gb|GAMJ01001518.1|	Ps_110675	99.46	555	1	2	490	1043	554	1	0	1009
gi|583918004|gb|GAMJ01001519.1|	Ps_083901	99.95	2111	0	1	525	2635	2139	30	0	3892
gi|583918003|gb|GAMJ01001520.1|	Ps_120576	99.87	750	1	0	677	1426	4	753	0	1380
gi|583918002|gb|GAMJ01001521.1|	Ps_060967	100	510	0	0	17	526	15	524	0	942
gi|583918001|gb|GAMJ01001522.1|	Ps_073774	97.56	451	7	3	294	744	522	76	0	769
gi|583918000|gb|GAMJ01001523.1|	Ps_120804	98.05	2053	31	7	8	2056	21	2068	0	3570
gi|583917999|gb|GAMJ01001524.1|	Ps_081156	100	929	0	0	136	1064	929	1	0	1716
gi|583917998|gb|GAMJ01001525.1|	Ps_044067	99.31	434	1	2	106	539	456	25	0	784
gi|583917997|gb|GAMJ01001526.1|	Ps_123106	99.17	846	0	6	793	1635	842	1	0	1517
gi|583917996|gb|GAMJ01001527.1|	Ps_100117	99.41	850	0	5	6	855	845	1	0	1537
gi|583917995|gb|GAMJ01001528.1|	Ps_112040	99.27	1505	11	0	1098	2602	1536	32	0	2719
gi|583917994|gb|GAMJ01001529.1|	Ps_081604	98.9	1004	6	4	15	1016	64	1064	0	1788
gi|583917993|gb|GAMJ01001530.1|	Ps_083090	99.59	1962	3	5	6	1963	1993	33	0	3574
gi|583917992|gb|GAMJ01001531.1|	Ps_082727	99.09	1319	6	6	5	1321	213	1527	0	2364
gi|583917991|gb|GAMJ01001532.1|	Ps_070128	100	598	0	0	458	1055	598	1	0	1105
gi|583917990|gb|GAMJ01001533.1|	Ps_126421	98.51	1472	9	12	15	1485	37	1496	0	2584
gi|583917989|gb|GAMJ01001534.1|	Ps_126625	99.46	1858	7	3	31	1888	20	1874	0	3373
gi|583917988|gb|GAMJ01001535.1|	Ps_063666	99.74	382	0	1	33	414	227	607	0	699
gi|583917987|gb|GAMJ01001536.1|	Ps_118421	99.83	1741	2	1	53	1793	1	1740	0	3201
gi|583917986|gb|GAMJ01001537.1|	Ps_065444	97.18	1170	25	8	29	1196	1263	100	0	1977
gi|583917985|gb|GAMJ01001538.1|	Ps_093179	99.56	905	0	4	47	949	1275	373	0	1646
gi|583917984|gb|GAMJ01001539.1|	Ps_115154	99.26	940	1	6	1570	2509	59	992	0	1692
gi|583917983|gb|GAMJ01001540.1|	Ps_076499	98.65	520	7	0	592	1111	28	547	0	922
gi|583917982|gb|GAMJ01001541.1|	Ps_115542	99.11	564	5	0	34	597	895	332	0	1014
gi|583917981|gb|GAMJ01001542.1|	Ps_088191	98.31	1653	6	2	538	2168	1	1653	0	2881
gi|583917980|gb|GAMJ01001543.1|	Ps_113226	99.79	1406	0	3	1	1406	1368	2770	0	2577
gi|583917979|gb|GAMJ01001544.1|	Ps_045994	99.41	842	3	2	328	1168	842	2	0	1528
gi|583917978|gb|GAMJ01001545.1|	Ps_128726	98.99	1086	5	4	1208	2288	1131	47	0	1941
gi|583917977|gb|GAMJ01001546.1|	Ps_119156	99.87	758	0	1	12	768	36	793	0	1393
gi|583917976|gb|GAMJ01001547.1|	Ps_096015	99.71	1356	1	3	34	1388	243	1596	0	2479
gi|583917975|gb|GAMJ01001548.1|	Ps_100508	98.76	1537	13	1	59	1595	19	1549	0	2728
gi|583917974|gb|GAMJ01001549.1|	Ps_108585	100	870	0	0	669	1538	1	870	0	1607
gi|583917973|gb|GAMJ01001550.1|	Ps_119910	99.38	2256	5	9	24	2278	2675	428	0	4084
gi|583917972|gb|GAMJ01001551.1|	Ps_090245	99.54	647	2	1	5	650	697	51	0	1181
gi|583917970|gb|GAMJ01001553.1|	Ps_107444	99.43	882	4	1	754	1634	26	907	0	1600
gi|583917969|gb|GAMJ01001554.1|	Ps_125793	99.4	504	0	3	368	870	23	524	0	911
gi|583917968|gb|GAMJ01001555.1|	Ps_097512	99.19	620	0	4	501	1119	625	10	0	1112
gi|583917967|gb|GAMJ01001556.1|	Ps_129201	99.84	1923	1	2	151	2072	55	1976	0	3533
gi|583917966|gb|GAMJ01001557.1|	Ps_097783	99.5	1010	0	5	1	1006	1999	991	0	1832
gi|583917965|gb|GAMJ01001558.1|	Ps_076237	98.18	604	5	5	1	600	72	673	0	1050
gi|583917964|gb|GAMJ01001559.1|	Ps_126901	99.71	681	1	1	37	716	247	927	0	1245
gi|583917963|gb|GAMJ01001560.1|	Ps_098125	99.8	977	2	0	175	1151	1076	100	0	1794
gi|583917961|gb|GAMJ01001562.1|	Ps_081694	99.77	887	2	0	932	1818	902	16	0	1628
gi|583917960|gb|GAMJ01001563.1|	Ps_127357	100	2014	0	0	271	2284	1	2014	0	3720
gi|583917959|gb|GAMJ01001564.1|	Ps_088107	99.13	573	5	0	198	770	1	573	0	1031
gi|583917958|gb|GAMJ01001565.1|	Ps_098438	99.21	1398	10	1	29	1426	19	1415	0	2519
gi|583917957|gb|GAMJ01001566.1|	Ps_064624	99.88	839	0	1	622	1460	24	861	0	1543
gi|583917956|gb|GAMJ01001567.1|	Ps_088230	99.43	875	5	0	1	875	460	1334	0	1589
gi|583917955|gb|GAMJ01001568.1|	Ps_093635	99.11	789	3	4	500	1288	16	800	0	1415
gi|583917954|gb|GAMJ01001569.1|	Ps_115505	99.84	620	1	0	468	1087	620	1	0	1140
gi|583917953|gb|GAMJ01001570.1|	Ps_120339	99.41	2533	9	6	101	2632	3109	582	0	4590
gi|583917952|gb|GAMJ01001571.1|	Ps_098388	99.31	2881	5	13	28	2903	830	3700	0	5204
gi|583917951|gb|GAMJ01001572.1|	Ps_063154	98.69	383	1	4	703	1084	429	50	0	676
gi|583917950|gb|GAMJ01001573.1|	Ps_112244	99.34	2106	3	11	1	2096	1007	3111	0	3807
gi|583917949|gb|GAMJ01001574.1|	Ps_116415	98.81	336	3	1	339	674	439	105	2e-170	599
gi|583917948|gb|GAMJ01001575.1|	Ps_116803	99.27	549	4	0	699	1247	25	573	0	992
gi|583917947|gb|GAMJ01001576.1|	Ps_074626	99.92	1285	1	0	39	1323	1285	1	0	2370
gi|583917946|gb|GAMJ01001577.1|	Ps_106647	99.85	663	0	1	315	977	11	672	0	1218
gi|583917945|gb|GAMJ01001578.1|	Ps_076755	100	713	0	0	368	1080	713	1	0	1317
gi|583917944|gb|GAMJ01001579.1|	Ps_117519	98.15	809	13	2	670	1478	1058	252	0	1410
gi|583917943|gb|GAMJ01001580.1|	Ps_113190	100	527	0	0	431	957	544	18	0	974
gi|583917942|gb|GAMJ01001581.1|	Ps_086138	99.22	1929	2	10	16	1943	2119	203	0	3469
gi|583917941|gb|GAMJ01001582.1|	Ps_075741	99.28	694	0	5	11	703	1	690	0	1249
gi|583917940|gb|GAMJ01001583.1|	Ps_099228	99.81	1029	2	0	370	1398	68	1096	0	1890
gi|583917939|gb|GAMJ01001584.1|	Ps_071337	100	462	0	0	564	1025	463	2	0	854
gi|583917938|gb|GAMJ01001585.1|	Ps_072600	98.94	1693	15	3	2	1693	37	1727	0	3027
gi|583917937|gb|GAMJ01001586.1|	Ps_105523	98.83	427	4	1	1	426	446	20	0	760
gi|583917936|gb|GAMJ01001587.1|	Ps_063068	100	539	0	0	160	698	1	539	0	996
gi|583917935|gb|GAMJ01001588.1|	Ps_072917	98.11	1164	7	15	1	1163	1484	335	0	2013
gi|583917934|gb|GAMJ01001589.1|	Ps_095028	97.61	1338	10	16	1	1336	1745	3062	0	2276
gi|583917933|gb|GAMJ01001590.1|	Ps_074193	99.26	544	4	0	197	740	562	19	0	983
gi|583917932|gb|GAMJ01001591.1|	Ps_086959	99.86	2072	1	2	139	2209	21	2091	0	3808
gi|583917931|gb|GAMJ01001592.1|	Ps_081056	99.61	772	3	0	6	777	772	1	0	1410
gi|583917930|gb|GAMJ01001593.1|	Ps_113443	99.48	1163	4	2	102	1263	1189	28	0	2113
gi|583917929|gb|GAMJ01001594.1|	Ps_079987	99.41	1528	8	1	497	2024	1527	1	0	2771
gi|583917928|gb|GAMJ01001595.1|	Ps_104700	98.19	828	7	7	3	829	821	1	0	1441
gi|583917927|gb|GAMJ01001596.1|	Ps_118593	99.87	744	1	0	419	1162	744	1	0	1369
gi|583917926|gb|GAMJ01001597.1|	Ps_101375	99.73	2245	1	4	4	2247	13	2253	0	4109
gi|583917925|gb|GAMJ01001598.1|	Ps_078725	99.6	2985	2	10	3	2985	152	3128	0	5437
gi|583917924|gb|GAMJ01001599.1|	Ps_078786	99.85	1317	0	2	528	1844	10	1324	0	2420
gi|583917923|gb|GAMJ01001600.1|	Ps_108670	99.53	428	1	1	424	851	466	40	0	778
gi|583917922|gb|GAMJ01001601.1|	Ps_090727	99.73	1490	0	4	1	1490	1525	40	0	2726
gi|583917921|gb|GAMJ01001602.1|	Ps_090977	99.78	929	1	1	24	951	4	932	0	1703
gi|583917920|gb|GAMJ01001603.1|	Ps_096379	99.73	1471	1	3	191	1660	160	1628	0	2691
gi|583917919|gb|GAMJ01001604.1|	Ps_120130	100	707	0	0	405	1111	2221	1515	0	1306
gi|583917918|gb|GAMJ01001605.1|	Ps_081741	99.6	499	2	0	223	721	499	1	0	911
gi|583917917|gb|GAMJ01001606.1|	Ps_080801	98.29	1462	15	9	1	1460	89	1542	0	2556
gi|583917916|gb|GAMJ01001607.1|	Ps_097699	97.59	582	1	3	408	977	17	597	0	987
gi|583917915|gb|GAMJ01001608.1|	Ps_081125	99.76	421	1	0	1	421	38	458	0	773
gi|583917914|gb|GAMJ01001609.1|	Ps_103290	100	888	0	0	79	966	40	927	0	1640
gi|583917913|gb|GAMJ01001610.1|	Ps_094089	98.58	848	8	3	353	1197	847	1	0	1496
gi|583917912|gb|GAMJ01001611.1|	Ps_108196	99.26	2024	3	8	10	2031	2172	159	0	3648
gi|583917911|gb|GAMJ01001612.1|	Ps_084776	100	464	0	0	404	867	464	1	0	857
gi|583917910|gb|GAMJ01001613.1|	Ps_121544	98.9	1091	9	3	459	1548	17	1105	0	1947
gi|583917909|gb|GAMJ01001614.1|	Ps_127064	99.33	894	1	3	8	898	930	39	0	1613
gi|583917908|gb|GAMJ01001615.1|	Ps_086778	98.36	1038	12	5	46	1082	1041	8	0	1818
gi|583917907|gb|GAMJ01001616.1|	Ps_125900	98.68	2491	17	14	5	2494	2586	111	0	4410
gi|583917906|gb|GAMJ01001617.1|	Ps_068508	98.64	1319	16	2	690	2008	1364	48	0	2335
gi|583917905|gb|GAMJ01001618.1|	Ps_086087	99.11	1801	12	4	1	1801	373	2169	0	3241
gi|583917904|gb|GAMJ01001619.1|	Ps_079572	99.55	1099	4	1	349	1447	1191	94	0	2002
gi|583917903|gb|GAMJ01001620.1|	Ps_120435	99.72	1442	3	1	3	1444	37	1477	0	2641
gi|583917902|gb|GAMJ01001621.1|	Ps_128342	99.67	1220	4	0	483	1702	1220	1	0	2231
gi|583917901|gb|GAMJ01001622.1|	Ps_121543	98.67	824	8	3	46	868	1	822	0	1458
gi|583917900|gb|GAMJ01001623.1|	Ps_102456	98.9	2272	13	12	45	2315	44	2304	0	4050
gi|583917899|gb|GAMJ01001624.1|	Ps_106444	99.45	1645	5	2	12	1652	2071	427	0	2985
gi|583917898|gb|GAMJ01001625.1|	Ps_121122	99.64	1954	1	5	3	1956	57	2004	0	3565
gi|583917897|gb|GAMJ01001626.1|	Ps_063819	99.83	582	0	1	257	838	608	28	0	1068
gi|583917896|gb|GAMJ01001627.1|	Ps_094644	99.83	2340	2	2	1	2339	2339	1	0	4301
gi|583917895|gb|GAMJ01001628.1|	Ps_090192	99.81	1074	1	1	623	1696	2175	1103	0	1971
gi|583917894|gb|GAMJ01001629.1|	Ps_108163	99.91	1114	1	0	449	1562	45	1158	0	2052
gi|583917893|gb|GAMJ01001630.1|	Ps_092524	99.74	382	1	0	750	1131	382	1	0	701
gi|583917892|gb|GAMJ01001631.1|	Ps_113290	99.27	549	0	4	4	552	1203	1747	0	989
gi|583917891|gb|GAMJ01001632.1|	Ps_097682	96.89	836	0	8	837	1672	810	1	0	1376
gi|583917890|gb|GAMJ01001633.1|	Ps_068917	99.8	1480	0	3	83	1561	1486	9	0	2713
gi|583917889|gb|GAMJ01001634.1|	Ps_084770	99.8	2552	0	5	9	2559	2578	31	0	4680
gi|583917888|gb|GAMJ01001635.1|	Ps_127410	99.76	2500	1	4	5	2504	2549	55	0	4580
gi|583917887|gb|GAMJ01001636.1|	Ps_075618	97.12	313	6	3	375	684	185	497	8e-149	527
gi|583917886|gb|GAMJ01001637.1|	Ps_088005	98.87	2044	19	4	1210	3252	12	2052	0	3646
gi|583917885|gb|GAMJ01001638.1|	Ps_095473	99.41	853	5	0	393	1245	853	1	0	1550
gi|583917884|gb|GAMJ01001639.1|	Ps_085252	98.61	1007	7	7	394	1400	1	1000	0	1784
gi|583917883|gb|GAMJ01001640.1|	Ps_128482	100	598	0	0	707	1304	1	598	0	1105
gi|583917882|gb|GAMJ01001641.1|	Ps_112526	99.64	842	0	3	1	841	3246	4085	0	1535
gi|583917881|gb|GAMJ01001642.1|	Ps_115333	100	524	0	0	19	542	21	544	0	968
gi|583917880|gb|GAMJ01001643.1|	Ps_079590	99.76	2525	5	1	48	2572	23	2546	0	4628
gi|583917879|gb|GAMJ01001644.1|	Ps_093457	99.64	822	2	1	396	1217	22	842	0	1500
gi|583917878|gb|GAMJ01001645.1|	Ps_099829	99.11	563	5	0	435	997	39	601	0	1013
gi|583917877|gb|GAMJ01001646.1|	Ps_078600	100	820	0	0	11	830	820	1	0	1515
gi|583917876|gb|GAMJ01001647.1|	Ps_062339	99.08	980	1	7	54	1031	1	974	0	1755
gi|583917875|gb|GAMJ01001648.1|	Ps_078755	98.88	1067	11	1	4	1069	111	1177	0	1903
gi|583917874|gb|GAMJ01001649.1|	Ps_081431	99.68	1262	0	3	6	1265	425	1684	0	2305
gi|583917873|gb|GAMJ01001650.1|	Ps_117588	100	1715	0	0	40	1754	1789	75	0	3168
gi|583917872|gb|GAMJ01001651.1|	Ps_091299	99.53	1686	7	1	302	1987	17	1701	0	3068
gi|583917871|gb|GAMJ01001652.1|	Ps_074319	98.88	801	2	7	21	819	800	5	0	1424
gi|583917870|gb|GAMJ01001653.1|	Ps_093979	99	502	5	0	499	1000	502	1	0	900
gi|583917869|gb|GAMJ01001654.1|	Ps_100993	99.83	593	0	1	20	611	603	11	0	1088
gi|583917868|gb|GAMJ01001655.1|	Ps_126233	98.66	967	6	3	1	967	969	10	0	1707
gi|583917867|gb|GAMJ01001656.1|	Ps_079546	98.97	1653	12	5	98	1749	14	1662	0	2955
gi|583917866|gb|GAMJ01001657.1|	Ps_087803	99.55	1107	0	2	449	1555	1573	472	0	2012
gi|583917865|gb|GAMJ01001658.1|	Ps_069375	97.15	1228	8	14	1	1226	83	1285	0	2052
gi|583917864|gb|GAMJ01001659.1|	Ps_105118	99.27	1370	9	1	9	1378	25	1393	0	2477
gi|583917863|gb|GAMJ01001660.1|	Ps_084186	100	935	0	0	56	990	935	1	0	1727
gi|583917862|gb|GAMJ01001661.1|	Ps_098972	99.46	1671	6	3	99	1768	1966	298	0	3033
gi|583917861|gb|GAMJ01001662.1|	Ps_100037	99.68	621	0	2	107	726	946	327	0	1134
gi|583917860|gb|GAMJ01001663.1|	Ps_083463	99.58	1671	0	7	8	1673	25	1693	0	3040
gi|583917859|gb|GAMJ01001664.1|	Ps_079779	99.88	866	1	0	16	881	982	117	0	1594
gi|583917857|gb|GAMJ01001665.1|	Ps_073431	99.59	484	1	1	91	574	484	2	0	883
gi|583917855|gb|GAMJ01001666.1|	Ps_098974	100	541	0	0	215	755	1	541	0	1000
gi|583917854|gb|GAMJ01001667.1|	Ps_127532	99.06	2018	14	5	54	2070	2047	34	0	3618
gi|583917853|gb|GAMJ01001668.1|	Ps_079162	99.68	1237	4	0	170	1406	1304	68	0	2263
gi|583917852|gb|GAMJ01001669.1|	Ps_099078	96.99	965	8	9	489	1451	17	962	0	1605
gi|583917851|gb|GAMJ01001670.1|	Ps_082349	97.38	1031	22	3	9	1038	3	1029	0	1749
gi|583917850|gb|GAMJ01001671.1|	Ps_083983	99.86	1474	0	2	113	1586	22	1493	0	2710
gi|583917849|gb|GAMJ01001672.1|	Ps_127104	99.51	2258	10	1	6	2262	38	2295	0	4108
gi|583917848|gb|GAMJ01001673.1|	Ps_110753	98.67	1051	2	12	4	1054	1160	122	0	1853
gi|583917847|gb|GAMJ01001674.1|	Ps_112805	99.78	1373	0	3	674	2046	19	1388	0	2516
gi|583917846|gb|GAMJ01001675.1|	Ps_079912	99.3	999	7	0	827	1825	33	1031	0	1808
gi|583917845|gb|GAMJ01001676.1|	Ps_120173	98.75	642	5	3	40	681	66	704	0	1138
gi|583917844|gb|GAMJ01001677.1|	Ps_100946	99.33	1802	8	4	6	1806	1967	3765	0	3267
gi|583917843|gb|GAMJ01001678.1|	Ps_104140	99.34	301	0	2	1	300	623	922	3e-154	544
gi|583917842|gb|GAMJ01001679.1|	Ps_126525	96.05	405	2	12	4	406	167	559	0	647
gi|583917841|gb|GAMJ01001680.1|	Ps_099131	100	622	0	0	134	755	1	622	0	1149
gi|583917840|gb|GAMJ01001681.1|	Ps_122235	98.65	891	11	1	358	1248	917	28	0	1583
gi|583917839|gb|GAMJ01001682.1|	Ps_105475	99.33	897	4	2	108	1004	895	1	0	1622
gi|583917838|gb|GAMJ01001683.1|	Ps_121480	99.29	706	5	0	1	706	268	973	0	1277
gi|583917837|gb|GAMJ01001684.1|	Ps_099651	99.64	1663	5	1	2	1664	156	1817	0	3037
gi|583917836|gb|GAMJ01001685.1|	Ps_107416	99.34	1206	8	0	256	1461	76	1281	0	2183
gi|583917835|gb|GAMJ01001686.1|	Ps_090281	99.82	1115	0	2	542	1656	1113	1	0	2047
gi|583917834|gb|GAMJ01001687.1|	Ps_084157	99.74	781	0	2	25	804	798	19	0	1430
gi|583917833|gb|GAMJ01001688.1|	Ps_110964	99.48	1931	9	1	37	1967	970	2899	0	3515
gi|583917832|gb|GAMJ01001689.1|	Ps_099027	99.13	577	4	1	41	617	1	576	0	1037
gi|583917831|gb|GAMJ01001690.1|	Ps_098182	99.23	1429	2	5	438	1860	1542	117	0	2571
gi|583917830|gb|GAMJ01001691.1|	Ps_085896	99.7	677	1	1	335	1010	1559	2235	0	1238
gi|583917829|gb|GAMJ01001692.1|	Ps_089784	99.72	1071	2	1	394	1464	1087	18	0	1960
gi|583917828|gb|GAMJ01001693.1|	Ps_102768	99.92	1220	1	0	1	1220	24	1243	0	2250
gi|583917827|gb|GAMJ01001694.1|	Ps_109204	99.65	570	1	1	1686	2255	1	569	0	1040
gi|583917826|gb|GAMJ01001695.1|	Ps_100620	97.83	922	17	3	1	921	55	974	0	1589
gi|583917825|gb|GAMJ01001696.1|	Ps_108200	99.95	1826	1	0	41	1866	1826	1	0	3369
gi|583917824|gb|GAMJ01001697.1|	Ps_081019	99.75	798	1	1	12	809	821	25	0	1461
gi|583917823|gb|GAMJ01001698.1|	Ps_089138	99.23	1162	6	2	242	1403	1159	1	0	2093
gi|583917822|gb|GAMJ01001699.1|	Ps_092232	98.85	1822	11	3	265	2086	1934	123	0	3240
gi|583917821|gb|GAMJ01001700.1|	Ps_120116	99.6	1751	4	3	1	1750	4	1752	0	3192
gi|583917820|gb|GAMJ01001701.1|	Ps_090591	99.52	1681	7	1	52	1732	24	1703	0	3062
gi|583917819|gb|GAMJ01001702.1|	Ps_087826	99.29	701	0	5	1	699	698	1	0	1262
gi|583917818|gb|GAMJ01001703.1|	Ps_045309	96.5	486	12	5	128	612	17	498	0	800
gi|583917817|gb|GAMJ01001704.1|	Ps_074620	98.2	1278	20	3	458	1733	66	1342	0	2230
gi|583917816|gb|GAMJ01001705.1|	Ps_103339	99.5	1006	2	3	1	1005	1017	14	0	1829
gi|583917815|gb|GAMJ01001706.1|	Ps_028902	97.62	210	1	4	174	379	1	210	2e-98	359
gi|583917814|gb|GAMJ01001707.1|	Ps_076780	100	680	0	0	683	1362	50	729	0	1256
gi|583917813|gb|GAMJ01001708.1|	Ps_077761	95.72	1214	42	10	274	1483	136	1343	0	1945
gi|583917812|gb|GAMJ01001709.1|	Ps_101008	99.5	1010	5	0	436	1445	1010	1	0	1838
gi|583917811|gb|GAMJ01001710.1|	Ps_079873	98.96	1060	5	5	403	1460	1077	22	0	1892
gi|583917810|gb|GAMJ01001711.1|	Ps_082125	98.5	1201	12	5	58	1258	22	1216	0	2113
gi|583917809|gb|GAMJ01001712.1|	Ps_083971	99.65	568	2	0	73	640	1	568	0	1038
gi|583917808|gb|GAMJ01001713.1|	Ps_119437	100	1176	0	0	770	1945	294	1469	0	2172
gi|583917807|gb|GAMJ01001714.1|	Ps_003759	99.5	1212	3	2	1	1210	1217	7	0	2202
gi|583917806|gb|GAMJ01001715.1|	Ps_114370	99.87	1567	2	0	224	1790	11	1577	0	2883
gi|583917805|gb|GAMJ01001716.1|	Ps_090458	99.83	2308	0	4	4	2311	153	2456	0	4237
gi|583917804|gb|GAMJ01001717.1|	Ps_085371	100	1513	0	0	278	1790	1	1513	0	2795
gi|583917803|gb|GAMJ01001718.1|	Ps_082544	99.33	895	2	4	8	902	1452	562	0	1616
gi|583917802|gb|GAMJ01001719.1|	Ps_069016	98.43	1724	12	10	7	1728	575	2285	0	3022
gi|583917801|gb|GAMJ01001720.1|	Ps_043513	98.51	336	3	2	400	734	401	67	3e-168	592
gi|583917800|gb|GAMJ01001721.1|	Ps_091228	99.01	811	5	3	1	809	167	976	0	1450
gi|583917799|gb|GAMJ01001722.1|	Ps_085623	99.88	1668	2	0	82	1749	51	1718	0	3070
gi|583917798|gb|GAMJ01001723.1|	Ps_104302	98.43	1146	6	12	1	1140	221	1360	0	2012
gi|583917797|gb|GAMJ01001724.1|	Ps_089013	100	473	0	0	1238	1710	1	473	0	874
gi|583917796|gb|GAMJ01001725.1|	Ps_112208	99.09	1317	11	1	1	1316	20	1336	0	2366
gi|583917795|gb|GAMJ01001726.1|	Ps_097739	98.96	674	4	3	150	822	1451	2122	0	1210
gi|583917794|gb|GAMJ01001727.1|	Ps_072134	99.6	2524	1	4	13	2528	2548	26	0	4597
gi|583917793|gb|GAMJ01001728.1|	Ps_095923	97.67	814	14	4	51	864	15	823	0	1393
gi|583917792|gb|GAMJ01001729.1|	Ps_113440	97.07	1435	39	2	42	1473	1448	14	0	2414
gi|583917791|gb|GAMJ01001730.1|	Ps_084449	99.25	670	3	2	1013	1681	242	910	0	1208
gi|583917790|gb|GAMJ01001731.1|	Ps_078740	99.7	2003	1	5	1	2000	21	2021	0	3663
gi|583917789|gb|GAMJ01001732.1|	Ps_110543	100	909	0	0	1	909	11	919	0	1679
gi|583917788|gb|GAMJ01001733.1|	Ps_122412	98.69	459	1	5	161	619	469	16	0	811
gi|583917787|gb|GAMJ01001734.1|	Ps_108416	99.56	913	0	4	12	924	1034	126	0	1661
gi|583917786|gb|GAMJ01001735.1|	Ps_107191	99.87	785	1	0	216	1000	785	1	0	1445
gi|583917785|gb|GAMJ01001736.1|	Ps_073095	99.9	1962	0	2	5	1966	90	2049	0	3611
gi|583917784|gb|GAMJ01001737.1|	Ps_084889	99.06	427	4	0	359	785	1	427	0	767
gi|583917783|gb|GAMJ01001738.1|	Ps_089775	99.55	1107	4	1	1	1107	1113	8	0	2017
gi|583917782|gb|GAMJ01001739.1|	Ps_089636	97.54	772	12	2	1178	1942	35	806	0	1317
gi|583917781|gb|GAMJ01001740.1|	Ps_114481	100	1166	0	0	1383	2548	1166	1	0	2154
gi|583917780|gb|GAMJ01001741.1|	Ps_118611	99.36	1719	4	5	19	1732	27	1743	0	3109
gi|583917779|gb|GAMJ01001742.1|	Ps_111242	100	1325	0	0	1	1325	148	1472	0	2447
gi|583917778|gb|GAMJ01001743.1|	Ps_127340	99.91	2115	1	1	63	2176	2115	1	0	3893
gi|583917777|gb|GAMJ01001744.1|	Ps_109680	99.55	1101	5	0	361	1461	1101	1	0	2008
gi|583917776|gb|GAMJ01001745.1|	Ps_039176	96.92	260	1	6	1	260	296	44	1e-119	429
gi|583917775|gb|GAMJ01001746.1|	Ps_086312	97.93	579	3	5	297	875	41	610	0	994
gi|583917774|gb|GAMJ01001747.1|	Ps_118621	99.86	708	1	0	592	1299	1	708	0	1303
gi|583917773|gb|GAMJ01001748.1|	Ps_041215	99.61	512	1	1	2	513	155	665	0	933
gi|583917772|gb|GAMJ01001749.1|	Ps_072517	99.78	446	1	0	925	1370	446	1	0	819
gi|583917771|gb|GAMJ01001750.1|	Ps_074070	99.95	1852	1	0	123	1974	2004	153	0	3417
gi|583917770|gb|GAMJ01001751.1|	Ps_044203	100	769	0	0	321	1089	769	1	0	1421
gi|583917769|gb|GAMJ01001752.1|	Ps_098006	98.14	376	4	3	1	376	30	402	0	652
gi|583917768|gb|GAMJ01001753.1|	Ps_075095	100	469	0	0	232	700	57	525	0	867
gi|583917767|gb|GAMJ01001754.1|	Ps_125647	92.67	655	30	7	27	679	1	639	0	928
gi|583917766|gb|GAMJ01001755.1|	Ps_104155	99.77	1743	0	4	4	1743	1868	127	0	3193
gi|583917765|gb|GAMJ01001756.1|	Ps_093890	99.54	1309	1	5	2	1307	70	1376	0	2379
gi|583917764|gb|GAMJ01001757.1|	Ps_073483	98.85	522	0	4	1	516	522	1	0	926
gi|583917763|gb|GAMJ01001758.1|	Ps_103566	99.76	2518	0	6	3	2518	2528	15	0	4612
gi|583917762|gb|GAMJ01001759.1|	Ps_101537	99.53	1288	4	2	461	1747	1318	32	0	2344
gi|583917761|gb|GAMJ01001760.1|	Ps_073166	99.45	729	3	1	15	743	96	823	0	1323
gi|583917760|gb|GAMJ01001761.1|	Ps_082401	100	1443	0	0	434	1876	3053	1611	0	2665
gi|583917759|gb|GAMJ01001762.1|	Ps_060576	90.42	1054	75	16	19	1049	15	1065	0	1363
gi|583917757|gb|GAMJ01001764.1|	Ps_127399	99.94	1702	1	0	1051	2752	1	1702	0	3140
gi|583917756|gb|GAMJ01001765.1|	Ps_082954	99.53	637	1	2	1	637	10	644	0	1160
gi|583917755|gb|GAMJ01001766.1|	Ps_089877	100	426	0	0	75	500	471	46	0	787
gi|583917754|gb|GAMJ01001767.1|	Ps_102683	99.73	739	1	1	221	959	1	738	0	1354
gi|583917753|gb|GAMJ01001768.1|	Ps_114242	98.49	661	3	2	1	661	306	959	0	1158
gi|583917752|gb|GAMJ01001769.1|	Ps_102888	94.44	737	33	8	164	896	824	92	0	1127
gi|583917751|gb|GAMJ01001770.1|	Ps_073337	98.44	833	6	7	914	1746	1	826	0	1459
gi|583917750|gb|GAMJ01001771.1|	Ps_090473	99.03	1134	1	2	42	1165	40	1173	0	2026
gi|583917749|gb|GAMJ01001772.1|	Ps_111953	100	586	0	0	460	1045	594	9	0	1083
gi|583917748|gb|GAMJ01001773.1|	Ps_091554	99.88	1642	0	2	1	1642	23	1662	0	3020
gi|583917747|gb|GAMJ01001774.1|	Ps_059061	98.91	1010	0	9	3	1007	1526	523	0	1794
gi|583917746|gb|GAMJ01001775.1|	Ps_097484	99.63	2145	0	4	9	2147	17	2159	0	3910
gi|583917745|gb|GAMJ01001776.1|	Ps_102445	99.58	956	2	2	1	956	251	1204	0	1744
gi|583917744|gb|GAMJ01001777.1|	Ps_102184	98.74	475	4	2	482	955	643	170	0	845
gi|583917743|gb|GAMJ01001778.1|	Ps_104216	99.83	1740	0	3	4	1743	1788	52	0	3193
gi|583917742|gb|GAMJ01001779.1|	Ps_098224	98.7	1079	14	0	878	1956	1	1079	0	1916
gi|583917741|gb|GAMJ01001780.1|	Ps_093653	99.43	2986	4	12	4	2989	3028	56	0	5409
gi|583917740|gb|GAMJ01001781.1|	Ps_082797	99.72	1446	3	1	334	1779	1	1445	0	2651
gi|583917739|gb|GAMJ01001782.1|	Ps_094575	99.27	683	2	1	18	697	16	698	0	1230
gi|583917738|gb|GAMJ01001783.1|	Ps_100927	99.34	905	1	4	5	908	417	1317	0	1635
gi|583917737|gb|GAMJ01001784.1|	Ps_085274	99.84	620	0	1	53	672	625	7	0	1138
gi|583917736|gb|GAMJ01001785.1|	Ps_082367	100	892	0	0	1	892	980	1871	0	1648
gi|583917735|gb|GAMJ01001786.1|	Ps_079616	98.12	1973	6	15	5	1976	18	1960	0	3410
gi|583917734|gb|GAMJ01001787.1|	Ps_088246	93.84	779	35	12	1184	1956	772	1	0	1164
gi|583917733|gb|GAMJ01001788.1|	Ps_094906	98.68	1291	14	3	480	1770	3	1290	0	2287
gi|583917732|gb|GAMJ01001789.1|	Ps_086473	99.39	658	4	0	346	1003	1	658	0	1194
gi|583917731|gb|GAMJ01001790.1|	Ps_085295	100	476	0	0	239	714	476	1	0	880
gi|583917730|gb|GAMJ01001791.1|	Ps_100297	99.7	1008	1	2	697	1703	1	1007	0	1844
gi|583917729|gb|GAMJ01001792.1|	Ps_090908	96.22	1085	30	11	3	1084	984	2060	0	1766
gi|583917728|gb|GAMJ01001793.1|	Ps_121225	98.65	1330	5	13	114	1434	1444	119	0	2350
gi|583917727|gb|GAMJ01001794.1|	Ps_108343	99.39	987	3	3	1	987	1003	20	0	1786
gi|583917726|gb|GAMJ01001795.1|	Ps_086830	99.86	714	1	0	354	1067	790	77	0	1315
gi|583917725|gb|GAMJ01001796.1|	Ps_125040	96.99	830	10	13	114	938	911	92	0	1382
gi|583917724|gb|GAMJ01001797.1|	Ps_101589	99.62	1063	2	2	635	1697	1061	1	0	1940
gi|583917723|gb|GAMJ01001798.1|	Ps_123359	99.6	1011	0	3	42	1051	1	1008	0	1842
gi|583917722|gb|GAMJ01001799.1|	Ps_042293	97.79	680	15	0	734	1413	680	1	0	1173
gi|583917721|gb|GAMJ01001800.1|	Ps_115167	100	1218	0	0	807	2024	1218	1	0	2250
gi|583917720|gb|GAMJ01001801.1|	Ps_074827	99.37	950	5	1	397	1346	1	949	0	1720
gi|583917719|gb|GAMJ01001802.1|	Ps_116666	99.08	327	2	1	1	326	770	1096	9e-167	586
gi|583917718|gb|GAMJ01001803.1|	Ps_104556	100	409	0	0	877	1285	3	411	0	756
gi|583917717|gb|GAMJ01001804.1|	Ps_119517	99.64	2510	7	2	11	2520	2520	13	0	4584
gi|583917716|gb|GAMJ01001805.1|	Ps_076604	99.56	1137	3	2	3	1139	126	1260	0	2073
gi|583917715|gb|GAMJ01001806.1|	Ps_091524	98.51	804	9	3	15	817	1	802	0	1415
gi|583917714|gb|GAMJ01001807.1|	Ps_103590	99.79	954	0	2	1536	2489	975	24	0	1749
gi|583917713|gb|GAMJ01001808.1|	Ps_099806	99.87	770	0	1	405	1174	1	769	0	1415
gi|583917712|gb|GAMJ01001809.1|	Ps_105808	99.66	886	1	2	626	1511	1	884	0	1618
gi|583917711|gb|GAMJ01001810.1|	Ps_065961	99.66	291	0	1	449	739	403	114	9e-150	531
gi|583917710|gb|GAMJ01001811.1|	Ps_101699	99.62	1828	2	4	453	2278	1653	3477	0	3334
gi|583917709|gb|GAMJ01001812.1|	Ps_118123	99.05	843	1	7	1	843	836	1	0	1506
gi|583917708|gb|GAMJ01001813.1|	Ps_103214	99.83	576	1	0	521	1096	17	592	0	1059
gi|583917707|gb|GAMJ01001814.1|	Ps_109640	99.84	629	0	1	929	1557	1	628	0	1155
gi|583917706|gb|GAMJ01001815.1|	Ps_084858	99.33	745	2	3	89	832	759	17	0	1345
gi|583917705|gb|GAMJ01001816.1|	Ps_069392	100	1644	0	0	95	1738	1644	1	0	3037
gi|583917704|gb|GAMJ01001817.1|	Ps_129215	99.38	2100	8	4	4	2101	149	2245	0	3803
gi|583917703|gb|GAMJ01001818.1|	Ps_075971	99.3	862	1	5	980	1840	1	858	0	1554
gi|583917702|gb|GAMJ01001819.1|	Ps_115128	97.77	763	0	6	487	1232	373	1135	0	1299
gi|583917701|gb|GAMJ01001820.1|	Ps_087534	99.37	946	6	0	73	1018	21	966	0	1718
gi|583917700|gb|GAMJ01001821.1|	Ps_069315	99.68	2478	3	5	6	2482	2571	98	0	4530
gi|583917699|gb|GAMJ01001822.1|	Ps_105625	99.79	964	1	1	23	986	272	1234	0	1768
gi|583917698|gb|GAMJ01001823.1|	Ps_105749	99.19	1227	8	2	1204	2430	1261	37	0	2209
gi|583917697|gb|GAMJ01001824.1|	Ps_083927	100	781	0	0	326	1106	535	1315	0	1443
gi|583917696|gb|GAMJ01001825.1|	Ps_108373	100	879	0	0	1762	2640	1	879	0	1624
gi|583917695|gb|GAMJ01001826.1|	Ps_087764	99.73	2238	4	2	1	2237	4	2240	0	4102
gi|583917694|gb|GAMJ01001827.1|	Ps_062074	99.76	422	1	0	415	836	2	423	0	774
gi|583917693|gb|GAMJ01001828.1|	Ps_112130	95.87	871	24	11	1	865	865	1	0	1400
gi|583917692|gb|GAMJ01001829.1|	Ps_120890	98.93	747	2	3	1	747	247	987	0	1332
gi|583917691|gb|GAMJ01001830.1|	Ps_077748	99.77	2190	3	2	45	2233	2542	354	0	4015
gi|583917690|gb|GAMJ01001831.1|	Ps_118553	97.72	1096	11	7	127	1218	52	1137	0	1873
gi|583917689|gb|GAMJ01001832.1|	Ps_074471	99.62	783	1	2	50	831	811	30	0	1430
gi|583917688|gb|GAMJ01001833.1|	Ps_068175	97.97	493	7	3	1119	1609	493	2	0	852
gi|583917687|gb|GAMJ01001834.1|	Ps_093334	99.64	1396	1	3	175	1567	1395	1	0	2547
gi|583917686|gb|GAMJ01001835.1|	Ps_073201	98.02	505	4	4	1	505	493	991	0	876
gi|583917685|gb|GAMJ01001836.1|	Ps_110423	98.33	1435	19	5	28	1461	1	1431	0	2516
gi|583917684|gb|GAMJ01001837.1|	Ps_073549	98.99	792	8	0	420	1211	835	44	0	1419
gi|583917683|gb|GAMJ01001838.1|	Ps_118467	98.01	452	5	4	1	451	449	1	0	782
gi|583917682|gb|GAMJ01001839.1|	Ps_115009	99.69	1950	2	4	15	1963	1947	1	0	3565
gi|583917681|gb|GAMJ01001840.1|	Ps_126558	99.54	868	4	0	235	1102	910	43	0	1585
gi|583917680|gb|GAMJ01001841.1|	Ps_108678	99.17	1332	10	1	1	1332	35	1365	0	2405
gi|583917679|gb|GAMJ01001842.1|	Ps_080776	99.89	947	0	1	1	947	579	1524	0	1742
gi|583917678|gb|GAMJ01001843.1|	Ps_083015	99.66	1741	2	4	1	1741	1753	17	0	3179
gi|583917677|gb|GAMJ01001844.1|	Ps_089883	99.29	1557	3	8	3	1557	1564	14	0	2808
gi|583917676|gb|GAMJ01001845.1|	Ps_028064	99.59	484	0	2	1107	1590	1	482	0	881
gi|583917675|gb|GAMJ01001846.1|	Ps_073601	99.88	1685	0	2	252	1935	1699	16	0	3099
gi|583917674|gb|GAMJ01001847.1|	Ps_087871	99.14	1740	3	12	151	1890	20	1747	0	3121
gi|583917673|gb|GAMJ01001848.1|	Ps_081119	99.72	1793	5	0	176	1968	24	1816	0	3286
gi|583917672|gb|GAMJ01001849.1|	Ps_079145	99.71	1402	2	2	1	1401	22	1422	0	2566
gi|583917671|gb|GAMJ01001850.1|	Ps_092484	98.95	953	5	5	457	1409	1	948	0	1700
gi|583917670|gb|GAMJ01001851.1|	Ps_110700	92.4	1882	109	33	200	2065	344	2207	0	2652
gi|583917669|gb|GAMJ01001852.1|	Ps_127338	99.24	1317	9	1	1	1317	797	2112	0	2375
gi|583917668|gb|GAMJ01001853.1|	Ps_064675	99.32	877	0	6	1	876	872	1	0	1581
gi|583917667|gb|GAMJ01001854.1|	Ps_111756	99.67	606	2	0	551	1156	620	15	0	1109
gi|583917666|gb|GAMJ01001855.1|	Ps_086131	97.29	1842	27	14	88	1912	1899	64	0	3109
gi|583917665|gb|GAMJ01001856.1|	Ps_092506	99.1	1999	6	9	9	2000	3053	1060	0	3581
gi|583917664|gb|GAMJ01001857.1|	Ps_061731	96.73	336	2	8	1017	1352	46	372	9e-156	551
gi|583917663|gb|GAMJ01001858.1|	Ps_113376	100	1999	0	0	86	2084	1	1999	0	3692
gi|583917662|gb|GAMJ01001859.1|	Ps_110839	99.66	1452	4	1	9	1460	1	1451	0	2654
gi|583917661|gb|GAMJ01001860.1|	Ps_073284	99	698	5	2	547	1244	645	1340	0	1258
gi|583917660|gb|GAMJ01001861.1|	Ps_083015	99.21	764	1	5	1	761	1492	2253	0	1373
gi|583917659|gb|GAMJ01001862.1|	Ps_124730	92.76	304	2	11	60	352	4539	4245	1e-118	425
gi|583917658|gb|GAMJ01001863.1|	Ps_087755	100	632	0	0	603	1234	1	632	0	1168
gi|583917657|gb|GAMJ01001864.1|	Ps_111741	99.88	869	0	1	651	1519	1097	230	0	1598
gi|583917656|gb|GAMJ01001865.1|	Ps_100628	96.38	607	19	3	292	895	100	706	0	998
gi|583917655|gb|GAMJ01001866.1|	Ps_109897	99.46	744	4	0	3	746	760	17	0	1354
gi|583917654|gb|GAMJ01001867.1|	Ps_076844	99.56	1127	2	2	1	1125	1138	13	0	2052
gi|583917653|gb|GAMJ01001868.1|	Ps_121535	100	790	0	0	614	1403	790	1	0	1459
gi|583917652|gb|GAMJ01001869.1|	Ps_103301	99.75	2385	2	4	16	2399	197	2578	0	4368
gi|583917651|gb|GAMJ01001870.1|	Ps_100357	100	548	0	0	263	810	564	17	0	1013
gi|583917650|gb|GAMJ01001871.1|	Ps_098975	99.27	2599	10	9	1	2596	24	2616	0	4691
gi|583917649|gb|GAMJ01001872.1|	Ps_085785	100	735	0	0	2	736	750	16	0	1358
gi|583917648|gb|GAMJ01001873.1|	Ps_114095	99.49	981	4	1	75	1055	980	1	0	1783
gi|583917647|gb|GAMJ01001874.1|	Ps_054013	100	422	0	0	843	1264	422	1	0	780
gi|583917646|gb|GAMJ01001875.1|	Ps_097862	99.51	817	4	0	1	817	746	1562	0	1487
gi|583917645|gb|GAMJ01001876.1|	Ps_118616	99.56	2255	2	8	168	2421	308	2555	0	4104
gi|583917644|gb|GAMJ01001877.1|	Ps_106524	99.7	659	2	0	595	1253	1	659	0	1206
gi|583917643|gb|GAMJ01001878.1|	Ps_015640	99.4	498	2	1	636	1133	87	583	0	905
gi|583917642|gb|GAMJ01001879.1|	Ps_098414	99.34	1959	11	2	1	1959	2112	156	0	3546
gi|583917641|gb|GAMJ01001880.1|	Ps_083123	96.23	1328	39	8	322	1643	12	1334	0	2165
gi|583917640|gb|GAMJ01001881.1|	Ps_114161	97.03	1782	45	8	29	1808	1788	13	0	2990
gi|583917639|gb|GAMJ01001882.1|	Ps_089392	99.84	633	0	1	95	726	15	647	0	1162
gi|583917638|gb|GAMJ01001883.1|	Ps_091162	99.33	896	0	6	1	896	1232	343	0	1616
gi|583917637|gb|GAMJ01001884.1|	Ps_107688	99.48	970	0	5	67	1033	1	968	0	1759
gi|583917636|gb|GAMJ01001885.1|	Ps_086061	98.7	1150	10	3	1	1149	1239	94	0	2039
gi|583917635|gb|GAMJ01001886.1|	Ps_079675	98.79	827	4	6	3	829	936	116	0	1469
gi|583917634|gb|GAMJ01001887.1|	Ps_078485	99.69	967	0	3	9	975	1047	84	0	1766
gi|583917633|gb|GAMJ01001888.1|	Ps_121445	99.61	767	1	2	817	1581	928	1694	0	1399
gi|583917632|gb|GAMJ01001889.1|	Ps_072790	100	557	0	0	192	748	557	1	0	1029
gi|583917631|gb|GAMJ01001890.1|	Ps_119314	99.08	542	3	2	35	576	1	540	0	972
gi|583917630|gb|GAMJ01001891.1|	Ps_093427	98.26	1496	9	10	1	1491	1527	44	0	2604
gi|583917629|gb|GAMJ01001892.1|	Ps_102848	99.89	946	0	1	984	1929	1	945	0	1740
gi|583917628|gb|GAMJ01001893.1|	Ps_099753	99.87	794	0	1	1094	1887	18	810	0	1459
gi|583917627|gb|GAMJ01001894.1|	Ps_092504	99.81	2077	3	1	889	2964	2150	74	0	3818
gi|583917626|gb|GAMJ01001895.1|	Ps_088298	99.31	1021	7	0	1532	2552	1039	19	0	1847
gi|583917625|gb|GAMJ01001896.1|	Ps_110757	89.43	2242	215	22	159	2390	177	2406	0	2808
gi|583917624|gb|GAMJ01001897.1|	Ps_073737	99.59	1958	3	4	129	2083	18	1973	0	3568
gi|583917623|gb|GAMJ01001898.1|	Ps_075714	100	520	0	0	176	695	520	1	0	961
gi|583917622|gb|GAMJ01001899.1|	Ps_107593	99.63	538	2	0	72	609	23	560	0	985
gi|583917621|gb|GAMJ01001900.1|	Ps_125692	98.33	480	8	0	51	530	480	1	0	843
gi|583917620|gb|GAMJ01001901.1|	Ps_091030	99.74	774	1	1	1	774	76	848	0	1417
gi|583917619|gb|GAMJ01001902.1|	Ps_071161	99.79	483	0	1	23	505	37	518	0	885
gi|583917618|gb|GAMJ01001903.1|	Ps_072965	100	372	0	0	69	440	377	6	0	688
gi|583917617|gb|GAMJ01001904.1|	Ps_086480	98.43	1594	10	13	2	1594	1654	75	0	2793
gi|583917616|gb|GAMJ01001905.1|	Ps_084306	99.37	1429	3	6	19	1447	19	1441	0	2590
gi|583917615|gb|GAMJ01001906.1|	Ps_096117	99.67	604	2	0	528	1131	1	604	0	1105
gi|583917614|gb|GAMJ01001907.1|	Ps_125985	98.68	758	4	5	1	758	792	41	0	1343
gi|583917613|gb|GAMJ01001908.1|	Ps_110178	99.86	2138	1	2	4	2141	2156	21	0	3932
gi|583917612|gb|GAMJ01001909.1|	Ps_113299	98.96	1447	2	13	315	1757	6	1443	0	2579
gi|583917611|gb|GAMJ01001910.1|	Ps_107155	100	587	0	0	808	1394	17	603	0	1085
gi|583917608|gb|GAMJ01001911.1|	Ps_072885	99.91	1062	0	1	1	1062	1261	201	0	1954
gi|583917607|gb|GAMJ01001912.1|	Ps_083988	98.38	1108	10	7	1	1104	1120	17	0	1941
gi|583917606|gb|GAMJ01001913.1|	Ps_087114	98.28	1398	6	9	198	1577	1435	38	0	2438
gi|583917605|gb|GAMJ01001914.1|	Ps_080433	99.2	1377	2	9	4	1380	264	1631	0	2473
gi|583917604|gb|GAMJ01001915.1|	Ps_113874	99.59	1702	0	6	1	1698	79	1777	0	3097
gi|583917603|gb|GAMJ01001916.1|	Ps_088276	98.17	1038	9	8	58	1089	14	1047	0	1810
gi|583917602|gb|GAMJ01001917.1|	Ps_090548	99.82	1082	0	2	709	1789	1108	28	0	1986
gi|583917601|gb|GAMJ01001918.1|	Ps_068691	98.84	1120	7	6	606	1724	562	1676	0	2001
gi|583917600|gb|GAMJ01001919.1|	Ps_088005	98.05	563	4	7	1	560	439	997	0	972
gi|583917599|gb|GAMJ01001920.1|	Ps_109070	99.14	579	2	3	48	626	14	589	0	1038
gi|583917598|gb|GAMJ01001921.1|	Ps_107129	99.67	611	0	2	309	918	1	610	0	1116
gi|583917597|gb|GAMJ01001922.1|	Ps_110268	98.71	776	5	4	42	816	23	794	0	1373
gi|583917596|gb|GAMJ01001923.1|	Ps_081958	98.48	1513	13	5	326	1837	1	1504	0	2660
gi|583917595|gb|GAMJ01001924.1|	Ps_103136	99.83	595	0	1	16	609	2568	1974	0	1092
gi|583917594|gb|GAMJ01001925.1|	Ps_100974	97.1	1656	32	16	1	1651	1844	200	0	2785
gi|583917593|gb|GAMJ01001926.1|	Ps_088316	99.56	1144	0	5	27	1169	1164	25	0	2080
gi|583917592|gb|GAMJ01001927.1|	Ps_078724	97.92	1590	19	12	16	1597	2258	675	0	2745
gi|583917591|gb|GAMJ01001928.1|	Ps_073654	99.73	1500	2	2	281	1780	1844	347	0	2747
gi|583917590|gb|GAMJ01001929.1|	Ps_089180	99.96	2305	0	1	1	2304	2526	222	0	4250
gi|583917589|gb|GAMJ01001930.1|	Ps_122716	99.71	1698	1	4	1	1698	1342	3035	0	3107
gi|583917588|gb|GAMJ01001931.1|	Ps_037197	99.87	753	0	1	805	1557	752	1	0	1384
gi|583917587|gb|GAMJ01001932.1|	Ps_096620	99.61	514	1	1	303	815	804	291	0	937
gi|583917586|gb|GAMJ01001933.1|	Ps_089161	100	494	0	0	416	909	494	1	0	913
gi|583917585|gb|GAMJ01001934.1|	Ps_126929	98.2	500	3	6	1	500	494	1	0	869
gi|583917584|gb|GAMJ01001935.1|	Ps_112074	100	417	0	0	2	418	436	852	0	771
gi|583917583|gb|GAMJ01001936.1|	Ps_071369	100	425	0	0	124	548	425	1	0	785
gi|583917582|gb|GAMJ01001937.1|	Ps_119856	99.14	1634	8	6	10	1640	174	1804	0	2935
gi|583917581|gb|GAMJ01001938.1|	Ps_035957	98.48	792	9	3	376	1165	22	812	0	1393
gi|583917580|gb|GAMJ01001939.1|	Ps_115369	99.6	248	0	1	4	250	268	21	3e-126	451
gi|583917579|gb|GAMJ01001940.1|	Ps_090807	99.83	578	1	0	112	689	1	578	0	1062
gi|583917578|gb|GAMJ01001941.1|	Ps_092892	99.8	499	0	1	1969	2466	499	1	0	915
gi|583917577|gb|GAMJ01001942.1|	Ps_108336	99.16	1896	14	2	10	1905	1910	17	0	3411
gi|583917576|gb|GAMJ01001943.1|	Ps_077098	99.46	929	1	4	1	929	1060	136	0	1685
gi|583917575|gb|GAMJ01001944.1|	Ps_075867	99.57	1863	2	6	1	1860	2	1861	0	3391
gi|583917574|gb|GAMJ01001945.1|	Ps_078953	97.59	2494	25	20	2	2464	2516	27	0	4248
gi|583917573|gb|GAMJ01001946.1|	Ps_099978	98.87	1508	10	5	27	1530	1519	15	0	2684
gi|583917572|gb|GAMJ01001947.1|	Ps_114409	93.93	1384	62	18	528	1897	6	1381	0	2073
gi|583917571|gb|GAMJ01001948.1|	Ps_119606	99.85	682	0	1	719	1400	1	681	0	1253
gi|583917570|gb|GAMJ01001949.1|	Ps_073846	99.69	1278	3	1	23	1300	1282	6	0	2340
gi|583917569|gb|GAMJ01001950.1|	Ps_128425	100	534	0	0	493	1026	17	550	0	987
gi|583917568|gb|GAMJ01001951.1|	Ps_119248	98.98	1178	0	8	417	1585	1	1175	0	2098
gi|583917567|gb|GAMJ01001952.1|	Ps_076894	97.93	774	13	3	20	791	971	199	0	1338
gi|583917566|gb|GAMJ01001953.1|	Ps_118721	100	840	0	0	4	843	92	931	0	1552
gi|583917565|gb|GAMJ01001954.1|	Ps_107841	99.37	636	0	4	10	645	964	333	0	1149
gi|583917564|gb|GAMJ01001955.1|	Ps_113371	99.69	1624	1	4	24	1645	17	1638	0	2968
gi|583917562|gb|GAMJ01001957.1|	Ps_103215	99.68	1547	1	4	9	1555	1559	17	0	2828
gi|583917561|gb|GAMJ01001958.1|	Ps_105364	98.66	599	5	3	1	597	29	626	0	1059
gi|583917560|gb|GAMJ01001959.1|	Ps_104474	99.1	1888	13	3	56	1941	1886	1	0	3389
gi|583917559|gb|GAMJ01001960.1|	Ps_076850	99.74	2274	0	6	4	2276	66	2334	0	4161
gi|583917558|gb|GAMJ01001961.1|	Ps_066576	98.06	464	4	4	2	463	78	538	0	802
gi|583917557|gb|GAMJ01001962.1|	Ps_115469	99.94	1710	0	1	26	1735	41	1749	0	3151
gi|583917556|gb|GAMJ01001963.1|	Ps_117241	99.26	1750	11	2	7	1756	42	1789	0	3158
gi|583917555|gb|GAMJ01001964.1|	Ps_107987	99.91	1075	0	1	828	1902	56	1129	0	1978
gi|583917554|gb|GAMJ01001965.1|	Ps_105004	97.07	1196	21	6	63	1251	8	1196	0	2002
gi|583917553|gb|GAMJ01001966.1|	Ps_122027	100	536	0	0	1	536	538	3	0	990
gi|583917552|gb|GAMJ01001967.1|	Ps_108314	98.78	985	5	7	3	985	990	11	0	1746
gi|583917551|gb|GAMJ01001968.1|	Ps_113147	99.72	2112	3	3	3	2114	1	2109	0	3864
gi|583917550|gb|GAMJ01001969.1|	Ps_104209	99.59	980	1	3	137	1113	1	980	0	1786
gi|583917549|gb|GAMJ01001970.1|	Ps_102181	99.23	1034	2	1	1	1034	25	1052	0	1860
gi|583917548|gb|GAMJ01001971.1|	Ps_119252	100	1238	0	0	163	1400	2061	824	0	2287
gi|583917547|gb|GAMJ01001972.1|	Ps_103517	100	1374	0	0	112	1485	1	1374	0	2538
gi|583917546|gb|GAMJ01001973.1|	Ps_091865	96.44	505	13	5	643	1144	503	1	0	828
gi|583917545|gb|GAMJ01001974.1|	Ps_104396	99.62	1842	1	5	59	1896	1	1840	0	3358
gi|583917544|gb|GAMJ01001975.1|	Ps_107598	98.35	2181	26	6	772	2952	2	2172	0	3819
gi|583917543|gb|GAMJ01001976.1|	Ps_088420	99.24	916	2	2	552	1466	45	956	0	1648
gi|583917542|gb|GAMJ01001977.1|	Ps_098260	99.66	2386	1	6	1	2385	37	2416	0	4357
gi|583917540|gb|GAMJ01001979.1|	Ps_078913	100	1582	0	0	650	2231	1714	133	0	2922
gi|583917539|gb|GAMJ01001980.1|	Ps_098849	99.18	1458	0	12	1	1457	853	2299	0	2615
gi|583917538|gb|GAMJ01001981.1|	Ps_122286	98.23	1359	19	5	1	1359	402	1755	0	2372
gi|583917537|gb|GAMJ01001982.1|	Ps_115006	83.87	899	119	25	878	1763	2039	1154	0	833
gi|583917536|gb|GAMJ01001983.1|	Ps_089481	99.68	932	0	3	896	1827	1	929	0	1701
gi|583917535|gb|GAMJ01001984.1|	Ps_111633	99.58	2398	9	1	1	2398	38	2434	0	4372
gi|583917534|gb|GAMJ01001985.1|	Ps_118230	99.66	1769	1	4	39	1804	20	1786	0	3229
gi|583917533|gb|GAMJ01001986.1|	Ps_093612	99.56	1363	1	5	1	1362	275	1633	0	2479
gi|583917532|gb|GAMJ01001987.1|	Ps_097856	98.82	761	9	0	29	789	761	1	0	1356
gi|583917531|gb|GAMJ01001988.1|	Ps_126301	97.29	664	12	5	88	747	60	721	0	1123
gi|583917530|gb|GAMJ01001989.1|	Ps_081391	98.63	1455	10	10	1	1455	26	1470	0	2567
gi|583917529|gb|GAMJ01001990.1|	Ps_097461	100	1034	0	0	1135	2168	1141	108	0	1910
gi|583917528|gb|GAMJ01001991.1|	Ps_097646	99.94	1542	0	1	3	1544	1561	21	0	2841
gi|583917527|gb|GAMJ01001992.1|	Ps_110033	99.17	1205	4	6	615	1817	504	1704	0	2165
gi|583917526|gb|GAMJ01001993.1|	Ps_121444	99.87	1557	1	1	142	1698	23	1578	0	2863
gi|583917525|gb|GAMJ01001994.1|	Ps_113654	98.92	1665	3	13	4	1665	452	2104	0	2961
gi|583917524|gb|GAMJ01001995.1|	Ps_107791	100	573	0	0	13	585	57	629	0	1059
gi|583917523|gb|GAMJ01001996.1|	Ps_088330	100	516	0	0	139	654	39	554	0	953
gi|583917522|gb|GAMJ01001997.1|	Ps_090016	100	449	0	0	765	1213	9	457	0	830
gi|583917521|gb|GAMJ01001998.1|	Ps_107787	99.94	1620	0	1	8	1627	1619	1	0	2985
gi|583917520|gb|GAMJ01001999.1|	Ps_069136	100	1558	0	0	133	1690	1558	1	0	2878
gi|583917518|gb|GAMJ01002000.1|	Ps_045515	100	482	0	0	405	886	1	482	0	891
gi|583917516|gb|GAMJ01002001.1|	Ps_092216	100	285	0	0	26	310	2269	1985	3e-149	527
gi|583917515|gb|GAMJ01002002.1|	Ps_119190	99.45	2007	1	9	18	2023	33	2030	0	3639
gi|583917514|gb|GAMJ01002003.1|	Ps_107050	98.92	370	1	2	691	1060	12	378	0	658
gi|583917513|gb|GAMJ01002004.1|	Ps_109892	100	775	0	0	61	835	21	795	0	1432
gi|583917512|gb|GAMJ01002005.1|	Ps_129193	97.69	735	2	13	11	738	740	14	0	1253
gi|583917511|gb|GAMJ01002006.1|	Ps_080657	98.78	575	7	0	73	647	643	69	0	1024
gi|583917510|gb|GAMJ01002007.1|	Ps_075835	100	496	0	0	15	510	1	496	0	917
gi|583917509|gb|GAMJ01002008.1|	Ps_109146	99.26	1217	8	1	306	1521	1266	50	0	2198
gi|583917508|gb|GAMJ01002009.1|	Ps_115893	99.86	700	0	1	206	904	1	700	0	1286
gi|583917507|gb|GAMJ01002010.1|	Ps_119512	100	2222	0	0	14	2235	16	2237	0	4104
gi|583917506|gb|GAMJ01002011.1|	Ps_102670	98.74	1187	8	6	490	1674	20	1201	0	2102
[truncated: 65,317 more rows]

## Sheet: Kaspa_Franssen
Query	Reference	%_identity	alignment_length	mismatches	gap_openings	q_start	q_end	s_start	s_end	e_value	bit_score
gi|332514577|gb|JI981123.1|	Ps_126467	91.6	238	4	14	1	233	234	8	6e-86	316
gi|332514576|gb|JI981122.1|	Ps_129066	97.63	211	3	2	1	211	1289	1081	2e-100	364
gi|332514575|gb|JI981121.1|	Ps_129205	100	105	0	0	2	106	143	247	3e-49	195
gi|332514574|gb|JI981120.1|	Ps_107789	94.39	196	0	11	1	196	1815	1999	3e-78	291
gi|332514573|gb|JI981119.1|	Ps_040803	95.87	218	0	9	1	217	1	210	2e-94	344
gi|332514572|gb|JI981118.1|	Ps_093263	98.54	205	1	2	13	216	322	119	7e-100	363
gi|332514571|gb|JI981117.1|	Ps_082931	95.27	148	2	5	96	243	1828	1686	2e-60	231
gi|332514570|gb|JI981116.1|	Ps_067190	98.31	354	5	1	1	354	380	28	6e-177	619
gi|332514569|gb|JI981115.1|	Ps_126787	99	200	2	0	45	244	242	441	1e-98	359
gi|332514568|gb|JI981114.1|	Ps_127008	91.86	221	2	16	1	213	678	466	7e-80	296
gi|332514567|gb|JI981113.1|	Ps_127315	95.88	194	8	0	9	202	47	240	8e-89	326
gi|332514566|gb|JI981112.1|	Ps_099300	88.89	216	1	22	1	216	1843	1651	3e-64	244
gi|332514565|gb|JI981111.1|	Ps_099955	97.98	248	0	5	1	246	467	223	1e-118	425
gi|332514564|gb|JI981110.1|	Ps_120894	97.59	291	5	2	1	291	392	104	7e-141	499
gi|332514563|gb|JI981109.1|	Ps_104829	96.68	211	6	1	1	211	831	622	5e-96	350
gi|332514562|gb|JI981108.1|	Ps_075726	96.77	248	3	5	1	247	913	1156	1e-113	409
gi|332514561|gb|JI981107.1|	Ps_102195	99.15	235	1	1	1	235	1456	1223	1e-117	422
gi|332514560|gb|JI981106.1|	Ps_084591	94.38	320	2	7	1	320	1246	943	1e-134	479
gi|332514559|gb|JI981105.1|	Ps_089893	97.55	245	3	1	1	242	2556	2312	2e-116	418
gi|332514558|gb|JI981104.1|	Ps_095968	99.58	239	1	0	1	239	15	253	4e-122	436
gi|332514557|gb|JI981103.1|	Ps_128463	96.15	234	7	2	3	235	957	725	2e-105	381
gi|332514556|gb|JI981102.1|	Ps_008681	94.61	204	8	3	48	251	468	268	8e-85	313
gi|332514555|gb|JI981101.1|	Ps_128947	90.94	254	17	6	61	311	369	119	6e-92	337
gi|332514554|gb|JI981100.1|	Ps_108355	91.87	283	18	3	1	280	1158	878	1e-108	392
gi|332514553|gb|JI981099.1|	Ps_106806	95.93	270	5	6	1	270	687	950	6e-121	433
gi|332514552|gb|JI981098.1|	Ps_091570	92.57	202	8	7	7	208	220	414	1e-76	285
gi|332514551|gb|JI981097.1|	Ps_091571	95.35	258	3	8	1	258	235	483	2e-111	401
gi|332514550|gb|JI981096.1|	Ps_071121	92.59	270	16	4	2	271	410	675	2e-106	385
gi|332514549|gb|JI981095.1|	Ps_072286	89.07	375	29	9	4	373	614	247	2e-127	455
gi|332514548|gb|JI981094.1|	Ps_105221	95.82	263	1	10	1	263	506	758	6e-116	416
gi|332514547|gb|JI981093.1|	Ps_006327	91.67	96	6	2	80	174	368	274	3e-30	132
gi|332514546|gb|JI981092.1|	Ps_126507	98.16	272	4	1	1	272	661	391	8e-135	479
gi|332514545|gb|JI981091.1|	Ps_073470	95.42	262	9	1	1	259	113	374	2e-116	418
gi|332514544|gb|JI981090.1|	Ps_127272	94.85	194	8	2	43	235	550	358	2e-81	302
gi|332514543|gb|JI981089.1|	Ps_070447	91.28	172	14	1	81	252	71	241	7e-61	233
gi|332514542|gb|JI981088.1|	Ps_070006	90.82	98	8	1	63	160	439	343	9e-30	130
gi|332514541|gb|JI981087.1|	Ps_128971	99.43	174	1	0	7	180	332	505	5e-86	316
gi|332514540|gb|JI981086.1|	Ps_129144	97.92	240	5	0	1	240	661	422	6e-116	416
gi|332514539|gb|JI981085.1|	Ps_124323	99.58	236	1	0	1	236	856	621	2e-120	431
gi|332514538|gb|JI981084.1|	Ps_071549	97.48	238	5	1	4	241	7	243	7e-115	412
gi|332514537|gb|JI981083.1|	Ps_073477	99.1	221	0	2	8	228	194	412	7e-110	396
gi|332514536|gb|JI981082.1|	Ps_072923	99.41	170	1	0	63	232	1	170	1e-83	309
gi|332514535|gb|JI981081.1|	Ps_094827	100	286	0	0	93	378	377	92	1e-149	529
gi|332514534|gb|JI981080.1|	Ps_110418	98.47	196	3	0	1	196	196	1	1e-94	346
gi|332514533|gb|JI981079.1|	Ps_127577	99.1	335	1	2	1	335	350	18	2e-171	601
gi|332514532|gb|JI981078.1|	Ps_098661	100	146	0	0	99	244	622	477	5e-72	270
gi|332514531|gb|JI981077.1|	Ps_071934	92.41	303	10	7	37	335	300	7	6e-117	420
gi|332514530|gb|JI981076.1|	Ps_092137	99.6	252	1	0	1	252	365	114	3e-129	460
gi|332514529|gb|JI981075.1|	Ps_074153	99.46	185	1	0	2	186	685	501	4e-92	337
gi|332514528|gb|JI981074.1|	Ps_097968	98.73	236	3	0	8	243	111	346	5e-117	420
gi|332514527|gb|JI981073.1|	Ps_071934	97.22	144	4	0	115	258	300	157	3e-64	244
gi|332514526|gb|JI981072.1|	Ps_094059	97.62	252	6	0	1	252	261	512	6e-121	433
gi|332514525|gb|JI981071.1|	Ps_078781	94.81	212	9	2	8	218	29	239	7e-90	329
gi|332514524|gb|JI981070.1|	Ps_085396	97.33	225	4	2	1	225	302	524	2e-105	381
gi|332514523|gb|JI981069.1|	Ps_076791	91.79	207	13	4	69	273	575	779	2e-76	285
gi|332514522|gb|JI981068.1|	Ps_015105	99.49	197	1	0	61	257	227	31	1e-98	359
gi|332514521|gb|JI981067.1|	Ps_070446	93.77	289	11	5	8	290	23	310	3e-119	427
gi|332514520|gb|JI981066.1|	Ps_075037	97.2	250	0	7	57	306	493	251	8e-116	416
gi|332514519|gb|JI981065.1|	Ps_129120	98.08	261	1	4	1	261	472	728	2e-126	451
gi|332514518|gb|JI981064.1|	Ps_030646	93.29	149	7	3	2	149	120	266	6e-56	217
gi|332514517|gb|JI981063.1|	Ps_064294	98.1	158	3	0	1	158	158	1	1e-73	276
gi|332514516|gb|JI981062.1|	Ps_070426	96.59	264	9	0	1	264	299	36	1e-122	438
gi|332514515|gb|JI981061.1|	Ps_087946	98.58	211	3	0	1	211	1826	2036	3e-103	374
gi|332514514|gb|JI981060.1|	Ps_127463	92.33	287	15	4	1	282	962	678	2e-111	401
gi|332514513|gb|JI981059.1|	Ps_101491	99.01	303	0	2	1	303	335	36	4e-153	540
gi|332514512|gb|JI981058.1|	Ps_071014	99.59	244	1	0	1	244	728	485	7e-125	446
gi|332514511|gb|JI981057.1|	Ps_074207	99.25	266	1	1	1	266	399	135	8e-135	479
gi|332514510|gb|JI981056.1|	Ps_042682	96.36	110	3	1	2	111	15	123	8e-45	180
gi|332514509|gb|JI981055.1|	Ps_076813	99.63	269	1	0	1	269	476	744	1e-138	492
gi|332514508|gb|JI981054.1|	Ps_042748	96	250	10	0	2	251	790	541	4e-113	407
gi|332514507|gb|JI981053.1|	Ps_013595	99.4	166	1	0	71	236	1	166	5e-82	303
gi|332514506|gb|JI981052.1|	Ps_072501	99.05	316	1	2	66	381	828	1141	9e-161	566
gi|332514505|gb|JI981051.1|	Ps_100701	90.09	333	28	5	1	331	191	520	4e-119	427
gi|332514504|gb|JI981050.1|	Ps_080546	99.55	220	1	0	27	246	77	296	2e-111	401
gi|332514503|gb|JI981049.1|	Ps_128934	98.62	290	4	0	2	291	20	309	2e-145	514
gi|332514502|gb|JI981048.1|	Ps_098097	100	178	0	0	2	179	819	996	7e-90	329
gi|332514501|gb|JI981047.1|	Ps_089234	99.67	304	1	0	1	304	573	876	4e-158	556
gi|332514500|gb|JI981046.1|	Ps_073366	99.53	212	1	0	1	212	865	654	4e-107	387
gi|332514499|gb|JI981045.1|	Ps_103660	96.87	351	5	3	1	351	1288	1632	8e-166	582
gi|332514498|gb|JI981044.1|	Ps_129123	97.37	380	9	1	1	379	544	165	0	645
gi|332514497|gb|JI981043.1|	Ps_112053	98.29	234	0	4	9	238	999	766	3e-113	407
gi|332514496|gb|JI981042.1|	Ps_129068	99.52	209	1	0	35	243	1452	1244	2e-105	381
gi|332514495|gb|JI981041.1|	Ps_108969	97.18	248	2	3	1	248	898	1140	2e-115	414
gi|332514494|gb|JI981040.1|	Ps_120332	97.94	97	2	0	136	232	1964	2060	2e-41	169
gi|332514493|gb|JI981039.1|	Ps_070099	99.58	236	1	0	8	243	21	256	2e-120	431
gi|332514492|gb|JI981038.1|	Ps_028372	100	122	0	0	154	275	274	153	1e-58	226
gi|332514491|gb|JI981037.1|	Ps_038019	94.7	132	5	2	85	216	262	133	4e-52	204
gi|332514490|gb|JI981036.1|	Ps_092443	98.22	281	4	1	4	284	764	485	4e-138	490
gi|332514489|gb|JI981035.1|	Ps_078526	98.81	168	1	1	59	226	229	395	2e-80	298
gi|332514488|gb|JI981034.1|	Ps_070429	94.21	259	15	0	98	356	180	438	1e-109	396
gi|332514487|gb|JI981033.1|	Ps_109111	99.58	236	1	0	1	236	112	347	2e-120	431
gi|332514486|gb|JI981032.1|	Ps_068581	98.48	198	3	0	67	264	624	821	7e-96	350
gi|332514485|gb|JI981031.1|	Ps_076333	93.86	228	2	3	11	238	1123	908	6e-91	333
gi|332514484|gb|JI981030.1|	Ps_070446	92.29	415	22	9	15	423	19	429	4e-165	580
gi|332514483|gb|JI981029.1|	Ps_097967	81.82	264	23	17	1	253	985	736	2e-50	198
gi|332514482|gb|JI981028.1|	Ps_109995	99.55	222	1	0	1	222	892	671	1e-112	405
gi|332514481|gb|JI981027.1|	Ps_126803	89.88	257	23	3	1	256	370	116	3e-89	327
gi|332514480|gb|JI981026.1|	Ps_126780	97.49	319	2	5	1	318	544	857	4e-153	540
gi|332514479|gb|JI981025.1|	Ps_127476	95.09	224	10	1	1	224	61	283	1e-97	355
gi|332514478|gb|JI981024.1|	Ps_072513	99.07	215	2	0	24	238	824	610	4e-107	387
gi|332514477|gb|JI981023.1|	Ps_088991	97.31	223	1	4	19	239	618	837	1e-103	375
gi|332514476|gb|JI981022.1|	Ps_103831	99.22	258	2	0	1	258	1479	1222	6e-131	466
gi|332514475|gb|JI981021.1|	Ps_105120	94.27	227	5	5	1	225	351	131	3e-93	340
gi|332514474|gb|JI981020.1|	Ps_045877	98.91	184	2	0	134	317	1	184	1e-89	329
gi|332514473|gb|JI981019.1|	Ps_070546	89.27	177	4	13	24	200	251	90	3e-53	207
gi|332514472|gb|JI981018.1|	Ps_090270	99.53	212	0	1	1	212	1682	1472	1e-106	385
gi|332514471|gb|JI981017.1|	Ps_103821	98.06	309	2	4	4	311	813	508	6e-152	536
gi|332514470|gb|JI981016.1|	Ps_095233	95.69	255	11	0	68	322	420	166	4e-114	411
gi|332514469|gb|JI981015.1|	Ps_074736	97.14	245	4	3	5	248	367	609	3e-114	411
gi|332514468|gb|JI981014.1|	Ps_068633	96.31	244	9	0	1	244	679	922	2e-111	401
gi|332514467|gb|JI981013.1|	Ps_112659	98.93	280	0	3	50	329	1083	807	3e-140	497
gi|332514466|gb|JI981012.1|	Ps_115514	96.75	277	6	3	1	276	821	547	1e-128	459
gi|332514465|gb|JI981011.1|	Ps_092224	98.39	249	4	0	1	249	1899	2147	1e-122	438
gi|332514464|gb|JI981010.1|	Ps_093246	100	220	0	0	1	220	215	434	3e-113	407
gi|332514463|gb|JI981009.1|	Ps_086503	100	259	0	0	1	259	472	214	8e-135	479
gi|332514462|gb|JI981008.1|	Ps_113178	97.32	261	2	5	1	261	1542	1287	1e-122	438
gi|332514461|gb|JI981007.1|	Ps_072365	97.64	212	0	5	1	212	355	149	9e-99	359
gi|332514460|gb|JI981006.1|	Ps_112859	98.8	333	1	3	1	333	585	914	1e-168	592
gi|332514459|gb|JI981005.1|	Ps_123216	99.62	261	1	0	1	261	467	727	3e-134	477
gi|332514458|gb|JI981004.1|	Ps_070452	92.19	269	14	7	1	268	82	344	1e-103	375
gi|332514457|gb|JI981003.1|	Ps_126099	97.58	248	5	1	1	247	450	203	1e-118	425
gi|332514456|gb|JI981002.1|	Ps_085397	93.21	265	1	6	1	250	602	340	4e-103	374
gi|332514455|gb|JI981001.1|	Ps_070564	98.18	165	2	1	90	254	80	243	1e-77	289
gi|332514454|gb|JI981000.1|	Ps_079657	97.34	301	7	1	1	301	544	245	9e-145	512
gi|332514453|gb|JI980999.1|	Ps_085896	100	260	0	0	1	260	1034	775	2e-135	481
gi|332514452|gb|JI980998.1|	Ps_126934	94.89	274	5	9	8	280	53	318	1e-117	422
gi|332514451|gb|JI980997.1|	Ps_072811	97.93	242	3	2	1	241	755	515	2e-116	418
gi|332514450|gb|JI980996.1|	Ps_098381	99.48	191	1	0	1	191	256	66	2e-95	348
gi|332514449|gb|JI980995.1|	Ps_071401	99.12	228	2	0	1	228	295	68	5e-114	411
gi|332514448|gb|JI980994.1|	Ps_087841	96.89	161	4	1	1	161	1533	1374	2e-71	268
gi|332514447|gb|JI980993.1|	Ps_128478	96.27	268	0	9	1	268	738	995	2e-120	431
gi|332514446|gb|JI980992.1|	Ps_082098	98.86	264	1	2	1	263	831	1093	1e-132	472
gi|332514445|gb|JI980991.1|	Ps_070792	98.18	329	3	3	1	327	498	171	2e-162	571
gi|332514444|gb|JI980990.1|	Ps_078832	99.47	377	1	1	1	376	899	1275	0	684
gi|332514443|gb|JI980989.1|	Ps_063026	100	261	0	0	15	275	5	265	8e-136	483
gi|332514442|gb|JI980988.1|	Ps_082214	96.84	253	5	3	1	252	801	1051	6e-117	420
gi|332514441|gb|JI980987.1|	Ps_042222	87.34	237	13	6	132	367	356	136	2e-67	255
gi|332514440|gb|JI980986.1|	Ps_110857	93.7	254	2	13	24	277	1087	848	2e-101	368
gi|332514439|gb|JI980985.1|	Ps_071080	99.1	223	0	2	7	229	1040	820	7e-111	399
gi|332514438|gb|JI980984.1|	Ps_098886	97.84	232	3	2	7	238	878	649	6e-111	399
gi|332514437|gb|JI980983.1|	Ps_124658	98.06	155	0	3	143	296	953	1105	8e-71	267
gi|332514436|gb|JI980982.1|	Ps_107460	96.47	312	7	4	1	311	734	1042	3e-145	514
gi|332514435|gb|JI980981.1|	Ps_115512	91.89	185	12	3	60	244	196	15	2e-67	255
gi|332514434|gb|JI980980.1|	Ps_085185	95.49	266	6	6	1	266	326	585	5e-117	420
gi|332514433|gb|JI980979.1|	Ps_129232	97.78	135	0	2	11	145	1638	1507	1e-59	230
gi|332514432|gb|JI980978.1|	Ps_128495	93.53	201	11	2	40	239	19	218	2e-80	298
gi|332514431|gb|JI980977.1|	Ps_088974	95.6	341	0	9	1	341	362	687	8e-151	532
gi|332514430|gb|JI980976.1|	Ps_072807	90.21	286	1	20	1	285	728	987	3e-95	348
gi|332514429|gb|JI980975.1|	Ps_078622	97.42	233	6	0	10	242	1016	784	6e-111	399
gi|332514428|gb|JI980974.1|	Ps_083256	96.13	284	1	9	1	284	452	725	1e-127	455
gi|332514427|gb|JI980973.1|	Ps_034245	92.35	183	8	5	90	268	332	152	2e-67	255
gi|332514426|gb|JI980972.1|	Ps_086940	99.21	252	1	1	10	261	1131	881	5e-127	453
gi|332514425|gb|JI980971.1|	Ps_083658	95.48	221	6	2	2	218	1022	802	1e-98	359
gi|332514424|gb|JI980970.1|	Ps_078804	96.12	129	4	1	1	129	355	228	1e-53	209
gi|332514423|gb|JI980969.1|	Ps_124277	99.64	276	1	0	131	406	374	99	2e-142	505
gi|332514422|gb|JI980968.1|	Ps_076182	100	160	0	0	1	160	21	180	8e-80	296
gi|332514421|gb|JI980967.1|	Ps_076677	99.03	207	2	0	1	207	494	288	1e-102	372
gi|332514420|gb|JI980966.1|	Ps_119514	98.49	199	1	2	2	199	1369	1566	7e-96	350
gi|332514419|gb|JI980965.1|	Ps_070951	97.91	287	5	1	1	287	413	698	2e-140	497
gi|332514418|gb|JI980964.1|	Ps_069927	100	123	0	0	195	317	136	14	4e-59	228
gi|332514417|gb|JI980963.1|	Ps_108590	96.89	289	1	8	1	289	502	782	3e-134	477
gi|332514416|gb|JI980962.1|	Ps_059475	99.65	285	1	0	73	357	1	285	2e-147	521
gi|332514415|gb|JI980961.1|	Ps_027019	97.55	163	1	3	160	320	1	162	1e-73	276
gi|332514414|gb|JI980960.1|	Ps_128463	98.74	238	3	0	1	238	725	962	3e-118	424
gi|332514413|gb|JI980959.1|	Ps_093875	95.67	231	3	7	12	242	884	661	2e-100	364
gi|332514412|gb|JI980958.1|	Ps_118431	96.02	251	7	3	1	250	685	437	1e-112	405
gi|332514411|gb|JI980957.1|	Ps_085847	82.65	340	44	15	56	389	89	419	8e-77	287
gi|332514410|gb|JI980956.1|	Ps_072221	98.43	255	2	1	1	255	44	296	2e-125	448
gi|332514409|gb|JI980955.1|	Ps_075822	94.12	238	13	1	1	238	1216	1452	3e-99	361
gi|332514408|gb|JI980954.1|	Ps_092719	97.29	258	3	4	9	266	521	268	5e-122	436
gi|332514407|gb|JI980953.1|	Ps_075207	99.01	101	1	0	1	101	53	153	3e-45	182
gi|332514406|gb|JI980952.1|	Ps_072252	95.42	284	3	5	1	284	382	655	3e-124	444
gi|332514405|gb|JI980951.1|	Ps_070436	91.74	436	33	3	1	435	452	19	8e-172	603
gi|332514404|gb|JI980950.1|	Ps_082817	99.53	213	1	0	9	221	897	685	3e-108	390
gi|332514403|gb|JI980949.1|	Ps_073705	99.64	280	1	0	11	290	24	303	9e-145	512
gi|332514402|gb|JI980948.1|	Ps_110862	98.41	252	4	0	1	252	785	534	8e-125	446
gi|332514401|gb|JI980947.1|	Ps_073403	98.7	230	2	1	9	238	101	329	3e-113	407
gi|332514400|gb|JI980946.1|	Ps_087889	98.08	260	5	0	1	260	941	1200	5e-127	453
gi|332514399|gb|JI980945.1|	Ps_069517	100	129	0	0	104	232	1593	1465	1e-62	239
gi|332514398|gb|JI980944.1|	Ps_045701	99.17	241	1	1	2	242	19	258	6e-121	433
gi|332514397|gb|JI980943.1|	Ps_103821	97.13	314	2	7	1	314	470	776	1e-148	525
gi|332514396|gb|JI980942.1|	Ps_127249	98.59	284	1	3	1	283	447	166	7e-141	499
gi|332514395|gb|JI980941.1|	Ps_128934	97.21	359	9	1	1	359	377	20	5e-173	606
gi|332514394|gb|JI980940.1|	Ps_069030	97.69	130	1	2	1	130	1030	903	2e-57	222
gi|332514393|gb|JI980939.1|	Ps_070437	98.1	211	4	0	60	270	81	291	2e-101	368
gi|332514392|gb|JI980938.1|	Ps_100796	99.63	271	0	1	93	363	1	270	4e-139	494
gi|332514391|gb|JI980937.1|	Ps_129162	99	301	3	0	115	415	272	572	2e-153	542
gi|332514390|gb|JI980936.1|	Ps_069889	97.1	241	4	3	1	241	494	731	4e-113	407
gi|332514389|gb|JI980935.1|	Ps_114006	99.44	178	1	0	147	324	1277	1100	5e-88	324
gi|332514388|gb|JI980934.1|	Ps_024545	98.89	90	0	1	152	241	134	46	1e-38	159
gi|332514387|gb|JI980933.1|	Ps_116823	95.58	181	1	7	178	357	325	151	3e-76	285
gi|332514386|gb|JI980932.1|	Ps_075524	91.78	73	3	3	190	262	609	540	3e-20	99
gi|332514385|gb|JI980931.1|	Ps_075893	98.44	192	3	0	42	233	192	1	1e-92	339
gi|332514384|gb|JI980930.1|	Ps_074409	98.17	218	1	1	1	218	388	174	2e-104	377
gi|332514383|gb|JI980929.1|	Ps_102553	99.05	210	1	1	30	239	3	211	1e-103	375
gi|332514382|gb|JI980928.1|	Ps_086096	99.29	280	2	0	1	280	412	133	4e-143	507
gi|332514381|gb|JI980927.1|	Ps_006785	97.03	236	2	5	21	256	20	250	3e-109	394
gi|332514380|gb|JI980926.1|	Ps_089610	97.48	238	2	4	2	236	886	650	4e-112	403
gi|332514378|gb|JI980924.1|	Ps_129115	97.18	354	8	2	2	354	762	410	3e-170	597
gi|332514377|gb|JI980923.1|	Ps_035176	94.86	214	10	1	59	271	1	214	5e-92	337
gi|332514376|gb|JI980922.1|	Ps_080824	95.48	310	11	3	1	310	329	635	1e-138	492
gi|332514375|gb|JI980921.1|	Ps_069930	98.47	262	2	2	1	261	664	924	3e-129	460
gi|332514374|gb|JI980920.1|	Ps_129123	98.47	262	3	1	1	262	362	622	3e-129	460
gi|332514373|gb|JI980919.1|	Ps_045310	98.21	280	5	0	1	280	507	228	4e-138	490
gi|332514372|gb|JI980918.1|	Ps_083511	98.12	213	1	3	13	225	30	239	5e-102	370
gi|332514371|gb|JI980917.1|	Ps_087524	99.48	192	0	1	16	207	1335	1525	2e-95	348
gi|332514370|gb|JI980916.1|	Ps_129109	97.06	204	1	4	3	205	223	24	1e-92	339
gi|332514369|gb|JI980915.1|	Ps_128947	95.71	233	9	1	43	275	357	126	5e-103	374
gi|332514368|gb|JI980914.1|	Ps_127484	88.41	276	16	15	1	273	545	807	2e-86	318
gi|332514367|gb|JI980913.1|	Ps_073866	100	104	0	0	78	181	1	104	1e-48	193
gi|332514366|gb|JI980912.1|	Ps_071934	94.35	248	11	3	63	308	300	54	4e-104	377
gi|332514365|gb|JI980911.1|	Ps_086993	97.54	122	1	2	103	224	234	353	3e-53	207
gi|332514364|gb|JI980910.1|	Ps_074003	98.33	240	3	1	2	241	326	564	4e-117	420
gi|332514363|gb|JI980909.1|	Ps_073494	98.48	263	2	2	3	263	846	584	8e-130	462
gi|332514362|gb|JI980908.1|	Ps_107289	97.14	210	4	2	47	256	262	55	1e-97	355
gi|332514361|gb|JI980907.1|	Ps_093270	99.33	300	2	0	3	302	229	528	9e-155	545
gi|332514360|gb|JI980906.1|	Ps_084262	98.74	238	3	0	1	238	247	10	1e-118	425
gi|332514359|gb|JI980905.1|	Ps_128503	94.62	223	4	7	24	246	792	578	1e-92	339
gi|332514358|gb|JI980904.1|	Ps_129123	91.54	272	16	6	1	271	589	324	2e-101	368
gi|332514357|gb|JI980903.1|	Ps_034182	100	132	0	0	20	151	91	222	3e-64	244
gi|332514356|gb|JI980902.1|	Ps_129119	94.36	266	12	3	1	265	397	660	1e-113	409
gi|332514355|gb|JI980901.1|	Ps_129119	97.36	265	4	3	1	265	575	836	2e-125	448
gi|332514354|gb|JI980900.1|	Ps_074587	92.11	190	2	12	16	204	537	714	3e-68	257
gi|332514353|gb|JI980899.1|	Ps_127216	96.76	185	2	4	22	203	752	569	9e-84	309
gi|332514352|gb|JI980898.1|	Ps_107950	97.29	258	1	5	1	258	554	805	7e-121	433
gi|332514351|gb|JI980897.1|	Ps_006785	95.65	184	1	7	18	200	20	197	2e-77	289
gi|332514350|gb|JI980896.1|	Ps_128478	95.44	241	2	9	1	241	653	422	3e-104	377
gi|332514349|gb|JI980895.1|	Ps_015616	89.35	216	2	20	6	221	816	622	2e-66	252
gi|332514348|gb|JI980894.1|	Ps_068710	95.28	212	3	5	1	212	34	238	8e-90	329
gi|332514347|gb|JI980893.1|	Ps_081771	92.99	328	3	19	1	323	400	88	4e-129	460
gi|332514346|gb|JI980892.1|	Ps_124272	93.26	282	7	11	1	280	1402	1131	7e-116	416
gi|332514345|gb|JI980891.1|	Ps_121555	95.05	222	2	6	67	288	1455	1243	1e-93	342
gi|332514344|gb|JI980890.1|	Ps_129123	95.37	259	6	6	1	259	748	496	3e-114	411
gi|332514343|gb|JI980889.1|	Ps_087250	96.31	325	7	5	14	334	564	241	3e-150	531
gi|332514342|gb|JI980888.1|	Ps_073986	95.89	146	1	3	1	146	494	634	2e-60	231
gi|332514341|gb|JI980887.1|	Ps_129123	96.93	261	2	6	1	261	562	308	6e-121	433
gi|332514340|gb|JI980886.1|	Ps_107852	89.01	182	17	3	10	191	164	342	2e-57	222
gi|332514339|gb|JI980885.1|	Ps_070683	94.2	293	3	14	1	288	352	635	6e-122	436
gi|332514338|gb|JI980884.1|	Ps_129123	98.12	266	3	2	1	265	572	308	6e-131	466
gi|332514337|gb|JI980883.1|	Ps_104824	90.03	311	1	21	1	311	693	973	1e-103	375
gi|332514336|gb|JI980882.1|	Ps_128470	90.38	239	3	20	12	246	23	245	8e-80	296
gi|332514335|gb|JI980881.1|	Ps_081525	92.53	281	2	19	1	275	438	705	2e-106	385
gi|332514334|gb|JI980880.1|	Ps_127008	90.87	219	1	18	1	219	829	630	1e-73	276
gi|332514333|gb|JI980879.1|	Ps_128463	96.69	242	2	6	2	241	962	725	2e-110	398
gi|332514332|gb|JI980878.1|	Ps_073765	95.2	229	0	10	35	260	1208	988	2e-96	351
gi|332514331|gb|JI980877.1|	Ps_129118	98.86	264	1	2	1	264	656	395	5e-132	470
gi|332514330|gb|JI980876.1|	Ps_090387	94.63	335	3	13	24	356	824	503	5e-143	507
gi|332514329|gb|JI980875.1|	Ps_129151	97.87	188	2	2	50	235	1064	877	1e-88	326
gi|332514328|gb|JI980874.1|	Ps_023035	98.41	189	0	3	1	189	186	1	8e-90	329
gi|332514327|gb|JI980873.1|	Ps_112784	99.5	200	0	1	3	202	617	815	7e-100	363
gi|332514326|gb|JI980872.1|	Ps_128470	96.83	252	6	2	1	251	363	613	5e-117	420
gi|332514325|gb|JI980871.1|	Ps_097989	97.93	241	4	1	20	260	492	253	1e-117	422
gi|332514324|gb|JI980870.1|	Ps_089794	95.82	239	2	8	7	243	1488	1256	6e-106	383
gi|332514323|gb|JI980869.1|	Ps_105479	96.88	192	1	5	31	221	973	786	2e-86	318
gi|332514322|gb|JI980868.1|	Ps_124016	90.95	221	4	16	15	229	707	497	2e-76	285
gi|332514321|gb|JI980867.1|	Ps_086762	97.08	274	3	5	1	272	380	110	1e-128	459
gi|332514320|gb|JI980866.1|	Ps_127484	92.31	364	10	16	1	359	708	358	2e-142	505
gi|332514319|gb|JI980865.1|	Ps_096253	96.09	281	0	9	2	282	757	1026	3e-125	448
gi|332514318|gb|JI980864.1|	Ps_069927	96.27	241	0	9	1	240	421	653	5e-107	387
gi|332514317|gb|JI980863.1|	Ps_128488	99.12	226	1	1	1	226	295	71	3e-113	407
gi|332514316|gb|JI980862.1|	Ps_124404	93.37	362	7	17	4	360	548	199	7e-147	520
gi|332514315|gb|JI980861.1|	Ps_014737	97.13	209	3	3	104	311	1	207	7e-97	353
gi|332514314|gb|JI980860.1|	Ps_129119	96.41	251	3	6	1	250	449	694	1e-113	409
gi|332514313|gb|JI980859.1|	Ps_069361	97.71	262	2	4	9	268	1226	967	2e-126	451
gi|332514312|gb|JI980858.1|	Ps_127484	92.63	312	8	14	1	310	421	719	2e-121	435
gi|332514311|gb|JI980857.1|	Ps_070429	96.02	226	6	3	1	226	444	222	2e-100	364
gi|332514310|gb|JI980856.1|	Ps_072426	89.49	257	7	19	1	257	540	304	1e-83	309
gi|332514309|gb|JI980855.1|	Ps_099025	90.98	266	7	17	1	261	679	932	2e-95	348
gi|332514308|gb|JI980854.1|	Ps_076031	97.77	269	6	0	2	270	1065	797	1e-133	475
gi|332514307|gb|JI980853.1|	Ps_125956	96.83	221	1	5	5	222	14	231	2e-100	364
gi|332514306|gb|JI980852.1|	Ps_064848	97.04	270	7	1	10	279	348	616	5e-127	453
gi|332514305|gb|JI980851.1|	Ps_094299	98.89	270	0	2	1	270	690	956	8e-135	479
gi|332514304|gb|JI980850.1|	Ps_129119	95.35	258	8	4	1	257	670	416	4e-113	407
gi|332514303|gb|JI980849.1|	Ps_095195	91.64	299	23	2	1	299	307	603	1e-114	412
gi|332514302|gb|JI980848.1|	Ps_094502	95.67	323	2	12	45	367	45	355	4e-144	510
gi|332514301|gb|JI980847.1|	Ps_129130	96.04	202	2	6	121	320	261	64	1e-88	326
gi|332514300|gb|JI980846.1|	Ps_115098	96.27	268	3	7	1	266	437	175	5e-122	436
gi|332514299|gb|JI980845.1|	Ps_127271	97.66	342	5	3	7	347	581	242	2e-166	584
gi|332514298|gb|JI980844.1|	Ps_074993	93.07	231	2	6	10	240	21	237	1e-88	326
gi|332514297|gb|JI980843.1|	Ps_073564	90.98	244	8	14	4	247	79	308	7e-86	316
gi|332514296|gb|JI980842.1|	Ps_129123	88.52	270	14	17	1	266	628	372	9e-85	313
gi|332514295|gb|JI980841.1|	Ps_097056	97.34	413	1	10	3	410	275	682	0	695
gi|332514294|gb|JI980840.1|	Ps_092120	98.62	217	1	2	2	218	935	721	5e-106	383
gi|332514293|gb|JI980839.1|	Ps_086863	91.59	226	11	7	2	223	422	643	1e-83	309
gi|332514292|gb|JI980838.1|	Ps_128477	99.1	223	0	2	7	228	122	343	6e-111	399
gi|332514291|gb|JI980837.1|	Ps_087836	95.52	290	2	6	1	283	436	151	1e-127	455
gi|332514290|gb|JI980836.1|	Ps_079097	97.8	364	0	8	1	364	1188	833	2e-177	621
gi|332514289|gb|JI980835.1|	Ps_042258	95.34	236	1	10	23	258	341	116	6e-101	366
gi|332514288|gb|JI980834.1|	Ps_044817	96.63	178	1	5	62	238	1	174	1e-78	292
gi|332514287|gb|JI980833.1|	Ps_098917	95.76	236	1	7	31	263	141	370	1e-102	372
gi|332514286|gb|JI980832.1|	Ps_090310	92.12	203	10	6	1	203	149	345	3e-75	281
gi|332514285|gb|JI980831.1|	Ps_044759	92	425	15	16	1	424	814	1220	1e-164	579
gi|332514284|gb|JI980830.1|	Ps_081525	97.73	220	3	2	12	229	31	250	3e-104	377
gi|332514283|gb|JI980829.1|	Ps_129118	97.09	275	1	6	1	272	709	979	1e-128	459
gi|332514282|gb|JI980828.1|	Ps_035175	87.5	192	12	5	1	181	15	205	4e-54	211
gi|332514281|gb|JI980827.1|	Ps_070683	93.95	248	3	12	8	251	400	161	5e-102	370
gi|332514280|gb|JI980826.1|	Ps_093270	95.56	293	1	11	1	293	500	220	1e-128	459
gi|332514279|gb|JI980825.1|	Ps_080289	95.98	224	5	4	8	231	708	489	3e-99	361
gi|332514278|gb|JI980824.1|	Ps_069931	97.65	213	2	3	10	221	108	318	7e-100	363
gi|332514277|gb|JI980823.1|	Ps_129122	98.21	223	1	3	4	226	846	1065	4e-107	387
gi|332514276|gb|JI980822.1|	Ps_124272	90.76	303	23	5	35	335	1745	1446	8e-111	399
gi|332514275|gb|JI980821.1|	Ps_058830	91.22	148	2	11	111	257	299	162	1e-48	193
gi|332514274|gb|JI980820.1|	Ps_127595	95.88	267	7	4	1	266	1623	1360	8e-120	429
gi|332514273|gb|JI980819.1|	Ps_126714	98.83	256	2	1	1	256	902	1156	1e-127	455
gi|332514272|gb|JI980818.1|	Ps_129123	96.32	272	3	7	1	272	525	261	1e-123	442
gi|332514271|gb|JI980817.1|	Ps_075629	92.61	176	3	6	1	174	342	509	3e-64	244
gi|332514270|gb|JI980816.1|	Ps_083995	96.17	209	4	4	10	217	2954	2749	2e-94	344
gi|332514269|gb|JI980815.1|	Ps_129122	97.76	223	2	3	1	221	844	1065	2e-105	381
gi|332514268|gb|JI980814.1|	Ps_045701	96.91	194	0	6	24	214	189	379	5e-87	320
gi|332514267|gb|JI980813.1|	Ps_070441	92.63	312	18	5	67	377	97	404	4e-124	444
gi|332514266|gb|JI980812.1|	Ps_118431	99.62	264	1	0	1	264	754	491	2e-136	484
gi|332514265|gb|JI980811.1|	Ps_128470	98.1	211	2	2	12	222	763	555	4e-102	370
gi|332514264|gb|JI980810.1|	Ps_069361	98.37	246	1	3	22	265	977	1221	3e-120	431
gi|332514263|gb|JI980809.1|	Ps_127631	94.76	229	2	10	3	231	374	592	6e-96	350
gi|332514262|gb|JI980808.1|	Ps_069931	98.13	214	0	4	6	217	108	319	4e-102	370
gi|332514261|gb|JI980807.1|	Ps_070439	96.82	472	13	2	1	471	550	80	0	787
gi|332514260|gb|JI980806.1|	Ps_082171	97.94	243	2	3	200	441	241	1	3e-116	418
gi|332514259|gb|JI980805.1|	Ps_127322	95.18	456	7	15	1	447	281	730	0	713
gi|332514258|gb|JI980804.1|	Ps_083995	97.72	219	2	3	2	220	2955	2740	3e-103	374
gi|332514257|gb|JI980803.1|	Ps_129123	95.26	232	2	9	1	229	840	1065	9e-99	359
gi|332514256|gb|JI980802.1|	Ps_073621	97.46	236	2	3	31	263	19	253	2e-111	401
gi|332514255|gb|JI980801.1|	Ps_108769	92.82	181	12	1	1	181	102	281	4e-72	270
gi|332514254|gb|JI980800.1|	Ps_045567	92.98	228	11	5	41	266	1	225	3e-89	327
gi|332514253|gb|JI980799.1|	Ps_129113	93.29	343	6	15	1	339	729	1058	3e-140	497
gi|332514252|gb|JI980798.1|	Ps_074502	98.79	165	2	0	27	191	752	916	3e-79	294
gi|332514251|gb|JI980797.1|	Ps_062452	96.97	297	5	3	2	298	58	350	2e-141	501
gi|332514250|gb|JI980796.1|	Ps_078707	97.79	226	0	5	2	226	323	544	2e-106	385
gi|332514249|gb|JI980795.1|	Ps_129118	97.79	317	1	6	1	317	828	518	1e-153	542
gi|332514248|gb|JI980794.1|	Ps_129119	94.76	248	9	4	1	247	660	416	2e-106	385
gi|332514247|gb|JI980793.1|	Ps_125611	99.61	256	1	0	1	256	1655	1400	2e-131	468
gi|332514246|gb|JI980792.1|	Ps_129123	93.19	235	8	8	5	237	842	1070	1e-93	342
gi|332514245|gb|JI980791.1|	Ps_070045	98.47	131	0	2	113	243	701	829	8e-60	230
gi|332514244|gb|JI980790.1|	Ps_085146	92.11	76	5	1	1	76	270	196	1e-22	106
gi|332514243|gb|JI980789.1|	Ps_082470	93.51	262	1	15	1	254	475	222	1e-103	375
gi|332514242|gb|JI980788.1|	Ps_127271	97.56	246	6	0	1	246	267	512	1e-117	422
gi|332514241|gb|JI980787.1|	Ps_072803	94.51	273	12	3	1	272	152	422	2e-116	418
gi|332514240|gb|JI980786.1|	Ps_071152	94.33	194	9	2	7	200	523	714	7e-80	296
gi|332514239|gb|JI980785.1|	Ps_129131	99.26	271	1	1	1	271	886	1155	4e-138	490
gi|332514238|gb|JI980784.1|	Ps_127596	90.88	296	9	18	1	293	1040	1320	3e-105	381
gi|332514237|gb|JI980783.1|	Ps_106806	98.31	237	3	1	1	237	1168	933	2e-115	414
gi|332514236|gb|JI980782.1|	Ps_127631	99.54	218	1	0	7	224	377	594	2e-110	398
gi|332514235|gb|JI980781.1|	Ps_084433	97.12	243	3	4	9	251	124	362	9e-115	412
gi|332514234|gb|JI980780.1|	Ps_035175	97.6	208	3	2	1	207	5	211	1e-97	355
gi|332514233|gb|JI980779.1|	Ps_067076	89.58	288	18	10	5	289	83	361	1e-98	359
gi|332514232|gb|JI980778.1|	Ps_128463	94.87	234	8	4	34	263	962	729	1e-103	375
gi|332514231|gb|JI980777.1|	Ps_069931	98.17	219	3	1	8	226	108	325	2e-105	381
gi|332514230|gb|JI980776.1|	Ps_072805	95.98	199	8	0	90	288	518	320	4e-88	324
gi|332514229|gb|JI980775.1|	Ps_070433	96.52	201	7	0	1	201	338	538	7e-91	333
gi|332514228|gb|JI980774.1|	Ps_079028	97.99	249	2	3	1	247	2117	1870	8e-120	429
gi|332514227|gb|JI980773.1|	Ps_129113	98.79	247	0	3	1	247	874	1117	5e-122	436
gi|332514226|gb|JI980772.1|	Ps_107264	93.72	366	7	12	1	357	825	467	4e-154	544
gi|332514225|gb|JI980771.1|	Ps_129123	97.55	204	4	1	1	203	337	134	2e-95	348
gi|332514224|gb|JI980770.1|	Ps_129123	94.81	231	3	9	4	233	842	1064	1e-97	355
gi|332514223|gb|JI980769.1|	Ps_069037	93.51	262	2	15	12	273	982	1228	3e-104	377
gi|332514222|gb|JI980768.1|	Ps_129123	98.18	274	0	5	1	274	597	329	4e-133	473
gi|332514221|gb|JI980767.1|	Ps_129122	95.73	234	4	5	1	234	844	1071	1e-102	372
gi|332514220|gb|JI980766.1|	Ps_094502	92.88	323	0	16	1	323	387	686	3e-125	448
gi|332514219|gb|JI980765.1|	Ps_126527	93.62	188	2	10	19	206	462	639	3e-73	274
gi|332514218|gb|JI980764.1|	Ps_095234	94.9	196	8	2	69	264	670	477	1e-82	305
gi|332514217|gb|JI980763.1|	Ps_082470	96.12	258	1	9	1	253	475	222	8e-115	412
gi|332514216|gb|JI980762.1|	Ps_092120	97.76	223	2	3	7	228	939	719	6e-106	383
gi|332514215|gb|JI980761.1|	Ps_129113	96.18	314	3	6	2	315	745	1049	2e-142	505
gi|332514214|gb|JI980760.1|	Ps_069934	93.55	217	8	5	5	219	20	232	1e-86	318
gi|332514213|gb|JI980759.1|	Ps_115633	97.36	227	1	4	1	227	401	622	2e-105	381
gi|332514212|gb|JI980758.1|	Ps_072805	94.12	391	17	5	17	407	807	423	4e-169	593
gi|332514211|gb|JI980757.1|	Ps_101013	94.06	404	0	20	3	405	1353	1733	2e-168	592
gi|332514210|gb|JI980756.1|	Ps_069932	97.52	282	1	6	1	282	368	93	3e-134	477
gi|332514209|gb|JI980755.1|	Ps_069932	99.24	263	0	2	1	263	355	95	4e-133	473
gi|332514208|gb|JI980754.1|	Ps_069932	99.39	328	0	2	1	327	428	102	3e-169	593
gi|332514207|gb|JI980753.1|	Ps_129123	94.07	236	4	10	4	238	842	1068	6e-96	350
gi|332514206|gb|JI980752.1|	Ps_071081	93.49	415	3	23	1	412	505	112	9e-171	599
gi|332514205|gb|JI980751.1|	Ps_072824	97.87	282	1	5	1	279	684	963	7e-136	483
gi|332514204|gb|JI980750.1|	Ps_103863	92.58	229	0	14	3	231	809	1020	8e-85	313
gi|332514203|gb|JI980749.1|	Ps_129118	98.52	271	1	3	1	271	690	957	1e-133	475
gi|332514202|gb|JI980748.1|	Ps_128477	99.55	222	1	0	2	223	122	343	1e-112	405
gi|332514201|gb|JI980747.1|	Ps_129122	96.14	207	7	1	4	209	846	1052	4e-92	337
gi|332514200|gb|JI980746.1|	Ps_125397	97.61	293	3	4	69	361	570	858	2e-141	501
gi|332514199|gb|JI980745.1|	Ps_035176	86.19	181	11	2	1	168	30	209	7e-46	183
gi|332514198|gb|JI980744.1|	Ps_074993	94.94	257	1	12	1	256	489	734	3e-109	394
gi|332514197|gb|JI980743.1|	Ps_125078	95.74	235	0	10	9	242	23	248	5e-102	370
gi|332514196|gb|JI980742.1|	Ps_086940	98.42	190	2	1	139	328	943	1131	2e-91	335
gi|332514195|gb|JI980741.1|	Ps_008505	88.53	218	16	7	6	220	2	213	9e-69	259
gi|332514194|gb|JI980740.1|	Ps_008336	94.28	297	10	5	14	307	122	414	3e-125	448
gi|332514193|gb|JI980739.1|	Ps_066594	99.51	204	1	0	1	204	204	1	3e-102	372
gi|332514192|gb|JI980738.1|	Ps_126967	97.01	234	0	7	6	235	21	251	4e-107	387
gi|332514191|gb|JI980737.1|	Ps_040867	89.55	268	25	2	7	274	684	948	1e-92	339
gi|332514190|gb|JI980736.1|	Ps_035175	91.71	217	7	11	36	251	1	207	1e-78	292
gi|332514189|gb|JI980735.1|	Ps_008335	97.93	145	0	3	113	255	564	421	2e-65	248
gi|332514188|gb|JI980734.1|	Ps_129122	92.48	226	3	14	1	225	844	1056	3e-84	311
gi|332514187|gb|JI980733.1|	Ps_094575	98.41	189	1	2	1	189	512	698	2e-90	331
gi|332514186|gb|JI980732.1|	Ps_128470	99.01	202	1	1	16	217	763	563	7e-100	363
gi|332514185|gb|JI980731.1|	Ps_008336	91.61	286	7	7	9	284	417	139	9e-105	379
gi|332514184|gb|JI980730.1|	Ps_072287	91.01	356	27	5	5	358	327	679	2e-133	475
gi|332514183|gb|JI980729.1|	Ps_070441	92.88	295	21	0	1	295	438	144	3e-120	431
gi|332514182|gb|JI980728.1|	Ps_129123	96.65	239	4	4	21	258	833	1068	3e-109	394
gi|332514181|gb|JI980727.1|	Ps_072347	97.05	305	2	6	22	322	875	574	1e-143	508
gi|332514180|gb|JI980726.1|	Ps_128470	98.45	322	4	1	1	322	443	763	2e-161	568
gi|332514179|gb|JI980725.1|	Ps_073223	98.4	250	1	2	1	250	1396	1642	5e-122	436
gi|332514178|gb|JI980724.1|	Ps_129123	96.49	228	6	2	4	230	842	1068	1e-103	375
gi|332514177|gb|JI980723.1|	Ps_108224	88.79	330	2	30	1	329	621	916	1e-103	375
gi|332514176|gb|JI980722.1|	Ps_070430	97.37	304	8	0	3	306	388	85	2e-147	521
gi|332514175|gb|JI980721.1|	Ps_128477	100	212	0	0	2	213	141	352	9e-109	392
gi|332514174|gb|JI980720.1|	Ps_129123	98.26	230	2	2	1	230	840	1067	2e-111	401
gi|332514173|gb|JI980719.1|	Ps_088680	90.08	242	17	7	3	243	286	51	4e-83	307
gi|332514172|gb|JI980718.1|	Ps_090077	94.6	278	5	10	1	278	115	382	1e-117	422
gi|332514171|gb|JI980717.1|	Ps_129122	97.31	223	4	2	3	224	1065	844	2e-105	381
gi|332514170|gb|JI980716.1|	Ps_112833	98.09	262	1	4	1	259	358	98	5e-127	453
gi|332514169|gb|JI980715.1|	Ps_128470	96.3	270	3	7	1	270	490	752	5e-122	436
gi|332514168|gb|JI980714.1|	Ps_074536	98.43	254	1	3	8	261	1	251	8e-125	446
gi|332514167|gb|JI980713.1|	Ps_106454	93.55	248	0	15	7	254	432	201	1e-97	355
gi|332514166|gb|JI980712.1|	Ps_129122	97.78	225	1	4	1	224	844	1065	2e-106	385
gi|332514165|gb|JI980711.1|	Ps_078526	91.24	274	20	4	86	358	568	298	7e-102	370
gi|332514164|gb|JI980710.1|	Ps_129123	97.67	257	3	3	18	274	353	606	1e-122	438
gi|332514163|gb|JI980709.1|	Ps_129122	93.23	251	4	13	12	262	837	1074	4e-98	357
gi|332514162|gb|JI980708.1|	Ps_129122	89.68	252	5	20	1	252	844	1074	1e-82	305
gi|332514161|gb|JI980707.1|	Ps_080890	92.06	466	0	36	1	465	573	144	2e-177	621
gi|332514160|gb|JI980706.1|	Ps_129123	95.77	284	4	8	1	283	673	397	5e-127	453
gi|332514159|gb|JI980705.1|	Ps_092120	94.63	205	1	10	8	210	941	745	2e-84	311
gi|332514158|gb|JI980704.1|	Ps_087945	94.96	397	3	16	1	394	765	383	5e-173	606
gi|332514157|gb|JI980703.1|	Ps_127322	97.72	263	4	2	18	278	787	1049	4e-128	457
gi|332514156|gb|JI980702.1|	Ps_084279	86.34	205	4	24	24	225	104	287	5e-52	204
gi|332514155|gb|JI980701.1|	Ps_074668	91.72	145	3	8	103	245	292	155	3e-49	195
gi|332514154|gb|JI980700.1|	Ps_083995	92.66	218	4	12	1	217	2957	2751	2e-84	311
gi|332514153|gb|JI980699.1|	Ps_015616	94.51	237	8	5	2	233	818	582	4e-102	370
gi|332514152|gb|JI980698.1|	Ps_128470	94.64	224	2	9	2	223	790	575	3e-93	340
gi|332514150|gb|JI980696.1|	Ps_084254	94.22	346	9	10	2	337	1197	1541	3e-150	531
gi|332514149|gb|JI980695.1|	Ps_129123	94.78	249	5	8	11	257	833	1075	6e-106	383
gi|332514148|gb|JI980694.1|	Ps_129123	91.22	262	4	18	1	262	700	458	4e-93	340
gi|332514147|gb|JI980693.1|	Ps_129122	96.86	223	1	6	1	218	844	1065	1e-101	368
gi|332514146|gb|JI980692.1|	Ps_129119	92.57	350	15	11	1	348	342	682	4e-139	494
gi|332514145|gb|JI980691.1|	Ps_078429	97.54	203	3	2	18	220	1	201	5e-96	350
gi|332514144|gb|JI980690.1|	Ps_096253	95	240	2	10	12	251	1173	944	1e-102	372
gi|332514143|gb|JI980689.1|	Ps_129122	97.01	234	4	3	1	234	844	1074	3e-108	390
gi|332514142|gb|JI980688.1|	Ps_069974	94.53	311	5	11	1	303	350	656	2e-132	472
gi|332514141|gb|JI980687.1|	Ps_081525	93.79	290	1	16	2	291	359	631	6e-117	420
gi|332514140|gb|JI980686.1|	Ps_043596	96.39	83	1	2	1	83	721	641	2e-31	135
gi|332514139|gb|JI980685.1|	Ps_059913	97.16	282	2	6	1	281	556	832	1e-132	472
gi|332514138|gb|JI980684.1|	Ps_128947	97.17	353	7	3	2	353	19	369	4e-169	593
gi|332514137|gb|JI980683.1|	Ps_127216	91.57	166	3	10	19	177	743	582	1e-57	222
gi|332514136|gb|JI980682.1|	Ps_069927	91.85	270	0	20	1	270	533	286	4e-98	357
gi|332514135|gb|JI980681.1|	Ps_129122	95.59	227	1	9	4	228	846	1065	1e-97	355
gi|332514134|gb|JI980680.1|	Ps_129118	93.29	298	3	17	1	298	695	975	9e-120	429
gi|332514133|gb|JI980679.1|	Ps_070951	97.4	384	8	2	12	394	397	779	0	654
gi|332514132|gb|JI980678.1|	Ps_129122	91.81	232	8	10	1	231	844	1065	2e-86	318
gi|332514131|gb|JI980677.1|	Ps_129118	99.39	328	2	0	1	328	786	459	3e-170	597
gi|332514130|gb|JI980676.1|	Ps_127322	89.77	303	3	19	1	302	785	1060	8e-101	366
gi|332514129|gb|JI980675.1|	Ps_006785	97.12	278	2	6	1	277	354	82	2e-130	464
gi|332514128|gb|JI980674.1|	Ps_128470	93.42	228	6	9	10	235	795	575	8e-90	329
gi|332514127|gb|JI980673.1|	Ps_129131	99.57	230	1	0	29	258	1194	965	1e-117	422
gi|332514126|gb|JI980672.1|	Ps_078707	93.19	235	2	14	3	236	323	544	5e-92	337
gi|332514125|gb|JI980671.1|	Ps_069612	87.5	296	10	24	8	301	316	46	2e-86	318
gi|332514124|gb|JI980670.1|	Ps_086815	88.61	237	24	3	5	241	1141	1374	2e-76	285
gi|332514123|gb|JI980669.1|	Ps_129123	90.98	244	4	18	4	245	842	1069	8e-85	313
gi|332514122|gb|JI980668.1|	Ps_129122	92.34	222	7	9	7	227	846	1058	3e-84	311
gi|332514121|gb|JI980667.1|	Ps_045701	95.13	226	2	7	8	230	19	238	6e-96	350
gi|332514120|gb|JI980666.1|	Ps_129038	94.76	248	6	7	7	254	1550	1310	5e-107	387
gi|332514119|gb|JI980665.1|	Ps_129122	94.07	236	5	9	1	235	844	1071	2e-96	351
gi|332514118|gb|JI980664.1|	Ps_072110	93.01	286	7	13	5	289	308	581	9e-115	412
gi|332514117|gb|JI980663.1|	Ps_069389	95.2	271	1	12	36	302	452	190	2e-116	418
gi|332514116|gb|JI980662.1|	Ps_104824	96.41	195	1	6	8	201	715	904	6e-86	316
gi|332514115|gb|JI980661.1|	Ps_076790	91.3	322	6	19	1	319	386	688	6e-117	420
gi|332514114|gb|JI980660.1|	Ps_073541	96.63	89	1	2	121	209	87	1	1e-34	147
gi|332514113|gb|JI980659.1|	Ps_128463	84.62	299	18	27	1	290	437	716	5e-73	274
gi|332514112|gb|JI980658.1|	Ps_129122	93.25	237	5	10	1	235	844	1071	3e-93	340
gi|332514111|gb|JI980657.1|	Ps_128478	91.37	336	5	5	1	336	1403	1092	5e-123	440
gi|332514110|gb|JI980656.1|	Ps_129123	92.23	206	9	7	4	207	842	1042	2e-80	298
gi|332514109|gb|JI980655.1|	Ps_070683	92.99	328	9	13	13	338	565	880	3e-135	481
gi|332514108|gb|JI980654.1|	Ps_128470	95.51	267	7	5	1	267	407	668	4e-118	424
gi|332514107|gb|JI980653.1|	Ps_076213	95.05	182	2	7	11	192	22	196	2e-75	281
gi|332514106|gb|JI980652.1|	Ps_129122	96.57	233	5	3	4	236	846	1075	6e-106	383
gi|332514105|gb|JI980651.1|	Ps_069361	93.89	262	7	9	34	293	1221	967	3e-110	398
gi|332514104|gb|JI980650.1|	Ps_089606	92.77	249	1	17	1	249	539	308	3e-94	344
gi|332514103|gb|JI980649.1|	Ps_078526	94.3	386	21	1	2	387	157	541	4e-170	597
gi|332514102|gb|JI980648.1|	Ps_073494	96.62	325	2	8	1	320	477	797	8e-151	532
gi|332514101|gb|JI980647.1|	Ps_129114	97.06	204	2	4	13	214	31	232	3e-93	340
gi|332514100|gb|JI980646.1|	Ps_069389	93.4	379	4	18	1	378	548	190	9e-156	549
gi|332514099|gb|JI980645.1|	Ps_129123	89.6	202	4	15	4	203	1174	988	9e-64	243
gi|332514098|gb|JI980644.1|	Ps_078707	97.79	226	2	3	3	228	324	546	3e-108	390
gi|332514097|gb|JI980643.1|	Ps_083256	95.54	336	2	8	1	336	327	649	4e-149	527
gi|332514096|gb|JI980642.1|	Ps_128947	95.74	94	4	0	4	97	276	369	2e-36	152
gi|332514095|gb|JI980641.1|	Ps_129122	93.4	212	3	11	1	206	844	1050	3e-83	307
gi|332514094|gb|JI980640.1|	Ps_127615	98.08	208	0	4	2	208	108	312	9e-99	359
gi|332514093|gb|JI980639.1|	Ps_128976	92.24	322	3	22	1	319	1459	1157	2e-122	438
gi|332514092|gb|JI980638.1|	Ps_081525	91.84	282	2	19	1	282	330	590	1e-103	375
gi|332514091|gb|JI980637.1|	Ps_127486	92.05	88	7	0	44	131	88	1	5e-28	124
gi|332514090|gb|JI980636.1|	Ps_129122	93.64	236	5	10	4	239	846	1071	3e-94	344
gi|332514089|gb|JI980635.1|	Ps_069927	98.12	213	3	1	2	214	14	225	3e-103	374
gi|332514088|gb|JI980634.1|	Ps_129123	94.92	236	7	5	1	236	840	1070	2e-101	368
gi|332514087|gb|JI980633.1|	Ps_127059	94.25	348	9	9	1	345	481	142	5e-148	523
gi|332514086|gb|JI980632.1|	Ps_127631	92.89	211	3	12	3	211	374	574	2e-80	298
gi|332514085|gb|JI980631.1|	Ps_129116	88.26	298	14	21	158	450	1264	983	3e-92	339
gi|332514084|gb|JI980630.1|	Ps_069838	91.4	279	3	20	2	278	1194	935	7e-101	366
gi|332514083|gb|JI980629.1|	Ps_120189	97.44	352	1	8	12	363	414	71	4e-169	593
gi|332514082|gb|JI980628.1|	Ps_129078	95.97	273	4	7	66	337	829	563	2e-122	438
gi|332514081|gb|JI980627.1|	Ps_124404	94.04	302	1	17	64	364	456	741	4e-124	444
gi|332514080|gb|JI980626.1|	Ps_128976	92.25	271	1	19	7	277	237	487	2e-101	368
gi|332514079|gb|JI980625.1|	Ps_129113	99.32	292	0	2	1	292	761	1050	3e-149	527
gi|332514078|gb|JI980624.1|	Ps_129122	96.02	226	2	7	1	223	844	1065	7e-100	363
gi|332514077|gb|JI980623.1|	Ps_129122	95.69	232	4	5	4	235	846	1071	2e-101	368
gi|332514076|gb|JI980622.1|	Ps_069612	98.15	216	2	2	6	221	236	23	1e-103	375
gi|332514075|gb|JI980621.1|	Ps_129118	98.63	292	0	4	1	292	698	985	3e-145	514
gi|332514074|gb|JI980620.1|	Ps_129113	93.3	194	1	12	2	193	1119	936	3e-74	278
gi|332514073|gb|JI980619.1|	Ps_129122	95.65	230	5	5	4	232	846	1071	2e-100	364
gi|332514072|gb|JI980618.1|	Ps_129122	94.69	207	2	9	4	209	846	1044	2e-85	315
gi|332514071|gb|JI980617.1|	Ps_045930	90.73	248	8	9	21	258	493	735	1e-88	326
gi|332514070|gb|JI980616.1|	Ps_108217	94.57	184	1	9	1	184	720	894	3e-74	278
gi|332514069|gb|JI980615.1|	Ps_129122	92.77	235	5	11	1	230	844	1071	2e-91	335
gi|332514068|gb|JI980614.1|	Ps_123385	96.52	316	4	7	15	329	193	502	6e-147	520
gi|332514067|gb|JI980613.1|	Ps_092334	93.98	249	3	12	21	265	871	1111	5e-102	370
gi|332514066|gb|JI980612.1|	Ps_020020	96.73	275	8	1	1	275	836	1109	3e-129	460
gi|332514065|gb|JI980611.1|	Ps_069927	96.04	278	1	10	1	277	302	34	3e-124	444
gi|332514064|gb|JI980610.1|	Ps_075699	98.72	313	4	0	2	314	197	509	4e-158	556
gi|332514063|gb|JI980609.1|	Ps_035175	89.64	193	8	10	4	192	209	25	4e-62	237
gi|332514062|gb|JI980608.1|	Ps_129122	91.42	233	6	14	4	235	846	1065	3e-84	311
gi|332514061|gb|JI980607.1|	Ps_129131	97.92	289	2	4	1	286	744	1031	2e-141	501
gi|332514060|gb|JI980606.1|	Ps_069927	98.6	214	3	0	1	214	522	309	7e-105	379
gi|332514059|gb|JI980605.1|	Ps_129122	94.35	230	6	7	4	230	846	1071	6e-96	350
gi|332514058|gb|JI980604.1|	Ps_129119	95.35	258	9	3	1	257	680	425	4e-113	407
gi|332514057|gb|JI980603.1|	Ps_085849	89.29	392	38	4	59	450	96	483	3e-137	488
gi|332514056|gb|JI980602.1|	Ps_081525	94.35	230	5	7	8	236	20	242	2e-95	348
gi|332514055|gb|JI980601.1|	Ps_129117	97	433	8	5	2	434	297	724	0	725
gi|332514054|gb|JI980600.1|	Ps_006785	87.7	317	8	28	2	318	535	250	7e-93	340
gi|332514053|gb|JI980599.1|	Ps_127577	97.06	306	1	6	1	306	403	106	1e-143	508
gi|332514052|gb|JI980598.1|	Ps_112053	92.86	196	1	13	12	205	992	808	3e-73	274
gi|332514051|gb|JI980597.1|	Ps_129123	93.27	223	7	8	53	273	1227	1011	4e-89	327
gi|332514050|gb|JI980596.1|	Ps_070683	97.13	349	7	3	1	347	954	607	4e-170	597
gi|332514049|gb|JI980595.1|	Ps_070433	92.84	545	26	11	1	537	19	558	0	778
gi|332514048|gb|JI980594.1|	Ps_129122	95.71	233	5	5	1	233	844	1071	4e-102	370
gi|332514047|gb|JI980593.1|	Ps_069930	92.45	265	2	18	1	262	673	922	9e-100	363
gi|332514046|gb|JI980592.1|	Ps_129118	95.08	305	3	12	1	305	677	969	2e-132	472
gi|332514045|gb|JI980591.1|	Ps_129122	96.14	233	4	5	1	233	844	1071	1e-103	375
gi|332514044|gb|JI980590.1|	Ps_068633	96.86	255	2	6	11	264	991	1240	4e-118	424
gi|332514043|gb|JI980589.1|	Ps_112169	98.21	168	3	0	11	178	941	1108	3e-79	294
gi|332514042|gb|JI980588.1|	Ps_069927	98.46	260	1	3	1	259	515	258	1e-127	455
gi|332514041|gb|JI980587.1|	Ps_089509	92.57	269	5	14	6	272	1411	1666	3e-104	377
gi|332514040|gb|JI980586.1|	Ps_129122	94.21	190	7	4	39	228	853	1038	3e-78	291
gi|332514039|gb|JI980585.1|	Ps_103831	97.02	369	1	10	1	367	2009	1649	1e-174	612
gi|332514038|gb|JI980584.1|	Ps_078270	94.48	308	6	11	70	373	1	301	9e-131	466
gi|332514037|gb|JI980583.1|	Ps_019554	82	350	40	21	24	366	338	5	2e-73	276
gi|332514036|gb|JI980582.1|	Ps_127486	92.44	225	8	8	25	249	1	216	1e-84	313
gi|332514035|gb|JI980581.1|	Ps_129122	94.69	245	6	6	12	255	837	1075	3e-104	377
gi|332514034|gb|JI980580.1|	Ps_096253	97.84	232	4	1	10	240	1175	944	5e-112	403
gi|332514033|gb|JI980579.1|	Ps_038159	97.52	121	3	0	87	207	10	130	3e-53	207
gi|332514032|gb|JI980578.1|	Ps_129122	92.75	207	2	11	13	219	1152	959	5e-77	287
gi|332514031|gb|JI980577.1|	Ps_129122	96.54	231	5	3	1	231	844	1071	7e-105	379
gi|332514030|gb|JI980576.1|	Ps_129122	95.96	223	4	5	4	224	846	1065	9e-99	359
gi|332514029|gb|JI980575.1|	Ps_075175	94.44	270	2	13	1	264	1050	1312	7e-112	403
gi|332514028|gb|JI980574.1|	Ps_080289	97.12	139	3	1	126	264	528	665	7e-61	233
gi|332514027|gb|JI980573.1|	Ps_129123	94.37	284	4	12	12	294	1112	840	1e-118	425
gi|332514026|gb|JI980572.1|	Ps_069612	98.13	214	2	2	7	218	20	233	1e-102	372
gi|332514025|gb|JI980571.1|	Ps_127631	96.38	221	2	6	8	228	377	591	9e-99	359
gi|332514024|gb|JI980570.1|	Ps_129119	97.93	387	7	1	84	470	1008	623	0	669
gi|332514023|gb|JI980569.1|	Ps_069927	95.11	307	0	15	1	306	722	1014	6e-132	470
gi|332514022|gb|JI980568.1|	Ps_068581	97.07	239	3	4	9	245	7	243	2e-111	401
gi|332514021|gb|JI980567.1|	Ps_123139	92.69	260	1	17	11	267	48	292	1e-98	359
gi|332514020|gb|JI980566.1|	Ps_098448	93.41	349	4	18	11	348	439	779	2e-141	501
gi|332514019|gb|JI980565.1|	Ps_129131	97	233	0	7	36	262	1194	963	2e-106	385
gi|332514018|gb|JI980564.1|	Ps_084254	89.66	358	8	26	19	362	1715	1373	7e-122	436
gi|332514017|gb|JI980563.1|	Ps_129122	91.48	270	11	10	21	289	731	989	2e-102	372
gi|332514016|gb|JI980562.1|	Ps_072689	98.68	302	2	2	53	354	340	41	7e-152	536
gi|332514015|gb|JI980561.1|	Ps_006785	92.54	228	1	15	16	235	20	239	2e-85	315
gi|332514014|gb|JI980560.1|	Ps_129122	92.21	231	9	9	1	231	844	1065	2e-86	318
gi|332514013|gb|JI980559.1|	Ps_069492	100	185	0	0	65	249	96	280	1e-93	342
gi|332514012|gb|JI980558.1|	Ps_076435	96.64	268	1	6	35	301	501	241	5e-123	440
gi|332514011|gb|JI980557.1|	Ps_097343	100	191	0	0	5	195	303	113	4e-97	353
gi|332514010|gb|JI980556.1|	Ps_071121	95.96	223	9	0	1	223	465	687	7e-100	363
gi|332514009|gb|JI980555.1|	Ps_129123	94.58	203	4	7	14	215	1174	978	3e-83	307
gi|332514008|gb|JI980554.1|	Ps_073463	96.76	216	6	1	1	216	477	691	3e-99	361
gi|332514007|gb|JI980553.1|	Ps_129123	89.5	219	13	9	1	213	611	397	4e-73	274
gi|332514006|gb|JI980552.1|	Ps_117345	95.75	259	2	9	1	254	1480	1734	3e-114	411
gi|332514005|gb|JI980551.1|	Ps_129122	98.25	229	1	3	20	245	837	1065	2e-110	398
gi|332514004|gb|JI980550.1|	Ps_128947	88.26	264	16	14	21	274	343	85	4e-83	307
gi|332514003|gb|JI980549.1|	Ps_084336	93.99	233	5	9	12	244	1560	1337	7e-96	350
gi|332514002|gb|JI980548.1|	Ps_105152	97.01	234	5	2	1	234	301	532	9e-109	392
gi|332514001|gb|JI980547.1|	Ps_128470	88.43	268	27	4	1	267	495	231	5e-87	320
gi|332514000|gb|JI980546.1|	Ps_129120	95.24	357	5	12	1	356	482	827	2e-157	555
gi|332513999|gb|JI980545.1|	Ps_069927	98.53	204	1	2	6	208	15	217	2e-99	361
gi|332513998|gb|JI980544.1|	Ps_129117	98.32	238	1	3	12	249	833	1067	2e-115	414
gi|332513997|gb|JI980543.1|	Ps_074275	98.4	250	0	4	46	293	241	488	6e-122	436
gi|332513996|gb|JI980542.1|	Ps_045905	94.38	267	5	9	7	273	16	272	1e-113	409
gi|332513995|gb|JI980541.1|	Ps_127058	94.17	206	5	7	4	209	142	340	2e-85	315
gi|332513994|gb|JI980540.1|	Ps_074521	93.05	302	0	18	1	300	466	184	2e-117	422
gi|332513993|gb|JI980539.1|	Ps_073494	95.37	216	1	7	8	219	201	411	4e-92	337
gi|332513992|gb|JI980538.1|	Ps_126922	87.31	260	27	6	1	259	232	486	3e-79	294
gi|332513991|gb|JI980537.1|	Ps_070433	94.31	369	16	5	1	365	530	163	8e-161	566
gi|332513990|gb|JI980536.1|	Ps_128477	97.67	257	1	5	21	275	1031	778	1e-122	438
gi|332513989|gb|JI980535.1|	Ps_129122	98.2	222	2	2	3	223	844	1064	4e-107	387
gi|332513988|gb|JI980534.1|	Ps_069927	98.37	306	1	4	1	304	602	905	2e-151	534
gi|332513987|gb|JI980533.1|	Ps_129122	95.32	235	4	7	4	236	846	1075	2e-101	368
gi|332513986|gb|JI980532.1|	Ps_127008	95.69	209	2	7	1	209	829	628	3e-90	331
gi|332513985|gb|JI980531.1|	Ps_069932	98.15	271	0	3	1	271	366	101	2e-131	468
gi|332513984|gb|JI980530.1|	Ps_073430	98.08	312	2	4	41	352	414	107	1e-153	542
gi|332513983|gb|JI980529.1|	Ps_129113	87.7	366	19	22	3	360	1189	842	7e-112	403
gi|332513982|gb|JI980528.1|	Ps_045310	97.54	285	7	0	1	285	253	537	2e-137	488
gi|332513981|gb|JI980527.1|	Ps_092120	93.25	326	1	17	1	325	582	887	4e-129	460
gi|332513980|gb|JI980526.1|	Ps_070792	92.96	284	8	12	1	280	417	692	3e-114	411
gi|332513979|gb|JI980525.1|	Ps_084258	97.39	306	6	1	1	306	11	314	3e-149	527
gi|332513978|gb|JI980524.1|	Ps_072467	95.65	230	1	8	6	233	93	315	3e-99	361
gi|332513977|gb|JI980523.1|	Ps_129123	97.43	272	2	5	1	271	680	413	1e-128	459
gi|332513976|gb|JI980522.1|	Ps_035175	89.24	223	7	12	86	300	1	214	1e-69	263
gi|332513975|gb|JI980521.1|	Ps_094319	91.06	246	3	16	8	252	1822	2049	6e-87	320
gi|332513974|gb|JI980520.1|	Ps_083051	92.86	336	8	15	50	379	1177	852	2e-133	475
gi|332513973|gb|JI980519.1|	Ps_082470	95.38	325	3	12	3	319	142	462	1e-143	508
gi|332513971|gb|JI980517.1|	Ps_093471	95.81	382	4	11	2	383	848	1217	1e-173	608
gi|332513970|gb|JI980516.1|	Ps_036759	90.98	122	6	5	15	134	119	1	1e-38	159
gi|332513969|gb|JI980515.1|	Ps_070683	96.54	289	1	8	97	385	613	892	7e-132	470
gi|332513968|gb|JI980514.1|	Ps_129122	91.23	228	5	13	2	226	842	1057	2e-80	298
gi|332513967|gb|JI980513.1|	Ps_127322	88.39	112	7	5	4	114	215	321	1e-29	130
gi|332513966|gb|JI980512.1|	Ps_069932	97.37	266	1	4	1	266	352	93	2e-125	448
gi|332513965|gb|JI980511.1|	Ps_101401	88.57	350	33	7	80	426	471	126	3e-116	418
gi|332513964|gb|JI980510.1|	Ps_129122	95.28	233	1	10	2	233	842	1065	3e-99	361
gi|332513963|gb|JI980509.1|	Ps_006785	97.83	276	1	5	1	275	291	20	1e-132	472
gi|332513962|gb|JI980508.1|	Ps_129122	99.1	222	2	0	1	222	844	1065	5e-111	399
gi|332513961|gb|JI980507.1|	Ps_129123	97	233	5	2	1	232	840	1071	3e-108	390
gi|332513960|gb|JI980506.1|	Ps_129117	97.25	291	2	6	1	291	580	296	4e-138	490
gi|332513959|gb|JI980505.1|	Ps_072413	96.53	317	1	6	1	316	534	227	7e-146	516
gi|332513958|gb|JI980504.1|	Ps_094492	95.59	68	0	3	1	68	65	1	1e-22	106
gi|332513957|gb|JI980503.1|	Ps_129117	96.33	245	1	8	1	244	1201	964	2e-110	398
gi|332513956|gb|JI980502.1|	Ps_063550	99.39	163	1	0	122	284	1	163	9e-80	296
gi|332513955|gb|JI980501.1|	Ps_128945	93.56	202	10	2	3	201	344	143	9e-81	300
gi|332513954|gb|JI980500.1|	Ps_071120	97.67	215	3	2	1	215	355	143	2e-101	368
gi|332513953|gb|JI980499.1|	Ps_129113	96.83	221	1	6	2	221	1186	971	6e-101	366
gi|332513952|gb|JI980498.1|	Ps_129123	93.06	216	5	10	41	255	862	1068	3e-84	311
gi|332513951|gb|JI980497.1|	Ps_069927	99.06	212	0	2	9	220	16	225	7e-105	379
gi|332513950|gb|JI980496.1|	Ps_128477	98.67	225	1	2	8	232	122	344	6e-111	399
gi|332513949|gb|JI980495.1|	Ps_125197	95.13	349	16	1	15	362	420	72	2e-156	551
gi|332513948|gb|JI980494.1|	Ps_069361	92.99	271	0	17	2	271	1227	975	3e-104	377
gi|332513947|gb|JI980493.1|	Ps_069361	99.29	282	0	2	84	363	940	1221	1e-143	508
gi|332513946|gb|JI980492.1|	Ps_101025	92.12	292	5	14	3	291	631	907	9e-110	396
gi|332513945|gb|JI980491.1|	Ps_006785	98.68	227	2	1	37	263	20	245	2e-111	401
gi|332513944|gb|JI980490.1|	Ps_129119	98.56	347	3	2	1	347	653	309	1e-174	612
gi|332513943|gb|JI980489.1|	Ps_128890	95.23	377	6	12	1	375	281	647	4e-169	593
gi|332513942|gb|JI980488.1|	Ps_129122	96.46	226	1	7	4	228	846	1065	6e-101	366
gi|332513941|gb|JI980487.1|	Ps_083995	94.23	208	1	11	17	224	2953	2757	1e-83	309
gi|332513940|gb|JI980486.1|	Ps_069932	99.63	268	0	1	1	268	367	101	1e-137	488
gi|332513939|gb|JI980485.1|	Ps_073579	97.3	481	9	3	27	507	708	232	0	813
gi|332513938|gb|JI980484.1|	Ps_073430	100	160	0	0	7	166	341	182	8e-80	296
gi|332513937|gb|JI980483.1|	Ps_129118	95.88	291	1	10	1	289	724	1005	9e-130	462
gi|332513936|gb|JI980482.1|	Ps_129118	94.27	279	1	15	1	279	565	828	2e-115	414
gi|332513935|gb|JI980481.1|	Ps_078707	98.2	222	1	3	1	222	323	541	1e-106	385
gi|332513934|gb|JI980480.1|	Ps_129122	94.69	226	4	8	1	226	844	1061	3e-94	344
gi|332513933|gb|JI980479.1|	Ps_129122	97.83	230	1	4	21	247	837	1065	3e-109	394
gi|332513932|gb|JI980478.1|	Ps_071081	96.83	252	4	3	1	251	362	114	1e-118	425
gi|332513931|gb|JI980477.1|	Ps_129123	98.41	251	2	2	1	251	688	440	4e-123	440
gi|332513930|gb|JI980476.1|	Ps_081525	91.94	397	2	24	1	397	330	696	1e-149	529
gi|332513929|gb|JI980475.1|	Ps_070683	96.51	258	2	7	1	257	620	871	1e-117	422
gi|332513928|gb|JI980474.1|	Ps_073032	98.87	355	2	2	1	355	415	767	0	634
gi|332513927|gb|JI980473.1|	Ps_129115	92.8	236	2	14	4	239	1132	912	3e-89	327
gi|332513925|gb|JI980471.1|	Ps_129119	90.65	246	6	17	1	246	693	465	2e-85	315
gi|332513924|gb|JI980470.1|	Ps_128470	98.37	245	1	2	4	248	410	651	3e-119	427
gi|332513923|gb|JI980469.1|	Ps_129123	96.54	231	6	2	1	231	840	1068	2e-105	381
gi|332513922|gb|JI980468.1|	Ps_082470	96.32	272	2	8	16	283	484	217	4e-123	440
gi|332513921|gb|JI980467.1|	Ps_069932	93.38	272	4	12	1	271	359	101	9e-110	396
gi|332513920|gb|JI980466.1|	Ps_128495	93.42	152	8	2	37	187	19	169	3e-59	228
gi|332513919|gb|JI980465.1|	Ps_127595	96.8	500	12	4	1	499	535	1031	0	833
gi|332513918|gb|JI980464.1|	Ps_073105	97.82	275	1	5	1	275	500	231	2e-132	472
gi|332513917|gb|JI980463.1|	Ps_078622	92.03	251	7	13	4	253	477	239	7e-96	350
gi|332513916|gb|JI980462.1|	Ps_092719	94.44	180	8	2	50	229	240	63	1e-73	276
gi|332513915|gb|JI980461.1|	Ps_083995	94.26	209	3	9	3	205	2953	2748	2e-85	315
gi|332513914|gb|JI980460.1|	Ps_074966	98.59	283	1	3	10	292	420	141	2e-140	497
gi|332513913|gb|JI980459.1|	Ps_020707	93.68	269	8	9	1	268	80	340	8e-110	396
gi|332513912|gb|JI980458.1|	Ps_106462	99.72	355	1	0	188	542	1304	950	0	651
gi|332513911|gb|JI980457.1|	Ps_075175	97.17	212	5	1	1	211	1232	1443	9e-99	359
gi|332513910|gb|JI980456.1|	Ps_129122	95.71	233	5	5	1	233	844	1071	4e-102	370
gi|332513909|gb|JI980455.1|	Ps_129118	89.54	239	15	10	38	274	1114	884	3e-79	294
gi|332513908|gb|JI980454.1|	Ps_125196	86.67	210	13	13	80	285	1	199	2e-56	219
gi|332513907|gb|JI980453.1|	Ps_129113	99.07	323	2	1	1	323	737	1058	3e-165	580
gi|332513906|gb|JI980452.1|	Ps_129122	94.96	238	5	7	2	236	842	1075	2e-101	368
gi|332513905|gb|JI980451.1|	Ps_045274	96.59	499	0	14	3	499	149	632	0	811
gi|332513904|gb|JI980450.1|	Ps_115083	92.13	216	2	14	6	214	1546	1753	3e-79	294
gi|332513903|gb|JI980449.1|	Ps_069931	99.03	206	0	2	8	212	108	312	2e-101	368
gi|332513902|gb|JI980448.1|	Ps_096253	97.94	243	3	2	8	249	1175	934	5e-117	420
gi|332513901|gb|JI980447.1|	Ps_123390	96.45	141	4	1	3	142	141	1	3e-60	231
gi|332513900|gb|JI980446.1|	Ps_087739	96.08	255	7	2	1	255	116	367	6e-116	416
gi|332513899|gb|JI980445.1|	Ps_128470	99.16	238	1	1	1	238	527	763	3e-119	427
gi|332513898|gb|JI980444.1|	Ps_129117	98.73	236	1	2	13	247	835	1069	2e-116	418
gi|332513897|gb|JI980443.1|	Ps_126551	98.07	259	2	1	1	256	862	1120	2e-125	448
gi|332513896|gb|JI980442.1|	Ps_129118	97.14	280	1	7	1	276	718	994	8e-131	466
gi|332513895|gb|JI980441.1|	Ps_069026	99.22	256	1	1	3	257	852	1107	3e-129	460
gi|332513894|gb|JI980440.1|	Ps_079030	90.7	258	19	5	86	340	622	877	2e-92	339
gi|332513893|gb|JI980439.1|	Ps_083995	99.52	209	1	0	9	217	2953	2745	5e-106	383
gi|332513892|gb|JI980438.1|	Ps_070446	89.36	357	24	12	1	352	381	34	7e-122	436
gi|332513891|gb|JI980437.1|	Ps_129122	96.97	231	4	3	1	231	844	1071	2e-106	385
gi|332513890|gb|JI980436.1|	Ps_069930	96.79	436	12	2	1	435	850	416	0	726
gi|332513889|gb|JI980435.1|	Ps_108194	99.1	223	2	0	1	223	1793	2015	2e-111	401
gi|332513888|gb|JI980434.1|	Ps_082470	96.51	344	1	10	1	337	561	222	1e-158	558
gi|332513887|gb|JI980433.1|	Ps_069181	100	90	0	0	235	324	1	90	9e-41	167
gi|332513886|gb|JI980432.1|	Ps_127322	97.85	279	3	3	1	277	692	415	7e-136	483
gi|332513885|gb|JI980431.1|	Ps_128470	95.93	270	3	8	1	270	503	764	7e-121	433
gi|332513884|gb|JI980430.1|	Ps_129122	97.35	226	2	4	1	226	844	1065	5e-106	383
gi|332513883|gb|JI980429.1|	Ps_083137	89.17	157	6	11	77	231	96	243	1e-47	189
gi|332513882|gb|JI980428.1|	Ps_129117	94.52	292	8	8	1	292	1123	840	2e-127	455
gi|332513881|gb|JI980427.1|	Ps_128286	98.33	239	3	1	1	239	1186	949	4e-117	420
gi|332513880|gb|JI980426.1|	Ps_129122	95.32	235	4	6	1	235	844	1071	6e-101	366
gi|332513879|gb|JI980425.1|	Ps_129131	98.16	217	0	4	34	247	1194	979	1e-103	375
gi|332513878|gb|JI980424.1|	Ps_090294	97.66	171	0	4	1	170	876	709	6e-78	291
gi|332513877|gb|JI980423.1|	Ps_129122	95.79	190	5	3	67	256	885	1071	1e-82	305
gi|332513876|gb|JI980422.1|	Ps_069612	98.24	284	3	2	107	390	334	53	9e-141	499
gi|332513875|gb|JI980421.1|	Ps_098651	99.68	311	1	0	2	312	148	458	6e-162	569
gi|332513874|gb|JI980420.1|	Ps_129131	94.62	279	0	15	1	277	194	459	2e-116	418
gi|332513873|gb|JI980419.1|	Ps_128477	98.09	209	2	2	11	219	347	141	5e-101	366
gi|332513872|gb|JI980418.1|	Ps_128477	99.56	228	0	1	8	234	113	340	2e-115	414
gi|332513871|gb|JI980417.1|	Ps_078563	91.94	211	8	9	5	214	46	248	2e-80	298
gi|332513870|gb|JI980416.1|	Ps_074275	99.19	246	2	0	2	247	211	456	3e-124	444
gi|332513869|gb|JI980415.1|	Ps_035175	90.8	174	6	10	128	299	1	166	5e-58	224
gi|332513868|gb|JI980414.1|	Ps_105112	92.08	202	7	9	1	200	570	764	1e-73	276
gi|332513867|gb|JI980413.1|	Ps_126553	95.95	321	5	7	1	319	877	563	3e-145	514
gi|332513866|gb|JI980412.1|	Ps_129122	97.13	244	5	2	12	255	837	1078	3e-114	411
gi|332513865|gb|JI980411.1|	Ps_020020	90.69	451	7	32	8	449	1043	1467	7e-163	573
gi|332513864|gb|JI980410.1|	Ps_119350	97.27	366	6	4	1	366	2369	2730	1e-178	625
gi|332513863|gb|JI980409.1|	Ps_104480	99.24	264	2	0	1	264	580	843	3e-134	477
gi|332513862|gb|JI980408.1|	Ps_038158	92.64	163	8	3	26	187	10	169	2e-60	231
gi|332513861|gb|JI980407.1|	Ps_074966	91.39	360	0	28	2	360	743	414	3e-130	464
gi|332513860|gb|JI980406.1|	Ps_083995	100	206	0	0	12	217	2953	2748	2e-105	381
gi|332513859|gb|JI980405.1|	Ps_104642	92.53	241	4	14	20	255	365	596	1e-92	339
gi|332513858|gb|JI980404.1|	Ps_129122	98.65	223	3	0	1	223	844	1066	7e-110	396
gi|332513857|gb|JI980403.1|	Ps_069927	96.89	225	0	7	3	227	1029	812	4e-102	370
gi|332513855|gb|JI980401.1|	Ps_094055	97.57	329	3	5	1	329	240	563	4e-159	560
gi|332513854|gb|JI980400.1|	Ps_129118	99.75	395	1	0	1	395	614	1008	0	725
gi|332513853|gb|JI980399.1|	Ps_128470	94.55	275	14	1	1	275	597	324	5e-118	424
gi|332513852|gb|JI980398.1|	Ps_020707	92.94	255	9	8	1	254	79	325	7e-101	366
gi|332513851|gb|JI980397.1|	Ps_128989	94.58	277	1	11	1	276	527	790	7e-116	416
gi|332513850|gb|JI980396.1|	Ps_013490	97.3	259	3	4	1	258	385	130	5e-122	436
gi|332513849|gb|JI980395.1|	Ps_119350	93.18	337	6	17	18	354	2659	2340	7e-137	486
gi|332513848|gb|JI980394.1|	Ps_128947	90.41	219	19	2	44	261	337	120	6e-77	287
gi|332513847|gb|JI980393.1|	Ps_093245	97.66	214	2	3	7	220	1087	1297	2e-100	364
gi|332513846|gb|JI980392.1|	Ps_090699	95.45	242	1	10	1	242	907	1138	3e-104	377
gi|332513845|gb|JI980391.1|	Ps_129123	95.15	268	2	9	1	268	680	424	8e-115	412
gi|332513844|gb|JI980390.1|	Ps_129122	95.69	232	4	6	4	235	846	1071	2e-101	368
gi|332513843|gb|JI980389.1|	Ps_092719	96.41	223	5	3	8	229	507	287	2e-100	364
gi|332513842|gb|JI980388.1|	Ps_129113	97.4	269	4	3	2	270	1064	799	4e-128	457
gi|332513841|gb|JI980387.1|	Ps_129123	97.13	209	3	3	2	208	134	341	5e-96	350
gi|332513840|gb|JI980386.1|	Ps_106648	96.23	239	1	8	1	239	357	127	2e-106	385
gi|332513839|gb|JI980385.1|	Ps_129122	98.65	223	3	0	1	223	844	1066	2e-110	398
gi|332513838|gb|JI980384.1|	Ps_070446	96.79	249	1	7	5	253	710	469	1e-113	409
gi|332513837|gb|JI980383.1|	Ps_129119	98.31	295	5	0	1	295	399	693	2e-146	518
gi|332513836|gb|JI980382.1|	Ps_087590	99.03	206	0	2	18	223	403	606	2e-101	368
gi|332513835|gb|JI980381.1|	Ps_129131	100	232	0	0	25	256	1194	963	8e-120	429
gi|332513834|gb|JI980380.1|	Ps_063396	99.18	122	1	0	64	185	258	137	4e-57	220
gi|332513833|gb|JI980379.1|	Ps_083735	99.08	218	1	1	20	237	1643	1859	3e-108	390
gi|332513832|gb|JI980378.1|	Ps_129122	99.1	222	2	0	1	222	844	1065	5e-111	399
gi|332513831|gb|JI980377.1|	Ps_110753	94.92	236	4	8	13	248	431	204	2e-101	368
gi|332513830|gb|JI980376.1|	Ps_069927	98.56	277	0	4	1	274	521	246	5e-137	486
gi|332513829|gb|JI980375.1|	Ps_129122	99.09	220	2	0	4	223	846	1065	7e-110	396
gi|332513828|gb|JI980374.1|	Ps_129115	94.46	289	3	12	1	289	1131	856	7e-121	433
gi|332513827|gb|JI980373.1|	Ps_129118	89.59	221	13	10	3	221	1081	869	3e-73	274
gi|332513826|gb|JI980372.1|	Ps_115275	97.1	207	1	5	15	219	9	212	7e-95	346
gi|332513825|gb|JI980371.1|	Ps_129123	98.49	265	3	1	1	265	587	324	6e-131	466
gi|332513824|gb|JI980370.1|	Ps_125748	96.05	228	1	8	1	227	976	756	2e-100	364
gi|332513823|gb|JI980369.1|	Ps_129122	96	325	5	8	4	328	1153	837	2e-147	521
gi|332513822|gb|JI980368.1|	Ps_129123	92.72	206	4	10	3	207	1088	893	1e-77	289
gi|332513821|gb|JI980367.1|	Ps_063353	95.26	274	1	9	4	274	497	233	4e-118	424
gi|332513820|gb|JI980366.1|	Ps_074993	99.24	395	3	0	1	395	415	21	0	713
gi|332513819|gb|JI980365.1|	Ps_008681	91.33	323	9	16	1	322	419	115	5e-118	424
gi|332513818|gb|JI980364.1|	Ps_069932	94.63	335	16	2	1	334	431	98	2e-146	518
gi|332513817|gb|JI980363.1|	Ps_089881	100	151	0	0	3	153	369	519	7e-75	279
gi|332513816|gb|JI980362.1|	Ps_128478	98.71	311	1	3	49	359	1016	709	8e-156	549
gi|332513815|gb|JI980361.1|	Ps_128988	97.26	219	2	4	27	244	11	226	5e-102	370
gi|332513814|gb|JI980360.1|	Ps_079030	91.03	290	16	10	69	352	948	663	3e-106	385
gi|332513813|gb|JI980359.1|	Ps_074561	98.44	257	4	0	21	277	1156	900	1e-127	455
gi|332513812|gb|JI980358.1|	Ps_074232	98.4	250	3	1	2	251	784	1032	1e-122	438
gi|332513811|gb|JI980357.1|	Ps_128478	95	220	2	9	19	234	1288	1074	1e-92	339
gi|332513810|gb|JI980356.1|	Ps_127595	90.4	396	11	25	5	394	1625	1251	4e-140	497
gi|332513809|gb|JI980355.1|	Ps_006785	90.8	174	13	2	44	217	34	204	8e-60	230
gi|332513808|gb|JI980354.1|	Ps_129123	96.55	232	5	3	1	230	840	1070	2e-105	381
gi|332513807|gb|JI980353.1|	Ps_026762	94.92	118	1	5	108	224	211	98	2e-45	182
gi|332513806|gb|JI980352.1|	Ps_036723	97.56	205	3	2	1	205	455	253	5e-96	350
gi|332513805|gb|JI980351.1|	Ps_084262	92.93	368	2	21	1	363	463	811	9e-146	516
gi|332513804|gb|JI980350.1|	Ps_129122	95.78	237	5	5	1	237	844	1075	3e-104	377
gi|332513803|gb|JI980349.1|	Ps_127631	96.43	224	2	5	3	223	372	592	2e-100	364
gi|332513802|gb|JI980348.1|	Ps_129131	98.45	194	3	0	52	245	1193	1000	8e-95	346
gi|332513801|gb|JI980347.1|	Ps_129118	98.59	354	1	4	3	355	342	692	5e-178	623
gi|332513800|gb|JI980346.1|	Ps_129119	95.97	248	5	5	1	248	604	846	6e-111	399
gi|332513799|gb|JI980345.1|	Ps_104213	99.61	257	0	1	43	299	256	1	2e-131	468
gi|332513798|gb|JI980344.1|	Ps_081695	95.11	266	5	6	1	266	467	210	3e-115	414
gi|332513797|gb|JI980343.1|	Ps_129122	97.44	234	4	2	1	234	844	1075	2e-110	398
gi|332513796|gb|JI980342.1|	Ps_078783	96.96	329	3	7	32	359	43	365	3e-155	547
gi|332513795|gb|JI980341.1|	Ps_085684	97.1	241	2	5	3	240	551	313	2e-111	401
gi|332513794|gb|JI980340.1|	Ps_129122	97.24	254	4	3	1	254	1091	841	3e-119	427
gi|332513793|gb|JI980339.1|	Ps_079927	95.89	292	7	3	1	288	1066	776	1e-133	475
gi|332513792|gb|JI980338.1|	Ps_103002	98.58	352	4	1	13	364	409	759	2e-177	621
gi|332513791|gb|JI980337.1|	Ps_069934	93.51	262	17	0	1	262	414	153	4e-108	390
gi|332513790|gb|JI980336.1|	Ps_128470	98.35	303	0	5	1	303	468	765	4e-149	527
gi|332513789|gb|JI980335.1|	Ps_129123	90.16	315	13	17	1	314	406	703	1e-109	396
gi|332513788|gb|JI980334.1|	Ps_129110	95.77	402	13	4	2	401	392	791	0	645
gi|332513787|gb|JI980333.1|	Ps_070053	91.45	269	5	18	1	266	435	688	1e-98	359
gi|332513786|gb|JI980332.1|	Ps_079027	93.17	249	4	13	4	251	1050	1286	1e-97	355
gi|332513785|gb|JI980331.1|	Ps_129122	96.8	250	4	4	16	265	837	1082	2e-115	414
gi|332513784|gb|JI980330.1|	Ps_129122	96.51	229	5	3	4	232	846	1071	6e-106	383
gi|332513783|gb|JI980329.1|	Ps_092120	94.74	209	1	10	1	209	717	915	6e-86	316
gi|332513782|gb|JI980328.1|	Ps_124016	95.97	248	1	8	5	252	316	554	3e-109	394
gi|332513781|gb|JI980327.1|	Ps_092094	94.67	225	3	9	4	224	242	461	3e-94	344
gi|332513780|gb|JI980326.1|	Ps_129122	96.6	235	5	3	1	235	844	1075	4e-107	387
gi|332513779|gb|JI980325.1|	Ps_129130	99.47	187	0	1	12	198	76	261	2e-92	339
gi|332513778|gb|JI980324.1|	Ps_129117	96.09	230	4	5	4	233	842	1066	1e-102	372
gi|332513777|gb|JI980323.1|	Ps_063353	95.02	241	4	7	1	241	233	1	2e-102	372
gi|332513776|gb|JI980322.1|	Ps_072805	95.29	276	5	8	1	276	448	715	7e-121	433
gi|332513775|gb|JI980321.1|	Ps_124016	98.11	212	1	2	8	219	700	492	5e-101	366
gi|332513774|gb|JI980320.1|	Ps_112833	97.32	336	4	4	14	347	341	9	8e-161	566
gi|332513773|gb|JI980319.1|	Ps_075809	99.59	241	1	0	42	282	3	243	1e-123	442
gi|332513772|gb|JI980318.1|	Ps_128470	97.47	198	4	1	17	214	776	580	4e-92	337
gi|332513771|gb|JI980317.1|	Ps_089605	99.64	278	1	0	1	278	634	357	5e-144	510
gi|332513770|gb|JI980316.1|	Ps_129113	93.91	345	3	18	1	341	780	1110	1e-143	508
gi|332513769|gb|JI980315.1|	Ps_027006	90.66	182	3	14	54	229	1017	844	2e-60	231
gi|332513768|gb|JI980314.1|	Ps_121391	98.7	230	1	2	1	230	1014	787	3e-113	407
gi|332513767|gb|JI980313.1|	Ps_128488	98	250	3	2	1	249	551	799	6e-121	433
gi|332513766|gb|JI980312.1|	Ps_119659	96.55	232	3	5	1	231	491	718	7e-105	379
gi|332513765|gb|JI980311.1|	Ps_081695	99.45	364	1	1	1	364	428	66	0	660
gi|332513764|gb|JI980310.1|	Ps_129118	98.83	257	1	2	1	257	510	764	4e-128	457
gi|332513763|gb|JI980309.1|	Ps_129123	88.21	229	7	20	4	232	1108	900	1e-68	259
gi|332513762|gb|JI980308.1|	Ps_126780	92.02	213	2	12	1	211	800	601	1e-76	285
gi|332513761|gb|JI980307.1|	Ps_090179	95.02	221	0	9	5	225	2521	2312	4e-92	337
gi|332513760|gb|JI980306.1|	Ps_129119	97.78	405	8	1	1	405	577	980	0	697
gi|332513759|gb|JI980305.1|	Ps_070443	97.67	258	4	2	1	256	319	62	1e-123	442
gi|332513758|gb|JI980304.1|	Ps_128495	84.86	317	14	13	5	296	564	257	2e-77	289
gi|332513757|gb|JI980303.1|	Ps_123447	96.02	327	1	9	1	323	445	127	2e-147	521
gi|332513756|gb|JI980302.1|	Ps_129122	97.27	220	4	2	47	266	847	1064	1e-103	375
gi|332513755|gb|JI980301.1|	Ps_091102	98.85	260	1	2	1	260	215	472	8e-130	462
gi|332513754|gb|JI980300.1|	Ps_092334	95.38	346	1	14	1	344	1083	751	2e-152	538
gi|332513753|gb|JI980299.1|	Ps_129122	96.58	234	5	3	1	233	844	1075	2e-106	385
gi|332513752|gb|JI980298.1|	Ps_129122	99.1	221	2	0	1	221	844	1064	2e-110	398
gi|332513751|gb|JI980297.1|	Ps_077416	97.71	349	3	5	1	349	513	170	1e-169	595
gi|332513750|gb|JI980296.1|	Ps_129117	92.31	195	1	14	4	197	1149	968	5e-71	267
gi|332513749|gb|JI980295.1|	Ps_113137	99.24	262	2	0	1	262	914	1175	4e-133	473
gi|332513748|gb|JI980294.1|	Ps_083995	99	201	2	0	2	202	2955	2755	2e-99	361
gi|332513747|gb|JI980293.1|	Ps_075532	99.26	408	2	1	12	418	565	972	0	736
gi|332513746|gb|JI980292.1|	Ps_071934	98.98	294	3	0	124	417	300	7	5e-149	527
gi|332513745|gb|JI980291.1|	Ps_079570	93.55	248	10	6	1	248	1782	1541	1e-102	372
gi|332513744|gb|JI980290.1|	Ps_127216	99.69	318	1	0	1	318	162	479	7e-166	582
gi|332513743|gb|JI980289.1|	Ps_129123	89.03	237	2	21	4	238	1089	875	1e-72	272
gi|332513742|gb|JI980288.1|	Ps_073223	98	250	1	2	1	250	1397	1642	2e-120	431
gi|332513741|gb|JI980287.1|	Ps_075535	99.71	340	1	0	1	340	331	670	5e-178	623
gi|332513740|gb|JI980286.1|	Ps_073862	95.44	241	5	6	26	266	876	642	6e-106	383
gi|332513739|gb|JI980285.1|	Ps_121556	98.19	277	1	4	1	277	1761	2033	2e-135	481
gi|332513738|gb|JI980284.1|	Ps_121476	99.26	272	1	1	1	272	1321	1591	4e-138	490
gi|332513737|gb|JI980283.1|	Ps_078258	98.44	256	2	2	1	254	50	305	6e-126	449
gi|332513736|gb|JI980282.1|	Ps_074287	99.62	262	1	0	1	262	560	299	8e-135	479
gi|332513735|gb|JI980281.1|	Ps_035175	90.31	196	8	7	1	187	194	1	3e-65	248
gi|332513734|gb|JI980280.1|	Ps_128463	93.36	271	8	10	1	270	601	862	1e-108	392
gi|332513733|gb|JI980279.1|	Ps_129115	96.56	262	5	4	1	262	750	493	2e-120	431
gi|332513732|gb|JI980278.1|	Ps_108771	97.06	238	4	3	1	237	25	260	2e-110	398
gi|332513731|gb|JI980277.1|	Ps_009717	96.3	189	6	1	39	227	1034	847	9e-84	309
gi|332513730|gb|JI980276.1|	Ps_129122	94.91	216	2	9	3	217	1153	946	7e-90	329
gi|332513729|gb|JI980275.1|	Ps_069932	99.18	245	1	1	1	245	93	336	3e-123	440
gi|332513728|gb|JI980274.1|	Ps_129123	94.93	217	5	6	9	224	1085	874	2e-91	335
gi|332513727|gb|JI980273.1|	Ps_127322	99.69	326	1	0	20	345	15	340	9e-171	599
gi|332513726|gb|JI980272.1|	Ps_073189	98.23	282	3	2	1	282	417	138	3e-139	494
gi|332513725|gb|JI980271.1|	Ps_078443	97.64	254	4	2	1	254	897	1148	1e-123	442
gi|332513724|gb|JI980270.1|	Ps_092094	99.17	241	2	0	1	241	458	218	2e-121	435
gi|332513723|gb|JI980269.1|	Ps_094385	99.57	235	1	0	1	235	1096	1330	7e-120	429
gi|332513722|gb|JI980268.1|	Ps_129123	93.53	278	6	12	4	279	842	1109	1e-112	405
gi|332513721|gb|JI980267.1|	Ps_064848	95.72	374	10	6	1	373	355	723	7e-172	603
gi|332513720|gb|JI980266.1|	Ps_129123	92.99	271	14	5	1	269	584	317	4e-108	390
gi|332513719|gb|JI980265.1|	Ps_085204	98.46	260	4	0	6	265	17	276	1e-128	459
gi|332513718|gb|JI980264.1|	Ps_129113	91.49	329	8	18	1	326	769	458	2e-122	438
gi|332513717|gb|JI980263.1|	Ps_076435	97.54	244	1	5	3	244	378	138	8e-115	412
gi|332513716|gb|JI980262.1|	Ps_070683	98.71	233	2	1	1	233	987	756	7e-115	412
gi|332513715|gb|JI980261.1|	Ps_081525	97.24	254	1	3	1	253	767	519	1e-118	425
gi|332513714|gb|JI980260.1|	Ps_075175	98.25	228	1	3	1	227	1161	1386	7e-110	396
gi|332513713|gb|JI980259.1|	Ps_105216	85.25	305	26	12	1	291	352	53	1e-79	296
gi|332513712|gb|JI980258.1|	Ps_129122	95.69	232	4	6	4	235	846	1071	2e-101	368
gi|332513711|gb|JI980257.1|	Ps_128988	98.64	220	0	3	36	254	40	257	5e-107	387
gi|332513710|gb|JI980256.1|	Ps_129115	94.26	209	2	10	3	211	1132	934	3e-84	311
gi|332513709|gb|JI980255.1|	Ps_128470	94.44	270	10	5	1	270	504	768	3e-114	411
gi|332513708|gb|JI980254.1|	Ps_083995	100	206	0	0	8	213	2953	2748	2e-105	381
gi|332513707|gb|JI980253.1|	Ps_111995	97.11	173	5	0	94	266	391	219	1e-78	292
gi|332513706|gb|JI980252.1|	Ps_126256	96.03	252	4	5	2	253	1007	762	4e-113	407
gi|332513705|gb|JI980251.1|	Ps_074275	98.56	209	3	0	1	209	419	211	4e-102	370
gi|332513704|gb|JI980250.1|	Ps_069492	99.39	164	1	0	67	230	96	259	2e-80	298
gi|332513703|gb|JI980249.1|	Ps_092528	96.95	131	4	0	99	229	256	126	5e-57	220
gi|332513702|gb|JI980248.1|	Ps_082470	90.56	286	3	23	1	285	162	424	3e-99	361
gi|332513701|gb|JI980247.1|	Ps_120698	95.92	294	2	10	1	294	715	432	2e-131	468
gi|332513700|gb|JI980246.1|	Ps_124350	98.21	223	1	3	1	223	228	9	5e-107	387
gi|332513699|gb|JI980245.1|	Ps_127322	97.51	241	2	4	1	241	1080	1316	1e-113	409
gi|332513698|gb|JI980244.1|	Ps_044759	93.89	524	21	11	1	522	988	1502	0	791
gi|332513697|gb|JI980243.1|	Ps_120698	95.88	291	5	7	1	291	715	432	2e-131	468
gi|332513696|gb|JI980242.1|	Ps_129122	96.52	230	6	2	1	230	844	1071	2e-105	381
gi|332513695|gb|JI980241.1|	Ps_074617	94.9	392	2	14	2	393	549	922	9e-171	599
gi|332513694|gb|JI980240.1|	Ps_006785	97.08	240	7	0	1	240	465	226	1e-112	405
gi|332513693|gb|JI980239.1|	Ps_129119	97.66	384	8	1	1	384	409	791	0	660
gi|332513692|gb|JI980238.1|	Ps_129122	97.02	235	5	2	1	235	844	1076	3e-109	394
gi|332513691|gb|JI980237.1|	Ps_076333	98.06	206	2	2	1	205	849	645	3e-98	357
gi|332513690|gb|JI980236.1|	Ps_129117	99.11	338	3	0	1	338	264	601	1e-173	608
gi|332513689|gb|JI980235.1|	Ps_104552	96.69	302	5	4	1	300	928	1226	3e-140	497
gi|332513688|gb|JI980234.1|	Ps_129122	98.64	220	2	1	4	222	846	1065	1e-107	388
gi|332513687|gb|JI980233.1|	Ps_088858	99.26	270	1	1	1	270	13	281	5e-137	486
gi|332513686|gb|JI980232.1|	Ps_117410	97.53	243	5	1	1	243	264	23	2e-115	414
gi|332513685|gb|JI980231.1|	Ps_078777	97.47	158	2	2	91	247	767	611	2e-71	268
gi|332513684|gb|JI980230.1|	Ps_129119	94.94	257	10	2	1	257	764	511	5e-112	403
gi|332513683|gb|JI980229.1|	Ps_091570	98.82	339	4	0	1	339	745	1083	2e-172	604
gi|332513682|gb|JI980228.1|	Ps_101492	100	321	0	0	1	321	1239	919	3e-169	593
gi|332513681|gb|JI980227.1|	Ps_104949	99.21	253	1	1	21	272	736	484	1e-127	455
gi|332513680|gb|JI980226.1|	Ps_070683	99.01	203	2	0	1	203	209	411	2e-100	364
gi|332513679|gb|JI980225.1|	Ps_129123	96.96	230	5	2	1	229	840	1068	2e-106	385
gi|332513678|gb|JI980224.1|	Ps_129123	98.43	319	4	1	2	320	552	235	3e-159	560
gi|332513677|gb|JI980223.1|	Ps_020707	90.94	265	10	11	9	272	74	325	7e-96	350
gi|332513676|gb|JI980222.1|	Ps_101401	88.34	283	29	4	1	281	364	84	2e-92	339
gi|332513675|gb|JI980221.1|	Ps_075127	99.31	290	2	0	7	296	370	659	1e-148	525
gi|332513674|gb|JI980220.1|	Ps_094299	99.09	330	0	3	1	330	553	879	5e-168	590
gi|332513673|gb|JI980219.1|	Ps_083995	98.61	216	1	1	2	215	2955	2740	2e-105	381
gi|332513672|gb|JI980218.1|	Ps_066427	97.76	268	4	2	5	271	1606	1872	3e-129	460
gi|332513671|gb|JI980217.1|	Ps_126527	97.17	247	3	4	5	251	442	684	6e-116	416
gi|332513670|gb|JI980216.1|	Ps_129116	95.81	454	0	16	1	454	885	1319	0	715
gi|332513669|gb|JI980215.1|	Ps_041536	87.3	244	14	6	2	245	611	385	8e-70	263
gi|332513668|gb|JI980214.1|	Ps_015616	97.16	141	3	1	7	146	818	678	5e-62	237
gi|332513667|gb|JI980213.1|	Ps_072366	97.55	449	3	7	1	444	1016	571	0	763
gi|332513666|gb|JI980212.1|	Ps_125745	99.54	217	1	0	2	218	10	226	7e-110	396
gi|332513665|gb|JI980211.1|	Ps_074275	100	261	0	0	18	278	239	499	7e-136	483
gi|332513664|gb|JI980210.1|	Ps_070736	98.63	146	2	0	1	146	304	449	1e-68	259
gi|332513663|gb|JI980209.1|	Ps_129120	99.22	256	2	0	1	256	725	470	8e-130	462
gi|332513662|gb|JI980208.1|	Ps_129122	96.17	235	5	4	1	234	844	1075	2e-105	381
gi|332513661|gb|JI980207.1|	Ps_071080	92.26	155	10	2	83	236	842	689	2e-56	219
gi|332513660|gb|JI980206.1|	Ps_073579	98.96	384	4	0	1	384	457	74	0	688
gi|332513659|gb|JI980205.1|	Ps_075175	97.55	408	5	5	1	407	1041	1444	0	695
gi|332513658|gb|JI980204.1|	Ps_063079	98.67	226	3	0	55	280	297	522	2e-111	401
gi|332513657|gb|JI980203.1|	Ps_117553	94.54	238	1	12	2	237	6077	6304	4e-98	357
gi|332513656|gb|JI980202.1|	Ps_128470	98.68	227	2	1	2	228	833	608	4e-112	403
gi|332513655|gb|JI980201.1|	Ps_045728	98.48	132	2	0	1	132	82	213	8e-61	233
gi|332513654|gb|JI980200.1|	Ps_129070	99.62	264	1	0	1	264	1149	886	6e-136	483
gi|332513653|gb|JI980199.1|	Ps_127346	99.49	198	1	0	31	228	865	668	3e-99	361
gi|332513652|gb|JI980198.1|	Ps_126828	99.54	217	1	0	10	226	579	795	7e-110	396
gi|332513651|gb|JI980197.1|	Ps_069766	95.72	257	4	7	6	261	535	785	3e-114	411
gi|332513650|gb|JI980196.1|	Ps_035176	93.88	147	8	1	12	158	1	146	1e-57	222
gi|332513649|gb|JI980195.1|	Ps_070053	95.94	271	1	10	1	267	423	687	2e-120	431
gi|332513648|gb|JI980194.1|	Ps_072252	94.92	236	12	0	1	236	907	672	4e-102	370
gi|332513647|gb|JI980193.1|	Ps_098916	96.85	254	2	6	1	254	712	959	5e-117	420
gi|332513646|gb|JI980192.1|	Ps_086815	97.53	324	7	1	1	324	772	1094	2e-157	555
gi|332513645|gb|JI980191.1|	Ps_077195	97.15	281	1	5	1	281	1676	1403	2e-131	468
gi|332513644|gb|JI980190.1|	Ps_083321	93.62	282	3	14	1	280	642	910	1e-113	409
gi|332513643|gb|JI980189.1|	Ps_072845	99.68	308	1	0	94	401	1	308	3e-160	564
gi|332513642|gb|JI980188.1|	Ps_077314	94.64	168	1	4	3	170	242	401	2e-67	255
gi|332513641|gb|JI980187.1|	Ps_096253	96.31	217	4	4	1	217	792	1004	3e-98	357
gi|332513640|gb|JI980186.1|	Ps_095456	98.18	275	3	2	1	274	1644	1917	2e-135	481
gi|332513639|gb|JI980185.1|	Ps_074586	97.33	150	1	3	131	279	261	114	3e-66	252
gi|332513638|gb|JI980184.1|	Ps_128886	97.93	484	3	7	10	493	560	1036	0	832
gi|332513637|gb|JI980183.1|	Ps_098193	99.63	273	0	1	6	278	282	553	2e-140	497
gi|332513636|gb|JI980182.1|	Ps_061449	99.08	218	1	1	3	220	520	736	3e-108	390
gi|332513635|gb|JI980181.1|	Ps_097989	99.58	236	1	0	1	236	560	795	2e-120	431
gi|332513634|gb|JI980180.1|	Ps_128928	94.42	251	1	11	1	250	462	224	1e-103	375
gi|332513633|gb|JI980179.1|	Ps_127229	99.66	298	1	0	6	303	1223	926	9e-155	545
gi|332513632|gb|JI980178.1|	Ps_003609	98.25	228	1	3	27	251	85	312	8e-110	396
gi|332513631|gb|JI980177.1|	Ps_129118	98.86	263	0	3	4	265	842	582	6e-131	466
gi|332513630|gb|JI980176.1|	Ps_076828	98.34	301	4	1	1	301	1332	1033	3e-149	527
gi|332513629|gb|JI980175.1|	Ps_086855	100	173	0	0	1	173	173	1	6e-87	320
gi|332513628|gb|JI980174.1|	Ps_072347	99.23	261	2	0	1	261	166	426	1e-132	472
gi|332513627|gb|JI980173.1|	Ps_124272	89.6	298	28	3	7	303	1736	1441	1e-103	375
gi|332513626|gb|JI980172.1|	Ps_067076	85.08	295	28	15	5	294	48	331	6e-77	287
gi|332513625|gb|JI980171.1|	Ps_075975	95.79	214	2	4	1	214	723	929	1e-92	339
gi|332513624|gb|JI980170.1|	Ps_095968	97.11	242	1	3	1	242	273	38	1e-112	405
gi|332513623|gb|JI980169.1|	Ps_111568	99.03	308	2	1	17	324	307	1	2e-156	551
gi|332513622|gb|JI980168.1|	Ps_128934	97.64	212	1	4	11	221	23	231	2e-99	361
gi|332513621|gb|JI980167.1|	Ps_043999	91.57	166	11	3	110	274	204	41	9e-60	230
gi|332513619|gb|JI980165.1|	Ps_093966	99.59	245	1	0	4	248	504	748	2e-125	448
gi|332513618|gb|JI980164.1|	Ps_095030	99.14	232	1	1	42	273	520	290	2e-116	418
gi|332513617|gb|JI980163.1|	Ps_078716	97.86	281	2	4	1	280	296	19	7e-136	483
gi|332513616|gb|JI980162.1|	Ps_115565	97.54	244	4	2	2	245	414	655	7e-116	416
gi|332513615|gb|JI980161.1|	Ps_075175	94.06	219	3	10	3	216	1218	1431	3e-88	324
gi|332513614|gb|JI980160.1|	Ps_127059	98.31	296	1	4	3	298	423	714	7e-146	516
gi|332513613|gb|JI980159.1|	Ps_127595	95.38	303	4	10	1	298	1437	1734	1e-133	475
gi|332513612|gb|JI980158.1|	Ps_101965	100	234	0	0	3	236	772	1005	6e-121	433
gi|332513611|gb|JI980157.1|	Ps_127300	99.12	340	2	1	1	340	716	1054	1e-174	612
gi|332513610|gb|JI980156.1|	Ps_033377	98.03	203	0	3	1	203	1845	2043	5e-96	350
gi|332513609|gb|JI980155.1|	Ps_094538	96.15	286	11	0	53	338	433	148	2e-131	468
gi|332513608|gb|JI980154.1|	Ps_093882	99.44	179	1	0	71	249	713	891	3e-89	327
gi|332513607|gb|JI980153.1|	Ps_118432	94.85	291	15	0	3	293	1452	1742	2e-127	455
gi|332513606|gb|JI980152.1|	Ps_073463	95.95	469	7	11	3	471	485	941	0	750
gi|332513605|gb|JI980151.1|	Ps_125950	98.18	220	4	0	1	220	243	24	4e-107	387
gi|332513604|gb|JI980150.1|	Ps_078443	98.31	296	1	4	1	295	632	924	2e-146	518
gi|332513603|gb|JI980149.1|	Ps_072378	99.05	422	3	1	1	422	457	37	0	756
gi|332513602|gb|JI980148.1|	Ps_091167	99.55	223	1	0	2	224	75	297	3e-113	407
gi|332513601|gb|JI980147.1|	Ps_120709	96	300	3	5	1	300	757	467	9e-135	479
gi|332513600|gb|JI980146.1|	Ps_128944	88.46	182	11	10	166	342	404	228	3e-55	215
gi|332513599|gb|JI980145.1|	Ps_070099	96.55	232	2	6	4	232	22	250	8e-105	379
gi|332513598|gb|JI980144.1|	Ps_070091	92.49	333	4	21	1	324	1383	1703	4e-129	460
gi|332513597|gb|JI980143.1|	Ps_097990	93.29	283	5	14	49	331	1483	1215	1e-114	412
gi|332513596|gb|JI980142.1|	Ps_042665	94.05	185	6	5	1	183	202	21	9e-74	276
gi|332513595|gb|JI980141.1|	Ps_074232	96.03	252	3	7	9	257	787	1034	5e-112	403
gi|332513594|gb|JI980140.1|	Ps_045274	96.5	400	2	10	1	400	1038	651	0	651
gi|332513593|gb|JI980139.1|	Ps_101269	98.39	124	1	1	7	130	148	270	8e-56	217
gi|332513592|gb|JI980138.1|	Ps_063931	89.4	217	16	6	1	214	861	649	4e-73	274
gi|332513591|gb|JI980137.1|	Ps_127008	92.13	178	2	10	1	178	829	664	3e-63	241
gi|332513590|gb|JI980136.1|	Ps_091780	90.86	175	7	9	28	201	971	1137	3e-59	228
gi|332513589|gb|JI980135.1|	Ps_126653	92.06	378	4	24	1	378	481	130	1e-144	512
gi|332513588|gb|JI980134.1|	Ps_123113	94.25	261	0	13	1	261	829	1074	2e-106	385
gi|332513587|gb|JI980133.1|	Ps_077488	91.37	336	4	22	2	336	488	799	4e-124	444
gi|332513586|gb|JI980132.1|	Ps_127058	93.94	198	3	8	66	260	798	607	4e-78	291
gi|332513585|gb|JI980131.1|	Ps_129117	97.12	313	2	6	4	315	842	1148	4e-148	523
gi|332513584|gb|JI980130.1|	Ps_006785	96.23	318	4	7	1	317	330	20	8e-146	516
gi|332513583|gb|JI980129.1|	Ps_073494	98.2	333	2	3	1	333	520	192	1e-164	579
gi|332513582|gb|JI980128.1|	Ps_072563	93.89	229	4	10	4	232	623	841	3e-93	340
gi|332513581|gb|JI980127.1|	Ps_094542	94.69	226	3	9	1	224	553	771	9e-94	342
gi|332513580|gb|JI980126.1|	Ps_099784	92.02	238	11	6	16	252	1163	1393	8e-90	329
gi|332513579|gb|JI980125.1|	Ps_096253	94.27	349	13	7	4	351	762	1104	4e-154	544
gi|332513578|gb|JI980124.1|	Ps_077212	95.62	388	4	13	12	398	715	340	9e-176	616
gi|332513577|gb|JI980123.1|	Ps_091778	93.47	383	2	23	22	401	1200	838	9e-156	549
gi|332513576|gb|JI980122.1|	Ps_073507	99.21	254	2	0	1	254	282	29	1e-128	459
gi|332513575|gb|JI980121.1|	Ps_104862	97.72	263	3	3	1	263	1259	1518	6e-126	449
gi|332513574|gb|JI980120.1|	Ps_063353	93.68	348	7	15	59	400	352	14	2e-143	508
gi|332513573|gb|JI980119.1|	Ps_063353	89.02	173	9	10	82	250	1	167	5e-57	220
gi|332513572|gb|JI980118.1|	Ps_082166	93.55	279	6	12	1	277	466	198	3e-114	411
gi|332513571|gb|JI980117.1|	Ps_126751	91.67	288	7	16	39	313	254	537	2e-106	385
gi|332513570|gb|JI980116.1|	Ps_099481	92.11	228	3	14	6	231	789	575	7e-85	313
gi|332513569|gb|JI980115.1|	Ps_110852	94.18	275	2	13	25	296	637	374	5e-113	407
gi|332513568|gb|JI980114.1|	Ps_076790	84.9	702	52	44	32	712	72	740	0	664
gi|332513567|gb|JI980113.1|	Ps_074958	95.58	249	5	6	1	248	353	110	3e-109	394
gi|332513566|gb|JI980112.1|	Ps_098097	98.54	274	2	2	16	289	1022	1293	5e-137	486
gi|332513565|gb|JI980111.1|	Ps_045900	93.6	328	3	18	28	347	746	429	2e-133	475
gi|332513564|gb|JI980110.1|	Ps_092388	95.26	232	1	10	42	272	453	675	4e-99	361
gi|332513563|gb|JI980109.1|	Ps_070459	97.22	252	1	6	95	346	246	1	7e-118	424
gi|332513562|gb|JI980108.1|	Ps_074750	98.38	185	0	3	1	185	733	914	1e-87	322
gi|332513561|gb|JI980107.1|	Ps_042199	89.27	233	9	12	47	273	223	1	1e-74	279
gi|332513560|gb|JI980106.1|	Ps_072732	92.68	246	8	7	4	241	187	430	6e-96	350
gi|332513559|gb|JI980105.1|	Ps_112784	97.25	327	2	4	1	327	1024	705	3e-155	547
gi|332513558|gb|JI980104.1|	Ps_105152	94.25	226	5	8	45	268	307	526	1e-92	339
gi|332513557|gb|JI980103.1|	Ps_127003	97.53	283	1	6	2	283	1085	808	3e-135	481
gi|332513556|gb|JI980102.1|	Ps_129122	96.19	210	1	7	1	210	844	1046	4e-92	337
gi|332513555|gb|JI980101.1|	Ps_128947	89.72	214	20	2	131	343	369	157	2e-72	272
gi|332513554|gb|JI980100.1|	Ps_088680	96.43	336	12	0	1	336	420	85	2e-157	555
gi|332513553|gb|JI980099.1|	Ps_074232	97.79	272	2	4	1	272	1051	784	7e-131	466
gi|332513552|gb|JI980098.1|	Ps_124016	98.12	213	3	1	2	214	755	544	9e-104	375
gi|332513551|gb|JI980097.1|	Ps_104824	93.25	326	3	19	21	339	709	1022	8e-131	466
gi|332513550|gb|JI980096.1|	Ps_070053	91.08	269	9	14	2	268	1130	875	1e-98	359
gi|332513549|gb|JI980095.1|	Ps_074232	96.37	248	1	8	45	292	1050	811	2e-111	401
gi|332513548|gb|JI980094.1|	Ps_127008	87.35	253	10	20	4	254	829	597	2e-75	281
gi|332513547|gb|JI980093.1|	Ps_107264	91.8	366	1	27	1	362	876	536	9e-136	483
gi|332513546|gb|JI980092.1|	Ps_129122	98.22	225	1	3	1	225	844	1065	3e-108	390
gi|332513545|gb|JI980091.1|	Ps_086385	92.94	255	14	4	1	253	552	804	1e-102	372
gi|332513544|gb|JI980090.1|	Ps_119148	97.21	287	2	5	1	286	550	269	7e-136	483
gi|332513543|gb|JI980089.1|	Ps_074151	93.98	382	2	20	12	390	214	577	4e-159	560
gi|332513542|gb|JI980088.1|	Ps_072513	97.95	146	2	1	38	183	288	432	2e-66	252
gi|332513541|gb|JI980087.1|	Ps_078479	93.56	233	5	7	37	266	1288	1063	1e-94	346
gi|332513540|gb|JI980086.1|	Ps_084441	94.16	257	11	4	1	256	986	733	1e-107	388
gi|332513539|gb|JI980085.1|	Ps_074287	95.77	260	6	5	2	261	582	328	2e-115	414
gi|332513538|gb|JI980084.1|	Ps_070445	92.21	475	26	9	5	479	102	565	0	662
gi|332513537|gb|JI980083.1|	Ps_081695	97.03	437	2	11	1	437	468	43	0	725
gi|332513536|gb|JI980082.1|	Ps_124480	90.38	260	6	18	1	259	475	234	4e-88	324
gi|332513535|gb|JI980081.1|	Ps_105152	93.99	233	7	6	1	233	301	526	2e-95	348
gi|332513533|gb|JI980079.1|	Ps_077984	92.92	240	10	7	16	255	305	537	2e-95	348
gi|332513532|gb|JI980078.1|	Ps_129123	93.59	234	6	9	3	235	840	1065	4e-93	340
gi|332513530|gb|JI980076.1|	Ps_127564	85.29	204	1	25	10	213	175	349	2e-46	185
gi|332513529|gb|JI980075.1|	Ps_112223	95.09	285	2	11	1	285	427	699	1e-123	442
gi|332513528|gb|JI980074.1|	Ps_114694	94.76	229	5	7	8	235	485	263	4e-98	357
gi|332513527|gb|JI980073.1|	Ps_129117	98.78	246	3	0	12	257	833	1078	4e-123	440
gi|332513526|gb|JI980072.1|	Ps_082470	96.47	255	1	6	8	259	471	222	2e-115	414
gi|332513525|gb|JI980071.1|	Ps_127008	95.65	207	2	6	10	216	842	643	1e-88	326
gi|332513524|gb|JI980070.1|	Ps_083976	95.56	248	2	9	18	265	343	105	4e-108	390
gi|332513523|gb|JI980069.1|	Ps_127493	88.62	246	7	20	7	249	121	348	6e-76	283
gi|332513522|gb|JI980068.1|	Ps_009717	98.21	390	6	1	38	426	663	1052	0	680
gi|332513521|gb|JI980067.1|	Ps_076552	95.06	324	13	2	1	324	623	943	1e-143	508
gi|332513520|gb|JI980066.1|	Ps_110034	90.78	282	4	22	4	283	1826	1565	3e-99	361
gi|332513519|gb|JI980065.1|	Ps_099481	98.97	195	1	1	6	200	789	596	6e-96	350
gi|332513518|gb|JI980064.1|	Ps_075013	87.46	319	31	9	1	316	353	41	4e-99	361
gi|332513517|gb|JI980063.1|	Ps_127486	92.59	216	6	10	158	369	1	210	8e-82	303
gi|332513516|gb|JI980062.1|	Ps_129039	97.25	182	2	2	27	208	69	247	1e-82	305
gi|332513515|gb|JI980061.1|	Ps_073403	90.11	263	7	16	26	288	109	352	3e-89	327
gi|332513514|gb|JI980060.1|	Ps_105152	96.46	254	7	2	1	254	545	294	5e-117	420
gi|332513513|gb|JI980059.1|	Ps_083396	95.86	266	2	9	3	265	17	276	1e-118	425
gi|332513512|gb|JI980058.1|	Ps_075037	90.26	154	2	12	5	154	951	807	9e-49	193
gi|332513511|gb|JI980057.1|	Ps_080485	97.83	322	4	3	1	322	1192	874	2e-157	555
gi|332513510|gb|JI980056.1|	Ps_127493	90.13	223	6	16	13	231	124	334	2e-75	281
gi|332513509|gb|JI980055.1|	Ps_103894	91.55	213	3	13	1	207	1223	1426	1e-74	279
gi|332513508|gb|JI980054.1|	Ps_064864	98.5	267	4	0	5	271	18	284	1e-132	472
gi|332513507|gb|JI980053.1|	Ps_127493	87.3	244	4	27	1	240	117	337	5e-67	254
gi|332513506|gb|JI980052.1|	Ps_123876	92.78	374	15	7	21	394	723	362	7e-152	536
gi|332513505|gb|JI980051.1|	Ps_124251	96.72	274	1	8	1	273	476	742	7e-126	449
gi|332513504|gb|JI980050.1|	Ps_129123	96.96	230	5	2	4	232	842	1070	2e-106	385
gi|332513503|gb|JI980049.1|	Ps_067058	95.11	266	1	5	44	308	1398	1144	1e-113	409
gi|332513502|gb|JI980048.1|	Ps_045704	95.5	289	6	7	11	299	306	25	3e-129	460
gi|332513501|gb|JI980047.1|	Ps_128495	94.12	153	6	3	35	186	19	169	1e-61	235
gi|332513500|gb|JI980046.1|	Ps_073315	99.56	227	1	0	1	227	104	330	2e-115	414
gi|332513499|gb|JI980045.1|	Ps_072513	95.42	240	10	1	18	257	825	587	1e-107	388
gi|332513498|gb|JI980044.1|	Ps_128463	90.3	433	25	17	4	431	438	858	2e-157	555
gi|332513497|gb|JI980043.1|	Ps_127008	91.05	257	4	17	1	257	829	592	6e-91	333
gi|332513495|gb|JI980041.1|	Ps_114963	91.25	240	3	15	5	244	1954	2175	2e-85	315
gi|332513494|gb|JI980040.1|	Ps_129122	96.04	227	1	8	4	229	846	1065	7e-100	363
gi|332513493|gb|JI980039.1|	Ps_088991	95.91	269	0	11	25	292	719	977	1e-118	425
gi|332513492|gb|JI980038.1|	Ps_092094	95.54	202	2	6	3	204	467	273	2e-86	318
gi|332513491|gb|JI980037.1|	Ps_066428	90.74	270	5	6	1	250	1533	1264	1e-93	342
gi|332513490|gb|JI980036.1|	Ps_080982	97.62	294	3	3	2	295	504	215	5e-142	503
gi|332513489|gb|JI980035.1|	Ps_072990	91.51	259	4	18	7	263	627	869	9e-95	346
gi|332513488|gb|JI980034.1|	Ps_125903	92.73	289	9	12	43	322	583	868	5e-113	407
gi|332513486|gb|JI980032.1|	Ps_085849	97.67	172	3	1	52	223	83	253	3e-79	294
gi|332513485|gb|JI980031.1|	Ps_124404	93.91	312	5	10	1	311	702	1000	3e-129	460
gi|332513484|gb|JI980030.1|	Ps_116318	92.74	234	7	9	9	242	1415	1192	2e-91	335
gi|332513483|gb|JI980029.1|	Ps_072990	92.37	249	6	13	4	249	625	863	2e-95	348
gi|332513482|gb|JI980028.1|	Ps_074502	90.58	382	5	30	1	381	695	1046	4e-134	477
gi|332513481|gb|JI980027.1|	Ps_059246	96.8	250	5	3	3	252	247	1	5e-115	414
gi|332513480|gb|JI980026.1|	Ps_127008	95.83	216	3	6	5	218	826	615	7e-95	346
gi|332513479|gb|JI980025.1|	Ps_094351	95.36	237	6	2	1	237	232	1	5e-103	374
gi|332513478|gb|JI980024.1|	Ps_081935	98.22	338	3	3	1	338	161	495	5e-168	590
gi|332513477|gb|JI980023.1|	Ps_127596	95.37	259	4	7	1	258	1255	1004	1e-112	405
gi|332513475|gb|JI980021.1|	Ps_086484	97.03	337	4	6	1	336	507	838	9e-161	566
gi|332513474|gb|JI980020.1|	Ps_127008	94.55	257	3	10	1	255	830	583	5e-107	387
gi|332513473|gb|JI980019.1|	Ps_106507	92.78	97	0	7	181	277	215	126	8e-31	134
gi|332513472|gb|JI980018.1|	Ps_102500	95.14	185	1	8	89	273	1	177	2e-76	285
gi|332513471|gb|JI980017.1|	Ps_083735	96.25	160	0	6	2	161	1915	1762	3e-68	257
gi|332513470|gb|JI980016.1|	Ps_127008	94.22	346	2	18	1	346	829	502	1e-144	512
gi|332513469|gb|JI980015.1|	Ps_127008	95.31	256	2	10	1	254	830	583	2e-110	398
gi|332513468|gb|JI980014.1|	Ps_093149	93.55	124	4	4	29	151	199	319	2e-45	182
gi|332513467|gb|JI980013.1|	Ps_074966	94.6	426	13	10	61	481	667	247	0	665
gi|332513466|gb|JI980012.1|	Ps_129122	90.68	236	2	19	6	237	846	1065	2e-80	298
gi|332513465|gb|JI980011.1|	Ps_129123	96.51	229	5	3	1	228	840	1066	9e-104	375
gi|332513464|gb|JI980010.1|	Ps_096260	98.61	360	1	4	1	359	477	121	0	634
gi|332513463|gb|JI980009.1|	Ps_089906	94.94	237	5	4	16	252	1160	1389	6e-101	366
gi|332513462|gb|JI980008.1|	Ps_085397	96.1	231	1	8	7	231	130	358	4e-102	370
gi|332513461|gb|JI980007.1|	Ps_074966	93.78	209	2	11	3	205	136	339	1e-82	305
gi|332513460|gb|JI980006.1|	Ps_095047	95.02	261	5	7	68	327	854	1107	2e-112	405
gi|332513459|gb|JI980005.1|	Ps_125773	94.27	262	0	14	21	282	680	926	5e-107	387
gi|332513458|gb|JI980004.1|	Ps_089220	91.62	167	6	8	154	319	563	404	8e-61	233
gi|332513457|gb|JI980003.1|	Ps_071014	93.54	387	1	24	1	380	618	249	2e-157	555
gi|332513456|gb|JI980002.1|	Ps_070693	97.92	336	2	4	1	336	722	392	1e-164	579
gi|332513455|gb|JI980001.1|	Ps_104552	96.02	402	6	10	89	490	751	1142	0	652
gi|332513454|gb|JI980000.1|	Ps_093103	98.69	153	1	1	1	153	473	322	5e-72	270
gi|332513453|gb|JI979999.1|	Ps_129123	97.17	247	5	2	10	255	833	1078	6e-116	416
gi|332513452|gb|JI979998.1|	Ps_129123	96.71	243	4	4	18	257	833	1074	2e-111	401
gi|332513451|gb|JI979997.1|	Ps_044817	93.37	181	2	9	64	242	1	173	3e-69	261
gi|332513450|gb|JI979996.1|	Ps_127493	92.51	227	7	10	1	224	117	336	1e-87	322
gi|332513449|gb|JI979995.1|	Ps_127493	94.51	237	4	9	1	234	117	347	3e-98	357
gi|332513448|gb|JI979994.1|	Ps_118574	93.81	307	10	9	1	306	476	178	2e-127	455
gi|332513447|gb|JI979993.1|	Ps_127493	89.15	212	10	13	1	207	117	320	2e-67	255
gi|332513446|gb|JI979992.1|	Ps_092442	91.27	252	3	17	2	253	52	284	2e-90	331
gi|332513445|gb|JI979991.1|	Ps_077354	95.73	211	2	7	40	249	642	438	6e-91	333
gi|332513444|gb|JI979990.1|	Ps_117666	97.51	361	9	0	72	432	768	408	6e-178	623
gi|332513443|gb|JI979989.1|	Ps_091102	98.44	385	2	4	13	397	658	1038	0	675
gi|332513441|gb|JI979987.1|	Ps_127008	92.97	256	5	13	1	253	829	584	2e-100	364
gi|332513440|gb|JI979986.1|	Ps_078527	92.83	321	13	9	11	330	103	414	3e-128	459
gi|332513439|gb|JI979985.1|	Ps_080289	95.73	234	6	3	42	271	777	544	1e-103	375
gi|332513438|gb|JI979984.1|	Ps_087524	96.36	412	8	7	1	410	350	756	0	680
gi|332513437|gb|JI979983.1|	Ps_127346	95.47	331	2	12	50	379	520	202	9e-146	516
gi|332513436|gb|JI979982.1|	Ps_075661	98.1	211	2	2	1	211	372	164	4e-102	370
gi|332513435|gb|JI979981.1|	Ps_104824	95.28	318	4	11	1	315	709	1018	7e-141	499
gi|332513434|gb|JI979980.1|	Ps_073507	91.08	325	2	22	12	332	518	819	8e-116	416
gi|332513433|gb|JI979979.1|	Ps_124016	91.44	327	2	23	4	330	342	642	1e-118	425
gi|332513432|gb|JI979978.1|	Ps_095348	92.98	342	9	14	2	338	275	606	1e-138	492
gi|332513431|gb|JI979977.1|	Ps_073384	96.67	210	1	6	1	208	499	294	2e-94	344
gi|332513430|gb|JI979976.1|	Ps_106658	90.83	240	5	17	20	259	827	1049	1e-83	309
gi|332513429|gb|JI979975.1|	Ps_074503	94.78	249	3	9	9	257	38	276	2e-105	381
gi|332513428|gb|JI979974.1|	Ps_071681	100	148	0	0	1	148	380	233	4e-73	274
gi|332513427|gb|JI979973.1|	Ps_088186	96.8	469	3	10	23	488	1220	761	0	776
gi|332513426|gb|JI979972.1|	Ps_085847	94.1	288	8	6	1	281	346	61	1e-119	429
gi|332513425|gb|JI979971.1|	Ps_077488	98.05	257	3	2	1	255	487	743	7e-126	449
gi|332513424|gb|JI979970.1|	Ps_071148	93.31	299	8	11	1	295	840	550	8e-121	433
gi|332513423|gb|JI979969.1|	Ps_101132	95.85	241	0	10	13	245	1044	806	2e-105	381
gi|332513422|gb|JI979968.1|	Ps_043037	91.53	177	5	10	51	224	280	449	2e-61	235
gi|332513421|gb|JI979967.1|	Ps_078707	97.98	247	2	3	5	251	309	552	1e-118	425
gi|332513420|gb|JI979966.1|	Ps_086396	98.44	64	0	1	8	71	1941	2003	3e-24	111
gi|332513419|gb|JI979965.1|	Ps_069039	97.2	465	6	7	1	463	476	17	0	782
gi|332513418|gb|JI979964.1|	Ps_127008	99.4	167	1	0	5	171	826	660	5e-82	303
gi|332513417|gb|JI979963.1|	Ps_127485	96.43	364	4	7	115	478	717	363	5e-169	593
gi|332513416|gb|JI979962.1|	Ps_071941	97.37	342	9	0	66	407	1	342	5e-166	584
gi|332513415|gb|JI979961.1|	Ps_076789	90.95	243	16	5	6	245	477	716	2e-87	322
gi|332513414|gb|JI979960.1|	Ps_074408	95.93	295	10	2	1	293	443	737	3e-134	477
gi|332513412|gb|JI979958.1|	Ps_044977	97.08	240	4	3	2	241	696	460	3e-113	407
gi|332513411|gb|JI979957.1|	Ps_092793	84.8	171	22	4	3	172	496	329	2e-41	169
gi|332513410|gb|JI979956.1|	Ps_127008	96.05	253	4	6	1	253	732	486	3e-114	411
gi|332513409|gb|JI979955.1|	Ps_066198	94.05	370	6	16	4	371	529	174	9e-156	549
gi|332513408|gb|JI979954.1|	Ps_123875	92.66	218	5	9	1	218	207	1	1e-83	309
gi|332513407|gb|JI979953.1|	Ps_084809	94.39	214	0	12	25	238	18	219	2e-86	318
gi|332513406|gb|JI979952.1|	Ps_127493	93.39	242	5	10	1	242	117	347	2e-95	348
gi|332513405|gb|JI979951.1|	Ps_127008	93.36	256	3	14	1	251	829	583	6e-101	366
gi|332513404|gb|JI979950.1|	Ps_082643	98.12	320	4	2	23	342	318	1	6e-158	556
gi|332513403|gb|JI979949.1|	Ps_076549	94.92	236	12	0	1	236	437	202	4e-102	370
gi|332513402|gb|JI979948.1|	Ps_072145	92.77	235	3	14	5	239	2069	1849	6e-91	333
gi|332513401|gb|JI979947.1|	Ps_090387	95.44	307	3	11	28	334	879	584	8e-136	483
gi|332513400|gb|JI979946.1|	Ps_093149	87.93	381	4	39	1	380	437	776	4e-115	414
gi|332513399|gb|JI979945.1|	Ps_077984	93.87	261	14	2	1	261	210	468	3e-109	394
gi|332513398|gb|JI979944.1|	Ps_072575	96.27	268	4	6	35	302	520	781	4e-123	440
gi|332513397|gb|JI979943.1|	Ps_073416	98.03	254	4	1	1	254	502	754	4e-123	440
gi|332513396|gb|JI979942.1|	Ps_127008	95.19	291	1	11	1	291	647	924	3e-125	448
gi|332513395|gb|JI979941.1|	Ps_129173	94.4	250	14	0	1	250	118	367	5e-107	387
gi|332513394|gb|JI979940.1|	Ps_127493	90	230	7	16	6	229	100	319	2e-76	285
gi|332513393|gb|JI979939.1|	Ps_074428	90.3	299	7	22	3	292	738	453	1e-103	375
gi|332513392|gb|JI979938.1|	Ps_127008	89.66	261	2	22	4	263	829	593	3e-84	311
gi|332513391|gb|JI979937.1|	Ps_094231	96.39	277	7	3	1	275	519	244	8e-130	462
gi|332513390|gb|JI979936.1|	Ps_114963	96.44	225	1	7	4	227	1954	2172	6e-101	366
gi|332513389|gb|JI979935.1|	Ps_074066	94.32	176	2	8	14	186	205	375	7e-70	263
gi|332513388|gb|JI979934.1|	Ps_092084	96.64	446	3	12	1	446	556	989	0	732
gi|332513387|gb|JI979933.1|	Ps_124404	89.38	273	4	25	1	271	644	893	6e-87	320
gi|332513386|gb|JI979932.1|	Ps_092935	94.76	267	3	10	7	270	244	502	1e-113	409
gi|332513385|gb|JI979931.1|	Ps_070433	96.96	427	7	5	3	427	123	545	0	712
gi|332513384|gb|JI979930.1|	Ps_127631	95.2	229	1	9	1	228	373	592	4e-97	353
gi|332513383|gb|JI979929.1|	Ps_095264	92.12	241	4	15	23	262	284	58	3e-89	327
gi|332513382|gb|JI979928.1|	Ps_127493	91.22	262	7	16	6	265	100	347	3e-94	344
gi|332513381|gb|JI979927.1|	Ps_079587	98.06	103	2	0	1	103	387	489	8e-45	180
gi|332513380|gb|JI979926.1|	Ps_124310	96.22	238	2	3	1	237	548	779	4e-107	387
gi|332513379|gb|JI979925.1|	Ps_091884	89.57	278	16	12	163	438	1795	1529	7e-93	340
gi|332513378|gb|JI979924.1|	Ps_089596	100	299	0	0	1	299	851	1149	5e-157	553
gi|332513377|gb|JI979923.1|	Ps_084809	96.2	316	0	12	3	318	31	334	7e-143	507
gi|332513376|gb|JI979922.1|	Ps_089771	98.47	196	1	2	16	210	346	152	2e-94	344
gi|332513375|gb|JI979921.1|	Ps_078429	99.5	200	1	0	22	221	1	200	2e-100	364
gi|332513374|gb|JI979920.1|	Ps_071121	93.14	408	10	12	1	402	549	154	2e-167	588
gi|332513373|gb|JI979919.1|	Ps_064985	98.05	359	6	1	1	358	899	1257	6e-178	623
gi|332513372|gb|JI979918.1|	Ps_072117	95.41	218	3	7	1	213	362	147	2e-94	344
gi|332513371|gb|JI979917.1|	Ps_069722	89.77	215	18	4	115	329	4	214	5e-73	274
gi|332513370|gb|JI979916.1|	Ps_078832	98.34	362	2	4	1	362	1445	1802	0	634
gi|332513369|gb|JI979915.1|	Ps_119148	94.04	218	2	11	12	227	1148	940	2e-87	322
gi|332513368|gb|JI979914.1|	Ps_082166	95.12	246	2	6	1	244	703	940	8e-105	379
gi|332513367|gb|JI979913.1|	Ps_129117	95.43	219	1	9	1	218	1148	938	1e-93	342
gi|332513366|gb|JI979912.1|	Ps_129146	90.36	197	15	4	157	351	55	249	2e-67	255
gi|332513365|gb|JI979911.1|	Ps_127493	90.99	233	9	11	14	240	126	352	4e-83	307
gi|332513364|gb|JI979910.1|	Ps_127338	92.62	325	6	8	1	323	1069	1377	1e-128	459
gi|332513363|gb|JI979909.1|	Ps_114963	95.88	243	0	8	1	243	1952	2184	2e-106	385
gi|332513362|gb|JI979908.1|	Ps_078621	96.83	189	3	3	42	230	412	227	1e-84	313
gi|332513361|gb|JI979907.1|	Ps_119664	99.24	264	0	2	1	263	352	90	1e-133	475
gi|332513360|gb|JI979906.1|	Ps_127493	87.17	265	9	25	4	265	432	190	2e-76	285
gi|332513359|gb|JI979905.1|	Ps_089857	97.82	505	11	0	2	506	814	310	0	876
gi|332513358|gb|JI979904.1|	Ps_127008	91.3	253	5	15	19	271	818	583	7e-91	333
gi|332513357|gb|JI979903.1|	Ps_126467	93.5	246	4	10	8	246	20	260	4e-98	357
gi|332513356|gb|JI979902.1|	Ps_069361	97.99	249	2	3	10	257	1227	981	7e-121	433
gi|332513355|gb|JI979901.1|	Ps_074821	94.15	205	2	10	1	205	929	735	3e-83	307
gi|332513354|gb|JI979900.1|	Ps_129070	98.76	241	1	2	2	241	887	1126	3e-119	427
gi|332513353|gb|JI979899.1|	Ps_127493	89.16	249	10	17	6	249	100	336	8e-80	296
gi|332513351|gb|JI979897.1|	Ps_071083	99.16	239	2	0	30	268	486	248	6e-121	433
gi|332513350|gb|JI979896.1|	Ps_021454	92.61	230	3	13	164	391	352	135	2e-87	322
gi|332513349|gb|JI979895.1|	Ps_106319	98.31	356	3	2	4	358	377	730	1e-178	625
gi|332513348|gb|JI979894.1|	Ps_082166	93.67	237	4	11	11	246	978	752	8e-95	346
gi|332513347|gb|JI979893.1|	Ps_127008	98.45	386	2	4	1	386	707	326	0	676
gi|332513346|gb|JI979892.1|	Ps_129123	92.34	235	7	11	1	230	1134	906	7e-90	329
gi|332513345|gb|JI979891.1|	Ps_070437	87.89	289	20	10	1	288	382	108	1e-88	326
gi|332513344|gb|JI979890.1|	Ps_081694	99.44	358	1	1	13	370	902	546	0	651
gi|332513343|gb|JI979889.1|	Ps_112328	96.51	258	2	6	5	260	705	957	1e-117	422
gi|332513342|gb|JI979888.1|	Ps_129123	96.98	232	5	2	1	231	840	1070	1e-107	388
gi|332513341|gb|JI979887.1|	Ps_127493	91.97	249	7	13	11	255	115	354	5e-92	337
gi|332513340|gb|JI979886.1|	Ps_092479	99.57	231	0	1	2	232	1054	825	4e-117	420
gi|332513339|gb|JI979885.1|	Ps_127493	92.72	261	9	10	6	263	101	354	2e-101	368
gi|332513338|gb|JI979884.1|	Ps_020707	94	250	9	6	1	249	80	324	3e-104	377
gi|332513337|gb|JI979883.1|	Ps_071381	95.71	210	3	6	4	209	105	312	4e-92	337
gi|332513336|gb|JI979882.1|	Ps_075264	96.38	276	4	6	26	299	662	391	8e-126	449
gi|332513335|gb|JI979881.1|	Ps_125745	95.69	232	0	10	2	232	4	226	2e-100	364
gi|332513334|gb|JI979880.1|	Ps_075128	95.65	230	3	7	28	256	848	625	3e-100	364
gi|332513333|gb|JI979879.1|	Ps_096481	96.38	359	6	6	1	354	46	402	1e-168	592
gi|332513332|gb|JI979878.1|	Ps_092793	86.18	123	17	0	68	190	328	450	7e-31	134
gi|332513331|gb|JI979877.1|	Ps_092120	98.91	457	2	3	1	457	616	163	0	813
gi|332513330|gb|JI979876.1|	Ps_127008	96.94	294	1	6	1	289	416	126	2e-137	488
gi|332513329|gb|JI979875.1|	Ps_127493	92.31	260	10	10	6	262	100	352	3e-99	361
gi|332513328|gb|JI979874.1|	Ps_094493	99.44	356	0	2	1	356	603	956	0	645
gi|332513327|gb|JI979873.1|	Ps_046315	96.2	158	0	6	7	164	59	210	4e-67	254
gi|332513326|gb|JI979872.1|	Ps_095264	97.22	216	4	2	1	215	272	58	2e-100	364
gi|332513325|gb|JI979871.1|	Ps_127493	94.56	239	5	8	4	240	348	116	8e-100	363
gi|332513324|gb|JI979870.1|	Ps_123354	97.13	314	2	6	1	309	78	389	6e-148	523
gi|332513323|gb|JI979869.1|	Ps_070857	95.56	180	1	7	110	289	18	190	3e-75	281
gi|332513322|gb|JI979868.1|	Ps_129122	95.8	238	3	7	2	239	1067	837	2e-105	381
gi|332513321|gb|JI979867.1|	Ps_105152	98.24	170	2	1	1	170	443	275	8e-80	296
gi|332513320|gb|JI979866.1|	Ps_127493	95.83	264	7	4	1	264	375	116	3e-119	427
gi|332513319|gb|JI979865.1|	Ps_127008	96.84	253	2	6	1	252	829	582	2e-116	418
gi|332513318|gb|JI979864.1|	Ps_128924	92.5	320	2	22	20	319	964	647	1e-123	442
gi|332513317|gb|JI979863.1|	Ps_127485	98.08	365	4	3	1	365	503	142	0	636
gi|332513316|gb|JI979862.1|	Ps_085849	97.16	352	7	3	9	359	42	391	4e-169	593
gi|332513315|gb|JI979861.1|	Ps_125749	93.53	417	26	1	1	416	579	995	7e-177	619
gi|332513314|gb|JI979860.1|	Ps_087746	91.46	281	20	4	1	279	356	78	7e-106	383
gi|332513313|gb|JI979859.1|	Ps_103829	97.89	237	1	4	1	236	566	799	3e-113	407
gi|332513312|gb|JI979858.1|	Ps_090179	96.33	218	2	6	4	219	2527	2314	3e-98	357
gi|332513311|gb|JI979857.1|	Ps_123300	99.2	250	1	1	1	250	389	141	6e-126	449
gi|332513310|gb|JI979856.1|	Ps_127486	96.69	272	3	6	77	343	13	283	3e-126	451
gi|332513309|gb|JI979855.1|	Ps_129122	99.1	222	2	0	2	223	1067	846	5e-111	399
gi|332513308|gb|JI979854.1|	Ps_127493	89.87	227	5	18	20	242	130	342	3e-74	278
gi|332513307|gb|JI979853.1|	Ps_127493	92.98	242	3	14	4	244	458	230	1e-93	342
gi|332513306|gb|JI979852.1|	Ps_088373	92.42	198	0	15	4	200	593	410	1e-71	268
gi|332513305|gb|JI979851.1|	Ps_121390	97.05	271	1	6	1	271	524	261	7e-126	449
gi|332513304|gb|JI979850.1|	Ps_127008	97.19	249	3	4	1	247	829	583	2e-116	418
gi|332513303|gb|JI979849.1|	Ps_127493	95.14	288	7	7	3	287	81	364	7e-126	449
gi|332513302|gb|JI979848.1|	Ps_094384	97.97	395	8	0	1	395	904	1298	0	689
gi|332513301|gb|JI979847.1|	Ps_129122	98.68	227	2	1	4	230	846	1071	2e-111	401
gi|332513300|gb|JI979846.1|	Ps_046245	99.32	293	1	1	1	293	418	709	9e-150	529
gi|332513299|gb|JI979845.1|	Ps_093175	100	41	0	0	6	46	837	797	1e-13	76.8
gi|332513298|gb|JI979844.1|	Ps_127493	97.88	236	5	0	1	236	352	117	9e-114	409
gi|332513297|gb|JI979843.1|	Ps_127493	95.82	239	8	2	1	239	117	353	2e-106	385
gi|332513296|gb|JI979842.1|	Ps_124251	100	100	0	0	3	102	791	890	2e-46	185
gi|332513295|gb|JI979841.1|	Ps_108174	94.17	240	2	12	1	233	729	495	3e-98	357
gi|332513294|gb|JI979840.1|	Ps_008336	90.95	221	12	6	69	286	143	358	1e-78	292
gi|332513293|gb|JI979839.1|	Ps_073847	98.39	310	3	2	3	310	835	526	9e-155	545
gi|332513292|gb|JI979838.1|	Ps_124657	100	237	0	0	1	237	464	700	1e-122	438
gi|332513291|gb|JI979837.1|	Ps_073830	98.56	209	3	0	63	271	235	443	6e-102	370
gi|332513290|gb|JI979836.1|	Ps_071080	89.49	428	30	12	37	457	893	474	5e-149	527
gi|332513289|gb|JI979835.1|	Ps_066365	94.09	203	6	6	9	211	715	519	4e-82	303
gi|332513288|gb|JI979834.1|	Ps_088580	98.69	382	3	2	1	381	883	1263	0	682
gi|332513287|gb|JI979833.1|	Ps_094488	99.56	226	0	1	1	226	894	670	3e-114	411
gi|332513286|gb|JI979832.1|	Ps_086993	92.08	240	2	17	1	239	452	675	1e-88	326
gi|332513285|gb|JI979831.1|	Ps_084591	98.98	391	4	0	2	392	225	615	0	704
gi|332513284|gb|JI979830.1|	Ps_081975	98.04	153	0	3	83	232	56	208	8e-70	263
gi|332513283|gb|JI979829.1|	Ps_071083	95.18	228	7	2	4	231	271	48	4e-102	370
gi|332513282|gb|JI979828.1|	Ps_123875	100	205	0	0	1	205	208	4	1e-104	379
gi|332513281|gb|JI979827.1|	Ps_127273	96.15	208	6	2	47	254	654	449	1e-92	339
gi|332513280|gb|JI979826.1|	Ps_084441	97.86	187	2	2	29	215	74	258	2e-87	322
gi|332513279|gb|JI979825.1|	Ps_066871	95.86	290	6	2	1	284	496	785	4e-130	464
gi|332513278|gb|JI979824.1|	Ps_081521	95.65	276	3	5	1	276	323	57	5e-122	436
gi|332513277|gb|JI979823.1|	Ps_123110	95.07	142	3	2	1	142	426	563	6e-57	220
gi|332513276|gb|JI979822.1|	Ps_073066	99.65	286	1	0	1	286	662	947	4e-148	523
gi|332513275|gb|JI979821.1|	Ps_109044	99.66	291	1	0	1	291	751	1041	7e-151	532
gi|332513274|gb|JI979820.1|	Ps_127493	91.04	268	6	18	1	266	68	319	2e-95	348
gi|332513273|gb|JI979819.1|	Ps_072689	98.44	256	1	3	92	347	13	265	3e-125	448
gi|332513271|gb|JI979817.1|	Ps_124404	98.56	625	5	4	3	626	469	1090	0	1101
gi|332513270|gb|JI979816.1|	Ps_127493	95.73	234	4	6	5	235	117	347	1e-102	372
gi|332513269|gb|JI979815.1|	Ps_074964	99.3	284	0	2	61	343	522	240	1e-144	512
gi|332513268|gb|JI979814.1|	Ps_125773	92.86	308	5	15	3	308	590	882	6e-122	436
gi|332513267|gb|JI979813.1|	Ps_087599	95.79	285	10	2	1	284	1367	1650	3e-129	460
gi|332513266|gb|JI979812.1|	Ps_045867	99.33	150	0	1	180	329	1	149	8e-72	270
gi|332513265|gb|JI979811.1|	Ps_127493	88.98	254	4	23	5	255	115	347	1e-78	292
gi|332513264|gb|JI979810.1|	Ps_090310	91.8	256	20	1	66	320	1	256	2e-97	355
gi|332513263|gb|JI979809.1|	Ps_074208	93.7	381	13	10	1	377	547	920	1e-159	562
gi|332513262|gb|JI979808.1|	Ps_091102	92.49	333	12	11	4	335	611	931	7e-132	470
gi|332513261|gb|JI979807.1|	Ps_099481	94.02	234	0	14	16	245	798	575	1e-93	342
gi|332513260|gb|JI979806.1|	Ps_074821	95.48	155	1	5	4	157	898	749	8e-64	243
gi|332513259|gb|JI979805.1|	Ps_014737	94.49	345	3	15	10	353	1	330	7e-147	520
gi|332513258|gb|JI979804.1|	Ps_006785	92.8	236	3	13	9	241	15	239	2e-91	335
gi|332513257|gb|JI979803.1|	Ps_073068	96.28	242	3	6	1	239	1624	1862	8e-110	396
gi|332513256|gb|JI979802.1|	Ps_127229	93.52	355	3	13	1	352	842	505	1e-144	512
gi|332513255|gb|JI979801.1|	Ps_070436	91.08	370	15	17	3	372	499	148	8e-137	486
gi|332513254|gb|JI979800.1|	Ps_092084	91.87	246	0	20	24	269	330	555	1e-88	326
gi|332513253|gb|JI979799.1|	Ps_072946	96.98	430	2	9	1	427	685	1106	0	713
gi|332513252|gb|JI979798.1|	Ps_080982	89.61	231	2	19	2	232	210	418	3e-74	278
gi|332513251|gb|JI979797.1|	Ps_044760	96.48	284	1	8	1	278	254	534	9e-130	462
gi|332513250|gb|JI979796.1|	Ps_092084	97.53	162	1	2	38	199	834	992	9e-74	276
gi|332513249|gb|JI979795.1|	Ps_101013	99.57	233	1	0	52	284	1837	1605	1e-118	425
gi|332513248|gb|JI979794.1|	Ps_074232	93.29	164	4	7	5	167	787	944	5e-62	237
gi|332513247|gb|JI979793.1|	Ps_101013	93.71	175	1	10	26	196	1838	1670	4e-67	254
gi|332513246|gb|JI979792.1|	Ps_074232	99.25	265	2	0	13	277	787	1051	1e-134	479
gi|332513245|gb|JI979791.1|	Ps_106319	94.69	358	1	16	1	355	349	691	5e-153	540
gi|332513244|gb|JI979790.1|	Ps_127392	94.65	355	1	18	1	354	600	263	2e-151	534
gi|332513243|gb|JI979789.1|	Ps_127463	96.77	403	3	10	1	401	177	571	0	664
gi|332513242|gb|JI979788.1|	Ps_088150	93.43	396	4	20	35	428	197	572	2e-162	571
gi|332513241|gb|JI979787.1|	Ps_121729	90.76	238	2	19	50	283	398	177	2e-81	302
gi|332513240|gb|JI979786.1|	Ps_127114	92.31	169	3	8	159	327	1169	1327	1e-60	233
gi|332513239|gb|JI979785.1|	Ps_117345	91.53	295	3	19	1	292	817	542	5e-108	390
gi|332513238|gb|JI979784.1|	Ps_089232	92.66	354	7	19	18	364	1052	711	1e-139	496
gi|332513237|gb|JI979783.1|	Ps_075535	93.33	210	0	13	39	247	656	460	2e-80	298
gi|332513236|gb|JI979782.1|	Ps_123876	89.54	239	13	9	35	266	571	338	3e-79	294
gi|332513235|gb|JI979781.1|	Ps_075868	93.82	259	4	12	1	256	600	351	6e-106	383
gi|332513234|gb|JI979780.1|	Ps_129122	86.92	214	10	17	4	212	846	1046	2e-60	231
gi|332513233|gb|JI979779.1|	Ps_126584	92.94	269	9	8	2	265	388	651	4e-108	390
gi|332513232|gb|JI979778.1|	Ps_126473	89.02	164	6	11	1	162	693	846	1e-48	193
gi|332513231|gb|JI979777.1|	Ps_074214	95.77	260	2	9	7	264	190	442	3e-114	411
gi|332513230|gb|JI979776.1|	Ps_087872	97.28	331	3	6	2	331	1347	1022	5e-158	556
gi|332513229|gb|JI979775.1|	Ps_019609	92.19	320	3	21	19	334	555	254	6e-122	436
gi|332513228|gb|JI979774.1|	Ps_072824	95.88	243	2	8	76	318	512	746	7e-107	387
gi|332513227|gb|JI979773.1|	Ps_075826	95.28	233	0	10	54	285	71	293	1e-98	359
gi|332513226|gb|JI979772.1|	Ps_034811	100	57	0	0	161	217	134	78	3e-22	106
gi|332513225|gb|JI979771.1|	Ps_068581	95.83	168	0	7	189	356	220	380	4e-70	265
gi|332513224|gb|JI979770.1|	Ps_127051	98.24	170	2	1	216	385	1	169	4e-80	298
gi|332513223|gb|JI979769.1|	Ps_124594	89.27	410	12	29	11	412	986	601	2e-137	488
gi|332513222|gb|JI979768.1|	Ps_015309	96.33	109	1	3	99	206	124	18	9e-44	176
gi|332513221|gb|JI979767.1|	Ps_094328	94.95	396	4	15	4	397	363	744	4e-174	610
gi|332513219|gb|JI979765.1|	Ps_104551	97.26	365	2	8	4	367	932	575	1e-174	612
gi|332513218|gb|JI979764.1|	Ps_093861	86.39	316	15	20	1	313	448	158	2e-87	322
gi|332513217|gb|JI979763.1|	Ps_117327	95.69	418	3	15	3	417	418	823	0	662
gi|332513216|gb|JI979762.1|	Ps_127271	98.63	219	1	2	8	226	578	362	5e-107	387
gi|332513215|gb|JI979761.1|	Ps_094022	90.62	341	26	6	45	385	1067	733	3e-125	448
gi|332513214|gb|JI979760.1|	Ps_066198	94.14	239	3	11	3	236	420	188	5e-97	353
gi|332513213|gb|JI979759.1|	Ps_105152	95.25	295	7	7	1	295	520	233	4e-129	460
gi|332513212|gb|JI979758.1|	Ps_120484	92.81	278	0	19	1	277	418	160	2e-106	385
gi|332513211|gb|JI979757.1|	Ps_105152	93.81	226	4	9	87	311	108	324	2e-91	335
gi|332513210|gb|JI979756.1|	Ps_069746	91.67	216	2	16	1	214	862	661	2e-76	285
gi|332513209|gb|JI979755.1|	Ps_093407	88.46	234	16	11	1	233	262	39	1e-72	272
gi|332513208|gb|JI979754.1|	Ps_094351	92.86	224	6	10	109	329	39	255	1e-85	316
gi|332513207|gb|JI979753.1|	Ps_081771	91.38	325	2	25	1	325	402	104	2e-117	422
gi|332513206|gb|JI979752.1|	Ps_045407	95.18	249	2	7	1	246	132	373	2e-106	385
gi|332513205|gb|JI979751.1|	Ps_128944	95.82	407	14	3	2	408	1	404	0	658
gi|332513204|gb|JI979750.1|	Ps_080981	95.11	184	1	8	2	185	235	60	5e-76	283
gi|332513203|gb|JI979749.1|	Ps_112784	94.55	165	4	5	107	271	899	1058	7e-66	250
gi|332513202|gb|JI979748.1|	Ps_080680	96.69	181	5	1	1	181	180	1	9e-81	300
gi|332513201|gb|JI979747.1|	Ps_073507	90.3	268	3	19	1	266	531	285	1e-89	329
gi|332513200|gb|JI979746.1|	Ps_096413	93.16	351	11	12	22	368	335	676	2e-147	521
gi|332513199|gb|JI979745.1|	Ps_127595	94.9	412	8	11	3	409	1660	1257	0	632
gi|332513198|gb|JI979744.1|	Ps_030837	97.56	164	1	3	1	163	225	64	8e-75	279
gi|332513197|gb|JI979743.1|	Ps_120243	93.39	227	4	10	15	241	563	348	9e-90	329
gi|332513196|gb|JI979742.1|	Ps_088561	91.3	322	4	21	1	319	557	857	7e-117	420
gi|332513195|gb|JI979741.1|	Ps_095313	91.84	245	2	14	15	258	399	626	3e-89	327
gi|332513194|gb|JI979740.1|	Ps_085429	92.05	239	6	12	1	239	454	229	1e-88	326
gi|332513193|gb|JI979739.1|	Ps_074287	96.33	218	4	4	6	221	274	489	3e-99	361
gi|332513192|gb|JI979738.1|	Ps_072467	94.52	219	6	6	99	316	530	743	1e-90	333
gi|332513191|gb|JI979737.1|	Ps_074821	95.6	182	2	5	72	250	734	912	5e-77	287
gi|332513190|gb|JI979736.1|	Ps_095264	94.72	246	4	9	1	242	272	32	4e-103	374
gi|332513189|gb|JI979735.1|	Ps_094533	97.01	402	6	6	1	401	1474	1078	0	678
gi|332513187|gb|JI979733.1|	Ps_073477	91.43	280	9	15	1	280	336	72	4e-103	374
gi|332513186|gb|JI979732.1|	Ps_073605	96.56	378	0	10	1	378	340	704	4e-175	614
gi|332513185|gb|JI979731.1|	Ps_076163	91.07	168	1	14	4	167	517	674	5e-56	217
gi|332513184|gb|JI979730.1|	Ps_087810	94.51	419	6	13	5	417	2166	1759	3e-180	630
gi|332513183|gb|JI979729.1|	Ps_069612	95.26	211	1	9	133	342	334	132	2e-88	326
gi|332513182|gb|JI979728.1|	Ps_127491	87.12	233	19	10	94	325	305	527	8e-67	254
gi|332513181|gb|JI979727.1|	Ps_072171	95.22	230	11	0	7	236	2	231	2e-100	364
gi|332513180|gb|JI979726.1|	Ps_090011	98.24	284	4	1	53	336	350	68	3e-140	497
gi|332513179|gb|JI979725.1|	Ps_085586	88.45	251	11	17	6	250	425	663	1e-78	292
gi|332513178|gb|JI979724.1|	Ps_093444	97.93	241	4	1	68	308	304	65	3e-116	418
gi|332513177|gb|JI979723.1|	Ps_120243	92.77	235	3	14	5	236	550	327	8e-90	329
gi|332513176|gb|JI979722.1|	Ps_067145	95.75	353	2	12	1	352	549	209	4e-159	560
gi|332513175|gb|JI979721.1|	Ps_069997	94.25	87	1	2	1	87	83	1	2e-30	132
gi|332513174|gb|JI979720.1|	Ps_074287	97.29	295	1	6	1	295	280	567	4e-139	494
gi|332513173|gb|JI979719.1|	Ps_075897	93.56	202	3	9	65	265	498	306	2e-78	292
gi|332513172|gb|JI979718.1|	Ps_092719	95.72	187	3	5	9	195	522	341	8e-80	296
gi|332513171|gb|JI979717.1|	Ps_127008	93.79	177	3	7	10	186	842	674	4e-69	261
gi|332513170|gb|JI979716.1|	Ps_074993	90.71	280	8	16	1	280	445	706	9e-100	363
gi|332513169|gb|JI979715.1|	Ps_126592	94.82	328	3	14	7	331	98	414	7e-142	503
gi|332513168|gb|JI979714.1|	Ps_009802	91.04	201	3	14	71	266	350	160	4e-69	261
gi|332513167|gb|JI979713.1|	Ps_089509	96.04	278	6	5	20	296	1426	1699	7e-126	449
gi|332513166|gb|JI979712.1|	Ps_127008	91.23	171	0	13	1	171	829	674	1e-56	219
gi|332513165|gb|JI979711.1|	Ps_095024	97.54	203	2	3	8	209	4389	4189	3e-94	344
gi|332513164|gb|JI979710.1|	Ps_072512	89.25	186	0	19	17	201	842	676	2e-55	215
gi|332513163|gb|JI979709.1|	Ps_125780	97.98	495	3	7	51	543	1473	984	0	852
gi|332513162|gb|JI979708.1|	Ps_124222	95.71	233	3	5	2	234	2365	2590	3e-103	374
gi|332513161|gb|JI979707.1|	Ps_127484	93.42	365	3	19	38	401	186	530	6e-148	523
gi|332513160|gb|JI979706.1|	Ps_063353	94.06	421	8	12	1	413	440	29	7e-178	623
gi|332513159|gb|JI979705.1|	Ps_090123	99.2	250	1	1	15	264	1343	1095	2e-126	451
gi|332513158|gb|JI979704.1|	Ps_104523	93.36	226	1	10	1	225	908	696	1e-87	322
gi|332513157|gb|JI979703.1|	Ps_072412	93.86	228	1	12	129	356	299	513	9e-91	333
gi|332513156|gb|JI979702.1|	Ps_094059	90.5	179	10	7	233	407	797	972	2e-62	239
gi|332513155|gb|JI979701.1|	Ps_126780	98.87	265	2	1	1	265	551	814	1e-132	472
gi|332513154|gb|JI979700.1|	Ps_033155	89.82	275	11	17	13	284	405	145	1e-93	342
gi|332513153|gb|JI979699.1|	Ps_113110	98.05	205	3	1	1	205	1381	1584	1e-97	355
gi|332513152|gb|JI979698.1|	Ps_083345	98.68	228	0	3	48	273	346	572	2e-111	401
gi|332513151|gb|JI979697.1|	Ps_072448	92.06	126	1	9	13	135	517	398	1e-41	169
gi|332513150|gb|JI979696.1|	Ps_063353	91.41	163	6	8	53	214	1	156	2e-56	219
gi|332513149|gb|JI979695.1|	Ps_101668	87.34	229	3	24	168	394	220	16	6e-63	241
gi|332513148|gb|JI979694.1|	Ps_128915	96.48	199	1	6	1	199	326	518	3e-88	324
gi|332513147|gb|JI979693.1|	Ps_085849	94.82	444	21	1	16	459	42	483	0	691
gi|332513146|gb|JI979692.1|	Ps_084743	98.73	157	2	0	58	214	17	173	2e-75	281
gi|332513145|gb|JI979691.1|	Ps_076722	92.51	267	3	16	65	330	132	382	7e-102	370
gi|332513144|gb|JI979690.1|	Ps_090179	96.76	216	2	5	4	218	2527	2316	1e-97	355
gi|332513143|gb|JI979689.1|	Ps_070053	92.17	345	5	21	1	343	711	1035	6e-132	470
gi|332513142|gb|JI979688.1|	Ps_112784	84.01	269	32	11	1	268	938	680	3e-65	248
gi|332513141|gb|JI979687.1|	Ps_096011	94.67	450	3	20	1	450	1709	1281	0	682
gi|332513140|gb|JI979686.1|	Ps_125773	93.13	233	1	14	14	244	946	727	8e-90	329
gi|332513139|gb|JI979685.1|	Ps_096980	93.82	259	5	11	1	252	577	831	1e-104	379
gi|332513138|gb|JI979684.1|	Ps_100266	96.83	221	1	6	29	249	597	383	8e-101	366
gi|332513137|gb|JI979683.1|	Ps_098704	96.77	186	1	5	1	185	1620	1439	3e-83	307
gi|332513136|gb|JI979682.1|	Ps_101007	91.18	136	1	11	211	344	628	502	6e-43	174
gi|332513135|gb|JI979681.1|	Ps_071012	98.21	224	2	2	1	224	824	603	3e-108	390
gi|332513134|gb|JI979680.1|	Ps_070344	93.06	461	19	13	78	527	22	480	0	675
gi|332513133|gb|JI979679.1|	Ps_089232	95.81	310	9	4	4	313	378	683	3e-140	497
gi|332513132|gb|JI979678.1|	Ps_105152	93.27	223	5	10	3	222	299	514	1e-87	322
gi|332513131|gb|JI979677.1|	Ps_094022	98.25	342	3	3	1	341	1076	1415	3e-170	597
gi|332513130|gb|JI979676.1|	Ps_020020	97.91	191	3	1	8	198	894	705	1e-89	329
gi|332513129|gb|JI979675.1|	Ps_083376	95.45	264	2	6	1	264	826	1079	1e-114	412
gi|332513128|gb|JI979674.1|	Ps_069488	96.02	176	2	4	4	177	173	1	2e-75	281
gi|332513126|gb|JI979672.1|	Ps_127493	93.41	258	9	8	1	254	353	100	1e-103	375
gi|332513125|gb|JI979671.1|	Ps_080983	90.29	206	1	16	1	204	347	159	4e-67	254
gi|332513124|gb|JI979670.1|	Ps_080272	97.58	248	2	2	1	247	595	351	5e-118	424
gi|332513123|gb|JI979669.1|	Ps_120484	89.68	252	11	15	1	252	529	765	5e-87	320
gi|332513122|gb|JI979668.1|	Ps_006784	97.21	215	3	2	68	280	32	245	3e-99	361
gi|332513121|gb|JI979667.1|	Ps_087062	95.22	251	5	7	1	251	334	91	7e-111	399
gi|332513120|gb|JI979666.1|	Ps_071121	97.46	197	3	2	14	210	637	443	2e-91	335
gi|332513119|gb|JI979665.1|	Ps_105597	98.04	255	0	5	33	282	2033	1779	1e-122	438
gi|332513118|gb|JI979664.1|	Ps_127595	93.64	173	3	8	1	172	833	998	4e-67	254
gi|332513117|gb|JI979663.1|	Ps_045742	93.29	149	3	7	149	294	145	1	3e-56	219
gi|332513116|gb|JI979662.1|	Ps_124282	98.78	245	3	0	2	246	94	338	5e-122	436
gi|332513115|gb|JI979661.1|	Ps_108174	97.3	222	1	5	14	235	716	500	4e-103	374
gi|332513114|gb|JI979660.1|	Ps_128934	91.74	242	11	9	1	242	435	203	8e-90	329
gi|332513113|gb|JI979659.1|	Ps_075264	87.26	369	10	36	9	369	396	735	2e-107	388
gi|332513112|gb|JI979658.1|	Ps_094319	93.75	256	0	15	2	255	1818	2059	5e-102	370
gi|332513111|gb|JI979657.1|	Ps_126467	97.26	219	3	3	1	219	352	567	5e-102	370
gi|332513110|gb|JI979656.1|	Ps_094328	94.65	243	1	10	1	241	691	923	2e-101	368
gi|332513109|gb|JI979655.1|	Ps_086993	97.47	198	2	3	1	197	486	681	1e-91	335
gi|332513108|gb|JI979654.1|	Ps_006328	97.86	187	2	2	131	317	588	404	2e-87	322
gi|332513107|gb|JI979653.1|	Ps_092120	98.65	296	1	3	1	294	428	134	4e-148	523
gi|332513106|gb|JI979652.1|	Ps_097206	98.46	259	3	1	1	259	1273	1016	4e-128	457
gi|332513105|gb|JI979651.1|	Ps_094022	93.55	248	15	1	4	251	1074	828	2e-101	368
gi|332513104|gb|JI979650.1|	Ps_125358	96.65	239	5	3	1	239	237	2	3e-109	394
gi|332513103|gb|JI979649.1|	Ps_129039	93.75	224	7	6	27	250	71	287	1e-92	339
gi|332513102|gb|JI979648.1|	Ps_128495	92.74	124	4	5	75	198	292	174	3e-43	174
gi|332513101|gb|JI979647.1|	Ps_098868	89.89	89	3	3	63	150	32	115	3e-24	111
gi|332513099|gb|JI979645.1|	Ps_087841	93.17	249	2	15	1	248	902	668	2e-96	351
gi|332513098|gb|JI979644.1|	Ps_127051	96.99	166	2	3	39	204	251	89	1e-73	276
gi|332513097|gb|JI979643.1|	Ps_127608	93.81	210	1	12	1	206	163	364	4e-83	307
gi|332513096|gb|JI979642.1|	Ps_071549	95.04	242	7	3	1	238	421	661	1e-103	375
gi|332513095|gb|JI979641.1|	Ps_095078	94.48	417	3	20	60	473	176	575	4e-180	630
gi|332513094|gb|JI979640.1|	Ps_074232	98.34	181	1	2	2	181	787	966	6e-86	316
gi|332513093|gb|JI979639.1|	Ps_065481	89.61	462	8	38	42	502	7	429	3e-156	551
gi|332513092|gb|JI979638.1|	Ps_129123	92.41	237	5	13	4	235	842	1070	1e-88	326
gi|332513091|gb|JI979637.1|	Ps_085911	90.11	182	3	15	1	181	729	562	1e-57	222
gi|332513090|gb|JI979636.1|	Ps_094540	95.59	272	10	2	4	274	594	864	2e-121	435
gi|332513089|gb|JI979635.1|	Ps_081521	97.47	198	3	2	36	233	49	244	4e-92	337
gi|332513088|gb|JI979634.1|	Ps_089509	90.23	307	4	16	1	306	1416	1697	4e-104	377
gi|332513087|gb|JI979633.1|	Ps_127493	95.4	348	12	4	36	383	459	116	5e-158	556
gi|332513086|gb|JI979632.1|	Ps_073093	91.37	197	8	9	1	193	70	261	5e-72	270
gi|332513085|gb|JI979631.1|	Ps_068337	95.8	119	4	1	79	197	89	206	5e-48	191
gi|332513084|gb|JI979630.1|	Ps_095196	92.78	194	4	9	1	193	720	536	6e-73	274
gi|332513083|gb|JI979629.1|	Ps_102554	94.2	276	6	9	30	304	160	426	1e-114	412
gi|332513082|gb|JI979628.1|	Ps_095264	92.65	272	5	14	13	281	284	25	2e-106	385
gi|332513081|gb|JI979627.1|	Ps_097056	92.12	292	2	21	26	311	495	771	1e-109	396
gi|332513080|gb|JI979626.1|	Ps_068633	94.42	412	2	16	1	410	1321	1713	4e-175	614
gi|332513079|gb|JI979625.1|	Ps_123345	95.83	216	1	7	1	216	458	251	9e-94	342
gi|332513077|gb|JI979623.1|	Ps_073844	92.38	328	9	16	56	373	353	674	3e-131	468
gi|332513076|gb|JI979622.1|	Ps_123110	97.49	199	0	5	55	252	565	371	2e-91	335
gi|332513075|gb|JI979621.1|	Ps_066365	86.67	195	14	12	5	194	715	528	3e-53	207
gi|332513074|gb|JI979620.1|	Ps_108029	94.08	304	3	12	42	342	1	292	2e-126	451
gi|332513073|gb|JI979619.1|	Ps_070893	93.49	292	6	11	1	291	298	19	2e-117	422
gi|332513072|gb|JI979618.1|	Ps_091778	96.35	411	5	10	8	417	1214	813	0	673
gi|332513071|gb|JI979617.1|	Ps_045309	92.19	269	9	12	1	262	373	636	4e-103	374
gi|332513070|gb|JI979616.1|	Ps_082470	96.36	247	3	5	1	242	475	230	1e-112	405
gi|332513069|gb|JI979615.1|	Ps_072413	94.18	275	2	13	1	274	453	192	4e-113	407
gi|332513068|gb|JI979614.1|	Ps_092442	91.18	272	1	21	1	272	413	661	3e-95	348
gi|332513067|gb|JI979613.1|	Ps_129119	98.18	329	6	0	1	329	505	833	1e-163	575
gi|332513066|gb|JI979612.1|	Ps_129118	91.33	323	4	19	1	318	674	371	5e-118	424
gi|332513065|gb|JI979611.1|	Ps_110309	88.95	172	1	18	163	333	726	572	1e-49	196
gi|332513064|gb|JI979610.1|	Ps_127476	96.36	110	3	1	1	110	102	210	7e-45	180
gi|332513063|gb|JI979609.1|	Ps_074151	96.55	203	4	3	58	260	524	723	5e-93	340
gi|332513062|gb|JI979608.1|	Ps_071083	95.56	293	3	7	1	293	378	96	1e-129	462
gi|332513061|gb|JI979607.1|	Ps_127026	99.26	270	2	0	1	270	588	857	1e-138	492
gi|332513060|gb|JI979606.1|	Ps_069465	94.91	216	5	5	9	221	2	214	1e-92	339
gi|332513059|gb|JI979605.1|	Ps_123165	97.3	222	1	5	14	231	993	773	3e-103	374
gi|332513058|gb|JI979604.1|	Ps_072117	95.68	185	1	7	4	185	361	181	4e-78	291
gi|332513057|gb|JI979603.1|	Ps_110418	96.71	304	10	0	4	307	385	82	1e-143	508
gi|332513056|gb|JI979602.1|	Ps_128915	96.07	407	7	7	1	407	361	758	0	656
gi|332513055|gb|JI979601.1|	Ps_094328	93.5	354	4	18	15	367	642	307	3e-145	514
gi|332513054|gb|JI979600.1|	Ps_103559	93.15	219	0	14	14	231	348	552	5e-83	307
gi|332513053|gb|JI979599.1|	Ps_097206	92.95	227	3	13	1	224	1413	1197	1e-87	322
gi|332513052|gb|JI979598.1|	Ps_086940	93.28	238	1	15	16	249	1131	905	1e-92	339
gi|332513051|gb|JI979597.1|	Ps_074084	93.26	430	1	24	41	466	740	335	5e-174	610
gi|332513050|gb|JI979596.1|	Ps_026832	97.32	112	0	3	36	147	109	1	5e-47	187
gi|332513049|gb|JI979595.1|	Ps_112784	97.31	223	2	4	21	242	791	1010	1e-103	375
gi|332513048|gb|JI979594.1|	Ps_129204	96.93	261	3	5	18	277	107	363	2e-122	438
gi|332513047|gb|JI979593.1|	Ps_127392	94.86	311	0	16	5	314	332	627	2e-132	472
gi|332513046|gb|JI979592.1|	Ps_105216	89.69	262	18	6	2	263	386	134	4e-89	327
gi|332513045|gb|JI979591.1|	Ps_078429	99.19	371	3	0	18	388	1	371	0	671
gi|332513044|gb|JI979590.1|	Ps_075594	95.59	227	2	7	7	228	1245	1022	3e-99	361
gi|332513043|gb|JI979589.1|	Ps_073830	93.95	215	7	6	1	211	511	723	4e-88	324
gi|332513042|gb|JI979588.1|	Ps_015616	91.11	225	4	15	3	224	822	611	9e-79	292
gi|332513040|gb|JI979586.1|	Ps_071151	91.58	285	20	4	3	287	282	562	1e-108	392
gi|332513039|gb|JI979585.1|	Ps_094314	91.75	315	7	18	171	477	639	336	2e-118	425
gi|332513038|gb|JI979584.1|	Ps_095729	98.73	157	2	0	7	163	40	196	2e-75	281
gi|332513037|gb|JI979583.1|	Ps_129033	93.85	423	5	20	42	460	402	807	2e-177	621
gi|332513036|gb|JI979582.1|	Ps_080983	94.44	414	7	13	2	414	593	195	4e-179	627
gi|332513035|gb|JI979581.1|	Ps_083321	92.28	298	7	16	13	299	976	684	2e-113	409
gi|332513034|gb|JI979580.1|	Ps_127008	93.25	237	2	13	1	231	829	601	5e-92	337
gi|332513033|gb|JI979579.1|	Ps_078429	95.79	214	7	2	16	229	212	1	3e-94	344
gi|332513032|gb|JI979578.1|	Ps_071938	95.33	150	3	4	12	161	86	231	3e-63	241
gi|332513031|gb|JI979577.1|	Ps_126591	96.15	286	0	9	33	317	46	321	5e-128	457
gi|332513030|gb|JI979576.1|	Ps_069612	97.61	251	1	5	104	352	334	87	4e-119	427
gi|332513029|gb|JI979575.1|	Ps_078563	93.36	226	2	12	11	233	47	262	1e-88	326
gi|332513028|gb|JI979574.1|	Ps_069931	97.66	214	1	4	10	222	108	318	6e-101	366
gi|332513027|gb|JI979573.1|	Ps_090112	95.44	263	7	5	10	270	383	642	2e-116	418
gi|332513026|gb|JI979572.1|	Ps_125749	89.47	285	0	28	1	285	544	290	7e-91	333
gi|332513025|gb|JI979571.1|	Ps_095264	97.21	215	4	2	1	214	272	59	7e-100	363
gi|332513024|gb|JI979570.1|	Ps_129119	96.06	279	6	5	18	294	473	748	8e-126	449
gi|332513023|gb|JI979569.1|	Ps_129113	94.59	351	5	12	1	349	762	1100	3e-150	531
gi|332513022|gb|JI979568.1|	Ps_129033	95.93	246	6	4	3	248	4	245	6e-111	399
gi|332513021|gb|JI979567.1|	Ps_072179	93.28	268	3	11	1	268	753	1005	2e-105	381
gi|332513020|gb|JI979566.1|	Ps_090901	90.12	243	2	17	1	237	488	714	2e-80	298
gi|332513019|gb|JI979565.1|	Ps_045774	91.28	149	1	11	133	281	1	137	3e-49	195
gi|332513018|gb|JI979564.1|	Ps_127631	98.17	218	1	3	14	230	379	594	3e-104	377
gi|332513017|gb|JI979563.1|	Ps_087841	97.04	405	2	9	12	413	1044	1441	0	675
gi|332513016|gb|JI979562.1|	Ps_097206	93.96	265	3	12	11	273	1016	1269	4e-108	390
gi|332513014|gb|JI979560.1|	Ps_104949	89.69	320	10	22	63	379	420	121	7e-107	387
gi|332513013|gb|JI979559.1|	Ps_092935	94.85	233	4	8	9	241	254	478	1e-98	359
gi|332513012|gb|JI979558.1|	Ps_071149	82.99	441	61	12	4	439	279	710	9e-107	387
gi|332513011|gb|JI979557.1|	Ps_069882	99.58	237	1	0	1	237	2238	2474	6e-121	433
gi|332513010|gb|JI979556.1|	Ps_074153	98.49	199	1	2	38	236	668	472	6e-96	350
gi|332513009|gb|JI979555.1|	Ps_127008	96.89	322	0	8	31	349	130	444	3e-150	531
gi|332513008|gb|JI979554.1|	Ps_073189	88.65	379	3	40	1	375	996	654	1e-119	429
gi|332513007|gb|JI979553.1|	Ps_071991	91.57	249	3	17	1	247	321	553	2e-90	331
gi|332513006|gb|JI979552.1|	Ps_117327	92.41	237	1	15	1	231	245	470	3e-88	324
gi|332513005|gb|JI979551.1|	Ps_120934	93.91	279	3	11	1	277	993	1259	1e-113	409
gi|332513004|gb|JI979550.1|	Ps_075973	97.29	442	5	7	186	622	1	440	0	747
gi|332513003|gb|JI979549.1|	Ps_071080	99.22	255	0	2	7	261	1040	788	1e-128	459
gi|332513002|gb|JI979548.1|	Ps_129113	95.59	295	0	12	1	294	749	1031	3e-129	460
gi|332513001|gb|JI979547.1|	Ps_126520	94.84	252	4	9	7	255	208	453	4e-108	390
gi|332513000|gb|JI979546.1|	Ps_105066	95.31	213	1	9	1	213	666	869	7e-90	329
gi|332512999|gb|JI979545.1|	Ps_069610	96.94	229	2	5	39	264	142	368	1e-104	379
gi|332512998|gb|JI979544.1|	Ps_071938	99.27	137	1	0	12	148	84	220	5e-66	250
gi|332512997|gb|JI979543.1|	Ps_078429	92.99	214	9	6	27	240	1	208	3e-84	311
gi|332512996|gb|JI979542.1|	Ps_104523	89.1	266	1	26	1	265	769	531	1e-82	305
gi|332512995|gb|JI979541.1|	Ps_070154	93.96	298	10	8	70	366	921	631	1e-124	446
gi|332512994|gb|JI979540.1|	Ps_094865	98.34	241	1	3	4	243	731	493	5e-117	420
gi|332512993|gb|JI979539.1|	Ps_099176	90.73	248	2	21	1	247	92	319	2e-85	315
gi|332512992|gb|JI979538.1|	Ps_079735	97.38	191	0	5	1	189	1295	1108	4e-87	320
gi|332512991|gb|JI979537.1|	Ps_129017	96.51	372	4	4	1	363	163	534	4e-174	610
gi|332512990|gb|JI979536.1|	Ps_070953	92.22	180	8	6	83	260	139	314	7e-66	250
gi|332512989|gb|JI979535.1|	Ps_126859	96.02	226	1	8	16	238	9	229	3e-99	361
gi|332512988|gb|JI979534.1|	Ps_059316	94.69	320	1	15	142	461	345	42	1e-135	483
gi|332512987|gb|JI979533.1|	Ps_126467	90.22	184	7	11	17	198	582	756	2e-59	230
gi|332512986|gb|JI979532.1|	Ps_112328	98.23	226	1	2	1	223	957	732	3e-109	394
gi|332512985|gb|JI979531.1|	Ps_126591	96.43	252	1	8	1	252	476	719	1e-113	409
gi|332512984|gb|JI979530.1|	Ps_125948	96.59	205	0	7	1	202	777	577	6e-91	333
gi|332512983|gb|JI979529.1|	Ps_101948	99.15	235	0	2	8	241	812	579	1e-117	422
gi|332512982|gb|JI979528.1|	Ps_071991	92.51	267	2	17	1	266	248	497	5e-102	370
gi|332512981|gb|JI979527.1|	Ps_127691	85.59	229	19	14	62	285	71	290	4e-59	228
gi|332512980|gb|JI979526.1|	Ps_129113	97.92	337	3	4	1	335	718	1052	8e-166	582
gi|332512979|gb|JI979525.1|	Ps_088729	100	103	0	0	1	103	1224	1326	4e-48	191
gi|332512978|gb|JI979524.1|	Ps_094318	95.38	238	9	2	8	245	36	271	3e-104	377
gi|332512977|gb|JI979523.1|	Ps_126520	97.78	270	3	3	171	438	658	390	1e-130	466
gi|332512976|gb|JI979522.1|	Ps_077984	91.64	275	16	7	8	280	270	539	7e-106	383
gi|332512975|gb|JI979521.1|	Ps_074298	96.53	259	4	4	78	332	948	691	5e-118	424
gi|332512974|gb|JI979520.1|	Ps_084433	92.46	398	4	25	1	395	724	1098	1e-154	545
gi|332512973|gb|JI979519.1|	Ps_072591	91.63	227	7	12	1	226	475	690	3e-84	311
gi|332512972|gb|JI979518.1|	Ps_090123	96.18	288	2	8	1	287	869	1148	9e-130	462
gi|332512971|gb|JI979517.1|	Ps_071080	95.55	427	9	10	1	427	463	879	0	675
gi|332512970|gb|JI979516.1|	Ps_105066	93.94	231	2	12	12	241	38	257	1e-93	342
gi|332512969|gb|JI979515.1|	Ps_126859	94.78	268	0	13	1	263	458	716	1e-112	405
gi|332512968|gb|JI979514.1|	Ps_078290	97.67	129	2	1	8	136	244	371	4e-57	220
gi|332512967|gb|JI979513.1|	Ps_126591	92.96	412	4	24	5	414	174	562	4e-164	577
gi|332512966|gb|JI979512.1|	Ps_075985	98.23	226	0	4	31	256	1484	1705	1e-108	392
gi|332512965|gb|JI979511.1|	Ps_110753	93.28	253	8	8	5	255	419	174	4e-103	374
gi|332512964|gb|JI979510.1|	Ps_075299	94.4	232	4	8	74	297	1100	870	3e-95	348
gi|332512963|gb|JI979509.1|	Ps_071677	93.16	190	10	3	18	207	212	26	3e-74	278
gi|332512962|gb|JI979508.1|	Ps_072367	98.25	286	4	1	2	287	56	340	8e-141	499
gi|332512961|gb|JI979507.1|	Ps_081361	98.35	121	1	1	68	188	983	1102	3e-54	211
gi|332512960|gb|JI979506.1|	Ps_129113	93.58	296	5	13	1	296	742	1023	7e-121	433
gi|332512959|gb|JI979505.1|	Ps_098416	94.2	224	8	5	9	230	82	302	2e-95	348
gi|332512958|gb|JI979504.1|	Ps_081771	91.09	247	1	21	28	272	926	699	2e-85	315
gi|332512957|gb|JI979503.1|	Ps_092442	97.48	238	0	6	39	276	925	694	2e-111	401
gi|332512956|gb|JI979502.1|	Ps_087841	98.63	293	3	1	1	293	1257	1548	5e-147	520
gi|332512955|gb|JI979501.1|	Ps_071081	99.16	239	0	2	1	237	365	127	8e-120	429
gi|332512954|gb|JI979500.1|	Ps_090179	93.09	217	8	6	1	216	2526	2316	4e-87	320
gi|332512953|gb|JI979499.1|	Ps_114089	94.53	311	11	6	100	408	525	219	4e-135	481
gi|332512952|gb|JI979498.1|	Ps_098916	98.51	268	2	2	1	267	763	1029	1e-132	472
gi|332512951|gb|JI979497.1|	Ps_088150	96.85	317	1	9	1	317	395	702	2e-147	521
gi|332512950|gb|JI979496.1|	Ps_108174	94.12	238	4	10	1	234	445	214	4e-98	357
gi|332512949|gb|JI979495.1|	Ps_124272	93.7	254	13	3	1	253	1756	1505	4e-108	390
gi|332512948|gb|JI979494.1|	Ps_088121	94.06	219	7	6	93	306	764	547	6e-92	337
gi|332512947|gb|JI979493.1|	Ps_129113	98.86	263	0	3	1	261	809	1070	6e-131	466
gi|332512946|gb|JI979492.1|	Ps_073420	95.78	427	4	14	1	420	466	47	0	680
gi|332512945|gb|JI979491.1|	Ps_034159	93.28	268	3	12	1	264	482	226	2e-106	385
gi|332512943|gb|JI979489.1|	Ps_129119	97	300	2	7	1	299	350	643	3e-140	497
gi|332512942|gb|JI979488.1|	Ps_087275	96.04	278	0	9	90	367	2143	1877	1e-123	442
gi|332512941|gb|JI979487.1|	Ps_014621	98.2	222	0	3	139	360	1	218	3e-106	385
gi|332512940|gb|JI979486.1|	Ps_087275	95.59	204	0	9	31	233	2143	1948	2e-86	318
gi|332512939|gb|JI979485.1|	Ps_073046	95.44	263	5	7	1	262	1474	1730	2e-115	414
gi|332512938|gb|JI979484.1|	Ps_075826	90.14	294	7	21	1	289	374	650	1e-103	375
gi|332512937|gb|JI979483.1|	Ps_129118	93.57	311	4	14	1	304	699	1000	4e-128	457
gi|332512936|gb|JI979482.1|	Ps_071080	95.62	479	12	9	57	535	971	502	0	763
gi|332512935|gb|JI979481.1|	Ps_126589	99.54	218	0	1	11	228	255	471	7e-110	396
gi|332512934|gb|JI979480.1|	Ps_075264	93.86	277	8	8	31	307	873	606	3e-115	414
gi|332512933|gb|JI979479.1|	Ps_066198	94.4	339	6	12	2	333	530	198	8e-146	516
gi|332512932|gb|JI979478.1|	Ps_070565	89.52	248	10	15	9	256	19	250	4e-83	307
gi|332512931|gb|JI979477.1|	Ps_078429	92.74	317	5	18	1	314	416	115	8e-126	449
gi|332512930|gb|JI979476.1|	Ps_072286	90.95	221	15	5	17	235	612	395	2e-80	298
gi|332512929|gb|JI979475.1|	Ps_087946	95.85	241	4	6	51	288	1979	2216	5e-108	390
gi|332512928|gb|JI979474.1|	Ps_125745	94.27	262	1	14	60	321	572	325	6e-108	390
gi|332512927|gb|JI979473.1|	Ps_087062	93.42	380	3	22	5	383	162	520	3e-155	547
gi|332512926|gb|JI979472.1|	Ps_128970	98.81	168	0	2	63	230	493	328	2e-80	298
gi|332512925|gb|JI979471.1|	Ps_015616	95.29	276	2	11	280	552	371	104	5e-120	431
gi|332512924|gb|JI979470.1|	Ps_106304	96.88	224	4	3	1	223	1138	1359	2e-104	377
gi|332512923|gb|JI979469.1|	Ps_128915	94.86	253	4	8	1	252	501	257	4e-108	390
gi|332512922|gb|JI979468.1|	Ps_103660	96.33	354	3	8	4	353	1610	1263	4e-164	577
gi|332512921|gb|JI979467.1|	Ps_124272	94.64	317	6	11	1	313	533	224	2e-136	484
gi|332512920|gb|JI979466.1|	Ps_045407	98.59	283	2	2	1	281	132	414	7e-141	499
gi|332512919|gb|JI979465.1|	Ps_125283	98.76	241	2	1	18	257	546	786	3e-119	427
gi|332512918|gb|JI979464.1|	Ps_071117	95.11	225	0	10	6	229	17	231	3e-94	344
gi|332512917|gb|JI979463.1|	Ps_074722	94.76	229	2	9	8	232	860	638	2e-95	348
gi|332512916|gb|JI979462.1|	Ps_095024	90.65	353	10	19	1	352	4277	3947	3e-130	464
gi|332512915|gb|JI979461.1|	Ps_080272	93.81	404	8	14	1	398	462	70	7e-172	603
gi|332512914|gb|JI979460.1|	Ps_116318	96.12	129	2	3	2	129	1420	1294	4e-53	207
gi|332512913|gb|JI979459.1|	Ps_117091	92.89	394	4	21	16	399	508	129	6e-158	556
gi|332512912|gb|JI979458.1|	Ps_098171	92.96	199	6	6	1	198	690	881	5e-77	287
gi|332512911|gb|JI979457.1|	Ps_104824	96.84	380	7	5	1	378	543	919	0	636
gi|332512910|gb|JI979456.1|	Ps_073829	98.68	227	1	2	1	227	415	639	5e-112	403
gi|332512909|gb|JI979455.1|	Ps_076976	93.33	180	10	2	3	181	179	1	4e-70	265
gi|332512908|gb|JI979454.1|	Ps_071153	89.15	212	17	6	1	212	620	415	9e-69	259
gi|332512907|gb|JI979453.1|	Ps_094081	97.33	187	0	4	37	223	265	84	9e-85	313
gi|332512906|gb|JI979452.1|	Ps_128503	94.76	191	0	9	29	219	800	620	1e-77	289
gi|332512905|gb|JI979451.1|	Ps_064508	93.5	200	10	3	118	316	113	310	1e-79	296
gi|332512904|gb|JI979450.1|	Ps_129122	98.65	222	1	2	4	225	846	1065	9e-109	392
gi|332512903|gb|JI979449.1|	Ps_105152	94.21	242	5	8	8	245	305	541	8e-100	363
gi|332512902|gb|JI979448.1|	Ps_070003	96.63	267	6	2	3	269	368	631	3e-124	444
gi|332512901|gb|JI979447.1|	Ps_070563	94.29	350	3	16	54	396	1	340	6e-148	523
gi|332512900|gb|JI979446.1|	Ps_092523	92.11	228	7	11	57	282	395	177	3e-85	315
gi|332512899|gb|JI979445.1|	Ps_073609	98.53	273	3	1	1	273	272	1	5e-137	486
gi|332512898|gb|JI979444.1|	Ps_090292	91.77	231	3	15	27	257	308	522	1e-83	309
gi|332512897|gb|JI979443.1|	Ps_076789	97.25	437	7	5	1	436	459	891	0	737
gi|332512896|gb|JI979442.1|	Ps_071149	92.65	272	3	17	1	262	355	91	9e-105	379
gi|332512895|gb|JI979441.1|	Ps_128947	96.4	250	9	0	94	343	116	365	1e-114	412
gi|332512894|gb|JI979440.1|	Ps_128916	94.23	312	12	6	1	310	511	204	2e-132	472
gi|332512893|gb|JI979439.1|	Ps_075037	92.86	266	3	13	1	263	461	209	4e-103	374
gi|332512892|gb|JI979438.1|	Ps_074042	94.44	234	0	12	1	234	1081	861	2e-95	348
gi|332512891|gb|JI979437.1|	Ps_119148	94.98	279	4	10	37	309	403	129	6e-122	436
gi|332512890|gb|JI979436.1|	Ps_081771	95.36	237	2	8	30	264	934	705	1e-102	372
gi|332512889|gb|JI979435.1|	Ps_082123	98.39	249	1	3	1	249	246	1	2e-121	435
gi|332512888|gb|JI979434.1|	Ps_071150	89.6	327	29	4	4	325	1090	764	1e-114	412
gi|332512887|gb|JI979433.1|	Ps_098564	97.91	191	0	4	2	191	1037	850	2e-89	327
gi|332512886|gb|JI979432.1|	Ps_070138	97.63	380	6	3	1	380	729	353	0	649
gi|332512885|gb|JI979431.1|	Ps_071549	93.72	446	8	19	17	456	93	524	0	651
gi|332512884|gb|JI979430.1|	Ps_125947	96.82	314	4	6	7	318	416	725	5e-148	523
gi|332512883|gb|JI979429.1|	Ps_009045	94.06	219	12	1	10	228	237	20	6e-91	333
gi|332512882|gb|JI979428.1|	Ps_105550	92.17	166	5	8	55	218	2627	2468	3e-59	228
gi|332512881|gb|JI979427.1|	Ps_080982	88.75	240	15	12	89	324	864	633	9e-77	287
gi|332512880|gb|JI979426.1|	Ps_129123	98.15	270	2	3	1	270	596	330	2e-131	468
gi|332512879|gb|JI979425.1|	Ps_124272	93.62	329	18	2	3	331	1162	1487	5e-138	490
gi|332512878|gb|JI979424.1|	Ps_124657	94.51	273	5	10	1	273	447	709	1e-117	422
gi|332512877|gb|JI979423.1|	Ps_124251	94.33	423	8	12	1	422	644	237	0	636
gi|332512876|gb|JI979422.1|	Ps_105120	97.7	305	5	2	1	305	318	620	6e-148	523
gi|332512875|gb|JI979421.1|	Ps_045701	97.48	238	1	4	8	242	17	252	2e-111	401
gi|332512874|gb|JI979420.1|	Ps_090179	97.94	243	3	2	7	247	2197	2439	1e-117	422
gi|332512873|gb|JI979419.1|	Ps_073507	92.49	253	5	10	1	253	519	281	6e-96	350
gi|332512872|gb|JI979418.1|	Ps_129113	92.23	193	1	14	13	204	1110	931	8e-70	263
gi|332512871|gb|JI979417.1|	Ps_071083	97.44	234	1	5	1	232	9	239	7e-110	396
gi|332512870|gb|JI979416.1|	Ps_126859	93.44	320	3	16	1	319	792	1094	1e-129	462
gi|332512869|gb|JI979415.1|	Ps_128934	90.44	293	8	20	29	319	435	161	2e-102	372
gi|332512868|gb|JI979414.1|	Ps_127103	100	137	0	0	1	137	137	1	6e-67	254
gi|332512867|gb|JI979413.1|	Ps_072179	96.75	246	4	4	1	244	262	19	8e-115	412
gi|332512866|gb|JI979412.1|	Ps_127392	96.93	424	3	8	28	450	524	938	0	704
gi|332512865|gb|JI979411.1|	Ps_128503	94.69	207	4	7	29	235	800	601	5e-87	320
gi|332512864|gb|JI979410.1|	Ps_093933	92.93	198	0	11	1	194	215	402	1e-73	276
gi|332512863|gb|JI979409.1|	Ps_094503	94.87	156	3	5	16	171	951	801	1e-63	243
gi|332512862|gb|JI979408.1|	Ps_081291	90.99	222	14	4	4	224	1420	1636	4e-83	307
gi|332512861|gb|JI979407.1|	Ps_128934	95.02	241	4	7	1	240	198	431	3e-103	374
gi|332512860|gb|JI979406.1|	Ps_129030	93.92	378	10	13	3	373	1186	1557	6e-163	573
gi|332512859|gb|JI979405.1|	Ps_129033	97.29	258	2	3	1	257	1075	1328	6e-121	433
gi|332512858|gb|JI979404.1|	Ps_103821	92.7	315	7	15	109	422	498	797	3e-126	451
gi|332512857|gb|JI979403.1|	Ps_071733	97.37	190	2	3	110	298	188	1	2e-87	322
gi|332512856|gb|JI979402.1|	Ps_124310	98.06	309	1	4	138	442	427	734	1e-150	532
gi|332512855|gb|JI979401.1|	Ps_074753	93.73	271	7	8	1	268	405	142	5e-113	407
gi|332512854|gb|JI979400.1|	Ps_126317	98.01	201	3	1	2	202	1040	841	2e-96	351
gi|332512853|gb|JI979399.1|	Ps_129119	98.44	257	2	2	1	257	386	640	2e-126	451
gi|332512852|gb|JI979398.1|	Ps_127478	97.81	274	3	3	1	271	497	770	4e-133	473
gi|332512851|gb|JI979397.1|	Ps_069932	96.04	278	1	10	1	278	370	103	3e-124	444
gi|332512850|gb|JI979396.1|	Ps_125745	97.08	240	0	7	13	251	11	244	2e-110	398
gi|332512849|gb|JI979395.1|	Ps_085686	94.3	316	3	15	1	316	699	999	6e-132	470
gi|332512848|gb|JI979394.1|	Ps_092443	92.54	268	3	17	87	347	965	708	7e-102	370
gi|332512847|gb|JI979393.1|	Ps_092793	95.24	231	2	9	22	252	250	471	4e-99	361
gi|332512846|gb|JI979392.1|	Ps_070138	98.75	240	2	1	1	240	586	348	3e-119	427
gi|332512845|gb|JI979391.1|	Ps_104824	88.51	235	8	19	3	236	1126	910	1e-73	276
gi|332512844|gb|JI979390.1|	Ps_122728	99.27	274	2	0	1	274	769	1042	1e-139	496
gi|332512843|gb|JI979389.1|	Ps_069882	97.95	244	4	1	4	246	2239	2482	3e-119	427
gi|332512842|gb|JI979388.1|	Ps_045407	96	400	2	10	11	406	124	513	0	640
gi|332512841|gb|JI979387.1|	Ps_070792	98.24	227	1	3	8	234	834	611	3e-109	394
gi|332512840|gb|JI979386.1|	Ps_069612	98.55	207	1	2	2	208	17	221	2e-100	364
gi|332512839|gb|JI979385.1|	Ps_126520	99.68	315	1	0	1	315	524	210	3e-164	577
gi|332512838|gb|JI979384.1|	Ps_084433	97.02	235	4	3	12	246	130	361	9e-110	396
gi|332512837|gb|JI979383.1|	Ps_075976	95.87	363	4	11	1	361	1319	966	4e-164	577
gi|332512836|gb|JI979382.1|	Ps_128934	93.41	258	7	7	1	258	404	157	4e-103	374
gi|332512835|gb|JI979381.1|	Ps_127478	96.68	211	1	6	38	248	744	540	8e-95	346
gi|332512834|gb|JI979380.1|	Ps_075699	99.6	248	1	0	8	255	208	455	1e-127	455
gi|332512833|gb|JI979379.1|	Ps_075265	97.33	300	2	5	1	300	391	684	5e-143	507
gi|332512832|gb|JI979378.1|	Ps_075821	96.8	781	20	5	1	779	1117	340	0	1301
gi|332512831|gb|JI979377.1|	Ps_124272	92.99	371	19	3	1	365	1464	1833	2e-151	534
gi|332512830|gb|JI979376.1|	Ps_072117	96.13	155	0	4	125	279	804	656	3e-65	248
gi|332512829|gb|JI979375.1|	Ps_040803	95.52	134	1	4	98	226	1	134	4e-54	211
gi|332512828|gb|JI979374.1|	Ps_094081	99.06	213	1	1	2	214	33	244	2e-105	381
gi|332512827|gb|JI979373.1|	Ps_125948	97.9	286	0	6	1	286	784	505	4e-138	490
gi|332512826|gb|JI979372.1|	Ps_088150	94.05	336	4	13	27	362	657	338	1e-139	496
gi|332512825|gb|JI979371.1|	Ps_092084	93.77	289	5	13	1	284	735	1015	9e-120	429
gi|332512824|gb|JI979370.1|	Ps_004037	100	122	0	0	9	130	81	202	1e-58	226
gi|332512823|gb|JI979369.1|	Ps_115275	98.01	452	2	6	1	451	556	111	0	780
gi|332512822|gb|JI979368.1|	Ps_069997	95.26	232	3	7	6	237	343	120	3e-99	361
gi|332512821|gb|JI979367.1|	Ps_097505	96.46	311	7	4	14	323	446	139	1e-144	512
gi|332512820|gb|JI979366.1|	Ps_072280	99.32	295	1	1	1	295	1642	1935	7e-151	532
gi|332512819|gb|JI979365.1|	Ps_069838	96.19	236	0	9	3	238	1193	967	3e-104	377
gi|332512818|gb|JI979364.1|	Ps_101948	98.06	258	0	5	7	264	811	559	3e-124	444
gi|332512817|gb|JI979363.1|	Ps_093244	99.09	330	3	0	60	389	1470	1799	4e-169	593
gi|332512816|gb|JI979362.1|	Ps_102197	94.4	232	2	9	20	250	320	99	6e-96	350
gi|332512815|gb|JI979361.1|	Ps_020707	95.2	250	7	4	1	249	80	325	4e-108	390
gi|332512814|gb|JI979360.1|	Ps_090777	99.1	111	0	1	50	160	97	206	3e-50	198
gi|332512813|gb|JI979359.1|	Ps_089710	98.29	292	2	2	1	289	315	24	3e-144	510
gi|332512812|gb|JI979358.1|	Ps_045760	84.96	266	4	36	5	270	647	418	2e-62	239
gi|332512811|gb|JI979357.1|	Ps_124272	90.58	138	10	2	151	287	1757	1622	1e-44	180
gi|332512810|gb|JI979356.1|	Ps_127114	96.4	250	3	2	3	252	323	566	4e-113	407
gi|332512809|gb|JI979355.1|	Ps_127128	97.6	250	0	5	1	250	393	636	4e-118	424
gi|332512808|gb|JI979354.1|	Ps_094081	89.96	239	1	23	19	252	1064	844	1e-77	289
gi|332512807|gb|JI979353.1|	Ps_111975	82.33	232	7	30	112	342	311	113	7e-42	171
gi|332512806|gb|JI979352.1|	Ps_078707	98.21	223	3	1	2	224	323	544	1e-107	388
gi|332512805|gb|JI979351.1|	Ps_084254	94.61	241	3	10	16	253	1717	1484	5e-102	370
gi|332512804|gb|JI979350.1|	Ps_073507	92.45	265	0	7	1	249	412	152	3e-99	361
gi|332512803|gb|JI979349.1|	Ps_126520	99.58	477	2	0	8	484	210	686	0	872
gi|332512802|gb|JI979348.1|	Ps_094328	98.77	243	0	3	14	256	1003	764	8e-120	429
gi|332512801|gb|JI979347.1|	Ps_073470	94.66	281	2	12	1	281	281	548	6e-118	424
gi|332512800|gb|JI979346.1|	Ps_063353	94.69	245	2	9	3	245	512	277	5e-102	370
gi|332512799|gb|JI979345.1|	Ps_104949	93.68	190	7	5	8	197	185	369	1e-74	279
gi|332512798|gb|JI979344.1|	Ps_095264	96.68	241	8	0	1	241	121	361	2e-111	401
gi|332512797|gb|JI979343.1|	Ps_063396	92.89	380	10	7	18	380	775	396	1e-154	545
gi|332512796|gb|JI979342.1|	Ps_019537	97.47	237	0	5	4	239	48	279	6e-111	399
gi|332512795|gb|JI979341.1|	Ps_088736	99.04	416	2	2	1	416	1211	798	0	745
gi|332512794|gb|JI979340.1|	Ps_125956	99.45	181	0	1	56	235	554	734	3e-89	327
gi|332512793|gb|JI979339.1|	Ps_045310	97.05	407	9	3	2	408	289	692	0	682
gi|332512792|gb|JI979338.1|	Ps_069611	98.58	212	3	0	1	212	283	494	9e-104	375
gi|332512791|gb|JI979337.1|	Ps_074753	95.04	423	5	13	5	424	164	573	0	651
gi|332512790|gb|JI979336.1|	Ps_120190	96.7	273	5	4	1	272	394	125	3e-129	460
gi|332512789|gb|JI979335.1|	Ps_069612	91.69	325	10	14	1	324	161	469	2e-122	438
gi|332512788|gb|JI979334.1|	Ps_126467	96.62	444	4	10	1	439	514	77	0	728
gi|332512787|gb|JI979333.1|	Ps_071081	97.28	294	1	4	8	300	79	366	3e-139	494
gi|332512786|gb|JI979332.1|	Ps_129013	98.02	404	6	2	1	403	405	3	0	701
gi|332512785|gb|JI979331.1|	Ps_077978	98.16	217	3	1	16	231	217	1	6e-106	383
gi|332512784|gb|JI979330.1|	Ps_080824	98.37	367	3	3	1	367	137	500	0	641
gi|332512783|gb|JI979329.1|	Ps_107289	100	91	0	0	125	215	16	106	2e-41	169
gi|332512782|gb|JI979328.1|	Ps_070565	97.56	164	3	1	2	164	19	182	9e-75	279
gi|332512781|gb|JI979327.1|	Ps_105152	97.53	243	4	2	1	243	301	541	2e-115	414
gi|332512780|gb|JI979326.1|	Ps_129120	99.22	256	1	1	1	256	475	729	3e-129	460
gi|332512779|gb|JI979325.1|	Ps_088110	99.26	135	1	0	5	139	152	286	7e-65	246
gi|332512778|gb|JI979324.1|	Ps_074993	99.44	177	1	0	23	199	21	197	1e-87	322
gi|332512777|gb|JI979323.1|	Ps_079735	99.24	263	0	2	1	262	1366	1105	4e-133	473
gi|332512776|gb|JI979322.1|	Ps_082184	97.2	107	3	0	73	179	225	331	2e-45	182
gi|332512775|gb|JI979321.1|	Ps_123958	98.71	232	2	1	1	231	323	92	7e-115	412
gi|332512774|gb|JI979320.1|	Ps_127074	97.95	195	4	0	13	207	388	582	1e-92	339
gi|332512773|gb|JI979319.1|	Ps_119147	96.22	821	10	21	2	819	923	121	0	1330
gi|332512772|gb|JI979318.1|	Ps_071081	98.89	271	0	3	1	270	363	95	2e-135	481
gi|332512771|gb|JI979317.1|	Ps_095264	98.62	217	1	2	1	216	279	64	6e-106	383
gi|332512770|gb|JI979316.1|	Ps_073883	93.6	250	5	11	15	263	416	177	9e-100	363
gi|332512769|gb|JI979315.1|	Ps_081771	99.63	270	1	0	1	270	421	690	3e-139	494
gi|332512768|gb|JI979314.1|	Ps_045763	98.93	187	1	1	114	299	1	187	8e-91	333
gi|332512767|gb|JI979313.1|	Ps_083320	93.72	223	3	11	1	219	1001	1216	1e-88	326
gi|332512766|gb|JI979312.1|	Ps_070564	93.82	275	3	13	53	326	650	389	7e-112	403
gi|332512765|gb|JI979311.1|	Ps_070564	92.51	347	10	11	1	345	696	1028	2e-137	488
gi|332512764|gb|JI979310.1|	Ps_095264	97.17	247	7	0	1	247	93	339	7e-117	420
gi|332512763|gb|JI979309.1|	Ps_073830	93.99	233	12	1	2	234	24	254	2e-96	351
gi|332512762|gb|JI979308.1|	Ps_107463	95.71	163	2	5	1	163	441	598	4e-68	257
gi|332512761|gb|JI979307.1|	Ps_129206	98.91	184	2	0	7	190	421	604	1e-89	329
gi|332512760|gb|JI979306.1|	Ps_129013	97.74	221	4	1	2	222	5	224	1e-106	385
gi|332512759|gb|JI979305.1|	Ps_069612	97.86	187	2	2	5	191	20	204	1e-87	322
gi|332512758|gb|JI979304.1|	Ps_115668	98.43	382	3	1	1	379	371	752	0	671
gi|332512757|gb|JI979303.1|	Ps_097970	98.58	352	3	2	1	352	748	399	5e-178	623
gi|332512756|gb|JI979302.1|	Ps_127059	89.4	283	28	2	1	282	359	640	2e-97	355
gi|332512755|gb|JI979301.1|	Ps_094313	95.86	290	9	3	68	355	448	736	2e-131	468
gi|332512754|gb|JI979300.1|	Ps_079097	95.23	398	6	12	11	404	414	802	3e-176	617
gi|332512753|gb|JI979299.1|	Ps_078611	96.04	303	9	3	2	304	42	341	3e-139	494
gi|332512752|gb|JI979298.1|	Ps_071313	95.39	347	13	3	1	344	438	784	8e-156	549
gi|332512751|gb|JI979297.1|	Ps_074208	98.43	254	3	1	1	253	464	717	6e-126	449
gi|332512750|gb|JI979296.1|	Ps_081992	96.43	308	8	3	3	308	308	614	1e-143	508
gi|332512749|gb|JI979295.1|	Ps_071151	96.24	186	7	0	111	296	729	544	2e-82	305
gi|332512748|gb|JI979294.1|	Ps_087841	95.36	194	3	6	12	203	1249	1060	4e-83	307
gi|332512747|gb|JI979293.1|	Ps_103821	93.78	209	3	7	1	209	629	827	3e-83	307
gi|332512746|gb|JI979292.1|	Ps_036723	96.4	222	8	0	34	255	100	321	7e-101	366
gi|332512745|gb|JI979291.1|	Ps_080983	95.31	213	4	6	10	222	188	394	5e-92	337
gi|332512744|gb|JI979290.1|	Ps_078429	98.81	253	1	2	1	253	308	58	6e-126	449
gi|332512743|gb|JI979289.1|	Ps_126473	94.64	392	8	12	17	406	407	787	1e-169	595
gi|332512742|gb|JI979288.1|	Ps_078707	98.22	225	2	2	1	225	322	544	2e-109	394
gi|332512741|gb|JI979287.1|	Ps_127435	94.44	108	4	2	115	221	362	256	2e-40	165
gi|332512740|gb|JI979286.1|	Ps_072990	97.21	215	2	4	2	212	625	839	7e-100	363
gi|332512739|gb|JI979285.1|	Ps_025437	96.92	292	6	3	5	295	64	353	2e-137	488
gi|332512738|gb|JI979284.1|	Ps_074992	99.27	548	4	0	159	706	124	671	0	990
gi|332512737|gb|JI979283.1|	Ps_092094	99.27	273	1	1	4	276	253	524	1e-138	492
gi|332512736|gb|JI979282.1|	Ps_034159	93.99	466	16	7	42	503	777	320	0	695
gi|332512735|gb|JI979281.1|	Ps_068633	96.08	255	3	6	1	255	1218	971	3e-114	411
gi|332512734|gb|JI979280.1|	Ps_071146	92.68	519	36	2	1	519	1077	561	0	747
gi|332512733|gb|JI979279.1|	Ps_078708	93.58	374	7	5	1	374	597	953	5e-154	544
gi|332512732|gb|JI979278.1|	Ps_118361	97.8	227	0	4	3	228	2598	2376	4e-107	387
gi|332512731|gb|JI979277.1|	Ps_127631	97.57	247	2	4	1	247	615	373	5e-117	420
gi|332512730|gb|JI979276.1|	Ps_127631	99.6	249	1	0	1	249	353	601	1e-127	455
gi|332512729|gb|JI979275.1|	Ps_128934	94.48	145	8	0	45	189	169	25	3e-58	224
gi|332512728|gb|JI979274.1|	Ps_071991	94.72	322	4	13	34	351	545	233	5e-138	490
gi|332512727|gb|JI979273.1|	Ps_125197	91.25	240	9	12	5	240	7	238	6e-86	316
gi|332512726|gb|JI979272.1|	Ps_072117	96.61	236	0	8	7	239	872	642	2e-106	385
gi|332512725|gb|JI979271.1|	Ps_106130	99.7	333	1	0	1	333	94	426	3e-174	610
gi|332512724|gb|JI979270.1|	Ps_128934	96.18	157	1	5	3	159	18	169	2e-66	252
gi|332512723|gb|JI979269.1|	Ps_127478	95.27	296	6	6	1	293	492	782	5e-132	470
gi|332512722|gb|JI979268.1|	Ps_117344	93.77	401	6	19	4	397	1251	1639	5e-168	590
gi|332512721|gb|JI979267.1|	Ps_072513	93.89	393	9	13	1	389	394	775	9e-166	582
gi|332512720|gb|JI979266.1|	Ps_075826	98.36	304	0	5	2	304	8	307	9e-150	529
gi|332512719|gb|JI979265.1|	Ps_117091	96.44	253	1	6	1	250	401	154	3e-114	411
gi|332512718|gb|JI979264.1|	Ps_069927	97.49	199	1	4	7	204	14	209	1e-92	339
gi|332512717|gb|JI979263.1|	Ps_072021	95.41	370	6	11	1	369	2472	2113	1e-164	579
gi|332512716|gb|JI979262.1|	Ps_126473	90.17	346	15	17	5	343	710	1043	9e-126	449
gi|332512715|gb|JI979261.1|	Ps_075265	95.16	248	2	9	1	245	447	687	2e-106	385
gi|332512714|gb|JI979260.1|	Ps_071991	97.78	270	2	4	1	268	251	518	2e-130	464
gi|332512713|gb|JI979259.1|	Ps_128947	93.62	282	16	2	1	282	364	85	7e-117	420
gi|332512711|gb|JI979257.1|	Ps_092442	90.81	283	9	14	18	299	337	603	2e-103	375
gi|332512710|gb|JI979256.1|	Ps_070564	92.58	337	5	18	1	331	518	196	2e-133	475
gi|332512709|gb|JI979255.1|	Ps_126859	97.13	314	1	7	1	312	929	1236	1e-148	525
gi|332512708|gb|JI979254.1|	Ps_128915	93.02	301	7	14	1	298	271	560	9e-120	429
gi|332512707|gb|JI979253.1|	Ps_080288	94.09	220	0	12	1	217	613	822	1e-87	322
gi|332512706|gb|JI979252.1|	Ps_103526	94.2	207	2	4	1	206	461	658	5e-83	307
gi|332512705|gb|JI979251.1|	Ps_098564	92.47	239	9	9	1	235	621	854	2e-91	335
gi|332512704|gb|JI979250.1|	Ps_088598	93.03	201	2	10	9	209	109	297	1e-76	285
gi|332512703|gb|JI979249.1|	Ps_108771	88.94	208	12	11	1	205	200	1	1e-67	255
gi|332512702|gb|JI979248.1|	Ps_106679	87.7	382	31	15	1	376	1119	1490	8e-122	436
gi|332512701|gb|JI979247.1|	Ps_117327	96.23	239	0	9	1	233	244	479	6e-106	383
gi|332512700|gb|JI979246.1|	Ps_094351	95.17	145	7	0	1	145	145	1	3e-60	231
gi|332512699|gb|JI979245.1|	Ps_087881	87.88	198	2	20	30	226	912	736	8e-55	213
gi|332512698|gb|JI979244.1|	Ps_107626	97.14	350	7	3	1	350	1453	1107	2e-167	588
gi|332512697|gb|JI979243.1|	Ps_126591	95.71	280	0	10	1	279	426	694	4e-123	440
gi|332512696|gb|JI979242.1|	Ps_074668	90.82	207	6	12	11	213	228	31	1e-72	272
gi|332512695|gb|JI979241.1|	Ps_072824	92.41	316	3	21	20	331	485	187	9e-121	433
gi|332512694|gb|JI979240.1|	Ps_109935	95.27	423	5	11	1	420	233	643	0	656
gi|332512692|gb|JI979238.1|	Ps_105152	94.24	243	2	11	51	291	294	526	3e-99	361
gi|332512691|gb|JI979237.1|	Ps_076550	92.11	228	5	12	1	223	450	231	2e-85	315
gi|332512690|gb|JI979236.1|	Ps_095314	93.5	369	3	20	45	411	524	873	4e-150	531
gi|332512689|gb|JI979235.1|	Ps_075976	94.16	274	2	12	3	272	1016	1279	1e-113	409
gi|332512688|gb|JI979234.1|	Ps_076789	91.24	331	23	6	3	330	389	716	4e-125	448
gi|332512687|gb|JI979233.1|	Ps_110857	93.2	250	2	15	37	286	399	165	2e-97	355
gi|332512686|gb|JI979232.1|	Ps_015616	95.08	366	2	16	2	366	241	591	4e-160	564
gi|332512685|gb|JI979231.1|	Ps_115514	92.88	393	3	23	1	389	288	659	3e-156	551
gi|332512684|gb|JI979230.1|	Ps_080983	92.31	299	8	15	55	345	218	509	2e-116	418
gi|332512683|gb|JI979229.1|	Ps_073691	94.08	355	6	15	12	363	921	579	5e-149	527
gi|332512682|gb|JI979228.1|	Ps_129013	94.62	279	4	11	1	277	339	70	4e-118	424
gi|332512681|gb|JI979227.1|	Ps_060773	86.32	190	13	13	44	229	270	90	3e-49	195
gi|332512680|gb|JI979226.1|	Ps_071731	94.47	235	9	4	82	316	579	349	5e-103	374
gi|332512679|gb|JI979225.1|	Ps_078707	96.05	228	3	5	1	228	323	544	2e-101	368
gi|332512678|gb|JI979224.1|	Ps_045760	93.03	244	6	11	168	410	733	500	4e-95	348
gi|332512677|gb|JI979223.1|	Ps_069391	93.01	186	4	9	1	184	400	578	2e-70	265
gi|332512676|gb|JI979222.1|	Ps_123139	94.69	245	2	11	1	245	63	296	1e-102	372
gi|332512675|gb|JI979221.1|	Ps_078707	91.96	224	1	17	3	222	323	533	6e-81	300
gi|332512674|gb|JI979220.1|	Ps_102197	94.51	237	1	12	3	239	99	323	1e-97	355
gi|332512673|gb|JI979219.1|	Ps_082530	96.32	190	0	7	21	207	187	372	1e-82	305
gi|332512672|gb|JI979218.1|	Ps_090077	93.77	273	2	15	1	273	148	405	9e-110	396
gi|332512671|gb|JI979217.1|	Ps_107485	96.48	227	1	7	1	226	374	594	5e-102	370
gi|332512670|gb|JI979216.1|	Ps_072280	97.12	278	0	8	45	320	1004	733	1e-129	462
gi|332512669|gb|JI979215.1|	Ps_125948	94.61	241	2	11	6	242	467	700	7e-101	366
gi|332512668|gb|JI979214.1|	Ps_092334	92.77	249	1	16	1	245	910	675	3e-94	344
gi|332512667|gb|JI979213.1|	Ps_072117	99.1	333	2	1	21	353	241	572	4e-170	597
gi|332512666|gb|JI979212.1|	Ps_065319	96.02	176	6	1	1	175	328	153	8e-77	287
gi|332512664|gb|JI979210.1|	Ps_045760	91.43	350	9	18	54	397	724	390	3e-131	468
gi|332512663|gb|JI979209.1|	Ps_129119	91.89	222	5	12	1	220	766	976	6e-81	300
gi|332512662|gb|JI979208.1|	Ps_115149	98.92	278	3	0	1	278	1016	739	2e-140	497
gi|332512661|gb|JI979207.1|	Ps_004006	96.75	277	0	9	165	438	1	271	9e-127	453
gi|332512660|gb|JI979206.1|	Ps_026832	91.89	111	3	6	43	152	109	4	7e-36	150
gi|332512659|gb|JI979205.1|	Ps_127392	94.23	381	2	19	9	383	706	340	9e-161	566
gi|332512658|gb|JI979204.1|	Ps_095264	94.49	236	5	7	4	239	353	126	1e-98	359
gi|332512657|gb|JI979203.1|	Ps_081771	93.72	239	4	9	1	236	751	521	7e-96	350
gi|332512656|gb|JI979202.1|	Ps_075067	95.36	151	4	3	1	150	591	739	5e-62	237
gi|332512655|gb|JI979201.1|	Ps_129119	93.06	317	12	10	1	315	750	442	4e-129	460
gi|332512654|gb|JI979200.1|	Ps_104949	92.39	368	10	16	1	367	529	179	4e-144	510
gi|332512653|gb|JI979199.1|	Ps_075826	98.08	260	0	5	8	267	71	325	2e-125	448
gi|332512652|gb|JI979198.1|	Ps_129013	93.9	213	8	5	13	222	6	216	4e-88	324
gi|332512651|gb|JI979197.1|	Ps_015616	88.19	415	2	43	1	414	159	527	8e-127	453
gi|332512650|gb|JI979196.1|	Ps_129033	97.34	301	3	5	1	300	964	1260	1e-143	508
gi|332512649|gb|JI979195.1|	Ps_084762	94.69	226	6	6	1	225	818	598	7e-96	350
gi|332512648|gb|JI979194.1|	Ps_125955	94.21	242	1	13	7	240	127	363	4e-98	357
gi|332512647|gb|JI979193.1|	Ps_075138	98.93	281	3	0	1	281	404	684	4e-143	507
gi|332512646|gb|JI979192.1|	Ps_126476	94.89	235	2	9	8	235	1075	844	7e-100	363
gi|332512645|gb|JI979191.1|	Ps_072620	92.72	426	5	26	2	426	750	1150	1e-169	595
gi|332512644|gb|JI979190.1|	Ps_106593	92.5	240	4	14	10	248	529	755	1e-92	339
gi|332512643|gb|JI979189.1|	Ps_124272	95.14	288	5	9	1	286	507	227	3e-125	448
gi|332512642|gb|JI979188.1|	Ps_096360	93.85	667	11	29	3	665	675	35	0	990
gi|332512641|gb|JI979187.1|	Ps_126317	99.19	372	2	1	1	372	500	130	0	671
gi|332512640|gb|JI979186.1|	Ps_075976	94.49	363	7	12	94	455	449	799	1e-155	549
gi|332512639|gb|JI979185.1|	Ps_125948	95.96	297	2	10	1	296	878	591	5e-133	473
gi|332512638|gb|JI979184.1|	Ps_127049	91.79	207	3	11	1	207	671	863	3e-74	278
gi|332512637|gb|JI979183.1|	Ps_129013	96.65	328	2	9	1	326	418	98	2e-152	538
gi|332512636|gb|JI979182.1|	Ps_071149	95.67	485	6	15	1	475	546	67	0	765
gi|332512635|gb|JI979181.1|	Ps_069439	89.75	322	4	28	24	340	860	563	7e-107	387
gi|332512634|gb|JI979180.1|	Ps_080289	92.47	292	4	18	72	362	313	587	3e-111	401
gi|332512633|gb|JI979179.1|	Ps_075594	95.18	249	1	10	12	259	1245	1007	6e-106	383
gi|332512632|gb|JI979178.1|	Ps_072513	96.42	503	13	5	2	501	827	327	0	830
gi|332512631|gb|JI979177.1|	Ps_071117	97.13	209	2	3	10	218	19	223	2e-96	351
gi|332512630|gb|JI979176.1|	Ps_129068	92.42	277	0	19	1	277	1140	885	1e-103	375
gi|332512629|gb|JI979175.1|	Ps_126922	94.77	306	1	13	1	305	1112	821	3e-130	464
gi|332512628|gb|JI979174.1|	Ps_129119	95.75	306	3	7	1	304	659	362	6e-137	486
gi|332512627|gb|JI979173.1|	Ps_095264	97.54	244	1	5	61	303	305	66	1e-114	412
gi|332512626|gb|JI979172.1|	Ps_094006	98.66	298	4	0	1	298	182	479	2e-150	531
gi|332512625|gb|JI979171.1|	Ps_094081	94.79	326	2	14	1	323	1054	741	3e-140	497
gi|332512624|gb|JI979170.1|	Ps_073044	93.75	176	2	9	1	176	585	419	1e-67	255
gi|332512623|gb|JI979169.1|	Ps_112784	84.76	315	35	12	46	359	964	662	7e-82	303
gi|332512622|gb|JI979168.1|	Ps_092334	95.97	372	2	12	1	370	783	1143	1e-169	595
gi|332512621|gb|JI979167.1|	Ps_089509	95.57	406	2	14	1	406	461	850	0	640
gi|332512620|gb|JI979166.1|	Ps_127271	93.93	412	13	12	34	444	581	181	1e-175	616
gi|332512619|gb|JI979165.1|	Ps_110388	91.3	299	0	24	206	502	815	541	4e-106	385
gi|332512618|gb|JI979164.1|	Ps_069927	95.45	242	3	8	1	239	783	1019	2e-106	385
gi|332512617|gb|JI979163.1|	Ps_088561	94.09	237	0	14	1	237	640	862	2e-95	348
gi|332512616|gb|JI979162.1|	Ps_103519	96.46	339	2	10	1	335	2232	1900	2e-157	555
gi|332512615|gb|JI979161.1|	Ps_069221	97.53	162	1	3	42	203	686	528	7e-73	274
gi|332512614|gb|JI979160.1|	Ps_077782	91.35	289	3	19	1	286	1635	1366	1e-103	375
gi|332512613|gb|JI979159.1|	Ps_098561	94.47	235	3	10	1	233	470	244	1e-98	359
gi|332512612|gb|JI979158.1|	Ps_081851	98.55	275	3	1	1	275	2353	2626	5e-137	486
gi|332512611|gb|JI979157.1|	Ps_078429	97.65	213	2	3	1	213	392	183	7e-101	366
gi|332512610|gb|JI979156.1|	Ps_069465	91.18	238	4	16	1	238	625	405	2e-85	315
gi|332512609|gb|JI979155.1|	Ps_126559	94.76	229	2	10	72	299	806	587	3e-95	348
gi|332512608|gb|JI979154.1|	Ps_127392	95.51	356	4	12	35	389	855	1199	4e-159	560
gi|332512607|gb|JI979153.1|	Ps_087802	93.93	313	3	14	10	322	123	419	1e-129	462
gi|332512605|gb|JI979151.1|	Ps_127114	97.77	179	3	1	1	179	1505	1328	7e-85	313
gi|332512604|gb|JI979150.1|	Ps_125745	96.62	148	0	5	25	168	14	160	3e-63	241
gi|332512603|gb|JI979149.1|	Ps_092793	95.92	245	2	7	2	244	219	457	3e-109	394
gi|332512602|gb|JI979148.1|	Ps_080659	95.69	348	5	10	1	348	1371	1034	1e-158	558
gi|332512601|gb|JI979147.1|	Ps_091780	93.27	208	1	13	7	210	1334	1136	3e-79	294
gi|332512600|gb|JI979146.1|	Ps_125955	96.22	238	0	9	9	246	127	355	2e-105	381
gi|332512599|gb|JI979145.1|	Ps_097206	96.58	234	3	4	4	236	1025	1254	6e-106	383
gi|332512598|gb|JI979144.1|	Ps_045760	94.02	418	11	14	30	441	698	289	6e-178	623
gi|332512597|gb|JI979143.1|	Ps_011608	97.14	140	1	3	18	156	97	234	2e-61	235
gi|332512596|gb|JI979142.1|	Ps_008680	98.28	233	1	3	1	232	254	24	3e-113	407
gi|332512594|gb|JI979140.1|	Ps_098727	97.65	255	2	4	110	363	326	577	7e-122	436
gi|332512593|gb|JI979139.1|	Ps_071991	93.44	259	6	9	1	257	365	614	4e-103	374
gi|332512592|gb|JI979138.1|	Ps_083256	97.57	206	1	4	31	236	439	640	6e-96	350
gi|332512591|gb|JI979137.1|	Ps_080981	85.78	225	19	11	6	229	241	29	8e-60	230
gi|332512590|gb|JI979136.1|	Ps_069997	98.53	68	0	1	120	187	1	67	2e-26	119
gi|332512589|gb|JI979135.1|	Ps_071080	93.5	277	11	7	45	319	843	572	6e-113	407
gi|332512588|gb|JI979134.1|	Ps_079735	94.12	204	2	10	1	199	1295	1097	1e-82	305
gi|332512587|gb|JI979133.1|	Ps_112784	94.27	349	8	12	1	345	1022	682	4e-149	527
gi|332512586|gb|JI979132.1|	Ps_078429	94.95	218	4	6	1	217	365	576	1e-92	339
gi|332512585|gb|JI979131.1|	Ps_117091	91.21	239	5	15	1	238	386	609	3e-84	311
gi|332512584|gb|JI979130.1|	Ps_098176	98.26	115	1	1	25	139	692	579	5e-51	200
gi|332512583|gb|JI979129.1|	Ps_103863	96.06	431	3	13	15	445	412	828	0	691
gi|332512582|gb|JI979128.1|	Ps_075069	95.36	237	3	8	23	258	1	230	1e-102	372
gi|332512581|gb|JI979127.1|	Ps_094313	90.66	332	12	15	1	332	795	483	6e-119	427
gi|332512580|gb|JI979126.1|	Ps_075826	95.24	357	2	13	1	356	658	316	7e-157	553
gi|332512579|gb|JI979125.1|	Ps_106658	94.91	216	5	5	6	218	837	1049	9e-94	342
gi|332512578|gb|JI979124.1|	Ps_065005	95.89	146	4	2	76	220	152	8	2e-63	243
gi|332512577|gb|JI979123.1|	Ps_025437	100	88	0	0	163	250	409	322	9e-40	163
gi|332512576|gb|JI979122.1|	Ps_077978	96.62	207	3	3	6	212	232	30	4e-93	340
gi|332512575|gb|JI979121.1|	Ps_074287	93	243	5	12	16	254	254	488	9e-95	346
gi|332512574|gb|JI979120.1|	Ps_070564	90.8	174	1	14	97	270	80	238	2e-56	219
gi|332512573|gb|JI979119.1|	Ps_126819	99.2	250	2	0	1	250	471	222	2e-126	451
gi|332512572|gb|JI979118.1|	Ps_078429	97.36	265	4	3	1	264	410	148	2e-125	448
gi|332512571|gb|JI979117.1|	Ps_019860	98.39	62	0	1	134	195	149	209	3e-23	108
gi|332512570|gb|JI979116.1|	Ps_073403	94.31	422	3	20	46	467	723	323	4e-180	630
gi|332512569|gb|JI979115.1|	Ps_073507	89.42	208	7	13	10	208	151	352	1e-67	255
gi|332512568|gb|JI979114.1|	Ps_088121	91.74	218	2	16	78	293	767	564	2e-77	289
gi|332512566|gb|JI979112.1|	Ps_127478	98.62	289	1	3	1	289	485	770	1e-143	508
gi|332512565|gb|JI979111.1|	Ps_127062	95.06	162	2	6	22	182	407	251	6e-66	250
gi|332512564|gb|JI979110.1|	Ps_078429	93.79	290	2	13	1	286	310	33	1e-118	425
gi|332512563|gb|JI979109.1|	Ps_129013	99.06	319	2	1	1	319	454	137	2e-162	571
gi|332512562|gb|JI979108.1|	Ps_066198	87.5	224	5	22	128	345	428	222	2e-62	239
gi|332512561|gb|JI979107.1|	Ps_082184	94.44	108	4	2	71	177	331	225	2e-40	165
gi|332512560|gb|JI979106.1|	Ps_071152	87.2	375	43	5	3	376	689	319	3e-117	422
gi|332512559|gb|JI979105.1|	Ps_127128	95.02	281	2	12	60	337	372	643	9e-121	433
gi|332512558|gb|JI979104.1|	Ps_094538	90.53	454	20	18	2	452	8	441	1e-165	582
gi|332512557|gb|JI979103.1|	Ps_078707	96.93	228	0	7	2	228	323	544	9e-104	375
gi|332512556|gb|JI979102.1|	Ps_087841	92.33	339	2	23	3	334	1469	1790	3e-130	464
gi|332512555|gb|JI979101.1|	Ps_098176	96.41	195	4	2	15	209	692	501	4e-88	324
gi|332512554|gb|JI979100.1|	Ps_117091	94.86	350	4	11	4	346	18	360	2e-151	534
gi|332512553|gb|JI979099.1|	Ps_126317	98.51	201	2	1	2	202	1036	837	4e-98	357
gi|332512552|gb|JI979098.1|	Ps_126473	97.93	241	3	2	1	241	481	243	5e-117	420
gi|332512551|gb|JI979097.1|	Ps_070565	90.62	352	11	22	38	385	648	315	3e-126	451
gi|332512550|gb|JI979096.1|	Ps_115564	96.47	340	6	6	1	340	552	885	4e-159	560
[truncated: 78,199 more rows]

## Sheet: Kaspa_Kaur
Query	Reference	%_identity	alignment_length	mismatches	gap_openings	q_start	q_end	s_start	s_end	e_value	bit_score
contig00001	Ps_069984	100	589	0	0	1	589	3	591	0	1088
contig00002	Ps_125865	95.83	360	6	7	4	359	660	306	6e-163	573
contig00003	Ps_089454	100	165	0	0	201	365	2190	2026	2e-82	305
contig00004	Ps_092334	99.93	1379	1	0	180	1558	146	1524	0	2542
contig00005	Ps_089454	96.7	364	0	4	185	547	125	477	2e-169	595
contig00006	Ps_096516	99.92	2390	1	1	97	2486	2389	1	0	4401
contig00007	Ps_121363	100	1697	0	0	111	1807	1803	107	0	3134
contig00008	Ps_129113	97.54	1221	16	7	1	1207	1361	141	0	2076
contig00009	Ps_088353	99.61	762	2	1	1	762	1911	2671	0	1389
contig00010	Ps_089454	100	2547	0	0	44	2590	1	2547	0	4704
contig00011	Ps_072301	99.87	773	0	1	571	1343	772	1	0	1421
contig00012	Ps_125272	89.12	827	64	24	1	812	816	1	0	1005
contig00013	Ps_028593	95.82	239	10	0	248	486	239	1	1e-106	387
contig00014	Ps_125273	88.92	794	60	25	42	824	777	1	0	953
contig00015	Ps_129118	94.8	538	28	0	74	611	1130	593	0	839
contig00016	Ps_117281	100	104	0	0	81	184	104	1	2e-48	193
contig00017	Ps_083672	98.78	904	4	5	1	901	957	58	0	1602
contig00018	Ps_088732	98.73	157	1	1	83	238	605	449	3e-74	278
contig00019	Ps_078443	99.65	288	1	0	1	288	478	191	6e-149	527
contig00020	Ps_089453	100	297	0	0	26	322	859	563	7e-156	549
contig00021	Ps_089454	100	181	0	0	7	187	181	1	2e-91	335
contig00022	Ps_035177	100	501	0	0	578	1078	1	501	0	926
contig00023	Ps_125272	87.46	614	46	25	1	592	605	1	0	678
contig00024	Ps_107787	99.54	1533	0	7	581	2108	1	1531	0	2785
contig00025	Ps_035175	96	225	6	3	16	238	224	1	1e-99	363
contig00026	Ps_045700	100	987	0	0	1	987	1122	136	0	1823
contig00027	Ps_127329	87.71	757	55	33	292	1026	1	741	0	848
contig00028	Ps_069934	93.24	414	22	5	1	412	25	434	2e-172	604
contig00029	Ps_089453	96.72	183	4	2	1	183	747	567	3e-82	303
contig00030	Ps_115028	99.56	227	0	1	1	227	276	501	1e-114	412
contig00031	Ps_078526	90.28	833	74	7	1	829	994	165	0	1083
contig00032	Ps_070053	99.49	1175	2	2	1	1173	1201	29	0	2134
contig00033	Ps_128534	98.25	856	10	3	1	852	13	867	0	1493
contig00034	Ps_078429	100	568	0	0	1	568	568	1	0	1050
contig00035	Ps_114089	98.67	528	7	0	505	1032	1	528	0	937
contig00036	Ps_129119	92.51	614	34	5	1	606	1308	699	0	869
contig00037	Ps_126591	99.87	773	1	0	1	773	816	44	0	1423
contig00038	Ps_124765	99.88	844	1	0	888	1731	1	844	0	1554
contig00039	Ps_126472	96.81	1190	34	4	942	2129	1	1188	0	1984
contig00040	Ps_035177	97.44	351	3	5	1	347	382	34	4e-169	593
contig00041	Ps_068489	99.66	2051	3	3	1	2048	27	2076	0	3746
contig00042	Ps_124251	98.36	856	9	3	113	968	890	40	0	1498
contig00043	Ps_078429	98.5	467	6	1	3	468	214	680	0	822
contig00044	Ps_078429	97.92	624	13	0	1	624	624	1	0	1081
contig00045	Ps_080983	100	736	0	0	91	826	18	753	0	1360
contig00046	Ps_128503	99.12	681	4	2	16	694	800	120	0	1223
contig00047	Ps_069997	99.43	350	0	2	154	502	1	349	0	634
contig00048	Ps_094650	100	702	0	0	19	720	712	11	0	1297
contig00049	Ps_071991	99.71	689	0	1	67	753	706	18	0	1260
contig00050	Ps_044757	96.47	482	11	6	1	479	391	869	0	791
contig00051	Ps_070051	92.88	604	23	10	26	628	1	585	0	859
contig00052	Ps_107756	99.73	1108	2	1	1	1107	1110	3	0	2028
contig00053	Ps_107974	100	1797	0	0	14	1810	9	1805	0	3319
contig00054	Ps_107974	79.23	549	82	30	32	563	1705	1172	1e-96	353
contig00055	Ps_111995	97.9	429	7	2	1	428	441	14	0	741
contig00056	Ps_107222	100	163	0	0	138	300	570	408	2e-81	302
contig00057	Ps_090397	100	514	0	0	1007	1520	514	1	0	950
contig00058	Ps_121385	98.95	665	7	0	381	1045	727	63	0	1190
contig00059	Ps_129163	99.8	987	1	1	1	986	1088	102	0	1810
contig00060	Ps_128470	97.51	441	7	1	10	446	18	458	0	750
contig00061	Ps_119522	99.41	1346	5	3	1	1345	1366	23	0	2438
contig00062	Ps_025438	100	410	0	0	845	1254	428	19	0	758
contig00063	Ps_115275	100	718	0	0	1	718	12	729	0	1327
contig00064	Ps_128503	97.92	337	3	4	1	333	457	121	3e-165	580
contig00065	Ps_129013	97.95	731	9	4	1	725	8	738	0	1262
contig00066	Ps_078429	97.18	213	5	1	12	224	1	212	9e-99	359
contig00067	Ps_127486	99.25	398	3	0	1	398	398	1	0	719
contig00068	Ps_129163	99.11	225	1	1	22	246	1099	876	5e-112	403
contig00069	Ps_126922	98.1	369	0	3	1	369	422	783	0	636
contig00070	Ps_070051	93.98	266	4	4	1	254	331	596	1e-108	392
contig00071	Ps_006251	100	559	0	0	1	559	574	16	0	1033
contig00072	Ps_129013	98.86	88	0	1	1	88	10	96	4e-38	156
contig00073	Ps_117074	100	164	0	0	1	164	1087	1250	8e-82	303
contig00074	Ps_075826	99.91	1137	1	0	1	1137	58	1194	0	2095
contig00075	Ps_069927	99.9	1020	1	0	20	1039	14	1033	0	1879
contig00076	Ps_125620	100	998	0	0	6	1003	1	998	0	1844
contig00077	Ps_125325	98.41	879	10	4	1	876	1114	1991	0	1543
contig00078	Ps_124251	100	268	0	0	1	268	34	301	8e-140	496
contig00079	Ps_070051	96.08	204	6	2	1	203	306	104	2e-90	331
contig00080	Ps_071990	92.69	219	10	4	1	214	291	74	4e-84	311
contig00081	Ps_125020	100	1673	0	0	1	1673	1830	158	0	3090
contig00082	Ps_127392	99.21	1138	6	1	1	1138	88	1222	0	2049
contig00083	Ps_070003	95.79	1189	48	2	707	1894	1188	1	0	1917
contig00084	Ps_127223	97.6	459	10	1	229	687	58	515	0	785
contig00085	Ps_128535	98.96	579	3	1	51	626	886	308	0	1033
contig00086	Ps_111995	99.28	138	1	0	1	138	151	14	4e-66	250
contig00087	Ps_070051	91.67	108	7	2	22	128	576	470	1e-35	148
contig00088	Ps_071857	99.89	1803	1	1	1	1803	1322	3123	0	3317
contig00089	Ps_127468	98.01	1256	15	8	1	1249	64	1316	0	2172
contig00090	Ps_126317	100	1029	0	0	1	1029	10	1038	0	1901
contig00091	Ps_069316	99.23	782	4	1	34	815	800	21	0	1410
contig00092	Ps_080982	94.17	429	18	7	3	428	950	526	0	647
contig00093	Ps_072685	99.86	727	1	0	1	727	6	732	0	1338
contig00094	Ps_093739	98.07	879	5	11	1	869	3103	2227	0	1519
contig00095	Ps_127331	80.42	1057	125	76	82	1096	6	1022	0	730
contig00096	Ps_069391	100	609	0	0	3	611	609	1	0	1125
contig00097	Ps_127486	89.29	336	16	11	1	316	336	1	1e-111	403
contig00098	Ps_128964	100	1510	0	0	1	1510	1536	27	0	2789
contig00099	Ps_123995	100	625	0	0	1	625	186	810	0	1155
contig00100	Ps_063353	95.31	512	12	6	48	547	1	512	0	802
contig00101	Ps_078429	94.21	121	3	3	12	129	797	678	2e-45	182
contig00102	Ps_070051	92.76	221	13	3	20	239	1	219	6e-86	316
contig00103	Ps_025437	99.72	357	1	0	44	400	409	53	0	654
contig00104	Ps_073380	100	678	0	0	2	679	678	1	0	1253
contig00105	Ps_071991	92.27	233	11	7	75	303	706	477	5e-88	324
contig00106	Ps_107801	95.5	934	30	11	95	1024	939	14	0	1482
contig00107	Ps_096694	99.79	952	2	0	4	955	996	45	0	1748
contig00108	Ps_129036	99.88	822	1	0	1	822	827	6	0	1513
contig00109	Ps_126473	86.67	878	93	24	1152	2017	122	987	0	952
contig00110	Ps_078429	90.48	903	81	5	1	901	909	10	0	1186
contig00111	Ps_081771	99.89	926	0	1	1	925	931	6	0	1703
contig00112	Ps_073315	100	847	0	0	1	847	872	26	0	1565
contig00113	Ps_128495	86.63	172	16	7	80	248	215	48	8e-46	183
contig00114	Ps_096985	100	797	0	0	1	797	39	835	0	1472
contig00115	Ps_125064	99.79	947	2	0	1	947	821	1767	0	1738
contig00116	Ps_124730	99.56	2752	1	9	3844	6587	1	2749	0	5005
contig00117	Ps_071117	100	413	0	0	1	413	21	433	0	763
contig00118	Ps_095968	100	452	0	0	56	507	452	1	0	835
contig00119	Ps_098561	99.02	923	9	0	1	923	943	21	0	1655
contig00120	Ps_078447	100	728	0	0	2	729	19	746	0	1345
contig00121	Ps_124272	99.31	1751	12	0	1	1751	1851	101	0	3168
contig00122	Ps_092719	98.08	521	10	0	2	522	521	1	0	907
contig00124	Ps_027229	96.84	253	8	0	185	437	273	21	8e-118	424
contig00125	Ps_083975	100	1602	0	0	1	1602	10	1611	0	2959
contig00126	Ps_129223	97.24	760	17	4	128	885	3	760	0	1284
contig00127	Ps_074046	99.57	470	2	0	1	470	661	192	0	857
contig00128	Ps_073331	99.36	782	5	0	1	782	24	805	0	1417
contig00129	Ps_127578	99.61	779	3	0	1	779	290	1068	0	1423
contig00130	Ps_129163	97.64	594	12	2	1	593	777	185	0	1018
contig00131	Ps_116432	100	1007	0	0	35	1041	1032	26	0	1860
contig00132	Ps_127016	100	488	0	0	116	603	528	41	0	902
contig00133	Ps_082333	99.82	1117	1	1	1	1117	184	1299	0	2050
contig00134	Ps_127484	93.51	847	33	19	1	831	176	1016	0	1240
contig00135	Ps_095195	99.17	1204	7	3	1	1202	308	1510	0	2165
contig00136	Ps_124310	100	753	0	0	1	753	121	873	0	1391
contig00137	Ps_095195	98.98	689	4	2	1	686	714	26	0	1230
contig00138	Ps_117299	99.04	313	1	2	1	311	262	574	5e-159	560
contig00139	Ps_015551	95.37	324	12	3	397	718	1	323	3e-144	512
contig00140	Ps_007141	100	182	0	0	173	354	1	182	7e-92	337
contig00141	Ps_092120	99.57	930	4	0	6	935	1035	106	0	1696
contig00142	Ps_128478	100	1271	0	0	1	1271	63	1333	0	2348
contig00143	Ps_074047	99.57	467	1	1	1	466	71	537	0	850
contig00144	Ps_128417	100	1223	0	0	11	1233	1223	1	0	2259
contig00145	Ps_090010	100	707	0	0	49	755	148	854	0	1306
contig00146	Ps_128488	100	782	0	0	1	782	17	798	0	1445
contig00147	Ps_045728	96.74	215	2	3	153	363	1	214	1e-96	353
contig00148	Ps_128915	98.07	982	17	2	132	1112	103	1083	0	1707
contig00149	Ps_127484	99.84	633	0	1	23	655	632	1	0	1162
contig00150	Ps_069838	100	1185	0	0	1	1185	1302	118	0	2189
contig00151	Ps_128934	98.3	411	7	0	254	664	435	25	0	721
contig00152	Ps_110131	99.69	1290	1	3	130	1416	2375	1086	0	2357
contig00153	Ps_128886	99.45	912	3	2	1	911	408	1318	0	1655
contig00154	Ps_006375	99.46	186	0	1	120	304	234	49	6e-92	337
contig00155	Ps_125620	93.8	403	13	7	1	395	35	433	1e-169	595
contig00156	Ps_008680	99.7	336	1	0	126	461	34	369	1e-175	616
contig00157	Ps_015552	98.78	490	5	1	336	824	1	490	0	870
contig00158	Ps_006785	100	621	0	0	1	621	23	643	0	1147
contig00159	Ps_083349	100	560	0	0	1	560	19	578	0	1035
contig00160	Ps_075440	98.38	677	3	7	1	671	15	689	0	1182
contig00161	Ps_029124	97.61	209	2	3	1	209	225	20	2e-97	355
contig00162	Ps_080982	100	298	0	0	1	298	179	476	2e-156	551
contig00163	Ps_074526	99.86	705	1	0	371	1075	818	114	0	1297
contig00164	Ps_070736	99.78	449	1	0	84	532	449	1	0	824
contig00165	Ps_070735	99.01	403	1	1	1	403	189	588	0	719
contig00166	Ps_124146	100	1531	0	0	782	2312	1531	1	0	2828
contig00167	Ps_115846	100	729	0	0	208	936	22	750	0	1347
contig00168	Ps_005342	99.07	324	0	1	1	324	92	412	1e-164	579
contig00169	Ps_120123	99.91	2172	2	0	1	2172	20	2191	0	4000
contig00170	Ps_101007	99.66	597	2	0	742	1338	628	32	0	1092
contig00171	Ps_103215	99.8	984	1	1	1	983	521	1504	0	1805
contig00172	Ps_098169	98.35	423	6	1	284	705	40	462	0	741
contig00173	Ps_006584	98.77	488	3	1	428	915	1	485	0	865
contig00174	Ps_101486	100	1336	0	0	1	1336	128	1463	0	2468
contig00175	Ps_101872	99.93	1430	1	0	58	1487	898	2327	0	2636
contig00176	Ps_083975	100	107	0	0	1	107	905	799	3e-50	198
contig00177	Ps_075265	100	966	0	0	1	966	17	982	0	1784
contig00178	Ps_125029	100	726	0	0	8	733	956	231	0	1341
contig00179	Ps_073844	99.89	871	0	1	1	870	979	109	0	1602
contig00180	Ps_117434	100	626	0	0	1	626	11	636	0	1157
contig00181	Ps_083995	99.93	1488	1	0	10	1497	1479	2966	0	2743
contig00182	Ps_069984	98.92	553	6	0	1	553	571	1123	0	989
contig00183	Ps_103179	99.58	963	3	1	50	1012	1137	176	0	1755
contig00184	Ps_127478	99.62	780	2	1	10	789	792	14	0	1423
contig00185	Ps_125929	90.56	1578	86	45	314	1860	1696	151	0	2030
contig00186	Ps_128374	89.95	1144	96	18	7	1141	209	1342	0	1458
contig00187	Ps_076333	100	1006	0	0	4	1009	1123	118	0	1858
contig00188	Ps_128598	99.9	1975	1	1	1	1974	217	2191	0	3635
contig00189	Ps_097250	100	711	0	0	1	711	66	776	0	1314
contig00190	Ps_091048	99.27	821	4	2	1	819	208	1028	0	1482
contig00191	Ps_112328	99.68	948	3	0	1	948	953	6	0	1735
contig00192	Ps_060773	94.93	414	16	5	200	609	106	518	0	643
contig00193	Ps_125411	99.91	2115	2	0	1	2115	220	2334	0	3895
contig00194	Ps_009045	93.51	231	15	0	3	233	232	2	3e-94	344
contig00195	Ps_075037	99.78	924	1	1	3	926	19	941	0	1694
contig00196	Ps_083818	99.96	2673	1	0	1	2673	2702	30	0	4931
contig00197	Ps_083256	100	757	0	0	15	771	805	49	0	1399
contig00198	Ps_069361	98.34	361	3	3	1	359	543	184	3e-180	630
contig00199	Ps_068562	100	467	0	0	129	595	467	1	0	863
contig00200	Ps_098569	94.96	476	20	3	1	474	603	130	0	743
contig00201	Ps_072512	99.88	823	0	1	1	823	22	843	0	1513
contig00202	Ps_075219	99.58	1187	5	0	1	1187	1208	22	0	2165
contig00203	Ps_126520	99.11	903	8	0	14	916	1103	201	0	1624
contig00204	Ps_127486	88.44	173	16	3	73	244	1	170	1e-52	206
contig00205	Ps_069738	99.95	1835	0	1	162	1995	1835	1	0	3382
contig00206	Ps_078429	92.26	155	6	6	13	162	1	154	1e-55	215
contig00207	Ps_092195	100	541	0	0	1	541	571	31	0	1000
contig00208	Ps_126859	99.31	1440	10	0	1	1440	11	1450	0	2604
contig00209	Ps_103179	100	602	0	0	1	602	624	23	0	1112
contig00210	Ps_125384	100	972	0	0	122	1093	988	17	0	1796
contig00211	Ps_101013	99.85	687	1	0	12	698	1838	1152	0	1264
contig00212	Ps_070792	99.88	837	1	0	9	845	853	17	0	1541
contig00213	Ps_075661	99.3	860	5	1	7	866	1019	161	0	1554
contig00214	Ps_073369	99.94	1586	0	1	1	1585	1667	82	0	2922
contig00215	Ps_087694	99.88	824	1	0	7	830	965	142	0	1517
contig00216	Ps_068581	100	993	0	0	8	1000	1067	75	0	1834
contig00217	Ps_128886	99.87	789	0	1	3	790	2154	1366	0	1450
contig00218	Ps_072283	100	1736	0	0	35	1770	1920	185	0	3206
contig00219	Ps_085152	99.68	628	2	0	319	946	628	1	0	1149
contig00220	Ps_070099	99.4	666	4	0	1	666	23	688	0	1208
contig00221	Ps_113500	99.48	194	1	0	192	385	1	194	8e-97	353
contig00222	Ps_125745	99.89	878	1	0	46	923	884	7	0	1616
contig00223	Ps_123338	100	497	0	0	19	515	21	517	0	918
contig00224	Ps_125397	100	921	0	0	1	921	1127	207	0	1701
contig00225	Ps_090801	100	833	0	0	7	839	20	852	0	1539
contig00226	Ps_102554	100	500	0	0	340	839	598	99	0	924
contig00227	Ps_074275	99.59	971	3	1	43	1012	1188	218	0	1770
contig00228	Ps_124687	98.69	1599	8	12	365	1956	1608	16	0	2824
contig00229	Ps_124865	90.18	499	42	7	19	514	1544	1050	0	643
contig00230	Ps_105152	97.77	449	8	2	1	448	480	33	0	773
contig00231	Ps_127224	98.34	481	3	5	5	482	512	34	0	839
contig00232	Ps_121671	100	521	0	0	12	532	585	65	0	963
contig00233	Ps_070053	97.79	226	3	2	1	225	926	1150	1e-107	388
contig00234	Ps_126922	99.74	1537	0	4	1	1537	2320	788	0	2813
contig00235	Ps_129070	99.76	848	1	1	1	847	23	870	0	1554
contig00236	Ps_124638	99.09	1536	11	3	1	1533	1554	19	0	2756
contig00237	Ps_045704	99.58	709	3	0	14	722	728	20	0	1293
contig00238	Ps_096300	94.64	914	45	4	233	1144	1656	745	0	1413
contig00239	Ps_075079	99.34	758	1	2	2	755	775	18	0	1369
contig00240	Ps_098570	96.79	187	6	0	1	187	890	704	1e-84	313
contig00241	Ps_075989	100	718	0	0	6	723	15	732	0	1327
contig00242	Ps_080500	100	465	0	0	2	466	481	17	0	859
contig00243	Ps_126718	98.95	191	0	2	1	191	849	1037	3e-93	340
contig00244	Ps_106003	100	713	0	0	31	743	29	741	0	1317
contig00245	Ps_115663	96.9	1998	50	8	1	1991	2079	87	0	3336
contig00246	Ps_099080	98.1	525	7	2	1	523	524	1	0	911
contig00247	Ps_069612	96.84	474	3	3	15	488	484	23	0	782
contig00248	Ps_128470	96.57	175	2	4	1	174	452	281	3e-77	287
contig00249	Ps_072513	97.91	574	12	0	1	574	857	284	0	994
contig00250	Ps_077416	99.14	1044	4	2	10	1050	76	1117	0	1873
contig00251	Ps_045701	100	358	0	0	60	417	379	22	0	662
contig00252	Ps_013500	98.94	189	2	0	324	512	1	189	3e-92	339
contig00253	Ps_128537	99.8	995	1	1	1	994	999	5	0	1825
contig00254	Ps_060773	93.51	601	26	8	1	598	609	19	0	881
contig00255	Ps_065933	99.67	303	1	0	1	303	303	1	3e-157	555
contig00256	Ps_075207	100	502	0	0	1	502	47	548	0	928
contig00257	Ps_089251	100	1213	0	0	1	1213	1271	59	0	2241
contig00258	Ps_073249	99.73	746	1	1	1	746	844	100	0	1365
contig00259	Ps_069075	84.16	1458	195	35	94	1532	2504	1064	0	1380
contig00260	Ps_099737	99.58	955	0	1	1	951	116	1070	0	1738
contig00261	Ps_069181	88.89	90	4	3	1	89	134	218	5e-23	106
contig00262	Ps_073149	98.66	598	2	4	126	717	352	949	0	1055
contig00263	Ps_125902	99.37	788	4	1	85	871	873	86	0	1426
contig00264	Ps_078515	99.16	712	5	1	1	712	767	57	0	1280
contig00265	Ps_123206	99.6	498	0	2	65	562	521	26	0	907
contig00266	Ps_019338	100	477	0	0	12	488	504	28	0	881
contig00267	Ps_084943	99.9	985	0	1	1	984	2000	1016	0	1812
contig00268	Ps_073558	100	614	0	0	37	650	630	17	0	1134
contig00269	Ps_083396	99.7	1012	3	0	16	1027	18	1029	0	1853
contig00270	Ps_106525	100	770	0	0	1	770	836	67	0	1423
contig00271	Ps_097990	100	1672	0	0	13	1684	2236	565	0	3088
contig00272	Ps_129033	99.36	1408	8	1	131	1537	11	1418	0	2549
contig00273	Ps_075774	100	615	0	0	1	615	635	21	0	1136
contig00274	Ps_124713	99.91	1074	0	1	230	1302	2000	3073	0	1977
contig00275	Ps_123209	100	755	0	0	14	768	777	23	0	1395
contig00276	Ps_127485	100	467	0	0	1	467	654	1120	0	863
contig00277	Ps_092904	99.63	813	2	1	1	812	35	847	0	1483
contig00278	Ps_128916	98.35	484	8	0	1	484	1043	560	0	850
contig00279	Ps_078737	99.76	420	0	1	478	896	555	974	0	769
contig00280	Ps_007141	98.85	174	0	2	13	185	182	10	9e-84	309
contig00281	Ps_103557	99.42	860	5	0	1	860	906	47	0	1561
contig00282	Ps_010448	99.6	250	0	1	1	249	250	1	2e-127	455
contig00283	Ps_069452	100	619	0	0	1	619	619	1	0	1144
contig00284	Ps_103821	100	809	0	0	20	828	817	9	0	1495
contig00285	Ps_068581	97.51	321	6	2	1	319	284	604	3e-155	547
contig00286	Ps_106593	99.83	583	1	0	1	583	538	1120	0	1072
contig00287	Ps_089509	99.58	1673	5	2	49	1720	1697	26	0	3049
contig00288	Ps_076974	99.06	2434	13	7	17	2448	2462	37	0	4359
contig00289	Ps_069997	97.46	236	1	3	1	235	343	112	2e-110	398
contig00290	Ps_070138	99.92	1331	0	1	1	1330	1458	128	0	2451
contig00291	Ps_129133	99.45	548	0	1	22	566	19	566	0	992
contig00292	Ps_072773	100	322	0	0	293	614	332	11	2e-169	595
contig00293	Ps_045708	99.08	545	2	2	234	776	572	29	0	976
contig00294	Ps_098563	99.71	678	2	0	1	678	95	772	0	1242
contig00295	Ps_072287	100	454	0	0	14	467	689	236	0	839
contig00296	Ps_069493	99.87	1557	2	0	1	1557	1645	89	0	2865
contig00298	Ps_127008	100	1000	0	0	1	1000	80	1079	0	1847
contig00299	Ps_082817	99.56	686	3	0	1	686	903	218	0	1251
contig00300	Ps_076022	99.81	517	1	0	1	517	523	7	0	950
contig00301	Ps_092380	99.12	1138	9	1	1	1138	189	1325	0	2045
contig00302	Ps_096300	99.65	1143	3	1	1	1142	14	1156	0	2087
contig00303	Ps_124282	99.8	1021	0	2	1	1020	48	1067	0	1873
contig00304	Ps_104824	99.65	1157	3	1	1	1156	29	1185	0	2113
contig00305	Ps_103939	100	687	0	0	1	687	707	21	0	1269
contig00306	Ps_120764	98.8	582	4	1	164	742	140	721	0	1033
contig00307	Ps_095047	100	1254	0	0	13	1266	1362	109	0	2316
contig00308	Ps_069611	97.69	477	8	2	1	474	25	501	0	817
contig00309	Ps_083137	99.76	410	0	1	6	415	453	45	0	750
contig00310	Ps_125395	100	938	0	0	1	938	543	1480	0	1733
contig00311	Ps_075661	99.14	347	3	0	1	347	134	480	1e-178	625
contig00312	Ps_123074	99.6	741	1	2	1	740	90	829	0	1351
contig00313	Ps_127272	96.04	505	16	4	1	503	522	20	0	819
contig00314	Ps_103831	100	1028	0	0	1	1028	2237	1210	0	1899
contig00315	Ps_095184	100	1201	0	0	24	1224	1229	29	0	2218
contig00316	Ps_070452	100	350	0	0	1	350	350	1	0	647
contig00317	Ps_116807	100	653	0	0	65	717	1769	2421	0	1206
contig00318	Ps_034159	93.94	858	34	15	9	851	887	33	0	1280
contig00319	Ps_067685	93.39	121	4	3	1	121	480	596	3e-43	176
contig00320	Ps_120219	99.6	502	2	0	3	504	758	257	0	917
contig00321	Ps_074074	99.28	691	3	1	97	785	692	2	0	1247
contig00322	Ps_093270	100	368	0	0	658	1025	565	198	0	680
contig00323	Ps_076553	100	1082	0	0	1	1082	31	1112	0	1999
contig00324	Ps_070893	100	529	0	0	1	529	16	544	0	977
contig00325	Ps_076637	100	1342	0	0	396	1737	1984	643	0	2479
contig00326	Ps_103531	99.11	1015	4	4	15	1026	7	1019	0	1820
contig00327	Ps_071951	99.69	1283	4	0	1	1283	1293	11	0	2348
contig00328	Ps_074727	99.84	621	1	0	1	621	656	36	0	1142
contig00329	Ps_077195	100	915	0	0	1	915	2163	1249	0	1690
contig00330	Ps_087769	99.44	539	0	2	1	538	540	4	0	976
contig00331	Ps_116089	98.11	424	4	3	28	448	423	1	0	736
contig00332	Ps_087062	100	866	0	0	58	923	866	1	0	1600
contig00333	Ps_086940	100	772	0	0	113	884	360	1131	0	1426
contig00334	Ps_117477	100	1163	0	0	1	1163	57	1219	0	2148
contig00335	Ps_072749	100	939	0	0	1	939	948	10	0	1735
contig00336	Ps_074151	100	680	0	0	16	695	750	71	0	1256
contig00337	Ps_071951	94.62	223	7	4	70	291	14	232	4e-93	340
contig00338	Ps_020578	99.35	462	3	0	31	492	1	462	0	837
contig00339	Ps_127013	95.41	305	8	6	1	302	580	279	3e-135	481
contig00340	Ps_069721	93.2	412	21	6	170	576	451	42	1e-170	599
contig00341	Ps_126586	94.02	485	27	2	299	782	518	35	0	734
contig00342	Ps_096666	97.56	738	6	6	1	726	46	783	0	1253
contig00343	Ps_071012	99.89	870	1	0	1	870	958	89	0	1602
contig00344	Ps_070045	100	883	0	0	9	891	883	1	0	1631
contig00345	Ps_092944	95.38	368	12	5	1	367	432	69	3e-165	580
contig00346	Ps_128839	98.34	661	4	4	1	656	267	925	0	1153
contig00347	Ps_107807	99.89	951	1	0	288	1238	1	951	0	1751
contig00348	Ps_068633	100	484	0	0	314	797	1735	1252	0	894
contig00349	Ps_088598	99.5	991	5	0	2	992	1031	41	0	1803
contig00350	Ps_100336	96.84	285	1	7	46	323	1	284	6e-132	470
contig00351	Ps_077353	99.81	1028	2	0	22	1049	1056	29	0	1888
contig00352	Ps_127072	98.94	473	5	0	46	518	29	501	0	846
contig00353	Ps_081520	99.8	495	1	0	15	509	503	9	0	909
contig00354	Ps_075250	99.89	871	0	1	1	870	51	921	0	1602
contig00355	Ps_081522	96.21	343	8	5	1	341	32	371	9e-158	556
contig00356	Ps_069956	98.43	1084	13	3	1	1080	1084	1	0	1905
contig00357	Ps_093757	100	693	0	0	7	699	15	707	0	1280
contig00358	Ps_127309	100	473	0	0	557	1029	473	1	0	874
contig00359	Ps_091584	98.8	1004	9	3	1	1002	100	1102	0	1784
contig00360	Ps_100822	100	591	0	0	8	598	15	605	0	1092
contig00361	Ps_112659	100	709	0	0	27	735	1083	375	0	1310
contig00362	Ps_073818	100	665	0	0	1	665	311	975	0	1229
contig00363	Ps_125956	100	1032	0	0	1	1032	1051	20	0	1906
contig00364	Ps_073829	99.2	752	6	0	15	766	820	69	0	1356
contig00365	Ps_075389	100	1151	0	0	70	1220	18	1168	0	2126
contig00366	Ps_086287	100	477	0	0	4	480	46	522	0	881
contig00367	Ps_121262	93.37	649	6	17	1	619	649	8	0	926
contig00368	Ps_074207	97.36	834	18	4	1	831	20	852	0	1415
contig00369	Ps_127315	99.56	227	0	1	135	360	707	481	1e-114	412
contig00370	Ps_073502	100	496	0	0	1	496	190	685	0	917
contig00371	Ps_083284	99.32	881	6	0	1	881	1028	1908	0	1594
contig00372	Ps_124271	99.64	281	1	0	35	315	307	27	3e-145	514
contig00373	Ps_095264	100	823	0	0	39	861	1	823	0	1520
contig00374	Ps_070735	99.8	493	0	1	1	492	580	88	0	904
contig00375	Ps_074722	100	631	0	0	1	631	873	243	0	1166
contig00376	Ps_129068	99.93	1424	1	0	1	1424	21	1444	0	2625
contig00377	Ps_124657	99.88	818	0	1	1	817	818	1	0	1504
contig00378	Ps_088273	100	1268	0	0	1	1268	1367	100	0	2342
contig00379	Ps_106455	99.83	1199	1	1	8	1205	1223	25	0	2202
contig00380	Ps_125323	93.05	1065	51	19	137	1186	23	1079	0	1535
contig00381	Ps_077137	97.92	1105	11	7	1	1100	1184	87	0	1903
contig00382	Ps_019337	87.6	387	16	14	1	375	157	523	7e-117	420
contig00383	Ps_072891	100	788	0	0	3	790	810	23	0	1456
contig00384	Ps_074751	99.73	753	0	1	2	752	20	772	0	1378
contig00385	Ps_128902	100	367	0	0	28	394	1	367	0	678
contig00386	Ps_074723	100	617	0	0	44	660	713	97	0	1140
contig00387	Ps_125317	91.7	687	51	6	1	684	895	1578	0	948
contig00389	Ps_071939	100	1026	0	0	877	1902	1026	1	0	1895
contig00390	Ps_072575	98.42	824	13	0	98	921	845	22	0	1450
contig00391	Ps_110879	99.7	665	2	0	1	665	885	1549	0	1218
contig00392	Ps_129123	97.06	340	5	5	22	357	887	1225	2e-161	568
contig00393	Ps_121028	99.91	1087	1	0	1	1087	1725	639	0	2002
contig00394	Ps_089509	78.46	1453	226	74	126	1527	154	1570	0	869
contig00395	Ps_098170	99.83	596	1	0	169	764	621	26	0	1096
contig00396	Ps_124717	99.39	1645	1	8	3	1639	3504	1861	0	2974
contig00397	Ps_091066	100	892	0	0	2	893	892	1	0	1648
contig00398	Ps_069389	100	1169	0	0	41	1209	1187	19	0	2159
contig00399	Ps_072869	99.67	1212	2	1	1	1212	132	1341	0	2215
contig00400	Ps_074153	99.36	627	4	0	17	643	687	61	0	1136
contig00401	Ps_090292	99.92	1300	1	0	66	1365	1	1300	0	2396
contig00402	Ps_077385	99.57	1150	4	1	1	1149	353	1502	0	2095
contig00403	Ps_096353	99.49	395	0	2	1	393	209	603	0	717
contig00404	Ps_079888	97.68	734	1	3	367	1100	21	738	0	1247
contig00405	Ps_090071	98.79	992	12	0	1	992	992	1	0	1766
contig00406	Ps_123054	92.12	533	36	6	241	770	596	67	0	747
contig00407	Ps_045824	100	201	0	0	275	475	1	201	3e-102	372
contig00408	Ps_072749	98.71	232	3	0	21	252	14	245	8e-115	412
contig00409	Ps_070051	95.1	143	4	3	1	141	579	438	7e-58	222
contig00410	Ps_127026	99.78	890	1	1	2	891	975	87	0	1631
contig00411	Ps_082535	98.61	360	5	0	1	360	360	1	0	638
contig00412	Ps_075535	100	514	0	0	1	514	677	164	0	950
contig00413	Ps_103558	98.04	358	5	1	1	358	534	179	2e-177	621
contig00414	Ps_103362	100	765	0	0	1	765	120	884	0	1413
contig00415	Ps_093406	97.75	534	9	3	96	628	41	572	0	917
contig00416	Ps_105122	98.89	360	2	2	1	359	1057	1415	0	641
contig00417	Ps_072438	100	645	0	0	1	645	686	42	0	1192
contig00418	Ps_092935	99.73	365	1	0	82	446	614	250	0	669
contig00419	Ps_076637	97.56	615	15	0	1	615	1558	944	0	1053
contig00420	Ps_069800	99.73	1094	3	0	462	1555	1	1094	0	2004
contig00421	Ps_069332	99.4	1835	7	4	28	1859	86	1919	0	3325
contig00422	Ps_128378	96.42	587	14	7	1	583	611	28	0	961
contig00423	Ps_073380	93.98	166	7	1	1	166	163	1	2e-65	248
contig00424	Ps_100656	100	433	0	0	360	792	492	60	0	800
contig00425	Ps_069219	98.3	648	6	4	368	1010	1	648	0	1131
contig00426	Ps_045721	100	308	0	0	1	308	308	1	6e-162	569
contig00427	Ps_069723	87.12	792	70	30	52	827	799	24	0	869
contig00428	Ps_075868	99.82	545	1	0	1	545	96	640	0	1002
contig00429	Ps_125029	94.96	278	5	8	1	270	505	229	3e-119	427
contig00430	Ps_119622	99.73	366	1	0	1	366	412	47	0	671
contig00431	Ps_127065	100	364	0	0	168	531	530	893	0	673
contig00432	Ps_077137	96.51	373	3	5	1	373	1198	836	1e-173	608
contig00433	Ps_091653	99.69	962	0	2	1	959	170	1131	0	1757
contig00434	Ps_127001	100	643	0	0	1	643	39	681	0	1188
contig00435	Ps_129165	99.21	1391	4	4	15	1402	137	1523	0	2501
contig00436	Ps_034160	97.64	636	11	4	205	837	762	128	0	1088
contig00437	Ps_123261	99.42	692	3	1	1	691	807	116	0	1254
contig00438	Ps_094081	100	1041	0	0	4	1044	1077	37	0	1923
contig00439	Ps_123429	99.84	1221	0	2	1	1219	27	1247	0	2242
contig00440	Ps_127128	100	1014	0	0	1	1014	1030	17	0	1873
contig00441	Ps_113219	100	297	0	0	1	297	1258	1554	7e-156	549
contig00442	Ps_008336	86.76	219	23	4	1	218	416	203	3e-62	239
contig00443	Ps_074821	100	680	0	0	1	680	263	942	0	1256
contig00444	Ps_086503	98.53	746	2	5	1	746	773	37	0	1308
contig00445	Ps_098755	98.25	855	15	0	4	858	885	31	0	1496
contig00446	Ps_122945	100	459	0	0	1	459	229	687	0	848
contig00447	Ps_028592	100	332	0	0	397	728	1	332	6e-175	614
contig00448	Ps_045711	100	979	0	0	31	1009	979	1	0	1808
contig00449	Ps_074501	97.95	536	11	0	1	536	131	666	0	929
contig00450	Ps_077416	98.81	336	1	1	1	333	48	383	2e-169	595
contig00451	Ps_074783	100	571	0	0	1	571	22	592	0	1055
contig00452	Ps_006616	99.17	847	3	3	1	847	844	2	0	1522
contig00453	Ps_127468	99.89	927	1	0	170	1096	1320	2246	0	1707
contig00454	Ps_106950	99.93	2748	2	0	1	2748	2976	229	0	5064
contig00455	Ps_019337	98.19	386	5	2	14	398	526	142	0	673
contig00456	Ps_126399	95.87	1476	54	4	92	1566	1470	1	0	2381
contig00457	Ps_124914	100	1326	0	0	16	1341	210	1535	0	2449
contig00458	Ps_123345	100	901	0	0	1	901	920	20	0	1664
contig00459	Ps_128900	96.33	654	19	5	1	652	109	759	0	1070
contig00460	Ps_075067	99.25	666	4	1	344	1009	739	75	0	1201
contig00461	Ps_073067	100	688	0	0	147	834	929	242	0	1271
contig00462	Ps_074617	100	1013	0	0	1	1013	1073	61	0	1871
contig00463	Ps_103558	99.64	563	1	1	1	562	282	844	0	1027
contig00464	Ps_096323	99.73	1104	0	1	1	1101	1104	1	0	2019
contig00465	Ps_129070	99.86	715	1	0	1	715	1257	543	0	1315
contig00466	Ps_129169	98.13	857	11	5	1	855	854	1	0	1489
contig00467	Ps_092936	99.77	432	1	0	1	432	21	452	0	793
contig00468	Ps_069431	99.17	721	6	0	159	879	1312	2032	0	1299
contig00469	Ps_078056	99.83	594	1	0	79	672	332	925	0	1092
contig00470	Ps_094251	92.26	168	7	6	105	269	428	264	7e-61	233
contig00471	Ps_129015	99.13	343	3	0	1	343	128	470	5e-176	617
contig00472	Ps_093916	99.85	656	1	0	16	671	677	22	0	1206
contig00473	Ps_084433	100	1177	0	0	1	1177	1303	127	0	2174
contig00474	Ps_075342	99.7	1009	3	0	3	1011	1016	8	0	1847
contig00475	Ps_069713	99.46	557	3	0	1	557	48	604	0	1013
contig00476	Ps_089509	86.57	402	34	13	1	386	1611	1214	2e-118	425
contig00477	Ps_127250	99.72	704	0	2	8	710	726	24	0	1288
contig00478	Ps_071579	99.9	984	1	0	1	984	1021	38	0	1812
contig00479	Ps_082838	98.54	617	1	1	1	617	68	676	0	1083
contig00480	Ps_095896	100	625	0	0	427	1051	824	200	0	1155
contig00481	Ps_069710	100	685	0	0	1	685	27	711	0	1266
contig00482	Ps_089320	99.85	666	0	1	1	665	64	729	0	1223
contig00483	Ps_093407	98.31	237	4	0	42	278	263	27	7e-116	416
contig00484	Ps_014904	99.52	207	0	1	4	210	393	188	1e-103	375
contig00485	Ps_075973	99.19	614	4	1	423	1036	1	613	0	1105
contig00486	Ps_092527	98.51	538	7	1	3	540	909	373	0	948
contig00487	Ps_110886	98.55	620	9	0	3	622	1797	1178	0	1096
contig00488	Ps_125780	88.19	1279	121	28	868	2131	2059	796	0	1498
contig00489	Ps_094022	88.37	963	96	15	1	955	131	1085	0	1144
contig00490	Ps_078180	99.43	704	3	1	1	703	69	772	0	1277
contig00491	Ps_088131	100	918	0	0	1	918	18	935	0	1696
contig00492	Ps_069716	85.37	547	63	13	308	842	1014	473	6e-156	551
contig00493	Ps_083951	99.67	1217	3	1	21	1237	1034	2249	0	2224
contig00494	Ps_127103	100	393	0	0	14	406	393	1	0	726
contig00495	Ps_122248	100	910	0	0	1	910	24	933	0	1681
contig00496	Ps_094503	100	870	0	0	20	889	979	110	0	1607
contig00497	Ps_123165	90.94	596	52	2	49	643	322	916	0	800
contig00498	Ps_123092	99.15	827	7	0	63	889	835	9	0	1489
contig00499	Ps_093675	100	707	0	0	1	707	1235	529	0	1306
contig00500	Ps_076163	100	721	0	0	1	721	23	743	0	1332
contig00501	Ps_108404	100	388	0	0	1	388	14	401	0	717
contig00502	Ps_127114	94.42	1524	51	15	10	1507	205	1720	0	2313
contig00503	Ps_111497	94.88	937	42	6	7	940	18	951	0	1459
contig00504	Ps_117281	96.69	484	12	4	1	482	496	15	0	802
contig00505	Ps_127579	91.39	244	17	4	1	242	547	788	2e-90	331
contig00506	Ps_069982	99.77	3545	1	4	1378	4915	4491	947	0	6495
contig00507	Ps_073494	99.87	791	1	0	1	791	118	908	0	1456
contig00508	Ps_019860	100	227	0	0	1	227	18	244	4e-117	420
contig00509	Ps_117657	100	534	0	0	1	534	16	549	0	987
contig00510	Ps_110418	96.35	301	11	0	1	301	355	55	9e-140	496
contig00511	Ps_126999	100	596	0	0	337	932	603	8	0	1101
contig00512	Ps_124944	94.56	1765	78	17	232	1987	1	1756	0	2712
contig00513	Ps_073383	99.12	1936	5	10	1	1929	34	1964	0	3470
contig00514	Ps_127485	99.81	530	1	0	3	532	125	654	0	974
contig00515	Ps_020397	100	208	0	0	203	410	208	1	3e-106	385
contig00516	Ps_074727	98.19	166	0	2	1	165	641	478	3e-77	287
contig00517	Ps_116318	99.53	1276	6	0	1164	2439	1439	164	0	2324
contig00518	Ps_126527	99.74	778	2	0	1	778	780	3	0	1426
contig00519	Ps_079030	99.85	688	0	1	1	687	1706	1019	0	1264
contig00520	Ps_127595	96.93	424	13	0	1	424	580	157	0	712
contig00521	Ps_072501	98.97	1165	9	1	71	1232	1295	131	0	2082
contig00522	Ps_030382	99.28	278	0	2	159	434	345	68	3e-141	501
contig00523	Ps_072774	100	404	0	0	2	405	404	1	0	747
contig00524	Ps_090072	99.48	386	0	2	1	385	638	1022	0	701
contig00525	Ps_076094	100	1004	0	0	1	1004	1011	8	0	1855
contig00526	Ps_127491	99.61	515	2	0	606	1120	527	13	0	941
contig00527	Ps_075097	99.85	1296	1	1	1	1296	1307	13	0	2381
contig00528	Ps_060773	98.41	252	0	4	50	298	19	269	4e-123	440
contig00529	Ps_095252	100	253	0	0	1	253	37	289	2e-131	468
contig00530	Ps_071013	100	940	0	0	1	940	956	17	0	1736
contig00531	Ps_037757	96.5	314	3	5	1	310	53	362	9e-145	512
contig00532	Ps_125274	91.5	247	13	8	1	242	573	816	6e-91	333
contig00533	Ps_081221	99.61	1036	2	2	1	1035	8	1042	0	1890
contig00534	Ps_075910	98.33	717	7	5	1	715	763	50	0	1253
contig00535	Ps_076105	100	932	0	0	1	932	57	988	0	1722
contig00536	Ps_104949	100	700	0	0	2	701	33	732	0	1293
contig00537	Ps_096628	96.52	833	10	7	1	820	97	923	0	1360
contig00538	Ps_081135	100	707	0	0	1	707	716	10	0	1306
contig00539	Ps_072116	100	1201	0	0	1	1201	1265	65	0	2218
contig00540	Ps_129130	98.23	1296	7	4	1	1296	1331	52	0	2252
contig00541	Ps_070224	99.59	483	0	2	1	481	483	1	0	880
contig00542	Ps_074166	99.73	728	1	1	1	727	28	755	0	1332
contig00543	Ps_079703	99.88	1624	0	2	3	1625	1686	64	0	2987
contig00544	Ps_045733	99.64	276	1	0	1	276	276	1	2e-142	505
contig00545	Ps_073189	99.25	670	5	0	489	1158	417	1086	0	1210
contig00546	Ps_070457	100	193	0	0	1	193	602	410	3e-98	357
contig00547	Ps_069723	89.62	1021	81	23	1	1007	1032	23	0	1275
contig00548	Ps_124707	99.59	3188	3	6	197	3374	1	3188	0	5806
contig00549	Ps_087691	99.59	980	2	2	2	980	1004	26	0	1786
contig00550	Ps_124736	99.78	912	2	0	1	912	477	1388	0	1674
contig00551	Ps_008333	99.36	468	2	1	1	467	212	679	0	846
contig00552	Ps_099427	99.69	649	1	1	19	666	17	665	0	1186
contig00553	Ps_126554	97.67	814	13	5	10	819	544	1355	0	1393
contig00554	Ps_126584	98.01	403	7	1	1	402	142	544	0	699
contig00555	Ps_107461	100	897	0	0	45	941	1220	324	0	1657
contig00556	Ps_123052	100	994	0	0	10	1003	1071	78	0	1836
contig00557	Ps_072167	100	1250	0	0	1	1250	387	1636	0	2309
contig00558	Ps_093675	99.67	605	0	2	1	605	789	187	0	1105
contig00559	Ps_096191	99.11	789	7	0	1	789	789	1	0	1419
contig00560	Ps_126889	99.38	966	6	0	6	971	986	21	0	1751
contig00561	Ps_129205	100	1098	0	0	1	1098	68	1165	0	2028
contig00562	Ps_076047	100	718	0	0	1	718	757	40	0	1327
contig00563	Ps_088121	98.61	432	6	0	5	436	133	564	0	765
contig00564	Ps_114089	100	705	0	0	7	711	1080	376	0	1303
contig00565	Ps_085687	98.37	1227	15	5	1	1223	195	1420	0	2150
contig00566	Ps_072485	99.63	538	2	0	96	633	602	65	0	983
contig00567	Ps_076789	86.5	748	72	21	121	861	738	13	0	795
contig00568	Ps_081212	92.85	713	31	13	437	1144	735	38	0	1016
contig00569	Ps_128477	99.83	1146	0	2	1	1144	1198	53	0	2104
contig00570	Ps_088121	97.92	624	4	9	54	670	762	141	0	1072
contig00571	Ps_105383	98.15	648	8	3	1	645	16	662	0	1127
contig00572	Ps_070950	99.57	694	2	1	21	713	871	178	0	1264
contig00573	Ps_101629	99.74	1176	3	0	1	1176	1493	318	0	2156
contig00574	Ps_127218	92.9	324	14	4	1	322	201	517	1e-129	462
contig00575	Ps_092944	92.59	189	12	2	118	306	69	255	6e-72	270
contig00576	Ps_072179	99.88	1729	2	0	1	1729	1746	18	0	3182
contig00577	Ps_075539	99.85	684	0	1	22	704	9	692	0	1256
contig00578	Ps_082418	99.84	638	0	1	1	637	975	338	0	1171
contig00579	Ps_124717	99.19	1108	0	7	1	1099	1003	2110	0	1988
contig00580	Ps_070433	96.74	645	14	5	1	639	22	665	0	1068
contig00581	Ps_074609	100	948	0	0	5	952	964	17	0	1751
contig00582	Ps_074388	100	718	0	0	8	725	738	21	0	1327
contig00583	Ps_125133	99.1	664	2	2	1	660	109	772	0	1190
contig00584	Ps_098169	99.84	641	0	1	1	641	17	656	0	1177
contig00585	Ps_080107	99.02	306	2	1	1	305	1878	2183	3e-155	547
contig00586	Ps_087841	99.9	2088	2	0	38	2125	2390	303	0	3845
contig00587	Ps_127059	89.73	448	42	4	16	461	664	219	1e-161	569
contig00588	Ps_107800	100	993	0	0	811	1803	1	993	0	1834
contig00589	Ps_070091	99.94	1593	0	1	1	1592	1641	49	0	2935
contig00590	Ps_125325	93.09	391	20	7	116	501	854	1242	1e-160	566
contig00591	Ps_072754	99.89	906	1	0	1	906	20	925	0	1668
contig00592	Ps_084254	99.23	1293	6	2	2	1294	1725	437	0	2329
contig00593	Ps_096666	100	66	0	0	84	149	430	365	8e-28	122
contig00594	Ps_097344	99.85	647	0	1	191	836	6	652	0	1188
contig00595	Ps_072367	99.6	1012	4	0	1	1012	10	1021	0	1847
contig00596	Ps_070154	100	1536	0	0	466	2001	2048	513	0	2837
contig00597	Ps_070154	100	742	0	0	1	742	46	787	0	1371
contig00598	Ps_092253	95.83	192	3	4	1	189	797	986	1e-82	305
contig00599	Ps_091455	100	826	0	0	5	830	10	835	0	1526
contig00600	Ps_114798	99.57	1633	6	1	9	1641	1651	20	0	2976
contig00601	Ps_124733	99.81	513	0	1	1	513	1697	1186	0	941
contig00602	Ps_079801	99.51	811	3	1	1	810	873	63	0	1474
contig00603	Ps_128463	96.22	952	26	6	25	967	969	19	0	1550
contig00604	Ps_093678	99.94	1732	1	0	20	1751	1748	17	0	3193
contig00605	Ps_104231	99.64	563	0	2	1	561	59	621	0	1027
contig00606	Ps_069317	99.75	403	1	0	234	636	669	1071	0	739
contig00607	Ps_128463	96.46	367	9	4	1	364	1014	649	6e-172	603
contig00608	Ps_070099	96.83	126	1	2	6	128	468	593	2e-53	207
contig00609	Ps_129030	99.93	1505	0	1	1	1504	1563	59	0	2772
contig00610	Ps_126519	99.79	948	2	0	1	948	975	28	0	1740
contig00611	Ps_071549	100	663	0	0	1	663	19	681	0	1225
contig00612	Ps_127631	100	690	0	0	1	690	723	34	0	1275
contig00613	Ps_129176	98.46	584	8	1	1	584	635	1217	0	1027
contig00614	Ps_101887	97.7	652	7	5	3	651	647	1	0	1114
contig00615	Ps_076556	100	1463	0	0	1	1463	1578	116	0	2702
contig00616	Ps_083658	100	979	0	0	1	979	1015	37	0	1808
contig00617	Ps_074355	99.85	1333	0	2	11	1341	50	1382	0	2449
contig00618	Ps_009798	99.4	332	2	0	1	332	421	752	6e-172	603
contig00619	Ps_074750	98.29	1228	13	7	1	1227	1225	5	0	2145
contig00620	Ps_073192	99.59	975	0	3	1	974	706	1677	0	1775
contig00621	Ps_127746	99.37	1913	6	2	1	1912	105	2012	0	3461
contig00622	Ps_096179	94.72	644	4	14	121	763	641	27	0	974
contig00623	Ps_071082	100	776	0	0	684	1459	797	22	0	1434
contig00624	Ps_115348	99.84	1234	2	0	1	1234	103	1336	0	2268
contig00625	Ps_088273	98.86	526	2	3	1	524	10	533	0	935
contig00626	Ps_102229	100	1557	0	0	1	1557	107	1663	0	2876
contig00627	Ps_094466	99.47	374	2	0	6	379	18	391	0	680
contig00628	Ps_079388	99.78	457	1	0	1	457	457	1	0	839
contig00629	Ps_072497	98.39	994	13	3	1	993	1015	24	0	1744
contig00630	Ps_088273	98.35	363	3	1	1	360	177	539	0	634
contig00631	Ps_072467	99.76	835	2	0	1	835	40	874	0	1531
contig00632	Ps_127059	98.2	334	6	0	1	334	351	18	2e-166	584
contig00633	Ps_070433	91.3	552	41	3	132	677	584	34	0	747
contig00634	Ps_083383	100	430	0	0	76	505	1	430	0	795
contig00635	Ps_104342	99.7	665	0	2	1	663	50	714	0	1216
contig00636	Ps_060605	97.73	44	0	1	255	298	117	159	8e-13	75
contig00637	Ps_091102	99.54	1090	1	3	1	1087	1118	30	0	1982
contig00638	Ps_073326	99.36	941	0	3	1	935	1	941	0	1700
contig00639	Ps_084262	97.42	891	5	6	194	1066	10	900	0	1502
contig00640	Ps_129033	85.1	946	99	37	1	921	10	938	0	928
contig00641	Ps_102243	100	863	0	0	1	863	287	1149	0	1594
contig00642	Ps_086541	96.95	951	12	13	4	949	1085	147	0	1580
contig00643	Ps_045702	100	241	0	0	151	391	241	1	2e-124	446
contig00644	Ps_074761	99.73	747	1	1	1	746	347	1093	0	1367
contig00645	Ps_094006	99.4	668	2	2	1	667	87	753	0	1210
contig00646	Ps_123312	99.31	729	5	0	5	733	74	802	0	1319
contig00647	Ps_072117	99.89	935	1	0	1	935	944	10	0	1722
contig00648	Ps_112223	100	854	0	0	1	854	75	928	0	1578
contig00649	Ps_095851	100	1081	0	0	1	1081	2423	3503	0	1997
contig00650	Ps_079887	99.68	1265	2	2	1	1265	11	1273	0	2313
contig00651	Ps_081242	100	867	0	0	1	867	45	911	0	1602
contig00652	Ps_082817	100	342	0	0	48	389	455	114	0	632
contig00653	Ps_085847	91.04	402	30	6	175	573	485	87	4e-152	538
contig00654	Ps_126780	100	1205	0	0	20	1224	1339	135	0	2226
contig00655	Ps_078707	99.69	639	2	0	88	726	662	24	0	1170
contig00656	Ps_069998	100	530	0	0	1	530	219	748	0	979
contig00657	Ps_078555	99.66	1476	1	3	1	1476	1497	26	0	2695
contig00658	Ps_102195	94.14	1621	71	21	137	1745	211	1819	0	2446
contig00659	Ps_092322	99.73	1114	3	0	42	1155	1142	29	0	2041
contig00660	Ps_110034	99.61	1802	7	0	1	1802	18	1819	0	3290
contig00661	Ps_125955	99.95	1863	0	1	5	1866	1919	57	0	3434
contig00662	Ps_027229	97.98	99	0	1	1	97	120	22	2e-42	171
contig00663	Ps_074964	99.45	543	2	1	1	542	623	1165	0	985
contig00664	Ps_073433	100	984	0	0	335	1318	20	1003	0	1818
contig00665	Ps_111394	99.81	516	0	1	1	515	554	39	0	946
contig00666	Ps_091354	99.9	956	0	1	1	956	1122	168	0	1759
contig00667	Ps_074298	99.79	946	2	0	1	946	3	948	0	1736
contig00668	Ps_001524	98.3	235	1	3	2	233	57	291	2e-113	409
contig00669	Ps_128934	97.01	401	10	2	2	401	36	435	0	673
contig00670	Ps_074993	99.86	718	1	0	7	724	21	738	0	1321
contig00671	Ps_079801	99.13	462	2	2	1	460	481	20	0	830
contig00672	Ps_076550	99.17	719	6	0	367	1085	810	92	0	1295
contig00673	Ps_110388	100	313	0	0	1	313	503	815	2e-164	579
contig00674	Ps_123435	98.69	229	3	0	233	461	1	229	7e-113	407
contig00675	Ps_076637	97.54	203	1	4	1	203	1158	960	2e-94	344
contig00676	Ps_078479	99.82	1137	2	0	3	1139	1308	172	0	2089
contig00677	Ps_103559	99.94	1674	0	1	23	1695	26	1699	0	3085
contig00678	Ps_098833	99.72	1816	5	0	1	1816	104	1919	0	3326
contig00679	Ps_070896	100	1064	0	0	1	1064	118	1181	0	1965
contig00680	Ps_123190	99.77	426	1	0	229	654	14	439	0	782
contig00681	Ps_069956	96.32	190	4	3	9	198	1050	864	8e-84	309
contig00682	Ps_107476	100	986	0	0	10	995	1001	16	0	1821
contig00683	Ps_069122	99.7	1679	5	0	1	1679	1949	271	0	3073
contig00684	Ps_069682	99.31	1459	8	2	1	1457	41	1499	0	2638
contig00685	Ps_070173	99.44	533	3	0	66	598	255	787	0	968
contig00686	Ps_128988	100	748	0	0	1	748	781	34	0	1382
contig00687	Ps_093407	93.44	305	1	6	1	305	651	366	2e-121	435
contig00688	Ps_094022	99.66	1168	0	4	1	1164	1419	252	0	2132
contig00689	Ps_077985	99.74	2689	6	1	150	2838	2730	43	0	4926
contig00690	Ps_076497	96.1	538	2	9	444	962	140	677	0	859
contig00691	Ps_035175	91.58	202	5	5	188	378	205	5	3e-71	268
contig00692	Ps_075728	100	822	0	0	1	822	843	22	0	1519
contig00693	Ps_069465	93.93	494	20	9	1	490	11	498	0	737
contig00694	Ps_110872	99.41	847	2	3	2	847	885	41	0	1533
contig00695	Ps_070458	97.8	410	1	5	1	402	494	85	0	701
contig00696	Ps_074301	99.86	702	0	1	4	704	1056	355	0	1290
contig00697	Ps_045804	100	345	0	0	336	680	1	345	0	638
contig00698	Ps_097108	100	1065	0	0	1	1065	21	1085	0	1967
contig00699	Ps_103829	99.8	986	0	2	132	1115	1	986	0	1808
contig00700	Ps_127412	99.94	1666	1	0	1	1666	2031	366	0	3072
contig00701	Ps_124240	99.88	1658	2	0	1	1658	1658	1	0	3051
contig00702	Ps_128438	99.76	850	2	0	106	955	873	24	0	1559
contig00703	Ps_069361	99.82	1091	1	1	15	1104	129	1219	0	2002
contig00704	Ps_045707	100	617	0	0	1	617	635	19	0	1140
contig00705	Ps_074668	99.66	292	0	1	1	292	2	292	8e-151	532
contig00706	Ps_126474	98.44	705	0	5	1	705	3913	4606	0	1230
contig00707	Ps_078563	94.91	825	33	7	2	822	887	68	0	1282
contig00708	Ps_091818	100	1045	0	0	137	1181	13	1057	0	1930
contig00709	Ps_103878	100	1084	0	0	1	1084	1102	19	0	2002
contig00710	Ps_069178	99.76	1249	0	3	221	1467	114	1361	0	2287
contig00711	Ps_087872	99.5	1400	7	0	1	1400	1423	24	0	2547
contig00712	Ps_063931	91.86	921	45	17	132	1033	1435	526	0	1258
contig00713	Ps_068554	100	1482	0	0	1	1482	1635	154	0	2737
contig00714	Ps_090022	97.11	589	5	11	1	582	1351	1934	0	983
contig00715	Ps_085849	95.7	442	19	0	1	442	42	483	0	712
contig00716	Ps_094021	99.79	469	0	1	376	844	2138	1671	0	859
contig00717	Ps_110879	97.67	172	2	1	1	172	1548	1379	2e-79	294
contig00718	Ps_080818	98.34	722	7	4	1	722	717	1	0	1262
contig00719	Ps_006910	100	275	0	0	37	311	275	1	1e-143	508
contig00720	Ps_125747	99.93	1478	0	1	260	1737	2793	1317	0	2723
contig00721	Ps_105123	98.05	308	2	3	96	402	2	306	1e-150	532
contig00722	Ps_095977	95.32	235	11	0	136	370	1	235	7e-103	374
contig00723	Ps_073403	99.9	977	0	1	1	977	30	1005	0	1797
contig00724	Ps_098886	99.87	776	0	1	1	775	935	160	0	1426
contig00725	Ps_071151	96.83	189	6	0	223	411	729	541	1e-85	316
contig00726	Ps_105120	100	1351	0	0	9	1359	40	1390	0	2495
contig00727	Ps_108748	99.78	460	0	1	55	514	19	477	0	843
contig00728	Ps_114473	100	723	0	0	170	892	1	723	0	1336
contig00729	Ps_069998	99.49	393	0	1	614	1004	750	358	0	713
contig00730	Ps_076154	100	357	0	0	29	385	8	364	0	660
contig00731	Ps_120889	100	459	0	0	1	459	535	993	0	848
contig00732	Ps_111557	100	514	0	0	123	636	22	535	0	950
contig00733	Ps_046016	98.18	329	6	0	1	329	20	348	2e-163	575
contig00734	Ps_127270	99.39	1791	6	5	1	1788	1801	13	0	3241
contig00735	Ps_092194	98.23	508	9	0	4	511	26	533	0	889
contig00736	Ps_086940	95.05	283	14	0	3	285	565	847	9e-125	446
contig00737	Ps_107789	99.91	1141	0	1	37	1177	3428	2289	0	2100
contig00738	Ps_124713	99.81	1575	0	2	1	1572	5007	3433	0	2889
contig00739	Ps_070683	99.94	1662	1	0	59	1720	1678	17	0	3064
contig00740	Ps_070125	99.47	565	1	2	417	981	1	563	0	1026
contig00741	Ps_096984	99.9	1034	0	1	1	1033	1067	34	0	1903
contig00742	Ps_095251	99.8	496	0	1	1	495	24	519	0	909
contig00743	Ps_069465	100	197	0	0	17	213	210	14	2e-100	364
contig00744	Ps_090112	100	693	0	0	1	693	185	877	0	1280
contig00745	Ps_094319	99.26	2021	8	5	1	2016	167	2185	0	3642
contig00746	Ps_105802	100	1572	0	0	5	1576	260	1831	0	2904
contig00747	Ps_109131	99.68	616	1	1	46	660	187	802	0	1125
contig00748	Ps_071151	94.32	528	30	0	222	749	729	202	0	809
contig00749	Ps_101884	96.91	745	1	4	1	745	947	225	0	1229
contig00750	Ps_045732	100	286	0	0	3	288	286	1	2e-149	529
contig00751	Ps_072575	98.67	376	3	2	1	375	684	310	0	665
contig00752	Ps_074028	99.39	826	1	2	1	826	77	898	0	1495
contig00753	Ps_069839	99.78	460	0	1	1	460	492	34	0	843
contig00754	Ps_101948	99.88	805	0	1	33	837	816	13	0	1480
contig00755	Ps_070952	100	336	0	0	11	346	1	336	2e-177	621
contig00756	Ps_084254	99.59	724	3	0	1	724	826	103	0	1321
contig00757	Ps_075698	99.03	829	3	1	1	824	11	839	0	1482
contig00758	Ps_091571	99.17	967	8	0	1	967	141	1107	0	1742
contig00759	Ps_088373	97.34	639	9	1	62	692	1	639	0	1079
contig00760	Ps_075882	100	1204	0	0	1	1204	312	1515	0	2224
contig00761	Ps_105479	99.71	1032	3	0	1	1032	1052	21	0	1890
contig00762	Ps_030482	96.11	386	9	3	33	415	86	468	2e-178	625
contig00763	Ps_128966	99.95	1845	1	0	1	1845	1869	25	0	3402
contig00764	Ps_089509	99.48	193	0	1	1	192	1514	1322	5e-96	350
contig00765	Ps_113295	99.82	550	1	0	2	551	556	7	0	1011
contig00766	Ps_074594	99.86	696	1	0	1	696	705	10	0	1280
contig00767	Ps_125903	99.57	936	1	3	1	934	980	46	0	1703
contig00768	Ps_088073	99.94	1593	0	1	1	1592	56	1648	0	2935
contig00769	Ps_046098	98.92	558	2	4	1	556	37	592	0	994
contig00770	Ps_126553	97.21	287	4	3	1	286	570	853	7e-136	483
contig00771	Ps_097989	99.89	873	0	1	2	873	911	39	0	1605
contig00772	Ps_122282	100	480	0	0	1	480	497	18	0	887
contig00773	Ps_109951	100	2251	0	0	1	2251	42	2292	0	4157
contig00774	Ps_125098	100	1441	0	0	36	1476	9	1449	0	2662
contig00775	Ps_075990	99.66	291	0	1	1	291	290	1	3e-150	531
contig00776	Ps_126554	93.04	115	4	3	209	322	704	593	3e-40	165
contig00777	Ps_118432	90.27	1439	109	31	417	1839	681	2104	0	1853
contig00778	Ps_120139	99.86	721	1	0	1	721	721	1	0	1327
contig00779	Ps_124323	99.76	825	2	0	1	825	698	1522	0	1513
contig00780	Ps_093933	99.58	475	2	0	1	475	31	505	0	867
contig00781	Ps_074964	99.04	730	5	2	1	728	924	195	0	1308
contig00782	Ps_086089	99.49	593	2	1	1	592	109	701	0	1077
contig00783	Ps_098176	99.7	674	2	0	26	699	692	19	0	1234
contig00784	Ps_126650	99.74	1513	4	0	1	1513	56	1568	0	2772
contig00785	Ps_120009	99.74	760	1	1	358	1116	855	96	0	1391
contig00786	Ps_078605	98.12	1116	17	4	1	1114	532	1645	0	1941
contig00787	Ps_103661	99.3	569	4	0	6	574	24	592	0	1029
contig00788	Ps_129130	99.08	325	0	1	1	325	328	7	3e-165	580
contig00789	Ps_128990	100	1625	0	0	1	1625	36	1660	0	3001
contig00790	Ps_106999	100	879	0	0	35	913	1008	130	0	1624
contig00791	Ps_045712	98.65	296	4	0	9	304	296	1	2e-148	525
contig00792	Ps_071601	99.83	1745	2	1	1	1744	80	1824	0	3205
contig00793	Ps_074408	94.47	506	16	11	1	498	731	230	0	769
contig00794	Ps_124965	99.81	1559	0	2	1	1556	867	2425	0	2859
contig00795	Ps_076547	98.15	271	2	1	39	306	21	291	6e-132	470
contig00796	Ps_045274	100	1267	0	0	1	1267	1334	68	0	2340
contig00797	Ps_070010	100	1881	0	0	1	1881	1966	86	0	3474
contig00798	Ps_095898	100	665	0	0	1	665	673	9	0	1229
contig00799	Ps_076549	96.11	566	21	1	6	570	580	15	0	922
contig00800	Ps_045827	99.53	211	1	0	1	211	211	1	3e-106	385
contig00801	Ps_126650	98.78	82	1	0	286	367	1487	1568	1e-34	147
contig00802	Ps_078644	99.6	1235	5	0	1	1235	1286	52	0	2254
contig00803	Ps_069859	93.22	1297	80	8	26	1318	68	1360	0	1901
contig00804	Ps_087062	97.39	115	0	2	15	127	1	114	5e-49	193
contig00805	Ps_098662	99.39	658	4	0	1	658	13	670	0	1194
contig00806	Ps_082039	99.85	1343	0	2	176	1516	34	1376	0	2468
contig00807	Ps_126726	99.83	1187	0	2	1	1186	1214	29	0	2180
contig00808	Ps_074761	99.49	593	3	0	1	593	646	54	0	1079
contig00809	Ps_123865	99.75	812	2	0	1	812	155	966	0	1489
contig00810	Ps_102720	99.73	753	0	2	1	752	15	766	0	1378
contig00811	Ps_110879	99.74	384	0	1	2	384	883	1266	0	702
contig00812	Ps_124350	100	1015	0	0	18	1032	1030	16	0	1875
contig00813	Ps_127346	99.75	812	0	2	18	827	868	57	0	1487
contig00814	Ps_079181	99.57	1155	5	0	4	1158	136	1290	0	2106
contig00815	Ps_128914	99.72	352	1	0	1	352	990	639	0	645
contig00816	Ps_094492	100	271	0	0	201	471	1	271	5e-141	501
contig00817	Ps_128371	99.16	477	3	1	1	477	590	1065	0	857
contig00818	Ps_068936	99.25	1197	8	1	1	1197	79	1274	0	2159
contig00819	Ps_089905	95.13	534	6	8	1	527	1180	660	0	824
contig00820	Ps_099622	99.63	273	1	0	292	564	283	11	2e-140	499
contig00821	Ps_084255	99.3	1002	5	1	1	1002	1006	7	0	1810
contig00822	Ps_073370	99.93	1491	0	1	1	1490	1531	41	0	2747
contig00823	Ps_073862	99.57	930	4	0	5	934	939	10	0	1696
contig00824	Ps_119069	99.83	1202	0	2	28	1227	8	1209	0	2207
contig00825	Ps_126256	99.6	1258	5	0	9	1266	53	1310	0	2296
contig00826	Ps_079030	99.34	602	4	0	1	602	362	963	0	1090
contig00827	Ps_117903	96.87	2302	64	8	19	2315	2327	29	0	3845
contig00828	Ps_086886	99.79	480	0	1	1	479	1218	739	0	880
contig00829	Ps_080020	99.33	899	6	0	1	899	30	928	0	1628
contig00830	Ps_128275	99.84	1242	0	2	1	1240	23	1264	0	2281
contig00831	Ps_073279	99.89	897	1	0	3	899	31	927	0	1652
contig00832	Ps_084600	100	1484	0	0	15	1498	49	1532	0	2741
contig00833	Ps_125021	100	1794	0	0	1	1794	2426	633	0	3314
contig00834	Ps_071080	94.01	384	16	6	121	502	887	509	2e-163	575
contig00835	Ps_069465	96.07	433	9	4	7	431	663	231	0	699
contig00836	Ps_100815	100	1275	0	0	1	1275	41	1315	0	2355
contig00837	Ps_127055	99.37	1110	4	2	1	1110	79	1185	0	2008
contig00838	Ps_120110	100	824	0	0	1	824	965	1788	0	1522
contig00839	Ps_095897	100	422	0	0	1	422	422	1	0	780
contig00840	Ps_108969	99.57	1155	3	2	1	1153	1168	14	0	2104
contig00841	Ps_128971	100	830	0	0	5	834	1057	228	0	1533
contig00842	Ps_079887	99.46	551	0	1	1	548	1896	1346	0	998
contig00843	Ps_069431	97.97	1085	19	3	8	1091	119	1201	0	1879
contig00844	Ps_074500	97.83	874	16	3	1	872	214	1086	0	1506
contig00845	Ps_107000	100	990	0	0	1	990	15	1004	0	1829
contig00846	Ps_096645	99.41	847	4	1	1	846	23	869	0	1535
contig00847	Ps_098448	99.72	1089	1	1	10	1096	34	1122	0	1993
contig00848	Ps_102939	99.81	533	0	1	47	579	556	25	0	977
contig00849	Ps_100900	99.9	1006	1	0	3	1008	1029	24	0	1853
contig00850	Ps_082854	99.72	725	2	0	1	725	283	1007	0	1328
contig00851	Ps_071682	100	1930	0	0	1	1930	2065	136	0	3565
contig00852	Ps_041535	97.4	653	17	0	1	653	653	1	0	1112
contig00853	Ps_128559	99.34	608	4	0	1	608	112	719	0	1101
contig00854	Ps_026173	95.35	215	9	1	193	406	377	163	6e-93	340
contig00855	Ps_124976	99.94	1565	1	0	1	1565	397	1961	0	2885
contig00856	Ps_093678	96.28	242	9	0	21	262	17	258	2e-110	398
contig00857	Ps_126874	100	1072	0	0	1	1072	1126	55	0	1980
contig00858	Ps_087881	98.96	1056	9	1	1	1054	1102	47	0	1888
contig00859	Ps_088359	99.88	1629	0	2	1	1628	1667	40	0	2996
contig00860	Ps_073825	99.76	1264	0	3	1	1263	1370	109	0	2314
contig00861	Ps_106469	100	1507	0	0	10	1516	1586	80	0	2784
contig00862	Ps_092225	86.13	382	35	13	26	400	54	424	2e-109	396
contig00863	Ps_127042	99.9	1031	1	0	26	1056	1031	1	0	1899
contig00864	Ps_090310	96.28	537	20	0	7	543	537	1	0	881
contig00865	Ps_071074	99.43	350	1	1	1	349	2045	2394	0	634
contig00866	Ps_107130	99.39	1147	2	3	6	1151	47	1189	0	2074
contig00867	Ps_075483	99.46	1290	6	1	1	1290	1308	20	0	2342
contig00868	Ps_074521	99.45	545	3	0	145	689	1	545	0	990
contig00869	Ps_092228	98.02	404	8	0	1	404	167	570	0	702
contig00870	Ps_006778	99.12	339	3	0	10	348	339	1	7e-174	610
contig00871	Ps_078714	98.31	1539	5	6	2	1540	1557	40	0	2678
contig00872	Ps_076188	99.92	1235	1	0	1	1235	1247	13	0	2276
contig00873	Ps_076835	99.7	666	0	2	2	665	666	1	0	1218
contig00874	Ps_073248	99.07	643	4	2	1	642	664	23	0	1153
contig00875	Ps_103181	92.54	201	6	9	1	194	228	30	6e-75	279
contig00876	Ps_127146	100	1215	0	0	43	1257	28	1242	0	2244
contig00877	Ps_091884	100	1901	0	0	1	1901	2180	280	0	3511
contig00878	Ps_098662	98.77	486	4	2	65	549	670	186	0	863
contig00879	Ps_074722	99.41	337	0	2	1	335	101	437	4e-174	610
contig00880	Ps_124915	99.9	1009	0	1	1	1008	26	1034	0	1857
contig00881	Ps_081078	99.86	726	0	1	89	814	1	725	0	1334
contig00882	Ps_074536	99.36	785	3	2	211	993	1	785	0	1421
contig00883	Ps_096362	99.22	895	0	3	1	895	119	1006	0	1607
contig00884	Ps_101683	100	583	0	0	1	583	64	646	0	1077
contig00885	Ps_127113	88.02	509	12	20	1	480	1389	1877	7e-158	556
contig00886	Ps_079493	100	850	0	0	2	851	872	23	0	1570
contig00887	Ps_076551	90.78	358	33	0	4	361	924	567	1e-134	479
contig00888	Ps_110886	98.91	1565	13	4	8	1568	1	1565	0	2793
contig00889	Ps_086762	99.88	856	1	0	1	856	877	22	0	1576
contig00890	Ps_096621	99.06	531	5	0	1	531	828	298	0	953
contig00891	Ps_091779	99.92	1215	1	0	1	1215	1558	344	0	2239
contig00892	Ps_069940	93.38	1858	109	14	100	1950	16	1866	0	2737
contig00893	Ps_073370	98.72	391	2	3	1	389	1217	1606	0	691
contig00894	Ps_084258	99.75	815	2	0	1	815	871	57	0	1495
contig00895	Ps_129017	91.83	306	15	5	1	296	495	190	2e-116	418
contig00896	Ps_027387	100	515	0	0	1	515	524	10	0	952
contig00897	Ps_098707	99.85	648	1	0	40	687	18	665	0	1192
contig00898	Ps_103940	99.92	1252	1	0	1	1252	1372	121	0	2307
contig00899	Ps_032157	98.6	214	0	3	1	214	36	246	3e-103	375
contig00900	Ps_085003	96.96	329	7	2	1	326	384	712	8e-156	549
contig00901	Ps_070452	89.8	510	41	10	1	504	533	29	0	643
contig00902	Ps_124272	92.57	377	22	3	1	372	1472	1847	7e-152	536
contig00903	Ps_078644	97.65	213	5	0	1	213	1287	1075	5e-101	366
contig00904	Ps_006301	99.71	697	2	0	1	697	226	922	0	1277
contig00905	Ps_045756	98.92	370	0	3	1	369	367	1	0	658
contig00906	Ps_071551	100	859	0	0	1	859	70	928	0	1587
contig00907	Ps_094473	99.75	2359	0	3	2	2354	2822	464	0	4318
contig00908	Ps_026402	100	364	0	0	473	836	1	364	0	673
contig00909	Ps_127050	100	729	0	0	1	729	135	863	0	1347
contig00910	Ps_117529	94.82	251	8	4	1	247	339	90	5e-107	387
contig00911	Ps_126358	99.79	477	0	1	1	476	488	12	0	874
contig00912	Ps_095196	99.8	493	0	1	1	492	328	820	0	904
contig00913	Ps_073066	99.49	393	2	0	1	393	714	1106	0	715
contig00914	Ps_076789	99.45	361	2	0	159	519	1	361	0	656
contig00915	Ps_107188	99.96	2368	1	0	31	2398	2395	28	0	4368
contig00916	Ps_097412	100	1035	0	0	1	1035	82	1116	0	1912
contig00917	Ps_045726	99.14	581	2	3	272	849	1	581	0	1042
contig00918	Ps_075332	100	1279	0	0	1	1279	1422	144	0	2362
contig00919	Ps_128900	99.29	280	1	1	1	279	759	480	1e-142	505
contig00920	Ps_072373	100	538	0	0	1	538	19	556	0	994
contig00921	Ps_095195	96.62	355	11	1	1	354	498	852	2e-167	588
contig00922	Ps_127530	100	1228	0	0	1	1228	31	1258	0	2268
contig00923	Ps_127468	96.97	231	4	3	1	230	329	101	2e-106	385
contig00924	Ps_093933	92.05	767	51	10	1	762	855	94	0	1070
contig00925	Ps_104642	99.95	2064	1	0	21	2084	2176	113	0	3807
contig00926	Ps_120883	99.13	462	4	0	13	474	21	482	0	832
contig00927	Ps_123187	100	797	0	0	1	797	56	852	0	1472
contig00928	Ps_092084	100	1061	0	0	3	1063	17	1077	0	1960
contig00929	Ps_085950	99.15	710	2	4	1	706	719	10	0	1275
contig00930	Ps_115269	100	440	0	0	1	440	471	32	0	813
contig00931	Ps_124942	97.83	600	0	7	1	588	646	48	0	1024
contig00932	Ps_111498	100	550	0	0	2	551	94	643	0	1016
contig00933	Ps_097175	99.81	1054	1	1	1	1053	1153	100	0	1934
contig00934	Ps_077286	100	912	0	0	9	920	27	938	0	1685
contig00935	Ps_127017	98.63	585	8	0	1	585	88	672	0	1037
contig00936	Ps_119212	99.94	1812	0	1	71	1881	1	1812	0	3339
contig00937	Ps_124379	97.23	433	5	6	1	429	1132	703	0	726
contig00938	Ps_071656	100	1237	0	0	1	1237	14	1250	0	2285
contig00939	Ps_129177	99.72	1818	0	4	1	1813	2329	512	0	3325
contig00940	Ps_095042	100	186	0	0	115	300	2056	2241	4e-94	344
contig00941	Ps_006117	97.7	566	13	0	1	566	863	298	0	974
contig00942	Ps_087841	83.69	1484	197	42	183	1646	683	2141	0	1358
contig00943	Ps_073967	99.76	2077	5	0	25	2101	1	2077	0	3808
contig00944	Ps_072942	99.75	793	0	2	4	796	23	813	0	1452
contig00945	Ps_127500	86.99	269	31	4	7	273	267	1	1e-80	300
contig00946	Ps_085849	86.43	575	56	18	74	637	95	658	7e-174	610
contig00947	Ps_127446	99.17	726	5	1	5	729	751	26	0	1306
contig00948	Ps_073416	98.7	846	10	1	56	900	886	41	0	1500
contig00949	Ps_094146	99.23	908	1	1	6	913	23	924	0	1633
contig00950	Ps_069930	96.84	443	6	2	1	443	1267	833	0	734
contig00951	Ps_074992	99.04	208	1	1	1	207	542	749	1e-102	372
contig00952	Ps_070398	99.69	324	1	0	126	449	324	1	6e-169	593
contig00953	Ps_092944	100	165	0	0	102	266	17	181	1e-82	305
contig00954	Ps_092527	98.91	459	5	0	3	461	164	622	0	821
contig00955	Ps_075013	89.27	550	41	18	171	711	1	541	0	673
contig00956	Ps_076081	100	590	0	0	1	590	9	598	0	1090
contig00957	Ps_069075	99.46	1839	8	2	1	1837	2624	786	0	3339
contig00958	Ps_097967	96.37	1405	39	11	66	1465	1429	32	0	2302
contig00959	Ps_076213	99.85	666	0	1	3	667	688	23	0	1223
contig00960	Ps_128376	97.4	538	14	0	136	673	566	29	0	917
contig00961	Ps_103671	99.29	562	4	0	166	727	589	28	0	1016
contig00962	Ps_079500	99.81	1073	0	2	1	1071	95	1167	0	1969
contig00963	Ps_126579	99.31	873	4	2	1	872	20	891	0	1578
contig00964	Ps_123484	98.58	847	8	4	94	936	1	847	0	1495
contig00965	Ps_092190	99.92	1261	1	0	1	1261	1412	152	0	2324
contig00966	Ps_093755	99.18	732	6	0	14	745	768	37	0	1319
contig00967	Ps_090310	93.35	346	23	0	128	473	1	346	2e-144	512
contig00968	Ps_097968	99.69	655	1	1	1	655	650	1303	0	1197
contig00969	Ps_123385	100	599	0	0	7	605	14	612	0	1107
contig00970	Ps_112222	100	478	0	0	6	483	19	496	0	883
contig00971	Ps_124734	99.78	904	0	2	1	903	989	87	0	1657
contig00972	Ps_076050	99.89	903	0	1	204	1105	955	53	0	1661
contig00973	Ps_096253	99.23	1170	7	2	1	1168	18	1187	0	2109
contig00974	Ps_072410	98.94	472	3	1	29	500	30	499	0	843
contig00975	Ps_123054	100	465	0	0	1	465	957	493	0	859
contig00976	Ps_073117	99.92	1197	1	0	67	1263	12	1208	0	2206
contig00977	Ps_124016	98.82	763	5	1	1	763	853	95	0	1356
contig00978	Ps_091519	99.44	1433	3	1	1	1428	1448	16	0	2597
contig00979	Ps_128702	99.49	197	1	0	1	197	521	325	8e-99	359
contig00980	Ps_073853	100	659	0	0	109	767	1	659	0	1218
contig00981	Ps_076340	100	554	0	0	1	554	372	925	0	1024
contig00982	Ps_124377	93.4	773	44	6	262	1032	804	37	0	1138
contig00983	Ps_073429	99.56	901	2	2	62	962	22	920	0	1640
contig00984	Ps_084580	100	1306	0	0	18	1323	1578	273	0	2412
contig00985	Ps_098065	100	1070	0	0	1	1070	1084	15	0	1977
contig00986	Ps_124943	100	362	0	0	1	362	1245	1606	0	669
contig00987	Ps_094134	99.56	905	3	1	1	904	692	1596	0	1648
contig00988	Ps_092842	98.24	850	8	4	1	844	32	880	0	1480
contig00989	Ps_090476	98.34	662	1	4	1	662	69	720	0	1153
contig00990	Ps_128460	97.63	548	3	9	1	546	44	583	0	931
contig00991	Ps_126038	100	1109	0	0	1	1109	142	1250	0	2049
contig00992	Ps_126850	99.79	937	2	0	1	937	62	998	0	1720
contig00993	Ps_092468	96.42	587	14	5	13	596	17	599	0	961
contig00994	Ps_127450	99.76	2122	0	5	1	2117	2140	19	0	3886
contig00995	Ps_095173	100	1222	0	0	3	1224	1249	28	0	2257
contig00996	Ps_073226	99.68	1572	5	0	1	1572	1579	8	0	2876
contig00997	Ps_086993	99.64	1107	1	3	1	1104	35	1141	0	2019
contig00998	Ps_078102	100	765	0	0	26	790	17	781	0	1413
contig00999	Ps_075646	98.98	688	1	1	1	682	712	25	0	1227
contig01000	Ps_082425	91.9	1111	70	15	59	1155	1318	214	0	1535
contig01001	Ps_094247	99.3	1007	7	0	2	1008	1014	8	0	1821
contig01002	Ps_069642	100	346	0	0	1	346	346	1	0	640
contig01003	Ps_078287	99.65	577	1	1	156	731	83	659	0	1053
contig01004	Ps_074715	99.54	1091	5	0	1	1091	95	1185	0	1988
contig01005	Ps_094741	99.65	846	0	1	34	876	15	860	0	1543
contig01006	Ps_100554	97.67	387	9	0	145	531	1	387	0	665
contig01007	Ps_081405	100	1815	0	0	67	1881	1822	8	0	3352
contig01008	Ps_028750	99.55	220	1	0	1	220	36	255	3e-111	401
contig01009	Ps_095078	99.67	606	0	2	1	604	11	616	0	1107
contig01010	Ps_072021	99.51	409	2	0	173	581	3093	3501	0	745
contig01011	Ps_036519	99.52	416	0	2	1	415	415	1	0	756
contig01012	Ps_086799	99.49	1376	5	2	1	1375	65	1439	0	2501
contig01013	Ps_115269	93.78	370	16	7	154	517	103	471	1e-155	549
contig01014	Ps_024625	99.6	249	1	0	180	428	249	1	3e-127	455
contig01015	Ps_071312	97.31	781	15	6	42	819	802	25	0	1321
contig01016	Ps_015344	100	322	0	0	1	322	322	1	2e-169	595
contig01017	Ps_126589	98.69	762	10	0	13	774	1018	257	0	1352
contig01018	Ps_126401	98.57	841	12	0	10	850	843	3	0	1487
contig01019	Ps_112479	99.72	2163	5	1	3	2165	2230	69	0	3960
contig01020	Ps_126962	99.95	1954	0	1	1	1953	108	2061	0	3602
contig01021	Ps_075823	100	726	0	0	16	741	732	7	0	1341
contig01022	Ps_078611	99.03	1231	12	0	41	1271	52	1282	0	2207
contig01023	Ps_127003	100	835	0	0	1	835	1019	185	0	1543
contig01024	Ps_094312	99.73	1114	2	1	26	1139	1594	482	0	2039
contig01025	Ps_073787	98.86	438	5	0	1	438	16	453	0	782
contig01026	Ps_126893	100	1292	0	0	1	1292	119	1410	0	2386
contig01027	Ps_095739	99.61	1796	5	2	1	1794	2788	993	0	3277
contig01028	Ps_119514	99.9	1032	1	0	1	1032	2317	1286	0	1901
contig01029	Ps_015616	99.67	898	3	0	4	901	20	917	0	1642
contig01030	Ps_105469	98.9	364	4	0	1	364	485	848	0	651
contig01031	Ps_076073	94.74	817	27	12	1	810	71	878	0	1256
contig01032	Ps_106740	99.84	1289	2	0	1	1289	568	1856	0	2370
contig01033	Ps_075698	99.2	250	0	2	1	250	590	837	6e-126	449
contig01034	Ps_104769	99.31	436	0	1	34	469	1220	1652	0	785
contig01035	Ps_078780	98.59	640	7	2	1	639	160	798	0	1131
contig01036	Ps_114435	98.1	527	0	6	1	520	2086	1563	0	909
contig01037	Ps_090072	99.21	378	0	3	1	377	647	1022	0	678
contig01038	Ps_128460	96.23	239	4	5	1	236	35	271	4e-107	387
contig01039	Ps_073104	99.57	696	0	3	1	694	201	895	0	1266
contig01040	Ps_094135	99.6	1492	6	0	1	1492	2221	730	0	2723
contig01041	Ps_094146	98.8	167	2	0	21	187	23	189	2e-80	298
contig01042	Ps_078241	100	590	0	0	36	625	78	667	0	1090
contig01043	Ps_088150	99.86	702	1	0	1	702	4	705	0	1291
contig01044	Ps_101400	100	1505	0	0	1	1505	82	1586	0	2780
contig01045	Ps_127650	100	713	0	0	3	715	647	1359	0	1317
contig01046	Ps_123177	99.77	430	1	0	27	456	450	21	0	789
contig01047	Ps_101241	99.91	1088	0	1	1	1087	354	1441	0	2002
contig01048	Ps_125047	100	194	0	0	1	194	817	624	8e-99	359
contig01049	Ps_108373	100	872	0	0	846	1717	1	872	0	1611
contig01050	Ps_098135	100	586	0	0	51	636	607	22	0	1083
contig01051	Ps_076442	98.93	1499	6	6	1	1489	18	1516	0	2671
contig01052	Ps_123467	100	358	0	0	68	425	358	1	0	662
contig01053	Ps_093786	100	1057	0	0	1	1057	46	1102	0	1953
contig01054	Ps_107181	99.62	790	3	0	1	790	839	50	0	1443
contig01055	Ps_096666	92.97	128	1	6	1	123	46	170	4e-45	180
contig01056	Ps_124196	99.92	1323	1	0	6	1328	38	1360	0	2438
contig01057	Ps_126043	82.6	1161	157	43	223	1360	1211	73	0	983
contig01058	Ps_119517	99.25	2522	3	8	1	2509	2519	1	0	4538
contig01059	Ps_069746	99.59	2169	7	2	1	2168	43	2210	0	3954
contig01060	Ps_117380	100	801	0	0	126	926	910	110	0	1480
contig01061	Ps_069039	99.55	441	0	2	1	440	1508	1069	0	802
contig01062	Ps_058929	100	206	0	0	1	206	1	206	4e-105	381
contig01063	Ps_075420	100	214	0	0	1	214	964	751	7e-110	396
contig01064	Ps_087250	100	689	0	0	1	689	719	31	0	1273
contig01065	Ps_081238	99.72	1060	3	0	12	1071	1	1060	0	1941
contig01066	Ps_126592	99.88	829	0	1	7	835	922	95	0	1524
contig01067	Ps_127030	100	552	0	0	279	830	568	17	0	1020
contig01068	Ps_098626	99.11	903	7	1	17	919	927	26	0	1622
contig01069	Ps_070137	99.89	878	1	0	1	878	941	64	0	1616
contig01070	Ps_103453	100	985	0	0	5	989	56	1040	0	1820
contig01071	Ps_081815	99.4	839	4	1	1	838	26	864	0	1520
contig01072	Ps_124403	97.49	1035	22	2	15	1048	89	1120	0	1764
contig01073	Ps_073129	98.96	575	6	0	1	575	22	596	0	1029
contig01074	Ps_125366	99.88	843	1	0	12	854	15	857	0	1552
contig01075	Ps_094021	99.9	984	1	0	1	984	39	1022	0	1812
contig01076	Ps_098158	100	691	0	0	32	722	20	710	0	1277
contig01077	Ps_127413	98.74	793	6	2	82	870	978	186	0	1406
contig01078	Ps_106679	97.76	1203	23	4	1	1201	177	1377	0	2069
contig01079	Ps_045984	100	233	0	0	1	233	233	1	3e-120	431
contig01080	Ps_080225	98.57	1330	15	4	461	1787	5	1333	0	2348
contig01081	Ps_100480	100	1304	0	0	1	1304	33	1336	0	2409
contig01082	Ps_126754	99.82	1094	2	0	28	1121	69	1162	0	2010
contig01083	Ps_094311	93.5	677	42	2	9	684	696	21	0	1005
contig01084	Ps_099321	99.61	776	1	2	29	802	815	40	0	1415
contig01085	Ps_096380	99.71	688	1	1	2	688	752	65	0	1258
contig01086	Ps_073044	100	611	0	0	1	611	643	33	0	1129
contig01087	Ps_070236	99.23	388	3	0	339	726	557	170	0	701
contig01088	Ps_126523	99.91	1071	0	1	1	1070	1087	17	0	1971
contig01089	Ps_091322	99.87	788	1	0	1	788	899	112	0	1450
contig01090	Ps_120709	99.95	2207	1	0	1	2207	2364	158	0	4071
contig01091	Ps_064855	94.88	391	11	9	1	386	187	573	7e-172	603
contig01092	Ps_041536	99.08	327	2	1	4	329	680	354	6e-167	586
contig01093	Ps_072946	99.5	1198	1	1	1	1193	1410	213	0	2174
contig01094	Ps_082854	98.16	653	10	2	1	651	673	1325	0	1138
contig01095	Ps_096890	98.65	964	6	3	1	963	960	3	0	1701
contig01096	Ps_005569	99.6	502	0	2	1	502	514	15	0	915
contig01097	Ps_124274	100	1426	0	0	140	1565	1470	45	0	2634
contig01098	Ps_072824	100	1015	0	0	1	1015	32	1046	0	1875
contig01099	Ps_128423	99.21	882	0	4	1	877	908	29	0	1583
contig01100	Ps_126940	99.56	680	3	0	1	680	856	1535	0	1240
contig01101	Ps_126940	98.68	1139	10	5	1	1135	61	1198	0	2015
contig01102	Ps_105775	100	1724	0	0	1	1724	2802	1079	0	3184
contig01103	Ps_080288	100	1097	0	0	1	1097	12	1108	0	2026
contig01104	Ps_093365	99.72	727	2	0	1	727	773	47	0	1332
contig01105	Ps_102921	93.2	515	31	4	309	821	734	222	0	754
contig01106	Ps_073770	100	428	0	0	1	428	20	447	0	791
contig01107	Ps_071681	98.11	2061	15	13	1	2058	20	2059	0	3568
contig01108	Ps_099025	99.79	959	2	0	1	959	17	975	0	1760
contig01109	Ps_073135	100	1264	0	0	1	1264	33	1296	0	2335
contig01110	Ps_123866	99.78	889	0	2	1	888	443	1330	0	1629
contig01111	Ps_072406	99.51	608	3	0	55	662	632	25	0	1107
contig01112	Ps_043513	98.94	284	3	0	1	284	118	401	3e-143	508
contig01113	Ps_072366	100	527	0	0	1	527	1149	623	0	974
contig01114	Ps_082214	99.3	856	2	4	1	854	198	1051	0	1544
contig01115	Ps_029519	99.73	365	1	0	36	400	428	64	0	669
contig01116	Ps_124403	98.91	276	1	2	1	274	1126	851	1e-138	492
contig01117	Ps_075844	98.86	1138	11	2	140	1275	1227	90	0	2028
contig01118	Ps_103830	94.18	894	44	8	1	890	894	5	0	1356
contig01119	Ps_107216	100	1343	0	0	1	1343	38	1380	0	2481
contig01120	Ps_124942	97.1	1309	32	6	1	1305	675	1981	0	2202
contig01121	Ps_076848	99.87	1509	2	0	1	1509	54	1562	0	2776
contig01122	Ps_123247	98.93	655	3	4	1	652	660	7	0	1168
contig01123	Ps_127025	100	560	0	0	505	1064	594	35	0	1035
contig01124	Ps_089220	99.63	546	0	2	36	580	563	19	0	996
contig01125	Ps_127412	99.46	367	1	1	58	423	1	367	0	665
contig01126	Ps_075648	100	431	0	0	1	431	450	20	0	797
contig01127	Ps_100532	98.7	1613	11	4	1	1603	29	1641	0	2854
contig01128	Ps_126427	100	1686	0	0	1	1686	245	1930	0	3114
contig01129	Ps_071857	98.2	333	1	4	1	329	1316	985	4e-164	577
contig01130	Ps_075520	100	973	0	0	1	973	91	1063	0	1797
contig01131	Ps_075191	100	569	0	0	471	1039	589	21	0	1051
contig01132	Ps_088656	99.53	422	2	0	255	676	1	422	0	769
contig01133	Ps_081300	99.61	779	3	0	1	779	791	13	0	1423
contig01134	Ps_045736	100	479	0	0	1	479	533	55	0	885
contig01135	Ps_076818	100	818	0	0	9	826	867	50	0	1511
contig01136	Ps_106163	100	587	0	0	8	594	862	276	0	1085
contig01137	Ps_076788	99.83	1192	2	0	1	1192	17	1208	0	2191
contig01138	Ps_074232	99.23	520	4	0	1	520	1311	792	0	939
contig01139	Ps_087802	100	1034	0	0	1	1034	1043	10	0	1910
contig01140	Ps_070446	94.23	312	18	0	3	314	402	713	3e-134	477
contig01141	Ps_045720	100	937	0	0	1	937	196	1132	0	1731
contig01142	Ps_099308	100	884	0	0	1	884	975	92	0	1633
contig01143	Ps_129015	97.83	323	3	4	4	325	89	408	2e-157	555
contig01144	Ps_073698	99.2	500	1	2	1	497	159	658	0	898
contig01145	Ps_102374	98.47	1111	17	0	1	1111	114	1224	0	1958
contig01146	Ps_094535	96.97	824	15	3	1	824	932	119	0	1375
contig01147	Ps_106165	100	820	0	0	207	1026	1	820	0	1515
contig01148	Ps_113102	99.83	576	0	1	55	629	110	685	0	1057
contig01149	Ps_074081	99.51	821	0	4	4	822	18	836	0	1491
contig01150	Ps_112784	94.72	1289	58	8	1	1282	36	1321	0	1995
contig01151	Ps_094317	100	474	0	0	1	474	9	482	0	876
contig01152	Ps_072681	100	543	0	0	1	543	57	599	0	1003
contig01153	Ps_123877	90.06	161	13	2	1	161	465	308	9e-53	206
contig01154	Ps_116342	100	1096	0	0	1	1096	194	1289	0	2025
contig01155	Ps_073705	99.26	678	3	2	1	676	29	706	0	1223
contig01156	Ps_095557	99.91	1088	1	0	1	1088	1241	154	0	2004
contig01157	Ps_070797	99.64	1655	6	0	1	1655	197	1851	0	3024
contig01158	Ps_091744	100	984	0	0	2	985	44	1027	0	1818
contig01159	Ps_116772	99.9	993	0	1	1	992	408	1400	0	1827
contig01160	Ps_087717	99.52	1040	1	4	1	1037	41	1079	0	1890
contig01161	Ps_124255	92.34	1515	96	18	432	1938	1634	132	0	2137
contig01162	Ps_086385	93.06	432	25	3	36	465	876	448	5e-179	627
contig01163	Ps_072120	99.72	1085	0	2	1	1085	1098	17	0	1984
contig01164	Ps_045743	99.63	543	2	0	1	543	85	627	0	992
contig01165	Ps_073470	99.27	548	1	1	590	1134	548	1	0	987
contig01166	Ps_125773	99.77	873	2	0	1	873	948	76	0	1602
contig01167	Ps_072021	99.06	1279	12	0	1	1279	3212	1934	0	2296
contig01168	Ps_082643	95.96	446	12	6	97	539	7	449	0	719
contig01169	Ps_087275	99.89	1794	0	2	67	1858	2143	350	0	3301
contig01170	Ps_102887	99.89	918	0	1	1	918	90	1006	0	1688
contig01171	Ps_123084	95.98	174	0	3	233	399	1	174	2e-73	276
contig01172	Ps_090076	99.25	534	4	0	20	553	586	53	0	965
contig01173	Ps_007657	100	243	0	0	152	394	1700	1458	1e-125	449
contig01174	Ps_106694	99.34	1512	4	5	1	1507	1560	50	0	2732
contig01175	Ps_127218	100	196	0	0	1	196	497	302	6e-100	363
contig01176	Ps_093338	99.75	815	2	0	1	815	36	850	0	1495
contig01177	Ps_091341	99.9	1009	0	1	156	1163	1165	157	0	1857
contig01178	Ps_086089	98.87	353	3	1	1	352	63	415	1e-179	628
contig01179	Ps_069940	84.8	1586	205	36	123	1690	1866	299	0	1561
contig01180	Ps_102740	99.91	1163	1	0	1	1163	1202	40	0	2143
contig01181	Ps_046184	100	631	0	0	15	645	758	128	0	1166
contig01182	Ps_117288	99.28	553	2	1	3	553	709	157	0	998
contig01183	Ps_108153	100	472	0	0	1	472	50	521	0	872
contig01185	Ps_095835	100	540	0	0	1	540	58	597	0	998
contig01186	Ps_102305	98.07	414	3	3	5	416	455	45	0	715
contig01187	Ps_006584	98.21	112	2	0	1	112	3	114	3e-50	196
contig01188	Ps_104469	99.73	729	2	0	1	729	162	890	0	1336
contig01189	Ps_095735	100	891	0	0	12	902	891	1	0	1646
contig01190	Ps_073137	99.15	944	8	0	1	944	38	981	0	1700
contig01191	Ps_076511	99.61	1030	0	1	1876	2905	1	1026	0	1877
contig01192	Ps_007889	100	271	0	0	3	273	28	298	5e-141	501
contig01193	Ps_071236	99.52	628	3	0	204	831	740	113	0	1144
contig01194	Ps_101241	98.02	252	2	3	4	253	190	440	2e-121	435
contig01195	Ps_074276	99.92	1307	0	1	1	1306	1358	52	0	2407
contig01196	Ps_071614	99.94	1709	1	0	20	1728	20	1728	0	3151
contig01197	Ps_126559	97.51	762	16	3	1	760	58	818	0	1299
contig01198	Ps_129026	95.25	611	20	4	3	613	71	672	0	959
contig01199	Ps_068406	95.45	308	7	7	17	321	1847	1544	2e-136	484
contig01200	Ps_030481	100	216	0	0	149	364	216	1	2e-110	399
contig01201	Ps_093917	99.62	1571	2	4	1	1570	1163	2730	0	2865
contig01202	Ps_092051	100	568	0	0	1	568	568	1	0	1050
contig01203	Ps_127051	100	435	0	0	139	573	435	1	0	804
contig01204	Ps_126554	92.42	475	9	18	55	517	1355	896	0	652
contig01205	Ps_116772	100	807	0	0	2	808	9	815	0	1491
contig01206	Ps_126817	100	1333	0	0	1	1333	1359	27	0	2462
contig01207	Ps_082542	98.92	1851	17	3	1	1849	1929	80	0	3304
contig01208	Ps_083873	99.56	1352	4	1	190	1539	480	1831	0	2462
contig01209	Ps_125900	98.9	1088	10	2	3	1089	4467	3381	0	1941
contig01210	Ps_006616	99.46	370	1	1	1	370	369	1	0	671
contig01211	Ps_102198	99.05	211	0	2	1	209	429	219	2e-104	377
contig01212	Ps_103398	99.18	973	3	2	3	975	125	1092	0	1748
contig01213	Ps_026806	99.06	962	6	3	4	964	79	1038	0	1724
contig01214	Ps_127715	99.91	1171	0	1	2	1171	1913	743	0	2156
contig01216	Ps_128470	94.41	143	8	0	1	143	787	645	3e-57	220
contig01217	Ps_105066	99.27	1099	8	0	9	1107	1118	20	0	1986
contig01218	Ps_070215	100	440	0	0	1	440	440	1	0	813
contig01219	Ps_126585	94.67	244	12	1	1	244	737	495	3e-104	377
contig01220	Ps_006330	88.24	204	16	7	61	261	216	18	5e-62	237
contig01221	Ps_104436	99.68	1551	2	1	1	1548	75	1625	0	2833
contig01222	Ps_128886	97.95	487	8	2	1	487	559	75	0	843
contig01223	Ps_111615	100	294	0	0	127	420	1	294	5e-154	544
contig01224	Ps_094535	100	123	0	0	1	123	933	811	1e-59	228
contig01225	Ps_096621	98.54	1646	12	7	1	1643	551	2187	0	2896
contig01226	Ps_092253	89.12	193	8	11	2	185	964	776	6e-59	228
contig01227	Ps_084057	100	570	0	0	1	570	570	1	0	1053
contig01228	Ps_092647	98.73	711	5	4	1	710	1376	669	0	1260
contig01229	Ps_095311	80.5	323	30	23	179	481	74	383	1e-55	217
contig01230	Ps_063931	99.02	409	4	0	1	409	1029	1437	0	734
contig01231	Ps_098945	97.56	738	12	5	1	735	759	25	0	1258
contig01232	Ps_111777	100	1763	0	0	9	1771	1837	75	0	3256
contig01233	Ps_088186	99.91	1065	1	0	1	1065	1215	151	0	1962
contig01234	Ps_109955	99.95	1925	0	1	8	1932	1	1924	0	3548
contig01235	Ps_103150	100	1508	0	0	1	1508	1582	75	0	2785
contig01236	Ps_076848	100	490	0	0	1	490	1306	1795	0	905
contig01237	Ps_109764	95.55	382	5	6	1	382	494	125	3e-171	601
contig01238	Ps_081525	99.16	835	7	0	1	835	27	861	0	1504
contig01239	Ps_085487	99.89	921	1	0	361	1281	1077	157	0	1696
contig01240	Ps_078708	98.61	1508	1	3	1	1488	12	1519	0	2651
contig01241	Ps_074287	99.88	844	0	1	1	843	531	1374	0	1552
contig01242	Ps_111496	100	93	0	0	163	255	879	787	1e-42	172
contig01243	Ps_095777	100	616	0	0	469	1084	771	156	0	1138
contig01244	Ps_129207	99.38	1947	10	2	18	1963	1962	17	0	3528
contig01245	Ps_101414	97.53	485	10	2	1	483	763	279	0	828
contig01246	Ps_098404	99.44	1065	0	1	132	1190	1121	57	0	1929
contig01247	Ps_097216	100	1156	0	0	1	1156	50	1205	0	2135
contig01248	Ps_101330	99.61	1788	7	0	1	1788	10	1797	0	3264
contig01249	Ps_128989	99.39	1487	9	0	1	1487	119	1605	0	2697
contig01250	Ps_069839	98.91	366	0	4	5	368	605	242	0	651
contig01251	Ps_091051	100	658	0	0	346	1003	693	36	0	1216
contig01252	Ps_123877	95.19	374	16	2	1	373	27	399	6e-168	590
contig01253	Ps_088053	93.63	738	39	8	179	912	179	912	0	1096
contig01254	Ps_085849	94.02	234	13	1	66	298	95	328	6e-97	353
contig01255	Ps_107626	99.88	836	0	1	1	835	918	83	0	1537
contig01256	Ps_103810	99.89	911	0	1	1	910	956	46	0	1676
contig01257	Ps_073564	98.88	1246	14	0	1	1246	1279	34	0	2224
contig01258	Ps_075211	99.16	594	5	0	24	617	1	594	0	1070
contig01259	Ps_083562	99.87	750	0	1	1	749	232	981	0	1378
contig01260	Ps_127019	100	1058	0	0	1	1058	1187	130	0	1954
contig01261	Ps_078468	99.31	1306	9	0	1	1306	2615	1310	0	2362
contig01262	Ps_120873	100	1550	0	0	17	1566	287	1836	0	2863
contig01263	Ps_084997	94.46	974	36	18	2	965	1097	132	0	1483
contig01264	Ps_086886	99.61	765	1	2	1	765	1099	337	0	1395
contig01265	Ps_104523	100	794	0	0	1	794	428	1221	0	1467
contig01266	Ps_076167	100	1250	0	0	19	1268	1261	12	0	2309
contig01267	Ps_069126	99.27	1651	10	2	1	1649	280	1930	0	2981
contig01268	Ps_084637	99.95	2139	0	1	1	2138	2394	256	0	3943
contig01269	Ps_119519	99.57	1174	1	4	1	1172	4	1175	0	2137
contig01270	Ps_087204	99.32	1171	7	1	1	1171	1285	116	0	2117
contig01271	Ps_073940	100	746	0	0	1	746	26	771	0	1378
contig01272	Ps_075309	99.66	887	2	1	112	998	907	22	0	1620
contig01273	Ps_076048	99.03	1138	9	1	16	1151	18	1155	0	2039
contig01274	Ps_069431	100	93	0	0	1	93	1192	1100	4e-43	172
contig01275	Ps_101401	99.52	631	0	3	1	630	655	27	0	1146
contig01276	Ps_072410	100	479	0	0	258	736	751	273	0	885
contig01277	Ps_078966	98.7	1305	8	3	856	2151	1	1305	0	2307
contig01278	Ps_117902	99.49	1182	5	1	1	1181	1305	2486	0	2148
contig01279	Ps_119138	100	593	0	0	1	593	1236	644	0	1096
contig01280	Ps_092427	99.9	2015	1	1	1	2014	34	2048	0	3709
contig01281	Ps_105777	100	1057	0	0	1	1057	654	1710	0	1953
contig01282	Ps_115290	99.47	568	2	1	9	575	37	604	0	1031
contig01283	Ps_079474	99.86	4210	2	3	11	4216	4331	122	0	7738
contig01284	Ps_098846	99.13	1032	1	6	1	1028	2162	1135	0	1849
contig01285	Ps_041691	97.81	961	8	10	1	955	1569	616	0	1646
contig01286	Ps_099704	96.2	710	23	4	237	944	105	812	0	1158
contig01287	Ps_073690	99.12	1023	3	1	1	1017	100	1122	0	1834
contig01288	Ps_113482	99.68	1890	6	0	1	1890	1953	64	0	3458
contig01289	Ps_125900	96.26	695	7	19	1	693	4118	4795	0	1122
contig01290	Ps_123308	100	950	0	0	1	950	944	1893	0	1755
contig01291	Ps_019687	94.96	417	9	3	275	691	1	405	0	643
contig01292	Ps_101770	100	1038	0	0	568	1605	1	1038	0	1917
contig01293	Ps_087197	98.81	504	3	3	1	502	451	953	0	894
contig01294	Ps_098945	98.47	523	4	4	10	529	18	539	0	918
contig01295	Ps_129248	99	702	3	3	1	698	724	23	0	1254
contig01296	Ps_075186	99.89	890	0	1	4	892	34	923	0	1637
contig01297	Ps_072974	99.79	943	0	2	1	942	20	961	0	1729
contig01298	Ps_087375	100	742	0	0	1	742	13	754	0	1371
contig01299	Ps_079914	100	811	0	0	72	882	23	833	0	1498
contig01300	Ps_098494	99.95	1881	0	1	1	1880	19	1899	0	3467
contig01301	Ps_123876	100	435	0	0	5	439	455	889	0	804
contig01302	Ps_083285	99.51	1215	6	0	1	1215	127	1341	0	2211
contig01303	Ps_103626	99.71	1027	1	2	35	1059	1044	18	0	1879
contig01304	Ps_096339	97.54	488	1	2	1	488	1240	764	0	824
contig01305	Ps_076557	98.82	1099	2	7	1	1095	1205	114	0	1947
contig01306	Ps_124251	94.09	203	5	5	1	202	231	35	2e-81	302
contig01307	Ps_075646	96.91	97	0	3	1	95	488	583	4e-39	159
contig01308	Ps_103560	100	1367	0	0	1	1367	104	1470	0	2525
contig01309	Ps_118132	98.24	1081	7	5	1	1081	28	1096	0	1881
contig01310	Ps_073831	100	334	0	0	1	334	334	1	4e-176	617
contig01311	Ps_090139	99.05	315	0	3	131	443	25	338	1e-159	562
contig01312	Ps_091674	99.66	892	3	0	6	897	1223	332	0	1631
contig01313	Ps_084619	100	558	0	0	490	1047	140	697	0	1031
contig01314	Ps_104862	99.16	1303	11	0	1	1303	376	1678	0	2346
contig01315	Ps_073676	99.43	528	3	0	15	542	528	1	0	959
contig01316	Ps_083347	100	1760	0	0	1	1760	1809	50	0	3251
contig01317	Ps_074798	99.82	1082	1	1	1	1081	20	1101	0	1986
contig01318	Ps_124699	99.7	1006	2	1	381	1385	1050	45	0	1840
contig01319	Ps_099940	100	1435	0	0	4	1438	1435	1	0	2651
contig01320	Ps_075416	99.89	885	0	1	1	885	1119	236	0	1628
contig01321	Ps_102574	98.68	831	4	5	4	834	23	846	0	1467
contig01322	Ps_129148	99.83	1155	2	0	301	1455	1868	714	0	2122
contig01323	Ps_072775	99.35	774	5	0	1	774	31	804	0	1402
contig01324	Ps_112222	95.37	281	2	8	1	276	461	187	5e-122	436
contig01325	Ps_073882	99	700	4	2	93	789	1185	486	0	1251
contig01326	Ps_082644	92.82	682	42	6	1	677	81	760	0	981
contig01327	Ps_092555	99.71	1032	3	0	97	1128	1040	9	0	1890
contig01328	Ps_070949	95.99	349	11	3	1	346	340	688	3e-160	564
contig01329	Ps_128453	100	512	0	0	1	512	38	549	0	946
contig01330	Ps_104378	95.86	1039	37	6	347	1382	1	1036	0	1676
contig01331	Ps_075127	99.66	1193	4	0	1	1193	208	1400	0	2182
contig01332	Ps_128436	99.84	610	0	1	1	610	323	931	0	1120
contig01334	Ps_074378	99.58	1179	4	1	1	1178	40	1218	0	2148
contig01335	Ps_075552	99.82	567	0	1	22	588	1	566	0	1040
contig01336	Ps_095314	99.79	961	1	1	1	960	1076	116	0	1762
contig01337	Ps_085849	94.03	402	23	1	43	444	83	483	3e-173	608
contig01338	Ps_073007	100	607	0	0	103	709	100	706	0	1122
contig01339	Ps_102091	98.13	534	1	3	76	609	1	525	0	922
contig01340	Ps_077973	100	776	0	0	48	823	813	38	0	1434
contig01341	Ps_109111	99.88	1669	1	1	1	1668	39	1707	0	3070
contig01342	Ps_090070	99.07	107	1	0	1	107	48	154	4e-49	193
contig01343	Ps_071437	100	466	0	0	1	466	528	63	0	861
contig01344	Ps_127322	99.67	915	3	0	6	920	1324	410	0	1674
contig01345	Ps_104591	100	1199	0	0	1	1199	1206	8	0	2215
contig01346	Ps_075541	99.87	741	1	0	1	741	750	10	0	1363
contig01347	Ps_086909	99.31	1451	2	4	2	1445	131	1580	0	2617
contig01348	Ps_071946	100	736	0	0	2	737	22	757	0	1360
contig01349	Ps_098938	99.75	1211	3	0	37	1247	1235	25	0	2220
contig01350	Ps_101413	99.42	686	3	1	15	699	19	704	0	1243
contig01351	Ps_081974	99.87	1570	1	1	1	1569	1746	177	0	2887
contig01352	Ps_074056	99.89	891	0	1	15	905	906	17	0	1639
contig01353	Ps_105550	92.19	576	33	8	82	654	2858	2292	0	804
contig01354	Ps_076935	99.28	1245	9	0	1	1245	1652	408	0	2250
contig01355	Ps_014678	88.11	244	3	9	10	227	244	1	1e-70	267
contig01356	Ps_093761	100	618	0	0	1	618	633	16	0	1142
contig01357	Ps_114774	99.18	243	0	2	1	243	261	21	5e-122	436
contig01358	Ps_045779	100	241	0	0	182	422	241	1	2e-124	446
contig01359	Ps_080288	99.17	242	0	2	1	242	868	1107	2e-121	435
contig01360	Ps_102199	97.16	950	23	4	702	1649	1022	75	0	1602
contig01361	Ps_011547	100	404	0	0	354	757	485	82	0	747
contig01362	Ps_073605	100	930	0	0	10	939	176	1105	0	1718
contig01363	Ps_045863	100	468	0	0	2	469	468	1	0	865
contig01364	Ps_120764	100	93	0	0	164	256	129	221	1e-42	172
contig01365	Ps_072900	99.74	385	1	0	81	465	394	10	0	706
contig01366	Ps_121729	100	632	0	0	2	633	18	649	0	1168
contig01367	Ps_093692	99.82	1671	1	1	1	1671	4	1672	0	3068
contig01368	Ps_128422	99.81	1071	1	1	1	1071	1126	57	0	1965
contig01369	Ps_096360	100	845	0	0	8	852	17	861	0	1561
contig01370	Ps_070564	98.74	956	7	3	1260	2214	80	1031	0	1694
contig01371	Ps_072623	99.89	899	1	0	1	899	29	927	0	1655
contig01372	Ps_070892	100	544	0	0	1	544	8	551	0	1005
contig01373	Ps_089952	99.76	1253	2	1	1	1252	75	1327	0	2296
contig01374	Ps_076799	99.74	1137	2	1	347	1482	42	1178	0	2082
contig01375	Ps_126779	98.91	366	4	0	204	569	368	3	0	654
contig01376	Ps_083989	99.66	881	1	1	1	881	34	912	0	1609
contig01377	Ps_076552	98.62	363	3	1	1	361	539	177	0	641
contig01378	Ps_127595	98.85	698	8	0	1	698	952	255	0	1245
contig01379	Ps_129022	100	1922	0	0	1	1922	526	2447	0	3550
contig01380	Ps_098902	99.23	1045	1	2	1	1038	766	1810	0	1879
contig01381	Ps_126499	97.72	658	14	1	1006	1662	1	658	0	1131
contig01382	Ps_113409	99.93	1488	0	1	1	1487	1884	397	0	2741
contig01383	Ps_103988	99.86	726	1	0	476	1201	727	2	0	1336
contig01384	Ps_095234	93.92	378	17	4	194	566	294	670	2e-160	566
contig01385	Ps_094311	83.19	1142	153	39	1	1123	99	1220	0	1009
contig01386	Ps_081850	97.09	1101	12	13	72	1161	1512	2603	0	1838
contig01387	Ps_079041	99.45	908	4	1	1	907	19	926	0	1648
contig01388	Ps_069063	99.78	465	0	1	1	464	898	434	0	852
contig01389	Ps_128471	99.05	840	2	6	1	834	54	893	0	1502
contig01390	Ps_123417	99.26	807	5	1	1	807	806	1	0	1456
contig01391	Ps_109248	100	2006	0	0	7	2012	39	2044	0	3705
contig01392	Ps_092186	100	1584	0	0	1	1584	1672	89	0	2926
contig01393	Ps_004006	100	359	0	0	1	359	920	562	0	664
contig01394	Ps_096653	99.49	976	4	1	1	975	976	1	0	1773
contig01395	Ps_127463	97.41	1198	16	6	6	1202	33	1216	0	2026
contig01396	Ps_090269	99.74	1512	3	1	1	1511	1637	126	0	2769
contig01397	Ps_074649	99.9	1047	1	0	11	1057	1	1047	0	1929
contig01398	Ps_102594	99.71	1032	0	3	1	1029	20	1051	0	1886
contig01399	Ps_007048	99.52	208	0	1	1	207	26	233	4e-104	377
contig01400	Ps_072537	100	600	0	0	270	869	1	600	0	1109
contig01401	Ps_104213	100	656	0	0	317	972	1	656	0	1212
contig01402	Ps_094074	99.08	433	3	1	1	432	433	1	0	776
contig01403	Ps_079519	100	865	0	0	31	895	898	34	0	1598
contig01404	Ps_072118	100	1052	0	0	13	1064	1125	74	0	1943
contig01405	Ps_075975	100	981	0	0	1	981	1034	54	0	1812
contig01406	Ps_127274	100	400	0	0	1	400	435	36	0	739
contig01407	Ps_082854	93.82	178	0	5	1	177	450	283	3e-68	257
contig01408	Ps_045843	99.24	395	3	0	1	395	25	419	0	713
contig01409	Ps_092569	99.62	789	1	2	1	787	1144	356	0	1439
contig01410	Ps_071437	99.71	343	1	0	7	349	536	878	1e-179	628
contig01411	Ps_074617	91.46	410	33	2	17	425	792	384	1e-159	562
contig01412	Ps_102197	100	178	0	0	1	178	266	443	5e-90	329
contig01413	Ps_089627	97.28	331	2	5	272	600	461	136	4e-157	555
contig01414	Ps_070433	96.92	195	6	0	1	195	344	538	4e-89	327
contig01415	Ps_093665	99.87	1566	0	2	1	1564	1625	60	0	2880
contig01416	Ps_097236	100	1048	0	0	1	1048	166	1213	0	1936
contig01417	Ps_102915	99.72	1803	0	4	24	1821	957	2759	0	3297
contig01418	Ps_124696	98.92	1201	2	11	1213	2404	1208	10	0	2135
contig01419	Ps_015274	94.07	337	6	6	1	324	336	1	1e-140	499
contig01420	Ps_093363	99.93	1486	0	1	905	2389	1533	48	0	2737
contig01421	Ps_008032	99.6	252	1	0	110	361	14	265	4e-129	460
contig01422	Ps_124567	99.63	542	2	0	409	950	1	542	0	990
contig01423	Ps_069098	90.59	861	71	10	3	858	571	1426	0	1133
contig01424	Ps_071437	100	177	0	0	233	409	803	627	5e-89	327
contig01425	Ps_045843	100	95	0	0	1	95	139	45	5e-44	176
contig01426	Ps_061459	100	403	0	0	29	431	428	26	0	745
contig01427	Ps_029915	97.7	348	4	3	277	623	1	345	2e-169	595
contig01428	Ps_086227	100	1033	0	0	1	1033	61	1093	0	1908
contig01429	Ps_128924	99.32	1183	6	2	1	1183	27	1207	0	2139
contig01430	Ps_096075	99.14	463	3	1	10	472	806	345	0	832
contig01431	Ps_072842	99.83	573	1	0	1	573	671	99	0	1053
contig01432	Ps_090266	100	1609	0	0	69	1677	1634	26	0	2972
contig01433	Ps_063548	97.5	440	7	3	1	437	134	572	0	749
contig01434	Ps_045737	100	365	0	0	1	365	365	1	0	675
contig01435	Ps_073882	99.71	691	2	0	1	691	810	120	0	1266
contig01436	Ps_093393	99.67	1221	4	0	1	1221	88	1308	0	2233
contig01437	Ps_101781	99.65	1132	1	2	1	1129	135	1266	0	2065
contig01438	Ps_069714	99.68	316	1	0	1	316	753	438	1e-164	579
contig01439	Ps_089604	99.35	464	3	0	168	631	5	468	0	841
contig01440	Ps_083976	99.82	1701	3	0	19	1719	9	1709	0	3125
contig01441	Ps_073093	97.88	471	9	1	3	473	581	112	0	813
contig01442	Ps_074464	99.11	789	0	7	1	784	85	871	0	1411
contig01443	Ps_068071	94.42	215	6	5	1	211	237	449	1e-88	326
contig01444	Ps_077137	99.7	328	1	0	1	328	123	450	2e-171	601
contig01445	Ps_113178	99.57	2084	7	2	3	2085	2156	74	0	3797
contig01446	Ps_088653	99.73	737	2	0	1	737	891	155	0	1351
contig01447	Ps_069039	98.73	946	11	1	1	946	1023	79	0	1679
contig01448	Ps_069958	99.83	1205	0	2	1	1204	52	1255	0	2213
contig01449	Ps_087318	99.44	534	3	0	1	534	534	1	0	970
contig01450	Ps_089582	100	1195	0	0	45	1239	1359	2553	0	2207
contig01451	Ps_100450	98.43	447	7	0	149	595	722	276	0	787
[truncated: 11,995 more rows]

## Sheet: Kaspa_Pea Unigene V2
Query	Reference	%_identity	alignment_length	mismatches	gap_openings	q_start	q_end	s_start	s_end	e_value	bit_score
[truncated: 33,369 more rows]
