# Supplementary material for: De novo assembly and characterisation of the field pea transcriptome using RNA-Seq
Source: BMC Genomics. 2015 Aug 16;16(1):611. doi: 10.1186/s12864-015-1815-7 (PMC4537571; doi:10.1186/s12864-015-1815-7)
Supplement: Additional file 8: — ORF prediction of the unannotated contigs. (A) This file contains information on ORFs prediction for the unannotated Kaspa-derived contigs. (B) This file contains information on ORFs prediction for the unannotated Parafield-derived contigs. (ZIP 7244 kb) [file 12864_2015_1815_MOESM8_ESM.zip]

Archive with 2 entries (2 files):
- sup8A.txt
- sup8B.txt
