# Supplementary material for: De novo assembly and characterisation of the field pea transcriptome using RNA-Seq
Source: BMC Genomics. 2015 Aug 16;16(1):611. doi: 10.1186/s12864-015-1815-7 (PMC4537571; doi:10.1186/s12864-015-1815-7)
Supplement: Additional file 8: — ORF prediction of the unannotated contigs. (A) This file contains information on ORFs prediction for the unannotated Kaspa-derived contigs. (B) This file contains information on ORFs prediction for the unannotated Parafield-derived contigs. (ZIP 7244 kb) [file 12864_2015_1815_MOESM8_ESM.zip › sup8A.txt]

Ps_000003	[97	-	222]
ATGCCATGGAAACAAAAAACGGCACATGACAAGACTAAAATGAAAAACACAAACAAAAGA
CAAACAGAGAAGCAACAAGACAAAAATAAACCAAAAAAGGCAGACAGAAGAAAGGCCACA
GAAAAA
Ps_000003	[103	-	2]	(REVERSE	SENSE)
ATGGCATATTCTTGTTTTTCGGTTGTTCTTACCTTTTGTTTCGTTGTTTTTGTGTTGTTC
TATCTTTTTTTTTTTTTTTCCTCTTTCTTTTTTTTTTTTTTT
Ps_000003	[123	-	1]	(REVERSE	SENSE)
ATGTGCCGTTTTTTGTTTCCATGGCATATTCTTGTTTTTCGGTTGTTCTTACCTTTTGTT
TCGTTGTTTTTGTGTTGTTCTATCTTTTTTTTTTTTTTTCCTCTTTCTTTTTTTTTTTTT
TTT
Ps_000007	[293	-	192]	(REVERSE	SENSE)
ATGACAAACCGAGAAGCTTTCTTCGAGGACCAAAAAATGTACCTTCTACACAATTCTATT
TCAGGAGAAATTTGGACCCAAATCCAAACTCTACGTCACCGT
Ps_000009	[95	-	208]
ATGCAATTGAAGCTGATAATAACTGCATTTGAAGCTTCATTTCATCTTCTGCATTTTAAA
AAATGGATAATAGGGCTTCTGAAGTTAGCTATTGTTGACACTAGAAATCGTAGG
Ps_000009	[134	-	27]	(REVERSE	SENSE)
ATGAAGCTTCAAATGCAGTTATTATCAGCTTCAATTGCATTTTCTGAAGTCACACAGTTG
ATTGTAAGGGTTCAAAATGATTTCGAAGAGAGAAAGGGAGAGAGGGGG
Ps_000011	[31	-	156]
ATGACAAGCTTGCTCTTACACGAGAACAGAAAACATATGTGCCACCGAGGTGTGCAAACT
TACCTTCTTGCATTCCTTTTAACTACTTCTATTGTTGGGCTTTCTCTTGTTTTGATAGGG
TTCGTC
Ps_000015	[94	-	213]
ATGAGGTTTGAGAGAAAGAGGGAAAAAAGCTTCAATGAAGAAAGAAAAAGAAGGCATTCT
TCTTTAGTTTTTCTTTTTCTCCTTTTTTCTTCTTCTTTTTTATTGGTGAAGAAGAGTGGA
Ps_000017	[24	-	143]
ATGGTCTTGCAAGAGGTGGAAACAATAACAACAACAATACTATGTGAGATAGATTGCAAG
AGAAGAACAAATGTTTTGTTCAAGGTTGGTGTTAGAATAACAACATACAACACAAAACCT
Ps_000021	[164	-	21]	(REVERSE	SENSE)
ATGAGAAAGCTTAAAAGCTCAAGGTGTCCACCGAAGACACATTTTAATCAAATCCATTTG
AAAAACTCAAGAGAAGCACAGTCAACTTCATTGAGCAAAGTATCCCATCACCATCTTTTG
ACTATTTGTAATGTATATCTATGC
Ps_000022	[124	-	17]	(REVERSE	SENSE)
ATGGTAAGAAAACATTCCTCTAGTGGAAGGAGAACACACTCCCCAACTATCGCCTTCACC
TACGGTGACAGTCAAAGTAAAAAACATAAGTTAATTTCAAAATATCAA
Ps_000024	[28	-	159]
ATGCTAGAGAAAAGGCTGCTTGTACCTTTCACCAGCTTTTTGGTTTTTGATCAATATCCA
TTGAGTAATGCCAAATATTTATCCAAATTTGTTCAACCAATTCTCTATAAATGTAGCATT
CCATTCATCATC
Ps_000024	[95	-	229]
ATGCCAAATATTTATCCAAATTTGTTCAACCAATTCTCTATAAATGTAGCATTCCATTCA
TCATCTAAAGGACAAGAAAAAAAAGAAGAAACACCAAAAAATAATAAAAAACTCATCCAA
ACTCAGAATCAACTA
Ps_000024	[210	-	109]	(REVERSE	SENSE)
ATGAGTTTTTTATTATTTTTTGGTGTTTCTTCTTTTTTTTCTTGTCCTTTAGATGATGAA
TGGAATGCTACATTTATAGAGAATTGGTTGAACAAATTTGGA
Ps_000025	[101	-	220]
ATGTGTCATATTTTAAAATTTTTACACCCTACTGAAAACTTTAATTGTTCTCTTAATTTC
GAAGGTAATCAAATTAACCCATCTAGGCAAATGGCTCTCTTATGCTTTCGTTGTCAAAAG
Ps_000025	[109	-	8]	(REVERSE	SENSE)
ATGACACATATACAGGGACTTGAGCTTTTTCACGTGTTCAAAATAATGCAAATCAAATGT
CAACAAAAAACATTTACAGTTCTTGTCAAGATATCTCCACCA
Ps_000026	[107	-	226]
ATGTGTGGACCTCATTCACACTTTTCTATTCCAAAATGGCCTTGGATGTGTGAAGCTAAA
ATATTCACAATATTTGTGCGATTCACTTTGCAAAAAGAAACACCTCATTTGGCAAAATAT
Ps_000027	[211	-	41]	(REVERSE	SENSE)
ATGTTTAGGTTTTTTTCCTATCCTCTTATTCGGTTTTCTTGCTCCTTTACTGTTCATAGT
GTTATATTAAGTATCTTTGATTTTTTTTTTGTTTTCTTTACTTTAGTTCCTTTTGTCTGT
TCTTCTTTCTTACTGTTTTTTCGTTTTCGTGTTATTTATTTAAATTACATC
Ps_000028	[208	-	47]	(REVERSE	SENSE)
ATGTTTAGGTTTTTTTCCTATCCTCTTATTCGGTTTTCTTGCTCCTTTACTGTTCATAGT
GTTATATTAAGTATCTTTGATTTTTTTTTTGTTTTCTTTTTTTTGGTTCTCTTATTCTCT
CCTTTTTGTGTTTTTTGGACTTCATTGTTCTTTATTTCTAGT
Ps_000029	[2	-	202]
ATGTTAAATATTCATGAAAAAGAATACAAGAATCCTTTATATATTCTCATAATATCCCAT
CTCATATTTACAAAATCATCAAGAGCTTCAACGGTATACGCGACTTCAACATCATATACG
ACACTAACATCGTATACCATGATAATAATTTTTAATAATAAATTAATTAAATATAATCAC
ACGTGTTACTATCCAGCATCT
Ps_000029	[141	-	16]	(REVERSE	SENSE)
ATGGTATACGATGTTAGTGTCGTATATGATGTTGAAGTCGCGTATACCGTTGAAGCTCTT
GATGATTTTGTAAATATGAGATGGGATATTATGAGAATATATAAAGGATTCTTGTATTCT
TTTTCA
Ps_000030	[11	-	112]
ATGGTGGTTCTTACTTCAACCAAAGTCCTTGGTATAGAGCACCAAGTTTTCCCAATCAAG
GACCTTCAAATGTGTGGTCTCGATTCCCCAGGCCTCCAGCTA
Ps_000033	[140	-	39]	(REVERSE	SENSE)
ATGGGGGTCTATGTATCCTCTGCTCAGGTTCCATTTTCAGTCGATATTTATCCAGCCTGG
TCAGTTTCGGGTATGTTATTTTTAGGGATGTTTTTTTATCGC
Ps_000033	[240	-	31]	(REVERSE	SENSE)
ATGTTTTCTCATCTTCTTAACATGCTGAATTGTATCGTGCCCATCTTCAATTTTATGGTG
CTAGAGACGTGTCTTCCGATTCTATGGGTGATCTTGATTTATGGGGGTCTATGTATCCTC
TGCTCAGGTTCCATTTTCAGTCGATATTTATCCAGCCTGGTCAGTTTCGGGTATGTTATT
TTTAGGGATGTTTTTTTATCGCTGAAATGC
Ps_000035	[43	-	165]
ATGAAATGGTTTGATGAAAAGGTGTTGAGAAACAATGCATTTTTTAGAAAAGTTTTAGTT
ACAATTGATTGCGCATATATGATAATCTATTGTCATACCTGTAACATTTTTAAATTTTCA
AAA
Ps_000039	[92	-	244]
ATGGAAGATCTTGGCGATAATTTGAGTGATGAAGAAGAAATCATCAAAACACTTCCGAAA
TCGAAGAAACGCGCGCTCGAACTCGAATACGAACCGAGTACTACTAAGAGCAAAGAACGT
CTAAAAAATCGACGACAAATATCTTCAAATGGT
Ps_000039	[135	-	1]	(REVERSE	SENSE)
ATGATTTCTTCTTCATCACTCAAATTATCGCCAAGATCTTCCATATCCTCGACATCACTC
TCATCGAAATCTTCAACATATTCAATTTCTTCTTCACTTTCAGCTTCTTCTTCATCCTCG
TCTTCTTGTTGTTCT
Ps_000041	[212	-	93]	(REVERSE	SENSE)
ATGCATATTCTGCATATGTGCGACATAAGATTGATGGTTGATAATTATGATCAACTCTTA
CGTGTATTCCGTTTTAAACTCATGATTCAGCTCTTAATAATTTTGGTGAGTACTTTTATT
Ps_000045	[15	-	131]
ATGAGATGGGAAAGACGAGGTCTCTATATGATGGTTTCTTGGTTTGGTTTTGATAGGTTA
AATGTGTGGGAGGAAGAGCTTACAAAAGTCTTGATCAATTCTTATTTAGGCGGTGGC
Ps_000047	[159	-	34]	(REVERSE	SENSE)
ATGGCTCATTTTAAATGTTTGCTAAATAAACGTATCACAAAAATTTGTCCTGGATTGTAT
TTTCAATATATCTTTATATTTTATTTCTCAAGGACAATTTTGTTATCAACTCTATCATCT
AAGATC
Ps_000048	[114	-	1]	(REVERSE	SENSE)
ATGTTATCAACTTTGCTCCTTCTACAACAAATTCCTTCATTAAATCCTGAACCAACTTCT
TTGATTCTTTTGTCTTCCTGGCCAAAAGGTGAATTATATTCCTCTTGCTTTTTC
Ps_000049	[215	-	3]	(REVERSE	SENSE)
ATGGAAGAAGATATTTTGGCTGAAGCTACTGTTGGTGCAGAAGCTTCAGATGCTAAAGAA
ACTGCAACCCTAGGTATGATTTATGATCCTATCTCTAAGTCAGCTTTAAATTCTTCCAAT
CCTCTACCTGAAACCAAAACAATAACCCCTTACAATTTCCCAACACAACCCTCTTTACAC
ACTCCCTCACCAAAACATAACATGGTTCTACCT
Ps_000050	[282	-	413]
ATGGGCCCACATAAATATCTCCAAATAAGTGAGTATTCGGAAAGAGCTTGTTTCCAGCAT
TTCTCCAATTTAATAATTCTTAATATTCCTTTTCTTCTCCCTATACCAGAATCCCAAATT
CCCAATGACAGA
Ps_000050	[341	-	225]	(REVERSE	SENSE)
ATGCTGGAAACAAGCTCTTTCCGAATACTCACTTATTTGGAGATATTTATGTGGGCCCAT
TCCCTATTTGGTGGGACATACCTCCAAATTTGTGGCACTTACATGAAATTCATCAGA
Ps_000052	[163	-	2]	(REVERSE	SENSE)
ATGGGGGAAAAGGGGTTTGAGCCTACACCAACACGAAGCATGCAAAAACATGAAGAAATA
ATATACAAAGACTGCCAAGTTGGAGTTGTGGCAACCAACTTTAGCTTCCCGCGAGTGCTT
TTTTCAGGTAACAATCAACTCGTTCTTCTTTGCCTCAACTTT
Ps_000056	[173	-	54]	(REVERSE	SENSE)
ATGACTTGGTACTGCTGGACAGTGTACAGCAGTGTAAAGTTTACCTACTGCCCCCTTTTC
CCCACATTTCTAGACTGGTTTTGGATTTTCAACTTTTCAGTCAAAAATTATTTTATTTTT
Ps_000057	[220	-	2]	(REVERSE	SENSE)
ATGACGCATCAAAAAAATAACAGTGATTTCCATGTCAACCCGTTTTCGACCTTAGTTCCA
GTCGCCGATCGCGGCCTGCACCACCGCCAGTGCCGCAACGGCTGCCGTATCGGCCCGCAG
GATGCGCGGTCCGAGCGGAATGGCGGTGATGAAATCGAGGCTTCGAAGCCGCGCCCGTTC
CTCTTCCGAAAAGCCGCCTTTATAACATTATCATCTATT
Ps_000059	[4	-	129]
ATGGCGGAGGAAATCGAAGTAGCTCATGCAGTCCGCGACGGTTTTGGACCGTTCGAAGAA
GTGTCCGCGCCATGTAAGGAAGAATCGATAGTCTTCATAACGAGAGTCACGGGCGAAGTC
GCGCTG
Ps_000059	[137	-	30]	(REVERSE	SENSE)
ATGAACTACAGCGCGACTTCGCCCGTGACTCTCGTTATGAAGACTATCGATTCTTCCTTA
CATGGCGCGGACACTTCTTCGAACGGTCCAAAACCGTCGCGGACTGCA
Ps_000060	[73	-	177]
ATGGAAGAACAAAAGGAACATGTTTTTTGTCTAAGTACACGAGCATGTCCAAGTTTCCAA
GCACTTGTGTACCTTGTTGGACAATATGTTGAAATACTCTTTTGT
Ps_000060	[118	-	11]	(REVERSE	SENSE)
ATGCTCGTGTACTTAGACAAAAAACATGTTCCTTTTGTTCTTCCATGGCACTGTTATCAA
AAGAAAACACATAAATTGTTCAACAAAATTAAGCTAAAAAGAAATAAA
Ps_000062	[197	-	84]	(REVERSE	SENSE)
ATGAATAGGAAGCAGGAGTTTTTTAAAAAATACACTTCTAGTCTCTTTGATTCAAATGCA
ATTGTCTTAATTTTTCACAGAATCGCACAAATGAATAAAGAAAAGTCATCTACT
Ps_000063	[31	-	156]
ATGTTTACTCTTTATTACTACGATATTATCGGTACACTTGTTGAGAAGTCATCAAGTTTT
TGGTGTCGTTGTTGGGGACTTTTGATCATTTCAACAAGGAAATGCTTGTGCAATGTTTTG
CTTATT
Ps_000067	[10	-	132]
ATGAAAACATCCAAATTCACAAAGTTAAGAAATGCATGTGTCACATATACACCTCTCAAT
TATTGGTCATGCATGGTTTTCCATGTGAATCGATTATGCAACAAAAGATTTGGAGTGGAG
GAA
Ps_000067	[45	-	161]
ATGTGTCACATATACACCTCTCAATTATTGGTCATGCATGGTTTTCCATGTGAATCGATT
ATGCAACAAAAGATTTGGAGTGGAGGAATAAAAGATTTTTTTTTTTACTTTTTAAAT
Ps_000068	[83	-	193]
ATGATTATTCATCAAAATTGCCGGTTACAATTTGACACCATATTATTCTTAAAATTCCAC
TCAAAAGAAAGCCTATTCGCTCAAAGCCATATTCAGCAGCTCTGCAATATG
Ps_000070	[209	-	99]	(REVERSE	SENSE)
ATGAAAGAGGGGCGACTGGGAAAGACATCGAAGAGTTTAGTACTAACCAACCTAAATTTA
ACAATGAGGTCGAAGACAAAAAGCCAGTGGGAAGAAAGCTTTTCTCTCCTA
Ps_000071	[102	-	206]
ATGTGTTCCGTCCACATGTATTTTTATTTTGGCGGGACGAACGAAACGGGTAGGTGGACT
CAAAATCCAAACCCCGCCCGTCATTTTTTGACGGGTGCGCGGCTC
Ps_000071	[185	-	81]	(REVERSE	SENSE)
ATGACGGGCGGGGTTTGGATTTTGAGTCCACCTACCCGTTTCGTTCGTCCCGCCAAAATA
AAAATACATGTGGACGGAACACATAATGGGGCGGGGTTGGCTCGC
Ps_000071	[118	-	2]	(REVERSE	SENSE)
ATGTGGACGGAACACATAATGGGGCGGGGTTGGCTCGCTAGCCCGTTAAAAAAAATTGAA
AAAAAAAACTCCCTAAAAAATATCCATGACCCATTTTGTGAACAACAAAAACAAATT
Ps_000072	[86	-	256]
ATGGGTCGTGCCTCCGGTTCCAGCTACGTTGACAATCTCAACATCGGAAAATTGAATTAT
CTTCCCACCCACATACGCTGTAGTATCATATCTCCAAGGCACTCCCTTGGTGTCTTGATA
TGGGAACGAACCAGGAAGACAAATGTGAATAGGATGGATCCTCCAAGGAGA
Ps_000073	[173	-	3]	(REVERSE	SENSE)
ATGAATTCAATTTCTCAACCATATCGCGAGTACACTTTTCGGACTTCCTCTCAAGATCTT
CCTCCTTCGACTTATTTCTCTCCTCCTTGGCCAACCTCTCTTGCTCCTCTTGCTCCTTCT
AGACGGTCTCCCGCACCTACTACAACAAGCTCTCCCCCTCCTCCTGAATCT
Ps_000074	[204	-	94]	(REVERSE	SENSE)
ATGGATGAGGCCTTTGAGATTACACTTTCCACTACAATTATCATGAGTCTATTGTCTATG
AGGCACTTCACAAGAACTTTCTCCAGTGATAGAAACTGTTGTGATCGATGG
Ps_000077	[110	-	3]	(REVERSE	SENSE)
ATGAGATGTATTGATTTGATTATGGGTCCTAATGAAACCCGAGGGGTTTTAAGGCCCATG
AATAACCTTAATCTAAAAATAAATAAGGAGCACAAAATATGTAAAAAA
Ps_000078	[35	-	178]
ATGAGACGCTTGACAAATTTAAGTCTTAGGACTTCACTTTCTTTTTACGGGCAGCCGGAG
ACAGTTAAATTTGGTAGGGAATACACTTTTTACCAAAACTTAGAGGGGTCTCTATGTGTT
AGAATATTAAGTTTAGAGTTGTGC
Ps_000082	[192	-	70]	(REVERSE	SENSE)
ATGGACTTGCAAGGTCAAGATTACAGTATCAAAAAGCATAAAAAATCAAAAATTCTCAAT
TTTGCTTTCTGTATATTTATTTGCTTCTTTATATTTGTAATTGCTTTCCTTCGTCCTCTT
ATG
Ps_000084	[148	-	264]
ATGTTTGTAATATGTATGTTGTATCATACGTTTCACAACGTAGCTGATTTTTTTTGCATC
ATTTTTAGTTTTATGTATGTAAAGATGTGCAACATGTGGATGGATGGAATTGACTGT
Ps_000084	[174	-	1]	(REVERSE	SENSE)
ATGATACAACATACATATTACAAACATCCATCAATGACCCTCATCTATCCCACATACATT
AAAAAATTCACGCAAATCACACTTGTGACCATATGTCTGCTCACGCTTATTCCTCCCCTT
CACACTTTCTTCATTTCCACTCACACACTCACTAAAACTCCCTCAAAAATTCAC
Ps_000087	[202	-	95]	(REVERSE	SENSE)
ATGTTATATTTAGATTTTGATATTTTTAGCATTCTATTTTATAGTTCGAAACGATTTATT
TTGACTTCTAACAAAACATTCAGTTTTCTACAAGGTAAACAAATTGGT
Ps_000088	[251	-	33]	(REVERSE	SENSE)
ATGCTTGTTATGTGTGTGACCTTTGATTCCATAATAAAAACAAGTAGGTTGAAAATGACT
TCTATATCTAGGAACATAATTCTTCTTCTTAGCAATCATTTCCTTTTTATGACTTTGATG
CACACTTTTAGAATTGTTTACTTTCTCTTTAACAAATTGTTCACTTGCTTTAACAAAAAT
GGTCTTATTTGTGCTTGGTTTGGAAAACTTAGAATATCC
Ps_000098	[27	-	131]
ATGGTGTTTTCTATGAGATTTCAATTTAATTATGATAAAGTTGGAATTTTGACTCACATG
TACGAGATTTTTGATGTGTTTGAGCACATTGTGTCCACCTTGTTT
Ps_000099	[50	-	232]
ATGCCCCTAACAGAAGTTGATGTGAAGTTGGGGTGTTCAAAACTGAATCATCCAAATAGA
AAATTGCAAACCAAACAAAACCAAATTGAAACAGCAAATAACCGCATTTGGTTCGTATGT
GTTTGGGGTCATTTTTTAACAAAATCTCGCGATTCGGTTCGGTTTGCAGTTTGTATTTTG
CAA
Ps_000101	[42	-	227]
ATGTTTTTTTTTCTTTTTCAAATTCAAACAAAACTAATCATAAGCAGACACATGGAAGGG
GAAAGAAAAAACAAAAAAATAATCATATCATTCCTCTCTTTCATGCTTGACATAGTGAAA
CACATAAAAGTAGAGGACCAAAAAAAAATTGTCGCTTTCAAAACCCTCTCTCTCACAGAC
ACCCAA
Ps_000104	[240	-	124]	(REVERSE	SENSE)
ATGAGTTTGGTTAATTTATCCATTGATTCCATTCGATTTAGATTATATTTTAAATTTGTT
GAACTTGAATTGAGTTTAATTATTATTGAAGCGGTTCTTACTTTTTCTTTTATATTT
Ps_000105	[66	-	230]
ATGGCTGCAGTCGGCACTTGTGTTGCTGCCCTTGCTGCTCGTTTGTGTACGGGTAACGGT
TCAGCAACGCGCTTCAAGTATCCCTTCGACCACCTGCTTCGCTTGGCTCGCGACTCAGCT
CTCTCTTTCACGCAGACATTCACCACACACCACCAATCGCAGCAG
Ps_000106	[143	-	3]	(REVERSE	SENSE)
ATGAAGTTGAAAGTGTCGCTCTTAGCTTTCCTTTCGTTTTTTAAATTCGAAATCGAAAAG
TGTCATCTTAGCCTTCCTTTCGTTTTTCGAATTCGAAATCACAAAGTAGTCTTCCTTTCA
TTTTTTGAATTCAAAATCGCA
Ps_000109	[134	-	6]	(REVERSE	SENSE)
ATGCAACTTTTCATCACTTATATCCTCAGCATTTCCCAAGTTATGAAACTAATAGTGCTT
ATGGATATTATGCTCCAAATTCTACAAATGTTTATCATCCCGCTGGTACTGAGGGTTGGA
CTGAGTACT
Ps_000110	[196	-	2]	(REVERSE	SENSE)
ATGGGACTACGTATGAAGACTCATCATCATCGTACTTTCCGACTCGTTCGGTTGATAGTT
ACATTCAACCAATATCTTACACGCAAACTTCTCAACAATATTCATCCCAACCTACTTCTG
ATCAGTATACAACAGAGGATGGACAATATTATTCTTATACCACAAATCGGACACATACTT
CAAGTTATGGCCTTC
Ps_000111	[48	-	176]
ATGTATCTAAATATAACATATAACATTAATTGTATATTATACCTATTTTTTTTTTTTTTT
AAATTATCAAAATTTTCTGTCCTAAGGTGGCAACGCCCATTCTTACTTCCCCTCTATCCT
CACTGCCAG
Ps_000112	[21	-	221]
ATGAGATTTCTAAAATATAGTTTCTTGTATAAGTTTGGGATTGGCTTTTTGGATCTCTCA
ACAAGTTCCCTCCTTCAGAGACAACACAACACAGGACTTGTACCAATTCACCCTCTCTCC
CAAGGACAAATAAGGAACCTTCAAGTTAAGAGTATCATTGTACAAGATAATATATCTTCT
CACCCTACAAGTCAGTTTTAT
Ps_000114	[200	-	33]	(REVERSE	SENSE)
ATGATCCATAGTGTTCCACAAACCAAGGGCTTGGGGTTCATCTATAAAGCCTCAAGACCC
ACCGATCATGTTGAGGTGTGCATAAGCCACCTTAACCCTAATCTTTATCCTCAGGCATCC
CCACAAGCTTGGAGGATCATTCAAGTCATCTCACTCACTCTCCAAACC
Ps_000116	[18	-	221]
ATGATGGCAAAGACCTCAACGGCATCGATCGCTCCTTTCCGCGTCGTCCGCTCGGCACTC
TCCCACACTCGCTCCCTTCCAGTTGGATCTCGCCAATGGATGAGCTTCAATTGCACCCAG
TTCTTTTGGGCAACAAGCTCTGTCCTGATAATTGTCGAACGAGCAACTTCTGTTGCCTCG
CTTGACATTTCAGGTTTTTTCTTT
Ps_000116	[205	-	2]	(REVERSE	SENSE)
ATGTCAAGCGAGGCAACAGAAGTTGCTCGTTCGACAATTATCAGGACAGAGCTTGTTGCC
CAAAAGAACTGGGTGCAATTGAAGCTCATCCATTGGCGAGATCCAACTGGAAGGGAGCGA
GTGTGGGAGAGTGCCGAGCGGACGACGCGGAAAGGAGCGATCGATGCCGTTGAGGTCTTT
GCCATCATTCGTCAGGCGGATCAA
Ps_000122	[53	-	169]
ATGGTCATGCACGTGTATCCCGATTTAGTGAAGACTCTAGGAATTCTGCCTCGAAATTCC
ATAGGAACCGGCCTAAGTTTCACAATCACAAAGGTGAGTCTATCAAGAGTATTATTG
Ps_000122	[207	-	1]	(REVERSE	SENSE)
ATGGGATCTATACTCTGTATGAGAGAGTACCTAGACTACAATAATACTCTTGATAGACTC
ACCTTTGTGATTGTGAAACTTAGGCCGGTTCCTATGGAATTTCGAGGCAGAATTCCTAGA
GTCTTCACTAAATCGGGATACACGTGCATGACCATTAAAGCATATACTATTAGAATACAC
CTTAAGAAAATGTTGTGTGCGGGTCTG
Ps_000126	[195	-	1]	(REVERSE	SENSE)
ATGTTGGCTTTTCGCCGATCTTTTGCCGATTTTGCTTTGCGGTGGTGTTTGCCTCTTGTG
TTTTTAGTTTTCACTTTTTCTTTTTTTCGTTTCTCTTTTATTCGCCTTCTGCTCTGCTGC
CTTCTCTTGTATGGCTCTAGGTTTAGTATTCCGTCTTTGTTCTCGAGCTCTTCTTTTGTG
GTTGTTGTTCTTTGT
Ps_000128	[26	-	163]
ATGATTAGATCGGAAACCAGAATCAAAGAAATACAACCTCGAACTCCCGTACTGGAAATC
TACCGATTCACACTCCAACGTCTATTTCACTCCACAATCTGTCGATTCATAGCTTCACCA
ATCGTACGCTTATTGAAC
Ps_000130	[261	-	151]	(REVERSE	SENSE)
ATGCCTAATACTATCGACTTTGGTACGCAGATAGTACAGTGGCTCATTAGTGGATCTAGG
ATAGACTATCATATATCTAATACCTTTGAGCCTAATTCAACCCCACTAAAC
Ps_000131	[201	-	1]	(REVERSE	SENSE)
ATGTTTTCACTTTCGTTTTTTTGTTGCTTTTTGCGTTTTGGTTTCTTTGCTTATCCTTTT
TTATTTGTTTTTATTCCTTTTACTATTTCCTTTTTTCTTTCTTTTCTTTTGTTCTTCGCG
CCCTCTTGGTCTTCTTTTTACTTTAGGTTTTATTTCGTTGCCTTTTCCTGCCTTCGGTTG
GTTTTCGTTTGTCTCTGGTTG
Ps_000132	[8	-	181]
ATGCTCTCAAGAGGAGTATACTATTTTTATTGGTTATGGGGAGTTAACGTTCCAAACTTT
ATTTTCTTATTAACCCCTTTTCTAAGCGAATCCCTTGAAAGACACATTGTTATCATCAAC
AAGGAGGGAGGGGGAGAATGTGGTTCTACGTGCTCAACAGATATAACAAGGTTT
Ps_000134	[7	-	180]
ATGCTCCCTCATGTTGACCCACAAAGAATTGATGACCTAACAATGGTATCAGAGTCTGGT
TTGAGTGAAAGACCGGCTCACTTGTATCAAAATCGAAAGTCTTCCCCACAAGTGTATGTG
GATGAAAGAGTGTTGAGAAACAAGTGTAGGAAAATGCTCCATCATGTTGACTCC
Ps_000134	[171	-	58]	(REVERSE	SENSE)
ATGATGGAGCATTTTCCTACACTTGTTTCTCAACACTCTTTCATCCACATACACTTGTGG
GGAAGACTTTCGATTTTGATACAAGTGAGCCGGTCTTTCACTCAAACCAGACTC
Ps_000135	[89	-	226]
ATGCATTTTCTTGGAACTTTGATCTCACTCAACCTAACAGAAATGGCTTGTAAGGTGATA
ACTGTCAAGTCTATTATACACTACCAAGCCTGGCTAGTCGATGTGATTCTCAACACACTA
TCACGTCCAGACAACATC
Ps_000138	[230	-	126]	(REVERSE	SENSE)
ATGCACATTTTTAAAAAAGTAACTATGAAGTTTACTGATCTAGACATTTTTCAGATATCC
AGTCAAATTGCTGAAAAGCATTTTTTCAGTTTATCTAAAACTATA
Ps_000142	[118	-	2]	(REVERSE	SENSE)
ATGTTTGATGCATCACAACGTGAAATATTGATGTTGATGCGTGGCAATTGTTTTAATAAT
TTTTTAAGATCCAAATTTTGTCAAGGATATTTGAGACACAGACCGATCAAGCCTCTC
Ps_000150	[225	-	49]	(REVERSE	SENSE)
ATGTCGAATCAAAATACAAGAATGCACGTAGATCACTCAATAAATCCCAAAAATCATACA
ACAACGCAACAAAACATAATTTATACAATCCCTAATAAGAGTAAGGTCTCTCTTCTCTAT
CCTTTCATGCTATACCCATCATATACAAGCCCTTTCTCAGATTCCTTGCAAGAATTC
Ps_000151	[101	-	223]
ATGGTCATGCTAAGGCAAAGGCACACAATGGTGTCAACAATTAGACATTCAAATGAGAAA
AACCACATTAAATCAGAAACACATCCAGTGATCCTGAAATTTTTTATGGGATATCAACAT
GTT
Ps_000154	[139	-	309]
ATGACGCATACTCACATGCATAAAAGACAAGACATGCGCCCTTACCAATGGCGCTTTCAC
ATACATCACATACAAAATACACTTTCCCGTGAATGCAACTTATCATCAAGCTTACACTCA
ACTTACTTTCAACTTATTTTCTCATCTATAAATACCGCAACACTCATCCTC
Ps_000154	[244	-	86]	(REVERSE	SENSE)
ATGATAAGTTGCATTCACGGGAAAGTGTATTTTGTATGTGATGTATGTGAAAGCGCCATT
GGTAAGGGCGCATGTCTTGTCTTTTATGCATGTGAGTATGCGTCATTGGTAAGGGCGCAT
GCCTTGTCTTTTTACATGCACATGAATATGCATCATTGG
Ps_000155	[76	-	249]
ATGTCTTATGGGTTCTTCTTCTGTGTGTCAGTAAAGCTGACTCATCACTACTACACTCAC
ACTAATCGCCAGAAAAGAATGGAGCATCTAGAGCAAGAGAAAGTAGAGCTTAAGGATGAG
ATTTCCAGACTCAATGCTTTGATGGGGTCTACGATTTCTGCTCAGAATCAGCCA
Ps_000156	[234	-	130]	(REVERSE	SENSE)
ATGAACAGGGTGAAACTCAACATGTTCTTCCCTAAAACCCTTGACTTTGGCGTATTAGGT
ACTTGTAGAAAATTAACCTTGAGTGCATGTCATATGTTGTTAAAA
Ps_000158	[13	-	138]
ATGACTTCCAGGATGACGAGAACTAGCCCGACGATTCCAATCGTGCCAAGAGCAGCTATC
CATTCCATCGTCATTCCCCCTTTCTTTCCTATTATTGTACGTTGTTTCAGTTGCCATTTG
CCCTAT
Ps_000158	[129	-	1]	(REVERSE	SENSE)
ATGGCAACTGAAACAACGTACAATAATAGGAAAGAAAGGGGGAATGACGATGGAATGGAT
AGCTGCTCTTGGCACGATTGGAATCGTCGGGCTAGTTCTCGTCATCCTGGAAGTCATTGG
ACGCCGTTT
Ps_000159	[12	-	182]
ATGCCTTACTATTTGTTTAAGGTAGACGTGTACTTCAACAGGGTGAAACCTCTTATTGAG
TTTGGGCTCCTGGAGGACACCGCATGTCTCGCTCTTCTGAGATCCAAGTTAAATAATATA
TTGCCCCACACCGAGAACAGAAAGATGAGTAAGATCGAGTTTTGTGCAGAC
Ps_000159	[252	-	434]
ATGTGGAGAACATATCATTGTAGGCTAACTAAGGGACCAATCGAGTTTGATGCGATAATT
TCTAGATCTGTCGAAGACATAATCAAGATATTGAAACGTCCAGAATCATCTAGTAGTGTT
TATGTTTTCTTATTTATTATTGTTTTGTTAAGTTATGTAATCGTCTTTCTAAGTTATATA
ATT
Ps_000159	[269	-	123]	(REVERSE	SENSE)
ATGATATGTTCTCCACATGATTTTCAAATTTTCATCGATCTTCAACTCAATAAGGTTGTA
ATTCACATTTATATCAGTATCAATTCAGTCTGCACAAAACTCGATCTTACTCATCTTTCT
GTTCTCGGTGTGGGGCAATATATTATT
Ps_000162	[228	-	1]	(REVERSE	SENSE)
ATGTGTCTTGTTACAGTAAGGTACTTCATAAAAGACCATCGTGGGAAATCAAAGTTAACC
ATCATTTCAAGTTTCAACACTCAAGTGGTATTCTACAGGAAATATTTACTAAAAAATTAT
TTTTCTAGTATCATCAAAAGCGCAGTTATGTTAAAATATCCAAGTCCATCATGCTTCCAA
CATGTACTCGTACACTTCAAAGGTAATCCTCCAACACCGGTATACAAA
Ps_000164	[126	-	1]	(REVERSE	SENSE)
ATGCTCAGGCCAAATCGTAAATCTATATTCACTCAAAACACAACTTTTGAACAATCAACT
AGTCCCATTGTTTTAGAGGCTCCTCTAGTCTCTGAAGCTACTTCTGATCAGAATGTTAGA
TCCTCT
Ps_000165	[39	-	188]
ATGCTCGTAATTAGGAAGACTCAGCCTCAACAACCTTGCTTAGGCTTCCGCTTTATCTGT
GACCCCGTCTGCAATAATTCCGTCATTTCCCTTGTATTTCACTATAAAAACAAAAAAAAA
CAAAAAAAGATAGTTAAATTCCAGAAATTT
Ps_000165	[276	-	175]	(REVERSE	SENSE)
ATGCATTTTCCTGGAAATTTCATTTTGGAAGTTAAAAAAATGTTTTTTTTTGGAAATTTC
ACAATTTCTGGTGAAATCAAGGAAATTAAAATTTCTGGAATT
Ps_000171	[99	-	212]
ATGCTCACACATGACTCTTTGTTTTACTATTTGGTTTCGTGTTTGTTAGCGGGTTCTTTG
GATAGTATTGTCGTGTGTGTTATTGCTTTAATTATTTTAAAAAGCGACTTTTGT
Ps_000173	[242	-	60]	(REVERSE	SENSE)
ATGCCGCCTGTTTGGGGTGAGGCAAGAAATCGAGTTTTTATGCAAAGAGTCGATTCATTT
ATTATATTATTTTTTAAAAACCATTTGAATTCTTTGGAGCAATCTTATTTTCTTGCTGTG
AAAAATTGTTATATTGCCATAGCTAGTTCCCAAATAGATAAAGTTTACATGGATCCTATT
ATT
Ps_000174	[31	-	264]
ATGTTGCGTATGGCGGTCGCGTCTGGCTTTTCAAAGTGGATCTGGCAGTCGTACTTACAG
CAGGTCGGCGAAGGAGTGGTGCCGAGGCGTCACCGTGCATCTCGTCAGTGGGGGACAGAA
AAAGTTGGAGAGGGGAGAGCTGTGTCTTCCGCTCCAGCGTTCAACATTTACTCGTGCTCG
TCAGAACTCGCAGAGCCGCGCCGTCGGCTTAGCTCACCTCAGTTTCTCTCGCCA
Ps_000174	[130	-	2]	(REVERSE	SENSE)
ATGCACGGTGACGCCTCGGCACCACTCCTTCGCCGACCTGCTGTAAGTACGACTGCCAGA
TCCACTTTGAAAAGCCAGACGCGACCGCCATACGCAACATTCGCTGCGCCGATACAAAAC
CTTCCCAAA
Ps_000176	[101	-	229]
ATGGTAATTGGTTATAATTCATACACTTTATCATTACCAAGGCCCTCAAACAAAAGCTCT
TTTAGTTTGAAGTGCATAATCTGGCATAGGCAGAACTTTCATGTAGCACTAGCATGTACA
TTCTTCACT
Ps_000177	[224	-	66]	(REVERSE	SENSE)
ATGACCATGTTTTTATCCAAATTGTTAAACATCAAAATCTTTCTTAATAATTTCTCGCAT
AGTTTTTATAGGTCTTCTTCTACCTCTACATCAAACTCATCCTCGAACACCTCAATAATC
TTAAACTATGTAGCATCAACACTAGATGGAAGACATGTC
Ps_000179	[20	-	145]
ATGTTTAGGATAGATTTGGTTGATATTCTTACTTTACTTAGAGGAAATATTGGCCACCAA
AATTGTAAATTTGGGGTTTGTGAATATATCAATCATCTTGTTTTGGAATTTATTATTTTG
AATAAA
Ps_000183	[250	-	107]	(REVERSE	SENSE)
ATGATACAAGTCAAAGTTAAGTCTCCCGCTTCGACCTTCCAAGGCCTATCACCAAGACGC
TCTCTTACCCAAACCACAACTGCAACTAAGTCTAATTTTGTTTTCGTTGGATCATCCAAT
TGTAATCAGGATATTGATGGTTGC
Ps_000190	[136	-	5]	(REVERSE	SENSE)
ATGCTCGAGGGCCACCTGCCGCCTGGACAAACTCTGATCAGTCACTGGCGGACGACAAAC
TATGGTGCTGCCATCGTGGCTCCTCCGCTATTGCCGACAACCGCCGCATTGCCGTCACCA
TGGTTCCATCGT
Ps_000192	[41	-	163]
ATGGTTACTGTGAAGAAAGTAATAAATTGGATTTCCACTTATGTTTTTGTTTTTTTTGGT
CTCACGGTTTTGGTTTCAATTATGTTCTTTATAACGATGGTTGTTGTTGTTTTTTCATTG
TTG
Ps_000195	[46	-	153]
ATGCTCCAAGCTTTGAATATGCTTCAATGTGCCACGATTTGCTTTGGTTTCACATGCAAA
ATTGCTCAAGAACACTTCAAGACAATGAATGAAGCATTGGAAATGGAT
Ps_000196	[9	-	188]
ATGAGCGAGGAGCGTCACGTTGAAAGCGAAAAATGCGCAGTGAATCGAGGTACTTACGTC
TTGGTAATGCTTCTTATAATGATGGAAAACAAATTCGAATTCACGGAGCAACTTCCGCCA
AAACACTACGGCGTAAGCTTCCACCAAATTCCAACAAATCGAATCCATTATCGTCCTCAA
Ps_000196	[41	-	202]
ATGCGCAGTGAATCGAGGTACTTACGTCTTGGTAATGCTTCTTATAATGATGGAAAACAA
ATTCGAATTCACGGAGCAACTTCCGCCAAAACACTACGGCGTAAGCTTCCACCAAATTCC
AACAAATCGAATCCATTATCGTCCTCAATAAATCGACATTGT
Ps_000196	[176	-	3]	(REVERSE	SENSE)
ATGGATTCGATTTGTTGGAATTTGGTGGAAGCTTACGCCGTAGTGTTTTGGCGGAAGTTG
CTCCGTGAATTCGAATTTGTTTTCCATCATTATAAGAAGCATTACCAAGACGTAAGTACC
TCGATTCACTGCGCATTTTTCGCTTTCAACGTGACGCTCCTCGCTCATCACCGA
Ps_000197	[168	-	335]
ATGCAGTTAAAGCTACAACCCCTACAAATCATTCCTCATCCTCTCCATTTGTTCGCTCGA
TTTATCCGTTTTCACATTCATGTTGTAGTTTATGGAAATCTCCCTCAACCAATCTCAGAC
GAGAAGTTCACCAAAGCTAACAGAAAAAGAAGCTTTGAAAGGCACAAC
Ps_000198	[105	-	209]
ATGATCTATTGTTCACTGTATTCTGTTACAATATCTTACTTCTGTCACAGTAGTAGAAAA
CCTGTTATTACATTGAGTTGCTGTAACAACAGCATTCGCCATATC
Ps_000204	[11	-	112]
ATGAGGTGGTTTAAATTGATCCAAGATTTACACTGTACTCCTGCAGCCATGTATTCATGT
TGCGGAATGGTTACAACCTGTTCTGACTTTGACTCCATAACA
Ps_000204	[108	-	1]	(REVERSE	SENSE)
ATGGAGTCAAAGTCAGAACAGGTTGTAACCATTCCGCAACATGAATACATGGCTGCAGGA
GTACAGTGTAAATCTTGGATCAATTTAAACCACCTCATGAAAATACAC
Ps_000205	[130	-	2]	(REVERSE	SENSE)
ATGGAGTCAAAGTCAGAACAGGTTGTAACCATTCCGCAACATGAATACATGGCTGCAGGA
GTACAGTGTAAATCTTGGATCAATTTAAAGCACATCACAATAAAACAATACCTGAATATC
AACCTCCTC
Ps_000210	[181	-	68]	(REVERSE	SENSE)
ATGTCTTATTTCTCTAATTACCCGCTAGTTAACTCTAGCAAACTTGGTGTAATGTGGTTT
TTATTTTCACTGATGTACTGGTTGTACTTTCCCATTTTGCACATCTTGTCCTTT
Ps_000212	[182	-	415]
ATGATCATTTTTGTTGGTTGTGTACAGTTTTTATTTTATTTTCAAAATTTGTGTGGGATT
ATGGGTATAATGTGGTGTTATTTTTTAGGTATTTGTAGTAGTTGTTGTTGTTTATTGTTA
TTTGTTTTATTGAGGTGGAATGATCATTTTTGTTGGTTGTGTACAGTTTTTATTTTATTT
TCAAAATTTGTGTGGGATTATGGGTATAATGTGGTGTTATTTTTTAGGTATTTG
Ps_000214	[173	-	274]
ATGCTCCAACCATCATCATTGGGAAGTACATCTCATGTGTGTACGTGTACACCACTCTAT
TCCCATGTTGACATGCTTCATCCGTTGTGGGTGCTGATTTCC
Ps_000214	[105	-	1]	(REVERSE	SENSE)
ATGAAACTCAAGGCGGAAATTAAAAGACAAGAGATGATCATGACAGCAACAGGATGGGAT
CCGGAGGCAGGCCTCTGGCAGCAACAAACAGGAGGGAGGGAGCAC
Ps_000215	[65	-	208]
ATGAAGAAATCTCCACCAGCGACTAAGGCGATTGAAGAGATAAAGGTAAGAAACAATCTT
CATATTCATGATGATCTTGTCTTTTCCTTATTGTTGAATGTGTATGGAAATCATGATCAC
TCTTATTCGAAAACCCTCATTTTA
Ps_000217	[67	-	174]
ATGAATGTAGTTTTTAAGAGGATTGTTTTTGTCATCCAAAAGGGTAGAGGTGCAGTTTGT
TGTTCGTTTGCCTTCTATTTCTGTATAAACTTGATTCCGCTAAAACTA
Ps_000218	[121	-	222]
ATGACCTGGTTTGACCATACACAGAGTATCAAAACAAAGACTAATCAAATCCATAATTTT
AGGGCAAAGCACCCCCATCGAAAATCTTCATACCACAATCCA
Ps_000219	[128	-	3]	(REVERSE	SENSE)
ATGCGTTTTTTATTTTATTTTATTGCTTTGGTTTCGGATCGGTTTTTATTTTCCCTCTTT
TCTTTTAGTTTGCTTGCTTCTGTGATTTCACAATTTTCTGCGTTTGTTGTGATTTGTAGA
TTTTTG
Ps_000222	[54	-	209]
ATGTTGTTGTATGATGATGAAGAAAGATTTTTTTTTTGTGAACTGAGAAGAAAAAGTGGA
CAATGGTCAATAGGGAGAGAAAATTACAATTGGTGGAATTGTGAATTGGTGAGAGGTATC
AGACGAGTGTTGGAGAGACTGAGGAGGTATCCAATG
Ps_000222	[251	-	123]	(REVERSE	SENSE)
ATGAAAAAACGACAAAAAAGGAGAATGAAAAAGGACCACTCACATTGGATACCTCCTCAG
TCTCTCCAACACTCGTCTGATACCTCTCACCAATTCACAATTCCACCAATTGTAATTTTC
TCTCCCTAT
Ps_000223	[23	-	202]
ATGATTAACCAAACAAATTTAGCTAAAATAAACATAGATAATTATTGGAAAGCTTCAGCA
GAGACATTTGCCCTCCTGATTTTAGACAATAATTTGGATAAGTGGAATATCAAAATCTGC
AGACTACAGAGTGACAAGCTTAAAGAAATAACCAGACACAGATATCTAGCTAGCATGCCT
Ps_000223	[198	-	67]	(REVERSE	SENSE)
ATGCTAGCTAGATATCTGTGTCTGGTTATTTCTTTAAGCTTGTCACTCTGTAGTCTGCAG
ATTTTGATATTCCACTTATCCAAATTATTGTCTAAAATCAGGAGGGCAAATGTCTCTGCT
GAAGCTTTCCAA
Ps_000226	[1	-	162]
ATGCTTTTTCTTGTTTTTTATTTTGTTGACAAATTGCTTTTTTCTTGTTTGGATCTATTA
TTGTTTGTTTATATTCAATATTGTCGTTATATTACTTTACTTTTAAAATGTGACCCTCAC
TCATCATGGTTATGTTTTCTATTATTTCATTTTACTTTACTT
Ps_000228	[19	-	126]
ATGCACATTGTTGAGCAAGACTTTAATGACCCAAATTCCAATTCTTTTTATGATGTAGTT
GAGAGACTCAAATTTCACATTCATAGTAACTACCTTATAATTAAATCC
Ps_000228	[102	-	1]	(REVERSE	SENSE)
ATGAATGTGAAATTTGAGTCTCTCAACTACATCATAAAAAGAATTGGAATTTGGGTCATT
AAAGTCTTGCTCAACAATGTGCATAAATCTAATGTCTATATC
Ps_000235	[42	-	158]
ATGGATTTGTGGGATGTGGTGGTTGAAAGTTGTACTTTCTTTCAAGATTTCAAGCAACTT
GGCATGGGCTATGTGTACTGCACAAAAAGGACTTTGAACATGCTGCAAATAACATTC
Ps_000236	[236	-	111]	(REVERSE	SENSE)
ATGCTATACCTCGAGCACTTTGGAGTGATTTGTTTTGCAGGGGCTTTTGATCACTCGCAG
GTATGCGACATACCTGTTAGTTTTCCTAAAGGGGGGTCTTTGGTTTTCTTGATTGACAAG
ATTTCT
Ps_000240	[207	-	91]	(REVERSE	SENSE)
ATGATAACAGAATTGAGATCTAGATCTAGAAATCCAAAAATTCTTCAACTTCTTCTCTCA
ACTTTTCTCCAAATTTCTTCACAAACCGTGCCAAGATCTTCATCAATCCTTCATCCA
Ps_000244	[154	-	2]	(REVERSE	SENSE)
ATGGAGGAACCATTGTTTCAAAAATTTAAATGCTTCAGACGTTATGGTGGTAATAAATCT
TATGCCAATATCACTCTACGTGACAAAGGTGAAAATGTTATTGAGGTTGTGTTATGGGAT
GATTATGGGAAACAATGTCTGAACTTGCCAAAC
Ps_000245	[69	-	200]
ATGAGTACCAGATCAACGAGGACTCCCAACCTGAGGTTATTACCAAGCGTACTGAGCAAA
GACTCGAGTATGTGCAAGAGTTGGCCATCAGATATCTTCGTCCACCAACTCCACCACCAC
CAGGTGAGATCT
Ps_000245	[156	-	10]	(REVERSE	SENSE)
ATGGCCAACTCTTGCACATACTCGAGTCTTTGCTCAGTACGCTTGGTAATAACCTCAGGT
TGGGAGTCCTCGTTGATCTGGTACTCATCAATTGGAACAACACCCTTCCAGTTAATAACC
TCGGCCTTGTTAGCCCAGATACCTTTT
Ps_000246	[214	-	92]	(REVERSE	SENSE)
ATGAATCCTCATAAGCCACAATACATATGTGAGGAAGGAAAAATAAGAGTTTCAAATGAA
GTAGCCTTGTCCTTACATAAAGAGACAATTATTCTGCAGAAGATGCAGCAGCAAATTATG
CAT
Ps_000248	[96	-	209]
ATGTTCAGATGTCTTGGAGGATGGCACTATGCATTGCATTCATGCATCTGCATCATTCCC
ATTTTGCATTTATCTGCATCTAACTCATGTTTATCCATATGCAGGGTACATTCT
Ps_000249	[154	-	47]	(REVERSE	SENSE)
ATGAACTATACTCCTTTGGCAATTTTAAGGCTCCATCTTACTCTTCTAGTATATCACCTT
GTGTGCACACACTCATTAGTTGCAATTTACATTCAACACATGTACATA
Ps_000255	[125	-	24]	(REVERSE	SENSE)
ATGCAAACGGTTCAGAAGGTAGGAACGAAGGTTGAGAACGAAGAAACGAAGGCCGAAAAC
GAAGGAACGAAGGATGAAACCAAAAGAGGAAGACAAATCTAT
Ps_000259	[17	-	142]
ATGTTAGGTAGAATTTGCCTTGAGCTGACTGTATGTGTCATTCATTCGAGGGTTCATTTC
CTAAAATATTATGATTCTAGGTGTCATAATATGGGATTCATTTTATACAAAGCTCTATAT
TTTTCT
Ps_000259	[87	-	218]
ATGATTCTAGGTGTCATAATATGGGATTCATTTTATACAAAGCTCTATATTTTTCTTAGT
ATCGTTTCACTGTTATTATTTGCTATCTACTTAGATTCTCTCTGCCCATGTTTTGAAAGT
GAGATTAATAAT
Ps_000262	[137	-	250]
ATGACAACATTTTCCCCCTTTTGGAAATATTTGCATTGGCAGGATTATGTTCTTAAGTTT
TGTCTTCGTCCATCTCTGTTGCAGGTTAAGTACAAGATTGCATCTTGTCATTTT
Ps_000262	[247	-	98]	(REVERSE	SENSE)
ATGACAAGATGCAATCTTGTACTTAACCTGCAACAGAGATGGACGAAGACAAAACTTAAG
AACATAATCCTGCCAATGCAAATATTTCCAAAAGGGGGAAAATGTTGTCATCAAGAAACA
AGTTCACTCTACCTCGTTCTCATTGATTGC
Ps_000265	[224	-	111]	(REVERSE	SENSE)
ATGATGGTACCCCAGCTTCAATATTATCACATCAACCTTTCTATTGAGAAGGGCTTAATA
GGCTTTCAACGCCAAACCAAACAGGTGCTTACTGTTCCTTCTTCGACTTGCTAT
Ps_000267	[19	-	141]
ATGTTGCAGATGTTGTTTGTTTTCCCGACTGAGTCTTTCCATTGTAATATGCCTAGCCCC
CGCTCTATGAAAAAGAGACTGAGGACTCAATTGTCCAGCTTTGGATCTAAAAAAAGAGTT
GTG
Ps_000269	[75	-	185]
ATGAATTTCTCTTTAAATCTGATATTATTTCGAGAAATCCAAATAGCATTGAACGGAAGG
ATAAAAGCAACATTAAAGATTAACAATCAGATTCATGATTGGGAGGATGTC
Ps_000269	[147	-	1]	(REVERSE	SENSE)
ATGTTGCTTTTATCCTTCCGTTCAATGCTATTTGGATTTCTCGAAATAATATCAGATTTA
AAGAGAAATTCATCAATACTTCTTCTTCTATTTCTTTTATTTTACCGGCTTGTTCTAGAG
CCAGAGCTTTTTCCTTTATCAATATTC
Ps_000270	[260	-	159]	(REVERSE	SENSE)
ATGAAATTAATATGGTTTGCATTTGGTTTTAGCTTGGATTTTGATTTTAGTCTGAAATTC
GAATTACTGCTACTGCATCTCACTTACAGTGGAATGAAAAAC
Ps_000272	[67	-	204]
ATGCGATATGGCATTAAAAATTGCATCACACGCGCGATGATCACTTTTCTAGGTTTTTTT
TTACGCGTTCTGGTCCATTCTGACGCCTTTAAACGGGGTTTTTCTACACTTTCACAAGGG
TTACGAAAAATTGGAGAT
Ps_000273	[143	-	3]	(REVERSE	SENSE)
ATGATTCTGACTTTTTTTGGCGGGTTAATATTAGTCTATTACATCCAAATTTCTGAAATA
GCTTGCTGCTGTTCTTGGCACAAATACTTGCCAGGAATACAGACCAAAAGAATGAAATTA
TTTCTATCTCAACTCCCTTTT
Ps_000274	[51	-	185]
ATGAAAGAATTATATTGTTTAAATGACAACAAAATATCAAAAAGCAATTTTTTCAAAAAG
ACTCAAGATCTGCTCAATAACATAAAAAAATCACGCTTGAAAAGTGTTAATAATTCAGAG
TCAAAGGCTGAAGCC
Ps_000276	[167	-	3]	(REVERSE	SENSE)
ATGATGATACTAGTATGTTGCATTATTTTTATCGATAAGACTATAACTCTTGTCGAGGCA
CAATATATACTATTATTTAGGGACTTGGTTGGATGTAGGAAATATAGTTGGGGAGCAACT
ATGTTGGTCACACTTTATAGATATCTAGGAGATGCTTCCATGTTT
Ps_000279	[123	-	1]	(REVERSE	SENSE)
ATGGTTTGTCAAGATTTCAAAATTATGAGGCTTTCAGTTAAGTATTCGCGCACAAACCTT
TTCCTCTTTCTTCCCTTCCATTTCTTCAAAGTTACAAAAGTGAAACTCCAACAAAACCTC
CAC
Ps_000280	[104	-	208]
ATGCTAGGTAGTAGTTTCCCAACAACACTTATCATATGTCTAGCTAATATTGTCCCTCCT
TTTATTAAATGGGCGACAGTATATGCCTCTATTAGTCTTGTCTAT
Ps_000280	[186	-	290]
ATGCCTCTATTAGTCTTGTCTATTAAAGTTGCACCTGCATTTAGATTTTCATTCATTCTT
GACTTCTTGTACATGATATTATACTGTCAAATTATAACATTTGTA
Ps_000280	[259	-	146]	(REVERSE	SENSE)
ATGTACAAGAAGTCAAGAATGAATGAAAATCTAAATGCAGGTGCAACTTTAATAGACAAG
ACTAATAGAGGCATATACTGTCGCCCATTTAATAAAAGGAGGGACAATATTAGC
Ps_000282	[82	-	249]
ATGATTAAGGATGATAAGATACTATATTTATTATCTAATTTCCTCTATTTAGATATCATA
GATGAAGATGGGGTGTATGATGGGGCTATGAGTATACCACCCTCAGGTTATCTGTCCGAA
GTCCTTCTGAATTTTTATTTAATACATCTCGATAATATTTTTACTAAA
Ps_000284	[11	-	196]
ATGGTCTCCGAAAATGGAATGGAAATTGAATTTGTTGCTGCAAGCATTATAGAAGGGGAA
ATAGAAATGGAAATTGAGGAAACAGATGTTGAATTAGAGGTCAAATATTGGGAATCTTCT
CTCATCATGTATGTTATTGGACAAGACCTAAGTATGAATGTTGTGAAAAATTATATGACC
CGTTTC
Ps_000284	[138	-	1]	(REVERSE	SENSE)
ATGATGAGAGAAGATTCCCAATATTTGACCTCTAATTCAACATCTGTTTCCTCAATTTCC
ATTTCTATTTCCCCTTCTATAATGCTTGCAGCAACAAATTCAATTTCCATTCCATTTTCG
GAGACCATGTTTCCACTT
Ps_000286	[43	-	168]
ATGTTGCCTTCTGATCCTCAAGGCAAGCGTGGTCCCAAGCACCCTCTTCCCGATGTTGTT
AAAGTGCACAAGCCCAAAGAAGATAACGAACAACCCCACACCGTCGAGCAGAGCACCAAC
CAACAA
Ps_000286	[95	-	202]
ATGTTGTTAAAGTGCACAAGCCCAAAGAAGATAACGAACAACCCCACACCGTCGAGCAGA
GCACCAACCAACAATAAGCGCGTGTTAGTTTTAATGACGAAAAAATAT
Ps_000288	[122	-	18]	(REVERSE	SENSE)
ATGACAATTTACTATCAACCCATAATAATATTATTTCATGCTTTTACAATTTTTCCCTTT
CCCTCAAATTTAATTATACTACATGTTGGACAAATTAATAATCAA
Ps_000295	[106	-	2]	(REVERSE	SENSE)
ATGTGTCAAACATGCAAGTTAGAGGGAAGTCATGTGTCAATCATGCAAGCCCTATCACCA
GTCCAATTGGCACTAGCTTGTATTCCTTGTACATGGGCGCAAATC
Ps_000296	[108	-	1]	(REVERSE	SENSE)
ATGACAAAATCAACGGCCACGATCCTCTATGAGATCACAACAACGCGTCCATCTTTGCCT
TATCGGACTTCATTGAATCAATTCTTTCCAATTTTGACTGCTACTAAC
Ps_000298	[298	-	161]	(REVERSE	SENSE)
ATGTTCTCTCAGTTTCTATGTAAGATAATGGATCAGATGGGTTACAACATGGGAATGAGA
ACTGTAGGGGGCTTGACCTTCCATCATCGCTTCCGGGTATTCAATCGGATTTGGATCCTC
TCCTTTTCTTACTCATGT
Ps_000300	[65	-	229]
ATGTTTTTCCGAAACAAACATACAATTGAGTGTTATTGGTTATATTTGGCACCATCTATT
TGTCCCCTTTTTTTTAGGAATCTCATTGGAAGTAATATTTATTCAGGTTATCAGAGAGAA
ACTCTGTTCAATGATGGGTTCAAAAGAAAGCGATCATCACCAGAT
Ps_000305	[91	-	300]
ATGCTACATCGTGATTGCATTGTATCGTGTGATAGAGCTGTTACCGATTCTCATTCACAT
AACATGTTTGCGTTTGGGATTAGATTTAAGCCGTCTTGGCTGCTATGCCGAACTGGGGAT
AAAACCACCATTTTTCATCAATTTATGAGTTTTAGAACTATTTTTTTTATGGTATTGGGA
CTTCTTTTGTTATTTGATTTGAAAATATTA
Ps_000305	[452	-	330]	(REVERSE	SENSE)
ATGAAAAATCAAAATCTACAAGCAGAGGGTCAGGAAAACAACAGTTTCACTTCAAAAAGA
CAGTACCACCGGTATGTCACCAAGGCAGAAAGCCGAGTTATAAAGTCAACTTTTTTGTCT
GAA
Ps_000305	[110	-	3]	(REVERSE	SENSE)
ATGCAATCACGATGTAGCATCACAAAACTGCGTAAAGTAGTACTATTGATAAATCAGGCC
CTTAACTACAAAACAAGACAAAGCCCTACATTCACTAAAACTGAACCA
Ps_000306	[77	-	205]
ATGACACAGGTGACATCATCAGACCCAACATCTACTAGTTTCGACAAGGTAAACCTGAGT
CAGAATCCTTGTTTGGCGGATATGTTTTATATTTCTACCAGTTATGTTATATTAATTAAT
TGTGTGTCA
Ps_000306	[107	-	3]	(REVERSE	SENSE)
ATGTTGGGTCTGATGATGTCACCTGTGTCATCAAGCTTAAGAAATCCTACAATAGTGAAA
ATTAGAGAATTGAGACTCAGTGATGGACCAAATAAGCAATCAACG
Ps_000307	[192	-	299]
ATGCTTTTACTGTGCTATCAAGACTTTACAATAGGAATAACAAAGGTAAGTACTACATTT
AATGCATACCAACGGAATTGTTGTACCTGTAAGGAATGTGTTGATGGG
Ps_000310	[69	-	173]
ATGCAATTTTCAATATTCTTAATGGATGCTTCAATGTTCTTGTTGGGTGCTTCAATATTC
TTGTTGGATGCTTCAACGTTTGAGTTTATTCCTTCCAAGTTACTT
Ps_000310	[196	-	2]	(REVERSE	SENSE)
ATGAACCAATTCATGTTGGCTCAAAGTAACTTGGAAGGAATAAACTCAAACGTTGAAGCA
TCCAACAAGAATATTGAAGCACCCAACAAGAACATTGAAGCATCCATTAAGAATATTGAA
AATTGCATTGAGCAGATATCTAAACAAGTGGCAGCTCGATCAAATAGAGGTTTTAATGGG
AATACATTGGGTATT
Ps_000312	[204	-	28]	(REVERSE	SENSE)
ATGTGTATAGTTCATACCAATTTATATTTCATTTTTATCCCTTTTTTTTTAAATAATTTT
TTTATGGTAAATGGAAAGCAAACTTTAATTGTAATTATTGTTAGCATTTCTGTTATTAAC
CTGTTGTCTTATTTATATTTCATAGCTAACCATATCGTGATCCCTGAATTTCTAAAT
Ps_000315	[190	-	29]	(REVERSE	SENSE)
ATGCCACTCCTCCAGAAATTACATCAGATCATAGTACTCCACAAAGCAAATCATCAGAAG
CCCCATCTACAGGTTCCCCTTCAACTGGTTCATTTACATCACCTATACAACAATTACCTA
CTCCATCACCCTCACCCTCACCCTCACCCTAACCCTAACCCC
Ps_000317	[215	-	114]	(REVERSE	SENSE)
ATGAGAGTAAGGGTCTCTATCTCTACCCTTTCATGCCAAATACCCATATTGAAGCCCTTT
CTCCCCTTTACCTCAGATTCCTTTCAAAATTCCAAATTAGGT
Ps_000321	[294	-	151]	(REVERSE	SENSE)
ATGTTTTGTAACATTTATTGGAAAAATTACATTAGCATATTTAGAATTATAAACAAGAAT
TATTTTCAAACCAAACAGACTGTGATGTTTCTAGGACTTTCAATATTAACTGGATCAACA
GTGCTTACCGTGCAGAAGAAAATC
Ps_000323	[175	-	2]	(REVERSE	SENSE)
ATGGCCCTAAGTCACAGGCTAACTGCAGCAAGGTGGTATAGTGAGCCAGCCCTCACTCAT
TTATTGTGGCTCTTCAAAATCATTTTACCACTCTTCATATATCTACCAATAGTCACTACA
GGAGCAATGTCCTCGCCGGAAGTGGTGAAACCGCTTATGGTCTCTGAGAATTAC
Ps_000324	[118	-	222]
ATGTTGGTCTTTCTTCTTTTGTCTCGAAGGATTCGGAAGCTTAATGATTGGCTTGACAAC
TTTTTCTTTCTCCTTTATAGGCATTATCACCACATCCTCCTCTGT
Ps_000324	[5	-	223]
ATGATGTCTTTCATGAATTTGGCATATATTGGCATCTGCTCCAGAGCTTCAGAAAATGGA
ATGTTTATCTCAAGTTTCTTAAACATCCCAAAAAAATTCTCAAAATTCTTCTCATGTTGG
TCTTTCTTCTTTTGTCTCGAAGGATTCGGAAGCTTAATGATTGGCTTGACAACTTTTTCT
TTCTCCTTTATAGGCATTATCACCACATCCTCCTCTGTT
Ps_000324	[201	-	1]	(REVERSE	SENSE)
ATGCCTATAAAGGAGAAAGAAAAAGTTGTCAAGCCAATCATTAAGCTTCCGAATCCTTCG
AGACAAAAGAAGAAAGACCAACATGAGAAGAATTTTGAGAATTTTTTTGGGATGTTTAAG
AAACTTGAGATAAACATTCCATTTTCTGAAGCTCTGGAGCAGATGCCAATATATGCCAAA
TTCATGAAAGACATCATCTCC
Ps_000325	[125	-	250]
ATGTTGTATCTCCTAAGTCAATGGATATACTTTTTAAGAGGATTGATTTTGCCATACAAA
AAAGGTAGTTTATTGAATATTTTTTATATAAAGGAACAGTGTTTTCTTTTAATTTTTATA
GTTGAA
Ps_000327	[55	-	174]
ATGAATATTATAATACTCGGATCAAACAAGGGATCATTGGAAATGTCACCTACTTACCAT
TACAGGACAAACTCTCGTATTATTATAGTTAGTATGTATATTATGCAAAAGATTCTACTC
Ps_000330	[195	-	82]	(REVERSE	SENSE)
ATGTGCACAATATATAAATGTATTAGGTATATAATCACTTTTTCTATCAAAACTATAAGA
TACCTTAAATTTTGTATTTATTTTCTAGAGATTAATAGCTATGCACTAATTCTA
Ps_000331	[90	-	215]
ATGGTTCCTTTTTCTTTAATCAGGCATGCAGTGGAGCGAATGAGTTCTTTCAGAACTGAA
ACCATGTTGGACACAACTGCAATGGCTCTTTCAGCAATTGTCATTGTGAGGTTCAAACTC
TGTGTT
Ps_000331	[193	-	86]	(REVERSE	SENSE)
ATGACAATTGCTGAAAGAGCCATTGCAGTTGTGTCCAACATGGTTTCAGTTCTGAAAGAA
CTCATTCGCTCCACTGCATGCCTGATTAAAGAAAAAGGAACCATACGA
Ps_000332	[118	-	249]
ATGAGCCATAGAAGCCAGACGACTCCCTTGAAGACGCAAACTTCAGAGAAGAAGGGAGAG
TTGCCTCAAGCTGTTCAAGCACACTTATTTGAGGATGATAACTCACCAGAAATGGTGAAC
ATGAGACTCGAG
Ps_000335	[97	-	216]
ATGGATTTCAGATACTGTGCATATTTGTTCTCTGTTTTGTTCATTTTGTGTTTCTATTTG
TTACATGTTAGTGTTGGTATAGACACCATCACATCATCTCAATATATCAAGATCAAGGGC
Ps_000337	[165	-	25]	(REVERSE	SENSE)
ATGTTCCGGAGGGCCAGCGTCGTCCGGGCCCGAACAACCAGACTGCACTGCAGGCAAAGG
TTTTGGCGGAGAAGGAGAAGGAGAAGGCTGCGGAGTAAACGATTTTTCGAGTTGGAAACA
AAACCTCAAACAGTGGAGAAT
Ps_000342	[48	-	209]
ATGAAAACTCATTTAGTGATAAAACCACAACCATGGATTTTCACAAGTATTAATTCAGCA
ATGTTGAAAATGAGGTTTTCTAGTGAAGATCAAAGTGGGCCCATCAAACAGTATCATACT
CAAGCTGCATGTGATAATAGTATAGATGATAAGTGGTGGGAA
Ps_000344	[31	-	156]
ATGAGAAGAGATAGTTGGCTGGAAATCACGTTATATTCCTCTTTCTTTCTCTTTTTTATT
ATTCTTTTTTTATATATAATTTCTTTTCACTTATCCATGTGGCAATACCTTTACCCTCTG
ATCCTT
Ps_000344	[208	-	92]	(REVERSE	SENSE)
ATGGCGCGTCTGAGGGCGTTGGATGATAGTCCAATGTCAAATGATCATGTCAAAGGATCA
GAGGGTAAAGGTATTGCCACATGGATAAGTGAAAAGAAATTATATATAAAAAAAGAA
Ps_000346	[175	-	71]	(REVERSE	SENSE)
ATGTTCGCATTTTTAGAAATTAGATTCTTTTCTTTTTTGGTTTGTCTTGGTATTTTTTTT
AAATTTCTAGCAATAAAGTCTTTTTATGTTGTGTTTTTGATTAAA
Ps_000347	[257	-	153]	(REVERSE	SENSE)
ATGAAAAAAACAGGTTTCACTGACTCACAGTTCTGCAAGCTTAATAGGAAGTATGACTGG
GAGGCCTCAGGAAACTTAAAATCATGGATAAGTGCCACACACTTT
Ps_000347	[174	-	31]	(REVERSE	SENSE)
ATGGATAAGTGCCACACACTTTTAAACCATCAAATCTGGCTAACACTCACTCATTATCAC
AAGAGCAGCACTGAGGGGGAAATCTGCTTTCATGATTCAAGCACCTCCCACCAGGCCCAA
CATCCAACACTGGGGATTACAAAT
Ps_000348	[191	-	87]	(REVERSE	SENSE)
ATGAAAAAAACAGGTTTCACTGACTCACAGTTCTGCAAGCTTAATAGGAAGTATGACTGG
GAGGCCTCAGGAAACTTAAAATCATGGATAAGTGCCACACACTTT
Ps_000349	[124	-	2]	(REVERSE	SENSE)
ATGGCTCTGACATTGCTTGGTTTTCAATTTGGTAACAACTGGATACTATTATGGAATCAA
CAAAGAAACTTTATTGCAGCAACAACAAACCTAGGAATTGACTTGCCGAAATTTCTTGAA
CTC
Ps_000352	[63	-	203]
ATGTTATTCTCGTGTTTTTTTTTAAGTGTCATTTTCTATTTTTTAAACAATACTAATAAA
ACTTATCAATATTTTTATTTTTCAAACAATAATTCTCATTTACCTATAATATCTTTGATT
TATTACATTCATTTTACTTTT
Ps_000355	[48	-	215]
ATGTGCAATGCAGGGTATGAAAATGGAGACCGTGGCATGAGGAAAGGGGATGACACGGTG
GAGATGAGGTCATATGCTCGTGTGGGCCCAAAGTCAAATGACATTCTCCTCTTTTTTTTT
TATCTTTGTATTTTCTTATTTTGTACTCTATTAAACTTTGAAAAAATA
Ps_000355	[151	-	14]	(REVERSE	SENSE)
ATGTCATTTGACTTTGGGCCCACACGAGCATATGACCTCATCTCCACCGTGTCATCCCCT
TTCCTCATGCCACGGTCTCCATTTTCATACCCTGCATTGCACATTCACAAAAGTCATCAT
TCCAAATTAAATTCAAAA
Ps_000360	[97	-	234]
ATGGTGTTTTGTTTACTAAGAGGAACTTCCTCTCTCTTTTATTTGTTTTTCATTTCCCTT
TTGAAATCTAGAGATGATGATTGGAACAGAAAGTTTTATCTCATACCCCTACATTTATCC
CTACATCCCTACATTTCA
Ps_000360	[170	-	295]
ATGATGATTGGAACAGAAAGTTTTATCTCATACCCCTACATTTATCCCTACATCCCTACA
TTTCATAAAAATATCAATTTTATCCTTATATATTTTAAACTAATTTATTATTTTATTTTT
ATTTTT
Ps_000362	[244	-	128]	(REVERSE	SENSE)
ATGTGGCATACTATAATTTCTTGTGTCATATATCAGGATCCTATCCTGATCTCAGGGCTT
TTTATTGAAGATTTTGTTTATCTTGTATCTTTTCTTTGTTTTTTTAAATATTTTTTT
Ps_000364	[185	-	319]
ATGATGTTAGAGCTAACGTTTGCTACATCATTTTTTTACAATGTTTCCACATCAAGTCTT
CTTTGGTTGGCTAGGAAAATGAGTTTGTTTAGCCTATGCAAGGGGACTTGGATCGTACTT
AACCCAATCTTTGTT
Ps_000364	[158	-	3]	(REVERSE	SENSE)
ATGCTTCAAGAATGCCAGGAATGTCTCACTGTTCCATGTGTAGGACGTGATAAAAGTTTA
TTAAACCTCAAGAAATCATCAACACGTAGGTTACTAGAAGTTGAGCTCTCCGGAGTCGCC
TTTGGAAAAATAAAGGCAAACAAATATCAAAGTGGT
Ps_000365	[100	-	234]
ATGATGTTAGAGCTAACGTTTGCTACATCATTTTTTTACAATGTTTCCACATCAAGTCTT
CTTTGGTTGGCTAGGAAAATGAGTTTGTTTAGCCTATGCAAGGGGACTTGGATCGTACTT
AACCCAATCTTTGTT
Ps_000366	[153	-	1]	(REVERSE	SENSE)
ATGATTTCTCGTAAAGGAAGGTACATAAAATGTATTTTTCTAAACACGTTTAAAACCATA
ATCTATCCATGTTTTGAACTTTGGACAATCATCAAGTTTCTCATGTCCCTCCTCCTTACA
CCAAAATCACCAAATAACTCTCTTAAAAACCTC
Ps_000367	[69	-	170]
ATGTATCTACGAAAATATCCCAAAGATGCATCTCCGGAATTAAAAAACTCAACTTATAGG
ACATCACTCATAATGATCTGGACTGAATATGCATTAGATGCG
Ps_000367	[132	-	16]	(REVERSE	SENSE)
ATGTCCTATAAGTTGAGTTTTTTAATTCCGGAGATGCATCTTTGGGATATTTTCGTAGAT
ACATTTCTAGAACGTCTGCACGTCAGTATTGGAAGCAGACACCAAAAATATGTAATT
Ps_000370	[114	-	227]
ATGCAACCCCAGAAGTCATCGAGATCAATGTCATCGATAAGGTCCTCCTGGCGGGTGGTA
AAGATGAAAAGGCCGCTAGGGAATCCTAGGAGGTCAGCAAGGTCTCGACGACTA
Ps_000370	[147	-	31]	(REVERSE	SENSE)
ATGACATTGATCTCGATGACTTCTGGGGTTGCATATCCGGAGAATCCAACCCAAACCCGA
ATGAGATGCACTCACAAAAGATCCATAACCCTGCTATCCGATACTTTCATAAAATAC
Ps_000370	[241	-	2]	(REVERSE	SENSE)
ATGGACTTCACCTATAGTCGTCGAGACCTTGCTGACCTCCTAGGATTCCCTAGCGGCCTT
TTCATCTTTACCACCCGCCAGGAGGACCTTATCGATGACATTGATCTCGATGACTTCTGG
GGTTGCATATCCGGAGAATCCAACCCAAACCCGAATGAGATGCACTCACAAAAGATCCAT
AACCCTGCTATCCGATACTTTCATAAAATACTAGCCCACACATACCTAACGCATCATAAA
Ps_000371	[188	-	51]	(REVERSE	SENSE)
ATGTTCTCTTTGAAATCACCTTGGGTTCAAGGGACAGACTCTCTTCAATCTACTTTTCCT
CTTCTGATTCAGTACCCAAAAGATGTGTCATTCAATCCTATGCTTCTATCCTTATATATA
TATGGGAATACGTGCATA
Ps_000371	[106	-	2]	(REVERSE	SENSE)
ATGTGTCATTCAATCCTATGCTTCTATCCTTATATATATATGGGAATACGTGCATATAAT
GTATATCATGGTTGTGAAACTCGAGATTCTAGGTCAAGTGGTCAA
Ps_000372	[141	-	13]	(REVERSE	SENSE)
ATGAAAATGAAGAAGAATACAAAATACCTAATAAAAGAAATCAAAGAACTATGGAGAAAC
ACACAAACCATACATGTGTGGACATTTACATTCCATGAAGCACGAACACGGACACAAACA
CCAGAAACA
Ps_000376	[166	-	44]	(REVERSE	SENSE)
ATGCATATACATAACTGTGCGAAACCTCCAACCCAGAGAAAGCTTTACGCAATCCTCAAG
CAATTCATTAATAAGATATATTATCTTCAACAAAATAACCCTATATGCAAATTGCAACAA
ATC
Ps_000376	[180	-	13]	(REVERSE	SENSE)
ATGCAAAATACACCATGCATATACATAACTGTGCGAAACCTCCAACCCAGAGAAAGCTTT
ACGCAATCCTCAAGCAATTCATTAATAAGATATATTATCTTCAACAAAATAACCCTATAT
GCAAATTGCAACAAATCTAATGAAACACTTGTGGCAGAAACCACATTC
Ps_000377	[201	-	82]	(REVERSE	SENSE)
ATGTTGAGATCCTTTAATGGGTTTATGTCCATATTTTCTCCATTCCCATGGATCTTCACC
CAACTTCTCTACACTCATATCCCATTATACTATCTTCTGATTATCAAACCAATAATTAAT
Ps_000378	[119	-	268]
ATGTGTTCGAATCGTCAGACGTCGACGCCACAGATGGCGACACAGAAGGCGATTCGTCGG
ATCCAAGGCCATCCATCGGACCGCGACCATTCTCGTCGTTCGTCGCCATCTCAATCTTTC
AGAAGGAGCATCAAACTCGTCGATTACCAG
Ps_000378	[55	-	270]
ATGATAGGAGAAGGGACGTCAGCAGGATCGGGACTGTGCCCGCGCGACGCAGCGCCCATG
TCGTATGTGTTCGAATCGTCAGACGTCGACGCCACAGATGGCGACACAGAAGGCGATTCG
TCGGATCCAAGGCCATCCATCGGACCGCGACCATTCTCGTCGTTCGTCGCCATCTCAATC
TTTCAGAAGGAGCATCAAACTCGTCGATTACCAGAT
Ps_000378	[227	-	3]	(REVERSE	SENSE)
ATGGCGACGAACGACGAGAATGGTCGCGGTCCGATGGATGGCCTTGGATCCGACGAATCG
CCTTCTGTGTCGCCATCTGTGGCGTCGACGTCTGACGATTCGAACACATACGACATGGGC
GCTGCGTCGCGCGGGCACAGTCCCGATCCTGCTGACGTCCCTTCTCCTATCATTGAGACT
TCAACTGATGGTTCTCCGGCGACTCCTCTCGTGCTCCCGTCGAAA
Ps_000378	[208	-	2]	(REVERSE	SENSE)
ATGGTCGCGGTCCGATGGATGGCCTTGGATCCGACGAATCGCCTTCTGTGTCGCCATCTG
TGGCGTCGACGTCTGACGATTCGAACACATACGACATGGGCGCTGCGTCGCGCGGGCACA
GTCCCGATCCTGCTGACGTCCCTTCTCCTATCATTGAGACTTCAACTGATGGTTCTCCGG
CGACTCCTCTCGTGCTCCCGTCGAAAA
Ps_000380	[136	-	2]	(REVERSE	SENSE)
ATGTTTCTTTCACCATCATTGTTGATAACCACACACTTGATTTTATTGTCGTTTATGCTT
CCACTTGCAATACAACGAGAAGAAGGCTTTGGTCTGATCTATAAGCTTTTTTCCCTCCAA
CATCCCTTGGTGTTT
Ps_000381	[23	-	181]
ATGTGGTGGCTTTTATTAGTTGTTGAAGACGGAGCTTGTGAAGCTTCTTTAAATCGCGGC
GGAAGGTGGATCTCGTCAGAGATGGTTGCCGACAAAAATGGAGGCGCTCAGAGGGTTTTT
CCGGTGGGCCGATTATTGGTTTGTGAGTGGTGGCGGAGA
Ps_000383	[146	-	3]	(REVERSE	SENSE)
ATGCTGTTAAAGAACATGATTACTTGGCAGTGCCATTGTCCTAATAATTTATATTTTATC
ATTGAGGACTCTGAAACATTTATTGCTCAGGCAGATGTGATAATTAACTTCTTATTTTTT
TCTTTTTTCTTCTTTTTTCAATTC
Ps_000385	[125	-	229]
ATGAGATTAGGGCCTAGAAAAATGCAAGACCCTGATATGGACTTCCTATCATTAGGGTCT
GCACTCCAATATGCATCAGAAAAGCATTCGATGGAGATAGGAAAC
Ps_000389	[62	-	184]
ATGGACGAAATAACGAATTGGATCGAGCATGGCATGTTGTTCGAGACTTGGAAAAGATTC
TGGAACTTACCAATAGGGATAAGAAGAGCGCCAAGGAAGATTATGAAGCTCAGATCAGCG
AAT
Ps_000394	[121	-	264]
ATGGCAAATCTGACAAGGAACCTTTCCAAAACGACCACCACCGCGACCAGAACGACCACC
ACGTGCACCATAGGAATGATTTTCAGCATTAGCGGTGACGTGACTCGTTCCTTGAGGAAA
CGCCTCGGAGACGACTTGATCAGA
Ps_000394	[209	-	3]	(REVERSE	SENSE)
ATGCTGAAAATCATTCCTATGGTGCACGTGGTGGTCGTTCTGGTCGCGGTGGTGGTCGTT
TTGGAAAGGTTCCTTGTCAGATTTGCCATAAACCTGGACACGATGCCTCCGTGTGCTATC
ACTGTTACACTTACTCTGGAGCACCTGCTTACTCAGCTCCACGGGCTCCCTTCAATCCTT
ACACACTGGCTCCACGTCCCTCATTTC
Ps_000397	[186	-	299]
ATGCGAGGTTTGAATCCGACGTTAATGCCATTTGATTTAGAAATCGAAAGCATAGCACAA
GCAATTCGAATGGCAAAAAGAGAAGCACTGCAAGCTAAAGAAGAAGAGAAAGAT
Ps_000397	[335	-	225]	(REVERSE	SENSE)
ATGTTGGACGGATATCTCTCGGGTTTCAATAGGCTAATCTTTCTCTTCTTCTTTAGCTTG
CAGTGCTTCTCTTTTTGCCATTCGAATTGCTTGTGCTATGCTTTCGATTTC
Ps_000398	[186	-	356]
ATGCGAGGTTTGAATCCGACGTTAATGCCATTTGATTTAGAAATCGAAAGCATAGCACAA
GCAATTCGAATGGCAAAAAGAGAAGCACTGCAAGCTAAAGAAGAAGAGAAAGAAGAGATG
GAAAATCCTATACGACAAACGATGGGAGACAATTACAAAAGAACTGATGTT
Ps_000399	[248	-	81]	(REVERSE	SENSE)
ATGTTCATTCTGGCGAGAATTCAGGCGTCGTTCTTGTCACACCACCACTCGACGATCACA
ACTACAATAATTGTAGTCGTTCGATGCGTCGTGCCCTTACATCCAAGAACAAAATCGTCT
TCATCAATGAAACCCTCAGCAAAAACCCCTTTCGAAAACCCTAATTTT
Ps_000400	[164	-	15]	(REVERSE	SENSE)
ATGCATAGATTATGCATGCACATGTTAATATTCTTAATTTCTTACATTAACCCTAAAACA
AATTATCAAAAAATGTTCTCTAGAATAACAGAACTGAGAATGTCAAACAAACATGAAACA
AATGTTAAATGGAAACTGCACGGTATTCAT
Ps_000403	[34	-	159]
ATGAAAGTAGAAAGGAACATAACAATTAAGACGTTTAATAAATGTATAAATATAAATAGT
GAAAAAAGTAAAAGTTTGTATATTCTAAAATTGAGGTTTGATAACAAACCGAGCAGAAGA
TATTAT
Ps_000404	[96	-	218]
ATGGTGGTATTAATGGGTTTTCCGACTGGTTTTGAAGAGAGGAATTGGAGGAGAGGTTTT
GTGGGTTCTGCAACTTTCAACTTTATAGCAGAACAAAAATGTAAACAAAATGTGAGGGAG
GTC
Ps_000405	[157	-	32]	(REVERSE	SENSE)
ATGTTATGTTCCCTCAGTTTCTATCCCACAATCCCATTTTCTATTTTTATTATAATTCTT
ATTATTTTATTAACTTATTATATTATCACTAATTTCTTAATAATAATAATAATAATCCAT
TCAAAT
Ps_000407	[75	-	230]
ATGTCAACTTGGCTATGGTTGCCTATGCCATTGCCAATAGTACTATTTTGTTGGTTAAGA
GTTGAGGTTGACACATCAGTGTTGCAAAAAGTTCTGATGCCTTTCTTCATCTTGGCTCCT
AAAGAGTTCTTGAGTAGAAAGAATGGCATGTCCTTT
Ps_000407	[223	-	2]	(REVERSE	SENSE)
ATGCCATTCTTTCTACTCAAGAACTCTTTAGGAGCCAAGATGAAGAAAGGCATCAGAACT
TTTTGCAACACTGATGTGTCAACCTCAACTCTTAACCAACAAAATAGTACTATTGGCAAT
GGCATAGGCAACCATAGCCAAGTTGACATCACAAGTAGCAAGGTAAGCTCCCCCTTTTTG
CAATGTGAAAATTCAAATTCAAAGCAAAGCACACCAACACTA
Ps_000412	[111	-	248]
ATGATCTTTTTTTTTCTCTCTCACAAAAACTCATTTCCCCCTTACATTCTATCATCCCTC
CCTCACAAGACAAAAGAAAAAGTAAAAAAAAACGAAAAGAAAAAAAAGTTGAGAGAGGGT
CTTCCTCCTCCACTCACG
Ps_000413	[109	-	228]
ATGAATGCCCACATCTTTGACAGCCGTTCTCCAACCCGAACAGTACTATCAAACAGAAAC
CACTACACATCTCCCTCTAGAGATATCCCTGATTCCAACTCTAACCACCTCTACAAGTCC
Ps_000413	[113	-	229]
ATGCCCACATCTTTGACAGCCGTTCTCCAACCCGAACAGTACTATCAAACAGAAACCACT
ACACATCTCCCTCTAGAGATATCCCTGATTCCAACTCTAACCACCTCTACAAGTCCA
Ps_000414	[135	-	1]	(REVERSE	SENSE)
ATGCAGGTAAAACTGAAAATAATTCATATTACTTGGTCACTTGTGCTTACTGCCTTTAAG
CCAGAAATATATTGCAATCATGTTAAATCAAGTAAACTGCATTTATCAACTTATGTGGGT
CTAAACGGTTATAAC
Ps_000415	[66	-	443]
ATGGTTCCGAGGGAGCTTTTCAAATGCTGGAGACGGAGGGTTTTAATGGTGGAAGATTTA
AGAGGATGTGGAAGGAATAGTTGGTTTGGGGTTGTGGGAAAGAAGAAGAAGGAAGTAGAG
AGGGGAAGGAAGGGAAGGGTGGGAGGAAGGGGGAGAGGAAGAGAGGAAGAAGGAAAAGGG
AGGAAAGAGAAAAGGGAGAGGGGAGGAGAGGGGAAGAAAAGGGGGGGGAAGGGGGAAGGA
GAAGGAGGGGGAGAGGAAGGAGAGGGAGAAGGAGAAAAGGAGAAAAAAGAAAAGGAAGGA
AGAAGGAGAGAAAAGGAAAAAAGAAGAAAAAGGGGAGGGAGGGAAAAGAAAGAAAAAGAA
AGGGAGAAGGGAGGAGGG
Ps_000418	[101	-	223]
ATGTCAACAGTAAATTACGAGGTAATAAAAATAAATAAAATGGTAAAGGGGTCCAACCCC
TTCTTTCCCTCATCTCTCACGTGGAATCCATACAGCAAAACCAATTTTTCAATTTGCCCC
CTA
Ps_000422	[52	-	279]
ATGATTTGCATCTATTGGAACTCCAAAGGTTTGACCAATTACCCTACTAAATTGGCTCTT
AGAAGATTGATCGTTAAAACAATCGTGATTTCCTCTATATATTCAAACATTGGATGGACT
ATGCTAACTTCCCACAAGTTTTCCAAATTTGGCTTGAAGCTCATTTCTGTTAACTACAGG
CCTAATAATCTTCCTAACTTATGGTGCTTTTGTAAGTGTGCTTTAGAT
Ps_000422	[215	-	93]	(REVERSE	SENSE)
ATGAGCTTCAAGCCAAATTTGGAAAACTTGTGGGAAGTTAGCATAGTCCATCCAATGTTT
GAATATATAGAGGAAATCACGATTGTTTTAACGATCAATCTTCTAAGAGCCAATTTAGTA
GGG
Ps_000423	[43	-	210]
ATGGGACTGGTATCCAATTTCCCCTTCTACTCTACCTCAAACATGAACCCTCTTCCCACT
TTGCTAATCACCCTCTCTTCACGCCCATATGTTATAGATTGCAACTCTGTTATCCTCTAC
TTTTATCTGCGTAATGCTACTCAAGCCACCACCCATTGTTCTAGTTTT
Ps_000430	[169	-	32]	(REVERSE	SENSE)
ATGCAATATTACAGAAATTTCTTAGTCAGAGGGGATAACATGAACAGCAGATTTAAACAT
CAACGCCTGAGGCAGAACCAAATTATCAAAGCGTCATCCAAAATCAACCTTCAGTTAAAT
GGTAGTAACAACTTTATA
Ps_000434	[145	-	387]
ATGCCTCCTAAAGCAGTTAGACCAAGAAGAGATATTAACTATCTGGGTATCGAGTTCGCC
GAGGGAATTGTTGGAGAAAATCAAAGGAGCAGATACCATAAGCTTTTCAAGAGGGACGTA
TTAGCGACGAGGTACCCTGATGATGTTGCCCTTCGTGCTTTGAGTTTATTCGACAGTGTT
CGTTGGATGCTTAACAACCTAGGTATGTCTCACTTTTGCTCTTTGACTAGTCCAACCTAT
ATT
Ps_000434	[243	-	121]	(REVERSE	SENSE)
ATGGTATCTGCTCCTTTGATTTTCTCCAACAATTCCCTCGGCGAACTCGATACCCAGATA
GTTAATATCTCTTCTTGGTCTAACTGCTTTAGGAGGCATGTTGAAAAAAGGGAAAGAGAA
ATT
Ps_000435	[56	-	175]
ATGAGACACAAAAAGGCAACAGAGGAACAGATTACAGAAGAGAAACTTCAAATGGTCCTC
TCTGGAAATAATTGCAGCAGACTGTCCACTTATAGTCATGCACAAACATCAAGTCCAACA
Ps_000435	[154	-	41]	(REVERSE	SENSE)
ATGACTATAAGTGGACAGTCTGCTGCAATTATTTCCAGAGAGGACCATTTGAAGTTTCTC
TTCTGTAATCTGTTCCTCTGTTGCCTTTTTGTGTCTCATGTTATGGTCATGTTA
Ps_000436	[36	-	209]
ATGTCCCAGGAAATTGCCCCAACAATTTTCAAGCAGAACACTGAGGGTACTTCGTCCAAG
AACATGGAACTTCACCAGAACCTGAGAGTCTGGATGAAGATCATTCTGGGGACTATTCAT
CACCACCCAACATCCAACTCTTCAGACTATATAAACACTCCAATGTTTTCCAAA
Ps_000436	[155	-	3]	(REVERSE	SENSE)
ATGAATAGTCCCCAGAATGATCTTCATCCAGACTCTCAGGTTCTGGTGAAGTTCCATGTT
CTTGGACGAAGTACCCTCAGTGTTCTGCTTGAAAATTGTTGGGGCAATTTCCTGGGACAT
ATATTTTGCCCTAGGGTTAATGTTGTAAATTTG
Ps_000440	[134	-	238]
ATGCATGCTTATGACATCAAACTTAATATATCGAGAATTCCTAACTCCCGACGAATGTTA
AAAAACGATTCAATTACGAGTGGTTTTGTAAAAATATCGGCAAGT
Ps_000449	[11	-	166]
ATGAAGTGGTGGAGCAATAGCCACATGCATTGGTGCATACATAGAGTGCACTATGCATGC
GCCATTGTATGTGGCGCCTACATACGGCCTACACATGCATGCACCATTGCATGTAACGCC
AATGAATACCATTTTCATTGGATGCGGCAATGCAAC
Ps_000449	[63	-	173]
ATGCATGCGCCATTGTATGTGGCGCCTACATACGGCCTACACATGCATGCACCATTGCAT
GTAACGCCAATGAATACCATTTTCATTGGATGCGGCAATGCAACTAGCACC
Ps_000449	[148	-	8]	(REVERSE	SENSE)
ATGAAAATGGTATTCATTGGCGTTACATGCAATGGTGCATGCATGTGTAGGCCGTATGTA
GGCGCCACATACAATGGCGCATGCATAGTGCACTCTATGTATGCACCAATGCATGTGGCT
ATTGCTCCACCACTTCATCTA
Ps_000450	[104	-	229]
ATGGTGGTTGGGAGACCGAAGTCTCAACCATTCCACTATCTCCCCTCAATATGTAAACCA
AGGAAACTCAATTATATATACAAGAAACTCATAAAAACAAATAAAAAAACAAACATGAAC
AAAATC
Ps_000450	[134	-	3]	(REVERSE	SENSE)
ATGGTTGAGACTTCGGTCTCCCAACCACCATGTCCCGTGTTCAATTCCATGTACCCTTTT
TTCTATTATTTCATGATTCCGTTTGCTTTTTCACTTTTCTGTATTGCCTTCTTATATATG
TTTATCATGGCA
Ps_000450	[105	-	1]	(REVERSE	SENSE)
ATGTCCCGTGTTCAATTCCATGTACCCTTTTTTCTATTATTTCATGATTCCGTTTGCTTT
TTCACTTTTCTGTATTGCCTTCTTATATATGTTTATCATGGCAAT
Ps_000451	[18	-	164]
ATGGCGGATTTCTCGTCGGAAGATGATGGAGGAGAAGATGAAGGGGTTGAAGGTCGTGAG
GTTGATGGAAGGAGGCAAAGGCGAGGGTTTTGTGATGGTAGCGTGAGTTTGAGCGGAGGT
TGTGGGTTTAGTGATAGTGGAAGGCGA
Ps_000455	[170	-	274]
ATGAATATGTTGCAGTGTTTGAAGAACATGCTTGTTAATATTACTCCGTCCGTGGGATCC
AAGGATATTTTACTTTGGAAGAAAGAAGAATCAACTTCTTTTAAA
Ps_000463	[137	-	3]	(REVERSE	SENSE)
ATGCCTTGCCCTATGAAACCGACCGTAAAACTTAAGGAACTGCCTAAAAACCTGAGATAT
GAATTTCTGGATGAAGATATGAATCGTCCAGTTATAGTCAGTGCTACCTTAAACCAAAAA
GAAACCGATCAATTA
Ps_000464	[113	-	217]
ATGTCAGCAATTGGTTGGACCTTTTCAAAATTTGAAAAAAAATCAACTCCCTCTTCTGCA
AGTGTCCACCGCCCCTCCCTCATGTTTTGTTTTTTTTTTCATTTT
Ps_000464	[195	-	1]	(REVERSE	SENSE)
ATGAGGGAGGGGCGGTGGACACTTGCAGAAGAGGGAGTTGATTTTTTTTCAAATTTTGAA
AAGGTCCAACCAATTGCTGACATGTGGCAATATCAATATAAACATACTAGAAACAAAAAG
GAATACCAAAAACTAAAAATGAAAAAAGAGAAGAAACAAAACTCACGGTTCTTTCTTCCT
CTCCCTCAGGATGCC
Ps_000465	[21	-	152]
ATGATCATTCTTTTAAATGCCAAAAGTGTAACATTCACATCCTTCATGCATAATGCACTG
GATGCAACCTTTCATTTCCATTTATGCCTTATGTACAGTTGTATTGTAACTCCAAAAACC
CATGCATTATTA
Ps_000467	[68	-	169]
ATGTCAGTCACGTTATACGTTAACCATCACTCTATAAATAGATTATGGTCTACAATATAC
CGTACACAAATAATTTATTTATTCCCTCTATCTGAAGAGTAT
Ps_000469	[119	-	238]
ATGCTTCTTGTAAAGAAGCTTGGTAAGTTTTTTAATAAAAATAAAAATTCCTCTTATCCT
AAAAAGAATAAACATTTCAGGAAAAAGGAAGCATCCACATTCATAACAAGTGACGTCTTG
Ps_000469	[193	-	77]	(REVERSE	SENSE)
ATGTTTATTCTTTTTAGGATAAGAGGAATTTTTATTTTTATTAAAAAACTTACCAAGCTT
CTTTACAAGAAGCATAAAGTTCTCATCTTCGGATGTCTCATCATCTTTGTCATTTTT
Ps_000471	[105	-	293]
ATGGGTCGAGGAAGAGGGAGGCCAAAGAAGAACAAGGTTCTGTCGCCATCGATTCTAACC
ACTCTTCTGCAACAGAGTGTAAGGAACCTGGATTCTGAGGGAGGATCTCATGTGGGAATG
AAATCCAACTCGGTGATTAGTTGCGATGAGAAGAAGGAAACCATAGATTTCAAATCGCCC
GAATCTAAT
Ps_000475	[202	-	336]
ATGGAGACTATGTGGCCTCGTAGAACGGTAGTATCAAACAATATTGCAGTCAAATGTGTT
GAAATGAATTTTAAATTTCGCGGGGAGGTTTTTGGTCAAAGGGTTTGTTTGGATGGAGAG
AATCAGAGAAGGATT
Ps_000477	[157	-	381]
ATGTGTGAGACCAGTGAGAGTGATCAAACCAGATCGTCCAATGAATTCAAATTATGGAGT
AACAGTTTTGACGAATCAAAATTCCTTTACGATCATTTGAATGCCACAGAAGACGTGAAC
AAGGTAAGGACCATAGGGAGGCAAAAACTAACCCAAAACATCAGTTCTTATCTGATGAGA
TGTGCTGTTTTAAGCCATTGGCTATTTGAAGACGGGGATGACTGC
Ps_000480	[183	-	76]	(REVERSE	SENSE)
ATGGAAATGCATCCCAAGCATGATTCAGAGCCACATCAGAATTTCACATCAATACCAAGC
ATAACATGCACATCAATTCCACAACATCAATTCAATACATACACACAT
Ps_000481	[133	-	26]	(REVERSE	SENSE)
ATGGAAATGCATCCCAAGCATGATTCAGAGCCACATCAGAATTTCACATCAATACCAAGC
ATAACATGCACATCAATTCCACAACATCAATTCAATACATACACACAT
Ps_000482	[35	-	136]
ATGAAAAACGTAGAAAATTATGCATTTTATCCGTCACAACCGCGCTCAGCGCGAGAGCCT
TTTTTTGTGTTTTTTGGTCGAAATCGTTTTGGCTATAACTTT
Ps_000483	[180	-	73]	(REVERSE	SENSE)
ATGGTTATACACTTATTTCTTGGTTTAAACACCATTTTCCTTTCTTGGTTTAAACACCAA
TTTTGTTTCTTTTCCAGTTTAAACACCACTTTTCTTTTCTCTTTGGTT
Ps_000491	[107	-	3]	(REVERSE	SENSE)
ATGAGGGTCAGTTCAAAGATTCAGCCTGAGAATCATTTTTCAAAGAGCCAGCCTAAGGTT
CAATTTGAAGACTCATCCAGAGTCGCATGCAAGAGATCGGAAGAG
Ps_000492	[91	-	204]
ATGGACATGGATTACCTAATTAATCGATTAAACACATATGAAATCGATTTAAACAAAATT
AAATCAAGTAATTCACCTAGCAAAACACAAATAATTAGTCAAATTATAATCAAA
Ps_000497	[176	-	48]	(REVERSE	SENSE)
ATGGAAACAGATCAAAACTTCTTTTACGAAATATGGAAATTCAAGCTTGGCAATTTCTTT
TTCACTTTCTCCATAGTATGTGTTAATACTCTAAATGAATGTATAACAATATGTCAGAGG
AGAGGAAGA
Ps_000498	[234	-	76]	(REVERSE	SENSE)
ATGAGGGTATCTTATCTAAAAAAGTTGGATAACATCTTCATAGATAGTTCTAAAATCTTT
GCCACCAATTCTATGAATTTCGTTTTCATCCATGCCACCAATAATTCCTTCATAAAGTAT
GTTACATTTATAACTTATAAGTATGGGAAACACTTCTTA
Ps_000501	[130	-	312]
ATGACTATAGTTCTTCTTCTTCCTAAAAATCCGTGTTGTTCTTATCTCTCAAATTCTATT
TTCTCCAAAACTCTAATTTTTACGTATTGTCAAACTAAAAATATAATCTCCACTATTTCT
CTTAAAATTTGTATTTTCCTAATTTATCTTTTAATTATTATACTTAGGCCTAACCTTTCC
TTA
Ps_000503	[188	-	292]
ATGCCTGATCATAGAGAGATTCGATCCTCCGATGTAGAAAACTTCAATATCAATCAACAT
TTGTTCATGCAAGAAGATGAAATGGCATCGTGGATCTTCGTTGAT
Ps_000506	[79	-	222]
ATGTATGTTTTTATGCCAAACAAAGGAGACTCCCTTTTTTCTCATAGTTCTCATGTTTCT
CATTCAAATTTTGATTTAGTGCATATGGATATTTGGAGTCCCCTATCCAGAACATATATG
ATGAGTTATAGAGATCGGAAGAGC
Ps_000506	[193	-	92]	(REVERSE	SENSE)
ATGTTCTGGATAGGGGACTCCAAATATCCATATGCACTAAATCAAAATTTGAATGAGAAA
CATGAGAACTATGAGAAAAAAGGGAGTCTCCTTTGTTTGGCA
Ps_000507	[55	-	216]
ATGGATTTTTACGCTTCCGCAAATTTATTTGATATTTCATGGGAAGATTTGTTTATGTTC
AATAATATTGATTCCAATTCTTCATCCTCTAGTGATGATCATATGGATTTACAAGAATTC
AACTCCAATATTAAAGAAGAAAATTCACCACCACCACCACCA
Ps_000508	[312	-	208]	(REVERSE	SENSE)
ATGCTAGAAGCCACAACTTTCAACAACCTTCAAAATAATATCTGCCAACAAAAGTACCAT
AACAACGATGAAATAGATGTAAATCTTCTTCACAAGTATACCTTA
Ps_000508	[109	-	2]	(REVERSE	SENSE)
ATGCTCAAGTCCAACACAGTCTCACACCCATCTAATACTCATAGGAACTCATTTTCAAAG
GAGATGGATGGTGTTGTATCATTAAGTAATGGTGAAAATATGAACAAA
Ps_000517	[48	-	161]
ATGCTTCATTTTCGTCACACAAAGATGTTCCCAACTTCTATACCCCCGATGACAAGCCAA
GCAATTGTTTCATACTTAAAAAATCTCAAACTTTTTCAACCTTCACGCAATACA
Ps_000518	[71	-	310]
ATGCGTCTCGGCTGGTGCGAGGTGTTCTGCCCGTCCAATTCGAGCTTGATTGGTATTGGT
TCATTGCTTTTCTCCTTCTTCTATTTCAATCAGCGCATCAATTGCTGCAAGCTGCTTTGC
AGAGCGCAACTCGATTTCATAGCGCATTGCTTGCAGGGCAAGTTTGCGAGTGCTGTAGAG
CCATACTCCGCCCTACTGATAGGTAGGTTGAAAAAAGGAAAGGGGATGAAAATGGATTTG
Ps_000518	[134	-	3]	(REVERSE	SENSE)
ATGAACCAATACCAATCAAGCTCGAATTGGACGGGCAGAACACCTCGCACCAGCCGAGAC
GCATTCGGCCTAAGCCCGAGTGAATCGACCGGAATTGAACACCACCAAGCGCCGCTACCC
AAGCGGCTTTTT
Ps_000520	[39	-	215]
ATGAGCCCCAAGAAACGAATACGATTCCGAATCCTTGTGAATCTGAGTTGTTATTTGAAT
CGGAACCCGACCCGACCCTTAATCAAGCCCAAATCAGTTTCCATGCCCTTTCGGGCCACT
TGGCCCCTGAAACTCTGCGTCTGGTGGGCCGCATCTCCACCCACAATGCAGTTATCC
Ps_000520	[29	-	241]
ATGGAAGAAGATGAGCCCCAAGAAACGAATACGATTCCGAATCCTTGTGAATCTGAGTTG
TTATTTGAATCGGAACCCGACCCGACCCTTAATCAAGCCCAAATCAGTTTCCATGCCCTT
TCGGGCCACTTGGCCCCTGAAACTCTGCGTCTGGTGGGCCGCATCTCCACCCACAATGCA
GTTATCCTAGTTGATGGAGGCAGCACCCATAAC
Ps_000521	[100	-	210]
ATGCAATGTTGCCTCATAAAAACCATATCAAGACAGTATTGCGAAATTCTGATCCTATTT
CCTCAGCTAGTTAAACAACTCACTTCTGTTATTGGTTTTCTTTCATTTCAA
Ps_000522	[100	-	234]
ATGCAATGTTGCCTCATAAAAACCATATCAAGACAGTATTGCGAAATTCTGATCCTATTT
CCTCAGCTAGTTAAACAACTCACTTTAGAGGAGTCAAATCCATCTAATTGTATGTCATCA
TTTTGCAATACCAAT
Ps_000524	[39	-	218]
ATGGGAATTTTATTTTCTAGAAATGTTTCTTTTAAATTTTTCTTGCCATTCCTTTTTTTC
AATAGAATTTCTGGGAACTTATTCCCCAAGGAACTCCAGAATATGGTGTGTATGGTATCC
CGCACCGGTAGAGATTTGCAACGCTACGATGATGATGGTTGTCGCCAAATCGTCGGATGC
Ps_000524	[61	-	219]
ATGTTTCTTTTAAATTTTTCTTGCCATTCCTTTTTTTCAATAGAATTTCTGGGAACTTAT
TCCCCAAGGAACTCCAGAATATGGTGTGTATGGTATCCCGCACCGGTAGAGATTTGCAAC
GCTACGATGATGATGGTTGTCGCCAAATCGTCGGATGCA
Ps_000525	[176	-	3]	(REVERSE	SENSE)
ATGAGCTTCTCTCTCCCTATAAATAGTGTATACCTTCTACAAGGAATCCGTTTTATCTAC
AAGTATAAACATCCGAGTAAAAAAAAATATAGTATGACCCTACCCTTACTGAAAATCTAT
TTTCTCTCTAGAGGAACGACCGCACCCATAATGGAGTGGGTATTAATAGACTAT
Ps_000527	[8	-	112]
ATGTCATACAGGTGGGTTCTTTTTGGCATATTACATACACAATTGAACACTGCGACATAT
CGGCATACAAGCATGGCAGATCGTTACGATATACATGATATCTGG
Ps_000527	[154	-	41]	(REVERSE	SENSE)
ATGGCAAAGCAAAAAGCTAACGAGGTGGAGACACAAGAGTTACCAGATATCATGTATATC
GTAACGATCTGCCATGCTTGTATGCCGATATGTCGCAGTGTTCAATTGTGTATG
Ps_000529	[180	-	1]	(REVERSE	SENSE)
ATGACTGGATTTCTTTTTGGAAAAGAAAATAGGATAAAAAAAGGGGGTTGGCTTCTCCAG
CTAATTTTGAGGACCCTCTCTCTCACACGAAAAAAGAAAAGAATCTTTTCCTTTGACCTC
TCAAAACGGACGGGCCAACGTAGCTCTCTCAAAAAGACTCTCTCTCTCTCTCTAATTCGG
Ps_000531	[55	-	204]
ATGATGCATTCCCAAAAGGCAAAAATAAACACAAATAAGGAATATTATTGTATACAGCTC
AAATATCTGTTAGCAGTATTTGCTTTAGATTATCAATCTAATAGAAGAAAATTAATAAAA
TTGAGTCAATTAACCATTCATCCAATCCCT
Ps_000532	[196	-	56]	(REVERSE	SENSE)
ATGGTTAATGGTGGACGAAATATAGTAGAAGTTGAGTTATATGCCATGAATGAGTTCTAC
GAACTCTTTCGTATGAATATGAATGGTGTAGCATTGACGAATATAGTTGCAGCCGAGTTT
GTTTTCCCAATCTTTAAAGAG
Ps_000533	[55	-	171]
ATGTTTATCATTAGACGGGATCTACAATTGGTCATTGTGGTGTTGTTTGGTCCATGTAGT
CAACGTCACCTAATGAGAAAAGACCTCTGTTGCTGTGGTCTTTCATTTCCTAAAACA
Ps_000537	[227	-	328]
ATGCAGTTTCAGGACAAGTCTTTTTATTTTTGTAGGATTTTGTATACATATATATGTTAT
CTTTTTTATTTGTCTCCTTATGCCCCTCACTGTCGCACCACG
Ps_000538	[7	-	162]
ATGGCGGAGGTGGTGCTGGTGTCTTTAGGTTTGCAAGAGGGTATGCTTTGGCAAAGACTA
CTTTGTTTGATCCTGCTTCTGGAAATGCTATTGAGGAATTTAATGTTAAGATTTATCATT
AATAAGGTTAAACATGTTTCTAATATCTATTTCAAT
Ps_000538	[198	-	302]
ATGTTATTGATTTTGTCATATACGACAATGAATATAACTTTTAAAGGGATTGATTTTGTC
CCTAAATGCATAGCAGTTGTTGTCTGTTTATCTGTTATTTCCGTG
Ps_000538	[325	-	161]	(REVERSE	SENSE)
ATGATTATATATAATCAATATTACACGGAAATAACAGATAAACAGACAACAACTGCTATG
CATTTAGGGACAAAATCAATCCCTTTAAAAGTTATATTCATTGTCGTATATGACAAAATC
AATAACATATTTTATTTTGCCTTAAGAAAAAACTCCTTTATTAAT
Ps_000538	[125	-	3]	(REVERSE	SENSE)
ATGATAAATCTTAACATTAAATTCCTCAATAGCATTTCCAGAAGCAGGATCAAACAAAGT
AGTCTTTGCCAAAGCATACCCTCTTGCAAACCTAAAGACACCAGCACCACCTCCGCCATC
ACC
Ps_000540	[222	-	118]	(REVERSE	SENSE)
ATGGCGAACGCCATTAGCTTTAAATGCGCTTTTCCAAGTATTGATGCTCATGGTGAATGC
CATGAGCCTCTTGGAGAATGTCGTTGGCCTTGGACATGCAAAAAT
Ps_000541	[166	-	62]	(REVERSE	SENSE)
ATGGCGAACGCCATTAGCTTTAAATGCGCTTTTCCAAGTATTGATGCTCATGGTGAATGC
CATGAGCCTCTTGGAGAATGTCGTTGGCCTTGGACATGCAAAAAT
Ps_000542	[35	-	214]
ATGCATACATCAATTGCAGTGGTGCATGATCCTACATTTTATATGTTTTTACATGCATGC
GTTAAGTGCATTGACACATGCTCCTACATTTTACATGGATGTGCCAATTGCAGTGACACA
TGCTTTTACATTTTACATGCATGTATCAATTGCAATAGCGCATGCTCCCACAAACATGGT
Ps_000542	[18	-	239]
ATGCTCCTACATTTTACATGCATACATCAATTGCAGTGGTGCATGATCCTACATTTTATA
TGTTTTTACATGCATGCGTTAAGTGCATTGACACATGCTCCTACATTTTACATGGATGTG
CCAATTGCAGTGACACATGCTTTTACATTTTACATGCATGTATCAATTGCAATAGCGCAT
GCTCCCACAAACATGGTTAGTTTGATAAATAAATTAAAAATA
Ps_000544	[237	-	130]	(REVERSE	SENSE)
ATGTGGCGTGCCAACTATGTAATGACTCAGCAAAAGGATAAAAAATCATTATTTAAGGGT
TTCACTTGTATCAGACATGCTTATTATTTCTTTCTTGATATTCAAACG
Ps_000545	[4	-	210]
ATGATGTTAAGTGACTTCTGTTTTTCTTGGCTGATCTTAAAATTCTTTTATTATGATAAT
CAAAGTTCATTTCATATTGCAACTAATGTCATAAAGTGCTACATTGTTTTTGACCTAGTA
CAAACTGGTGTATTGCTTTTGTCATCTGTGAGTTTTCAAGAACAAGTTGTGGACTTTTTC
ACCAAAGAAAGCACTACATATTGGAGA
Ps_000548	[144	-	1]	(REVERSE	SENSE)
ATGTGTGTGTGGTCCACCCTTTGGATGGATAAGAACAGACACGTGGCAAATATCGATTGG
AGGAAGAGAAATGATTTTGTTGTGCCTCCGCGTGAGCTGGCACGTGGTTGGATTTCTTTG
GGCAATGGAATCCAATGTTATCCA
Ps_000549	[144	-	1]	(REVERSE	SENSE)
ATGTGCGTGTGGTCCACCCTTTGGATGGATAAGAACAGACACGTGGCAAATATCGATTGG
AGGAAGAGAAATGATTTTGTTGTGCCTCCGCGTGAGCTGGCACGTGGTTGGATTTCTTTG
GGCAATGGAATCCAATGTTATCCA
Ps_000553	[164	-	54]	(REVERSE	SENSE)
ATGTGTTTATCCTGCTTAGTTTATCTCTTTCTTATTTTTAATTCTTTTTTATTTAATTCA
GTTTTATATTACTCTGTTCAATATTTTAATCTTCTGTTTTTTGTAATTCAT
Ps_000554	[241	-	131]	(REVERSE	SENSE)
ATGTGTTTATCCTGCTTAGTTTATCTCTTTCTTATTTTTAATTCTTTTTTATTTAATTCA
GTTTTATATTACTCTGTTCAATATTTTAATCTTCTGTTTTTTGTAATTCAT
Ps_000555	[87	-	242]
ATGCTTTTAAAAATATCCAAGATTGCAGTACCTATAACCAAGGAATATTCAGAAGCCCGT
TCTTTTTTACAAATGTTCATAATTGAGGAGAATGAGGTAAAGTCAATTGTGTGTTGGATG
ATGTATTCAAACCAATTCCCTATATATTTGGAGAAA
Ps_000555	[166	-	2]	(REVERSE	SENSE)
ATGAACATTTGTAAAAAAGAACGGGCTTCTGAATATTCCTTGGTTATAGGTACTGCAATC
TTGGATATTTTTAAAAGCATTTGGATTTATAGAAACAACTTAAGGTCCAACAACAAGAAG
ATGTCTCAAACAACAATAATCTATAACATCATTTCTTATATTTTT
Ps_000560	[7	-	126]
ATGCCACAAAGACTGAAGTTATTTACAAAGGAAGAGATTTTTTTTAATTATTATACTCGA
GGGAATTTCAAAACCCCGCTCCTACGCATCCTCAGGTACAATGAGAGACTCAGAGTCTCA
Ps_000560	[188	-	60]	(REVERSE	SENSE)
ATGAAATCTCTTTTTTCACAAATTAAAATCAACTATACACACAAATATTTTCTATCGAAC
TATGAGACTCTGAGTCTCTCATTGTACCTGAGGATGCGTAGGAGCGGGGTTTTGAAATTC
CCTCGAGTA
Ps_000564	[126	-	239]
ATGGCGATGCCATATGTCGGAGTTTTGGCTCTATGCCATGGCCCGCCATCGAAAACACTG
ATTGCAACAGAAAGACCTATATTTCTTCAATCATTTCTTAGCAGTTTATTTTCT
Ps_000564	[174	-	73]	(REVERSE	SENSE)
ATGGCGGGCCATGGCATAGAGCCAAAACTCCGACATATGGCATCGCCATATCTGCGTATG
GCTTTATGGCACTGCAATCCTTCCCAATCCGGTCACCGCCAC
Ps_000565	[11	-	142]
ATGTGTAGTGCTATAATTTGTCAAAAACATTGTCATTTTGCAAGAGAGTGTAATACCAAC
AAGAAAGAATCTCAAGAAGATGAAGCTAGAGTTGCACGCAAGTGTTCGATGAGGAGAACA
CACTCTTTCTCA
Ps_000567	[1	-	135]
ATGAAGAAATCGTGCCCTGGACAATACGAGGCATACTCATTTCACTTTGTATCCCAGAAA
AGTACATCTCTGTCATGCATGGAGGATTCAGGCCAAACTTTTACCAGTGCACTCAGGGAG
GAAGAGTATAGTGAA
Ps_000567	[152	-	45]	(REVERSE	SENSE)
ATGTGTACTATTTGTCATTCACTATACTCTTCCTCCCTGAGTGCACTGGTAAAAGTTTGG
CCTGAATCCTCCATGCATGACAGAGATGTACTTTTCTGGGATACAAAG
Ps_000568	[183	-	287]
ATGGCCTTATGTTTCCGGTTAAAGTCTCGTTTGATTGGAATGTTGAACTTCATGTTAATT
CAAATTTTAGGGATTCTAATAATTAGAAACTTAATCAGGATCCTG
Ps_000568	[235	-	86]	(REVERSE	SENSE)
ATGAAGTTCAACATTCCAATCAAACGAGACTTTAACCGGAAACATAAGGCCATGTTTGGT
TTAAGTGTTTTCTATTTTCACTTCCATAAAATACACTTAAAATCTATTTTCATCTTACTA
AGAATCATTATTCAAATACAATACTCAAGC
Ps_000571	[221	-	114]	(REVERSE	SENSE)
ATGCTAAACTTTGTAATAATCAACTATAGAGATAGGCATGTCATATCAGGAAAATATGAT
AATTTGACAAATTTTCCACTTAATGAACCCATTTTTTTTGTACATTAT
Ps_000573	[152	-	15]	(REVERSE	SENSE)
ATGAAACCAACTCTTCTCATTTTAAGATCAGAGCCATCAATCTCTCCTTACTCTAGATTC
CTCCTCTTCTTTGGTCTTCCATGCATTTTCCTATACTTAGGTGGTTACACACCAGGATAC
TCTGTTCTAACCCCCATC
Ps_000574	[98	-	211]
ATGACACTTAAAATATTAACAAGAACACGTATCATCTCTCTCCTCTCTCAATCCAGTTCT
CCCTCCGTTGTGCCAGAGGCCTCTTCGGCGGCGAAGCCAACACAAAACAACAGA
Ps_000575	[117	-	16]	(REVERSE	SENSE)
ATGAAACAAAAAACACAGGCAATAAAAGAAAAAAACAGAAGAATTGGACTTTATGAAAAT
TTGATAGTACCCTTTGTGTTTCAAAGGGTACTATCAAAACAG
Ps_000578	[119	-	3]	(REVERSE	SENSE)
ATGCATGGGGTGCATGCTACAGTGCCCGAAAATGGGCCTAAACACATTCCAAAAATGGTT
TTTTATCAAGTGCAAATGGTAGAAAGTGTAGCAAATGATTATTTTGAACTATTTTTT
Ps_000579	[84	-	200]
ATGATAAATCAAATAATGTATTATACACACAAATTGGCAAACAATCAATACGAAAATAAT
ACTGGTGATGACGGCAATTTCAACCTGTACTTTTGGATATTTATTTTCCATGCAGTC
Ps_000579	[194	-	24]	(REVERSE	SENSE)
ATGGAAAATAAATATCCAAAAGTACAGGTTGAAATTGCCGTCATCACCAGTATTATTTTC
GTATTGATTGTTTGCCAATTTGTGTGTATAATACATTATTTGATTTATCATGTGTTTGTA
TTTTGTCCTTTATATGAATTTATTTTCATTCTTGTTGTAATTCATTTGGAA
Ps_000580	[40	-	153]
ATGATAATACCAATAATTTCAATGTTAATAGCACCACTAACGTTACTACTAATATTACTA
GTGACACGACTAGCAATAGTAATACTATTAGTAGCATCATTGACACTATTCACA
Ps_000580	[153	-	287]
ATGATTAGTGGTACTACTGATAGTACTAGTGCTAGCAGCGTGACTACTAACACTAGTACT
ACTTCGAGCAAAAACAACATTGGTGAAAATATTGAAAACTCGATTTCTAGTGTAGCAACA
ATGCAAAACACAAGA
Ps_000580	[139	-	2]	(REVERSE	SENSE)
ATGATGCTACTAATAGTATTACTATTGCTAGTCGTGTCACTAGTAATATTAGTAGTAACG
TTAGTGGTGCTATTAACATTGAAATTATTGGTATTATCATTAGTTGTGGTATCACGGTTC
GTGGTGTTCGTGGTGTTG
Ps_000587	[267	-	1]	(REVERSE	SENSE)
ATGCCGTGGGTGACAGCAAGCTCGAGTTCAACAAAGAGGCTTCAAGCAAGTTCTGGCAAC
AAGATCGTGCGCAGCCCACGCCCCCTGGCAAACCTCAACAAAGCAAGGCTCAAATCGACG
AGGAGGCTCGCAAGAAATACTGGGAAGAACAAAAGAGACGCGAAGAGGAAGAGAAGAGAG
CCGCACAAGCCAAGGCTCAACAGCCTCGCGGTCCTGTCGGCGGCGCTGGTTCTGTCAAGG
GTCGCTTCGAGGCCGCACAAAAGTCAC
Ps_000589	[216	-	1]	(REVERSE	SENSE)
ATGGTTAAACCCCTTCATATATTAAGATTCCCTACAGTACTTTTTTGGTTTCTCTTTTTT
CAATTTTTGGGCTTATTGCCCCCCATCCTTTTCTTTTTAAGTGTAATGTCGTGCAATGCA
ACAAATATACAAAAGCCTGTGAAGAATATTCACTTTCATGCCGTGCATCCAACTCCAAGT
AAAATAGATACCTACCTAAAAAAACAACTAGATATA
Ps_000590	[144	-	248]
ATGAATATTTTTTCCCCGAATTTTTATTTTAAATGTTTGTACCGGGTTTTGATTCCGACT
TTTTGTTGCACGTTATCTCCTCAGGTACATGAATTTGTTGGCTTG
Ps_000592	[110	-	3]	(REVERSE	SENSE)
ATGTTGAGCATTAGCTGTGCTTTGAAAAAGCACCGCCACCTTGCTGTCTTCGTTTCACTT
GAATTTCATCTCCATCTTCCATATCGAATTGTATCAGCGTATATGTTG
Ps_000594	[177	-	55]	(REVERSE	SENSE)
ATGGCCAGCACGATTTTTGACGTTGCAGAGAATTATGGTCAAATGCATCTGATGTGGCCT
CACTGTTGTCAATTAGTAGTTACAGCGGCGCTAAGGCATTATAGCATTATAGCTAACAGT
TAC
Ps_000602	[96	-	200]
ATGCCCGAAATGCTGATCGACTACTACAAGGCCATAGAGGACAGCAGCGCCAAGATGCTG
GAGGCGGCCAGGCTGGAGGACTGGGACGGCGTGGTGCGCTACGAG
Ps_000604	[108	-	266]
ATGACAATGATGAGCCCGGGAAGAAATCACATCGCAACAGTGTTGTCAATCCATGGTGGA
GAGCAAAAATTCCGCCATACCGGCCGCTTCTTAGTGCCATCGCAACAGTGTTGTCAATCC
ATGGTGGAGAGCAAAAATTCCGCCATACCGGCCGCTTCT
Ps_000604	[62	-	271]
ATGAAAGAGATGATTTCATTCCCAATCCTTGCTAGCAATACAAGCAATGACAATGATGAG
CCCGGGAAGAAATCACATCGCAACAGTGTTGTCAATCCATGGTGGAGAGCAAAAATTCCG
CCATACCGGCCGCTTCTTAGTGCCATCGCAACAGTGTTGTCAATCCATGGTGGAGAGCAA
AAATTCCGCCATACCGGCCGCTTCTTAGTG
Ps_000604	[207	-	40]	(REVERSE	SENSE)
ATGGCACTAAGAAGCGGCCGGTATGGCGGAATTTTTGCTCTCCACCATGGATTGACAACA
CTGTTGCGATGTGATTTCTTCCCGGGCTCATCATTGTCATTGCTTGTATTGCTAGCAAGG
ATTGGGAATGAAATCATCTCTTTCATAGTTCATGCCTTTGTCATCATA
Ps_000605	[7	-	249]
ATGAAACATCCCGTGGAGGAGCATTCCATTTTCCATGTTGAATTGATCTCTGTGTTGGTT
GATGACACTTATTATGAATTATTTTCACTTTATTTTCCATCTCCATCTGGTTTTGATGAT
GTTTACTCATATGATGATTGTACTGACATTGACCTTTGTGTTGTATGTGCTGAAATTAAT
GCTGCCTTGCAGGGTAACATTTTTCCTACAAATGAAATTGTTGATGAAACTGTTTATGCA
GTT
Ps_000605	[68	-	250]
ATGACACTTATTATGAATTATTTTCACTTTATTTTCCATCTCCATCTGGTTTTGATGATG
TTTACTCATATGATGATTGTACTGACATTGACCTTTGTGTTGTATGTGCTGAAATTAATG
CTGCCTTGCAGGGTAACATTTTTCCTACAAATGAAATTGTTGATGAAACTGTTTATGCAG
TTG
Ps_000605	[136	-	2]	(REVERSE	SENSE)
ATGAGTAAACATCATCAAAACCAGATGGAGATGGAAAATAAAGTGAAAATAATTCATAAT
AAGTGTCATCAACCAACACAGAGATCAATTCAACATGGAAAATGGAATGCTCCTCCACGG
GATGTTTCATGGCAT
Ps_000606	[83	-	229]
ATGAAACAGATTCGAAAGTACAGGAAATTACTATATGTATATGCATGGAAACATGTAGGA
ACTAGGAACCTTCCTAAAGGACGTATAGATAGAAGAGAACATGGCACCAAATCGTATGAT
TATGTTATATCACAATCAACATATCAT
Ps_000606	[183	-	284]
ATGGCACCAAATCGTATGATTATGTTATATCACAATCAACATATCATTAATCAAGGTGTT
AAAATATTATATTACGCAAGTAACAATAAACAAAGGATGGTA
Ps_000607	[53	-	205]
ATGAACATGTTGGTGAGAGAAAGGGGAAGAGGAACGTTTTTTTTCACTAAGAAAAGAGGA
ATCGTTATACTCAATGGTCTGTATACTCAAATTACCTCTTATTTTGAAATTGGAAGGGTA
TTGATGATGAAAGTCAAACTAATTTTATTCTCA
Ps_000609	[189	-	55]	(REVERSE	SENSE)
ATGATCAACAAAATACTTTTACACAGTATCAGTACTGGTTACGGTATCAGAACCAGATTA
CCTTTTCACCCAAACTGTATTGGACAAACGAAATCGACAATCGAAGATTCATCGGACCGG
ATGTTGAGGCGCAGC
Ps_000609	[205	-	2]	(REVERSE	SENSE)
ATGGCATTTGCCGTGCATGATCAACAAAATACTTTTACACAGTATCAGTACTGGTTACGG
TATCAGAACCAGATTACCTTTTCACCCAAACTGTATTGGACAAACGAAATCGACAATCGA
AGATTCATCGGACCGGATGTTGAGGCGCAGCTAATATTCCACTCCCACCGCCAAAGTCCC
ACCGGTCTTTTTTTAAATGCAGGC
Ps_000610	[171	-	1]	(REVERSE	SENSE)
ATGCCTGGTCTCATTGCTGGTGAGAAAAAATTTACAATGAAAAAAAAGAGTTTTTCAGAT
TTGGCGAATCAAGATAAGTCAATTGTTTCCAACGAGGCTCTCGATGATGATGAGAATAGT
TCTATTTTTGCTGGGCTATCTGATGACGTTTCGAAGTATTGTCTCGCACTC
Ps_000612	[47	-	148]
ATGCTTCATCATACTTTTTTTATTTTTTTTCTCCATTCCAAAATTCATAACTCAATCAAT
ATTACTCCAATTGGCATGGGATTTTTTGCACCATTCTCCTCA
Ps_000612	[24	-	155]
ATGTTATTTCATGTGTTCATACCATGCTTCATCATACTTTTTTTATTTTTTTTCTCCATT
CCAAAATTCATAACTCAATCAATATTACTCCAATTGGCATGGGATTTTTTGCACCATTCT
CCTCATGATGTC
Ps_000614	[140	-	39]	(REVERSE	SENSE)
ATGATCGATGCGACCTCCAAAGAGATTAAACTGTTTTGGAGAGGGAGAAAAGGCTGTAGG
TCAGCTATGGCCACATCTCATAGCTGTGAGCTCAGCGCTTCT
Ps_000614	[133	-	29]	(REVERSE	SENSE)
ATGCGACCTCCAAAGAGATTAAACTGTTTTGGAGAGGGAGAAAAGGCTGTAGGTCAGCTA
TGGCCACATCTCATAGCTGTGAGCTCAGCGCTTCTTGACCCAGAC
Ps_000616	[174	-	22]	(REVERSE	SENSE)
ATGAATGGGTTAAATGTTTTAACCTCAGAACAAGACGAAGCTATAAAAGCTATAGAATCT
ATTTCTAATAAAGAACTAAAAATAAAAATGCTTGAGGTCTTAATACAAGAAAACTCTAAA
AAAGATTTTCCTGTTATTACAGAAGCACCTTAC
Ps_000618	[155	-	45]	(REVERSE	SENSE)
ATGAATATTTTTATTAAAACAAACAGAGAACTACAAAAATTGAAATTTTGTTTGCAAGTA
TTAAATTTTGTAAGAACTGAACCGAATGTCAAACCAACGAGATCTCCAATT
Ps_000620	[4	-	174]
ATGGTTCATTTGTTCAGCAACTACAATCCAATGTTTCTGTTGAAGTTCCAGAACATTCTG
GTGGTACATCTAAAGACGTTCTTCTTTCGGATGATGGTTCATTTGTTCAGCATTTACCTT
CCAATGTATCTGTTGGAGTTCCAGAACATTCTGGTTACCCATCTCAGCTTC
Ps_000621	[70	-	204]
ATGATATTCCTAGTTATTTTCTCCGTTTTGTTTCAGCGGTTTAGCTTTTTGGCACTTTAT
TTTAGTAGATGTTTTTTCTTTAATTTTTTTTTCTTTCTTTCGGTTCTTTTTTGGCTGATT
TTTAATACCTCTTGT
Ps_000622	[6	-	128]
ATGACAGTAATCCACAGCGACCTAAAGGTGTATATTACTTATTCACATTTTTCCTTTTGC
TTCTATTTTAAAGAGATTATTTCTTTCTTCAGTGCATTCTCAGTAAAAGAATTATTTTTT
TCC
Ps_000630	[118	-	2]	(REVERSE	SENSE)
ATGCGTATAGTTAGTATCGCTGAGGGCAAGCATGATTTCAAAATCGAGAGAGTTTATGAT
TCAAATTGGGATTTTACCTACCATGGTGGCCATATACGTTTGATGGGAGAAAAGCAA
Ps_000633	[130	-	261]
ATGTCATGTGACTCCTCAAACAATGCTATAAAACCACTTATTAAGAATCAAATATTAAAA
TATTATCTTGGAAGTGGAATATTCAATGTCTTAAAGTTTGAAAATCATTTTTTCAATACA
AAACTTCTCTTG
Ps_000639	[193	-	83]	(REVERSE	SENSE)
ATGAAAAGTAATGATTTAAATTTCCACTTATTTTTTGTTGTAAGAAGCATTAGATATAGA
GTGACTAGTAATGACAAAAAAATATATAAATCTATTCATAAAACCAGCATT
Ps_000639	[123	-	1]	(REVERSE	SENSE)
ATGACAAAAAAATATATAAATCTATTCATAAAACCAGCATTTGACATTCAGTTTTCTGAA
CTCATGTCACACCAAGACAGGAAATGCTTAGCACCACATTTCTTTCAATTGGATAGTCAA
TTC
Ps_000640	[9	-	137]
ATGTGGTTGATTTCTTCAAAAAAAAAAGAGAAAATATATGCATTTTTGCAAAAGAAAAGA
AAATTGGAAAATATGGAGATGTTTGGGATCATAATCACTAACAGACCACCTACCATGTTG
TATGAGAAA
Ps_000640	[254	-	358]
ATGAGAGTGGTTTGTGTTGTTGCAATGCCCTTGGTGGTGATTAGTACCTATCAAGTCGTT
CCTAGCCGAACTGATCCTCATCAGCCACATATGAGTAGTTTCTAC
Ps_000640	[343	-	227]	(REVERSE	SENSE)
ATGTGGCTGATGAGGATCAGTTCGGCTAGGAACGACTTGATAGGTACTAATCACCACCAA
GGGCATTGCAACAACACAAACCACTCTCATGGACACAAGCCTCTCTCCTATTCAAAC
Ps_000640	[124	-	2]	(REVERSE	SENSE)
ATGGTAGGTGGTCTGTTAGTGATTATGATCCCAAACATCTCCATATTTTCCAATTTTCTT
TTCTTTTGCAAAAATGCATATATTTTCTCTTTTTTTTTTGAAGAAATCAACCACATTTCT
TTG
Ps_000643	[22	-	204]
ATGACAAAACTTTTACCCCACCGAACAAAAAACCGAGGCATAATACCAGGAAGCACCATT
TTTTTCTCTTTAGAGGATAATAATGACCTCTACTTCCCATTTCTCCCTTCAATGATTGAC
TATGCAGTCTCCCATTATGATGGAAATAAGAGCCCTAACCCTGATGTTTTAACTTTTCTT
TCT
Ps_000645	[126	-	16]	(REVERSE	SENSE)
ATGTATGTCCGTTTCAAAGTGAGCGATCATTTGAGCATTTCACACAAAACATCTTTGTAT
GACAATATGAGAGACAAAGTAAAAGTCTTTGTACGACAACTTGGAAACTGG
Ps_000646	[108	-	209]
ATGTTTTTCAAACGCCATATGTTACAGAAAATTGTTATCTTTTATTCTATGAACGATGTT
AATGATTCTTATAGAATCAATTATTTCATACTTTGTGTTTTT
Ps_000647	[56	-	163]
ATGTTTATCATATTCTTGATAGGTCTGATAAGTTTGGTTGGTGGCACGATTATTCGGATT
TACTCGTCAATGTATAATGTAAGTTTTGAGAATACTTTGATATTATCT
Ps_000648	[58	-	195]
ATGCATCTCCTAGGACTGGTATTCCTGCTCTCCTCTTCTTTTTCTTATTTCTCATTTTCG
TTTGTATTGTGTTGCCTTATTTTTTGGGTAATGGTACTGATGGATCTCGGCAGCTCCTTA
GTAATGGAGATGTGGAGG
Ps_000650	[87	-	284]
ATGAACTTCATCATCATCATAGATTATGTCATGCCCTATTTTTGCCTCATCTACAATGTC
ATGTTCACTAATGTTATGCTCAACATACAAATCTATTACCTCACAACCATCAACATCTTT
AATAAGTTACAACACATCATCATCACTGTTAAGTGTTCGAAGGCCACGACTAAAGCTAAA
CATAGGGTTCCAATATCT
Ps_000650	[112	-	285]
ATGTCATGCCCTATTTTTGCCTCATCTACAATGTCATGTTCACTAATGTTATGCTCAACA
TACAAATCTATTACCTCACAACCATCAACATCTTTAATAAGTTACAACACATCATCATCA
CTGTTAAGTGTTCGAAGGCCACGACTAAAGCTAAACATAGGGTTCCAATATCTA
Ps_000652	[168	-	1]	(REVERSE	SENSE)
ATGGAACCAGCCAGGATCGAACCGTGTGCATATCAAAACGCTGAGTTTCATTTAAATGAG
CTGGCGCGTCCAGTCAAGGTCAAACGCATATGTGGCAGCGGTCAAAAGAAGCTAGGCCAA
TCATTGTGCCACGAAGTGCACACGCAAGCATCTGAATGGGACAAAAAC
Ps_000654	[144	-	272]
ATGGAGGACGAAAACATGAACGAAGCATTGAAGGAAATGTCCGAAGATTTAGATAACATT
GAGCAAAACTATCATGCGGACATTGACACAGACAACGAACAAGCTGAAGAAGCTTGTTCT
ATGCTTTTA
Ps_000654	[202	-	23]	(REVERSE	SENSE)
ATGTTATCTAAATCTTCGGACATTTCCTTCAATGCTTCGTTCATGTTTTCGTCCTCCATC
TTTTGCGCTTTTTCAGTTTCTGGTTCAACTTCTTCTGTTTCATTCTCAATAACATTCTTC
TCACCTTCGTCTGCCTCCTTTTTCTCTGTCTTTTCCTCTTCTTGCTGTTGTTCAGGAAGA
Ps_000655	[102	-	275]
ATGCCACCTCGTTTGATGGTTCACAAGGTCGAGGTTCACAACCATCTGTTTCTACTTCTC
GAAATTACTTATCTCAGGCATATACTTAACGGGGCCACGTGTTCCCTGTTTATGAAGCCC
TTGAACCTTATGAAGTCAATCAGGAGAAACTTACCGTTGATGCGGATACCCATA
Ps_000655	[274	-	173]	(REVERSE	SENSE)
ATGGGTATCCGCATCAACGGTAAGTTTCTCCTGATTGACTTCATAAGGTTCAAGGGCTTC
ATAAACAGGGAACACGTGGCCCCGTTAAGTATATGCCTGAGA
Ps_000655	[146	-	12]	(REVERSE	SENSE)
ATGGTTGTGAACCTCGACCTTGTGAACCATCAAACGAGGTGGCATCAACTCGTGTTCACG
TGTGTCTGGCCCTTTCACGTCCTACAGACGCATGTTAGGACACACGACCGTGCCTCAATC
TATCCTGGTTATTTT
Ps_000657	[7	-	144]
ATGCTGACTTGTTTCAACTGTGGAGAACCATGTCATATATGTACTCATTGTCAGAAGCCG
AGGAAAGAGCTAGAGGTCGTGCGAGCTAGTGGGAAGGTCTTTGCTCTGAGGGGTGAGGAA
ACCTCTAGACATGATAAT
Ps_000666	[103	-	2]	(REVERSE	SENSE)
ATGAAGCAAGTTCGAGACTTGTCTCCCCAGCGTAGTCAAGATCAGGAATTCCTCGGCCGG
ATTGAGGATGATTCCCCAGCAGGCTTGGAAGTTACTATTTCC
Ps_000667	[65	-	205]
ATGAAATCAGGGCCAGAGGACAAGCCACTGTCGGGGGGTTTGATTCAGAACCCAGCTTTT
GTGTTGCCTTGGGTTCACACGCTTTTGTCCTCATCTCTCACACGTATGAAAAAGAAGACA
CACCCTAATTTGAAGGATATA
Ps_000667	[158	-	3]	(REVERSE	SENSE)
ATGAGGACAAAAGCGTGTGAACCCAAGGCAACACAAAAGCTGGGTTCTGAATCAAACCCC
CCGACAGTGGCTTGTCCTCTGGCCCTGATTTCATGGTCTTGGTGGGGTAAACATGTACTG
GAGTGGGTAGGGATTTTTTCAGGTTCAAAAAGGGCG
Ps_000669	[103	-	2]	(REVERSE	SENSE)
ATGGAATTAATAAAACAAAACCACCGAAAGGAAATAAATACTCCCTCTCAGTTCTCACAA
AATGCAAAGAATGAAACCATTTTTTCTCTGTTAAGAACTTCA
Ps_000670	[96	-	197]
ATGAAAAATGGAAATTATTGTACCTTGCTGACAAAAGATCCCTCTAAATGGCATCATTTT
CTTGCAAAAACCTCAATTTCCATTTATATAGTAGAGCTTCAT
Ps_000670	[152	-	12]	(REVERSE	SENSE)
ATGATGCCATTTAGAGGGATCTTTTGTCAGCAAGGTACAATAATTTCCATTTTTCATTAT
TCATCTTCTTCTTCTCCTTCTTTTTTTCTCTTTGTTTTTCTTTTTAATTCAACTTTTTTT
TTTTCTCCTTTTTTAATTCGA
Ps_000671	[50	-	205]
ATGATGGTGGTGGAGGGTATATTGGGAATAATAACAATGTTATGGGGGGAACAGCGGATT
ACGACATGTCTTCCGGAGGTTATGGAGGTTGGTCGGCGGGAGATTCCATGCAAGCTTCAA
ATGGAGGTGGTGGTGTTTTCACAATGTGGAATGGTT
Ps_000671	[7	-	213]
ATGAATAAGAGTAGTATTCAGAATCACCCGGGTTTGATGGAGAATGATGGTGGTGGAGGG
TATATTGGGAATAATAACAATGTTATGGGGGGAACAGCGGATTACGACATGTCTTCCGGA
GGTTATGGAGGTTGGTCGGCGGGAGATTCCATGCAAGCTTCAAATGGAGGTGGTGGTGTT
TTCACAATGTGGAATGGTTTGAGTAAT
Ps_000672	[287	-	3]	(REVERSE	SENSE)
ATGCATCACATTCAAAACAAAATATTAAGATACATGAGCCATATCAATCATTATTTGGAT
ACGCATTGCAGCTACTGCAATCGCAACACGGCAATGGTATTGGGCCACAAGGCGCAATCG
CAACACTGGCAATGGTATCGGGCCACAACCCGCAATCGCAACACTGGCAATGGTATCGGG
CCACAACCCGCAATCACGGTGTTAATTAAAATCACGTGTGTGACCACAACACAAACCAAC
ACACAAACCGCATCAGACGAAAATATAGTGAACAATCTTCATCAA
Ps_000674	[146	-	3]	(REVERSE	SENSE)
ATGTGTTTGCGCGCGCTGCCTGTTCAAAATAGGACTCCCTTCGATTCTCGCCTGATGACA
TTTTCACATTTTGCTTTAGCATTTATTTCCTTGCCTTCATATGATTTCACATGCTTCATT
TCACTTTTTTTTTATTTTTTTTTG
Ps_000675	[174	-	52]	(REVERSE	SENSE)
ATGAAAGAGTGTAAAGCTTGGCTATTGAAGAAGAAGATGTTGACGAGGAAAAGCTTTCAA
ATCATGTGCATGAGTTTTAATTTATTGTTTTATGTTTTATTTCTCATTCCAAATTACATG
GAT
Ps_000678	[135	-	19]	(REVERSE	SENSE)
ATGTCACTTATTTTATTTATCCTGAAAAATATGTCCAACATAGACCCTTATTATTTTTGC
CTCTACTATTTGATTATGCTTTGTTTCATTTCATTTGAGAAATTTTTCATCGACTTA
Ps_000681	[44	-	187]
ATGGATCTTGCACAACTCCTCAGCTATAATATGCTTGTTGAGAGAGAGGGGTTTGCATTT
TTTGCGGATGTTAAAATGAAAATTTGTCGGAATTCTGTTCGCATTGCAGGAAAGTGGGGC
ATAGTTTGCAGAATTGCAATGTTT
Ps_000681	[269	-	117]	(REVERSE	SENSE)
ATGATTTCATTGACCACAATGTCATTCTTTTTATCAGAATTAGCTTTCTGCACAAAAGTA
GTATTATGTAGAGGTTTATTCAAAACATTGCAATTCTGCAAACTATGCCCCACTTTCCTG
CAATGCGAACAGAATTCCGACAAATTTTCATTT
Ps_000684	[121	-	222]
ATGGTTTTCAAGATGTATGACTGGACACCATATGTGGAGAAATTGGATACTTGCTACCAT
CTGAAGGAAAAAGGTAGTAAAGTAGACAAAGGAAAAGAAGTA
Ps_000685	[55	-	156]
ATGTGTAAGTGCTCCACAAGAGGCTTTCCACTCCAATTATCTTCCCAAAAATTAATGTTA
GTCCCTGAACCAACAAGCCAAGCGGAGTTTGCTTTGAAAATA
Ps_000687	[198	-	1]	(REVERSE	SENSE)
ATGGCTAGTTTATCAAAGGAGAATAGCGAGAATAGTCTCATCTTCAAGGAGCTTTGCTTT
GAGATTACAGAGAATCTCTTCCGACAGTTGAAAAGAAAAAGGAGACAAACCACTTATGAT
GCAGCTTTACATAAATTCATCGGTAATAACGATGAATCCCACCGCACGAGTTATAACACA
CATCCACACTCCAAAAAC
Ps_000689	[184	-	2]	(REVERSE	SENSE)
ATGTCATTTCTTAAGGTAATTGAAACAAAAATATTGCTTAATCATATAAGAGTGGTCACT
TCTCAAATTCTCAAGCATTCACAATTTTTTTTTACCTTTTCCTCATTGCTCAAATGTTAC
ATATTTTTACACAATTTATTAGCACAAAACCTTTTTACTGTTTTTTTTCTTTTTCAAGGT
TTT
Ps_000693	[113	-	3]	(REVERSE	SENSE)
ATGAAACTCAAATTAAATTCACATCCACACACCGATGAATGTAGAACAGAACTTTCTGAT
CTTTCTTTCTCAATTCTCTGTACGTGTTCCTTTGTGTGCTATTTATTTCTT
Ps_000694	[100	-	222]
ATGGGACTAGAAGGTCTCCCGGACTCGACACAAACTTGTCGGACTTCTATCTGCTCAACC
GATCAAATAGAGCTTACCGCAAGAGCCAGCACAAATGATGTATACAAAAAACACCAAAGT
TCG
Ps_000699	[35	-	160]
ATGTTGATGTTGTCTTGTTATGCTCTATGTTGTAAGACTTACTATGTTGTTGTTGTCATT
ATGTTCTATCATGTCTCATTTCGTTATTGTTATGTCAAACATTCTGGTTTGCATCATGTA
TGTCCA
Ps_000699	[54	-	206]
ATGCTCTATGTTGTAAGACTTACTATGTTGTTGTTGTCATTATGTTCTATCATGTCTCAT
TTCGTTATTGTTATGTCAAACATTCTGGTTTGCATCATGTATGTCCATGAATTGTCAAGT
CTTTTACCATTCTTTTTGCTCATAACAAAGGGA
Ps_000701	[324	-	217]	(REVERSE	SENSE)
ATGTGGTCCTCAAAAGCCCTACAAATCCTAAGGGGTGAAGAGTATGTGGAGACTGTTACT
CAAGCTCCAAATGTCAGAGGATCCTGTAAACTGTCATCTGACGACCTT
Ps_000707	[94	-	225]
ATGGCAGGCCAATTGATTGGTCCTGTCAATTTTGTGAAAAATACGTTACAGAAACTTCAT
GCAATCAATTGGCTCCAAATGCAATCTATTGGTTCAGCCTTGTTTTGCCAAAAACCACTT
ATTTCATGTTTC
Ps_000707	[152	-	259]
ATGCAATCAATTGGCTCCAAATGCAATCTATTGGTTCAGCCTTGTTTTGCCAAAAACCAC
TTATTTCATGTTTCTAAACCACCTTGGATGCATTATAACTTATATCAT
Ps_000708	[152	-	42]	(REVERSE	SENSE)
ATGTTCCAAGTCCGCTATGGAAAGGACAAAGAAGTTAATACAATTAATTTCCATAATCGA
CAAGAAATCTCCATTAATGTCCCTCCAACGGTATCATCTCAAAATACTATA
Ps_000708	[136	-	2]	(REVERSE	SENSE)
ATGGAAAGGACAAAGAAGTTAATACAATTAATTTCCATAATCGACAAGAAATCTCCATTA
ATGTCCCTCCAACGGTATCATCTCAAAATACTATATAAAAGTCTCGTCGTCATCATGCTG
CATAAAAAGAATACA
Ps_000710	[205	-	321]
ATGGATTGTAGTATTATATATAGGAGTTGTCATGGTTTAGTGGAGAACAATGAACCCTCG
GATCATTGTTCTTCACGGAACAAGAGAATAGTTCTGTTAGTTAGAACAAAACAATTT
Ps_000710	[237	-	82]	(REVERSE	SENSE)
ATGACAACTCCTATATATAATACTACAATCCATTCAACAAATTTATGCAAAATTATCCCT
TTTCACAACTGTCACCAAGCATCCATTATTTTATTGATTTGGATGCTTTATAGTCAAGTA
ATCATGCATTTGAGACTTGATACAGTCACACAAGAT
Ps_000711	[62	-	181]
ATGGAATATATAGAGGTTTCGATGCTGCAACTGAATTGGGCAAATTTGGAAGCAATTAGG
ACAGTTTGTTGGGGTTTATTAGAAACTCAATCTCAAATGCATATGAAATTCACTTTGAAA
Ps_000716	[88	-	258]
ATGACATTTAATCAAATTCAATCTTTTTATTTGTTCGGACACTTCACACTTCATCTCAGT
TCGCTTCATTGCTCGACTCTCAAGTGCTCAACCAAAGGGCCTTGTGTTTTTCTGGATCTT
CCTTCTTCACATTTGTTATTTATTCTACATGGAACTTTTTTAGTTTTTCTT
Ps_000719	[48	-	209]
ATGAGAATACTTGACATCTTCCATGACTGCATTAGTTTCATCCTCTTCTTCCTTTTTGAA
ACTGCTAAGGGATTCAGCCTCGCTAGTCCAACTACTCAAAGCGTCTTGGGTTTTTCCGCT
CTTGAGACTGATCTCGGTGTGTTCTCCATTTTTCACCAGGTC
Ps_000719	[70	-	210]
ATGACTGCATTAGTTTCATCCTCTTCTTCCTTTTTGAAACTGCTAAGGGATTCAGCCTCG
CTAGTCCAACTACTCAAAGCGTCTTGGGTTTTTCCGCTCTTGAGACTGATCTCGGTGTGT
TCTCCATTTTTCACCAGGTCA
Ps_000721	[33	-	146]
ATGGCTTTCTCATCAGCAAACTCCTTCAAGCTGCCAGACTCCTGCAGAAAGTTGCCATCA
TTCATTGCAGGGGTCACCAAACCCCAGCCAATCCTATATCAGCCAGAAATGCTT
Ps_000723	[240	-	91]	(REVERSE	SENSE)
ATGTCACTAGGAACCTCACAAAAATACACACACTCTCATGTCTTCTTCCACTGTCTCTTT
TTTGTCTTCACTCTCTCATCACGAGCCACCAAACTCACTTATTTACCTGCTTATTTTTAT
ATTCACAAAAAAGTTCACAGAGATTGGATC
Ps_000723	[277	-	86]	(REVERSE	SENSE)
ATGTGTGATGGGAACACATATCTAGTAGCTTTAAAACATGTCACTAGGAACCTCACAAAA
ATACACACACTCTCATGTCTTCTTCCACTGTCTCTTTTTTGTCTTCACTCTCTCATCACG
AGCCACCAAACTCACTTATTTACCTGCTTATTTTTATATTCACAAAAAAGTTCACAGAGA
TTGGATCTAGTG
Ps_000723	[203	-	6]	(REVERSE	SENSE)
ATGTCTTCTTCCACTGTCTCTTTTTTGTCTTCACTCTCTCATCACGAGCCACCAAACTCA
CTTATTTACCTGCTTATTTTTATATTCACAAAAAAGTTCACAGAGATTGGATCTAGTGTA
GAAACCATTATAACCATTAAAACCATTAAAACCATGTTCATGATCAAAGAACCTTACACA
TGTGTACAGTGTATGTAC
Ps_000726	[141	-	1]	(REVERSE	SENSE)
ATGGAATGCACAATGGTAGATCTCGGTTTTGCATTTAGGATTATCCAAAGCATACTACAA
AACGAACCGTTAACATCCTGGAGAAATAGCGTTTTCGTTCAAAATTCAAATGCTTCTACA
AACCTCAACTTCACACAAACA
Ps_000728	[49	-	207]
ATGACACTCATAGTACTCCTGAGTCCTCTGCTTTTTTTTCTAACTTTAGTAATTGAGGAC
GTGGTGGACGTAGTCGTGGTCGAGGACGTGGTAGAGGAGGTAGAAGTAATTTTTATTGCA
CTCATTATAGAAAAGATGGGTACACTAATCTTAGTAACA
Ps_000728	[173	-	42]	(REVERSE	SENSE)
ATGAGTGCAATAAAAATTACTTCTACCTCCTCTACCACGTCCTCGACCACGACTACGTCC
ACCACGTCCTCAATTACTAAAGTTAGAAAAAAAAGCAGAGGACTCAGGAGTACTATGAGT
GTCATCACTTGG
Ps_000729	[73	-	207]
ATGTTCTGTTGTTTTAATTATGACCGTATATCTTTTTTTATTTTGTCTAAGTTAGTTTTG
ACTATAAATTTATATCTTTTTTATTTATTGTATATGTTATGTGGTAGTTATTTCTTTTTT
TATTTTCCCTTTGTA
Ps_000731	[137	-	262]
ATGGCTGGACAGACAGAAAGTCAAAAGCTGCGTAAATTGTTGAATTATGTTAAAATCTGC
ACATGCATGCTCAATATCAAAGTATGCATGCTTAATGTCAATGTATCATATGTTCACCCT
TTCAGA
Ps_000731	[183	-	350]
ATGTTAAAATCTGCACATGCATGCTCAATATCAAAGTATGCATGCTTAATGTCAATGTAT
CATATGTTCACCCTTTCAGATAATGCTTTAGATATGTGGGTTTGGAGGCTTGATCATAGT
AAGGTCTTCTCTGTGAAAGAACTTATCATTTGCTTATTGAAGTTGGAT
Ps_000731	[136	-	2]	(REVERSE	SENSE)
ATGATAGCTACTGTAACAGTGGTGAGCAGCCGAAAGTGTATATTGTGGTGTATTCTCATT
AAGCACTCTGCAAAAGCCAAAAATATGTCATCTAACCTTTGCCTTGCAGATGAAGCAACC
ACAGGTCAAAGCAGT
Ps_000733	[41	-	169]
ATGACTTTCTACATGAACTATAGAAATCTGGTTTTATCATTGCACTATGAGAATACATAT
ACACAAGATTCTGAAATCTTGGTGAGAAAAATAATAAAAAACTTAGGTTCGGTCCCTTTC
TTCTCACCT
Ps_000733	[191	-	33]	(REVERSE	SENSE)
ATGTTTTTAGGTTTTTTTCTTAAGGTGAGAAGAAAGGGACCGAACCTAAGTTTTTTATTA
TTTTTCTCACCAAGATTTCAGAATCTTGTGTATATGTATTCTCATAGTGCAATGATAAAA
CCAGATTTCTATAGTTCATGTAGAAAGTCATGTGTTGGT
Ps_000734	[52	-	195]
ATGGTGACCCATCAAAATCACTTTGGTCTTTGCACTTTGACCGACTCAGGTTCTGATCAT
CAGAAGAAGACTTCTTCAAAGTCTGATCTTCAGAGATTGACTCCTTCAGACTATGACCTT
CATACTTTTGACCTCTTCAGAAGT
Ps_000736	[219	-	362]
ATGATCCAGAAAATATCAGATTGTTTGTGCTTTAATTACCAAGTATTATGGCTTATTTTG
GATGTGAGTATCACCCAATTTTACTCTGAAAAAGAAAGTAAATGCAGATTTGATGTTTTC
CATGTTGACTCCAAAAAAAGCATT
Ps_000737	[178	-	56]	(REVERSE	SENSE)
ATGGATTTAGTGACAGAATTTCAGCAGCCAAGTCCCACAAAACAGATGCATATAATATTT
CAAATAATCAAACAAACAGACACAGGAAATAAATTGAACTCAAAAGACACTCTAACTAGA
AGG
Ps_000738	[6	-	173]
ATGGAGATAGAGCACCCATTTCTGGTTTCAAAACGGAACATTGGCACCATCAGTGGGAAT
CGACTTCTGATTCCTATGTTTTTCATGAAAATTGTATTCCCTCTTAAAACACCATCAAAC
AAGCTCAGGAGTGCTAGATCTAGATTCTTGCTGTTCAAATCCAAATCT
Ps_000739	[46	-	204]
ATGGATGCTGCTAAGTATCCTACAATGTGCAGGACAGCCCTGGCCACCCCAACAACAAAG
AATGATCCAGCCCAAAATACCGAAAGTGCTGCGTCTGAGAAGCCCTGCCCTCGGGGTGCC
TGCCCCACCTTGGCACCCTTGCTTTTCCTCAGAGGCACC
Ps_000739	[50	-	208]
ATGCTGCTAAGTATCCTACAATGTGCAGGACAGCCCTGGCCACCCCAACAACAAAGAATG
ATCCAGCCCAAAATACCGAAAGTGCTGCGTCTGAGAAGCCCTGCCCTCGGGGTGCCTGCC
CCACCTTGGCACCCTTGCTTTTCCTCAGAGGCACCTAGT
Ps_000743	[217	-	89]	(REVERSE	SENSE)
ATGATTGGTGGACAAATAATTCACAACATCAAGCGTTCTTCTTTGGAATTTTTCATTAAT
GTTTGTTTGATATGTGATATTTTACGTTTGCAAACAAAACATCCATCAGCATCATCATGT
GCTGACAGA
Ps_000747	[273	-	67]	(REVERSE	SENSE)
ATGATAATCATATCAAAACTGACTCCTTTGTATATGATGAAATCGGTATTCATTCTTAGA
TCAACAAAGTATCAACACTTGTTAATGATACATGATTTAAGTTCTATAATTTTATGGAAA
GGATGTAGTCAAGTTACTTATCTTATAGCTAACTTTATGATGGGTACACTATTTTCAACA
TATATCTCCTCAAAACTGCCTTCAGAA
Ps_000749	[269	-	150]	(REVERSE	SENSE)
ATGTATATTATTGAGAAATTGTTTAGTCTATATACTATTATGGTCTTCACAATTGCGTTC
ATCCTGCAATATTCTATACCACTTTGGCAATTTTGGGGTCACATGCTCCGTGCGGCTATT
Ps_000750	[111	-	1]	(REVERSE	SENSE)
ATGGAGTTCAGACTCTGGTTACCTCTTGCATTGCACATACATTTCGCACTTTGGAATCAT
ACTTTCTTGCCCTGGTGGAGTTCAGACTCTGGCATTCAAATCAGTTCCTTT
Ps_000752	[178	-	59]	(REVERSE	SENSE)
ATGATGGGATTCAGGGTTGGTGGCGGCGATAATCAGGCAGGCGGTTCACGCCGACTGCTG
CACTTGTCGCCGTCGCCGGTCAACATCAGTACGATGAGCGGCAGAAGGCTCGCAGGAAGG
Ps_000753	[34	-	225]
ATGGTGGAAGTGTGTGTTACTTGTTTGGAAATTGTTGGTTTAAGATTGTGTTTGTTTAGA
GATGAAGAGGTTGATGTTGTAATGGTTATGGTGCTTGAATGGCGGTTTGGAGTGGTGTGT
ACAGTGGATCAGTTGAAAACGAAGGTGAAGGAGAATGAAAGGAAAGCACAGCGACACGAT
TCACTAGAGGTT
Ps_000759	[19	-	120]
ATGGTCAAAATATACCTTAATTGCTCGTTTGAAGAGTTGCCATTTCTAATATCTAAAACG
GATTTGTTCTCTACATCATCTGGTACCATGACACTAGTGTTG
Ps_000759	[237	-	341]
ATGTGTGAGTCTTGTCATCATATTGTGATACATATGTACGCTGTAACAACGACTCTACAA
CCATCTCAATCTAAGTTATCGGCTTCACTTTCAATACTTTTGAGT
Ps_000759	[107	-	3]	(REVERSE	SENSE)
ATGGTACCAGATGATGTAGAGAACAAATCCGTTTTAGATATTAGAAATGGCAACTCTTCA
AACGAGCAATTAAGGTATATTTTGACCATTTTTGCTATTATGGCA
Ps_000761	[95	-	208]
ATGTTGCAGCCAGATGGCTGTCACCGACTTTTATCTGTAACCCTGCATTATAGTGTTATT
GGGGGCAATTCATTGGAAATTGACTTCAAACCAAATGCCCCCAATAACACTATA
Ps_000762	[86	-	190]
ATGATGAAGAGCTCTTATCGGCTTGAGGCTTCTTTTCAAGCTGAGTATCAATTTCATAAG
AGAAGAAAGTCGCGTAGAAAGGATTTGGATTCGAGGCTTGCTAAG
Ps_000763	[85	-	192]
ATGTTGTTTTGGCAAGGCAAAGTTCTGTTCCTCTTTGGAAGTTTTGAATTGTTGTTTGAA
GAGGCAAGCAAAGTGAGAAATGGGGCAGAAAAATCTGGGAAAATATTT
Ps_000763	[223	-	2]	(REVERSE	SENSE)
ATGGTGATGAACAGTGAAACCCTAACTTTCAAAATATTTTCCCAGATTTTTCTGCCCCAT
TTCTCACTTTGCTTGCCTCTTCAAACAACAATTCAAAACTTCCAAAGAGGAACAGAACTT
TGCCTTGCCAAAACAACATTCACACAACATTTGGAAGTGGTTCTCACTAGCATTCTCCAA
CTGGAAGTCACATTTCCAGCACTGTCTTCAACCTTGCATCAT
Ps_000765	[158	-	3]	(REVERSE	SENSE)
ATGATTTATATACGCTCTAAATTGAGGGAGTGTGTTAGAAATAATGTAAACAGGGTAGCC
AATACATGTAACAAGCACGATACATGTGATTTATACATGTGCAGATTCACTCGTACGCGC
TTTCATTGTCCTCTATTTCAATGTCTTGTTTATATA
Ps_000770	[84	-	197]
ATGTATTTCTCGATCGACCACACACTAGTTTTGACTTTTGAGTGTTACTTCGATACTCTT
GCTAGATTCTTTCTTTTTTGCTGCCTAGTGGTTATTTCTGGTTTAATACATAGT
Ps_000772	[158	-	3]	(REVERSE	SENSE)
ATGCAAGTGATAGAGGTCTATTCCAAGTTATTATGCTCTTACTGGAGAGTTAACCTCATT
GAAGTGCAAGAAGCGAGTTACTGTGTCAAGGTTAAGTATGAAGGCAGGGAGTCATTCTAC
GAGCTTGTCTGTTATAATCCATCAACACAGGACCTT
Ps_000776	[95	-	232]
ATGATACCCTATAAAAAACTTCTTCTAAACCTTTATAAAAATGATTATGAAATATTTAGT
ATTGATGTAGTAGCTCCTTTTAAGCTCCAGTCACTTTACACTCCCAACTCATTCAACATT
CATGTTAAGTGCATCAAG
Ps_000777	[120	-	19]	(REVERSE	SENSE)
ATGTTTACTTATTATTTTAAACTAACTCTATTTGATCATGAAATCCTTTTAAGTTACCTC
TTGCATGACCAAGACTGTAAAGATGAACTACTTGACAGGAGA
Ps_000778	[167	-	3]	(REVERSE	SENSE)
ATGTCTGTCCCGCCCCATTCCGTTTTCTTTGCGGGCACGAGCATTTACATCAATATTTGC
GTTTTTAGGCTTAAGAGGTGCAGTGCCCGCGGGCTTTCCACACCCCGCCCTCACTTTTTT
GCAGGACGGGCCTCGGTTTTAGGCTCGCATCCTCAACTATGTCCT
Ps_000781	[86	-	226]
ATGCAGACAGGGGAGAGAGATCGCAATTGGGCATGCATAGTTTGCGATTCAGGCGTTCAG
GATTTGGTTTCGATCCTCCTCAGCACGGCCAGAGCCGCTTCGGTCCATAGGTGGCGCACC
ACCCCGAGGCGCGAAGCGAGG
Ps_000781	[119	-	3]	(REVERSE	SENSE)
ATGCCCAATTGCGATCTCTCTCCCCTGTCTGCATCGCTTATTTGTTCCTCATGTGAGGAG
GAACCCACTTGCCAGCTGTTCGTGAAGCAGGCTGGGATTCCGCAGGAGGAGCGGGAG
Ps_000783	[49	-	195]
ATGTTATTAATATTAATCCTCTATATCCTTTTGGATCTGTTATGCATGCATCGGATTGCG
AAAGAAGCATGCATAATGTTTGATATTAAACACCTGTTAGGGTTATTGGCATTGGTTGTA
GATAGGAATATGTCGATAGGTCATGCA
Ps_000783	[244	-	137]	(REVERSE	SENSE)
ATGTATATATATCATAGTTGCATATTCACTTATTTTCTCTTTCAATTTATGCATGACCTA
TCGACATATTCCTATCTACAACCAATGCCAATAACCCTAACAGGTGTT
Ps_000783	[118	-	2]	(REVERSE	SENSE)
ATGCTTCTTTCGCAATCCGATGCATGCATAACAGATCCAAAAGGATATAGAGGATTAATA
TTAATAACATCTCAAGACTACCATCTCAATTACTCTTATCCTCAAAAGCCAACCAAT
Ps_000784	[57	-	212]
ATGAGAAAAGGTCTAAATGAACTTAATATTTTTGGTATTTTTATTTTAATTAAAAAAAAG
AATGATTGTTTGTATTTTTGGATTTTTAGTGAAAAAAGTTTTTTTGGTATTTTTATAAGA
TGGATTTTAATTTATAAAAAAAAATATTTTGTTTTG
Ps_000789	[142	-	369]
ATGATCGCGTTGATAAACACTGACAAGAAAGTTGAGAAATCTCTGAGAAGATTGTATCTT
GTAGGTGAAAACACGAAATACCAGTTCTCTAATACTGCCATGTGCTTCATTTCCACGATC
ATGTTCTGTACAGCATTGACTAACCCTCCAATTTTGTCTTCAGGAGTGTCTCTGTTAACT
TCCCTATTCACCCTGTTTGTCACTATCTCAGTGAGGATACACAAAAAG
Ps_000789	[263	-	3]	(REVERSE	SENSE)
ATGATCGTGGAAATGAAGCACATGGCAGTATTAGAGAACTGGTATTTCGTGTTTTCACCT
ACAAGATACAATCTTCTCAGAGATTTCTCAACTTTCTTGTCAGTGTTTATCAACGCGATC
ATTCTCAGTACCTACTACTATACAGTATCTTCTGGTTCCTCAATCCGTCAAATCGATAAT
ATGGGAGAACTCAACACATCAGGAACTATCGATGTATTAGGATACATGCAATTGTGCACC
AGCAGTCTCATGATCGTTTTC
Ps_000793	[74	-	178]
ATGATTTCAATTTTTAATTTTAATTTCTTAATTAAAAAATATGTTTTTCTTTCTCATTAC
TATTTCAATATATTTTTAACAAAGATAAAAATAAAATATAAATCA
Ps_000795	[189	-	1]	(REVERSE	SENSE)
ATGACAGTGTTTACATTCAATTTATTCATTCCTGGGTGGTGGACCAGGAAATTGTATCGT
TATTCGCTGTTTGGAATTCATTCACCCTTTCTAAAGTTTACCAACCCTTTGAAAAATATT
ATGTTTATCTGTTGGAAGTATCTGGCACATATCTGGTTATCTCCTCTCTCCCCCTCCACT
CAGAATTCC
Ps_000799	[85	-	222]
ATGCCTTTAGCTGCCCGAGTACTTTTTCTATGTTATTCTCTTAAGCTTTTCGTTTTTGTG
CATTTTTTACCTTTATTTTTGTATAACTTTTTTTTTTTTTACGTTTGTTGGTTGTCAGTA
AAACACCTTTTGTGCGAT
Ps_000802	[189	-	40]	(REVERSE	SENSE)
ATGAAAAAGAGAGAAAGAGAGAGGGAATGCGCTGGTTGGGAGGAGAGGAAGATGAATTTT
TCAAAAATAAACAACCATCACTCTTGTGGTGACACGTGCAAGATAAAAACAAAACAAAAC
AAACAAAACAAAACAAAACATAAGAAATGC
Ps_000803	[126	-	1]	(REVERSE	SENSE)
ATGGTGACTCGATTTCCTGGAATAGAAAGTAACTCACGAGCAACATCCTTCAATTCAAGA
ACACTTTCATTGCATTTTAATAACAACTCAGTTGCTTGTTGCTTTGTTAATCTAATAGTG
ACTCTA
Ps_000804	[69	-	188]
ATGAATCATTTTCCTAGATTGATCTATACTTCACAATATAGTGCACTCATCACATTGTAT
CTTTTTCAGACCAATGTAGACTTTATAGGTAACCCTCACCATCATAATAAACACAATCAT
Ps_000807	[125	-	241]
ATGTCACCAAATTCTTCTAGTTGGGGGTACTCTTATTCCAATTTAAGCTTGTTTATCTTT
TATAAGTTTTCTAAACGATTAAACTCTTATTCCTGCTTGTCTGGCTTGGAACTGGAC
Ps_000808	[57	-	203]
ATGCAAACAAAACGCCAACAGCAGCCAAACGCGCTTTGGAAAGAAAATCTGGAAAAGCTT
TTTAGGATTTGCGCATACAGTACCATCACCTTCTTCATTCAATCGAAAAAATCAAAATGC
CCAGAAATTGGAATCCAACTGTTTAAT
Ps_000808	[154	-	2]	(REVERSE	SENSE)
ATGAAGAAGGTGATGGTACTGTATGCGCAAATCCTAAAAAGCTTTTCCAGATTTTCTTTC
CAAAGCGCGTTTGGCTGCTGTTGGCGTTTTGTTTGCATGAATCTTCCACTATTCCATTGC
CATGCACCACTAGTAGCTTGCCACGCCCATAAA
Ps_000809	[123	-	22]	(REVERSE	SENSE)
ATGTCGGACTACGTCTCTTCTGCCTCCTCTTCCTCACCAGCCATCAACCCCCCACTCTTC
GATGTCTTCTTCGGTACATCAATACCACCCGTGCCTCCGTCA
Ps_000809	[199	-	2]	(REVERSE	SENSE)
ATGAATTTTGCATATGATGCCATGTTGATTGTTATGATATGTAGTACAACTACTATATAC
TATTGTACTACTATGTATGTCGGACTACGTCTCTTCTGCCTCCTCTTCCTCACCAGCCAT
CAACCCCCCACTCTTCGATGTCTTCTTCGGTACATCAATACCACCCGTGCCTCCGTCATG
ATGGAATTTAGGACCCGC
Ps_000810	[103	-	2]	(REVERSE	SENSE)
ATGAAGGTAAGTTGTTGGGTTAAAGGAAATTTTGGAACGGGTTTTCAGTCTAATGAGAAT
ATAAACTTTCTAGTAATGCTACTCTTAAGTATGTGCTTGAAA
Ps_000811	[2	-	112]
ATGGTTGGTTACAAGCATAAAATTGACTTTCTTGTTGAGATGGTCTCAAATTCCTTACTC
ATACACCAATTTTTGATGTTAGAAGCCCATGTATCATATTTTCTCCCATCC
Ps_000813	[116	-	241]
ATGCAAATGTTACTCGCTACAGTGTTGCCACATGATACAAGTGTGCGACGACACTGCTAT
GCGGTTGACCTTTTTGAGCAATGGGTGGCGATGCTACGCCCGACGGCAGAATTTAAGCAT
ATCAAT
Ps_000814	[62	-	271]
ATGCAGGTTTTGGTGTTGCCGGCGGTATGCTGCGTTTGCCGTTGGGGTGGTGTTGGTTCG
TTCTGCAGCTTGCAACTTGGTTTTTCATTGCCGTTTCTGTTGTTTAGTTGCAGCCGTCGT
GGATTCCCACTTCCGTTACTTGCACCTGCGTATGGGTCTAACATGTATGGATCAGGTGAA
CTCTTAATGAAAATGGGAAAAAAATGGTAT
Ps_000814	[225	-	55]	(REVERSE	SENSE)
ATGTTAGACCCATACGCAGGTGCAAGTAACGGAAGTGGGAATCCACGACGGCTGCAACTA
AACAACAGAAACGGCAATGAAAAACCAAGTTGCAAGCTGCAGAACGAACCAACACCACCC
CAACGGCAAACGCAGCATACCGCCGGCAACACCAAAACCTGCATCAGAATC
Ps_000814	[149	-	33]	(REVERSE	SENSE)
ATGAAAAACCAAGTTGCAAGCTGCAGAACGAACCAACACCACCCCAACGGCAAACGCAGC
ATACCGCCGGCAACACCAAAACCTGCATCAGAATCTAACAGATTTCATGATTTCAAT
Ps_000815	[75	-	203]
ATGATGGTCTTCCAATTTACCTTTCCATTTTCCTTTCCTATTTTTCTTACCTTTCCATTT
CCCTTTAACTTTCCCTTTCTCTTTCCCCTTATTTTTCCTTTTCTCTACATATTTTTCCTC
CTTTTTTTT
Ps_000815	[209	-	36]	(REVERSE	SENSE)
ATGTTAAAAAAAAAGGAGGAAAAATATGTAGAGAAAAGGAAAAATAAGGGGAAAGAGAAA
GGGAAAGTTAAAGGGAAATGGAAAGGTAAGAAAAATAGGAAAGGAAAATGGAAAGGTAAA
TTGGAAGACCATCATAACAACCAAGCCATGATGAAATTAGTACTGAAGGGAATC
Ps_000817	[20	-	133]
ATGTCTTTTAAATGTTTTTTTGAACCTTCTAGAAGTATTCAGTTATTTCAAGCTATAACG
AAGTTATCGCCTAGAATACTCTCAAGCATTCATCTAAAAATGTGTAAATGTGGT
Ps_000818	[8	-	151]
ATGGGTTGTCACATGTTGGCTGCATTTTTGCCTCGTTTGGTATTTATGGTATGGTACACA
TATTACCCTGTTTCATTAGGGATGCCGGTGACCTGGGTTTTGCCAAAATCATGGCGTGCT
ACAAGTATTACTGTCCCACTTTCT
Ps_000818	[58	-	210]
ATGGTACACATATTACCCTGTTTCATTAGGGATGCCGGTGACCTGGGTTTTGCCAAAATC
ATGGCGTGCTACAAGTATTACTGTCCCACTTTCTTAGAGATTTGGTCACGCATTTTCTTT
TACCGGATGCAAATAATAATTTTTCTTATGGCA
Ps_000821	[126	-	233]
ATGAGACCACATGGGTGTTCGGTGCCAGTGCCAGCAACACAAAGAGAGCACCAGACAAGT
CCCGGTGGCCCCAGAGACAGACAGGCCAACGAGTGCCCAGGAAGAAGC
Ps_000821	[136	-	237]
ATGGGTGTTCGGTGCCAGTGCCAGCAACACAAAGAGAGCACCAGACAAGTCCCGGTGGCC
CCAGAGACAGACAGGCCAACGAGTGCCCAGGAAGAAGCTGAG
Ps_000822	[164	-	60]	(REVERSE	SENSE)
ATGAATCTTTGTGATCTTGATGTCAAAATTGCCAGTGTTAATTATAAATGTAATAACGCT
GAAATTGAAGAAACTTGTGGATGCTTGATCAAGACTCAGATTATA
Ps_000825	[295	-	155]	(REVERSE	SENSE)
ATGCTTTACTATAAAAGAAGGACTTGTGGTCATTTGAAAATACATAAGAAATATAACAAT
AACAAGGGTCAATCCTTAGGGACAGAACATAGGCCTTGTGGTATTGGACCAAGCCAAGCT
AAAATTTGGTTTGTTCTTCTA
Ps_000826	[204	-	79]	(REVERSE	SENSE)
ATGATCGCCAAGGGGTTTTGCCGCTTTGGGCATCGGCAAGATCGGTCTGAATTCCATGAT
TTCTCTCTCAATCCCACGCTATGGAAAGAATGTTTTGGACTAATCAACTGCTGCTCTTGT
ATTTCT
Ps_000826	[124	-	2]	(REVERSE	SENSE)
ATGGAAAGAATGTTTTGGACTAATCAACTGCTGCTCTTGTATTTCTTGAGAAATCACGAC
CCAATTATTATTGGAATATTCAAGTTAAACGGGCTCCAGATCGCATACGTTCATGATGAT
CGA
Ps_000830	[207	-	308]
ATGCAAGCACTGAAGTCTAATCTACTGCTTCATCACATAATTAAAAGAGTGAAGATTAAA
GGAGATAAATGCCCTGTTTGTGGACTTGTAGTGATTTCAGGC
Ps_000830	[136	-	29]	(REVERSE	SENSE)
ATGTTAGTTCTCCAACTTAACTATTGTGGCACTTGCTATAACTCTTTCCATAGTACAAAA
CCTATATACAATGTTAGCCATACTGTCTTTTTTCTAGTTCAAGTTCTT
Ps_000831	[99	-	218]
ATGACCGTTGTTTTGGTTTCCCAGACTGCTCTTTTCGATGGATTATATTCACGTGCATTA
ATAACGTGGCCGTTGTTGTGGTTTCCCATGCGTGCATTCATTGGCCAACTCATGCCTGTT
Ps_000831	[195	-	94]	(REVERSE	SENSE)
ATGCACGCATGGGAAACCACAACAACGGCCACGTTATTAATGCACGTGAATATAATCCAT
CGAAAAGAGCAGTCTGGGAAACCAAAACAACGGTCATGTTAT
Ps_000831	[211	-	2]	(REVERSE	SENSE)
ATGAGTTGGCCAATGAATGCACGCATGGGAAACCACAACAACGGCCACGTTATTAATGCA
CGTGAATATAATCCATCGAAAAGAGCAGTCTGGGAAACCAAAACAACGGTCATGTTATTA
ATACAGGTGAATATAATCTATCAAAAGGAAAACAGAACGAGAAGAGCAGTCAAACACATT
CTCATTCTCTCTTATTTCCATCACCATCTT
Ps_000832	[192	-	79]	(REVERSE	SENSE)
ATGAATCTTTTAAAAATCAAGTGTTTTTCTAAAAGGTTTTTGAAATCCAAATATCACAAT
TCATCCCCCTTTTTTGTGTTTGGATTTGCTTGCTCAACAAGTGGCATTAAAGCC
Ps_000833	[169	-	56]	(REVERSE	SENSE)
ATGAATCTTTTAAAAATCAAGTGTTTTTCTAAAAGGTTTTTGAAATCCAAATATCACAAT
TCATCCCCCTTTTTTGTGTTTGGATTTGCTTGCTCAACAAGTGGCATTAAAGCC
Ps_000835	[111	-	245]
ATGATAAATGATGATGAATGCTGTTGCATGCTAGTCAAGTTTTTGTGTTGCTGTCGATCA
CCATTGCCATGTTTGTTTGAATTTCATGATGATGTGATGAATTATGAAATGGAACCTATT
GCCCTGCTGTTTGTG
Ps_000836	[9	-	206]
ATGATTACTTCCCAAAGTATCCTTTCCAGGAAAACTTCTCCAAAGCCCAACCAACTGGGG
CAAGATGAGCCACATAGGAGCAAGTCCACTCCATATCTTCAAGTTGCTCAAGTAATTTTT
GTTATGTCTCAACCACCGATTTTGAGACAATTGTCGGGGAATCATGCTATCACCCCATCC
AATACCTTTGCCTTCCAG
Ps_000836	[173	-	3]	(REVERSE	SENSE)
ATGATTCCCCGACAATTGTCTCAAAATCGGTGGTTGAGACATAACAAAAATTACTTGAGC
AACTTGAAGATATGGAGTGGACTTGCTCCTATGTGGCTCATCTTGCCCCAGTTGGTTGGG
CTTTGGAGAAGTTTTCCTGGAAAGGATACTTTGGGAAGTAATCATCCTGGT
Ps_000838	[30	-	152]
ATGTCAGATAACCTCAATGATCATATTTGGGTGGTGTCGCGCCACAAAAAATATCTGAGC
GCATCGCACGCTCGAAATACAACAGAGCCGCTATCAAATTTTATTTATTCTAAAATAAAG
GAG
Ps_000843	[30	-	137]
ATGATTGATATTGTTTCTAGCTCAGACAATATTTTTGAATTTTTAAAAGGATTCAATGCG
GCGGGGGACTTATTGGTTTATTTGTTTAGCTTTTCAATTGATGTTTGT
Ps_000844	[29	-	184]
ATGAATATATTCAATCAATCATCACGCTTTGGACACACTTCAGAAAATAAAAAAATCTCA
GAAACTCTTCACTCTCAATCTCATTATCTCTCCACAATTCACGCATCTCTCGATTCAGAT
GAAAGCAACGAAGAAGAAGGTACACAAAATCAAAGA
Ps_000847	[153	-	1]	(REVERSE	SENSE)
ATGAAGAAAGATGTTCGAGGGAAACGTTATGGTTTCGTGAGGTTCTTTAATGTAGTTGAT
TCAACAAGGCTGACGTGCAAGTTGGATAACATCTTTGTTGAGAATGTCAAACTGCAGGTC
AATATACCTAGGTTTTCCAGGAACTCGAATTCA
Ps_000848	[205	-	41]	(REVERSE	SENSE)
ATGAGCGTGTTTAAATATCAACCAAGCACTCTTGGTTTAGTGGCTATTCCTTTGGTCTGC
AACCCCAAGGTCAAGGGTTCGACCCAGGCGCCCCTGTATTTACATTTTTCTCAACCTTTT
TATGTTTTCTTTCTTTTGTTTTCATTTCGTATTTCTTTTATTACT
Ps_000849	[60	-	170]
ATGTTACAGGGCCTTAGCTACTTGTTCTTGTTCATTGACTTTAGAATACAGCAAATAGTT
GCCCCGTTGGGCAACAATTTTTGGGGTTTTTTAACTGAAATTTTTGGGTTT
Ps_000850	[146	-	3]	(REVERSE	SENSE)
ATGAATATTGACGACAAACCAACAAGCGATGCGTTAAAGTTTCTCAGAGTTAAACTCGCC
ACTGAGACTGAGTTTAATGAAATATTGTATCGTTTGAACTATTCGAAGTTTAATACGTTT
CAGGAATCTGCAGCACTAAACCTT
Ps_000851	[40	-	141]
ATGGTTTTTGTCAAAGAATTTATATTAATGAACCCTATAAATGTGAAGATACGGTGCTCT
TGTACTCATTCTTTCTTGACTACTTATCAAGTAATCAACAAT
Ps_000853	[163	-	56]	(REVERSE	SENSE)
ATGAGTCTTAGGAACCAAGAAGGCAATATTTTTACTTCATACTTTCAGGAGCATGGGAAG
TGGGTAGTTATTTCCCATATTTTTCTAAAGAACATGTTTTCTCTCTTT
Ps_000854	[163	-	56]	(REVERSE	SENSE)
ATGAGTCTTAGGAACCAAGAAGGCAATATTTTTACTTCATACTTTCAGGAGCATGGGAAG
TGGGTAGTTATTTCCCATATTTTTCTAAAGAACATGTTTTCTCTCTTT
Ps_000858	[182	-	24]	(REVERSE	SENSE)
ATGCATCAGGTACATATAAACAAAACAGCTGTGTTTAGTGCACACATTTCTCAAAAATCT
CTAGTTTCACTAAATACAACAATCAATAGCTATGTTATCAAGAAATTAAAAGATCAAACA
CCAAGTAAGATGATTTTAGAAAGTTTAAACCTAACCTTC
Ps_000859	[183	-	25]	(REVERSE	SENSE)
ATGCATCAGGTACATATAAACAAAACAGCTGTGTTTAGTGCACACATTTCTCAAAAATCT
CTAGTTTCACTAAATACAACAATCAATAGCTATGTTATCAAGAAATTAAAAGATCAAACA
CCAAGTAAGATGATTTTAGAAAGTTTAAACCTAACCTTC
Ps_000861	[264	-	395]
ATGTCATCCTCTAACTCAATAACAGTTAGTGCTCATCTACCTGAGTATATGTACCACGAG
ATTACAGAGCACCATAAACAAAGAAATCAGGGGGTGAGAATACATTTAATAGAGTTAGCG
GTGCATAAACAG
Ps_000863	[98	-	247]
ATGTTGTGGCATGTCTCCGCCGTATCAGAATTTGTTGTTTTAAATAAAAAATTGGATACT
CCTTCGATACGTATTGACGTCGTATCACAGCATATGTGGTGCGATTTGGCCGAGATTTTA
GCGCATCCATGCTTCATTGCTGGTCATGTT
Ps_000863	[227	-	18]	(REVERSE	SENSE)
ATGGATGCGCTAAAATCTCGGCCAAATCGCACCACATATGCTGTGATACGACGTCAATAC
GTATCGAAGGAGTATCCAATTTTTTATTTAAAACAACAAATTCTGATACGGCGGAGACAT
GCCACAACATGTCTCCAATACACCACAGATCTGGAAGTATATCTTATGACTGTTCATTTT
TCAAGTACATCAATCAAAATTTCCCCTCTT
Ps_000863	[234	-	1]	(REVERSE	SENSE)
ATGAAGCATGGATGCGCTAAAATCTCGGCCAAATCGCACCACATATGCTGTGATACGACG
TCAATACGTATCGAAGGAGTATCCAATTTTTTATTTAAAACAACAAATTCTGATACGGCG
GAGACATGCCACAACATGTCTCCAATACACCACAGATCTGGAAGTATATCTTATGACTGT
TCATTTTTCAAGTACATCAATCAAAATTTCCCCTCTTTAATTACTTTTCTCTCA
Ps_000864	[86	-	235]
ATGTTGTGGCATGTCTCCGCCGTATCAGAATTTGTTGTTTTAAATAAAAAATTGGATACT
CCTTCGATACGTATTGACGTCGTATCACAGCATATGTGGTGCGATTTGGCCGAGATTTTA
GCGCATCCATGCTTCATTGCTGGTCATGTT
Ps_000864	[215	-	3]	(REVERSE	SENSE)
ATGGATGCGCTAAAATCTCGGCCAAATCGCACCACATATGCTGTGATACGACGTCAATAC
GTATCGAAGGAGTATCCAATTTTTTATTTAAAACAACAAATTCTGATACGGCGGAGACAT
GCCACAACATGTCTCCAATACACCACAGATCTGGAAGTATATCTTATGACTGTTCATTTT
TCAAGTACATCAATCAAAATTTCCCCTCTGCCA
Ps_000864	[222	-	1]	(REVERSE	SENSE)
ATGAAGCATGGATGCGCTAAAATCTCGGCCAAATCGCACCACATATGCTGTGATACGACG
TCAATACGTATCGAAGGAGTATCCAATTTTTTATTTAAAACAACAAATTCTGATACGGCG
[truncated: 252,101 more rows]
