# Supplementary material for: De novo assembly and characterisation of the field pea transcriptome using RNA-Seq
Source: BMC Genomics. 2015 Aug 16;16(1):611. doi: 10.1186/s12864-015-1815-7 (PMC4537571; doi:10.1186/s12864-015-1815-7)
Supplement: Additional file 8: — ORF prediction of the unannotated contigs. (A) This file contains information on ORFs prediction for the unannotated Kaspa-derived contigs. (B) This file contains information on ORFs prediction for the unannotated Parafield-derived contigs. (ZIP 7244 kb) [file 12864_2015_1815_MOESM8_ESM.zip › sup8B.txt]

Ps_129283	[145	-	2]	(REVERSE	SENSE)
ATGAGAGAGTTGAGAGATAAAGAGGGTCTTTTAAATGTGAGTGTAATCAATGGGAAAATT
GTGTCTGTTTCAAAACGGGAAGGAGAGAGTATATTAAGGCAATGTGTTTTGTCTTCTTTC
TTTTTTTTTACTGACAAACTTTTT
Ps_129284	[228	-	1]	(REVERSE	SENSE)
ATGTCTTTCAACTCCATCTCTTTTTACGCAGTCTTTTCCCAGCGGTGCCACCGCTCGTCA
TGTTCCCGGCCCACGAAACCGTCTAATCGGCGACGTGCCACATGGCCGGCGAAGACAAAA
CTCAACCTCGACTGCTTCTATAGTATTCCCGTTAGCCCATTGAACCGCTTCATCCAACGC
ATCTCTGGGTCTTTTTCATTTAGCACACCCACTGTTTGTGAAAATGCC
Ps_129286	[227	-	123]	(REVERSE	SENSE)
ATGAACAAAAGTGTTGGACGCTCAAAAATAAGGCAAGCGCAACCATTCCTGGTTTCTTCA
CTCCTCCAGTTACAGGAGCTGATTTACAGGAGGAGCTTTGGGGGC
Ps_129288	[114	-	1]	(REVERSE	SENSE)
ATGGACGAGACGAGGTTTTACGTTAACACTTGCAGAAAAAAAAACATGAGGGCGGGACGA
GACGGGCCCACGAGCATTACAAGTTTCCGATTACAAATTGCAAAATTTTATTAT
Ps_129289	[186	-	332]
ATGAGGGAGTGTAACACGTGTCACATTCTTGTGGAGGGAGGAAGAAATTTTTTGCTGCCA
AAATTCAAATCTCATGTTCTGACCGCGTTTTGTGTGGGTTTACAACAAACCATTTTTCTT
TCTTCCAATAGGACATGTGTCCCTTGC
Ps_129290	[143	-	316]
ATGATTTTTTTAAAATTAATTTTAAAAAAATCATTGACACAATATTTTTTAAGCAAAAGG
AACATGGAATTAAAAAGAGGCATAAGTCGTACTCACCATTTTACAATCAAGAAAATCAAA
AGAGAAACTACAAAACAACCAACAACCACACCAAACAAAAAAACAAAACAAAAA
Ps_129290	[94	-	318]
ATGCCTCTTTTTAATTCCATGTTCCTTTTGCTTAAAAAATATTGTGTCAATGATTTTTTT
AAAATTAATTTTAAAAAAATCATTGACACAATATTTTTTAAGCAAAAGGAACATGGAATT
AAAAAGAGGCATAAGTCGTACTCACCATTTTACAATCAAGAAAATCAAAAGAGAAACTAC
AAAACAACCAACAACCACACCAAACAAAAAAACAAAACAAAAAGA
Ps_129290	[176	-	3]	(REVERSE	SENSE)
ATGATTTTTTTAAAATTAATTTTAAAAAAATCATTGACACAATATTTTTTAAGCAAAAGG
AACATGGAATTAAAAAGAGGCATAAGTCGTACTCACCATTTTACAATCAAGAAAATCAAA
AGAGAAACTACAAAACAACCAACAACCACACCAAACAAAAAAACAAAACAAAAA
Ps_129290	[225	-	1]	(REVERSE	SENSE)
ATGCCTCTTTTTAATTCCATGTTCCTTTTGCTTAAAAAATATTGTGTCAATGATTTTTTT
AAAATTAATTTTAAAAAAATCATTGACACAATATTTTTTAAGCAAAAGGAACATGGAATT
AAAAAGAGGCATAAGTCGTACTCACCATTTTACAATCAAGAAAATCAAAAGAGAAACTAC
AAAACAACCAACAACCACACCAAACAAAAAAACAAAACAAAAAGA
Ps_129297	[20	-	142]
ATGGCAAGATTTTGGGGGATTTATGCTTCATCTTGGATGGAACCTTCATTTTATGGTTTT
TTGAAAGCCATAGCTTCTTCAACCTTTGTTAATAAGCTCTCGGAAACTCATTCACACATT
CCC
Ps_129300	[300	-	142]	(REVERSE	SENSE)
ATGATAGGAGGTTTTGACCTCACTATGTTAACTGCCATCGTCAATCATGTGACTAATGGC
GAACCCAATCTGACTCTATTGGCCTCACAAATGGATTTGGCTCAGACTGTTATTTACAAA
CACACACCCCTTTCCAAAACCTCATCGTTAGCGACGAAG
Ps_129302	[22	-	123]
ATGCTTCCAGCCAGGTTCGAACCATGCACACATTTAAACTACATAGCGCGCCAAGCAAAA
CGACTGCGTTTCACCAGGCCAAACCCTAAGCGCGCGCTCACA
Ps_129302	[123	-	242]
ATGAATTCAAACAAATCCGCAGGAAAGGCTATGCGTTCCGCAGGTAAATGTTTGAAATCA
TGTGAAACAAGTAGAGATCAATGTGGAGGGAAAATGGAAATTATAATGAAGCATTTGAAA
Ps_129304	[185	-	3]	(REVERSE	SENSE)
ATGTTGTTACATGTTTTATTAAATGAACTTTTTTTTATATGCTGTCACATGCTGAATTTT
TATTTCCTTGGACCGGGCCCTGCACCGCTGCTATCAGCACCCCACTCAAGGCCCACTCAC
CATTATCCATTCATTTTCATTTCACTTTTCTTAATTCTTATTTTTTATTTTTCTGTTTTG
TTT
Ps_129304	[147	-	1]	(REVERSE	SENSE)
ATGCTGTCACATGCTGAATTTTTATTTCCTTGGACCGGGCCCTGCACCGCTGCTATCAGC
ACCCCACTCAAGGCCCACTCACCATTATCCATTCATTTTCATTTCACTTTTCTTAATTCT
TATTTTTTATTTTTCTGTTTTGTTTTT
Ps_129305	[27	-	251]
ATGTTGAATCCATGTCCACACGTTCAGGGTTCTAAGAACGCGATCCAAGATTTCAACTCT
TCACTTCAAGGAATCCATACCCAACGGAAGCTCCTTCTCCTCTCAAATCGGTTTCGCACG
ACAAGCAAAATTACAACGAAGATCTCCATTCATGAAGAAACGAGAAGAACATCGTGGAAT
TCGCGTCTAGCCTCGTCGCTAAATCGAGTTCGAAATCAAAATTGC
Ps_129306	[250	-	65]	(REVERSE	SENSE)
ATGCACCTTCCACCATACTGCAACCAACTACAACACCTCAAACATTCACGCACCACTGCA
TCTTGTCGTTTTTGCGTTCAAACACAACCATCAACCATCTTCATCAAGTCGAGAACCACA
CACAACAACCTTACCATACCACTGCGCGTCGTCACAATAACTTCTAACAGCCCCATGAAC
CACCCT
Ps_129307	[53	-	217]
ATGGAAAAGGGGATGAGCGTTGAGAAACGGCGCTTACAGTTACAGTCTCCTTTGTTGTCT
AGGGTCCGTTTCAAAAATCCAAAAAGTGGTGTTTTCTTTTTCTTTTCTTTTTTAGAGAGC
CTCCTCCTTTTTTTTCTTTCTTTCAAAGGGTGTTGTCCTCTTTTT
Ps_129308	[92	-	193]
ATGTTCAGGAGTTACGACTATAGTTTTAGTAGCTTCAACTTCAATGATTTTAGTGATAAT
GATAATGACCTTGTTTTTACATATTATTTCCCAGGACAGAAA
Ps_129308	[291	-	178]	(REVERSE	SENSE)
ATGAAACCAAGCCACCATAGTCTAGTTAGTGTAGATGGTCATGATACATCAACGCCTTCA
CTAAAACAACAAGTATTAGTATCCTTCATTGACTATCATTTCTGTCCTGGGAAA
Ps_129309	[181	-	2]	(REVERSE	SENSE)
ATGATTAGAATATTGATGAAACTTAATGAATTAAAATTGCAGAAAGCGTCAAGTTCAAAT
GACTCAAGTGCTTGGGATTATGGTAGGGCTACGTTTAGACGTATGGTGGAGGTTAATAAC
TTTTTGCTGACTTGGAGTTTAAACAAGTCAAGGAGATCAAAGGATGTCTACGGTGGTCCA
Ps_129310	[43	-	180]
ATGTCTCTCCTTTCTTTTCTTTTCTTTTTGTTAAAACCATGGGACACGTGTCATGTTGGT
ATTGGACGATCAAGAGGGAGGCACCCCCTATTTAATTACCAACATTTCCATTTTTTATTA
CTTTTTTTTACCTTTAAT
Ps_129310	[95	-	313]
ATGTTGGTATTGGACGATCAAGAGGGAGGCACCCCCTATTTAATTACCAACATTTCCATT
TTTTATTACTTTTTTTTACCTTTAATTAAAATTAGGGTTTATGATGTCTGGACTTTGGGC
CACGGTGGTTCTCATTTCCAACACACACCCTCTTTTGCTAGTCCTACTAATAATGCGTCC
CTTAGTCCTAATTTGTTTTTTTATCTTAATTATTTATTT
Ps_129310	[195	-	329]
ATGATGTCTGGACTTTGGGCCACGGTGGTTCTCATTTCCAACACACACCCTCTTTTGCTA
GTCCTACTAATAATGCGTCCCTTAGTCCTAATTTGTTTTTTTATCTTAATTATTTATTTT
AATTGTTTATTTTTT
Ps_129312	[103	-	2]	(REVERSE	SENSE)
ATGACGTCTTCAACTAGAAAAATCGCTCATGATCAGCAATTCAGTTGTTTCCACTCCTCC
ACTTTCTCCACTTATGTTGCACGATTTCCAGTAGTTCCAGGG
Ps_129313	[278	-	3]	(REVERSE	SENSE)
ATGACCGATGAGGAACATGTGGCTTTCTTGACCCTTTGGTTGTCCCTCTTTATTTTCTGC
TCAAGGTTTGTGCATATAGCCAAGCATTTTGCGCTCCTGGCAACCCAATTGCACCAAGAA
CGTGACGTTGCTTTGGGCCAACTTATATTAGCCTCTCTCTACGAGTCTCTATCTGAGGTT
GTCTTCCAGATTAGACTCTTCGACCCTGAGAACTCCAGAAAGAAGAACGTATTGGTCCAT
GGCCCTTTCTGGTTCGTGCAATTGTGGCTCAATGCC
Ps_129314	[261	-	148]	(REVERSE	SENSE)
ATGGTAAACCATCCTTCTTATAATGTTTGCGGATTTGCTCGATGCACAGAGTTTTCACTT
TTCATCTTTCCTCGACCCGCGCACTCGAAATCTACGTTCACGTTTATCTTGAAA
Ps_129314	[220	-	83]	(REVERSE	SENSE)
ATGCACAGAGTTTTCACTTTTCATCTTTCCTCGACCCGCGCACTCGAAATCTACGTTCAC
GTTTATCTTGAAATAGGTTTAAATAAATTAAGCTTTTGCCCCATTTCGAGTATTTTAGTG
TGGCATGACTTATCACAA
Ps_129315	[105	-	1]	(REVERSE	SENSE)
ATGCACTCTCATTCAACCTATTTAGAGACAAACTCTCCCACAAACGACCATACCATTCTG
GCCGCCACCCCTAGATATGCGGTCTCCAAATCAGCTCCTCCACCT
Ps_129317	[131	-	301]
ATGATAAAACAAAAAAAAAGGGTGGGGAATGGGCCGCATGGGCCCTACTTAGAACCATCT
TCTTTCTTAATGAGAAAAAAACACGTTAGTGGTAGTAGTGACAATGTAAAAGCAATTTTG
AAAAAGAAAAATACTAGCCTTTTTGATCAACTTGTAATTGTCTCAATTTTT
Ps_129317	[188	-	3]	(REVERSE	SENSE)
ATGGTTCTAAGTAGGGCCCATGCGGCCCATTCCCCACCCTTTTTTTTTGTTTTATCATTT
TTTGGGTATTGGGTATTGGCTTTTATCTTTGTTTTTGTTTTTTGCCTTTCATCACCTACT
ACTATTGATTGCACCAATCTCCCATTTTATTTTATTTTTCTTATTTTTATTTATTTCGTT
AAAGAA
Ps_129317	[169	-	2]	(REVERSE	SENSE)
ATGCGGCCCATTCCCCACCCTTTTTTTTTGTTTTATCATTTTTTGGGTATTGGGTATTGG
CTTTTATCTTTGTTTTTGTTTTTTGCCTTTCATCACCTACTACTATTGATTGCACCAATC
TCCCATTTTATTTTATTTTTCTTATTTTTATTTATTTCGTTAAAGAAA
Ps_129318	[13	-	114]
ATGCCATTCTCGGTTTCCTGTTGCCAACCCCAACTTTTTTGTGATTTTTTTCTGTGTAGT
TATGTTATGAGGATTAGAGAGGTTATGGTTACAAAATCCTTG
Ps_129319	[143	-	3]	(REVERSE	SENSE)
ATGAGAAAGGCGGAGCGATTTGAGAATGATAATGAGAGAGAAAGCGCGAAAACTAAATAT
AGTTATGGTATGATTGAATACAAAGTGAAGAGAGGAAAAGGAAGCAGTGAAGTGATGGAT
AAGAGATTGAAGGTTAAAGAA
Ps_129320	[131	-	3]	(REVERSE	SENSE)
ATGGTTATGGCCATTAGCGTTAAACAGAAATGTTTGTTTATTGTAACAGGGTTTGACTTG
TCATGGCTTGCACCCAACGCGGAGTTTGTTCTAAACTTGAAAAACTATGTGGAGGTTAGA
ATTGCTAGG
Ps_129322	[39	-	161]
ATGATTGAATCTCAACTTAGGTTATTTGGACATGTGTGGAGAGAAAATTGGATGAAGGGT
AGGCCAATCGCTAGAGGCAGAGGAAGGCCAAGAAAAGGTGTAGGAGAAACTATTAAGAAA
GTC
Ps_129322	[198	-	326]
ATGCAGTTAGAGAAGACAGTTAGAAAATCTGTCATTGTATTTCATAATCATAGTGATACA
ATGAACACTATATATAGAGAGTGGGAAAGCTATAACAAACTGGAACAAATTAATACAACT
CAACACTAT
Ps_129323	[249	-	145]	(REVERSE	SENSE)
ATGCTCCCAATAAACGCGCCAGCAATAAATATACTAACAACAAGTCCCTCAATATCATCA
TTAATGCTACGTGCAAATAAGAACATGGTTAAGCTTCAACCAGGT
Ps_129324	[213	-	332]
ATGAGCCTTAGGCTCAAATCAAGCCCAATGATTCTGTTAAGTACAACACACCTCCATTGT
CCATACACCCCATTGGTTGGGCTTAAGGAACCAGTTCAGGTCCATGCAGATTTAGGTAAT
Ps_129324	[185	-	3]	(REVERSE	SENSE)
ATGCTCACCTCTTTCAGCTCCCTCACGCGGTCGTGCTGCGAAGAAGGAACAAGTCACGAA
GAGGACACAGCCGCGCCGGCTCCGTCACTGGCGGCGATGCCCTCGCTCAATCTTAAATTC
AACCAGAAAGCCAACCAACTCACGCTCACTCACACGCACGACCTCGGATTTCAGTATCGC
CTT
Ps_129327	[133	-	315]
ATGTTAAGTGTGTTTTTTAGGATTTCAGCTATTTATTCCTTCTCCATTAACATATTCCAT
GAACCCAAGTCCCTGCTCAATCTTTTATTAAACAAAATAGCAGTTGATTTCTGTTTGTTT
TCCATTTTTCATGAATTGCTGGGTTTAAACAATGGTCTGACCCTACAACACTGTATCCAT
ATT
Ps_129329	[33	-	152]
ATGAACACTCGAATTCTTTTTGCTTCAATAATATTCAAATTGAAATCAACATCTACCCTC
ATTGAATCAAATCACCTGTGCACGCGAAGTATGAGAAGAAACGCGGACGAAGCAAGAAAG
Ps_129330	[139	-	243]
ATGCCAACAATAGCATACTCCCAACTGCCTCGCTTTGACCTCTCTTCTCTCTCTCTTGTT
TCTCTCTCTAGGAATCGAGTACTAGTAGTACATAGTAGACTAGTA
Ps_129330	[140	-	3]	(REVERSE	SENSE)
ATGGCAGTAGCATTAGCTAGCAGCTGTAATCATTTCCTCCAACCTCTCTGTACCAATAAT
ATCAGATCACAACTCGTGATTTTTAAAACTTCTTCTTTCCTTCCTTTTTGCTTTTTCTTT
TTGGGATTATCAATTCTC
Ps_129332	[4	-	195]
ATGACCCCCTTCTCTAATGCATTATGTAATAGGTTTGGTGGCTGTGTTTCATTAGCATAT
ATGAAACCTATACATAATGAATTAGTCCTGCATTACAGTGAACAGGTTAGGTTATTGTAC
AATCATTTGTCCATGTATTCTTCTTCGCCTCTGCATTTATGCCTCACCATATGCGAAGGA
AGTATAGAATAC
Ps_129332	[162	-	263]
ATGCCTCACCATATGCGAAGGAAGTATAGAATACTGATTCTTTATTGCATCAGCACCCGG
CAGTCTGGTTGGTTAAACTTCCGACATTATGTGTCATGTATA
Ps_129333	[316	-	483]
ATGTGTATTCTATATTTCATCCATTGTCTGTATCAATGTAATCAAAAATTTAATCAAAGG
AAAGGGACTCAAAGGAACACATGGAACACTTTAACATGTATGGCGCAATCTATCTTGCAC
CAAGAAAACTTATGCAGTCAAGAGCTGGTATTGAGCCATGTCTTATTT
Ps_129334	[284	-	165]	(REVERSE	SENSE)
ATGACACTAAATGAAGCTTATCATTCAGTTTCATGCTGGCATACTTCATTTGGTCGTTGT
ATATATCTAGTAGTTAATGTGCATGATACAATTATAGGTAATGACTATGATAATGTCTAT
Ps_129335	[160	-	279]
ATGTACATTGTTGCCGATATGATCTCATGTATTTCAAATACCAGAGTTACACTATGTATA
ATATGTATTATAGACATGTATTATATGTGGGCGTTACAATATACATATATTGAAACAACA
Ps_129337	[140	-	3]	(REVERSE	SENSE)
ATGACCATCAATCTGATTCTCTTCTCCATGATCAAATCATGTATAATAGTTGGGCAAAAA
AACATCTGTGTACAAGTGATGTCTAATTTCACTAGGCGTCTTCAAAAGAATGCAGACACA
TACTCTTCCATTTCTCTC
Ps_129338	[111	-	218]
ATGCTAGCAAAGAAAATGCTGGGAATATCATTATTAATCATAAAGTTGAAAAATGACTGG
CCAGGAAATAATTCCATGAGCGCCCGCAGGGTAGTCACCCTGTTGAAT
Ps_129339	[12	-	125]
ATGCAGAAATGGTTTAAAAAAATATCGGATAGTGATGGCCAAAGTATTTCCCCTAGGTGT
AGAAAACACTACCGGACTTCCTGGCAAGTGAGGATCAAAACAAAGCTAATTATC
Ps_129341	[125	-	262]
ATGTTACTAATTTCATTATATTCTACAGTTTATTTTGTATATACATGCATACATTTTCAT
GGCTTGGTTGTTGTATTTAGTTACTATGCTCCCACTAAATTTTCATGGCAGAATTTTGGC
TTGACGCACCATCCCCAC
Ps_129341	[229	-	339]
ATGGCAGAATTTTGGCTTGACGCACCATCCCCACTAATAGCATTGAGATTAGACAATAAT
GCATGTTGGTCGTTGAGTGCCCAACACAACTGTCACCTTTTATCCAGATTT
Ps_129343	[79	-	204]
ATGGTAAAAGAGAGTTATCAATCCCAGGGAACAGCGGCGCTATCCCAAGAGAGCGGACCG
GTGCGGCGGCCGGCCGATACAGAGTCGCCTATAGCGGCACATTTTTCAATTGCGAGCGGA
GCGGCC
Ps_129343	[75	-	212]
ATGTATGGTAAAAGAGAGTTATCAATCCCAGGGAACAGCGGCGCTATCCCAAGAGAGCGG
ACCGGTGCGGCGGCCGGCCGATACAGAGTCGCCTATAGCGGCACATTTTTCAATTGCGAG
CGGAGCGGCCTAGCGGTC
Ps_129347	[313	-	185]	(REVERSE	SENSE)
ATGTCAGAAGGGTGCTTGCAAGCCTTGCAAACACAGAAGACTAATGGAGGACCGCCCATC
CTCCCATCGACTATCTCTCCTCCACTCCCAGAGTCTACCTCCGCTACAAAGCCGCCTTCT
TCCTTTTCC
Ps_129348	[99	-	266]
ATGCACTTTAAAGGTGTGTATGTAACTTTGGTAATTGTTATATTATATGTCTTCAAAAAT
TTAGACTTCCAATGCATTTTATTACCGAACCTCGTAATGAAGCTGATTTGTAATTTGGTA
GGGGTTCCCCACTTTTTCTTGAGTAATACCTTGATGTTTCTTTATATG
Ps_129348	[175	-	53]	(REVERSE	SENSE)
ATGCATTGGAAGTCTAAATTTTTGAAGACATATAATATAACAATTACCAAAGTTACATAC
ACACCTTTAAAGTGCATGACAAGTAGACTCGTATTTTCCCCATATATTGTCAGTCCAAAG
TCA
Ps_129349	[289	-	107]	(REVERSE	SENSE)
ATGATTTCGTTTTATTTAAATCCAACGTTGAGGCTTATATTAAGCCTCTCCTGGATATGG
AGTAAGACATGTTTTCTTTCCTGGACTTTGCTTAAAACAGCTAAAATTTTACAATTATTA
ATCGAACAACTAATAATGCACTTGACCAAAAGTCAAGACCCCTCCCCCAAATTCAGCCCC
TGC
Ps_129353	[157	-	2]	(REVERSE	SENSE)
ATGATTCTTGTAGGGTGTCACTCCATTGGTGGTTACAAGTTGTATGATGCATCAAACAAA
ATGATTATGATCAACCCAAACATCATTTTCGACGAAATTAAAGAAATGCATATTTTCATC
CTCATTTCATTTCTAGTTGCGAGATCGGAAGAGCAC
Ps_129355	[21	-	344]
ATGAGAATGGCGAAGGACGTGGAAGACGAGCTGAAGGATGAAGACGAAGATGAGAGGTAC
GTTGGAAAAAAAGGAACAAATGAGAAAATGGGCCGGAGTGAGTGGGCTGGGTCAATTTTT
AAGAATCGGAGCGGGTCTATTCAAAAGGATTCTGCCCGACCCGGAAATACGGTTTGGTCC
AACCCGACACAGAAAAGTGGGTCAATTGGGTCCAATGCAAATTCCACGTCATCTTTATCT
TCTACTGCAAAAAAGGGTGAGAATTCTGGATCGAGTGAGAAAGGGAAGGGAATACGAAGC
ATCCACAACGATGAGAATGGCGAA
Ps_129355	[58	-	345]
ATGAAGACGAAGATGAGAGGTACGTTGGAAAAAAAGGAACAAATGAGAAAATGGGCCGGA
GTGAGTGGGCTGGGTCAATTTTTAAGAATCGGAGCGGGTCTATTCAAAAGGATTCTGCCC
GACCCGGAAATACGGTTTGGTCCAACCCGACACAGAAAAGTGGGTCAATTGGGTCCAATG
CAAATTCCACGTCATCTTTATCTTCTACTGCAAAAAAGGGTGAGAATTCTGGATCGAGTG
AGAAAGGGAAGGGAATACGAAGCATCCACAACGATGAGAATGGCGAAG
Ps_129355	[322	-	164]	(REVERSE	SENSE)
ATGCTTCGTATTCCCTTCCCTTTCTCACTCGATCCAGAATTCTCACCCTTTTTTGCAGTA
GAAGATAAAGATGACGTGGAATTTGCATTGGACCCAATTGACCCACTTTTCTGTGTCGGG
TTGGACCAAACCGTATTTCCGGGTCGGGCAGAATCCTTT
Ps_129356	[309	-	133]	(REVERSE	SENSE)
ATGGATTTGGTTCCAAGATTGGAAGACTCTTTTCACATGGGAACTTTTCCACCCTCTCAA
ACACGTGCCCGTAACTTACACGTTATTCACCGTGTCCCTGCCGATCCCAACAATCAAACA
AAAACCATCACCACTCTTTCTACCCAGATCCTTCATTTCTCCATTTTCACTATACAT
Ps_129360	[86	-	202]
ATGAGATCTCCGTTTCATTCCATTCCATCATGTTCAATTCCGCTTCACTTCGTTCTAGTC
CATCAATCCAGACTTAGCCTTATTCTTTTCAAGTTTTATTCCTCATTACTTTATTTT
Ps_129360	[453	-	262]	(REVERSE	SENSE)
ATGACAGATAGAATAAAAATACAGTGTCCACCAAAAAATGACTCAGAAATTAATTTTAAA
ATATTAAGCATATACAAAGTAAATGTCTTCCTCAACCCCAAAAAACCTCATCTTATTTTG
TGCAGTTTTTTTTATTTTACTATTCACTTAGTGCCATACAACAGAAATAGAGAATTGAAT
TTGAAGGAGAAA
Ps_129362	[5	-	208]
ATGGTCAATGGAAGAATGATTGACAAATTGAACACTGATACCGTGTTAAATGCTGAACTG
AGCTTATTAGATTTTTTTTGTCTCTCTCTGTCCAGAAGGAATGGTGTATTTTTTTCTTCA
TATTGGGCTTTAACATCTTTGTTACTTATCTTCTGTCTACATTTTCACGTGGACACCTTT
GACATGGTGCCAATTTGCCAGATA
Ps_129362	[140	-	12]	(REVERSE	SENSE)
ATGTTAAAGCCCAATATGAAGAAAAAAATACACCATTCCTTCTGGACAGAGAGAGACAAA
AAAAATCTAATAAGCTCAGTTCAGCATTTAACACGGTATCAGTGTTCAATTTGTCAATCA
TTCTTCCAT
Ps_129364	[119	-	238]
ATGTTTTGTAGTCATAAATATGAGCAAAATTTAATTAACTCTACTGTATTTGGTGTTATT
ATCCCTAAATTACCCTTTAAGTTAAATTTTATTTTCAGCAACTATTTGTACATCATGGAA
Ps_129369	[96	-	206]
ATGAAGGTCTTTCCAAGTGTTTACCTTTTTCTAGTTATTTCATTTTCTGAGGTAATTCTA
AATAGCGGTCATGATAACATTATGGTCTTTGATAACGCGGATAAATTTGGA
Ps_129369	[166	-	354]
ATGATAACATTATGGTCTTTGATAACGCGGATAAATTTGGATGATGAGATGCAATTGTTG
TTGCAATACGATTGCGAAGGTCCAATTAATTTTGACAGCTTGTGGGTTGCGCATATGTTT
GTTCAAAATCCTGACCTGGACAACCTCACAACAAGTTTCTCAGTTTGTGTGGTGTCTGTG
TTGGGTAGC
Ps_129369	[206	-	373]
ATGATGAGATGCAATTGTTGTTGCAATACGATTGCGAAGGTCCAATTAATTTTGACAGCT
TGTGGGTTGCGCATATGTTTGTTCAAAATCCTGACCTGGACAACCTCACAACAAGTTTCT
CAGTTTGTGTGGTGTCTGTGTTGGGTAGCTAGTAGCATTGTACACATT
Ps_129369	[279	-	178]	(REVERSE	SENSE)
ATGCGCAACCCACAAGCTGTCAAAATTAATTGGACCTTCGCAATCGTATTGCAACAACAA
TTGCATCTCATCATCCAAATTTATCCGCGTTATCAAAGACCA
Ps_129370	[103	-	2]	(REVERSE	SENSE)
ATGAATTCTACACATTTGGATCTTAATGGTCTATTAACTATATCGGTACATCATCAACAC
TTAATATATTTTTTACCTATCTTCATCTTCTTCCCCTTCAGA
Ps_129371	[309	-	416]
ATGTATAATAGATCTCATTTTATATCATTAATAAGTTTTTTCATATTAACTTTCAATTGT
AGCACTAGCTTGCCACTTTTAGATTTTTTTTTGTTAGTACTTTATGAT
Ps_129372	[148	-	261]
ATGTCGATTCGAGTTGATTCGAAGAAGACAAATCCGACTTCGTCGATTGGAGAATTGATA
CTTTTGTTTTTCTCCGTGGATTTCACGCGTTTCCTCCACTCCCTCCGACGAACA
Ps_129373	[470	-	3]	(REVERSE	SENSE)
ATGATTGCCAATATAGAGAACATGTTTAAGCATTTTGTCGTACATGACCTTGAGAGTGTT
TCCTTAGGCTTATGTCATAGACTCTCAGACTCGATTTCTCACATGTTTGTTAGCTGGGAC
GTGATGACATGTTTATGGTATATGGTTGTTAGGTGGGTTAGGATTTCTTTTGTCCTTCCT
AGATGTCTTGGTTTTTTATTTTTCTTCTTTGGGAGGTTTTCTAGGATTAGATATAATTTT
CAAATAGAGAAGATACTTTTATTTTTCAAACCCTCCACGTTTATATGCGTACCTGGAAAA
ATAAAATTATTATGCAATTTCAAGAGAGACAACACAACTCAATGTCAAATCATATTGAGA
TCCTCTCTAATCTTGGTAGGTAGGACTTCCGCGTATTCATGTATTTTTTCCAACTATCTT
AAGAACCATGCTCACTATTTTAACCAATATCAGGTTGAAACAAATGTT
Ps_129376	[195	-	13]	(REVERSE	SENSE)
ATGTTAAAGAAAAAGTTCAGCATTTATCATTTTCAGACAGTGGTGGAGGAGTTCCTACAA
TTGGTAAAGTGTCGAGTAAGATCCGAACCATTGGATTCTGGCACGCGGGTCAAAAGGAAC
TTGCAATCACCGAACTGTTTTTCAAATGGATCTCCAACAACAAGTTCAAGTACCTCAGGG
TGT
Ps_129379	[153	-	1]	(REVERSE	SENSE)
ATGCCTTTAAAGCACAATCAACACCGGTGTATCCAGATCTGCATTGGCATTTTCCGCTTA
CACATGAGCCTCTTCCCATACAACCTCTGGGGCAGAACTTCTTTCCTGGCCCATTGCAGA
AAGTTTGAGGATCAGGGCAATCAACAGTACCAT
Ps_129380	[66	-	191]
ATGAAAACTTTGCTTGATAAAAGCATTGTCAATTTTCCACTATGGCGGATTTGCATAGGC
CGCAACACCAATCATATCCACCTATTTACATCAGAGGCTGCAATTCCATGTTTCTCTGCA
AGTTTT
Ps_129380	[107	-	223]
ATGGCGGATTTGCATAGGCCGCAACACCAATCATATCCACCTATTTACATCAGAGGCTGC
AATTCCATGTTTCTCTGCAAGTTTTTGACTGGTCTCCATGATCCGTCATCTTTCCAT
Ps_129387	[8	-	139]
ATGCCTACTTTTTTTTATGGAGTTCTATTTTATGTTATGATTATGAACTTATGCGTTTCT
TTAATCTTCTTCTCCTCATTATTTTTGTATGAAATTCTGGTGACGGAAATGCCCCTGGAT
GTTGTTGGCATC
Ps_129387	[200	-	51]	(REVERSE	SENSE)
ATGAGCACAAAACACCACGATCTTTCCTCTTCAATTCACTTGCTGACGTCACGCCAATCT
AGATGCCAACAACATCCAGGGGCATTTCCGTCACCAGAATTTCATACAAAAATAATGAGG
AGAAGAAGATTAAAGAAACGCATAAGTTCA
Ps_129391	[141	-	25]	(REVERSE	SENSE)
ATGCCCCCCAAACCGCGTATGCGGTATTACCCGGCCGTTGGGCCGGCTATCCCCCAGAAC
AAGGCAGATTGCTCACGTGTTACGCACCCGTTCGCCGGTTGCCCTTGCGGGCCCCCG
Ps_129392	[124	-	342]
ATGTATCAACGTAACTATAAACTACCGTGGAATTCTATCAAAAAATCTAAAAACTCGAAC
ACAATGCATGCACCTCAAAACGGAATGTGGGAACAAGTCACTGATGCGCCGAGGCACAAA
TCACGCAGAAGGAAAGATAGGCCATACATACAATCGTTAAAATTCAAACAGAGCAAGGAG
TTGAGGGTTAGGTTTTTACCGCTCGAGATGCTTCGGAGT
Ps_129392	[353	-	201]	(REVERSE	SENSE)
ATGTTCGTTCAACTCCGAAGCATCTCGAGCGGTAAAAACCTAACCCTCAACTCCTTGCTC
TGTTTGAATTTTAACGATTGTATGTATGGCCTATCTTTCCTTCTGCGTGATTTGTGCCTC
GGCGCATCAGTGACTTGTTCCCACATTCCGTTT
Ps_129401	[235	-	2]	(REVERSE	SENSE)
ATGGGAGAATGGAAGAATAATGTTTCTGATTATTCGTATGTGTATGATGGGCTGTATTCG
GTTGACAGCATGACTCAAGATAGGGGACAATTTGGAAAACTTGTGTTCAAGTTTGTACTT
AACAAAATTTCAGACCAATCATCCGCGAGTGTCTCCTCTCGAGATGTTGTTAAGGAAACT
GAAACTTTCTCGAAGAGAAAGAAGTCTAAAGGTCATGTTCTCGACAAGGATGTT
Ps_129402	[70	-	192]
ATGGTTTTTTGTTTGTTTGTGTTGTTTGAGGTTTTGAAATTGAGGTTGATTTGTTGTTTC
AACTTTGCTATTGGTTTGAAAGAGATGAGGAGCACGCCGGCCGGGTGCTCCTCTTCTCTT
TCT
Ps_129402	[201	-	314]
ATGGTTTTTTGTTTGTTTGTGTTGTTTGAGGTTTTGAAATTGAGGTTGATTTGTTGTTTC
AACTTTGCTATTGGTTTGAAAGAGATATTGGGAGTGAGGGATGACAGAAACGAG
Ps_129404	[272	-	376]
ATGATTTCAGGGCCTACTCAGTATGTCCTGAAACTTCTTCAGGACAAAGGTAAAGCTCTT
CTTATTCCCCACGTTCTCAGTCAAGGGAGTTCATGTTCAGGCTTG
Ps_129404	[222	-	112]	(REVERSE	SENSE)
ATGTCAATGCGGCCTGTCAAACAACCCAAAAGTTCAATCAAATTTCAACTAAACATGACC
AATGCCCTTAACATGGACTTTTATGCACAACAAAGTTCAAAAACTGGATTT
Ps_129407	[106	-	222]
ATGATGGAAGTGTTAGTCGTTAGCGTAGGTTTTTTTTCTGTTAGAAGTTTTGGTGCTCGG
TTGTATCTTGTTATAGTTGATGCACCCGGTTGCCTACATGCCAGCCGATGGATTTTG
Ps_129409	[167	-	319]
ATGCATGAACCCCAAAAGTTTACACATCCGCATCAAATGAACTCGCATAGACCGCTGATC
GCGACGGTCAAACTCTTTCCACGTGAATCAATGCATGATGCAAGACTCTGTCGAGCCTTA
ACCTGTCTTGGTTTCAACCATATTATCTATATT
Ps_129409	[214	-	74]	(REVERSE	SENSE)
ATGCGAGTTCATTTGATGCGGATGTGTAAACTTTTGGGGTTCATGCATCTCCCACTTGTT
CTTCCTGGAGGAGGCAGGTGTCACCTGTTGTTGCCCCGGAAGCCTCGCATGTCCAAGTTG
ATGCACTTTGTTGATGAAGCT
Ps_129413	[18	-	137]
ATGCATATTCCTTTTTCTCTTTTCAATAAGTATATACACTATTTCCTTAAGAAAAGAATA
CACAAACTTAAATCAAGAAACAGCAACCGCCTAGAAAACACATTGGTTTTTGTCCTTGTC
Ps_129413	[211	-	315]
ATGCTGAGAAGCCAACACATATCACTACGTGCCCATAGTTTAGAATCTCACAAATCCATG
TGTCTCAACAAACTCCTACTCATATTCATCATTCACCTCCACCAC
Ps_129415	[21	-	173]
ATGACAATCAAAATATATTTCATAGAAATAGAGAATACATTTATTCAAAGTAAGAGGAGA
ATGTTGGAGCATGATATTGTAAGGAGACACAATTACTATAACATTGGAAAATGGGGTTAC
TATAGTAGTCCAAAAACAACAACATCATGTCGA
Ps_129415	[401	-	243]	(REVERSE	SENSE)
ATGCTACTTTTGGTCCCTCCCTACCCACGTGGAATATTGACTTCCTATGGGATCATTATA
AATATGACTTCTCATCCACCCTGTCAATGTGTGTGTTATTTATTTTTACACATGGCTTTG
TTTGTTGAGTTAGGGTCACAATCAAATATCTTAAAATTT
Ps_129415	[168	-	64]	(REVERSE	SENSE)
ATGATGTTGTTGTTTTTGGACTACTATAGTAACCCCATTTTCCAATGTTATAGTAATTGT
GTCTCCTTACAATATCATGCTCCAACATTCTCCTCTTACTTTGAA
Ps_129416	[150	-	31]	(REVERSE	SENSE)
ATGCTGCCAAAATCTTATCGTGTCGATATAGCTCAAGCTATTGTTGGACTTGGTTTCAAT
AATAGAAGCCTTTTCACACTAGGGGGGGTGAAATTTTATGTTGCGAAAAAAAGAAGATAT
Ps_129424	[54	-	158]
ATGTTGACGATCTTTTTAGTTGTTTATCTTAACTTCATCCTTTCAATATTGGTGATCTTT
GAAGTTGTGATCTTACTGTCATCCTTTTTATGTCGGCGACCTATG
Ps_129431	[101	-	217]
ATGAATGAGCATTGGGAATCAAAACGGATGAGTACTGAAGAGAGAATGTCAACACGGACG
AGTGTTGGAGATCAATACGGACGAGTATTAAAAGAAATGATCAACACGGGCAAGTGT
Ps_129431	[112	-	2]	(REVERSE	SENSE)
ATGCTCATTCATGCTAATATTACCTTTCCAATACTCATCTGTATTGACCTCCGACACTCT
TCGGTGTTCATCACTATCCAACACTCGACCATGCCGACCTTGTTTCCCCAA
Ps_129431	[102	-	1]	(REVERSE	SENSE)
ATGCTAATATTACCTTTCCAATACTCATCTGTATTGACCTCCGACACTCTTCGGTGTTCA
TCACTATCCAACACTCGACCATGCCGACCTTGTTTCCCCAAC
Ps_129437	[409	-	621]
ATGACTTGCATAATGCACAACAAACCAATCAACAAAAGCAAGCAGGTTCAAGCCCATGCA
ATCAGGTCCAAGCAGATCCAAATACATTTAAACAAGCTCAAGAAAAGCATTGCATTACCT
ATACAAGAAAGAATGTTAATCCATTTCCAAGCCACCATGTCACATGTCACACAACCATGG
CCTACCAATCCAACCAACCTTATATCATGGACC
Ps_129437	[738	-	842]
ATGATTCAATTTCAGAATTTTGAGTCTGGAGCCTTTGAAACGTGTCAATCCTATTACGCC
GCGACCGTCTTCGTTCGCGAAACCTTGCATTACCTTTTTAAATAT
Ps_129437	[827	-	693]	(REVERSE	SENSE)
ATGCAAGGTTTCGCGAACGAAGACGGTCGCGGCGTAATAGGATTGACACGTTTCAAAGGC
TCCAGACTCAAAATTCTGAAATTGAATCATCGATTCGAAAATCCATTCATTTTACCCTCG
CGCATGCGTAAAGTT
Ps_129437	[638	-	459]	(REVERSE	SENSE)
ATGAAGATCTCAGGTCAGGTCCATGATATAAGGTTGGTTGGATTGGTAGGCCATGGTTGT
GTGACATGTGACATGGTGGCTTGGAAATGGATTAACATTCTTTCTTGTATAGGTAATGCA
ATGCTTTTCTTGAGCTTGTTTAAATGTATTTGGATCTGCTTGGACCTGATTGCATGGGCT
Ps_129437	[495	-	331]	(REVERSE	SENSE)
ATGTATTTGGATCTGCTTGGACCTGATTGCATGGGCTTGAACCTGCTTGCTTTTGTTGAT
TGGTTTGTTGTGCATTATGCAAGTCATGACATTACTATCATATGGAATGGATCAGCTTGG
AATGAAATTTTGGAGTTTCGGTTGAGCCATGTGAAACTAGATCAT
Ps_129439	[61	-	213]
ATGAGAAAAGGAAAAAATGCAAAAAGCCAAACATGGAAAAGCCTGAGCGGGGAATCGAAC
CGCGTTGGAATTCAAATTGAGGCGCTCAACAATGAAACTCTGCGTTTCATTAAAGCTTAT
GTGGCACGGGGAAGCGCTCTCGTCCAAGACACA
Ps_129439	[152	-	253]
ATGAAACTCTGCGTTTCATTAAAGCTTATGTGGCACGGGGAAGCGCTCTCGTCCAAGACA
CATAGGACACACGTGGTCCAATACATGGCAATTAACACAAAT
Ps_129439	[237	-	1]	(REVERSE	SENSE)
ATGTATTGGACCACGTGTGTCCTATGTGTCTTGGACGAGAGCGCTTCCCCGTGCCACATA
AGCTTTAATGAAACGCAGAGTTTCATTGTTGAGCGCCTCAATTTGAATTCCAACGCGGTT
CGATTCCCCGCTCAGGCTTTTCCATGTTTGGCTTTTTGCATTTTTTCCTTTTCTCATCCA
TGTTCATACATGTCATTTCATGTGTTTTTTATTTTTTTCTTCACTTCCAAAAATCAT
Ps_129445	[76	-	369]
ATGGCACTGTCATCATCATCATCACAACCGTTGCCATTAACACTTCCTTCAATTTCATCT
TCACAATCACATTCTCTTCCAACCTTTCGCTGTTATCATAACTCTCACTCCTTCCTTAGC
AACGGAGCACAGTTCACGAAGCTTAGCATCACTCATCGCCGAACATCAACCATACTTTCT
TCCGTCGTTGCCTCTGTTGGGAATGAAGATTCTGACCTACGTGTTTCCTCTACACAGCAA
CTGAATGATGATGATGATGATGTTGAGGAGGATGATGATGATGATGAAGAAGAA
Ps_129445	[133	-	2]	(REVERSE	SENSE)
ATGAAATTGAAGGAAGTGTTAATGGCAACGGTTGTGATGATGATGATGACAGTGCCATTG
TTAACAACCTTCGCTGCTTTTTCTATCCTATCATCTTTCTTACAAACATATCCTTCAATT
TCATCTTCACAA
Ps_129454	[403	-	519]
ATGTTGTTGTTGTTTGGATTCTTCCTTTTTGCTGTAAAATTGGATATGGATATAAAAAAA
ATGGAAAGTTGGATAACAAAATGGATTTACAAATTAGAATTGAATTATGGTTTTGGT
Ps_129454	[150	-	527]
ATGTCGTTTGCAGCTTGCTATTTGTATTGCGTTGGTGTGGCTTGGTGTAGCAGCTTTGGT
TTTCACGTACTCTTGCAGGTCGCATTGTCGGCGTCGCCGTTGCCGTTTGTGGCTTGGCTA
GCTTTGTTTTCGCTGTTGTGTATGGTTGCGTTTGGGAATGTATTTCATTTTCGTTCTCGC
CTGCGTTTCACGTGTTTTGCACTACGGTTCGCAACTAGTGCGTTTTGCTGCTTGAATTGC
AGCTTGCGTTTCAATGTTGTTGTTGTTTGGATTCTTCCTTTTTGCTGTAAAATTGGATAT
GGATATAAAAAAAATGGAAAGTTGGATAACAAAATGGATTTACAAATTAGAATTGAATTA
TGGTTTTGGTTAATTGGT
Ps_129454	[146	-	3]	(REVERSE	SENSE)
ATGGCATCCAAAACGACGTTGCAACACAAAGCAGCTCCAAAGCAAACGGCAACGCACGAC
GAAACTCAACCACAAGCTGCAATAAGCCAAACGTACACAAATCTTTTCCCTCTTTTTTTG
GACCTCCTCTTTCTTCTTCAATCT
Ps_129457	[10	-	168]
ATGAGAATCGTGACGTGGGAGATTTCTCCGTGCAGGTGCATAAAGATCAGTATGCAAAAA
GATGTTAGACTCATTTTGGCGCCAATTTATTGCTTCCATTTGAAACTTTATAGCTGGCTA
AGCAATACTGAATCAAGCTGTGTCCAGGACCAACTTTCC
Ps_129457	[196	-	333]
ATGTTTTATACCTTCAACAAATCTTTTCAAACAAAGAGTCATTTGGGCTTGTCATACAGA
CAATTCCCCGCCTCAATCTACAGTGCCAAAAGTCACCTTTTTTTATCTAGAAGAAGAAAG
CCACAGGGATCAAGCTCT
Ps_129457	[108	-	7]	(REVERSE	SENSE)
ATGGAAGCAATAAATTGGCGCCAAAATGAGTCTAACATCTTTTTGCATACTGATCTTTAT
GCACCTGCACGGAGAAATCTCCCACGTCACGATTCTCATGAA
Ps_129458	[7	-	117]
ATGATGAAGAGAAGGATTCTAAAAATCTACAAGCATAAGCGTAAAAACTTTGTTCTTTGT
TTTGCTTCCTATGATTTTTTATGTCCCACACATAAGAAATTACGTGCTATT
Ps_129458	[222	-	109]	(REVERSE	SENSE)
ATGTCTGTTTTCTTTTTATTTCTGTGTATCTTGTTGGTTAAGAATTATTCAGTTCCCAGC
CGCTTTTTAATTAATTCCCACTTATTGCAAGGTTTAGAAATGTTAAATAGCACG
Ps_129460	[576	-	686]
ATGAAGAGGGTTCTTGGGAATTTTTCCAGAATAACGGTAGCCTTCCCCCTTCACGATTGG
GACATGTTCCTCTTTATAGACCCAGGTGTATGGTCCCTTTGGCAGAATCTG
Ps_129460	[566	-	694]
ATGAGCTCTAATGAAGAGGGTTCTTGGGAATTTTTCCAGAATAACGGTAGCCTTCCCCCT
TCACGATTGGGACATGTTCCTCTTTATAGACCCAGGTGTATGGTCCCTTTGGCAGAATCT
GTAAGTTGT
Ps_129460	[1115	-	1222]
ATGGGTTATGCTTATCCGGACATGGCTTGTAGCTTATTATATTCTTTTTGGAAGTTTATT
TCTTGCTGTAATGTAATTAAGGACCTAGGATTGTTATATTTGACCTTA
Ps_129460	[722	-	576]	(REVERSE	SENSE)
ATGCAAGATTTGAGAAAAATATTCTTTAACAACTTACAGATTCTGCCAAAGGGACCATAC
ACCTGGGTCTATAAAGAGGAACATGTCCCAATCGTGAAGGGGGAAGGCTACCGTTATTCT
GGAAAAATTCCCAAGAACCCTCTTCAT
Ps_129460	[148	-	35]	(REVERSE	SENSE)
ATGATTAGGGCTTCCGATCTAGGATCTTGGTTGGTTTTTTGTTGTTTTTATGGCCGGATC
CTTAACCACGAGCTTGAAATAGGAAGGATAGTGTTTAGTTTTGCTTGGTTTGGG
Ps_129461	[120	-	221]
ATGAAATTTAAATTAACTCCAATTTTCTCTCCACTTACTTATTTTTCAATCACTGCAAAT
ACGCCATGTCTCACCTCTCCTCCATTTCATTACCCAGCCCCA
Ps_129461	[185	-	343]
ATGTCTCACCTCTCCTCCATTTCATTACCCAGCCCCATGAATATGAACAGAACAAGGAAG
AAAATCACATATATGATACTCTTCATTCAACTAACCTTATGTTATAATTATATTACACCT
ACTACCTTCAGTTCTAATTGCATATTAAACCTACTACAA
Ps_129462	[107	-	292]
ATGAAGAGCAAGGATGGTAAGTGCGGTGAAGGCAAGTGCGGCGAAAAGATGAAGAGCAAG
GACGGCAAATGCGGTGAAGGCAAGTGTGGCGAAAACAAAGCCAAATCAGCCGAAGGCAAA
TGCGGTGAGAAAGCCAAAGAAGGTTCTTGCGGCGAGAAGAAAGACGAAAAGAAAGATGGC
AAGAAA
Ps_129462	[321	-	452]
ATGAACACGTTCGCGGTTCAAGGCGCGGGTCTCGGCCTGCGGCGGGAGCTGATGCTCCCG
CTGCAGGAGACGCCGCTTGTAAAAAAGATAAAAAATAACAAAAAAAAGATTAGCAAACAA
AAAGAACCAAAG
Ps_129464	[111	-	1]	(REVERSE	SENSE)
ATGGTTGAAGAAGGTTGTCTTTGGAAGAGTGAAGGTAGCGATGAAGACAAAAGGGTAGGT
GGCGGATGCGTTTTGAAGGAGATGAAGAATCTCCTTTTCTTTCTCTCTTTT
Ps_129465	[55	-	225]
ATGGTGCAGATCAAAACCAGAGGGATTGGTCGTCTTGTGTTTTCGTCGAGGATTTTGGAA
TGGGGCACCAAATCCCAATCCCAATCCAATCCAATCCCCACCGTAGTTCCCTTTGCCTCA
ACCACGGTGGCCACTCATGGATTATCACGCCCACGGACACCACCCTTCTTC
Ps_129465	[191	-	295]
ATGGATTATCACGCCCACGGACACCACCCTTCTTCTGATCCCGCCACCCCAACCACCCCA
AGACCCACCCTCTTCCTCTCCGCTTCCGGCAAGGCTCTTGTTGTT
Ps_129465	[114	-	296]
ATGGGGCACCAAATCCCAATCCCAATCCAATCCAATCCCCACCGTAGTTCCCTTTGCCTC
AACCACGGTGGCCACTCATGGATTATCACGCCCACGGACACCACCCTTCTTCTGATCCCG
CCACCCCAACCACCCCAAGACCCACCCTCTTCCTCTCCGCTTCCGGCAAGGCTCTTGTTG
TTT
Ps_129475	[660	-	550]	(REVERSE	SENSE)
ATGAAACAAATATATGACATGAAGTATCTACATGTCACATGTAGTATTAAAATGCCATGC
AAATATTTTAACAAGCAGTATCACAAAATGGCTAAGCTAAAAAAAACAATT
Ps_129475	[150	-	1]	(REVERSE	SENSE)
ATGGTTTACGAGGAAGGAGAAGTTCTTTTATTTTCCTTTTTTCTTTTCACAGAGAGAGTG
AGTGGTAGTGAGGTGAGTGAGAGTGATCTTTTTTTAAGAAGAAGAGGCGTGTCCCTTTAT
TTCTTGTTTTTGTTTCTTTTCCACCTATAT
Ps_129486	[175	-	2]	(REVERSE	SENSE)
ATGGCACAGACAAATGAAACAAATAATCAGCTTTACAAGAGAGAAATCTTGAACCCCAAC
ATTGCATTAACTAGTCTAACATTTGTCATTCAAAAAAGAACCACCGATCAAAGTATGAAA
TCACTTATCATCAAGTTACCATTCATTCAAACGGCACATATCAGTGTCCAACAA
Ps_129490	[27	-	143]
ATGTATCCATACGAGCTCCGGCCCTCAGCAGCTCGAATACAAAATAAACTTGTTCATTTA
TGTTACCTGTTGTGGACCTTCAACGTTTCACCTTTCATAGATCTAGGAAAGGCGGTT
Ps_129498	[76	-	240]
ATGCCACGGCACCGCATCGCCTGCTCCGATCGGACTCAACACGAACGATATCCACACGAG
AGTCATCCGCACACCCTCGCCTCGACGACGGAATCATACGACATACGTGCGAACATAGAT
CGTCGACAACAGGCGGATCTACTCCATGGGAAGATACGAAGAATG
Ps_129498	[172	-	41]	(REVERSE	SENSE)
ATGATTCCGTCGTCGAGGCGAGGGTGTGCGGATGACTCTCGTGTGGATATCGTTCGTGTT
GAGTCCGATCGGAGCAGGCGATGCGGTGCCGTGGCATGTTGTTCCAGCTGTGGAGGGATA
CGCCGATGGTGG
Ps_129498	[141	-	1]	(REVERSE	SENSE)
ATGACTCTCGTGTGGATATCGTTCGTGTTGAGTCCGATCGGAGCAGGCGATGCGGTGCCG
TGGCATGTTGTTCCAGCTGTGGAGGGATACGCCGATGGTGGTAGAGTTAGTTGTTGTGTG
AGTTCCCAAGGTTACAGTAAT
Ps_129499	[683	-	234]	(REVERSE	SENSE)
ATGAACTTCAAATTTCTTTCATTGTTACTAATAATTGTTTCAGCTGTTCAAGTAATATCT
AGTGAAGACAAAAACCTAATCCAAAGCAATGAACAAGCACATCTCTTTAATGGTAACTTA
GATGGAAATGGAAACATGGAGGTCTCTACAAGGTTGAACCATAAAGTTGTGAGTATGGAA
AGTAATAATGAACACAGACATGGACTATCTGTTATTATAAGAAAAGGAGGAGGTAAGGGT
GGCGGCGGAGGAGGAAAGGGTGGCCGAGGAGGAAGCGGCAGAGGAAGGGCGGTGGGTGGA
GGAGCGGCTGCTGGAGTTCTCGGAGCTGGAGTTATAGGTGGTTCAAGTGTCTATCATGGC
ACTCATCACTCCAACCATTCTGCTACAGCATTATCTGCGGGGCCTCAAGTTTGTGTCTCG
GTATTTATTTTATGTTTGAGTTTTTGGCTT
Ps_129499	[155	-	48]	(REVERSE	SENSE)
ATGTCTTTACTACTACTAATGTATATTTTGCCCATAATTAATATAATGATTGCTTGTGAA
TTAGTTTGTGACCTCAGTCACGCACGTTCTTACATGCATTTACCCTAC
Ps_129500	[28	-	198]
ATGACCTATATTTGGTGCCCCCACCAGATCAAAAACAAAACTAAGATGAAAAGAAATCTA
TATGTGAAAAACCTTAACTATCATGGAAAATTTGATACATATAATTTATATTCCTTGAAT
CAACTGGCCTATTTTTCTTATTGCATACCTTTTTTTTTAATGAAGAATTGT
Ps_129501	[141	-	248]
ATGGTTTGCTTTCTTCAGACGGTAACAAACTGCATCTTCAATACAACCTTAACAAACCTC
CACCATAGGCACCGGCTCACCTCCGCCTCCTTCCATACAACCACATTC
Ps_129501	[419	-	270]	(REVERSE	SENSE)
ATGAAAACGACGATACAGAGTGATACAAAAATGCAAACATGGGAAAGGAACAAGAAACAA
ACCGGCAGAAGGCGAAGTTTGGTGGTGATTTCGTACGCGGTTTCCAGAATGGAGGGTGTT
GGATTAGGAAGCTTCGGAGGTGGTTGTACG
Ps_129501	[381	-	220]	(REVERSE	SENSE)
ATGGGAAAGGAACAAGAAACAAACCGGCAGAAGGCGAAGTTTGGTGGTGATTTCGTACGC
GGTTTCCAGAATGGAGGGTGTTGGATTAGGAAGCTTCGGAGGTGGTTGTACGTAGTGATT
TGGAGGTGGGTTAGAATGTGGTTGTATGGAAGGAGGCGGAGG
Ps_129502	[246	-	407]
ATGGAGCATTCAAAATCTTCAAGGATAAAAATGCTCTTAAGATGGACGGTTCTTTTACAA
GCAGCTAGTCGAAGGCTTGATGTAGCTCACAACTACAAGGCCGAATGTAATGCATGTGGT
TACAGATCTGGATCCTCTCATTATTTCCTTTCTCCTGCCAAT
Ps_129502	[359	-	466]
ATGTGGTTACAGATCTGGATCCTCTCATTATTTCCTTTCTCCTGCCAATTGATTATATTT
CAATGCAGTTTTTTTTCCATGTCTTGCTTAGAGTCACTATTTGTAACG
Ps_129502	[355	-	468]
ATGCATGTGGTTACAGATCTGGATCCTCTCATTATTTCCTTTCTCCTGCCAATTGATTAT
ATTTCAATGCAGTTTTTTTTCCATGTCTTGCTTAGAGTCACTATTTGTAACGCA
Ps_129512	[180	-	416]
ATGGCGTTTCTCCGCTTTCTTCCACAACCACTCAATTCATCATTATCTACTGATTTCCTT
CATCATCATCACCGTCTTCCCTATCCTCAACAACAACAACAACATCGCCTCAATTTCGCC
GTCGTAAAAACCACTGCTCTCTCAGATTCTCATCCGTCTAGAACCTTACTTGATTCGAAA
ACTCAAGTGTTTGATGCTGTTCCTCTTTTATCTTCCTCCCAGGCCTATGAAAGGATG
Ps_129513	[452	-	327]	(REVERSE	SENSE)
ATGAAATATCAAGATATTTTTTCTTCTAGCAAGTGCTACAAAGTATATACTCCATACATT
ATTCTCTCTCTGTCTTTTTATAATAAAAAAGCCATTCATCCCGTAAAAAAAAAAATAGAT
TATTTA
Ps_129520	[239	-	138]	(REVERSE	SENSE)
ATGTCCTTCTACATTAGGAACCACATAAGACAACTTCGTCCAAGTTTCTTTAAGTATTTT
CGTCAAAACTCAAAATTTAGAATCCAAAACTCAATTTACTTC
Ps_129521	[41	-	286]
ATGCTCAGGCAACTGCTGGGCATGTTGCCGACCGCGTTCAGGCAATTACTGAACAGGCTT
CCGACAATGCTCATTCAGCTACCGGACAGCATGCCCAGGCAGCTACTGGACAGGCTGCGG
ACCATGCCCATTCAGCTGCTGGGCAGGCTGCTCAGCATGCTCATGCAGCAGCTAACACAA
CTGGACAGACTGCTGAAAAAAACAAAGAAGAAGCTGCTGGTTTTCTCCAACAGACTGGAG
AGCAAG
Ps_129521	[114	-	1]	(REVERSE	SENSE)
ATGAGCATTGTCGGAAGCCTGTTCAGTAATTGCCTGAACGCGGTCGGCAACATGCCCAGC
AGTTGCCTGAGCATGCTGGCCAGCTGCAGAGGCGGAGTCCTTAGTGTTTTGAAC
Ps_129522	[2	-	175]
ATGAAGAGTGTTGAGGAGGCTAAGTTTGGAAATAAAGTTATGGAATGGTGTAGGATCAAA
AGGCTTGGTAAAGATGTCAACAAATTATTGCGAAAAAGTGATAGAAAGGAGATGGAAGAG
ATTTTGTTGAAGTGTTTTCAAGTTTGGACCTACATCTGTCTGTTTTACGGCGCG
Ps_129523	[201	-	1]	(REVERSE	SENSE)
ATGACCTGCCATTCCCCTATTGCCACTAGCAAGTATGCTCTATGGCATACAAGACTTGGG
CACCCTCATCATTATGTTCTTATAGAAATTCTTAAGGCCTGCAATATTCCTATCCCTCAC
AAACCTTCCCTTGATTTATGTTCTGCCTGTTGTCTTGGCAAATCACACAGACTCCCTTCA
TCTCTGTCCACTACAGTTTAT
Ps_129525	[243	-	362]
ATGCCATGGAGTTTCCGTACTATGTCACCATCCGGCAGCCGAAACCGCCGAAGAAAGCCA
CCGTGCTGGATCTTGATGCAGTGGCACTATTGTCTTCCACTTGCATCTTCATGTTTTCTT
Ps_129525	[248	-	391]
ATGGAGTTTCCGTACTATGTCACCATCCGGCAGCCGAAACCGCCGAAGAAAGCCACCGTG
CTGGATCTTGATGCAGTGGCACTATTGTCTTCCACTTGCATCTTCATGTTTTCTTTGATC
ACTTCTTTCACCACTGTTTCCACA
Ps_129528	[14	-	298]
ATGTATTATGAACCAAGGAGACCTATGGTGAAGCTTGATGAAACAAAACAAAGGGGTCCT
GCTGCCAAATCCATCTCCTTTAAACCCAACGCTGAGGCTTCAAATGGAAAATGGGTGAAG
CCAGTCGATGGCAGGAAATGCGGCCATGGAAAATGGCAGAACTTCGAGGTGGATAGAGGT
TCGTCATTAACATACCGTAAGGAGTTTCAGGCTGACAAAAAAACCTCCCACATATTTGAA
AACTACAAAGGAAAAAATCCCATGACAAGGTCTCAATGGAGAAAG
Ps_129528	[206	-	96]	(REVERSE	SENSE)
ATGTTAATGACGAACCTCTATCCACCTCGAAGTTCTGCCATTTTCCATGGCCGCATTTCC
TGCCATCGACTGGCTTCACCCATTTTCCATTTGAAGCCTCAGCGTTGGGTT
Ps_129530	[1	-	135]
ATGGTGTTTGGTCATATGAGCGAGGGATTTTCCAGGTTAGAGATGGTTTGGTATTCGTGT
ACATTTCTATGTAAGATGGTAATGCAAATTCAGATATCTGGTAGCTTGGTGAGTTTTTTA
TATTATTATGAATTC
Ps_129535	[115	-	282]
ATGGAGACTATGTATGAAGTTACTGCCACAAGATGGATAGAGCAAGAAAAAAGACCCGAA
TCTAATATTTGTATAAAGTATTCTTTAATAGAGCGCCCTCTCTATTTCTCCAAAAATCGG
ATGATAGAAAGCAGAAGGTGGTTGAAACATGATAGGGAAAAATGGCCT
Ps_129540	[47	-	172]
ATGCGTCCCTTCAAGGTGTTTGTTGTATTGTCTAAGAGAGAGTATATCAATTTTTTCGCT
TCTGATTTGCGTCTCTTCAAGGTGTTTGTTGTATGGTCTAAGAGAGAGTATCAATTTTTT
AGCTTC
Ps_129541	[265	-	155]	(REVERSE	SENSE)
ATGAGAAAAGTCATTAAATGCCCCATAAAGAGAAGAAAAAAAGTTGTTAATAGAAAACGA
TGTCCACTTGTCAAAAATTGGAAGAGAAAAAAATCATCTCAATTAGACACA
Ps_129541	[138	-	1]	(REVERSE	SENSE)
ATGAAACAATTGCTATCTGATTCTCATCCCTTTGGTTGTCTTAATTCTCACCACACAAAT
ATATATAACATACTAGTCAATAATTGCTTTGCTTCAAATAAGCCCTTCCAAATAAGCCCT
TCCTCGCCGCGTTTTTTT
Ps_129542	[248	-	3]	(REVERSE	SENSE)
ATGTGGAGGTCAATACTCGCAAGACAAAGATGCGCTATTCTTCGCAACTACAACGCTGCA
TACGTCTCACCAATTCAGGTTCCTCTCTCTAATTTCGCAATAAACCCCACACAATCAACT
GTTTCTTCTTCCTTAGGTTCTCCTCAAATTTCACATTTTCCCAACGTTATTAGCAATCCT
AGGTTCTTCTCTCAACAAATCGCCGCTGAAAATGAGGTTCCCGGCGATTCTCATTCTTCA
CAAAAC
Ps_129543	[286	-	399]
ATGTTAGTGATAATGATGATGGTCATTCTGAGCGCGAGGGGGGCAGCAGTGACGACTCTG
ATGTCGGTGATGATCTTTATAAGGATGAGGATGACAGGCAGAAACTTTCTGAGA
Ps_129543	[99	-	425]
ATGGCTGATTTAGATGATTGGCTTTTGGAGGCTGCTGGGGTAAACAGACATTCTCCCCCG
TCTAGGAGGGATGGAGAACCTTTGGATGGTGGGAGTGATTCTGATTCTGACTCTGATTCT
GATGATGAGCGTGATTATCGGGAGAGAGAGTCGTCTCAGGTTCCTCTAAAGAAGAGAGGA
AGAGAAGATGTTAGTGATAATGATGATGGTCATTCTGAGCGCGAGGGGGGCAGCAGTGAC
GACTCTGATGTCGGTGATGATCTTTATAAGGATGAGGATGACAGGCAGAAACTTTCTGAG
ATGACTGAACTTCAAAGAGAGATGATT
Ps_129546	[303	-	419]
ATGCTACATTATAAAAAAAATATATTGACGTACTCCTCCCTCAATTTTTTTTTTTATAAA
AAATGTCTATCCTTATCCGGTATCTATCCGTACATATGCATCCTACGGTTAGATGGA
Ps_129546	[282	-	169]	(REVERSE	SENSE)
ATGACAACAAAATATCACAATAAAGAAATTTATTTGTTGAAGAACTCGAGATCTACTAAA
AAAAATCACCCTACAACCAGGCAACAACGAGGTTACTGGAACAAAATGCAAGAA
Ps_129546	[116	-	3]	(REVERSE	SENSE)
ATGAGAATGAATATTAGCTATGTTAGACAACTTCCCTCTACAACCAATAGTGATTCTTCC
CTCCCTCACAGTACCCCCTTAATGCATTACTCTGATTCCAGAATCCTCCTTATT
Ps_129548	[226	-	369]
ATGAATGATCCAAGTAATCTTCATTTGAAGAAGGAGCTTACTCAAATTCGAAAAGCTGCT
CGTGTTTTGAGGGATCCAGGCACTACTTCTTCATGGAAATCTACCTCGAGATCTGTTGCT
GCTGCTGCTTCTGCTTCTGCTACC
Ps_129552	[202	-	324]
ATGCAATTTACAATTTGTAACTCTTACATTCCCAGTAACGAATCTCTTAAGTCTACAACA
GTCTGGACAATCATTGATTCAATTTGGATGGCTAAGCAATTTGAGACGAAGAAGTTGGAA
CTA
Ps_129552	[173	-	325]
ATGACAATGCCAAATACTTTCAAATTCAGATGCAATTTACAATTTGTAACTCTTACATTC
CCAGTAACGAATCTCTTAAGTCTACAACAGTCTGGACAATCATTGATTCAATTTGGATGG
CTAAGCAATTTGAGACGAAGAAGTTGGAACTAT
Ps_129552	[163	-	29]	(REVERSE	SENSE)
ATGATGTTCCTTTTTTTTTTTAAGTGTATGCTTCTTATAATCTATGTATATAATATATCA
TGTCCTGACGCTATCTCGATTGTGAATTTTAACTGGTGGTTGTGCTCGACACATTCTCTC
TTAACAAAGTTACTT
Ps_129557	[165	-	1]	(REVERSE	SENSE)
ATGCCTAAAGGTATGTTACTTGTTGATACCCATACTGCTCTTTTAGCTCAAATTGAACTG
TTAAATAAAAAGCTAGCTGAAAGTAGGTTAAGTAGAGCTAACGTGAGCCAGGTACAAGCA
CTTACGGTTGATTTCTGTGAAGGAGACCATGCGAATGAAATGTGC
Ps_129558	[58	-	255]
ATGACTTACGAAATAAATAATGGTAATGTGTATGACAATGACTTTCAATGGGAGATTTGT
GATCACCTGAAGAAGTTTGTTTTCTTCAGTGATACAATTGTGTTGAGCTTGGCAGTATTC
CCCTTAAAAAGTTTTTCCTTAAAGAATTTTCAAAAATCCTTCAAGGAGATTGTAAAGTTG
ACAAACTTGAAGATATTA
Ps_129558	[417	-	566]
ATGTATAGGGGTAATATTATAATCTGTAGTTTATGGGACAACTATGGATCTAAGTTTTTA
AGTTACTTTAATGATGACACAAAATCTAGAGCAATTGTCATTGTTATGACTCATGCAATG
ATCAAAGATTTCCAAGGTTGTTTCATGGAA
Ps_129558	[578	-	477]	(REVERSE	SENSE)
ATGCATTTTTTATTCCATGAAACAACCTTGGAAATCTTTGATCATTGCATGAGTCATAAC
AATGACAATTGCTCTAGATTTTGTGTCATCATTAAAGTAACT
Ps_129560	[54	-	185]
ATGCAAAAATTAGGCACCCTCTTCACCTTAACTCTTTTATTAAGCTTGTGTTTAACTTAT
GCCTCTCGTTTTAATCTTGGATTTAAAGATGTCTCTTCTCTACATGAGCAAAGAATCAAG
TGCAGAATTGGA
Ps_129560	[112	-	288]
ATGCCTCTCGTTTTAATCTTGGATTTAAAGATGTCTCTTCTCTACATGAGCAAAGAATCA
AGTGCAGAATTGGATGATGAGAGTTGTGAAGGAATTGAAGAAGAACAAGAATGTTTGACA
AGAAGGACACTAATGGCACATCTTGATTATATCTATACTCAACATAAACCAAAAAAT
Ps_129561	[112	-	240]
ATGCCTCTCGTTTTAATCTTGGATTTAAAGATGTCTCTTCTCTACATGAGGATATTGTTG
GTAGCAAAGAATCAAGTGCAGAATTGGATGATGAGAGTTGTGAAGGAATTGAAGAAGAAC
AAGAATGTT
Ps_129561	[54	-	302]
ATGCAAAAATTAGGCACCCTCTTCACCTTAACTCTTTTATTAAGCTTGTGTTTAACTTAT
GCCTCTCGTTTTAATCTTGGATTTAAAGATGTCTCTTCTCTACATGAGGATATTGTTGGT
AGCAAAGAATCAAGTGCAGAATTGGATGATGAGAGTTGTGAAGGAATTGAAGAAGAACAA
GAATGTTTGACAAGAAGGACACTAATGGCACATCTTGATTATATCTATACTCAACATAAA
CCAAAAAAT
Ps_129564	[130	-	237]
ATGAGCCACGCTCTCTATCATATCCACAATGATCCCTTAGATCTCACATCACAATCCATG
TCGGTTTTATCAAGCATGGAGGCGCCTACTGCTGAAGTGGGCCTTTCG
Ps_129564	[125	-	3]	(REVERSE	SENSE)
ATGATGCAGAAGAAAGCGTGGCTAAATTTAGGAGAGGAATCAGAGTTGAGGATGCAGCTC
CATAACCATAACCATTATGTCTGTTTTCTAATTTTCTTTTACTTCAACATCAAGAACATT
ACC
Ps_129565	[236	-	111]	(REVERSE	SENSE)
ATGTTTGTTTTATTCACGAGTTCCTGTCTTTCTAGCCTGTTTACATGTTCTTCTTATCTG
CGTGCCTTTTTTTCTTTCTTTTCTGTTACACCATGCAGAGATGAAAGCTGTGAAAATGAT
GTGATA
Ps_129574	[56	-	220]
ATGATTAATAAAATACGAAAATTAATATTACTAAAAAGTAAAATAACAATAAAAAAAAAT
CAATCATCGACATCGATCTCTTCTTCTTTTTCATCATCATCATCCTTCTATTTTACCGCT
CCTCGGCCTCCAACTGTTCCAAATCTGTCATTTTCACAAAATCCT
Ps_129574	[243	-	461]
ATGTTTGGTTCGTTTGTGAGAACATATATTCTCGCATTTGCTCCTCCATCTCAATTCGTG
TCTTCTTCATTTCCTCTAATTCGGCCTTTAGCATTGTCTTGCTTGATAATGCCTCGCGTC
TCACCTCTGTCTCGCGTCTCACCTCTGTTAGAGCTAATTATCTCCTTATTTCCATCATTC
TGGGTATCAACTCTAGTGGACGTGACGATCCTTCCCATA
Ps_129574	[460	-	296]	(REVERSE	SENSE)
ATGGGAAGGATCGTCACGTCCACTAGAGTTGATACCCAGAATGATGGAAATAAGGAGATA
ATTAGCTCTAACAGAGGTGAGACGCGAGACAGAGGTGAGACGCGAGGCATTATCAAGCAA
GACAATGCTAAAGGCCGAATTAGAGGAAATGAAGAAGACACGAAT
Ps_129574	[336	-	166]	(REVERSE	SENSE)
ATGCTAAAGGCCGAATTAGAGGAAATGAAGAAGACACGAATTGAGATGGAGGAGCAAATG
CGAGAATATATGTTCTCACAAACGAACCAAACATATGGTACAATAGATAATAATCAAGGA
TTTTGTGAAAATGACAGATTTGGAACAGTTGGAGGCCGAGGAGCGGTAAAA
Ps_129578	[221	-	322]
ATGTTTATGCTAGGCGAAGTAGCGGCGAACCTTGGGGGATATGACCGGTGTCAGTTTCTG
TTATTGACAACCAAGCAGTTGGCAGCTGTCCTCGTACTTAGC
Ps_129578	[525	-	325]	(REVERSE	SENSE)
ATGTTACAACGAAAATGTCAAGGACAAATCTTCTCTAAACTCCAAGGATTCGAGAATCCA
GGCCCTTCCACTCACTCCACACCCAAAATCAGTCTACACCCAAGAATTTCTAGTCCTATT
ATTTATATTCTGCCATTTTCATCCCTTTTCCTGATTCTATTTGAGCTCCCACCACTAATC
AATTCATTCAGAAGCTACATC
Ps_129578	[109	-	2]	(REVERSE	SENSE)
ATGGGCGGCAAAGGTTTGAACAAAATAGAAATCCTTTGTGATTATAGAAAAGAGAAGCAT
TTCAACATTACCATCAAGACTAAAAAACTAAGCCACATCGTTATCGCC
Ps_129580	[246	-	73]	(REVERSE	SENSE)
ATGGGTACAGGTACAAACATTGGTGCCCACACGGGTATGGGATCGGGTACGGAGATTTTT
TGTAACTACGGGTTTGGGGACGCGTACTATAGTATCCTGCTCAAACCATGGTCATTGTCA
TCCATAGTAAAATCTTATTTCATAATCAAAAGTATATCTAACACAAGTTGTACT
Ps_129581	[67	-	195]
ATGTTAGCCTATTTGATCCTTTCCGTTAAATTTTTAGAGAAAAAAAACGTTAACTACGGC
CTACGTGGCAATTCTAATGGATTTTTAATATTTGGTGTGACTTTTTTGATATTTTTCTTT
TTTCTTTTT
Ps_129581	[222	-	395]
ATGAAAACATGTTTATCCTCCCTTCCCAAAACCCTAGCAGCCGCCACCTTCTTTCTCTTT
GTCATCATCCATAAACTCTTCACCTCCTTCCCCTCTTTCATTTTCCTCTATTTCCTTCTT
AACATCTTCCTTTATTTGTTACAGAAACAGCGGAATGAGGGATTTATTGTGTGC
Ps_129581	[322	-	143]	(REVERSE	SENSE)
ATGAAAGAGGGGAAGGAGGTGAAGAGTTTATGGATGATGACAAAGAGAAAGAAGGTGGCG
GCTGCTAGGGTTTTGGGAAGGGAGGATAAACATGTTTTCATTTTTAGAATTGTAAGGTCC
GATATTAAAAAAGAAAAAAGAAAAATATCAAAAAAGTCACACCAAATATTAAAAATCCAT
Ps_129585	[179	-	39]	(REVERSE	SENSE)
ATGGGTCAAATACAAATTACTACAATTAAATATAAAAATACATTACTTACAACAATAAAT
CTCCAACCTAAAATGCAGCAGTTGAAACCCTCATCCACCTCACTTATCAAAAATACATAT
ACAATACAAGCAATAATATAC
Ps_129586	[208	-	318]
ATGCCAAGAGCTAGACCTAAGAAAAACGTTAAAGCAGCGCACTCGGTACCTGAACCCACA
CAAACTCACCTCATGGACCACGAAATCCAAGGTATTAAGTTTCAGATTCTT
Ps_129593	[260	-	388]
ATGTTGATAAAATTGCTTTGTAGCAGGAGTAGGATATTATACCACATGTCTTTATATATG
CGGTTTAAAAAATTCATCACTCGAGGCTATATCAGTTTGGCCAATATGTATTTGTATTCT
TTTCAAGAT
Ps_129598	[6	-	200]
ATGATGATAATATCGCTGACAGAGGCCTTAGCTCTGCTGAATTATGATAATTTGCACGTC
AGTCTGATCCTAAACATTCATCTCACTTTTTTCAATCCAATCTATTACTATATTTTGATA
TTGCTTTTTTTAATTTTATATATGTTTTGTATTTGTTTTCGATTCCGAAATCACGCTCAC
CATATGGTTTGCCTA
Ps_129598	[200	-	322]
ATGATTTATGGAAACTTCGTTTTGGGCGAGGGGTTCAATTGTGTTGTTCTCACACGCTGC
TCCTTCATCGGCTGCACTACCTTCAATCCCTTCATTCATCACCTATATAATTCATTGTTA
TCA
Ps_129598	[207	-	428]
ATGGAAACTTCGTTTTGGGCGAGGGGTTCAATTGTGTTGTTCTCACACGCTGCTCCTTCA
TCGGCTGCACTACCTTCAATCCCTTCATTCATCACCTATATAATTCATTGTTATCATAAT
CATACTGTCCATTTTAATTTTGAAATTTTGATTTGTTTACAATATGTGATTTTGGGAAAT
GATGATAATATCGCCGACAGAGGCACTAGCTCTGCTGAATTA
Ps_129598	[385	-	579]
ATGATGATAATATCGCCGACAGAGGCACTAGCTCTGCTGAATTATGATAATTTGCACGTC
AGTCTGATCCTAAACATTCATCTCACTTTTTTCAATCCAATCTATTACTATATTTTGATA
TTGCTTTTTTTAATTTTATATATGTTTTGTATTTGTTTTCGATTCCGAAATCACGCTCAC
CATATGGTTTGCCTA
Ps_129598	[298	-	185]	(REVERSE	SENSE)
ATGAATGAAGGGATTGAAGGTAGTGCAGCCGATGAAGGAGCAGCGTGTGAGAACAACACA
ATTGAACCCCTCGCCCAAAACGAAGTTTCCATAAATCATAGGCAAACCATATGG
Ps_129604	[177	-	1]	(REVERSE	SENSE)
ATGTTACAATTAGTGGTGGTTGTTTTTCTTTTTTATGAATCTTGCTCTTTCTTATTGCTA
GCTGACAATGTAGGAATCCAATTTTTTATTTTTTTGGTTTGTTGTGGGGCCGATCATAAC
TACTACTCATACACACCATGGAATGAAATGAAATGGAGTATTGTTTGGATTTGTAAA
Ps_129608	[280	-	384]
ATGACACTGTTTTGTTTATTAATTTTTTATCACCAAATTATACCACATCTACTACTACAT
TCCCAACAACCACTACGGCAAATCAAATACATCTCATCTTTAACT
Ps_129609	[28	-	147]
ATGAAAGGGTTTATCAATGTGTTGAAAATTAAGATTCTACATAAGATCGGGAGGGGGTTG
AAAGATCGTAACTCGAGAACTATAGCACGAATCAGAAGGGAAAAAGTACACTTACGTGTA
Ps_129609	[608	-	501]	(REVERSE	SENSE)
ATGGGATCACACAAAAACAGCACGGATTGTAGTGGTATTGCAAGTTGGTTGCACGTGATT
TGTTTCTTAATCTGGGTCCATTTTCAGCCACATAAAAAACTAGTTTCT
Ps_129609	[414	-	283]	(REVERSE	SENSE)
ATGTCCGTTCAGACTAAAAGCCAAAACAAATCCTCTTCTGCTAGCGATAGCAAGTCACCT
CTTAAACTCTCATCTGCCCTCTTCCCTTTGTGTCTCCATTACTTGTGTGTGTTATTTATT
AACTTGTTGTCA
Ps_129610	[8	-	214]
ATGGCTAAATTTTTCAAGTTTGTTTATCTCATGATTTTATTTTCCATGTTTCTTCTTGTT
GCAATGAATACTCATGAACTTGAAAAATGTGAGATTGATTTGGATTGTCCAATAAATATG
TGTAACTCTCCTAATACAGTGAAGTGTATAGATAGAAAGTGTATATGTATTCGTGTTCGT
ATGATGCAAAAGATTACACAAATTTCT
Ps_129620	[158	-	277]
ATGAAGCACGGATGTCGGAAACACGGCAAGGCCGTTGTACACGAATACACTTTTTTTTAT
TTAGAGATGTGCTACACAAAAAAAAAATATTCTAAACTCATTCTTATTTGTAAGCAGCAA
Ps_129620	[345	-	232]	(REVERSE	SENSE)
ATGACGTTCATAGCTGCCGTTATTAATACACAAGTTGCTGCACACATTTCATGTAGTAGA
TTTTGTTATTGCTGCTTACAAATAAGAATGAGTTTAGAATATTTTTTTTTTGTG
Ps_129620	[138	-	1]	(REVERSE	SENSE)
ATGACTTTGCTATTATCTTGTCTCTGGTTTTTATCAGTCACAGAAGCAACCCATGCAACC
CTAGTTTCCTACCCCGTCATCCCTGCCCCTCACCCTAACCACCACCCCAATCAATTGAGT
TTTGCCTTGATTTTTCTG
Ps_129625	[40	-	177]
ATGATCAAGAAGACGCTGCAATGCGCGTCAGATCCAAGAGTTAGTATGCTGAACATAAGA
GCACGACCCTTCAACACAAGTCAGCACCAAAACTGCATAACAGTCACTACCATTGAAAGC
CTTCAATCAATCAAAATT
Ps_129633	[131	-	259]
ATGAGAGGCATTGAGGTTCGTTCTTTTTTCCGGCGGCCACGTGCTTGTGTTCGTTTTCCG
CGACAGAAGGTATGTCACAGATCCAAGATTTTGTTTCTTCTTCTTTTTTTGGTTGTTGTT
GCTTTTCCG
Ps_129633	[202	-	306]
ATGTCACAGATCCAAGATTTTGTTTCTTCTTCTTTTTTTGGTTGTTGTTGCTTTTCCGTG
ATTTTGTCGGAATTTCATGATACGATATGGATGTTGTTGCAAGGT
Ps_129633	[378	-	208]	(REVERSE	SENSE)
ATGATAAAAAAACATATACTCAAACTTTTCTCTTTATTCTCACTGTGTAATCAAATTCCC
AGTTTCAATTCAACCTTGCAACAACATCCATATCGTATCATGAAATTCCGACAAAATCAC
GGAAAAGCAACAACAACCAAAAAAAGAAGAAGAAACAAAATCTTGGATCTG
Ps_129633	[141	-	1]	(REVERSE	SENSE)
ATGCCTCTCATACCGGAAACAGATCCAAACAATCACGTATCTGATATCGCATTCGGCACC
CTCAACAGCGCTGCCCCTTGCCAATACTTCTCTGATCCGCCGCTACCGCACGTCTTCTCC
ATCCTAATTAGGGTTTGGTTT
Ps_129634	[196	-	312]
ATGGGGTGGAGTTGTTGTGAGTTGCAGGTGAAGGTTGCAGTTTGCAGAAAAGAGAGAGAA
GAGGAAATCCGGAAAAAAATCTCGAGCCAACATTCCAATGGTGTGCCTCTCAATTTA
Ps_129634	[415	-	522]
ATGCAACATTTTGGCTTATACGTATTTGGACTTGCATTTGCGTTTCGTCATGGTGTATTT
GTACGTCGCGTTTTGGTAGCTTTGGCTTATGTATTGCAGTTTATGCTG
Ps_129634	[503	-	613]
ATGTATTGCAGTTTATGCTGTGAGCTGTTATGCCGTTCTTTCCATGTCGTTCATCTTGCC
TTCACTGCGTTTTGCTGCAGCGTTTTGTTTTATGTACCCCTGCTATTCTCA
Ps_129634	[288	-	163]	(REVERSE	SENSE)
ATGTTGGCTCGAGATTTTTTTCCGGATTTCCTCTTCTCTCTCTTTTCTGCAAACTGCAAC
CTTCACCTGCAACTCACAACAACTCCACCCCATTCCATAAACGTTCTACAAACCGAACCG
CACCTC
Ps_129637	[151	-	285]
ATGCCTCACCACCACCATAAAAAAAATCGAGACGCAACCACCGTGAACGACCGCGAATCC
ACTCGCCGGTGCTCGTCATTCATCTTCCAAACGTATCCTCAGGAAAGGATTTGGAGTCAC
ACGCAGAAACGGGAA
Ps_129637	[400	-	624]
ATGCTTCCTGGATTTTCGTTCTTCCGTTCTTCTTCTTGTTTAGACCGCGTTTCCTCTTCT
TCTGTTTTTTATTTCCTTTTTCTTATTTTCTTTTTGTTCTTCTTCTGTTTCTGTTATGGA
GAGGTTGCGATTCTGACGGTTCTGCGAGCTGCGAACCGTCGTGAAACGGATCGGCGCTTG
CTACGTCGTTACGGTTGGCGCCGCTGGATTGTGATGGCAGATTCG
Ps_129637	[1366	-	1473]
ATGGAAACAATAGTCCAATTCCTCTCTTTTTATTTCTTAGAATTTATTCCTTGTAATGGA
TCATATAGTGTATGGACTTATGTTAACTTTGGAAATATAGTTGAAATT
Ps_129637	[1555	-	1451]	(REVERSE	SENSE)
ATGACCATCTTTAATATCTTTTATTCTCAACCAATTAACCATACACATTGCAATTACCAT
TCAAGGTTACATGACTACTTCAAATTTCAACTATATTTCCAAAGT
Ps_129637	[1367	-	1239]	(REVERSE	SENSE)
ATGAGCTTGCCCTGCAGCTACCGTCTCCGTATAGTGTCTTCAAAGGCCACGGGACGCATC
CTCCATACACCGCGAAGTCAAGACGACAACCGCAACCACATTGCAAAAGCCACCAACAGC
GGCACGCTG
Ps_129637	[1064	-	933]	(REVERSE	SENSE)
ATGCCAATGAAGACACCCCTTAATCTCCACCTGTATCCAAAGCAGAAGCTTGCGGAAAAA
CGCAAAGACAGTACAATTAACAAAAAGAAAACGCAGAGCAGAAATCCAAACCTGCAGAAC
CAAGATAAGGAA
Ps_129637	[387	-	229]	(REVERSE	SENSE)
ATGTCAAATCTGGTATGTATTTCAATCTTCAATCACTTCTACTTCGCAGACGATTCAGAA
CTAGAATTTGGTGATGAGGTTGAAGGTGAATCGGGTCCTTCATTCCCGTTTCTGCGTGTG
ACTCCAAATCCTTTCCTGAGGATACGTTTGGAAGATGAA
Ps_129641	[254	-	418]
ATGAAAGACCACTTCCAAGCCAAAACTTTAATGTTCCAAACTAAATCTGAGACGATACAA
GCTTCGTTGTTAAACAAAATATCGTTCCTCAAATCACAAATACACAAGCAATCTGATATC
CATATGCTACCTTCCTTACCAACCTTCACTTTCTTCCTTTTAAAA
Ps_129641	[910	-	1053]
ATGAGCCACATGATTTTCGAACACAGTGATTCCAAAATCTCCCCAAAGCCAACAATCTTG
GATCCAACAACCCATACCGACCACACACGCCTTCTCATATGCTCAAAGAGAATAAATCAG
GGAAATCGTCCTTCAAATAAACCA
Ps_129641	[984	-	877]	(REVERSE	SENSE)
ATGGGTTGTTGGATCCAAGATTGTTGGCTTTGGGGAGATTTTGGAATCACTGTGTTCGAA
AATCATGTGGCTCATATAAGACTTCAGGAATTGAAGGTGTGTCCCATC
Ps_129641	[850	-	746]	(REVERSE	SENSE)
ATGTCCTCGATTTCTTTGTCGTGTGTTGCAGCAGACAAAATTGATTGGAAACTAAATTTG
TTGAATGGGTACACGGCTAGTTCAGGGTATGTTTTGTTATGCCCA
Ps_129642	[275	-	463]
ATGATATGCTATGTTAAAGAAGTTGAAGTCTTAAAATGTGAGATAAAAAGTGGGGATTTA
GTATTTTTCAGAAGAAAAAAAAGGAGTATTTCCTCTAGCACTTCGACGACATTGTTACTC
AGATTTTTGACATCAGCAAGATGTGTCAATCAACAGTTACTTAGGCGCGAAGAAGTGTTT
TGTTCAAAA
Ps_129645	[742	-	849]
ATGAAGATGGAAGAAGACGTTGAAAAACGAGAGAGAGTGCGTTGGTTGAAGAAAACCAAT
CACAGTTTGATTGAAGGTGGAGAAAAGATGGAGAAAAATGTGAGAGGG
Ps_129645	[1093	-	1212]
ATGCTGATTGCGTATTTTGTGAGTGTTAGTTTTGATAGCCTTTTCTTTAATGTGGAATGT
ATGGTAGCAGGGTTATGGCTTGTGCAAGTTTGCTGTGTAGGATTATTTCTTTGCAAAGCT
Ps_129645	[1608	-	1712]
ATGATTGCAATGGGATTCTGCAGGTGTGTGTACTGTTGTATTGCAATTTGTAGGGCCATG
TTAGCTTTGCAATGTGTTTTGCTGCTGTGGCATAGTTCTCGTCAC
Ps_129645	[1794	-	1919]
ATGCTGCTAGCGTTGTTGCCTGTTGCAATTTCGGCAGCTGCTATCACTTCCAATGTATTT
TCCTTTTCCTTCCTTTTGTCTCATGTGATTACTTGGACCATTATTGATTGTATTTGGTCT
GTAATG
Ps_129645	[1666	-	1535]	(REVERSE	SENSE)
ATGGCCCTACAAATTGCAATACAACAGTACACACACCTGCAGAATCCCATTGCAATCATG
CAGCCGAAGAGGTCTCTTATGCGGCACGAGATGATATGCAGCAAATCCCACCTTTCAATG
TTGCACCCGTTT
Ps_129645	[1339	-	1142]	(REVERSE	SENSE)
ATGGCAGACTTATCTTTCAGTGAAGAGGAGAAATTCTTAGGTGTGGTTTGTACAACTTCC
CGCCTGAAGTACTTGCCTGGCCTGCAACGAAATCAAGCCAACCATGAGCATCATCATGTG
AGCATCAAGCTTTGCAAAGAAATAATCCTACACAGCAAACTTGCACAAGCCATAACCCTG
CTACCATACATTCCACAT
Ps_129650	[132	-	239]
ATGACCATGTCCATGACCAGGACAAACCACCAAATGGACCTTGTAGCAGACCACCACTTA
AACCTACAAGAAGCCTTAAGAAACAATATATTTTCCATACATAAACGT
Ps_129650	[724	-	503]	(REVERSE	SENSE)
ATGTCTAATTCTTCTTCATACGCTCTAATCAAAACAAAGGATGGAAGAACCCTAGGTCTT
CAAACTGAAATTAAACCATGCCTAATCAGAGTCAAAGCCCTAGAGATTAGGGATTTGACT
CCCCTAGCCTTGAGCTACACGTTAGTAACCTCTACATTGCGAAACGATGAAGAGAAGAAG
CGGAGACTCACTGGAACAGCGCCGACGTTAGGTGGATTATGT
Ps_129650	[313	-	116]	(REVERSE	SENSE)
ATGCAATTTGAATTAATGGTTGAATGCAAAGGATTGAAAATTATTTATGGGATTTTGAAT
CGTGTAATGAATCAACGTTTATGTATGGAAAATATATTGTTTCTTAAGGCTTCTTGTAGG
TTTAAGTGGTGGTCTGCTACAAGGTCCATTTGGTGGTTTGTCCTGGTCATGGACATGGTC
ATGGACCAAGTTACTTGG
Ps_129651	[132	-	239]
ATGACCATGTCCATGACAAGGTCAGACCACCAAATAGACCTTGTAGTAGACCACTACTTG
AACCTACAAGAAACCTCAAGCAATAATACATTCCCCATACATAAACCT
Ps_129651	[270	-	533]
ATGATTTCCAGTCATATGCATTCAACCATTGATTCCAAATCACACCTTCAATCCAATTTC
AAACAACATTCAAGCATTAATTCAAATTGCATACATAAGCCATATATTCAAAATTCCATA
ACCATACATAACCCTACATTCCAACTTCAAACAATATCAACTTCAAAATTAAAACAAAAT
TACAACCATTTAAATACACAATTTGAATTCCATACACAATCACAAAGCCATTCCAAGCAT
AACAATCATATTCCACATGGCCTT
Ps_129651	[772	-	551]	(REVERSE	SENSE)
ATGTCTAATTCTTCTTCATACGCTCTAATCAAAACAAAGGATGGAAGAACCCTAGGTCTT
CAAACTGAAATTAAACCATGCCTAATCAGAGTCAAAGCCCTAGAGATTAGGGATTTGACT
CCCCTAGCCTTGAGCTACACGTTAGTAACCTCTACATTGCGAAACGATGAAGAGAAGAAG
CGGAGACTCACTGGAACAGCGCCGACGTTAGGTGGATTATGT
Ps_129651	[222	-	82]	(REVERSE	SENSE)
ATGTATTATTGCTTGAGGTTTCTTGTAGGTTCAAGTAGTGGTCTACTACAAGGTCTATTT
GGTGGTCTGACCTTGTCATGGACATGGTCATGGACCAAGTTACTTGGTAATGAAGAAATC
CAAGGAAAATATGAAATTTGG
Ps_129652	[339	-	584]
ATGACCTGTATGCTTCTGGGGCGTTGGATTTTCTCTACTGCATCAAAACTTCCATTTTTG
CAAAAACCTCCACGATCTCGTTTCCATCTTCAATCTCCACCACCTTCATTCTGTTACACA
CCTTCAAACCTCCATCTCCACCTCTTCTCCAACCATTCGGTTTTACACAACCTTCACCTT
GATTCTGCAACCTCTATCTGCAGAATTCCACAATGCGACACAGAAGTAATCAAAACGCAG
AAGAGT
Ps_129653	[311	-	430]
ATGTATTGCCATGTTTCTACTCAAGTCATTTTTCATTTCCTCAGGCCAAATATGCTATCA
AAACCAAGCATGGTGCATACAGCCCAAACATACAATCTCATGCATTACATGGACATTCCT
Ps_129653	[321	-	452]
ATGTTTCTACTCAAGTCATTTTTCATTTCCTCAGGCCAAATATGCTATCAAAACCAAGCA
TGGTGCATACAGCCCAAACATACAATCTCATGCATTACATGGACATTCCTTAACCTAAAA
TACAAGATGCAT
Ps_129653	[551	-	676]
ATGCTAGAATCATGCGCCCTACAGCTTGCCTTGCACCAGCCTCCATCAAGTCACCATGAC
CTGGGTTCCAAATGTCTCTCCCTGCCTGGAGCGTCACCCCACGACCCTGCAAACTACGCT
CTTCCA
Ps_129653	[622	-	768]
ATGTCTCTCCCTGCCTGGAGCGTCACCCCACGACCCTGCAAACTACGCTCTTCCATGAGC
CCTCATGCTGCAGTTTGGCAGGCTCTATGTGTATGGTTGATGCAAGGCGGCTTCATGAGC
AAGATGTTGTTGTTTGTGCAGCAGGTT
Ps_129653	[606	-	791]
ATGACCTGGGTTCCAAATGTCTCTCCCTGCCTGGAGCGTCACCCCACGACCCTGCAAACT
ACGCTCTTCCATGAGCCCTCATGCTGCAGTTTGGCAGGCTCTATGTGTATGGTTGATGCA
AGGCGGCTTCATGAGCAAGATGTTGTTGTTTGTGCAGCAGGTTTGATGAATGCTGCTGCA
ATGTGT
Ps_129653	[677	-	552]	(REVERSE	SENSE)
ATGGAAGAGCGTAGTTTGCAGGGTCGTGGGGTGACGCTCCAGGCAGGGAGAGACATTTGG
AACCCAGGTCATGGTGACTTGATGGAGGCTGGTGCAAGGCAAGCTGTAGGGCGCATGATT
CTAGCA
Ps_129658	[29	-	193]
ATGTTTCACGTTTCTTCATTCTCCAAAAATGTTCATATGCAAACCTCTTCTAACTCATCA
ACCACATCGCACATGGATCTTCTCCGTTTCAACATCGACGAGCAAGATCCACAGTCGTGT
TCTCTCACTCTCATTTCGAGCGTCCAAACACCACGCGCAAAACTT
Ps_129658	[57	-	218]
ATGTTCATATGCAAACCTCTTCTAACTCATCAACCACATCGCACATGGATCTTCTCCGTT
TCAACATCGACGAGCAAGATCCACAGTCGTGTTCTCTCACTCTCATTTCGAGCGTCCAAA
CACCACGCGCAAAACTTTGAATCTGGATCCACGATGTATCTT
Ps_129658	[249	-	64]	(REVERSE	SENSE)
ATGATGAATTCGGTTTGGATTCGATTTTTCAAAGATACATCGTGGATCCAGATTCAAAGT
TTTGCGCGTGGTGTTTGGACGCTCGAAATGAGAGTGAGAGAACACGACTGTGGATCTTGC
TCGTCGATGTTGAAACGGAGAAGATCCATGTGCGATGTGGTTGATGAGTTAGAAGAGGTT
TGCATA
Ps_129659	[123	-	320]
ATGGGAGTATTTGATACTCATGTCTGTTTTGTGTGTAACTTTCCTGTCACTGTGAGGTTG
GTTTGGAAAACTCCTTTATGTTTTTCATGTGTATTGGCTGATCAAATTTTGTTGAACGGC
CTATTACAAATATTGGAGGTTTTATTAGCATTTCAAATGTATTCAAATGATAACAGGATC
AGGTGTATTATGCTTGTG
Ps_129659	[273	-	172]	(REVERSE	SENSE)
ATGCTAATAAAACCTCCAATATTTGTAATAGGCCGTTCAACAAAATTTGATCAGCCAATA
CACATGAAAAACATAAAGGAGTTTTCCAAACCAACCTCACAG
Ps_129662	[446	-	550]
ATGGTAAAAGGTAAGGTGAGAAATGGGAGTGTTAGGTCTAAGGTGGGGGAATGTCAAGTT
AAATGCTCTCAATCCATAGGGGATCTTTTATTTATATTTATGTAT
Ps_129662	[1062	-	916]	(REVERSE	SENSE)
ATGCGGGTAGCTGGAATGATGGATATGGATTTTTCTTTTAAAATAGGGATAGAGAGAAGA
TATAATCTAACTAGAGAGAATGCATTTCCAAAAACAGTGAAAAATTTTGGAAATTTTCAA
AATTTTAAAAAGTTTCCTTTTTATTTT
Ps_129664	[276	-	380]
ATGAAGAAAATTATAGGTCAAACTATTAAGAAGGATTTAGATTTAAATGGATTACTAATA
GAAATTATTTATGATAAAGCATCAGTAGCCTTTTTGTACACCGCA
Ps_129664	[480	-	343]	(REVERSE	SENSE)
ATGTATAAAACTTTGTATAAAACTCTTGTGAAAGTTAAGATGCATTTTGACAGGAATCCA
ATATCAGGGGAGAAATGGTGGTTCCATTCGTACAATACTATGCGGTGTACAAAAAGGCTA
CTGATGCTTTATCATAAA
Ps_129668	[168	-	293]
ATGTATTTTAGCAGCGCCCATAGTGGGCAGTCTTTCTTGTCCAAGGCCCATTTATTTAAT
TTTTTTTTTCTTTATTTTCCTTCATTTGTCTTCTTGCAAAAAAAATATATTGTTACTGTT
AATACA
Ps_129671	[62	-	187]
ATGTATCGCTTCTTCCTTTTCCGATTTCATTTCTTCTTCTCCTCCGCTATTGCACTTATG
CGGTTGTCGTTCTGTGAATTGGAGGGCTTGGTTACAGGACCACAAAACCAGTTGCAGAGA
GATTGT
Ps_129671	[263	-	418]
ATGGTGAGGAAAAAGGAAGTCTTCCCAATTGAAGAATTGGAGAATGGAGAGAAAAAAGAA
AAAAACCTAGTTGCAGAAATGGTACAAACAAATGGTCTTGGTGGAGTTGCTCACATTCGG
CGACCTATTAAGCAGGCAAATGCCAACCAAATATTG
Ps_129672	[160	-	267]
ATGAAACTCATCTTATACCCGGCTGAAAGTAGAAGAAAGCCTTTGTTATTAATTTTCTGT
TCTGTAATCTATTCATCAAAAGAAGAAAAAACTCTTCCCGTCAAAAAG
Ps_129673	[18	-	221]
ATGCAGAACGGGCCTGGAAAGGGATTAGGCTCGAACGCATGGGGGGTAAGTTGGCCAGTT
GAGGGGTGCAGGAACAGAACAACATCGGGCCTAAGGTGCAGGCCCAAGGATGACAACGAG
AAAGAGCCAAAGGCTCCAATCCCTTCTTCTTCCTATACATTCAGTGACGCCGAAGAGGAG
AGACATACAGTGGGGAATCGAACC
Ps_129673	[127	-	306]
ATGACAACGAGAAAGAGCCAAAGGCTCCAATCCCTTCTTCTTCCTATACATTCAGTGACG
CCGAAGAGGAGAGACATACAGTGGGGAATCGAACCTAAATGGAGATCCAGGCCGCGTCGG
GTTTCGTCACCGGCGGCGGTGATCCGAAGTGGTGGAATTGACCTTGTTCTATACCTCATC
Ps_129673	[305	-	111]	(REVERSE	SENSE)
ATGAGGTATAGAACAAGGTCAATTCCACCACTTCGGATCACCGCCGCCGGTGACGAAACC
CGACGCGGCCTGGATCTCCATTTAGGTTCGATTCCCCACTGTATGTCTCTCCTCTTCGGC
GTCACTGAATGTATAGGAAGAAGAAGGGATTGGAGCCTTTGGCTCTTTCTCGTTGTCATC
CTTGGGCCTGCACCT
Ps_129673	[177	-	1]	(REVERSE	SENSE)
ATGTATAGGAAGAAGAAGGGATTGGAGCCTTTGGCTCTTTCTCGTTGTCATCCTTGGGCC
TGCACCTTAGGCCCGATGTTGTTCTGTTCCTGCACCCCTCAACTGGCCAACTTACCCCCC
ATGCGTTCGAGCCTAATCCCTTTCCAGGCCCGTTCTGCATTTGTGGATCCTCTCACC
Ps_129685	[47	-	175]
ATGATAGGCTCAACCGGTCAGCCCATGACCCGTGATCTTCTTGGTTTAAGCATGGGATTG
GGTAGAGGGGATGATCTTTCTGCGCTGCTCACATCTTTTGGAGGGAACTTTGATTCATCC
ACAAAGAGA
Ps_129695	[36	-	185]
ATGATGCAAAGAACAATGGTTCAGGGGAAATTTTATCTTTTTCTAGAGGCTGGTGTTCTG
AATATACAATATATCAGATATTATCGCTTATTGACACAAGTGTTCCTATATGAGGAAATA
AGGACCACGGCAGAGAAAGGTGTGGCGCAA
Ps_129697	[180	-	293]
ATGGGAAAGCCAGGCTTTTTTTTTTCATTTTCATATTGTTATTTAGTTTTTATTATAAAC
TATAGTTTATTTTATTTGCAATTTTCTTTTATATATTGTGTTTGTTTGATTATA
Ps_129697	[213	-	70]	(REVERSE	SENSE)
ATGAAAATGAAAAAAAAAAGCCTGGCTTTCCCATGTACGCCGGTAGTGATGAATTCTTCA
CCACAACTGAGACCGAAGACCGATCCTAGTACTCAAAACCTTACCTCGTACAAACAAAGT
CACAAACAAACATCATCAAACAAA
Ps_129698	[40	-	162]
ATGGATGAAAAGGAATGCTTGTTTGTAACTTACATTTGCAACTGCAACCTCCGTGTACTG
GTCTGGATCTCAGCATATGTTAGTCTACTTGCATCGAAGTTAAAGAACTATGATTGCCAA
ATT
Ps_129698	[115	-	14]	(REVERSE	SENSE)
ATGCTGAGATCCAGACCAGTACACGGAGGTTGCAGTTGCAAATGTAAGTTACAAACAAGC
ATTCCTTTTCATCCATTCTTTGGTCTAGATCTCAGCATATGT
Ps_129701	[42	-	224]
ATGGATATATTGTTCTTCAAATCATTTATACTTCCAATTAATTCATCATTACCAGGACTA
GATAAGACGGCGCGTGGCCGAATAACGCAACTAAGTCTTGTATTTTCTTTTGAAACCTCC
CTAACTTGTTTGTTATTCTTCAACATTCCTATAGAATTTGAAACATCATTCGTTGATACA
TGC
Ps_129701	[187	-	2]	(REVERSE	SENSE)
ATGTTGAAGAATAACAAACAAGTTAGGGAGGTTTCAAAAGAAAATACAAGACTTAGTTGC
GTTATTCGGCCACGCGCCGTCTTATCTAGTCCTGGTAATGATGAATTAATTGGAAGTATA
AATGATTTGAAGAACAATATATCCATAACTAAGAGAAAGAAAGATGCAAGAGGGACAGTG
GAAGGT
Ps_129705	[80	-	217]
ATGATAATTTTTCAACTAAAAACAAGTTCACTTCATATAGTGAAAAATTTGGCCAAGAAA
GGAAAATATTGTGGGTCAGATCCGCATCATAATCTTTTAGACGGCGTCCTAATCGAATAT
GACCTAAAAACTTATGAA
Ps_129707	[9	-	164]
ATGATTTTTAACTGCACTAGAAATACGTATTCCCTGCAACTGAAAAAACATGTAGCTAAT
GCAGTTACAATATCAAAACTGTTGGAAGGAGACACAACTCATGTTTGTATTTTACCACAA
CATAATCAAAAATCTACTCAAAACATGAGCTATATT
Ps_129708	[47	-	232]
ATGTATGGCATGTATGGTTGTATATGTGTTTGCAATGGATTGTGTCATGTATGTGCGTGT
AGATATGTTTTGTTGAACTATGTATGTTGTGTGTTATGGTGTTGTTGTAGCATGTGGGAT
TGTGATTTGTATGCTTTGATGTATCATGGTTTGGATATACGTAGCTTTTATTGTATGGAT
TTGACG
Ps_129710	[57	-	242]
ATGAATGAAGGTATCATGAGAAACCTTGACATCACGCTTATTTCAAATCTGCGTCCATCA
TCGTCTTCGTCGCTCGTACTCGTAATCCAAATGTCTGCGCGTGAACATCATGAGTTAAGA
TCCGAAATCGGAGCTCCTTCACCGTTCATCTATGCCGACGTCCTTCAATTAGCTTGCGTG
CGTTTG
Ps_129713	[250	-	98]	(REVERSE	SENSE)
ATGTTATTTTTAATTTATTCATTTTGCATTAAAATAAAAAAAATATACAAAGCTCATATC
AAGGCACAACAGTCAAAAGTCGCAACAAAAATAGCCACGCGTCCCTTTAGAACTGATTCC
AAAGAATCCCCTGTCGGTTACCCTCGCAGCCGG
Ps_129717	[229	-	426]
ATGTACCAACACATTTCCCTCACGCACAAAATCAACTTTTTTTCCTCACTCTTCATTTCA
TTTTCAGCTTTCCTTTCTCTCTTCCGATCTCAAACTTCGTTCCTCTCTTTCAACCTCAAA
CTTCCAAAACATTTTCATACCTTCGTCTTCATCCAATTAATTCAAGGTATGAAATTATTT
ATTTTATTTTATTTTTAT
Ps_129717	[284	-	183]	(REVERSE	SENSE)
ATGAAGAGTGAGGAAAAAAAGTTGATTTTGTGCGTGAGGGAAATGTGTTGGTACATAATT
ATAATCAAGTCATTGCGTGTAAATCACATTGCAAATGAAAAG
Ps_129719	[347	-	204]	(REVERSE	SENSE)
ATGAAATTTCCCCGACCCCAAATAATCCGGCAAATCACCAAATCGAAAATTCACCCAAAT
TCCACCTATAAATTCACTTTAACTGCCATCTCAATCACTAGCAAAAGATCGATAAGAGAC
ATCGAATCAAAAGAGACCACGATA
Ps_129721	[7	-	192]
ATGGCTGAAACTCACATGTTTCTTTATGCTATTGTCTTTTTTATATCCTTCTTTATTTTT
GCAATAGAAAATAAAGTTTTTGCTAAATGTAATTATGATATCGATTGTCCAGCGTGTTTT
TCTGATTTTATTAGGATGTGTGTTAATGAGAAATGTCGATGTGTTAATTGGGATGATCTT
ATGGCT
Ps_129721	[101	-	220]
ATGATATCGATTGTCCAGCGTGTTTTTCTGATTTTATTAGGATGTGTGTTAATGAGAAAT
GTCGATGTGTTAATTGGGATGATCTTATGGCTTAAGATGATTGTAATGAAAATAAATAAA
Ps_129725	[95	-	247]
ATGATGGGACATTTGTGGTATCACTTGTTCCATGAACTTAAATCCCCCCCTGGTAGGAAA
TGTTTCAGTTGCTGTTGTTTTTGCGTGATTTTAATTTATTTCATGCACATGTGCAATGTT
CCCACTTCTTCGTGGACAATGACAGTGTCTGAA
Ps_129726	[84	-	311]
ATGAATGAGGAAAGCAAGGTTGTGCAAGTTGCCATCTCACAACCGAACTTTGGTTTTGTG
TTTGTGGGGACCGTGAAAGTGTTTCCTCTTTTTCACGGGACCAAGTTGGGGGGACACACA
CTACTGTTTGTCCTTCTCTGTTTGCAACAACGACTATGCTACGTTTTATTCGTCAGCAAT
TCACGTGCTACTGTTAATAAGGTGCCATATAACAAGTGCTACACGTTA
Ps_129728	[53	-	160]
ATGAGGGCATGGAGAAACACATCAAATGAAAATTTATTTTTATTTATTTTATTTTTATTA
TTGTTTATGAGGTTGAAGATGATAGTTGAGTTTTCTTTCTTTTTTATT
Ps_129728	[170	-	304]
ATGCATTTTCGATTCCCCTATATTGATTTTTTTAACCTTTTAGTCTACTATAAAAAAACC
CAGCTTTTTTGTCCCCATATTCAATATTTTTTGAATTTTTTTGGTCCCCCTCTAGATTTG
GTTGAACATAGGGAA
Ps_129729	[118	-	2]	(REVERSE	SENSE)
ATGCACAAATTTAAAATAGTATCAAAGCCTATCCTTAATGCGTTGTTAGGCTTCACGCTT
CGGGGCTCATTGAGGCCTGAGCGCGAGGGAGTTTGTTTGAAATTTTGCCTTTGTTGC
Ps_129730	[279	-	407]
ATGTCGCTAGGAAATTTACCCACAAAAGCTAATATTGAAGATCAAACTGTCCCAACACCA
GATGGGATTGCCGCCAGAGTGACAGGTGATCAACAACTAGCCTACTTTTGTATCTTCAAC
TATTCTTTC
Ps_129731	[176	-	331]
ATGTTTTCTTCGGGAGCAACTCCTCTTTCAAAAAACCGTTTCTCCCTTCTCGAATCTTCT
TCCTCTCTCAAAATTTCTTCTGAGATCCTTCGTCCAGCATCGCCTTATCCTCGCTTTCTT
CCTCTTCGCCGCTGTAGCGTCTGCCACAACCGACAG
Ps_129732	[164	-	36]	(REVERSE	SENSE)
ATGACGACGAAAGTTCCAGATTCGAAATTCTGCCATGACTTCTGGTTGATTACCGAAAGG
AAGAAGGAGATCGTGAATCAGTCGTGGATCTTGGAGCGAGCAAACAGAGTCGACGAAGGA
GCGGAAAAC
Ps_129734	[201	-	61]	(REVERSE	SENSE)
ATGTTCACGCGAAGGTCAAAACAAAGACACCTCCTTTCCTTTTTATATTCTTCATTTTTT
TTTTTTTGCAATTTGAGTCTTAAGTGGATGATTCAAAACGGCTGGCTTGGTTACGGGTCT
CCGTCATTTGGCCATTCACAC
Ps_129736	[121	-	2]	(REVERSE	SENSE)
ATGTTGGCTGGAATAGTGAAGAAGTTAGCTTCAACTACAATGGGAAGCTGCGCTTCGAAA
CCAAACGGAAAGACTAAGACTCAAAAAAGAAGGACTAACAAATCTGGAAAGCGCAGAGGA
Ps_129737	[101	-	208]
ATGATTGTTTGGTGGTTGGCCTTTTTGGTTACTTGTATGGCACTGAGTTCTTGTTTTATG
ATAGGATATTCTTGTCATTTGAACTATGCAGTTGGGTTCACCTTGTGT
Ps_129737	[256	-	98]	(REVERSE	SENSE)
ATGTTCTACACAAGTATATACTACACAACAACAACAACAAAGTCTTTAACACAAGGTGAA
CCCAACTGCATAGTTCAAATGACAAGAATATCCTATCATAAAACAAGAACTCAGTGCCAT
ACAAGTAACCAAAAAGGCCAACCACCAAACAATCATTTC
Ps_129739	[170	-	42]	(REVERSE	SENSE)
ATGCCAAATCGTAATGCCATTTTAGTCCCGTATGTTATTTTTAGATTTCACTTTGGCCCC
TTAGTTTTTGTTTTTCTTTCAACCGTTACGAATTTGATCCTTTCTGTGAGGCTTTTGTTT
GACTCAATA
Ps_129740	[5	-	130]
ATGTGCGGTTCTATATTAGTTTTTGTTGTATTCGATTTTACACGCGTCCGATGGTTTAGC
ATAGCGGCAATCCACCCTTTTTTTCTGTGCTTACCAATCCGCGTTTCGATTTGCAACTTT
GTGTTT
Ps_129740	[323	-	63]	(REVERSE	SENSE)
ATGACGCAAAGACGCAAATTAAAGTCGCGTACGCGAAGACGTGTAAAGGCTACCACAAGA
AATTTAATTCGATATAAACATAACGATGTTGGATCGTTGTTCTTAACACAAATCGAAACA
TGCAAATTGCTAACGCATAAGCGGTCATTGCAAGTCGAATCAAGAAATAATAATATGATA
AAAAATCAAATTAAAACACAAAGTTGCAAATCGAAACGCGGATTGGTAAGCACAGAAAAA
AAGGGTGGATTGCCGCTATGC
Ps_129742	[94	-	222]
ATGCCGATTCAAATTTCTCCACCACGAACTAAGAATAGTTGTAATAGACCTTATAACTTT
ACCGTTAGATCAACCATTCTGGTTAAAAAAAACAGATACGAAAAATGCAAACAGAGAACC
CGCCAGATT
Ps_129742	[198	-	305]
ATGCAAACAGAGAACCCGCCAGATTTGATTACAGAACTCGACCAACTTTTTCATACTTTC
GTACTTTCAAAGCTATATTTTGCGAGTTGTTGGATTGTTGCTATTTTC
Ps_129742	[251	-	147]	(REVERSE	SENSE)
ATGAAAAAGTTGGTCGAGTTCTGTAATCAAATCTGGCGGGTTCTCTGTTTGCATTTTTCG
TATCTGTTTTTTTTAACCAGAATGGTTGATCTAACGGTAAAGTTA
Ps_129744	[162	-	52]	(REVERSE	SENSE)
ATGATGATGATGGTGGTGTATGATATGTTGAAGTTGATGGAAAAGGGGTTGTTAAGAGGA
GAGATAGAGGAAATGCAGGTGGATTATATTTTAGAGAATAAAGTGAGAGAG
Ps_129746	[175	-	53]	(REVERSE	SENSE)
ATGGAAACCAAAGAGATCACATGGAAGGGGAGAGAATTTGAACACCTCGAAAAGATGACT
CAACAGAAGAGGGGATTTGAATATCTTCAAAAGATGACACAATGGAGAGAATACGAATGT
GCT
Ps_129747	[155	-	301]
ATGAAATTTGTGAAGGCGTCAGTGCCAGCCACGGCCTCTGCCTTGGCCTTGGTTCCAACC
ACCTCGTCCATCCTGCCTACCCCGACCATACCCACCACGCCCATGTCCATCATCCATCAG
AAACTGCAAGCTAGTCAACCGTGCAGA
Ps_129747	[388	-	176]	(REVERSE	SENSE)
ATGGAGCACCGCCACCAGAAGATGATAGAGCACCTTCGGTTTTCACAAGTGGTTGAAGAT
CACCGCAACAATCAGTTGGATTCCTTATCTGCACGGTTGACTAGCTTGCAGTTTCTGATG
GATGATGGACATGGGCGTGGTGGGTATGGTCGGGGTAGGCAGGATGGACGAGGTGGTTGG
AACCAAGGCCAAGGCAGAGGCCGTGGCTGGCAC
Ps_129747	[267	-	25]	(REVERSE	SENSE)
ATGATGGACATGGGCGTGGTGGGTATGGTCGGGGTAGGCAGGATGGACGAGGTGGTTGGA
ACCAAGGCCAAGGCAGAGGCCGTGGCTGGCACTGACGCCTTCACAAATTTCATAGAGTTT
TTTTTTCCTTTTTCCACTTTTATCAAAACATCGAGGACAATGTTTGGTTCAAGTGTGAGG
GGTTTTTATTATTTGTTATTTTTATTCTTAATATTTTCAGCATTTTATTATGTTTGTTTA
AAT
Ps_129748	[20	-	190]
ATGCGGGTAAACGGGTATGAGTATGTGTACTTAGCTATCCATAGAGTACGGGTACGTGTA
CAAATATTGCTGACCACGCGGGTATGGATTCGGGTACGAGGATTTCTCCAAACTGCGGGT
ATGGGAATGGGGATGTGTATTATAATACCCTGCCCAATGCCATTTTTACAA
Ps_129748	[103	-	231]
ATGGATTCGGGTACGAGGATTTCTCCAAACTGCGGGTATGGGAATGGGGATGTGTATTAT
AATACCCTGCCCAATGCCATTTTTACAATGACGGCAAACCAAATGCAGCAATTAGGCCTA
CTAGGGACA
Ps_129753	[61	-	168]
ATGACGAAGCCACTGTTGCCATCGCCGGTAAGACACTTCTCTCCGTGTTGTTTGATCTGT
TCGATATTATGTAATGTTTGTCGCGCGCTTCTTTTCCGTTTGGTTGAT
Ps_129753	[333	-	130]	(REVERSE	SENSE)
ATGCGATACAGAGGAAGAAGAAGCAATTTCTTCCCCTATCCTCACATATTCAGGTATACA
GGAAGAATAAAAAAGGTGATGAAACTGATGCGGCTCAACCTGTTATGCGATCATTCTGCA
GAACCTCTTTGCTCCCGTTTCAGCCGCGCGGGAGCCAAAAACTCAATCAACCAAACGGAA
AAGAAGCGCGCGACAAACATTACA
Ps_129753	[466	-	29]	(REVERSE	SENSE)
ATGCGATACAGAGGAAGAAGAAGCAATTTCTTCCCCTATCCTCACATATTCAGGTATACA
GGAAGAATAAAAAAGGTGATGAAACTGATGCGGCTCAACCTGTTATCCGGTCCGTTTGTG
GGAGCCAAGAACGATGCGATACAGAGGAAGAAGAAGCAATTTCTTCCCCTATCCTCACAT
ATTCAGGTATACAGGAAGAATAAAAAAGGTGATGAAACTGATGCGGCTCAACCTGTTATG
CGATCATTCTGCAGAACCTCTTTGCTCCCGTTTCAGCCGCGCGGGAGCCAAAAACTCAAT
CAACCAAACGGAAAAGAAGCGCGCGACAAACATTACATAATATCGAACAGATCAAACAAC
ACGGAGAGAAGTGTCTTACCGGCGATGGCAACAGTGGCTTCGTCATCGACGTCAACTACG
AACTCAGGTGAACACTGC
Ps_129754	[162	-	326]
ATGTCCACTAGCAGATTTGCTAGTTGGCAACCCCAGGGTCATGCGGATAGAATGTTGTTT
AAGAGATCTAATAAGTTCCTTTCTTTTCTGTTTTGTACTACATTATTCTTTAATTTTCTA
GCATCAATTATAAAAAATGACTCGTCCAGTAGCTCAGCCCCGTGG
Ps_129755	[320	-	219]	(REVERSE	SENSE)
ATGTTTATAGGAGCGTTTCAAAATGGACTCAAGGCGGGACACTTCAATGAATCTCTAGCT
CAGAAGTCATCAGTCTCGTTGGCAGAGGTGGTCACCATAGCA
Ps_129755	[169	-	2]	(REVERSE	SENSE)
ATGTCATGGAACGTGTTACCAACGCTGAGGGTTAACACCAAAGAGGAATATCAATTATAC
TTTCTCATAAAAGACAAGACAACGTTCAAGAGGATAGGCAGGGCGACAGAAAACTTCAGT
CCCTTAACACCTGCCTTGAGAAGATTTGGTGCAAAGTCTTCACTTGCA
Ps_129759	[22	-	153]
ATGATAATTCAATTCTTGAGGTGGCGAAAGCAAGCATTAGGAGTTTTCGATTGTCACCGG
TGGGTGGGAACGGCGAATTTGGTGGCGGTGATTCTCTGCGGGGAGTCCCTTCGAAATTCT
TGGCCGCGACTT
Ps_129759	[12	-	311]
ATGAATTCGCATGATAATTCAATTCTTGAGGTGGCGAAAGCAAGCATTAGGAGTTTTCGA
TTGTCACCGGTGGGTGGGAACGGCGAATTTGGTGGCGGTGATTCTCTGCGGGGAGTCCCT
TCGAAATTCTTGGCCGCGACTTTAAATCCCAACACACGAGCCCCTGCAACAGACCTAGAT
GGAGCTTGGATTTGGGCTCTGGCGGACTTAGGCTTTTGTCCAAGAATCTCTTCACCCAAA
CCCGCTGGGCACCTCCGTGTTCACACCCCTCCGTTCGTTATTTCGCGGCCAATCGCAACT
Ps_129760	[176	-	54]	(REVERSE	SENSE)
ATGTTTTTGAAAATTAAAATGATGCATGAATGTTTGTTTGTTTTTTTATTAACGCGAATC
TCTTTAGTTATTTGTGTTGTTTATTGCAGGAAATACTCAACAATTTACGGTTGTAATCCA
GAA
Ps_129765	[63	-	344]
ATGTATTTCCAATCGTTGGCTTACACTTCGTCGCCAATCCTCGCCGCGTTTCACATAGCT
TCCTCGTCGCGACCTGGATCCTTCGTTCGAATTTGGATCTCATCATCGTGTTTCCGGCGG
CAGGCTCAATCATCCGTTTCGGATTCAATTCACCGTTGTGTTTCTGGCAGCAGGCTCAAT
CGCCCGTCCTTCGCCGCAAAACACGTCGTCACGGCTGCACGTCGGCGTTGCGTTTTCGCA
ACTTCATCGTCGCGTATGTGGATTCAATTCTCCAGCTTTGCG
Ps_129765	[195	-	1]	(REVERSE	SENSE)
ATGATTGAGCCTGCCGCCGGAAACACGATGATGAGATCCAAATTCGAACGAAGGATCCAG
GTCGCGACGAGGAAGCTATGTGAAACGCGGCGAGGATTGGCGACGAAGTGTAAGCCAACG
ATTGGAAATACATCGATGCTGATGACGAACGCAAACAAAATTCGTAAAGAAAACGTGATT
CTCCGAAGAAGCTCT
Ps_129772	[137	-	241]
ATGCCTTCCCTTATATGCACATTTTTCTCTCTGACTTTGCATGCCCACTCCCCTCTATCC
TCTCCCATTATGCCCGTCCGTCTTTTTCCGGTGACTTGGCGTTGC
Ps_129772	[204	-	91]	(REVERSE	SENSE)
ATGGGAGAGGATAGAGGGGAGTGGGCATGCAAAGTCAGAGAGAAAAATGTGCATATAAGG
GAAGGCATGCCAAGGGAAAGACAGGTTTACTTTGGAGTGGAATTTGGGACTGAG
Ps_129773	[96	-	212]
ATGAGAGAGAAGTGTAATATATTTTGCATCAGAGGAAAGGGAAATGCATATTTTAACACA
AGAAGCGAGGGTAGTGTAATCTCTCTCTCTCCCTCTATCTGTCTATCTATAGGAGTC
Ps_129773	[345	-	205]	(REVERSE	SENSE)
ATGGACGGTTTCCGCATCGAGATAGCACTTAGAGCGACCGCTATTAATAATTGTGCCCCT
AAGATTTATATTAATAAATGTGCCCCTTGTGTTGTAATATATAATTTCCTCCTCTCAAAT
GCAAAATATATTAGACTCCTA
Ps_129776	[232	-	354]
ATGGTTCCTACTTTGCTAATAATAAAAATATATTTTCGAAATTATTACAAAATGTTGTTC
GTAATAATTCTTCTTTTGCATTTACATATTATTTGTTCTCATGGTATTAGTAGACATAGT
CTC
Ps_129776	[443	-	333]	(REVERSE	SENSE)
ATGTATTTGCTCAGAGAGAAAAAAAAGATGCTAAATAGTGGGGCACGTGTTAGAAAAAAA
TTAAAGAAGAGAAAAGAGAAAAAAAGTCAGAGACTATGTCTACTAATACCA
Ps_129779	[16	-	198]
ATGTTAGTCGCTGGTTCCGAAAAAGTAGAACCCACATTCTGTAAATTGTCCATCATTGAA
GTTGGCATTCCATACGGCTATTCTCGACCGCTAATTGGTATTGAAAAACCAGGGGGTACT
AACGGCCTATTTGGAATGTCCCTAATCGGTGAAGGAGTGTGGGGACGTCCCCTAGGTCCA
ACA
Ps_129779	[231	-	332]
ATGCGTAGGCATCGAACTCACCATAGACGACACTATTTTGGACGCATGCATCGTGCCTGT
GTTTGCCGCTATCCAAGAAGAAGGAGGCACCATGCTGCTAGT
Ps_129779	[335	-	448]
ATGGGATTTGAGAATTCTGAGTTTCTGGCGGATTCATATTCGCCATCCCCGTCTATGGTT
CTCTCCATGTTCGTCGTTCGTCGTTTATGGCTATTTTACCACTTCTTAAACGCA
Ps_129779	[380	-	96]	(REVERSE	SENSE)
ATGGCGAATATGAATCCGCCAGAAACTCAGAATTCTCAAATCCCATCAACTAGCAGCATG
GTGCCTCCTTCTTCTTGGATAGCGGCAAACACAGGCACGATGCATGCGTCCAAAATAGTG
TCGTCTATGGTGAGTTCGATGCCTACGCATTCGATCTCCTATTCTGAACCAATTCTGACT
TATGTTGGACCTAGGGGACGTCCCCACACTCCTTCACCGATTAGGGACATTCCAAATAGG
CCGTTAGTACCCCCTGGTTTTTCAATACCAATTAGCGGTCGAGAA
Ps_129782	[407	-	297]	(REVERSE	SENSE)
ATGTTTTGGGAATCATTTCTTCCTAATTTTCTTTATTTGGTGGCCATTAGCACCATTCAA
ATGATATGGGGAGGGGCCAGATTGGTCATGTATTTACGTAGTTCAAATCTC
Ps_129783	[54	-	167]
ATGATGAATTTTGTGTTAATGAAATCTAAGTATATGGTTGGATTTGAACATTTATTACTG
AAACAATGTTTGTTGGGCAGAATTATATTATGGAAACAAAAAGTACTAGTGTCA
Ps_129783	[119	-	229]
ATGTTTGTTGGGCAGAATTATATTATGGAAACAAAAAGTACTAGTGTCATAATGAATCCA
TTAGTGAGCATAGTTGCAGTTTTTGTTGACAATAAATGCATGATGATGATG
Ps_129784	[13	-	135]
ATGGCGGCAAGGTTTGTGTTTATGTTTTTTCAACTTTTCTGTAAGAAAACAAATTCGCTG
ATCCCCACCGTTAGTTTCATCTTTTATATAATCACCATCACCGTTAGATTGAGTATCCGC
AAC
Ps_129784	[158	-	322]
ATGTTTTTACCTCTCGATCTGGATCGTTTATTCGGTTATGTTCTTTCTTCGGATTCCTTT
GCATGTGTGTTGTCCGTGAGATACGCAAAAGCGTTAGTTAACCGTCAACAAACTTTTGTC
ATATTAACGAAATTGCCCTCCGAAATTTATCTCCTATTACTATTT
Ps_129785	[201	-	320]
ATGAAAGGAAAAAAAATGATAAATAGAATGTCAATTCTTAACCAGAACCAGTGGGCCTAT
ATGTTAGGAACCCGAAAAACCACAAGTTACAGAGGCAATATGGAAATAGTGTATTATTTC
Ps_129790	[306	-	67]	(REVERSE	SENSE)
ATGTTTATTGCTTTCAGCATGCTTTGCTTCAAAACAGAGAAGAGCGGAAACGACTACGAG
AGCAGTTACTCTTCTAACTTTAACACCGGAAACGCATTCAGTTACCTTTCCTTTCTAAGA
GCTACTTTAATTTATCTTCTTTGCTTCACTGGTAAGGCTCATCGGTCTTCTGGCCAGGCA
TATAATCGATTCTTTGACCGGCTTTCGAAAAAGCACCTTTGGGCGCTGGCTTTTCACGCT
Ps_129791	[395	-	261]	(REVERSE	SENSE)
ATGTTCAATGTTGGGCATCTAATGTGGGGTTATATCAAAAAAGGTAGGTGTCATCCTGAA
GGCACTCAATCAGGGCGGCTTTTACCTCCAAACGAAGCTCGACACCTATTTTTACTAGCT
TGGCGGGATTGTCCC
Ps_129791	[121	-	8]	(REVERSE	SENSE)
ATGGATGACTTATTTGATTCGCTTCACCTCGTCTACGTTGGTGCTGACTGTGGCCGACAT
CCCTTCTGCATCGTAATAAGTGACCTTCAGGTGGACCGCGGATGCCACTGCATC
Ps_129792	[525	-	376]	(REVERSE	SENSE)
ATGAGTTTTTTTTCCTTCACGTGGTGCCACTCCGTCCATCTGAGACGATACAGAGCATCA
GCGGGCAGCACGCCACCGCCTCATCGCTATAGCACCACTCCAGCCGCTATTAACAACAGA
GTGCTAAGATTCAACAACTTATTGTGGCGG
Ps_129793	[129	-	353]
ATGCTCGCTGAGAACAAAACTCAGCGTTTTGATAAGTGCCATGGGTCAAAGCCGGGTCAA
ACTTATTATGGGCCAATGATACGCCAGCATGCACAGTGGAAAGGCCATTTGACTAATATA
AAAAAAACTTTGAGAAACAGAAGCACATGCAGCGCTGTAGCTTGTTACCAATCAAAATAC
ATGGGATTTGTATCCCAGTTGGTGGGCCCACGGCCATTAAACAGA
Ps_129793	[345	-	244]	(REVERSE	SENSE)
ATGGCCGTGGGCCCACCAACTGGGATACAAATCCCATGTATTTTGATTGGTAACAAGCTA
CAGCGCTGCATGTGCTTCTGTTTCTCAAAGTTTTTTTTATAT
Ps_129796	[154	-	258]
ATGTATCTGGCACATGCATGCTTTGATGCCACATGCATTGGCGCATGCATATACTACATA
GTATATGCGCCAATAAATGTGGCACATGCACCTATAAATATTTTT
Ps_129796	[240	-	130]	(REVERSE	SENSE)
ATGTGCCACATTTATTGGCGCATATACTATGTAGTATATGCATGCGCCAATGCATGTGGC
ATCAAAGCATGCATGTGCCAGATACATGAGCGCCTATATGCATTGGCATTG
Ps_129796	[203	-	36]	(REVERSE	SENSE)
ATGCATGCGCCAATGCATGTGGCATCAAAGCATGCATGTGCCAGATACATGAGCGCCTAT
ATGCATTGGCATTGTAAGTATGCGTCAGCTCCAATGACGCCTCCTTTGAATGGTTATTGG
ATGCGCCAATTCAATTGGTGCATTAGTAGTGAAAATTTGTTATTTTGG
Ps_129797	[109	-	333]
ATGGGGATTTCCAGTTACACATACAAATTAACATCCCTATCTAGAAATTTAGACATTTTG
TTCTCTAACTTAATGCCGCAAACAGTTTCTGAAAGAAAAGAGCTGGTCATCTTGTATCAA
TCAAATGCCCGATCCCTGGTAATTCTGCCATATTATCTAGGAAGGCAATATCTTTCTCAT
TATTTTATTGTTCACTTCATACAGGGCACAGAGGTAGTCCCCCCT
Ps_129797	[142	-	38]	(REVERSE	SENSE)
ATGTTAATTTGTATGTGTAACTGGAAATCCCCATGGGAACTCAGGGCGGGGAGCTTTTTC
CCGCGGAGATGGGGACGAGGAAAAAAATCCTACGGTGGTATGGGA
Ps_129797	[110	-	3]	(REVERSE	SENSE)
ATGGGAACTCAGGGCGGGGAGCTTTTTCCCGCGGAGATGGGGACGAGGAAAAAAATCCTA
CGGTGGTATGGGATAGAGTATTTCTCCCAAATTTTGGAAGAACTGCTG
Ps_129798	[88	-	318]
ATGTCACACTCTCAACACAACTCATCACGCCCAAGACGGAACATTTTGAGCATGCATGAC
CTGAGTGGCAAGATAGCAGAGTCTAACTCAACCCTACAAAACAGACTTATAAGGAGAGAG
ATGCCTCCCACTTATAAACGTATTTTTAGCCAATATGTCACCAGGCTCATTAAATGTAAG
CCATGGCGGAAAGGCGAAGAGGTTTTTAGGACGACCGCACTAGGACATTTG
Ps_129799	[143	-	250]
ATGAGTGAGGAAGGGATTATGCATAGTTGTCAATTCCGGATAGTGGCACAGAACTGCAGA
CCCCAAAAGTGGGATAATGGAATAACGTATAGCGGTATGACCGCAGTT
Ps_129800	[116	-	244]
ATGAAAACAGTAGGGAGTGAACGCAAAGATGCGTGTGGAAACATGTGCACGATCGGTGTC
TCAGCATCCGTATGGGATAACAGAGCATCCGTATGGGATAACAGTGCTGGAGTACCGGGT
GCGGTAGAA
Ps_129800	[203	-	3]	(REVERSE	SENSE)
ATGCTCTGTTATCCCATACGGATGCTGAGACACCGATCGTGCACATGTTTCCACACGCAT
CTTTGCGTTCACTCCCTACTGTTTTCATTTATCCTATGTTTGTTTACCGTGTACGTTCCC
TTGATATGGACGTTATGCGTGTCAGTTCACTTTGTGCGCTTTATGCGTTTACTTGCTATC
TGTTGGATCATCGTGCATTGC
Ps_129800	[159	-	1]	(REVERSE	SENSE)
ATGTTTCCACACGCATCTTTGCGTTCACTCCCTACTGTTTTCATTTATCCTATGTTTGTT
TACCGTGTACGTTCCCTTGATATGGACGTTATGCGTGTCAGTTCACTTTGTGCGCTTTAT
GCGTTTACTTGCTATCTGTTGGATCATCGTGCATTGCAT
Ps_129803	[40	-	171]
ATGGATGATGGAGCAGTAACCACATGCATTGGCGCGCACATAAAATGGACTATGCATGCA
CCATTGGATGTGGCGCCTACACATGCATGCGACATTGCATGTGGAGCCTACACATGCATG
CGTCAATCCTAC
Ps_129803	[63	-	179]
ATGCATTGGCGCGCACATAAAATGGACTATGCATGCACCATTGGATGTGGCGCCTACACA
TGCATGCGACATTGCATGTGGAGCCTACACATGCATGCGTCAATCCTACTAGCGTCT
Ps_129803	[95	-	253]
ATGCACCATTGGATGTGGCGCCTACACATGCATGCGACATTGCATGTGGAGCCTACACAT
GCATGCGTCAATCCTACTAGCGTCTTAGCCATGGACGCGCCAGTGCATGTGGCGCCAATG
ACTAACATTTTTATTGGATGCGCCAATGCAACTGACGCC
Ps_129803	[222	-	37]	(REVERSE	SENSE)
ATGTTAGTCATTGGCGCCACATGCACTGGCGCGTCCATGGCTAAGACGCTAGTAGGATTG
ACGCATGCATGTGTAGGCTCCACATGCAATGTCGCATGCATGTGTAGGCGCCACATCCAA
TGGTGCATGCATAGTCCATTTTATGTGCGCGCCAATGCATGTGGTTACTGCTCCATCATC
CATTTA
Ps_129803	[134	-	3]	(REVERSE	SENSE)
ATGTCGCATGCATGTGTAGGCGCCACATCCAATGGTGCATGCATAGTCCATTTTATGTGC
GCGCCAATGCATGTGGTTACTGCTCCATCATCCATTTATAAATATAGAGATTCATCTCCC
ATAATTTTTCAC
Ps_129804	[294	-	136]	(REVERSE	SENSE)
ATGTTGCCTTGTCTAACCATCCTTCATGTGCACATGACCAAGACCTGTAACCATGATGCA
AAACCATTCACCAAACATGAACAAACCTACAGAACCGCAGGCTCCTGCAATGCCATGCTA
CAAGAAGCATTCATGCATCCAAAATCAAATGGCAAACAT
Ps_129804	[242	-	60]	(REVERSE	SENSE)
ATGATGCAAAACCATTCACCAAACATGAACAAACCTACAGAACCGCAGGCTCCTGCAATG
CCATGCTACAAGAAGCATTCATGCATCCAAAATCAAATGGCAAACATTAAACAACTATGC
CAGCAAAATCCTGCAACCAACATCTTGTACCATCAAACAAGTCCATTAACAAGCAGACCA
CAT
Ps_129806	[33	-	158]
ATGTACAAAGTATACATATACAGGCTTATATTTTCTACCCAGAAAAAAAAAACTTATATT
TTCTATAAATACACAAAATCTCTACTAATTCTATTAAAAGAAAAAAGAAAAATCCTACTA
AAAACA
Ps_129806	[244	-	98]	(REVERSE	SENSE)
ATGTTATTTATTCTTTTCTTTTTTGACATATGTTACTTTTCTTCTTTTGGTAGAATTAGT
AGGGATTTTGTGTATTTGTTTTTTCATGTTTTTAGTAGGATTTTTCTTTTTTCTTTTAAT
AGAATTAGTAGAGATTTTGTGTATTTA
Ps_129809	[111	-	212]
ATGCTTTTGTCTAGCTGTTATAAACATATGAAAGACCGGCCCAGTTCGTATCAGGGCTTC
TGTTTGTGGAAGCATGTAATCTTAAAAAAAAATAATAACCTG
Ps_129809	[255	-	401]
ATGGGCATGAGCACAGCACCTATGTATGGGCAATACCTCCCTATATTCTTTGCAAGAGAC
CATTCCCTCACAGTCGATGCTCCTTCTTGCTACAAAGGCACCCTTGAAACTTGGAAGATT
TCTTCTAGTAAGATGGCAGGCAAAGTC
Ps_129809	[280	-	480]
ATGGGCAATACCTCCCTATATTCTTTGCAAGAGACCATTCCCTCACAGTCGATGCTCCTT
CTTGCTACAAAGGCACCCTTGAAACTTGGAAGATTTCTTCTAGTAAGATGGCAGGCAAAG
TCTAGCAGGGGCAAGCCTAAACCTCTACTTCCACCGTCGCAGCCTATAACTCTAAAGCTA
GAGTATAGTATATCTAAAGTG
Ps_129809	[185	-	39]	(REVERSE	SENSE)
ATGCTTCCACAAACAGAAGCCCTGATACGAACTGGGCCGGTCTTTCATATGTTTATAACA
GCTAGACAAAAGCATTCCCACTACGGTGGAAGAGATGATTCGGCCAACCAACTAGAGGAC
AAGGTAAAGCAAAGTCATTGGAAAACC
Ps_129810	[168	-	37]	(REVERSE	SENSE)
ATGTGTCGTGATTTGTTTAGCCAACCGTTTGTAGGTGGTTATTTTATATTAGTATATAAC
GGGACGCCTGTTTACATTATAGGGGTCCACAATTGTACTCATATTTCTACATACTTAAAA
TATTTGCGCAAT
Ps_129811	[237	-	55]	(REVERSE	SENSE)
ATGTCTGTAGATGTGATACCTCCCGGTCAGAGACGGAGAATCGCTGTTATCGGATCTGGT
AATAAACGTATGCTTAGTAGGGGGGGCTTGCTTTTGGTACTAAATTCCTCCTCCACCCGA
GCGTTTATTGCTTTCTTTCTCGACGAAGGAATTGATAGAGGCGAAGAAAAAGAAGTGAAA
TCT
Ps_129814	[262	-	143]	(REVERSE	SENSE)
ATGTGCGCTATATTATTAAGTTCTATTCCTGAAAGAGTTTTCGGGATTAAGCCACGTGGC
GATACCCGCGAAAAACGAAAGACTCTTTTTTTTTCGCTTAGAGCTTCCCACGTCTATAAA
Ps_129815	[25	-	168]
ATGACTCCAATAATATTCATCTCCTTTCGTTTTTCATCCACAAAAAACTTTGACCTCAAT
CCCATGAACATGCCAAAAGAAAAAACACATACATACGTAAGAGAGGCCCTTAAAAGTCTA
ACATACGTACATGTTTTTCTAACA
Ps_129815	[282	-	166]	(REVERSE	SENSE)
ATGTATACACAAAACAAACTTTGCCGAGCGGGCTTCTTTGAGCTTTTATTACTGCAAGTT
TGGAATCTTCCAAACTTTTCAACACCAAATGTTTTAAGAGATTCTATCAAATTATGT
Ps_129816	[82	-	282]
ATGTTAGAAAAGTCAAGTGGTGGTAGAATTTGTTTTTTCCTGGCATTCTTCTTCTTCCAA
AAGATTCATTATTGGGGAAAGTTTAAATCCAATGGATACATCATTGCATTGAACTCGCCT
AGTTTAAATTTAATGCCGTTTTTTTTCTTTCATGTATTTCACTATTTTACTAATGATGTA
GGTGCCAATACAAGTCAACAA
Ps_129816	[127	-	20]	(REVERSE	SENSE)
ATGCCAGGAAAAAACAAATTCTACCACCACTTGACTTTTCTAACATCAAACCGAGCAAAA
ATGATTAACTGTCAAGCAAAGTCGTCAGAAAATGTAAAATGCTTCAAG
Ps_129817	[64	-	339]
ATGGTTTGCAGCATTCACATTTTAGTTTTGGTAATAAATCGATCCTATTTTTTGTGTTTT
GATTCATGGCCTTTGATATCTAATTGTAAGGAACGTAGAACTGAGATTGATCAACGTTAT
TTGGTCATTATTTATCATCAAATTTGCAGTTTAAGGTATGTTGCAGTTCTGATTTTGTGG
TTTGTGTGGGTACTTTTTCTGAAATTTAGGGTTAATTGCAATGTTATGATTATCAATATA
GCTGTTTCTTGTACTTTAAAATTGGGAATGCAATCA
Ps_129817	[504	-	620]
ATGTTTGTGACTAAGAACTCATATTGTTCATGTTTTCTGTTATTGGCCTTTAAGCAATCT
GACCTCAATCATAATTTCTTTTTGCAATTAATGATTGAATGTCTTCAAACTAACTGG
Ps_129818	[134	-	274]
ATGTCTGGGTGCGAAAAACCAATGTTGGGGACTGGTTCCAGAAAATGCATCCTGAATGCG
CTGACGGTCGTCACAGGCCACTGTGACGGAGATGACAACCATCATCCGCCTGACGAGTTG
ACTATCATGCCCCAAGCTCAG
Ps_129818	[292	-	432]
ATGTCGGGGCATCATGGCCATGACGATCTGACTGTCATCAGACCCCCAAAACGTGCAATT
TGTACCATTTTTGCGGGTACAACGTATATTCTCATATGTGTGTTGTATATTGATGCATTA
AACTTAAGGTGTGTTTTATTC
Ps_129818	[238	-	113]	(REVERSE	SENSE)
ATGATGGTTGTCATCTCCGTCACAGTGGCCTGTGACGACCGTCAGCGCATTCAGGATGCA
TTTTCTGGAACCAGTCCCCAACATTGGTTTTTCGCACCCAGACATCACATACAGTCCCAA
AACTTA
Ps_129818	[113	-	3]	(REVERSE	SENSE)
ATGATGATAGAACATGGAATTCGTGAGTATAAGGATTTTGGAGCAGATTTGATTCACTTT
TCCTCAAAAGTTTGGTTTGAGCAAGAAGCTAGATCGGGAAGAGCACACGTC
Ps_129819	[7	-	150]
ATGGCTACTCCCAAAACACGGAATTTAACCGTTTCCATTTTTTTTCATCTGCTGTGGTAT
TATTTTGGTGTGAACTGTTATGTTTCTGCTGTGGTATTATTTTGGTGTGAACTGTTATGT
TTCTGCTGTGGTATTATTTTGGTG
Ps_129819	[86	-	220]
ATGTTTCTGCTGTGGTATTATTTTGGTGTGAACTGTTATGTTTCTGCTGTGGTATTATTT
TGGTGTGAACTGTTATGTTTTTGCTGTGTTCTTCTCTTCCGAGAAGAATATAATTTAGTT
TTATTTGTAAATTTT
Ps_129820	[313	-	161]	(REVERSE	SENSE)
ATGACATTTGCACCCTCGGAACAGAGTCATACCTATGAAGTGACCATCATCATCGATACT
CTCTTCCGGTATGTATATCGCGCACCCTCGCTTTACCTTTTAATATGCAATGTTTTGGAC
TACTTTCACCTGCAAGAAATTGTTTGGCGCATC
Ps_129821	[197	-	376]
ATGGGCCTAGGTCAGGAGAGGCCCATGGTTATCATCCATTGCCAACAGGGGGCGCAGGAT
TCTTCTAAGGGTGCAAAAATAAATTACAGTGGGCTTAGAGGCCCAAGACTTATGAGGTTT
AAACACGAAAAGAAATCAACATTGATTTCCAAGATCGGTCCCCTTCTCGCGTGTTTCCCT
Ps_129821	[163	-	50]	(REVERSE	SENSE)
ATGCACCCCCTTATCTCCTCATTTCATTTTTTATTTATTCTTTCTTTTTGTTTTCTTTTT
TTCTTTATTTTATTTTTATGCTATTACTTTTTATTTTGTTTTTGCTATTTTTGT
Ps_129821	[188	-	42]	(REVERSE	SENSE)
ATGTCTGCTCCCTTTAAAAGTGGTTATGCACCCCCTTATCTCCTCATTTCATTTTTTATT
TATTCTTTCTTTTTGTTTTCTTTTTTTCTTTATTTTATTTTTATGCTATTACTTTTTATT
TTGTTTTTGCTATTTTTGTTAATACTT
Ps_129822	[83	-	280]
ATGATGGTGGTGACGTCACAAGCCAACTGGAAGAAACTGAAAGGTTTTTGTAACGTTGGG
GCATTAGTAACATGCAACAATTGTTCAAGGCGTCGAACCATATTCTCAAAAAATGCCCTT
TTCTTCGAAATGTCGAAAATGACATTTTTGGGGGGCAATTTGTTAGCTGAGATTTCGACG
TCAAGGTTAGATTATGTA
Ps_129822	[227	-	72]	(REVERSE	SENSE)
ATGTCATTTTCGACATTTCGAAGAAAAGGGCATTTTTTGAGAATATGGTTCGACGCCTTG
AACAATTGTTGCATGTTACTAATGCCCCAACGTTACAAAAACCTTTCAGTTTCTTCCAGT
TGGCTTGTGACGTCACCACCATCATTACCTTTTTCC
Ps_129822	[183	-	1]	(REVERSE	SENSE)
ATGGTTCGACGCCTTGAACAATTGTTGCATGTTACTAATGCCCCAACGTTACAAAAACCT
TTCAGTTTCTTCCAGTTGGCTTGTGACGTCACCACCATCATTACCTTTTTCCTAACATGT
ATTTTCCGCCGTTTCCTTTTTTTTCCTCCCCCCGTTCTCACTGATTTGCTATCTTCCTTT
TAT
Ps_129823	[347	-	168]	(REVERSE	SENSE)
ATGTTTCTATCAAGCGATTATCATGTAGGTGGAAAATATAGGAAAGAGCGCACTACTCGC
CCTCTCTCACTTGCTCATGTACTTGCTGCTGCTGGCCATCGCTGTACGTGTGTTTGTTTG
CTGAGCTGCAACACCTGGAACTACTCGCTCGCAGTCCACGCGCCACGCGTCCGCACTTGC
Ps_129825	[40	-	156]
ATGTCTCTATTCAGGGTGAATCCTTCCAAATATGAGCACTACTGCATCATCTCTAGTTCC
TCTCTCCGCCGTGTCATCTATTCCAATATTCAAACACTTCCCCAGCCTCTGACGCCA
Ps_129829	[210	-	323]
ATGTGGTTCGTAATGTTGTCTGAACGAATGATTTTAATTTACATCGTAATTACGATTCCA
TACGGTTGCAGAGACTACTGCATTAGCAATATTGCACCCACAAATCATGGGTCA
Ps_129832	[168	-	299]
ATGAAAATTTGTAACTACAAATGCCATCTAATATTATATAACTGTATTTATGATTCTTTT
TGTGTTTTATGTGGACGATTTTTGATTCTTTTTTATTTGCCATTCATTGTAGACTACTGT
GTGCATGTGGGC
Ps_129832	[270	-	61]	(REVERSE	SENSE)
ATGGCAAATAAAAAAGAATCAAAAATCGTCCACATAAAACACAAAAAGAATCATAAATAC
AGTTATATAATATTAGATGGCATTTGTAGTTACAAATTTTCATGGAGTACTATAATTCCA
ACATTTAAGAATTTAGTAGGAAGGAGTATTCATATTAAGGATGTCAACGGGGCGGGAGCG
GTGAGTCCTATGCTCCGTGATCTCTCCATC
Ps_129833	[247	-	77]	(REVERSE	SENSE)
ATGTGTTATCTTGTAGCAGTTTCTTGGTGCTGGAACATGAATTGCATTTACGTAGGTTGC
TGGCTTTTAGTTCCTTCTTGCAGCAAGTTTTTGCTCAGATTTAGTGGGGTTTTGGCTTAC
TTTTTTGGGTTGCTTTCTTCCTGCCTCTTTTCATCCCTTGTTTCAGTCAGT
Ps_129835	[150	-	251]
ATGGTTGTTCTTATACATTTGAAGAGTCGTTCTGGGGAAGGGAAATTTTTTTTGATGTTG
GAGGAGCCATCTCAACAAGAGTTTTACCACTCTCCAGGCGCA
Ps_129835	[366	-	262]	(REVERSE	SENSE)
ATGTCTAATGGGACCTTTTTGTGCAATAAATTTAAACTTTTAAAGAAAAGTGTTTGTTCT
TTTATTGTCCGTTTTGTTCTTCATACATGCAATGTTTTCAATGAT
Ps_129835	[275	-	144]	(REVERSE	SENSE)
ATGTTTTCAATGATTAAGTGTTTATGCGCCTGGAGAGTGGTAAAACTCTTGTTGAGATGG
CTCCTCCAACATCAAAAAAAATTTCCCTTCCCCAGAACGACTCTTCAAATGTATAAGAAC
AACCATTCAGAT
Ps_129835	[141	-	1]	(REVERSE	SENSE)
ATGGTTGGTGGTGTAGAAACTTCAGCGTCCGTTGGAGTAATCGGTCCTATTATAAGTCAC
GTGTTAGTTTTGAAGACGATTCTAGAGTTAGTGATCCCTACCATAAATAACCAGTTTTCC
ATCTTCACTCTTTCAAATCCC
Ps_129836	[212	-	328]
ATGCTAGATTTTAAATGCTACAGGACAAAAATGGCTTGGACGGACCAGATAAGAAGCAGC
GCATGCGAGCTGATGGGCACGAAGCGTGACACGTATCCGTCTCTTTCATGCAAGCCC
Ps_129836	[178	-	56]	(REVERSE	SENSE)
ATGAACATTTTATTTTGGTCACACGCTGAATATCATTTGGATCGTGGGCTTCCAGCGCTT
GCTCTTTCCACCTCCACGCTTGGCCCACTAACACACTTCCATCCTATTTTCATTTTCTCT
TTT
Ps_129840	[134	-	373]
ATGAAAGGGTTGAGAGTGGATTCCTTTCTTCAATGCATTCCACCGAGGCGACTAGGGCAC
CTTTTTTGTAAGAGACGCTCAGCTCAAGCCAACTTCTATCAGTTCAGGCGGAAGGTCAGG
GGGAGTGGTACAATTAGGCCTTCCCTTCGGTATGCTATATCAGTATGTAAAGTTAATTTC
TCTCGTAGGCCCGCTTTTGAAACTTCTGGTTTGAGGGACTTCACCGCTAACGAGCATCGA
Ps_129840	[120	-	1]	(REVERSE	SENSE)
ATGGTAAGCCGGTCTTATTCTTTTATACGAGTAAACAACTTCTGCTCTAACTCCTTGAGG
AAAAAGTCTTGCATCTCGCCCAACTCCTACAAAGCCCACCCCCGAAGGAGAAAAGGAAGT
Ps_129843	[44	-	178]
ATGGTGATGTTATGTTTCTTGCTTGTGTCTACGGATGCTTGCTTGAACCTTCATTCCTCT
TTCCTGGTGGTTACATTCATAGTGTTTAGACAGAAAATTGCTCGATATTTGCTATCAATG
CTCTTTACCGAGTGT
Ps_129843	[268	-	375]
ATGGTCAACCATCTATATGATGCGTACCACTACCTTAACTTGAATGATCTTGCATGGAAT
AATGGAATAGGACCTTGGTTCTATTTTGTTGGTCTTAAGAATCCAAGG
Ps_129846	[95	-	232]
ATGAGTTATATTATATCTATTGTTTGCTTTATGAAGTTAATGAATAGTTTACTTCTGGTG
TCTGTTCTTTGTGTCATTTTTTTCCAAATGAAGTATGGTGGTAAACTGCTGGGCATACAT
GTCTTATTTGATGAACAT
Ps_129846	[210	-	103]	(REVERSE	SENSE)
ATGCCCAGCAGTTTACCACCATACTTCATTTGGAAAAAAATGACACAAAGAACAGACACC
AGAAGTAAACTATTCATTAACTTCATAAAGCAAACAATAGATATAATA
Ps_129849	[200	-	93]	(REVERSE	SENSE)
ATGACACCGGCCTGTTGCAGAATAGAAGAATTTATCCTCACTCAGCAAAATCAAGGTTGT
CAAGGAATTGTCTCCGCCAACTTCCAGCGTAAATCAGAAGAAAGATTG
Ps_129854	[223	-	336]
ATGTATAGAAGTTTTAAAAAGCTCGCCAAAGACAGAAATGTCCTCCAACTTCCCTTAGTG
GGGTCGTTCCAACAAAGGTGGCGTCCGCCATCCCCACCAAGGCACCCGTCGTGT
Ps_129855	[28	-	273]
ATGTTTTCTTCTCATCTCTTCCAATTCTTTCATTTATTTATTAAAGGCAAAAAATTAACT
ATGTATATACATGGATCTTCTGTAGTTGATTTTGTGTGCGGATGGAATTCTTTGTTTGAG
GGTTTTATTTTCTTGTGTTTGCCTTTGTTCTGGGTGTTGGTAATTTTGTGCCTTTTTCCC
GGACTCTCTTGTATTGTTTTAGTCGATCCTGACACGACCTGTGAACTTTTTTTTAATTTA
AACAAT
Ps_129857	[117	-	4]	(REVERSE	SENSE)
ATGGTGAGGGGACGCCGACGTGAAGAACGGATCGCGCGGTCGCAATGGCTTTTTGGGATA
AGCGCTTTTCCATGTTTCTGCTACAGCTTGTACGAAGAAATAAAGGTTTCAATT
Ps_129859	[44	-	265]
ATGTGGTGGTCCGAGTTGCTCCAGTGTTGTCGCATGGTGTGGACTTGCAATGTTAATACT
TCAACGTCCAAATTAGTTTTGAATAAAGAGGATGGAGTGAGTAATGGATTAAAGTCATAC
CTTTTATTGCTCAGGTGGTGGTATTGGTATATTGGGCGAAGTTGGGCCTTTCTTGTATTA
GGCTTGAGGCCGATCCAAAACAGTTGCCCTCAAGGCTTGCTA
Ps_129859	[302	-	415]
ATGTCTAGTCGTGATCCTGTGTTGAGAAGTGGAAAGGGCCTAGAGACAACTTCATTAAAT
GCTCATCTCAGACATTTTGGAAGTTTCTTTGCACGTGACCCTAGATTTATAGGT
Ps_129862	[298	-	197]	(REVERSE	SENSE)
ATGTGTGTGTATGTTCACAATTGCAAAAAGACAAACAATTTCTCCGTGGCACCAACATCT
CAGAAAAAAAGGTCAGGCAAACACCACCAGCACCAACACCTC
Ps_129862	[288	-	160]	(REVERSE	SENSE)
ATGTTCACAATTGCAAAAAGACAAACAATTTCTCCGTGGCACCAACATCTCAGAAAAAAA
GGTCAGGCAAACACCACCAGCACCAACACCTCTGAGAAAAGGTATGTCAGACACCAACAC
CGACACTTG
Ps_129865	[412	-	311]	(REVERSE	SENSE)
ATGCCGGCCTATTTAGGGAGGGGTCCACGGCCGTCTAAATCGACAGAGACCTGTACCTCA
TTCTCAGCACGCACCCCTTACAGTCTCGGGCTATTTCGCCCT
Ps_129865	[140	-	3]	(REVERSE	SENSE)
ATGAATTCATTATCATACTATAATTATAATAGCTTCATTGGTTTTGCTTTGGACTCTGCT
CTCACTAACGTCGTAGAAAGCCATTCTTCAAGCGACCAAGCAATCTGTTTCAATGTACTC
TATCTGTACCCCGATACC
Ps_129867	[134	-	244]
ATGACCAACAAGAAAGAAAGGAAAATAAAAGTTAAAATTTATTATGTGGAAACTCCAATT
TCCTCTGAGATTTTGGCAGATTCACGTTGGACTCTCTCTCTCACACACAAA
Ps_129868	[260	-	135]	(REVERSE	SENSE)
ATGTCAATTGGGGATGATAACATTATCACTCAATCATTATATAATATAGTTATCGACTCC
TCTAGTCCTTACGAAAAATATACCAAAAATGTGCGCAAACACCTCTTCATACATACTACA
TTTAAG
Ps_129868	[172	-	59]	(REVERSE	SENSE)
ATGTGCGCAAACACCTCTTCATACATACTACATTTAAGTAAAAATATGGTTCTCTTCCCC
TCTTTCACAGTATTTTACGAAAAATGTTTGGAGACCCTTACGTTTGTATTAAAT
Ps_129871	[143	-	12]	(REVERSE	SENSE)
ATGCCAGTAGGTATATTCTTCAGTCCGCGCAGTACTAGTAACTCGAGCTTTTTAAGAGAA
GGCAGTGCTCCTTTGTCGATGATAACATCTCTCAATTCATCCGCATATCCAACAGACAGT
TCCTTTAGTTTC
Ps_129873	[88	-	198]
ATGATTGAAACTGAAGCAAGGATTGAGAGTACCGACGAATCCACCGCAAGACATATGGAA
GGATCCCATCAGGTTTTGAAGACAAGCGCCCAATGCTTATGTAGTTGGAAT
Ps_129873	[156	-	1]	(REVERSE	SENSE)
ATGGGATCCTTCCATATGTCTTGCGGTGGATTCGTCGGTACTCTCAATCCTTGCTTCAGT
TTCAATCATTTTCTTCAACCTTCTGCAGAAACCTTCATCATTTTCTTCAATCTTCTGCAA
AAACCTTCATCTCTTCATCTTTTGCATAACTTCAAC
Ps_129877	[116	-	3]	(REVERSE	SENSE)
ATGCGGCTTCTTTCAATGTACTTGCTTGTTTCTCAAACCATCTCCACCGGTACTCCAAAC
AAAATTTCAGGTTTTCATTTCCCCCACCACCGGCTTATAAGTATAAGTCACCTC
Ps_129878	[64	-	210]
ATGTTGGAGAATGGTCAAGAGGTCTCGTTGCCTACGACCAGTTCAGTGGTGAGCATTGTT
GATGTTACGAAGGTGACCCGCAGTGGTCGAATTTTTGGACCGGTGTTCCCGGAGAATAAA
GAAGAGTCGATTGTTGGTAAGAAGGCG
Ps_129887	[360	-	208]	(REVERSE	SENSE)
ATGAAATGGTCAATAGAAAAGAGAAAGGTCAAAACACAGTCTTTACACTGTCAAGTGAAC
TCTCCTTTCGTTTTCGTTATGTTGCTGGTACTCCCAAATCACCAACCTACCCCACCACTA
CGAGACACAAAACGTCACCCCACATCAAAATCC
Ps_129887	[355	-	155]	(REVERSE	SENSE)
ATGGTCAATAGAAAAGAGAAAGGTCAAAACACAGTCTTTACACTGTCAAGTGAACTCTCC
TTTCGTTTTCGTTATGTTGCTGGTACTCCCAAATCACCAACCTACCCCACCACTACGAGA
CACAAAACGTCACCCCACATCAAAATCCTAACTGGCACCTTTCTGACTTTCTCTTTCCTC
AAATACAAAACCCCACGTGAT
Ps_129888	[321	-	205]	(REVERSE	SENSE)
ATGATCAATCAAACCCTTAACGCCCCCTCCTCCCTATATAGATCTATTTTATTTTATTTG
CTTCTGTCTTTTAATATCATTTTAAGATTTCATTTTGTAAAAGCGTGTTCATGTATA
Ps_129888	[211	-	86]	(REVERSE	SENSE)
ATGTATATAGAATTGTCTTTTGATTACCACATTCAAATGTACGAATTAACATCATCATAT
GATGTGAGGTGGAGTGCCATTTTTACACCACATCTTCTTAGTGAAAAGGAAAGTTATCCA
AGTCAC
Ps_129889	[141	-	269]
ATGATTTTTGTGTTATTTATTTATTTATTTAAATGTCACATTATTAAATATGATTTCATT
AGGTATTGGATCATGGGTCTGGCGCATTCGCTTTTCCCACCCCCCATCTTTTTGGGCCCA
TTGCATGTT
Ps_129889	[190	-	348]
ATGATTTCATTAGGTATTGGATCATGGGTCTGGCGCATTCGCTTTTCCCACCCCCCATCT
TTTTGGGCCCATTGCATGTTTAACTATTTTTTAGTTCAGTTCCATTTTGCTGTTGCACCC
CCTTTGCCACTTAAGTTCATTTTATTTATTTTTATTTTT
Ps_129890	[103	-	237]
ATGGTGTCGAGAGCAAACCATCGACTCAAAGCCTCCCTTTTTAAGAAGATGAACAATAGT
TCATCCTTTATTCTTTTTCATTTTTCGTTTTTGTTGGTCATTAAAGGGAGAGAGTGTATT
CTTTTTTACTGGTGG
Ps_129890	[104	-	3]	(REVERSE	SENSE)
ATGCATCACACCGGAACACCACCGGAAACACCCTTCCTCATCCGCCATCATCGCAAACCA
CCTTCCCTAACCTTCAGCCTTCCTCCATTAAATCCTCCGCCA
Ps_129890	[123	-	1]	(REVERSE	SENSE)
ATGGTTTGCTCTCGACACCATGCATCACACCGGAACACCACCGGAAACACCCTTCCTCAT
CCGCCATCATCGCAAACCACCTTCCCTAACCTTCAGCCTTCCTCCATTAAATCCTCCGCC
ACC
Ps_129892	[1	-	150]
ATGAATTTTCCTATTTTGTTGTCGTTCGTGTCTTGTTTTGACATAATTTTTTGTCTCAGT
TGTAGTAGTTTACTGCAATCATGCTCAGTTACCAATGCTTCAAGTTCCTTTTACTATCTT
GGTACTGCTAGAGAATATTTCTGGTTTTCA
Ps_129894	[301	-	438]
ATGCTTCTGTTTGGGTTATTTTGCCTGTTGGCTATTGATGCATCTACCATAGTTCTAAAT
TGTGGAAGTGGGGACAGTTATGTTGCAAACCTTGATATCACGAGCAAATACAGTCAATGC
GGCCGTAATTGTGGTTGC
Ps_129894	[183	-	1]	(REVERSE	SENSE)
ATGACTTGCATTTGGAACATCCAGTCACGCTTGTATGGCAAACCTTTAGCCCTTCTAAAT
AGATACAGTTTTACCTCCAAAATTCATTATATTAGACACTATATTGTTAAAGCCAATGTC
TTAAGATTAGAATATTCAAGATTGTATTGCAATTGCAATCATGCAGTTCATCAAAATTCT
CAG
Ps_129897	[162	-	281]
ATGTTTGGTGAAGAAAGGATGTGGATTGACACATTATGTACTGGGTTCTCAGATGGGATT
TATTCTTTTCATAGTCGGCCAAAAAAGGAAGGAAGGAAGGTCCGAACATCATTTGGTATT
Ps_129897	[273	-	25]	(REVERSE	SENSE)
ATGATGTTCGGACCTTCCTTCCTTCCTTTTTTGGCCGACTATGAAAAGAATAAATCCCAT
CTGAGAACCCAGTACATAATGTGTCAATCCACATCCTTTCTTCACCAAACATCACATCAA
AGTCCAGGTTCCACCTATCAAATCATTTCTTCCAACATCTTTCACCCTTTTCTCCCCAAA
GGAAAATTTTCTCAGTGCTTGCCAGAGAGCTTTGAAAAAGAAAAGGAGGGAAAAGAAAAA
GCTTGTCAA
Ps_129898	[94	-	282]
ATGAGGAGAAGTTGGTTTCCCCTCCGCTTGTGTTCTGTTTCGAGAGAGAGAGAGTTTGTG
GTTTTTAAAAAAAAAATCTGTGTTGTTGTTTCAAAGTGCATACGCGAGGAAGGCGAAGAA
GGCAGATTTTTATTTTATTTTTTCTTTCCCACTGCCACGCGTCATCATGTGAGTGGAGGC
TTAAAATTT
Ps_129898	[194	-	54]	(REVERSE	SENSE)
ATGCACTTTGAAACAACAACACAGATTTTTTTTTTAAAAACCACAAACTCTCTCTCTCTC
GAAACAGAACACAAGCGGAGGGGAAACCAACTTCTCCTCATGGATCTCTTTTCTTCTTTC
TCAACATTAACTTTTTTTTCT
Ps_129900	[38	-	238]
ATGGCCCTATATAAATGGTCGTCCTCAGGTTCCGGCATCCTCTGCTGTGCCACCCAGTGT
TATGCGCCGGCTGAACAGCCGACTGCTGGTTGGAAGTGGGCAGGTCCCCTCGGTTCAGGG
CTGAAGAGACCTCCTGCTCGAACGCTGTTGGATTTACATTTTATTTTGATGGTCCGGCTT
CTCCTCCCTGGGGGTTATATG
Ps_129900	[383	-	523]
ATGCTCAGGAAGCTGTTGATTTGGTTCTTGTTGGATTTCGGGGAACTGCTCCCTTTCCTC
CGGGGGAGGCAAGGGAGGAGAGTGAGGGAAAAGAGTAAGAATCGTCTGATAAATCAGATC
TATTCCCGTCGGCACAATCAG
Ps_129902	[356	-	213]	(REVERSE	SENSE)
ATGCGTTTTGATCACCTCTGTTTATCTAGCTTTTATTTGTTTGTAGCATGTTTTATTATA
TATATAATTATTTATTTTAACCGCTTTGCGGCTTCCGCTATTTGCCTGCTACGCTATCCG
ATATTTCTCATATCGGTTTTTTGG
Ps_129903	[356	-	222]	(REVERSE	SENSE)
ATGGTTGATATAACAAACAAGAGTGCATTTCTTATTGGTGAGTGTAATTTTAACATGGAA
CTATGCAAAGATTTCCCCTTCCACAAAAATATTCTAATTTTAAAAATGAACCCTTTCGTT
TCGCCCTTCCTCCTC
Ps_129903	[294	-	151]	(REVERSE	SENSE)
ATGCAAAGATTTCCCCTTCCACAAAAATATTCTAATTTTAAAAATGAACCCTTTCGTTTC
GCCCTTCCTCCTCTAGTCCCTTATTTATCTAATCTAATAAACGATATCCCGTCTAAATTT
CTAAGTGCTCTAACTATCCTCAAC
Ps_129905	[210	-	428]
ATGTGGGCTGTTTTGAATTTTTATTTATTTTATGTCATCTATGTTTTTTTAGGATTTCTT
AACATATGCGAAAAATCTATGTTTTTTTTATGTCATTTATTTTATTTTATTTGTTTTAAC
TTTTATTTTATTTATTTTATGTCATTTGTTTCTGGTACTAGCGTGCAAACATTTCAAAAA
TGTATTTACGGAAATATTTCAGAGACGTATTTTCAGTAT
Ps_129912	[46	-	177]
ATGATACAAAGAACAATGTCTTTGTACAACTTTTCCATACAAATTCTCATTCTAAAACAA
CCCCCGCCAAAAATTGTTGATAAACTGAATTATCATTCCATATACAAGTCAAACTTAAGA
AGTAAGATACAT
Ps_129912	[240	-	371]
ATGATACAAAGAACAATGTCTTTGTACAACTTTTCCATACAAATTCTCATTCTAAAACAA
CCCCCGCCAAAAATTGTTGATAAACTGAATTATCATTCCATATACAAGTCAAACTTAAGA
AGTAAGATACAT
Ps_129912	[289	-	185]	(REVERSE	SENSE)
ATGAGAATTTGTATGGAAAAGTTGTACAAAGACATTGTTCTTTGTATCATTTCACTTTTG
TACTCGTGGATTGGCACTAGGAAAGGTAGTTCTGTTTTTAGTTCA
Ps_129915	[193	-	56]	(REVERSE	SENSE)
ATGATAAGTTATAATAAACACTTAATGAGCGTAATGAATAGTGTCCTCCGAACTTACTGT
CCTCCAAATTTACCACCACTAGCGCTACAATCTAAGTCTTTATTGTACAAACAACAAAAG
GCAAATGGTAGTAATTGT
Ps_129916	[273	-	443]
ATGTTGGGTCTTGGTGATTTGGACTTGTATAAACATTGCTCTGACTCTCTAAATGACTAC
TGCTTTAGTTTGTGCAACTATGCTAATTCCACGGTATTTCAAACGCTTAAAGTGAGAGTA
GATGTGGCATATATTTGGGCTATATTGAGATGTTTGATCAGTTTCTCTTGC
Ps_129918	[18	-	233]
ATGAAAATGTTTGTGAGTGAATTCTTAAGAAAGAAAGGATTGAGTTCTAGCATTTCATCC
ATGACACCCGTCATGGATCCATATTTCAGTGTTTTTTGCGCTACTGTCATGACGGAGTGC
CCATCATATGGGATGACGCCTGTCATGATCTGGGCAGTTTCTAATAGTTTTCTGCATGAT
TCAAAAGGTATTTTCCACAATTCCAGAGACGCTCAA
Ps_129918	[163	-	2]	(REVERSE	SENSE)
ATGACAGGCGTCATCCCATATGATGGGCACTCCGTCATGACAGTAGCGCAAAAAACACTG
AAATATGGATCCATGACGGGTGTCATGGATGAAATGCTAGAACTCAATCCTTTCTTTCTT
AAGAATTCACTCACAAACATTTTCATTAGTTTTTGTATTTTT
Ps_129919	[7	-	198]
ATGTTAATTTCCACCAACAGCGCGAATGTTGAAGGAGAGGAGCTTCAGCGGCGGCGCGTA
GGCGGCACGGGCGGACCCTCGGGGAAGAGAAGGAGGGTCCCCGGAGAGAAGGTGGGTGTG
GGCGAGGAGAGAGAAAGAGAGATGAAGGGGAGTGGTGGTTGCATGATAAGCGGGATTTGT
GGGGTCTATTTG
Ps_129919	[170	-	54]	(REVERSE	SENSE)
ATGCAACCACCACTCCCCTTCATCTCTCTTTCTCTCTCCTCGCCCACACCCACCTTCTCT
CCGGGGACCCTCCTTCTCTTCCCCGAGGGTCCGCCCGTGCCGCCTACGCGCCGCCGC
Ps_129919	[216	-	13]	(REVERSE	SENSE)
ATGGATCTCCCATGTTTACAAATAGACCCCACAAATCCCGCTTATCATGCAACCACCACT
CCCCTTCATCTCTCTTTCTCTCTCCTCGCCCACACCCACCTTCTCTCCGGGGACCCTCCT
TCTCTTCCCCGAGGGTCCGCCCGTGCCGCCTACGCGCCGCCGCTGAAGCTCCTCTCCTTC
AACATTCGCGCTGTTGGTGGAAAT
Ps_129919	[205	-	2]	(REVERSE	SENSE)
ATGTTTACAAATAGACCCCACAAATCCCGCTTATCATGCAACCACCACTCCCCTTCATCT
CTCTTTCTCTCTCCTCGCCCACACCCACCTTCTCTCCGGGGACCCTCCTTCTCTTCCCCG
AGGGTCCGCCCGTGCCGCCTACGCGCCGCCGCTGAAGCTCCTCTCCTTCAACATTCGCGC
TGTTGGTGGAAATTAACATGGGGG
Ps_129920	[218	-	75]	(REVERSE	SENSE)
ATGGTCTGGAACGACGGGATCTACTACGATGCTGGTCCCTCCGGTCGAGTCGTGCTGATA
AAGCAGCCTGAGCACTCCGAACCTCTCGAAGGTTACCTAAGATGGAACCCTGAGTGGCCT
CGACAAGCTGGTAGTGTTGGCTGT
Ps_129921	[5	-	139]
ATGCACCATATATTTAAAAGTGGTTTTTATGAACCGGTTTTTTTATACATCCATACATAT
AACGGATTGAGTATTCACCTTGATTTTGAGATAGTTTTGCTATTTTTTTATACTATTTTG
ATGAAATTTGATTCG
Ps_129921	[345	-	211]	(REVERSE	SENSE)
ATGGATAATCAACAAAATACAATAAAGATCGTCACAAAGTATAGTAAGAGACAACTAAAG
ATAAAAAAAATATTAAAAAAACAAACAAACAACAAAATCAATCAACATACTCTACAGACC
AAAAAATCTTTGCAG
Ps_129925	[26	-	244]
ATGGTCCAAACTCCACAAACTCAACTCATCTCCACACGAACTCGCCCTAAAGCACACGGA
TACGGCGGAATGGGAAGACGCGGCTTCTACTCCGAGCACGGCGGCGTTTTGCGATATCGT
CTTCCACCTCATGGCTTCATCTTCTTCAACGATGAATCAAATAAAACTCCAAAATCAAAC
TCGATTGTTCGATTTGATTGGCCTGCGGACGCACGGAAA
Ps_129925	[156	-	278]
ATGGCTTCATCTTCTTCAACGATGAATCAAATAAAACTCCAAAATCAAACTCGATTGTTC
GATTTGATTGGCCTGCGGACGCACGGAAATGAATGCGAAACTGAAAAAAGAGGATCGCTG
GAT
Ps_129925	[157	-	2]	(REVERSE	SENSE)
ATGAGGTGGAAGACGATATCGCAAAACGCCGCCGTGCTCGGAGTAGAAGCCGCGTCTTCC
CATTCCGCCGTATCCGTGTGCTTTAGGGCGAGTTCGTGTGGAGATGAGTTGAGTTTGTGG
AGTTTGGACCATCGACGGTGTGGAAGGCCCAAACGA
Ps_129933	[33	-	242]
ATGGAAAAAGAGCAAAAGAAAATGCCCGAACAAGAAAATGAGAGTCGTGAGGAAGCAGTG
TCAGTAGAGAAGCCGAAACAAGAGATAAAGAGGAGGAAGTCGAGGAAGGAATTGAAGAGA
CAATGGTCGACACAGAGAGACGAGTCTCAGGGTGAAAAGGAGAGACAAAATGTCAACGAA
TCGGGTGGAAGTAGCAGTAGTAGTAATGTT
Ps_129935	[308	-	207]	(REVERSE	SENSE)
ATGTGTCCTTCTTATCCGTTAAAACACAAAGTGGTTCGTCTTGAAGTGGGAACAAGCTGG
CAAAAGAAAATGGAATTGAAAAATAAAATAAAGACTCTCTCT
Ps_129937	[393	-	283]	(REVERSE	SENSE)
ATGAACACAGAGCGTGGACGACGCAGGAAGCCCAACAACGGGTCTAGGATACGCTATGAT
ACCATCTTAGAATTTATGTTGGGCATAACTCATTCTTACAAAACCGACTTC
Ps_129940	[149	-	268]
ATGAAGATAGTAATTAAACAAGATAACAAGCAAATGAACCATGAATTGAGGAGTATAGGC
CCATGGCAGGGGTGTGAGCACGAATTTTGGGCGCAAAGGCCCAACGGGTCGAAATCCTAT
Ps_129940	[355	-	510]
ATGAGGTCTGAAACTGAACCCACGGTCTTCCAAAACCTCTCATCAAATGCGATTCAAACT
CTCTTGTCCTTGTTTGAAGGAAGCTCCAATATGGCTCCCAAAACGGCACACATGAACAGA
TTCAACAACTTATCTTGGCCTTCATACGCCGCGCAA
Ps_129940	[277	-	143]	(REVERSE	SENSE)
ATGAATTCAATAGGATTTCGACCCGTTGGGCCTTTGCGCCCAAAATTCGTGCTCACACCC
CTGCCATGGGCCTATACTCCTCAATTCATGGTTCATTTGCTTGTTATCTTGTTTAATTAC
TATCTTCATCAAACT
Ps_129944	[70	-	216]
ATGATACTCTTCCTTCCAGATGGAGTTCAGACTCTGGTATTCAAATCAGTTCCTTTGCCT
TATAGTTCAGACTATGGCATGCTTATCCATCTTGCCCATGAAGTTCGGACTCTGGCAACC
TTTGACATTGACTCCAAGTTCAAACCT
Ps_129944	[89	-	232]
ATGGAGTTCAGACTCTGGTATTCAAATCAGTTCCTTTGCCTTATAGTTCAGACTATGGCA
TGCTTATCCATCTTGCCCATGAAGTTCGGACTCTGGCAACCTTTGACATTGACTCCAAGT
TCAAACCTTGACATTATATCTCCG
Ps_129946	[264	-	142]	(REVERSE	SENSE)
ATGTATGAATTTTCTCCTCGAGTAGACGACCGCGTCTATAAATACACAACTAGGAAGCTG
GGTAGATTCATTCACTCTTTCACATATCAAAACCTAAAACCCTCCTGTGCTCAACAACGG
AAG
Ps_129947	[114	-	554]
ATGGAGGGTTGTTGTTCTTCCTCTAAACTGGATATAGCATCAGAGACAAAAAAGGAAAAA
AATGTCTCTGATGTTAATGTGTTAAAATCCAAAGGCAAAGGTAGAGTTAAGCATGATGAA
AGTGTGAATCTCGGTGATTCTGAAGAAGGAAAAGAACAAAAAGTTAGAGGTTTAGGGGAT
GGGGAAGGAAGAGTTTCTATGAATCAAACAGAAGAGAAAGTGATCAAGAACAAAGGAAGA
GATTATAAAGATAAAGCCAGCGTCCAAAATGACAAGAAAAAGGCAACAGTTGCTAACAAA
GGTTTGAATCAGAGGGGCAAAAACACGCTTTTTATGGCGAAGGAATTGCGTTTATTCGAA
CTCCTTGCTGAATTCTACTTTGGCAACAAAAGTAATACAGTCAAGAATGACTCAACTCCG
AATGATGGTGTTAGTCGTTCA
Ps_129948	[182	-	307]
ATGAACCGTGCAAAACTCTTTGAATTTCTCTCTGATAAATTCTGGAAAAAAAATCTGGAT
TCAGTTCTCTTCTTCTCTGCAATTTTTGTTACTTTCACTGTGAACCGTGGAAGTCCTCCG
AATTCG
Ps_129949	[91	-	195]
ATGTTAAATGGAGATCCCTTTGTCCTGTCTTTCGCAGTAATCAATTATTTTTTACCTTTC
TCTATTTCTATCCCTCCATGCATCACATTCATCTTCAACACAGCA
Ps_129950	[148	-	29]	(REVERSE	SENSE)
ATGGTATTCAAACAGATCTTGATGGTTTTTAATGTCAAATTTTTATGTTTTAATTTTGTT
AATAAGGAAATGCTAATATCCCGTCATCAGTGTATAGATAACAGATGTCTCGATGACAAT
Ps_129951	[329	-	442]
ATGAACTCGGTTGAGAGGAGGAAGATAGTGTTTGGAAGTGTTTTGAATGGAATGTGTCGA
CCCCTAAATCATAAAAAATTGATGACACACGCGAAGGATGACCTAAAGCTTCCG
Ps_129955	[10	-	174]
ATGCACATCTGTCCATTAATATTAATGGAGTCTTGGAGTGTTTCTTTAGGTACAGATCAG
GGTGACCGGCTCTCGCCGCTGCTGTTTTGCCTTGTTGAAGATGTTCTTAGTAGAAAAATT
CTTCAATTAGTGTCTTCCAACATATTGGAGCTTATTACTGGCCCG
Ps_129955	[261	-	139]	(REVERSE	SENSE)
ATGAAATTTTTTGATGTTGGATATTTTCGCTTTGCAGATGAGGACGTCGTCTGCCTAAAG
AATGTGAGAAGGGACCATGATATTCTACGGGCCAGTAATAAGCTCCAATATGTTGGAAGA
CAC
Ps_129957	[380	-	144]	(REVERSE	SENSE)
ATGTGTTTTGCTACAAGTGGGACGGACGGACTAGCCTTTTCTGCTGGACTCAACCCCCAT
TGGTTGAAATGGATATGCATTTTAAAACCAGAACAAATAGATTTTCATATAGAGCTATGT
TTGACCTTTAGAGAAATGCTTGGAATAGATATTGGTTTTTATTTTTTAAAGTATATGTCA
AGTGTCAACATATCCCATTTGGTTATCTTCACTCACAGACACATTAAAATCCAAGTC
Ps_129959	[142	-	249]
ATGCTTCATAGGTTGAAGGTGAAACACGGTTCAATAGTTCATCTTGATTTAAAATGGCCC
CTCAGTCTCAGAATAACTGACCTATTTGAAAAAATAGTTGTCCCAAAA
Ps_129960	[15	-	125]
ATGCTTGCTCCATTATTGACTCAGGATGACTTTATTATTATGGATGTGAAGACTGAAACC
TGGTTTTATCCTGTACTATTTTACGCGGCATACATGATATGTAGTACGCTT
Ps_129960	[204	-	55]	(REVERSE	SENSE)
ATGAGTTTATTGTATTTTTTACAAAGCAAACCATACCAGATATGCATGCCAAGTAACATA
GCTTATGGTAAAAATATCAAAGCGTACTACATATCATGTATGCCGCGTAAAATAGTACAG
GATAAAACCAGGTTTCAGTCTTCACATCCA
Ps_129961	[59	-	316]
ATGTTTGACAATTGTATTTTCATCGTATTTTTAATTTGTAGGCATTGGAACATGTCAATA
TCCATCCACAAGGTGAATATTCTACCATGTCCCTATGATATCTGCTTAGTTTCATTCACT
TTAAAACTTTATGAATTAAAATTAAATTTGCAGTACAAGTTCATCAATCTTGAACACGAC
AAACTCAAGTGGTGCCAATGTCTTTGGTTCTGTCCCAGCGCCCACCAATCCCTCTCCCTC
TGCAGCCCCTCACACATT
Ps_129961	[315	-	190]	(REVERSE	SENSE)
ATGTGTGAGGGGCTGCAGAGGGAGAGGGATTGGTGGGCGCTGGGACAGAACCAAAGACAT
TGGCACCACTTGAGTTTGTCGTGTTCAAGATTGATGAACTTGTACTGCAAATTTAATTTT
AATTCA
Ps_129961	[123	-	16]	(REVERSE	SENSE)
ATGGATATTGACATGTTCCAATGCCTACAAATTAAAAATACGATGAAAATACAATTGTCA
AACATCTCAATTATGCCTGTAGAAGGTGGTAAAGATAAACAAAATAAA
Ps_129964	[62	-	232]
ATGCATTGTACGGTAGTACCGACAATTTCAGCAACTGCCAAATATTTTCTTTTGATTTTT
TACTTTTCTTTTTCTTCATGTCTACTTGTTCTTTTTCTTTTCATTTTTTTAATGAAGTTT
AGATCTAGATTTAGCTGCTTGGTTTGGCTAGCTTGTGGCCGCTCTAAAATA
Ps_129967	[82	-	198]
ATGAGCTGCTGCTTCTCATATTCTGTATCCAAATTATTCCGGTCAGCATCAGTCTGGTCA
CATTGCTTCTTATTTTTCCACAAGACAAGATTACCTCCAGTAGAATACAATATCATC
Ps_129967	[197	-	51]	(REVERSE	SENSE)
ATGATATTGTATTCTACTGGAGGTAATCTTGTCTTGTGGAAAAATAAGAAGCAATGTGAC
CAGACTGATGCTGACCGGAATAATTTGGATACAGAATATGAGAAGCAGCAGCTCATATGG
AATAAGCAACTAATTCTAGAATTAAAG
Ps_129969	[232	-	348]
ATGGCTGATGCAGCATCATCAAGATTCTCAGTTAAAAAAGACATATGGAGTTGTTGGATT
TACATTGATCTGATCAGAATCCAACCAACCAACCCACTTGCACTTTCATGTGAATCT
Ps_129975	[117	-	1]	(REVERSE	SENSE)
ATGATGTTAGTGGTGAGATCAAGTGAAGGTTATGTCATGGAAGTTGGTATGAGTAAGATT
TATTATATGAAGGTTTTGTTTGAAAGATATGGTATTGTGTTTATGCTCTATTCTCTT
Ps_129976	[63	-	194]
ATGAGTCGTTTGGTGTGCTTAAATTTGATTTTCATGAATTTCGTTCTTAGACCTGGGTTT
ATCGCGATTGGGATTGAACGCTGCCCAGAATTTGGTTTCCATTTTTACTGTAGCATGATT
AGGGTTGGTGCA
Ps_129979	[75	-	206]
ATGAGGTATAGAGATATCGATGGAGCACGGTGCTGCATTTTTTTTCTTCTCTTATTATTA
TTCGTATGCTATTATTTTTATCTTGATTCGATTTTTTTCTTAATGCAAATTAACATCAAA
CTACTAATTTTT
Ps_129981	[191	-	75]	(REVERSE	SENSE)
ATGAATTTTGTTCTATTACCTCTTTTTGCACCCCTTTTGATATGGATTAACAGCGCCCAC
CTGGGCTTAACATTTACTTCAAGGCCCAATTGTTTGTTTTTATTTCTTTATTTTTTG
Ps_129987	[147	-	248]
ATGACTCGCCTGAGGAAACTTAGCACCGCTCTCGGAGCTGTCGCAGCCACCGCTTACGGC
GGTGCAATCCTTCTCTCCCCTCCCTTATCATCCAACGATCAT
Ps_129987	[116	-	3]	(REVERSE	SENSE)
ATGTGGGCGTTGTTTTTCGGTGACGACCAACCAGTCAAGAAGACTGACCAATTGCTTACT
AAAAAAGAGTCTCTCCACACGGACTTGTTTGAAGGATGGAGTCGCAAGACGCAC
Ps_129990	[308	-	87]	(REVERSE	SENSE)
ATGGCCGACGAAACCCCCTCCCTTATTCACACACATCCACCAACGAAAACCACCACAAAG
TCGTTGCACACATCAAGACCGATGCTAGTCCGTCCCCCCGTCATCCTCACCTTCGATGCA
TTGCCACATAAATCCTATGTCACGCACAATCACTGCCCAAATCGCTATTCCTTTCTTTTT
TTCTTTTTTTCGATCTGTTCTTTGATGATGGTGATGAAACTA
Ps_129992	[70	-	198]
ATGGCTGTTGGAAAAAAAACAGAACAAAGGAGGAACAGAAAAAATAGAACAGAGGTGGAA
[truncated: 349,136 more rows]
