# Supplementary material for: De novo assembly and characterisation of the field pea transcriptome using RNA-Seq
Source: BMC Genomics. 2015 Aug 16;16(1):611. doi: 10.1186/s12864-015-1815-7 (PMC4537571; doi:10.1186/s12864-015-1815-7)
Supplement: Additional file 9: — Transcript expression for each tissue. (A) This file details contigs expression for the individual (tissue-specific) libraries after alignment to the Kaspa assembly. (B) This file details contigs expression for the individual (tissue-specific) libraries after alignment to the Parafield assembly. (ZIP 20813 kb) [file 12864_2015_1815_MOESM9_ESM.zip]

Archive with 2 entries (2 files):
- sup9B.xlsx
- sup9A.xlsx
