# Supplementary material for: De novo assembly and characterisation of the field pea transcriptome using RNA-Seq
Source: BMC Genomics. 2015 Aug 16;16(1):611. doi: 10.1186/s12864-015-1815-7 (PMC4537571; doi:10.1186/s12864-015-1815-7)
Supplement: Additional file 9: — Transcript expression for each tissue. (A) This file details contigs expression for the individual (tissue-specific) libraries after alignment to the Kaspa assembly. (B) This file details contigs expression for the individual (tissue-specific) libraries after alignment to the Parafield assembly. (ZIP 20813 kb) [file 12864_2015_1815_MOESM9_ESM.zip › sup9B.xlsx]

## Sheet: Parafield
contig	flower	ipod	iseed	nodule	seedling	stem	tendril	root	stipule
Ps_187276	761039	56537.4	6675.58	431.053	879487	226818	135383	15990.1	370064
Ps_261128	338217	395864	99499.6	12262.4	281898	680518	25145.4	194036	388885
Ps_172967	301617	113762	47268.3	241359	307880	609326	383067	544249	632812
Ps_177021	258889	19274.9	3246.66	15031.4	167827	194114	43109.8	148795	75471.9
Ps_201959	217654	321962	84048.6	92247.3	158818	114874	74743.3	349496	67774.6
Ps_201537	200559	207030	32041.3	145599	142442	142453	150315	305791	153303
Ps_201313	149279	1549.28	182.268	3070.74	31062.3	27847.2	13985.5	117280	3252.83
Ps_177066	139477	31467.9	3269.44	5813.05	2320.5	2174.16	919.079	13371.7	2097.19
Ps_201768	137820	253596	20391.3	1.1608e+06	239395	137164	253957	296595	691606
Ps_173606	132091	31597	4287.11	18291	63092.9	27657.9	42049.3	81779.7	126585
Ps_201141	128954	202648	66482.4	102348	125601	124638	76743.7	352200	66419.6
Ps_219409	128599	15238.4	493.644	10593.6	22880.8	20141.7	28127.5	9972.03	55196.6
Ps_250273	127420	224308	49383.4	106770	103621	124008	61062.5	209150	79902.8
Ps_201236	110463	75.9452	22.7836	45.1579	98344	10452.7	8355.16	2633.63	39253
Ps_172757	109663	177135	57946.2	1.14455e+06	61907	28135	303768	570099	445623
Ps_203533	107537	120779	9926.04	786.158	128319	190628	248280	10276.2	3.44096e+06
Ps_186868	98000	4393.43	721.479	4799.05	90947.4	59659.1	31946.4	35493.7	100872
Ps_176896	97988	95953	30362.9	77148.2	96104.5	147229	97016.7	148256	369324
Ps_174517	97789	315.173	0	496.737	1821.42	592.73	187.756	1168.18	1200.92
Ps_201312	95354	1055.64	470.86	6441.16	27534.6	65474.5	32215.3	147379	3842.41
Ps_222616	94560	1423.97	19343.2	1970.53	45868.3	5831.38	184.279	467918	702.679
Ps_231483	93358	32504.5	26110	32852.4	51063.8	54622.1	42973	27937.6	173505
Ps_261274	91481	6800.89	493.644	3557.21	18832.7	28285	3424.82	10287	29053.5
Ps_201625	91105	76860.3	29159.2	4792.9	133582	146524	175291	12263	1.87755e+06
Ps_187348	90879	36730.9	3550.44	27521.7	38441.8	77880	28118.3	44239.8	135311
Ps_261136	85611	237279	59024.6	25489.6	34329.8	42115.8	20799.2	135498	19018.2
Ps_176696	84558	6952.78	1196.14	26610.3	6381.38	432.865	4326.51	4877.68	9308.31
Ps_213080	83034	55827.3	19909	49002.5	64867.4	80440.3	33571.3	115511	95287.9
Ps_187207	81807	135980	17023.1	23307.6	48977.9	86704.6	26596.5	114223	26419
Ps_244915	80876	163070	5092.13	110.842	258710	190864	159423	8377.08	2.78027e+06
Ps_201817	80674	40459.8	1397.39	173275	46324.7	385124	194108	527670	177236
Ps_176927	79516	66038.1	4864.29	103988	140390	772773	377879	1.03237e+06	497612
Ps_207647	77179	101994	22046.9	30535	60290.3	60286.3	28799.7	119229	25664.6
Ps_261146	75781	28711.1	2532.77	36916.6	25265.3	113579	76467.8	82128.7	170139
Ps_135905	75679	148.093	0	1689.32	28972.1	6037.97	92.7192	46812.2	18.9364
Ps_131408	74915	37547.3	1420.18	164278	44486.2	355938	175632	500143	165508
Ps_160893	74080	17831.9	32907.1	88406.9	8224.12	14608	3569.69	100157	11494.2
Ps_230095	73882	3333.99	793.627	673.263	6227.81	450.081	6988.71	2603.16	18048.4
Ps_206688	71886	23767.1	2369.49	59967.6	58511.6	19597	18823.2	42149.2	68549.5
Ps_212890	71342	88107.8	17687.6	39513.2	41129.2	60607.2	29751.3	147644	33044.8
Ps_130003	71038	51111.1	25821.4	61125.3	41124.9	52900.5	39076.5	112069	104510
Ps_139284	70993	121698	19616.6	28997.5	55935.1	48833.8	29388.5	69445.3	42108.9
Ps_261150	70684	94035.3	39867.4	60238.6	59006.4	59531.2	29862.5	183080	41006.2
Ps_223228	70534	29349	11505.7	49772.2	202916	175460	49369.5	201619	254761
Ps_132082	69414	11.3918	7.59452	0	3604.45	8857.75	2720.15	429.962	31020.4
Ps_236033	68686	24237.9	6424.96	25282.3	69243.9	16104.5	20180.3	85361.3	114723
Ps_176840	68252	114222	48726.4	44581.1	69337.7	48205.4	23616.7	130364	30794.9
Ps_261140	67637	117164	64857.2	113242	117416	95338.5	91322.6	215763	140746
Ps_176947	67492	47841.7	7716.03	13756.7	61774.8	18687	164395	77467.4	322420
Ps_172747	66578	18610.4	4530.13	59372.4	150496	318418	50154.1	341692	381082
Ps_187344	65482	59913.2	27978.2	33659.1	62180	40822.1	26533.9	87615.3	60200.6
Ps_175506	64725	2304.94	296.186	921.632	16324.5	11233.6	329.153	40021.3	222.709
Ps_261138	63941	94521.4	14763.7	98704.9	47463.6	88745.9	77447.2	118720	103158
Ps_207991	63641	60213.2	8615.98	14850.8	45915.2	10744.2	8924.22	44170.6	17832.7
Ps_250274	62800	139667	15861.2	22244.4	37029.9	38067.5	16313.9	68780.1	29435
Ps_130039	62632	16977.5	254.416	414.632	2060.3	4572.14	7844.04	157.493	510.83
Ps_141358	61934	14794.1	2130.26	33414.8	13492.2	78285.8	70895.4	183260	95065.6
Ps_261143	61808	101117	6595.84	81163.1	31322.5	33695.8	53504.8	80476.7	149816
Ps_261163	61409	92691.1	21420.3	36541	46640.3	40857.8	25928.9	109482	20645.8
Ps_205362	61409	34334.8	9140	4427.53	25397.5	17216.2	7853.32	15008.1	34485
Ps_201221	61394	30017.3	22665.8	2202.47	2985.94	2659.91	2673.79	3469.63	7324.74
Ps_201071	61004	100153	18690.1	36834.5	30413.9	40663.5	22540	77838.3	28349.5
Ps_261135	60780	46113.9	5016.18	95993.4	11321	29206.1	70635.8	296159	183783
Ps_230458	60278	543.008	193.66	502.895	11478.8	466.068	33.6107	13547.4	633.689
Ps_186867	59963	70621.4	18773.7	32368	31552.8	30801	25787.5	77528.1	30086.6
Ps_173688	59868	50727.6	5076.94	46200.6	101620	266098	58182.5	282582	77402.6
Ps_261161	59472	56901.9	24067	120024	101168	47563.5	44444.9	198868	93598.8
Ps_218548	59191	29922.4	11000.7	4977.63	10902.9	13561.5	9328.71	2989.71	43517.9
Ps_261427	58443	18481.3	2403.67	94.4211	106.641	54.1081	327.994	23.7391	274.949
Ps_221724	57197	123122	14797.9	12970.6	22501.2	23372.2	12892.6	66035.2	9677.5
Ps_225217	57166	53.1616	3.79726	0	20202	2444.7	2661.04	1014.94	8983.92
Ps_172734	56760	50883.3	9428.6	27991.7	43872	82067.3	43061.1	80121.2	84847.8
Ps_205763	56738	14497.9	1423.97	5195.21	19246.5	23421.4	15777.3	4252.14	132788
Ps_261127	56654	15489	573.386	26179.3	148977	393555	279911	128905	510986
Ps_214576	56647	11.3918	0	0	76.7812	29.5135	0	118.696	58.8102
Ps_187440	56564	28054.2	8680.54	22125.3	10770.7	38679.9	67769.6	20591	49399.9
Ps_177033	56158	72770.7	16229.5	34211.2	45313.7	36831.6	19749.2	95335.1	20921.5
Ps_261122	55948	80627.2	8467.89	1063.26	51516	40148.2	86371.4	5008.25	935378
Ps_261202	55776	46949.3	19415.4	44297.9	44571.5	48361.6	37430.7	73890.2	42133.1
Ps_172775	55735	27480.8	2042.93	32074.4	47484.9	4493.43	11949.2	24559.7	70544.9
Ps_231302	55379	13651.1	2168.24	488.526	152261	60074.8	37856.1	8529.26	26746.8
Ps_223224	54908	41519.2	7378.08	15522	49553.8	84655.8	65513.1	116496	162628
Ps_261251	54833	231.633	3.79726	0	46.9219	186.919	219.049	134.994	78.9018
Ps_208846	54667	42202.7	10518.4	58586.2	31565.6	46734.7	33414.8	75117.5	60488.1
Ps_172774	54654	26998.5	2202.41	31146.6	45527	4344.64	11358.1	22866.1	68434.8
Ps_261186	54593	17125.6	3315.01	11404.4	29530.9	7401.74	13109.3	4276.76	81776.7
Ps_201751	54481	73993.4	21427.9	24204.6	42460	49323.2	21989.5	112361	22371
Ps_212619	53643	23155.7	991.085	767.684	35822.7	4129.43	127670	52429.3	604954
Ps_176912	53509	55861.5	163.282	16.4211	88136.3	1738.84	16635	2518.12	80643.3
Ps_261180	53234	27856.7	30351.5	30313.3	32320.6	24876.2	20125.9	67098	47137.5
Ps_261466	53231	7100.88	926.531	336.632	4905.47	1988.47	661.783	9040.71	766.358
Ps_261196	53150	46269.6	2608.72	17615.7	16311.8	38202.8	5508.68	54596.5	18239.3
Ps_261176	52911	97965.5	26049.2	17913.3	41137.7	34696.8	17632.9	90510.9	12968.7
Ps_261232	52837	20850.8	1735.35	23303.5	39192.6	18134.8	7600.66	18572.7	65293
Ps_250272	52494	111556	17254.7	24403.7	30209.2	45035.2	20203.5	73376.4	28319.4
Ps_211098	52305	67188.7	2107.48	114.947	83909.1	25863.7	1197.24	2366.65	1207.79
Ps_261174	52257	60315.7	18693.9	24929.2	32529.7	29495.1	17769.6	77745.5	11008.7
Ps_177047	51987	64815.4	17645.9	27187.1	38433.3	42771.2	18195	107194	21985.7
Ps_172779	51968	24241.7	694.899	19892.1	314910	53338.3	4923.39	185310	3018.96
Ps_201527	51181	87147.1	7993.23	15378.3	26754	21742.9	10658.1	67651.4	14519.5
Ps_261124	51147	87242	7362.89	262.737	79660.5	88974.7	121374	5083.01	1.05183e+06
Ps_172767	51052	114784	9538.72	19822.3	82471.6	27264.3	19642.6	153050	27865
Ps_176917	50930	48756.8	10742.4	141.632	42976.2	87447.3	121298	3285.74	1.04027e+06
Ps_261480	50300	19628	1947.99	4285.9	14405	5669.06	10108.7	12949.5	32431.8
Ps_131744	50258	64948.3	9474.16	12204.9	18832.7	26482.2	11982.8	62366.2	11229.6
Ps_261182	49864	30932.5	6618.62	25116	25568.2	40600.8	19250.8	80306.1	33301.5
Ps_172987	49675	573.386	349.348	34.8947	7665.33	16241	803.18	516.415	156.999
Ps_208456	49118	11.3918	505.036	121.105	18542.7	2.45946	295.542	1803.64	12.6243
Ps_261145	48879	51536.4	3668.15	6983.05	32423	114222	24735.2	80569.4	33838
Ps_261352	48861	75.9452	0	0	362.578	3.68919	0	23.7391	0
Ps_176849	48719	58956.3	3656.76	179182	71965.4	26291.6	33621.1	49760.4	143677
Ps_214575	48075	15.189	0	0	4.26562	4.91892	0	31.8884	49.1357
Ps_261155	48039	69212.7	24393.6	30056.7	22211.1	25697.7	14391.2	70494.1	19926.6
Ps_176907	47793	93720.2	51095.9	33392.2	41329.6	43767.3	15347.3	143576	15011
Ps_172809	47394	17262.3	5881.96	6683.37	4495.97	3140.73	4019.38	6814.73	5334.13
Ps_201601	47140	36579	33096.9	25150.9	3160.83	10059.2	5694.12	8617.31	11473.7
Ps_187118	47075	4290.9	565.792	5977.26	24787.5	10602.7	5370.76	5031.81	17355.2
Ps_173370	46821	56040	22719	33045.3	39725.8	36631.2	31028.5	72625.1	54305.3
Ps_187406	46554	39662.4	6926.2	26054.1	32760	44956.5	21349.8	87538.1	19286.9
Ps_222274	46342	34809.5	5316.16	2188.11	28059.3	22857	668.737	54273.7	2521.17
Ps_261506	46325	4435.2	235.43	215.526	15620.7	3170.24	1006	2966.68	2133.32
Ps_235226	46284	74654.1	5657.92	19311.2	30674.1	36382.8	18302.8	48333.9	20557.4
Ps_219133	45547	37775.1	11779.1	22519.4	25086.1	20796	13385.2	47438.9	44132.8
Ps_261402	45286	26360.6	1218.92	3953.37	4628.2	1412.96	7454.62	1675.38	34811.6
Ps_231482	44936	23003.8	4332.67	16373.8	23124	33877.8	17471.8	20827.9	70001.4
Ps_261189	44862	38420.7	12086.7	24009.6	25534	28535.9	20561.6	69765.8	19520.2
Ps_177301	44818	4499.75	2661.88	3265.74	10698.2	10808.1	7752.48	78207	22926.3
Ps_230096	44690	1112.6	554.4	812.842	5963.34	652.987	3463.06	2880.59	12692
Ps_207887	44613	11091.8	767.047	7773.32	16934.5	5965.42	13177.7	25726	40235.4
Ps_214059	44603	50408.6	5035.17	4899.63	16162.5	12399.4	4131.8	29848.1	6962.05
Ps_261162	44311	76624.9	51095.9	63418.1	50607.4	54322.1	25001.7	119572	28781.2
Ps_261298	44205	58808.2	15751	15944.8	29083	27254.5	13567.1	66468	12466.7
Ps_173784	44084	71699.9	14482.7	29730.3	27219	44998.3	23499.7	85305.9	16937.7
Ps_176921	43773	23011.4	6379.4	60035.4	28626.6	176544	69975.2	187571	112595
Ps_176906	43528	91229.2	65958.4	36114	32333.4	46410	16945.6	119290	14747.1
Ps_176850	43526	32736.2	2730.23	5425.11	41666.6	37704.8	17433.5	9663.78	224371
Ps_176975	43003	55291.9	15189	35124.6	31565.6	26693.7	17595.8	85444.8	24228.4
Ps_176220	42645	47431.6	11786.7	14639.4	17412.3	19123.5	7574	52191.9	13862.5
Ps_201029	42267	29785.7	4746.57	21909.8	18120.4	20258.6	28631.7	47466.8	42644.9
Ps_230457	42226	417.699	451.874	1356.79	8108.95	1762.2	107.786	34718.3	292.813
Ps_172654	41843	15895.3	3398.55	416.684	19579.2	8549.08	5675.57	20647.4	1482.76
Ps_172777	41621	51422.5	9550.11	23551.9	77169.4	106197	23273.7	90343.9	31147
Ps_201671	41442	17228.2	808.816	9107.53	137178	25847.7	2008.53	64712.5	2896.76
Ps_205433	41436	30.3781	0	0	19319	5280.46	171.531	1559.17	74.1058
Ps_187414	41140	39624.4	13556.2	16905.5	26446.9	25741.9	17259.7	52480.8	25500.7
Ps_187371	40825	32576.7	5361.73	26017.1	21822.9	23002.1	16981.5	61392.9	68993
Ps_261191	40379	56712.1	10852.6	21242.7	16665.8	23949	14640.4	51022	14352.4
Ps_261348	40355	615.156	3.79726	2.05263	6360.05	1264.16	230.639	1070.21	124.397
Ps_244913	40256	36518.2	2585.93	147.79	71598.5	59624.7	70517.6	2475.42	1.31066e+06
Ps_220254	39994	66562.2	8737.5	11788.3	16985.7	26382.6	12258.6	61489.3	10207.6
Ps_229539	39829	44693.8	7336.31	13964.1	20342.8	18402.9	11913.3	48950.6	13877.8
Ps_261125	39492	76689.5	6227.51	129.316	74017.1	71696.9	101327	4266.84	996766
Ps_129982	39420	30826.2	10389.3	91112.2	36667.3	43332	30358.6	68447.2	111106
Ps_208217	39414	50359.3	30013.5	16798.7	17100.9	11696	6926.12	41045	27175.8
Ps_261221	39310	43144.5	9276.71	12428.7	29057.4	25939.9	12353.7	61498.2	14427.6
Ps_172800	39220	28585.8	7165.43	16394.4	30418.2	27751.3	16662.8	49391.4	20394.5
Ps_173305	39104	2783.39	144.296	12067.4	1100.53	87.3108	108.945	468.759	186.858
Ps_243894	38784	29941.4	2259.37	7683	28281.1	96637.1	31157.1	125724	69892.6
Ps_219817	38772	7488.2	49.3644	39	131731	58350.7	87208.2	5563.81	75380.7
Ps_261601	38575	3170.71	539.211	1833	2849.44	3403.89	1254.03	3908.1	3819.57
Ps_198990	38438	9910.85	5821.2	16361.5	19263.6	18853	5475.07	51996.9	12160.8
Ps_239269	38354	55603.3	2958.07	611.684	400.969	220.122	46.3596	583.203	8761.93
Ps_244397	38113	25422.7	9345.06	37037.7	27709.5	31804.5	26579.1	84157.5	33507.9
Ps_172858	38083	43197.6	6079.41	9097.27	2691.61	17143.7	3183.75	434.568	585.637
Ps_261197	37603	41291.4	14957.4	21170.8	19011.9	33185.5	18052.4	62726.4	10720.9
Ps_261188	37591	38500.4	10772.8	14161.1	12604.9	22786.9	13096.6	41609	10528.2
Ps_223227	37364	50416.2	11680.4	295.579	51366.7	42938.5	40381.5	2971.64	873003
Ps_176676	37337	16909.2	569.589	78	83115.7	106165	135853	20350.3	186239
Ps_137274	37136	63797.8	9348.85	14204.2	32051.9	27253.3	9846.78	74554.3	12355.8
Ps_149455	37116	20668.5	10089.3	23098.3	12506.8	17995.9	15086.6	27989	40268.6
Ps_220269	37015	50731.4	8429.92	16215.8	15484.2	24804.9	10097.1	62780.4	10990
Ps_224306	36668	111723	13385.3	22230	30469.4	46969.5	28195.9	81089	35436.2
Ps_172951	36552	62070	20322.9	27406.7	39567.9	32214	17668.8	100396	23482.5
Ps_212618	36466	7184.42	129.107	141.632	53546.4	94.6892	9915.16	8583.82	243922
Ps_261244	36310	15416.9	5118.71	4610.21	32329.2	23610.8	10819.2	13619.2	123736
Ps_261181	36212	60634.6	19335.6	12685.3	9316.12	14162.8	9076.05	36155.1	6020.03
Ps_213748	35890	21131.8	7081.89	21751.7	22936.3	24925.4	20158.3	61898.7	11813.4
Ps_244922	35861	63376.3	1302.46	61.579	81430.8	54959.1	68540.4	3090.87	845215
Ps_261270	35381	26653	5293.38	27766	23533.5	14408.7	12571.6	55413.5	10860.6
Ps_261384	35356	11.3918	0	1289.05	541.734	739.068	0	999.878	0
Ps_177046	35330	42392.6	9371.64	13769.1	15821.2	22263	17740.7	47021.4	12566.8
Ps_218625	35296	51825	14072.6	23336.4	32073.2	30294.4	15581.5	71054.9	21341
Ps_188311	35295	11236.1	1727.75	13762.9	13300.2	9193.46	16658.2	8464.06	33899.1
Ps_129430	35257	42149.6	10062.7	68016	41124.9	76025.6	67873.9	362019	141550
Ps_261248	35256	24541.7	10753.8	20425.7	32499.8	21876.9	15851.5	70498	9034.79
Ps_172837	34898	60406.8	18796.4	18395.7	18598.1	27088.5	17889	54014.7	12532.7
Ps_178663	34888	14661.2	1758.13	1867.9	16849.2	20119.6	112.422	42175.9	1786.4
Ps_172838	34546	59594.2	16795.3	18484	18743.2	27751.3	17929.6	54513.9	12679.8
Ps_261130	34321	35151.2	2969.46	112.895	76764.2	31842.6	39861.1	3203.37	1.04695e+06
Ps_201658	34320	62776.3	14832.1	17950.3	16542.1	39561.6	19716.7	52098.7	16590.7
Ps_208847	34279	49816.3	93636.6	6227.69	7597.08	1581.43	9461.99	87523.2	62328.9
Ps_231301	34222	9048.87	1423.97	203.211	106380	36590.6	22097.3	4827.72	16311.2
Ps_187059	34208	32440	10875.4	41569.9	31032.4	30456.7	21957.1	49070	44913.2
Ps_200127	33929	0	0	22.579	3194.95	7.37838	16.2259	129.325	343.166
Ps_254597	33579	13001.8	1253.1	6225.63	16209.4	7471.84	6432.39	13625.9	37009.2
Ps_261131	33446	74589.6	26979.5	452575	105412	71053.8	89493.7	156191	63412.3
Ps_176155	33436	10845	10153.9	5550.32	1309.55	2033.97	316.404	8908.38	386.474
Ps_186889	33250	23713.9	5297.18	48760.3	46260.7	20503.3	19387.6	64549.4	65842.9
Ps_201920	33035	49816.3	18823	16189.1	21648	25564.9	11395.2	59722.5	9598.82
Ps_207060	33022	53435	16958.6	15858.6	21012.5	25642.3	17863.5	42636.7	14996.6
Ps_224798	33007	24499.9	6394.59	24381.2	34837.4	34261.5	19665.7	67116.6	38455.2
Ps_226675	32963	53795.8	7784.38	14308.9	24924	18391.8	13933.4	31976.6	15322.3
Ps_172804	32737	47830.3	11080.4	12759.2	27782	22205.2	9458.52	58284.9	13371.9
Ps_172650	32650	29983.2	2354.3	72899.2	44093.8	21397.3	26253.4	90740.9	75896
Ps_172768	32410	46049.4	9474.16	23371.3	34142.1	34355	10060	88406.1	12812.3
Ps_187409	32394	58481.6	17585.1	17535.6	20709.6	45097.9	22602.6	52205	17321.1
Ps_261227	32299	49664.4	9937.43	12950.1	19779.7	20904.2	8376.02	41892.3	13512
Ps_261216	32289	51130.1	8456.5	12069.5	16627.4	21200.5	8899.88	46433.6	9775.69
Ps_226405	32224	70105	34866.4	44698.1	29774.1	37147.7	20863	86190.6	21451.3
Ps_172716	32166	36860	6838.87	17784	15944.9	20281.9	12657.3	50355.8	15588.2
Ps_253777	32133	5008.59	151.89	0	42.6562	67.6351	12.7489	392.936	89.3498
Ps_261503	32122	5783.23	930.329	4458.32	5327.77	16718.2	3660.09	6659.71	77786.2
Ps_131929	31994	15967.5	1070.83	66408.8	6142.5	33692.1	38920	210189	99609.8
Ps_172742	31986	63015.5	11760.1	504.947	88554.4	44092	69860.4	5092.75	1.03633e+06
Ps_261133	31970	59484.1	10590.6	326.368	75731.9	69450.2	54157.3	5592.34	576662
Ps_213452	31943	29033.8	5411.1	10511.5	15983.3	16860.8	10108.7	43229.7	8076.17
Ps_172928	31939	24256.9	5749.05	14415.6	13952.9	15183.5	11633.9	32495	12772.1
Ps_176981	31669	47363.2	9109.63	16817.2	18760.2	28995.8	13639	52934.2	14191.6
Ps_213984	31571	3941.56	539.211	1170	33643	30797.4	3931.29	18564.4	5433.7
Ps_204782	31534	12804.4	1799.9	22004.2	23128.2	25716.1	37022.8	69538.1	36471.9
Ps_201274	31360	4465.58	744.263	6387.79	3020.06	3627.7	16812.3	7706.01	47135.4
Ps_244917	31360	21416.5	1944.2	84.1579	92832.8	51469.1	50513.4	3000.7	2.21586e+06
Ps_219812	31210	5585.77	11.3918	39	107750	46113.6	73402.3	4656.59	62749.7
Ps_172807	31178	31312.2	25312.5	21078.5	21575.5	21681.4	12546.1	50845.5	12676.2
Ps_207832	31157	60.7562	0	6.1579	20146.5	4.91892	100.832	8306.39	374.221
Ps_173817	30563	11984.2	3501.07	37335.3	9017.53	84189.8	68545	91339.5	73051.3
Ps_218650	30486	28460.5	3687.14	37552.9	30763.7	30995.3	27721.9	60814.5	58086.3
Ps_208635	30461	48722.6	10370.3	306366	46401.5	12228.4	31832.8	113505	39746.2
Ps_204822	30417	21348.2	4385.84	24945.6	17749.3	11602.5	10891	49856.6	6937.01
Ps_229540	30380	29235.1	4761.76	9942.95	11977.9	12838.4	8077	29822	9462.68
Ps_208835	30351	42176.2	7951.46	19621.1	19634.7	24191.2	14521	45626.3	13621.2
Ps_173249	30251	36233.5	11669	13067.1	22812.6	24240.4	11802	50170.9	11575.8
Ps_229843	30203	36867.6	6333.83	7393.58	13270.4	13268.8	7038.55	29099	6827.95
Ps_230867	30198	20372.3	2563.15	20197.9	46004.8	34738.6	15494.5	90122.6	30592
Ps_261214	30115	38994.1	9307.08	11318.2	14439.1	13286	9743.63	37477.5	10576.9
Ps_261268	30077	57615.8	18230.6	34759.3	33992.8	39393.2	18877.6	51682	39862.8
Ps_199409	29783	16153.5	5619.94	22108.9	14861.4	11526.3	11705.8	40907.3	29009
Ps_201048	29686	23835.4	6208.52	5228.05	15812.7	17717.9	4282.47	16940	23897.3
Ps_204135	29666	13127.1	4757.97	5817.16	66219.6	86759.9	31617.2	58639.9	57203.9
Ps_261171	29563	30230	3816.25	65559	12818.2	12586.3	7698.01	60698.3	65963.1
Ps_173258	29458	18481.3	3083.38	47489.7	35686.2	40686.8	27367.2	87000.2	82603.8
Ps_172717	29456	22305.1	1796.1	1490.21	16751.1	16418.1	37772.6	32892.3	76198
Ps_201564	29404	41591.4	10753.8	16829.5	17911.4	25813.3	9282.35	52852.9	12412.3
Ps_261220	29389	32159	11046.2	16651	22748.6	22443.8	13824.4	56447.2	13522.7
Ps_138701	29308	516.427	315.173	1198.74	5664.75	1764.66	35.9287	42553.3	252.125
Ps_261198	29234	32064.1	15227	92768.7	52185.7	35338.8	39257.3	117023	76865.2
Ps_208458	29225	0	956.91	0	7946.86	3.68919	0	455.65	12.6243
Ps_233264	29211	32724.8	5619.94	20275.9	27009.9	19951.1	15414.6	53736.2	18873.4
Ps_261222	29046	35956.3	5919.93	13393.4	11363.6	17323.2	10352.1	35717.5	9440.98
Ps_172952	29025	67864.6	5604.76	495902	102123	50232	66109.9	97478.4	134403
Ps_226674	29012	65248.3	6546.48	4914	11295.4	4463.92	4405.32	11154.6	4710.61
Ps_218225	28918	10503.2	1477.13	3507.95	6210.75	6935.68	4965.11	16462.7	3770.59
Ps_208533	28917	3952.95	12234.8	11936.1	8177.2	17762.2	11075.3	30173.1	6035.81
Ps_208195	28912	36336	15386.5	8600.53	17843.1	18993.2	6818.34	34381.9	9604.93
Ps_212645	28699	16844.6	3713.72	5361.47	13415.4	9532.87	8061.93	22012.7	8379.52
Ps_172801	28687	14873.9	4298.5	16462.1	26681.5	18273.8	8506.99	25849.6	68457.2
Ps_208289	28654	21397.6	877.167	10404.8	52471.5	3223.12	15412.2	7610.52	282783
Ps_261557	28615	4936.44	1932.81	7500.32	9043.12	4339.72	965.439	37520.8	1325.39
Ps_231303	28546	45259.5	5490.84	174.474	71649.7	21713.3	33273.4	3146.85	26003
Ps_133189	28510	820.208	68.3507	8.21053	11781.7	2745.99	2148.77	4676.79	6133.72
Ps_172635	28421	14034.7	2612.51	11821.1	28191.5	29133.5	13117.4	46932.1	43588
Ps_254886	28420	32394.4	3250.45	2709.47	10992.5	16147.6	1638.81	35482.4	2706.97
Ps_173428	28417	35466.4	5775.63	24863.5	23759.5	46873.6	28723.2	61205.9	52049.9
Ps_133244	28328	29964.2	5023.77	6123	18448.8	9700.11	5468.11	36554.9	6432.63
Ps_199103	28066	5661.71	18.9863	137.526	28502.9	9102.46	10761.2	1673.25	86114
Ps_244809	28016	6466.73	1518.9	3571.58	4048.08	5092.31	5447.25	10228.4	8047.99
Ps_176966	28001	45035.5	12819.5	24315.5	23418.3	30208.3	13749.1	56639.6	12082.1
Ps_172741	27863	45863.3	1253.1	209.368	55111.9	40058.5	68301.6	3012.39	2.2594e+06
Ps_173308	27851	12234.8	2578.34	26275.7	20330	12842.1	2747.97	60622.1	5960.42
Ps_261134	27762	49702.3	10024.8	8272.11	54527.5	41273.4	66076.3	3646.79	657162
Ps_261339	27761	24948	4659.24	8290.58	17250.2	14471.5	4945.41	38733.8	5416.48
Ps_246296	27735	17607.9	4165.59	9273.79	47630	13789	11321	52167.6	53230.4
Ps_229543	27696	29952.8	6231.3	6519.16	20039.9	17342.9	6740.69	43206.8	11652.9
Ps_261185	27669	341.753	110.121	45.1579	15834	57502.2	151635	1114.14	82904.4
Ps_138532	27470	778.438	273.403	1321.9	4722.05	168.473	2220.62	1651.29	8389.03
Ps_261207	27389	38682.7	12956.3	13635.6	18090.5	22909.9	10809.9	51801.4	11451
Ps_213348	27112	9052.67	6216.11	31723.4	7580.02	9555	6514.68	17606.3	15474.5
Ps_261282	27050	20452	277.2	88.2632	20078.3	6770.89	1704.87	2255.93	74.6524
Ps_133598	27016	40319.3	14080.2	6855.79	18082	7764.52	5660.51	13129.3	13221.4
Ps_172879	26926	42396.4	8957.74	18582.5	17855.9	18958.7	9231.36	50461.8	8528.23
Ps_172707	26896	7529.97	2847.95	16938.3	7388.06	47264.7	40003.7	80112.5	25559.1
Ps_219758	26873	23926.5	2369.49	301.737	92406.2	35348.6	42268.4	3614.19	3.96175e+06
Ps_261164	26786	6952.78	1112.6	10965.2	19255	104630	85658.6	143398	92417
Ps_131889	26692	5187.06	106.323	199.105	9717.09	16195.5	0	18846.6	796.268
Ps_157548	26604	38128.3	8483.08	13713.6	26630.3	19813.4	7881.13	60519	10130.6
Ps_176979	26575	11536.1	1055.64	5831.53	21916.8	3733.46	7605.29	8739.9	25212.9
Ps_208201	26538	20991.3	9424.8	27655.1	9584.86	3956.04	3590.55	8849.03	20584.3
Ps_261234	26517	33366.5	9838.7	16100.8	21366.5	21391.2	11270	44989.7	14493.6
Ps_204965	26341	26793.5	4879.48	7980.63	24612.7	23098	8841.93	61242.4	7817.68
Ps_213367	26320	3239.06	330.362	8.21053	4786.03	8839.3	20881.5	287.881	52332.2
Ps_261302	26295	12405.6	1644.21	3306.79	30362.7	41737	8576.53	58033.9	16860.1
Ps_187086	26163	25730.2	7913.49	41237.4	29991.6	23652.6	25427.1	46039.6	66073.9
Ps_140127	26145	45229.2	18621.8	33659.1	19523.8	39511.2	17585.4	57580.3	32236.1
Ps_227146	26074	24868.3	17425.6	45285.2	57470.8	56936.5	23856.7	54373.3	143988
Ps_201509	26072	31361.6	4309.89	420.79	19707.2	19799.9	26877	1045.41	176001
Ps_257538	26054	39662.4	30583.1	40902.8	17314.2	16966.6	21845.8	33633.2	20514.1
Ps_132300	25952	48449.2	18185.1	19471.3	21584.1	25422.2	17625.9	69780.7	12562.1
Ps_201672	25915	10700.7	748.06	15357.8	96983.2	42774.9	2829.09	98780.3	2849.96
Ps_248379	25901	159.485	98.7288	1241.84	53904.7	11960.4	715.097	42000.2	1241.53
Ps_187018	25901	12120.9	1731.55	7641.95	36637.5	17575.3	15502.7	14018	89507.1
Ps_134929	25766	119728	1818.89	285.316	132256	2377.07	50077.6	7101.54	49691.8
Ps_223638	25559	20486.2	1716.36	3310.9	16849.2	6604.88	2163.83	11508.9	7117.59
Ps_213067	25559	19757.1	3463.1	4281.79	50778	172230	59508.3	431047	108917
Ps_219895	25411	23512.6	1655.61	9971.69	4973.72	5081.24	14827	18387.6	9779.06
Ps_261249	25403	13400.5	2111.28	24167.7	24715	10900.3	11766.1	59325.2	35257
Ps_236180	25284	15192.8	1393.59	11402.4	93877.9	25915.3	7606.45	47263.9	96627.4
Ps_187169	25274	22844.3	5061.75	84989.2	8573.91	32932.2	51200.7	222450	92014.8
Ps_213188	25198	14224.5	2403.67	111979	23716.9	28630.6	26996.4	71785.9	85942.1
Ps_220256	24967	36377.8	8209.68	6387.79	10612.9	14928.9	6525.11	33537.9	6185.31
Ps_225290	24962	9048.87	11460.1	901.105	1428.98	2838.22	124.012	213.121	335.699
Ps_131887	24924	27644.1	11027.2	2237.37	6667.17	2862.81	1981.87	3506.66	35738.6
Ps_176750	24894	45631.7	18177.5	7761	42187	112733	33535.4	87340.2	42740.4
Ps_133434	24847	12200.6	1131.58	5971.11	22445.7	10777.4	21493.5	30111.5	95394.6
Ps_172715	24845	21617.8	3197.29	6588.95	28677.8	28201.4	23751.2	20975.1	365631
Ps_187441	24844	24701.2	8175.5	13865.5	29560.8	108727	46815.1	95827.1	58450
Ps_261243	24830	25008.8	3941.56	13069.1	16606.1	24196.2	14851.3	40202.6	15975.4
Ps_177920	24825	56169.1	16233.3	22858.1	25559.6	30946.2	13440.8	69477.2	13779.8
Ps_200834	24807	6341.42	2160.64	129.316	10561.7	3112.45	722.051	11266.3	1117.05
Ps_176386	24692	37175.2	10146.3	13586.4	16021.7	12872.8	7446.51	40820.1	7752.31
Ps_172724	24582	33450.1	5775.63	5700.16	8335.03	12925.7	6682.74	26810.3	5627.39
Ps_224918	24579	15185.2	2004.95	10445.8	12703	5590.35	2590.34	42888.8	2698.4
Ps_261201	24569	28863	16916.8	20386.7	19340.3	22858.2	19866.2	33450	33540.5
Ps_225291	24501	9056.47	11688	858	1484.44	2699.26	161.1	350.418	280.457
Ps_150254	24297	11448.7	1230.31	2461.11	28801.5	8542.93	6743	5981.55	65999.7
Ps_261224	24275	12071.5	2692.26	5909.53	7225.97	8903.25	18846.3	17750.7	19265.7
Ps_201030	24159	6493.31	3630.18	10749.6	12314.9	14956	9838.67	25587.4	19885.1
Ps_173655	24018	30700.8	12155	56513.1	40472.2	35278.5	37780.8	67912.4	77530.3
Ps_175563	24005	6360.41	10639.9	3083.05	14033.9	5215.28	5018.43	41053.6	16113.7
Ps_201224	23987	39597.8	7480.6	10688.1	14161.9	20500.8	8166.24	43541.1	8729.42
Ps_176744	23943	20391.3	10176.7	8060.69	16209.4	22063.8	5276.88	52556.3	8608.95
Ps_248380	23913	554.4	0	2465.21	36492.4	6966.42	544.725	40262.6	643.529
Ps_227947	23817	35371.5	6538.88	9852.63	11478.8	19304.3	8869.75	31829	14979.2
Ps_249215	23787	9945.02	2088.49	25099.6	50227.7	57789.9	16877.2	152825	74348.1
Ps_206201	23782	70465.8	11896.8	5757.63	33903.2	34389.4	10309.2	40561	49332.1
Ps_261184	23725	31300.8	8205.88	56162.1	11892.6	53286.7	42562.7	269266	81232.4
Ps_176956	23718	18693.9	1420.18	2949.63	45731.8	33133.8	27288.4	3553.25	708017
Ps_211595	23628	26782.1	7237.58	7943.69	18994.8	14646.1	6333.88	35153.4	8550.82
Ps_231172	23623	20398.9	5327.56	30982.4	32713.1	45786.5	30948.5	82676.7	57134.3
Ps_219814	23591	7260.36	205.052	30.7895	14626.8	6488.06	3075.96	887.206	6875.88
Ps_201811	23566	28794.6	8585.6	15103.3	17723.7	28694.5	16585.1	32373.8	57452.5
Ps_199349	23503	9041.28	4066.87	1865.84	3254.67	3216.97	3063.21	11469.5	2432.07
Ps_248309	23475	9713.39	0	264.79	20266	27.0541	163.418	47101.6	12459.6
Ps_201453	23462	26664.4	29747.7	66363.6	20061.2	27629.6	46298.2	56842.6	49787
Ps_213597	23292	16939.6	5194.65	25075	28016.6	23045.1	18119.6	52573.9	30943.6
Ps_186804	23202	41701.5	35929.7	39133.4	14196	12808.9	11217.9	76667	12633.6
Ps_231297	23011	3.79726	0	0	12.7969	0	0	0	171.294
Ps_130017	22935	2434.04	182.268	0	7968.19	3352.24	10688.2	113.027	15249.1
Ps_236807	22934	410.104	0	86.2105	900.047	45.5	13.9079	229.419	39.8015
Ps_189250	22828	22050.7	4044.08	40129	22014.9	18029.1	14964.9	54112.8	35447.7
Ps_249956	22750	19415.4	8521.05	14744.1	27372.5	17871.7	13403.7	52562.2	20002.6
Ps_177294	22719	8893.18	1461.95	7761	9960.23	8148.19	9905.89	12066.9	38603.6
Ps_201225	22692	33199.4	8175.5	7473.63	20445.1	14043.5	5517.95	41668.4	6817.76
Ps_261137	22681	27347.9	5331.35	133491	53414.2	137671	53087.5	138252	225291
Ps_187726	22622	3717.52	1256.89	1438.9	4773.23	7330.42	3171	3642.19	27339.7
Ps_186998	22493	34900.6	10807	29728.3	41931.1	15992.6	15294	67781.3	44859.3
Ps_258657	22487	31840	18891.4	8647.74	7592.81	13004.4	11237.6	17190	7199.99
Ps_137427	22478	8802.05	1173.35	954.474	10173.5	4837.76	10199.1	10592.3	54379.3
Ps_261355	22452	22069.7	7545.16	17829.2	19630.4	23039	15802.8	39340.5	28875.3
Ps_236179	22434	14296.7	1256.89	10491	89791.4	23346.4	7266.87	43547.1	89260.9
Ps_248384	22430	607.562	7.59452	2366.68	38369.3	7129.97	589.926	35516.1	433.918
Ps_177414	22413	13370.2	7529.97	12120.8	17834.6	89465.3	39589.9	138849	48663.4
Ps_207754	22362	11836.1	6318.64	9240.95	41858.6	72638.9	29558.9	87340.2	61259.5
Ps_261190	22327	21177.3	5562.99	31323.2	19233.7	40741	26051.8	52117.8	43313.1
Ps_131262	22316	2145.45	262.011	1457.37	5029.17	8993.02	2581.07	4261	10734.6
Ps_227949	22306	49212.5	10203.2	12129	9853.59	29653.7	9577.89	30620.8	21582.6
Ps_251029	22235	23075.9	6774.31	9000.79	13112.5	17769.6	9332.19	30580.3	12024.2
Ps_172797	22229	23535.4	8756.48	36120.2	14784.7	22774.6	22463.5	33565.7	35448.5
Ps_224484	22185	16685.2	4264.32	2742.32	15953.4	15518	10214.2	6432.07	129553
Ps_227655	22183	15401.7	3201.09	88099	10135.1	12260.4	17912.2	153151	59928.9
Ps_222210	22060	7188.21	440.482	199.105	8347.83	5937.14	895.899	16181.9	4773.71
Ps_208703	22031	9007.1	945.518	8321.37	4743.38	3360.85	5874.92	8252.18	22616.3
Ps_187763	22012	37.9726	6033.85	162.158	7285.69	51899.5	1105.68	46385	610.7
Ps_203480	21978	21876	3337.79	21421.3	15424.5	21194.4	19296	12609.7	70644.3
Ps_137835	21960	23539.2	3390.95	30142.9	14332.5	7015.61	12259.8	24525.7	50749.1
Ps_223124	21957	577.184	0	28821	16862	1233.42	99.6731	73726	254.115
Ps_227946	21914	15356.1	6284.47	7951.9	17472	10895.4	12601.7	11221	105890
Ps_213332	21829	22806.3	5475.65	17769.6	31629.6	23960.1	14683.2	58510.9	43990
Ps_205782	21789	9850.09	2198.61	11170.4	13539.1	24770.5	11241	29150.2	18220.4
Ps_141318	21787	3766.88	953.112	2760.79	10783.5	15321.2	5145.92	12237.9	9501.12
Ps_255594	21719	7043.92	694.899	305.842	9303.33	4027.37	126.33	20217.6	363.443
Ps_261242	21640	12306.9	2977.05	4480.9	20573.1	21643.2	8407.31	10172.2	61857.9
Ps_261264	21584	5475.65	535.414	80847	16017.4	4711.1	11584.1	16968.2	24866.1
Ps_173230	21572	3402.34	808.816	24305.2	7285.69	12120.2	16213.1	28011.5	43054.2
Ps_261209	21475	7298.33	1256.89	26860.7	15765.8	48512.8	7396.67	22766.5	120617
Ps_208700	21306	7655.28	820.208	7763.05	4150.45	3241.57	5412.48	7189.41	22077.5
Ps_175957	21274	9356.45	3979.53	20278	9213.75	8574.91	9749.42	26342.6	53374.5
Ps_261252	21174	60.7562	208.849	5983.42	8791.45	11624.6	19761.9	1335.24	64164.6
Ps_136602	21101	6504.71	1021.46	11410.6	9742.69	22651.6	6343.15	7189.77	45375.7
Ps_137620	21067	38796.6	4199.77	23467.7	15198.4	22340.5	7186.9	25642	20446.6
Ps_200506	21016	3.79726	3.79726	4.10526	10536.1	0	10916.5	183.358	5842.19
Ps_141317	20996	3523.86	1002.48	2705.37	10484.9	15224.1	5531.86	12738.4	9187.22
Ps_261229	20985	1010.07	18.9863	125.211	5903.62	16737.9	30608.9	3222.32	33775.2
Ps_177440	20964	19214.1	1970.78	4690.26	23823.5	20022.5	14511.7	6622.33	43765.9
Ps_178723	20885	18564.8	1142.98	17465.8	27658.3	45153.2	25770.1	31131.2	152130
Ps_172718	20869	23413.9	2677.07	26735.5	21584.1	16548.5	18956.4	24226.1	195968
Ps_223265	20820	31031.2	8072.97	12373.3	19161.2	13484	8285.62	39098.7	7554.07
Ps_261366	20801	6337.63	1446.76	9538.58	6040.12	2572.6	7104.61	3958.23	13532.8
Ps_261398	20790	11433.5	1469.54	55.4211	1923.8	14.7568	387.103	969.053	200.503
Ps_188173	20744	5247.81	368.334	6270.79	10719.5	12851.9	11312.9	19377.9	5865.34
Ps_257892	20721	7203.4	148.093	685.579	3182.16	10377.7	1219.26	9863.08	4548.04
Ps_187425	20700	21439.3	6914.81	14261.7	13748.1	17555.6	9554.71	38724	17319.7
Ps_204896	20696	6873.04	6235.1	21043.6	12498.3	23894.9	8624.04	82359.6	25553.1
Ps_134440	20689	26128.9	2927.69	42988.3	73786.8	77496.4	46614.6	84697.2	163887
Ps_208223	20628	32929.8	11137.4	11814.9	18000.9	19340	8993.76	53027	8165.27
Ps_241316	20604	56.9589	372.131	57.4737	27223.2	66089.4	28058	11348.9	14999.1
Ps_173048	20550	9405.81	3182.1	6147.63	13406.9	14813.3	5441.46	25252.6	15438
Ps_261327	20539	8228.66	1275.88	1217.21	20193.5	18471.8	3675.16	2784.39	35842.7
Ps_220036	20535	11050	6250.29	9091.11	12302.1	20306.5	10524.8	32563.9	20130.5
Ps_213393	20500	19779.9	7442.63	54216.2	31723.5	29090.5	8603.18	16468.2	31998.5
Ps_187649	20496	13203.1	827.803	9719.21	6923.11	349.243	1481.19	7909.91	7706.04
Ps_240716	20483	33848.8	3831.44	5076.16	19980.2	13982	5827.4	48625.2	6107
Ps_249959	20471	28357.9	11346.2	21300.2	19988.7	23744.9	16796.1	46066	19479.3
Ps_207109	20459	3466.9	535.414	20148.6	2218.12	6644.23	22696.5	54365.3	16576.1
Ps_177442	20414	10894.3	2703.65	16211.7	22181.2	28633	28813.7	72807	46686
Ps_142759	20402	13058.8	6557.87	14571.6	15326.4	16151.3	8625.2	22448	38484.4
Ps_201338	20355	15614.3	9462.77	27729	3331.45	20520.5	29286.5	73783.9	66781.3
Ps_199516	20339	9371.64	3390.95	5480.53	10438	13600.8	9063.3	26668.3	28153
Ps_172980	20282	14433.4	1792.31	18465.5	31834.4	97918.5	81525.7	101930	158645
Ps_261126	20261	33981.7	8946.34	794.369	90299	106544	116772	6153.4	2.75551e+06
Ps_261193	20222	118995	30651.5	1258.26	89074.8	47005.2	23281.8	51545.1	40908.1
Ps_220165	20218	16343.4	8748.89	14672.2	7089.47	11697.2	16739.3	17149	27522.8
Ps_137619	20207	37285.3	4351.66	21195.5	12387.4	23647.7	7642.38	25046.4	18245.3
Ps_205420	20187	12512	1161.96	1016.05	29705.8	13841.8	19559.1	29448.2	45388.5
Ps_172835	20153	10305.8	1294.87	16236.3	8262.52	12077.2	46191.5	85581.5	49967.2
Ps_219038	20125	10419.7	32709.6	9692.53	1437.52	1157.18	906.33	4447.19	1912.37
Ps_224833	20121	36165.1	27177	864.158	1501.5	657.906	152.987	670.188	2219.81
Ps_187087	20062	38230.8	36806.8	34978.9	13556.2	7980.95	16633.8	27500.2	32644.4
Ps_172617	20050	7583.13	1685.98	3561.32	12383.1	6588.89	9604.55	23771.4	14517
Ps_261154	19972	33810.8	4002.31	41.0526	32576.6	38420.5	38888.8	2490.48	285402
Ps_213721	19971	10271.6	865.775	1176.16	11858.4	4700.03	4634.8	5504.64	33221.9
Ps_261241	19898	30138.9	14908	26255.2	12477	17245.7	7944.88	35035.2	17060.8
Ps_176967	19881	23592.4	9276.71	22827.3	16960.1	31226.5	20841	30804.7	37064.7
Ps_229828	19841	9242.53	4894.67	6396	20257.5	20493.5	7941.4	37579.1	22725.5
Ps_219760	19803	24545.5	1701.17	248.368	90060.1	44861.8	42539.6	3072.8	3.82372e+06
Ps_206692	19719	12204.4	1332.84	5749.42	7405.12	5897.79	5183	8824.93	10320.8
Ps_261254	19667	11946.2	11524.7	22517.4	16064.3	22089.6	23088.2	64316.8	39664
Ps_261152	19461	558.197	56.9589	377.684	41798.9	50182.8	61330.3	28398.4	159256
Ps_248396	19458	299.984	56.9589	3224.68	48756.1	14146.8	1820.77	57020.5	2443.41
Ps_261183	19450	27978.2	2164.44	4127.84	53909	85671.6	19243.9	22929.5	167960
Ps_187387	19437	14395.4	2001.16	108061	16691.4	8617.95	12963.3	10454.8	43438.3
Ps_199365	19429	9891.86	721.479	21532.1	21784.5	34314.4	16478.5	16072.8	141990
Ps_129575	19333	3185.9	880.964	5802.79	30187.8	10092.4	11062.6	28361.2	33585.6
Ps_201722	19218	8175.5	1602.44	1615.42	5361.89	32729.3	29985.4	20808.2	78059.1
Ps_172765	19207	2798.58	72.1479	1196.68	627.047	4176.16	7305.11	997.752	40997.8
Ps_222237	19193	27188.4	3903.58	5304	10007.2	10262.1	4205.97	28246.6	5669.03
Ps_261175	19188	26128.9	10191.8	30840.8	15851.1	73124.7	62626	91199.4	104418
Ps_208836	19161	17068.7	11300.6	11572.7	23345.8	22556.9	9699.59	49802.9	12087.3
Ps_261240	19145	12056.3	3630.18	78437.2	3753.75	7565.3	5247.91	12208.5	12087.5
Ps_261177	19145	33651.3	12998	19510.3	13790.8	46159.1	18557.7	38604.8	31651.4
Ps_200126	19104	148.093	0	6.1579	5549.58	11.0676	90.4012	110.015	429.927
Ps_198673	18974	27925.1	6299.65	9739.74	20940	11730.4	5502.88	35119.7	8348.26
Ps_261552	18937	5251.61	732.871	6081.95	14951	12255.5	8709.81	20523.4	29484.3
Ps_205669	18935	15694.1	12117.1	14803.6	7400.86	10825.3	6811.38	31010.7	5977.51
Ps_177382	18811	16932	2054.32	35455.1	38962.2	33539.7	15422.7	204477	34845
Ps_261223	18804	16385.2	2430.25	10.2632	29304.8	15607.7	16487.8	1515.05	245106
Ps_261316	18796	21777.3	1112.6	297.632	4722.05	7695.65	401.011	14961.3	845.847
Ps_261123	18768	22354.5	3022.62	73.8948	35771.5	44361.3	27281.5	1023.97	736069
Ps_176663	18723	12436	3888.39	22065.8	20735.2	17638	11248	39085.6	29919.1
Ps_172751	18701	20884.9	3197.29	47442.5	19660.3	334670	213674	478556	286480
Ps_248389	18678	1693.58	37.9726	67379.7	124151	10703.6	228.321	320688	931.907
Ps_131426	18674	26774.5	14953.6	23365.1	18483	20796	12571.6	53582.1	12927.5
Ps_230433	18647	4321.28	949.315	9548.84	36876.3	45816.1	51366.4	43733.3	97956.4
Ps_223031	18640	3520.06	3801.06	4698.47	4188.84	2458.23	4474.86	6982.49	19922.7
Ps_172732	18559	27366.9	8570.42	53413.6	33540.6	19535.5	21976.8	60884	46581.2
Ps_187475	18541	18382.5	2950.47	93749.9	71167.7	87662.5	40118.4	143143	281767
Ps_176872	18458	26793.5	2346.71	488.526	21349.5	5635.85	32736.8	1242.58	317417
Ps_261228	18416	18333.2	9295.69	36077.1	37383.9	22227.4	23007.1	93758.8	32512.4
Ps_261460	18408	4093.45	3.79726	36.9474	12276.5	3606.8	8192.9	1361.1	14678
Ps_157743	18398	7321.12	1260.69	6320.05	10484.9	11258.2	6099.76	21686.8	14033.7
Ps_177039	18371	42024.3	8623.58	14713.3	14242.9	78314.1	21564.2	165458	49173.8
Ps_249958	18343	19191.4	9929.83	8834.53	13334.3	12668.7	9266.13	32782.7	11769.8
Ps_245906	18338	284.795	0	22.579	1974.98	261.932	3188.38	215.247	12664.9
Ps_188400	18324	22221.6	588.575	728.684	28758.8	36871	8086.27	20332.4	24945.9
Ps_186915	18309	4875.68	569.589	10193.4	58106.3	96979	9145.59	118576	43323.4
Ps_172766	18303	2677.07	106.323	1128.95	469.219	3922.84	6773.14	1166.05	40354
Ps_261265	18294	26258.1	3444.11	6014.21	12233.8	12870.4	5172.57	33360.4	6213.34
Ps_172790	18294	27777	4370.65	27724.9	37490.6	16441.5	18839.4	64023.9	55097.7
Ps_132548	18266	14251.1	3941.56	10653.2	14443.4	14978.1	6410.37	29657.1	10972.2
Ps_188399	18264	23182.3	6500.91	21353.5	8006.58	5568.22	12487	5049.88	38225.7
Ps_203484	18213	20083.7	6664.19	5669.37	9218.02	11683.7	3767.88	22420.7	14686.9
Ps_207751	18190	8767.87	3007.43	7592.69	21242.8	51536.8	22366.2	45581.6	58680.5
Ps_205538	18183	153322	3539.05	7524.95	12519.6	3584.66	2989.04	18077.5	4349.94
Ps_176740	18131	17421.8	1367.01	6839.37	16444	25772.7	8063.09	24745.2	61731.5
Ps_138630	18067	5517.42	13495.5	3516.16	16682.9	4184.77	1497.42	835.83	23848.7
Ps_213382	18027	9428.6	49.3644	761.526	31424.9	16511.6	5266.45	9721.71	71669.2
Ps_145499	17960	425.293	129.107	3179.53	6543.47	63.946	781.159	16820.4	613.247
Ps_172667	17947	7435.04	1974.58	5201.37	12323.4	11517.7	4826.03	23889	6888.29
Ps_261322	17933	33389.3	7602.11	14974	29432.8	20723.4	8054.98	48575.2	13175.3
Ps_258779	17907	7757.8	1454.35	14308.9	18171.6	20948.5	13859.2	35462.4	33349.7
Ps_253192	17905	8429.92	410.104	2095.74	5903.62	6293.76	2396.79	3195.57	9702.54
Ps_133243	17904	24663.2	4864.29	8183.84	13675.6	8991.79	5338.31	27402.9	5215.54
Ps_187641	17821	4488.36	778.438	227.842	10540.4	3521.95	113.581	31109.8	517.565
Ps_201349	17812	17433.2	5046.56	14454.6	23269	26527.7	11708.1	36986.6	29332.2
Ps_261471	17727	10655.1	4161.8	5230.11	9917.58	4289.3	7657.45	25327.2	13898.8
Ps_175328	17670	6880.64	1815.09	3557.21	22074.6	41384.1	39663	16146.9	42186.2
Ps_222540	17647	18299	9979.2	480.316	298.594	3.68919	158.782	402.68	1653.61
Ps_246852	17643	79.7425	0	28.7368	179.156	104.527	27.8158	65.194	987.448
Ps_173740	17596	8418.53	842.992	876.474	20027.1	7405.43	11989.8	1405.75	202052
Ps_261289	17585	23637.9	2631.5	5985.47	5007.84	6404.43	2072.27	23706.4	4277.29
Ps_249957	17565	18166.1	8927.36	7518.79	12818.2	11498	7777.98	25043.2	9047.99
Ps_228817	17565	11798.1	5061.75	2879.84	11120.5	5546.08	7901.99	8723.6	47409.8
Ps_236131	17547	3789.67	372.131	1440.95	5865.23	5976.49	7831.3	1053.2	72379.3
Ps_176794	17517	36806.8	596.17	137165	76695.9	3799.87	47566.1	25312.5	159947
Ps_129661	17490	8080.57	930.329	1722.16	6765.28	7685.81	3249.81	6707.37	17658.3
Ps_134615	17446	13195.5	5616.15	449.526	4342.41	33.2027	5894.62	121.176	25170.2
Ps_176910	17441	31669.1	4382.04	1404	12532.4	24571.2	31567.4	2889.44	392082
Ps_177259	17393	1401.19	0	16.4211	21763.2	10147.7	8989.13	451.575	9276.76
Ps_187908	17334	12568.9	6254.09	25657.9	21123.4	52800.9	18933.3	60609.2	23305.6
Ps_205797	17305	12565.1	3421.33	13711.6	11133.3	14520.7	16509.8	18512.8	34843.9
Ps_187697	17305	11862.6	1997.36	12794.1	13760.9	11771	13571.8	16425.4	39215.1
Ps_261396	17260	5411.1	1822.68	4924.26	11278.3	19925.3	12731.5	38794.2	15071.7
Ps_206658	17257	8118.54	1173.35	36101.7	6462.42	7738.69	7901.99	49295	33306.7
Ps_177036	17240	10191.8	10666.5	10306.3	13428.2	52666.9	20678.7	49168.2	77948.3
Ps_253667	17207	8581.81	1522.7	734.842	13867.5	7613.26	512.274	25571.1	1697.53
Ps_204821	17158	8540.04	2745.42	13336	11948	5798.18	5617.62	31093.7	4372.53
Ps_213413	17156	14179	4116.23	6108.63	6765.28	10317.4	7204.28	21974.8	6180.92
Ps_146274	17141	2745.42	68.3507	234	3357.05	148.797	158.782	666.113	4322.19
Ps_177067	17090	11072.8	1017.67	8124.32	127116	17745	2395.63	70010.1	910.062
Ps_261141	17049	863391	111556	433.105	8727.47	23940.4	993.254	2856.31	256.126
Ps_261200	16976	12367.7	1161.96	359.211	10749.4	13567.6	7804.64	3530.22	118128
Ps_231304	16941	15553.6	2969.46	925.737	49720.1	11538.6	14211.5	26034.9	12280.8
Ps_260846	16919	3998.51	1218.92	6053.21	14439.1	10247.3	3993.88	32386.7	8737.08
Ps_238739	16899	35576.5	4488.36	9967.58	13389.8	20082.7	15616.2	25182.8	40256.2
Ps_261280	16884	10518.4	2175.83	50494.7	39764.2	11606.2	9135.16	32178	18377.7
Ps_188188	16884	14813.1	10662.7	15107.4	14597	14648.5	12988.8	35951	38568.3
Ps_261166	16859	4461.78	573.386	11340.8	23542	28609.7	20267.3	14851.3	358526
Ps_212394	16849	12815.8	2927.69	21755.8	9294.8	15672.9	13125.6	28860.9	31217.8
Ps_173812	16845	14562.5	9796.93	22821.2	25499.9	25364.4	17263.2	56593.4	35632.8
Ps_261235	16785	14710.6	1591.05	31883.5	6756.75	10536.3	7294.68	20434.4	25972.8
Ps_261233	16748	24963.2	9846.3	19278.3	13065.6	19090.3	10747.3	40166.4	14104.6
Ps_176086	16658	10093.1	4025.1	5661.16	11065	9543.93	6915.69	17772.6	9094.44
Ps_202041	16640	46922.7	4275.71	11702.1	19681.6	10990.1	3165.2	16630.9	7380.92
Ps_261372	16611	12853.7	7173.02	1512.79	7016.95	5279.23	1104.52	7605.03	3918.39
Ps_261357	16597	15287.8	46167.1	897	1450.31	5683.81	3457.27	545.469	779.549
Ps_188349	16592	14125.8	1929.01	4248.95	7725.05	8796.26	4771.56	17675.9	6928.69
Ps_231879	16591	3280.83	1108.8	564.474	2107.22	1042.81	35946.1	3624.12	31030.1
Ps_187072	16585	44128	7480.6	32540.4	15189.9	11716.9	10209.5	23281.9	19794.3
Ps_187568	16576	9645.04	3315.01	20526.3	17245.9	17773.3	9472.43	36053.9	18394.5
Ps_147242	16574	113.918	7.59452	14.3684	823.266	672.662	184.279	17732.6	311.409
Ps_172795	16555	32212.2	11600.6	15325	16768.2	24718.8	10079.7	52529.4	12353.9
Ps_176749	16553	14680.2	1856.86	11734.9	20031.4	40156.8	22388.2	62881.8	49459.1
Ps_201348	16543	15937.1	4803.53	13684.9	22330.5	24112.5	10530.6	35134.8	26417.3
Ps_201035	16514	32827.3	9223.54	4719	6219.28	11232.4	4076.17	35610.3	3935.75
Ps_139647	16479	2092.29	398.712	2791.58	2614.83	18468.1	12532.2	8383.28	9678.23
Ps_177009	16433	1382.2	1682.19	143.684	1074.94	1677.35	47.5186	32.597	1144.49
Ps_177260	16340	1450.55	11.3918	10.2632	19225.2	8684.35	6637.54	460.433	8345.64
Ps_198628	16318	9204.56	2627.7	9199.9	20790.7	13495.1	7453.46	31828.5	25409.1
Ps_136718	16311	22464.6	2840.35	5207.53	26391.4	22757.4	6722.14	8690.3	26338.4
Ps_256710	16286	16070	254.416	156	7046.81	1709.32	172.69	9823.75	1375.55
Ps_261504	16280	5244.02	1203.73	11689.7	8211.33	4021.22	7232.1	20245.2	11574.9
Ps_250720	16269	16628.2	6724.95	7974.48	8066.3	11918.5	7067.52	26617.6	4781.46
Ps_208387	16244	24826.5	6481.92	35602.9	17634.1	13004.4	12521.7	31632.9	37225.7
Ps_188248	16243	21298.8	1575.86	51808.4	2141.34	8016.61	11472.8	111700	61896.4
Ps_261499	16216	13882.8	5699.69	3239.05	737.953	276.689	808.975	3848.57	4040.86
Ps_261378	16206	9891.86	1788.51	11223.8	16891.9	15970.5	14627.6	42738.4	25004.8
Ps_187603	16183	22764.6	2973.25	755.369	6099.84	5951.89	1077.86	6745.1	2586.31
Ps_256006	16149	12736	1822.68	4641	5255.25	9478.76	4081.96	19682.2	6206.84
Ps_226764	16143	1716.36	18.9863	1917.16	1292.48	558.297	1642.29	509.151	5496.63
Ps_220255	16125	21519.1	6071.82	7221.16	8450.2	11332	4578.01	25662.4	4686.73
Ps_172948	16124	4507.35	569.589	4501.42	12267.9	4532.78	3942.88	5523.78	28171.4
Ps_236181	16123	30586.9	4742.78	53982.2	66859.4	94400.2	15392.5	37308.4	211018
Ps_261267	16109	607.562	2335.31	203.211	120201	51330.2	2.31798	4892.39	1220.41
Ps_228264	16078	45962	5141.49	11792.4	5920.69	15051.9	9541.96	25295.5	9412.02
Ps_133510	16065	7089.48	2601.12	5587.26	12826.7	15258.5	2066.48	6407.97	32371
Ps_261192	16065	26474.5	6402.18	39268.9	13129.6	44649	24825.6	56073.3	44623.8
Ps_220164	16052	13529.6	6717.35	12923.4	6965.77	7375.92	7716.56	19395	18847.6
Ps_239584	16000	27237.7	11012.1	18157.6	14136.3	16338.2	7608.77	33256.4	9425.87
Ps_177270	15993	9276.71	1249.3	2106	48713.4	49302.3	10432.1	39379.3	23629.7
Ps_201883	15992	10009.6	1063.23	3251.37	27982.5	4894.33	73247	95982.1	104189
Ps_212580	15989	1215.12	37.9726	24.6316	2610.56	31.973	9.27192	108.952	1667.83
Ps_201411	15979	30.3781	0	0	3007.27	5086.16	329.153	164.58	7.89018
Ps_187489	15953	10112.1	2285.95	8791.42	8411.81	10900.3	7652.81	16385.1	20411.4
Ps_217641	15918	8213.47	4214.96	7436.69	8697.61	3788.8	5396.26	7102.79	15299.2
Ps_261284	15900	11270.3	4374.44	11578.9	16448.2	13971	11385.9	30701.1	23526
Ps_230732	15891	7548.95	2969.46	4349.53	6014.53	7556.69	5960.69	11964.7	7762.8
Ps_140163	15854	13920.8	5528.81	12970.6	7673.86	6045.35	9931.39	7797.07	26487
Ps_218636	15820	5418.69	744.263	14253.5	16290.4	9728.39	10574.6	41245.7	31386.4
Ps_177254	15808	16988.9	2787.19	15692.4	12370.3	15356.9	12432.5	23868.8	15093.9
Ps_131225	15787	8798.25	2570.75	5934.16	13308.8	13335.2	8454.83	30610.2	16153.7
Ps_200761	15786	7940.07	907.545	14579.8	2563.64	362.77	2338.84	5742.21	6860.61
Ps_261454	15785	4944.03	2620.11	1133.05	1620.94	3009.15	9579.05	2489.95	25331.5
Ps_222757	15785	6709.76	3212.48	17946.2	24531.6	15147.8	17940	32291.1	43681.8
Ps_189452	15774	4974.41	1074.62	2853.16	11606.8	6478.22	2473.28	16807	9577.21
Ps_234381	15766	4613.67	311.375	14126.2	1514.3	11020.8	18132.4	1226.46	19360.2
Ps_199275	15738	4146.61	1955.59	2415.95	24932.6	30180	10806.4	48697.1	27699.1
Ps_187787	15706	5236.42	3785.87	8481.48	20944.2	8162.95	2352.75	7819.21	7208.08
Ps_248307	15693	14372.6	5684.5	10187.2	4709.25	35684.3	14828.1	17003.6	32284
Ps_132339	15676	8091.96	2141.65	2208.63	13014.4	9165.18	7533.43	3439.16	43260.6
Ps_187586	15619	6637.61	345.551	4807.26	17066.8	3272.31	1528.71	7862.08	15982.3
Ps_172851	15557	28335.2	4093.45	13186.1	9823.73	18141	12592.4	26639.4	11423.2
Ps_261296	15554	17626.9	5638.93	12935.7	13176.5	12687.1	8917.27	30057.5	20901.5
Ps_261502	15547	4404.82	1773.32	3918.47	7853.02	7104.15	3596.35	15739.4	10302.1
Ps_261237	15543	2813.77	64.5534	5037.16	14934	26157.6	17913.3	20116.1	26871.5
Ps_199114	15531	15139.7	3090.97	6478.11	93694.5	15520.4	12901.9	30511.9	98350.3
Ps_177032	15525	12006.9	6649	14680.4	15940.6	22751.2	23859	75983.5	77614.4
Ps_188060	15518	1682.19	136.701	722.526	1271.16	1271.54	1098.72	455.295	3748.52
Ps_229541	15394	15724.5	2293.55	3522.32	11478.8	7204.99	3946.36	20319.8	5674.09
Ps_261148	15381	8965.33	21321.6	8705.21	71069.6	14397.7	28937.7	188065	146020
Ps_176835	15359	19043.3	8209.68	45001.9	21882.7	31007.6	25018	58066.6	35944.7
Ps_248386	15350	125.31	53.1616	2434.42	37268.8	5671.51	161.1	66333	435.001
Ps_172813	15338	16297.8	10431.1	32669.7	19378.7	20631.2	14715.7	40727.3	29453
Ps_209493	15325	6219.91	60.7562	25768.7	3169.36	4393.83	3373.82	1285.63	2908.73
Ps_226753	15322	21507.7	5164.27	7553.69	12566.5	12692	6432.39	33079.8	4769.67
Ps_261516	15318	4351.66	1632.82	9427.74	8603.77	8384.3	7283.09	30559.4	37853.8
Ps_261519	15286	60.7562	117.715	117	42.6562	38.1216	0	257.233	0
Ps_231175	15275	5019.98	151.89	15390.6	6351.52	7653.84	20637	16520.5	30409.1
Ps_174025	15260	5152.88	375.929	61.579	4282.69	4186	296.701	10281.5	167.963
Ps_136668	15223	17338.3	2073.3	15010.9	34888.5	13.527	436.939	2344.86	1410.94
Ps_176666	15219	47070.8	15519.4	14577.8	19724.2	22424.1	8662.29	64888.8	10855.7
Ps_175692	15208	3960.54	303.781	8366.53	7068.14	3781.42	5703.39	61251.4	10124.5
Ps_190259	15196	14596.7	3151.73	1434.79	9038.86	9494.75	1577.39	12549	1619.59
Ps_202749	15177	10932.3	1936.6	6110.69	12225.3	10450.2	7219.35	22300.1	9801.78
Ps_226687	15099	12971.4	1526.5	1514.84	14106.4	11470.9	5338.31	4449.49	89879.7
Ps_135989	15067	1978.37	413.901	3122.05	1194.38	1521.18	2351.59	4198.64	14884.5
Ps_261617	15054	854.384	37.9726	129.316	4150.45	16043.1	1615.63	2164.87	1347.31
Ps_235079	15040	987.288	0	1046.84	8765.86	601.338	3387.73	2663.39	14913.3
Ps_261259	15040	10894.3	1465.74	2816.21	13709.7	8884.8	5930.55	5853.65	66740.7
Ps_188407	14998	18162.3	2244.18	4677.95	10071.1	9326.27	4409.96	16765	8211.54
Ps_208457	14995	140.499	7.59452	0	27555.9	6.14865	66.0624	5850.46	26.8266
Ps_173337	14988	6645.2	774.641	2077.26	7614.14	70308.6	16455.3	61764.1	41543.3
Ps_219129	14986	11167.7	2080.9	1683.16	18969.2	13781.6	4816.76	38916.6	48894.5
Ps_150670	14984	10385.5	3102.36	6077.84	12626.2	11237.3	5771.77	28305	12143.5
Ps_261582	14983	1184.75	235.43	0	10420.9	1692.11	222.526	761.955	540.039
Ps_233579	14941	13727.1	5255.41	13149.2	7622.67	6288.84	10144.6	8207.36	26983
Ps_187428	14940	28339	5688.3	4877.05	8659.22	8852.83	3926.66	22713	3198.79
Ps_199870	14933	265.808	151.89	412.579	780.609	468.527	1966.81	2959.07	3014.37
Ps_218547	14924	11019.6	884.762	702	3314.39	1811.39	928.351	2553.2	17806.6
Ps_228926	14897	18917.9	6979.36	12317.8	10612.9	12352.6	11722	15548.4	28017.2
Ps_205632	14866	10795.6	2369.49	9275.84	10459.3	15904.1	10477.3	25028.7	17276.5
Ps_241807	14821	4093.45	1925.21	5624.21	4862.81	3231.73	2701.61	4927.46	5946.8
Ps_129428	14769	14528.3	3201.09	6568.42	10190.6	5993.7	6591.18	15592.4	13915.2
Ps_261160	14765	20543.2	3337.79	595.263	71692.4	25923.9	35491.8	1535.43	749287
Ps_177293	14764	5692.09	835.397	4423.42	5707.41	10019.8	6295.63	6336.4	36595.1
Ps_261376	14743	27685.8	8821.03	9253.27	13300.2	17459.7	4780.83	27441.7	9666.37
Ps_246451	14714	5487.04	288.592	14224.7	4419.19	1.22973	127.489	1590.52	682.196
Ps_216947	14702	3132.74	455.671	611.684	8701.88	9953.43	3986.93	40683.9	10095.6
Ps_225284	14701	7112.27	543.008	3680.37	14413.5	12470.7	9241.79	12242.1	28288.1
Ps_154208	14700	6189.53	505.036	5657.05	5686.08	1399.43	1788.32	2745.06	4671.09
Ps_249091	14698	1655.61	315.173	3973.9	8910.89	4795.95	5323.24	6754.49	16283.4
Ps_253659	14687	9546.31	1803.7	2789.53	13317.3	8074.41	1461.49	22293.4	3443.8
Ps_261520	14669	10860.2	1089.81	4121.69	9614.72	12714.2	3840.89	21534.8	10650.1
Ps_187494	14668	14330.9	3558.03	656.842	23699.8	25921.5	31946.4	2530.17	265973
Ps_254883	14662	10734.9	1188.54	1853.53	7882.88	10198.2	799.703	20921.1	1580.33
Ps_246440	14646	11236.1	2088.49	11673.3	6935.91	15727	11249.2	30221.3	19518
Ps_261219	14629	19502.7	4290.9	32663.5	14080.8	25113.5	20070.2	42938.8	36359.9
Ps_208455	14599	41.7699	34.1753	92.3684	22394.5	120.514	245.706	4959.71	78.9018
Ps_261416	14590	1359.42	292.389	882.632	2405.81	1190.38	2812.87	2620.69	13065
Ps_261294	14583	15910.5	3250.45	5449.74	8970.61	11446.3	6535.54	19792.9	14405.4
Ps_188016	14567	12257.6	2954.27	5671.42	10237.5	8993.02	4768.08	18714.2	13271.5
Ps_213216	14554	22.7836	0	2.05263	38.3906	0	16.2259	408.703	101.5
Ps_201771	14553	27849.1	5475.65	33392.2	7550.16	3408.81	2187.01	41184.4	34304.5
Ps_212796	14516	20353.3	4963.02	7297.11	12459.9	9173.79	4779.67	24229.7	4611.22
Ps_133509	14498	6197.13	3064.39	5874.63	11837.1	14655.9	2258.87	6356.95	33580.5
Ps_261430	14488	14741	4309.89	804.632	3224.81	4307.74	892.422	5330.68	1852.14
Ps_208797	14463	13711.9	3413.74	3140.53	20385.4	16692.4	5033.49	5777.47	55664
Ps_135695	14456	7267.96	3573.22	3156.95	4380.8	8906.93	8487.28	5506.06	7061.03
Ps_163694	14448	11771.5	2570.75	117	45770.2	38454.9	35002.7	1378.46	935572
Ps_134679	14441	8076.77	1708.77	8144.84	10177.8	7720.24	8522.05	18121.1	45231.2
Ps_227145	14424	15120.7	5521.22	4357.74	8962.08	7982.18	3862.91	17616.9	6134.82
Ps_188182	14422	9121.02	2228.99	2298.95	15663.4	13484	9069.1	4454.63	54004.3
Ps_226763	14420	2570.75	0	8368.58	925.641	46.7297	403.329	375.397	1186.75
Ps_190011	14419	9493.15	4059.27	2064.95	2452.73	11890.3	8853.52	16656.7	7505.18
Ps_233664	14417	4906.06	1921.41	1250.05	4602.61	3224.35	1059.32	5079.64	6528.34
Ps_177386	14409	29068	3763.08	15078.6	26707.1	26661.8	12732.7	28801.1	44468.4
Ps_207925	14407	30921.1	3371.97	7122.63	8731.73	7885.03	4026.33	23292.5	4811.05
Ps_201034	14397	15166.3	2164.44	4402.9	3740.95	7288.61	4030.97	16558.2	3609.51
Ps_199025	14357	10943.7	1298.66	9351.79	3941.44	4035.97	4335.78	4114.31	20015.1
Ps_201510	14324	20509	2377.08	285.316	9090.05	9061.88	14490.9	370.437	90084.2
Ps_259949	14308	5976.89	1454.35	3514.11	11056.5	8744.61	9901.25	13295.9	26309.6
Ps_219761	14263	15751	960.707	121.105	51324	36122.1	32146.9	1794.08	2.03163e+06
Ps_261341	14261	24321.5	6819.88	11995.6	10629.9	11268	4288.26	29848.1	6621.55
Ps_261159	14253	53571.7	33818.4	76123.9	23030.1	7341.49	24756	18453.6	121701
Ps_172787	14243	11938.6	6098.4	5751.47	8224.12	13658.6	5918.96	21325	17406.2
Ps_207941	14239	18325.6	478.455	396.158	4325.34	731.689	387.103	8668.5	2421.36
Ps_207790	14235	2904.9	543.008	4296.16	4594.08	568.135	4057.62	48.8955	6906.41
Ps_261374	14215	13036	3577.02	13136.8	20103.9	10196.9	8382.97	47704.9	15839.1
Ps_176279	14211	11198.1	1048.04	13344.2	10322.8	10843.8	9443.45	38645.4	3574.93
Ps_261139	14180	22210.2	1067.03	3025.58	39585	143000	63492.9	198731	103824
Ps_188342	14177	5479.45	1970.78	9193.74	12276.5	2530.78	3059.73	6879.03	8471.75
Ps_176790	14170	5737.66	1074.62	2691	25107.5	22978.7	8704.01	57276.9	43758.8
Ps_248626	14161	1701.17	235.43	158.053	5622.09	26118.2	11202.8	3571.68	35202.5
Ps_172889	14144	16089	5206.04	19719.6	11376.4	22533.6	12947.1	22603.2	32423.5
Ps_173295	14127	0	0	0	0	0	0	0	14.2745
Ps_177138	14121	14228.3	8847.62	26955.2	12528.1	8466.69	9598.76	30204.3	17111.7
Ps_172642	14098	5430.08	49941.6	7397.69	430.828	410.73	646.716	3015.58	487.149
Ps_217880	14064	13503.1	4028.89	13028.1	17220.3	16447.6	8621.73	32993.7	15762.7
Ps_261308	14061	10142.5	3432.72	17734.7	24595.6	23660	7456.94	20683.3	48064.1
Ps_176743	14059	14296.7	6443.95	4778.53	9448.36	11461.1	3422.5	25426.9	6083.18
Ps_173561	14046	15363.7	3671.95	6664.9	16785.2	13434.8	4390.25	49831.5	6312.9
Ps_233662	14029	6056.63	1765.73	1440.95	4952.39	4320.04	992.095	4923.21	5941.4
Ps_172745	14018	30518.6	6178.14	1289.05	34598.5	43478.3	74138.3	3503.12	432971
Ps_205900	13976	10571.6	4397.23	41169.6	29394.4	20813.2	13176.6	46871.7	36994.9
Ps_172854	13967	17790.2	5665.51	4113.47	4960.92	7972.34	6373.29	9597.7	4429.22
Ps_261538	13960	14342.3	3094.77	11989.4	15612.2	15470	12638.8	27381.3	28239.7
Ps_206962	13953	117.715	0	0	810.469	0	23.1798	138.183	56.0667
Ps_261147	13942	20968.5	5004.79	102.632	31958.1	24867.6	33310.5	1428.78	625450
Ps_255237	13932	0	0	0	251.672	6.14865	760.297	0	11864.9
Ps_131292	13928	15773.8	2293.55	997.579	6880.45	8221.97	875.037	13558.1	363.361
Ps_207753	13915	7966.65	3307.41	8175.63	19758.4	49463.4	20134	45743.7	42373.8
Ps_132416	13881	10002	968.301	10371.9	17919.9	6526.18	7949.51	35506.7	4230.78
Ps_201970	13877	7613.51	1177.15	14651.7	10629.9	9101.23	8917.27	16999.5	21094.6
Ps_260576	13866	12432.2	5418.69	4267.42	5076.09	19544.1	15420.4	79049.5	14969.6
Ps_261537	13853	7241.37	2236.59	6061.42	8143.08	13765.6	5590.97	21374.3	21225.4
Ps_261542	13845	3489.68	637.94	4675.9	7187.58	7671.06	3718.04	29762.9	4372.91
Ps_198649	13813	18599	2099.88	5991.63	9977.3	9269.7	4777.36	4889.91	13763.7
Ps_141035	13804	4879.48	717.682	1896.63	8578.17	5230.04	4030.97	4270.74	22925.6
Ps_142068	13800	6189.53	243.025	2762.84	4747.64	5174.7	2963.54	4582.89	4109.95
Ps_177096	13799	14562.5	3041.61	17938	9742.69	15847.5	8946.24	24354.2	19839.1
Ps_173469	13793	11574	4712.4	15532.3	15100.3	12705.6	16717.3	40759	38090.2
Ps_176904	13752	16016.8	2680.87	32.8421	26894.8	20749.2	24944.9	1138.06	596139
Ps_248394	13728	269.605	0	1964.37	16435.5	3048.5	192.392	44072.4	364.609
Ps_219002	13717	413.901	174.674	162.158	3130.97	496.811	664.101	1288.29	2270.34
Ps_200645	13707	21097.6	5395.91	6681.32	15509.8	17360.1	7780.3	33249.5	10758.5
Ps_211099	13699	2661.88	524.022	2933.21	1915.27	925.987	3000.63	1342.32	12058.2
Ps_233663	13689	7491.99	1807.5	1730.37	5801.25	4700.03	1382.68	4931.19	7171.65
Ps_261565	13662	5726.27	178.471	1303.42	5796.98	2636.54	9230.2	817.76	80050
Ps_261172	13655	8612.19	2753.01	51.3158	15006.5	13836.9	11848.4	1276.95	172434
Ps_239270	13636	16138.4	21970.9	3062.53	140.766	898.933	427.667	2140.77	2286.2
Ps_226404	13625	9914.65	1860.66	14799.5	10868.8	11501.7	6656.08	22406	16160.5
Ps_152034	13619	11733.5	831.6	2918.84	19720	2300.82	2487.19	22805	13762.9
Ps_172781	13602	24397.4	6064.22	10392.5	7806.09	10130.5	5702.23	25842.5	7806.27
Ps_174717	13557	7370.48	5593.36	2559.63	8113.22	4337.26	3390.05	5580.11	12831.9
Ps_208000	13541	9724.78	2331.52	8456.84	10557.4	8193.69	4338.1	21741.3	4897.2
Ps_256709	13524	17137	1230.31	1980.79	11197.3	2766.89	1198.4	12611.5	2539.62
Ps_137621	13506	21131.8	2111.28	18172	4508.77	9416.04	4896.73	12467.5	22242.1
Ps_213098	13503	11274.1	2365.69	1896.63	15543.9	5831.38	8866.27	3177.68	155578
Ps_248310	13483	7985.64	3.79726	340.737	18308.1	1131.35	4407.64	179624	27913.4
Ps_131871	13471	1120.19	364.537	578.842	2230.92	1997.08	2819.82	2431.67	11829.1
Ps_225356	13457	2984.65	725.277	699.948	10062.6	25919	4287.1	19735.2	4178.83
Ps_177577	13457	5589.57	2840.35	32.8421	28362.1	8223.2	5793.79	260.776	16963.6
Ps_251033	13455	12929.7	3888.39	5710.42	10787.8	12058.7	5260.66	18534.1	7338.32
Ps_219821	13441	4070.66	11.3918	2.05263	6296.06	3171.47	2087.34	687.549	4379.81
Ps_187616	13439	13446.1	1522.7	14419.7	10574.5	6536.01	6442.83	18746.3	14814.5
Ps_261461	13432	11688	2164.44	9828	10949.9	9545.16	9436.5	16906.7	12991.4
Ps_244745	13427	9291.9	1097.41	4162.74	3318.66	1222.35	1966.81	3353.06	15400.6
Ps_261602	13424	11080.4	1556.88	10308.3	8910.89	20573.4	7901.99	21876.1	25399.9
Ps_261429	13405	13294.2	2194.82	8627.21	10553.2	8830.69	13520.8	25976.5	15071.3
Ps_261149	13390	22829.1	1773.32	10.2632	42750.1	23906	21076.2	1833.76	326609
Ps_253062	13385	22464.6	4795.94	5000.21	10352.7	9309.06	3679.79	21854.2	4534.59
Ps_187357	13379	30192	33738.7	15651.3	8680.55	2698.03	37175.8	41267.5	61661.3
Ps_209368	13369	524.022	94.9315	619.895	2947.55	1843.37	658.306	9709.84	2566.88
Ps_177339	13338	20041.9	3618.79	11067.8	18824.2	12503.9	12106.8	26505.1	29466.7
Ps_248388	13335	2001.16	18610.4	788.211	17288.6	3686.73	331.471	19464.3	394.034
Ps_261419	13314	12698	4135.22	9218.37	12971.8	7323.04	3973.02	29517	6395.34
Ps_261335	13314	7966.65	1564.47	4846.26	13185	77939.1	26476	51384.6	26982.8
Ps_175509	13269	11441.1	3258.05	3144.63	13394.1	9056.96	4296.38	19035.6	15117.8
Ps_213797	13267	1765.73	186.066	1167.95	9546.47	2033.97	3037.71	2336.53	14072.1
Ps_261144	13257	14509.3	2855.54	2050.58	36087.2	21148.9	25656.6	8541.84	594390
Ps_129434	13251	10195.6	4127.62	7073.37	9862.12	9820.62	4838.78	20249	10686.7
Ps_177208	13248	5016.18	0	2.05263	2358.89	7.37838	1.15899	4416.54	1028.93
Ps_212554	13220	448.077	72.1479	26.6842	5579.44	1505.19	1153.2	2405.8	2202.11
Ps_176935	13217	32629.9	10700.7	283.263	29121.4	24693	49349.8	1629.32	379753
Ps_227143	13193	13898	3565.63	5301.95	8275.31	9101.23	6383.72	16949.2	6427.24
Ps_176730	13186	40797.8	49.3644	2444.68	3574.59	1993.39	11439.2	989.426	218790
Ps_246439	13165	10457.7	1955.59	9897.79	4517.3	12918.3	9567.46	23113.9	16150.4
Ps_141503	13163	19745.8	1799.9	40948	36833.7	62311.6	10611.7	24515.3	124550
Ps_203940	13153	21093.8	4454.19	3364.26	31062.3	22624.6	55815.8	2617.68	538328
Ps_212553	13146	425.293	68.3507	26.6842	5895.09	1537.16	1205.35	2282.85	2174.98
Ps_178790	13126	20596.3	6223.71	34482.2	29978.8	14264.9	12477.7	63020.3	34934.1
Ps_238040	13119	7491.99	1526.5	4745.69	7106.53	7832.15	5334.83	11900.2	5211.84
Ps_187885	13085	5714.88	1120.19	1623.63	10207.6	5755.14	3094.5	3199.82	34182.8
Ps_261709	13078	998.679	0	0	627.047	242.257	195.869	212.766	468.14
Ps_187640	13067	18280	5152.88	5373.79	7801.83	22726.6	7467.37	13710.4	7099.06
Ps_173556	13066	21230.5	1864.45	12079.7	16900.4	52487.3	9211.65	28866.3	24052.1
Ps_261215	13050	11699.4	2046.72	27813.2	10139.4	11595.1	22231.7	43121.6	36969.3
Ps_244126	13049	15914.3	5737.66	1999.26	4376.53	7828.46	3219.67	17365.5	1268.15
Ps_248446	13046	17869.9	691.101	1703.68	9576.33	1751.14	715.097	13088.8	5636.39
Ps_220161	13046	11570.3	8369.16	16924	5784.19	10573.2	11803.2	23533.8	17945.9
Ps_213989	13039	6713.56	2293.55	5338.9	10391.1	14579.7	5337.15	22541.5	17754.3
Ps_213265	13038	732.871	235.43	5542.11	10284.4	836.216	4189.75	37513	7112.09
Ps_259065	13008	17752.2	3782.07	470.053	16465.3	28993.3	1547.25	8070.95	2725.51
Ps_261203	12994	15003	5281.99	12270.6	17173.4	63757.8	38361.4	74007.8	52335.6
Ps_261258	12978	22779.8	10081.7	58327.6	36121.3	29573.8	14715.7	88429.9	36254.4
Ps_261630	12977	2726.43	201.255	1523.05	10830.4	9677.98	5834.36	3786.57	17089.4
Ps_219275	12970	9595.68	5263	262.737	3958.5	1903.62	1638.81	2291.71	19195.9
Ps_201202	12956	8190.69	379.726	1434.79	21844.3	6357.7	8612.45	3737.5	12081.4
Ps_188259	12927	9781.74	2509.99	821.053	9316.12	10129.3	14277.6	24129.9	69553.5
Ps_261281	12922	9891.86	937.923	3928.74	12199.7	42211.7	8928.86	33805.2	5791.74
Ps_208129	12922	6914.81	0	4.10526	6918.84	0	1.15899	2391.1	15738.8
Ps_172811	12914	9067.86	782.236	25432.1	13965.7	23489.1	13579.9	55445.1	20168.5
Ps_199262	12878	12120.9	5973.09	12482.1	9235.08	16557.1	10122.6	24092.6	16637.8
Ps_224757	12823	15902.9	5532.61	8409.63	10382.5	15120.8	8046.87	26866.3	20671.7
Ps_172789	12807	29425	3656.76	23377.4	11555.6	4461.46	2320.3	43280.7	4089.18
Ps_207924	12799	28988.3	4636.45	7395.63	11265.5	9334.88	3952.16	29168	5417.58
Ps_261481	12792	4006.11	812.614	780	11747.5	3799.87	652.511	30919.9	1205.98
Ps_211021	12769	3231.47	1423.97	1586.68	3429.56	2502.5	1520.59	5695.97	4435.04
Ps_208701	12764	8053.99	846.789	8290.58	3907.31	3261.24	4903.69	7633.19	21571.7
Ps_254880	12762	6911.01	1811.29	866.211	7255.83	7621.87	212.095	17059	607.719
Ps_188277	12756	4583.29	1492.32	0	8.53125	6.14865	93.8782	23.7391	6.31214
Ps_173944	12728	4678.22	1127.79	7767.16	4095	2951.35	2530.08	10092	4287.73
Ps_208130	12706	17296.5	3888.39	3889.74	5336.3	4840.22	2963.54	10344.8	4376.25
Ps_261194	12704	12234.8	873.37	408.474	21400.6	13630.3	11004.6	1396	165235
Ps_246437	12698	5764.24	1982.17	8775	11248.5	13346.3	7014.21	19206.2	13350.6
Ps_172627	12688	16218.1	94.9315	5462.05	38057.9	365.23	8972.9	1746.95	36728.4
Ps_223805	12686	6709.76	2426.45	14442.3	11299.6	12432.6	11906.3	45744.1	10078.4
Ps_261286	12684	16111.8	4780.75	9156.79	7678.12	11940.7	6226.09	21346.1	6852.83
Ps_176971	12683	205310	57737.3	991.421	1211.44	5833.84	4552.51	207.983	9270.47
Ps_261382	12656	6728.74	907.545	855.948	2371.69	3256.33	210.936	16138.4	703.37
Ps_135011	12648	12789.2	4526.33	7931.37	9209.48	14796.1	10320.8	24370.2	12360.9
Ps_129480	12632	7757.8	3333.99	9639.16	4069.41	4283.15	4171.21	28293	12473
Ps_176034	12611	5342.74	372.131	2401.58	3570.33	3439.55	2394.47	10859.8	1026.24
Ps_190149	12607	12253.8	11718.3	8898.16	17015.6	12393.2	3949.84	29614.6	15538.2
Ps_261204	12581	22677.2	1321.45	1800.16	15509.8	74649.5	11157.6	39418.5	18900.5
Ps_261257	12578	8137.53	1048.04	2062.9	15753	11200.4	6331.56	4808.24	63218.8
Ps_173257	12572	7123.66	212.647	16215.8	13342.9	5994.93	11133.3	57047.3	34332.7
Ps_176969	12572	20053.3	3117.55	1545.63	17732.2	26388.8	12993.4	4464.73	302272
Ps_189613	12570	7309.73	1442.96	10062	11393.5	13737.3	6576.11	35364.4	4640.87
Ps_178537	12565	5866.77	1651.81	4823.69	9640.31	8236.73	3778.31	15415.7	11777.9
Ps_172782	12528	13385.3	5426.28	20947.1	9307.59	17496.6	17396.4	65854.7	22844.1
Ps_245119	12523	12504.4	2361.9	9526.27	13040	16977.7	10393.8	23240.8	12764.6
Ps_261208	12511	6888.23	1131.58	2317.42	8292.38	73000.5	32267.4	58925.3	59556.3
Ps_172808	12495	10298.2	3136.54	7247.84	4905.47	28998.3	25444.5	37629.5	52742.2
Ps_208091	12494	9132.41	7279.35	5757.63	28451.7	12111.6	14332.1	50130.5	62864.5
Ps_261876	12471	2965.66	394.915	88.2632	4265.62	4360.62	297.86	13268.1	276.156
Ps_176662	12459	8821.03	2354.3	13689	13061.3	11002.4	5432.19	27517	17911
Ps_261320	12454	7921.08	892.356	15803.2	14004	9888.26	13328.4	23009.4	30464.5
Ps_137200	12448	1215.12	0	677.369	1347.94	1142.42	825.201	2369.31	7764.22
Ps_222238	12442	13962.5	4651.64	7631.69	11807.2	10011.2	4325.35	33624.9	6428.74
Ps_176114	12438	8281.82	2566.95	10363.7	11188.7	9937.45	8134.95	24144.3	15420.9
Ps_131470	12433	15454.8	1044.25	14130.3	13667.1	8654.84	10298.8	7865.98	26591.4
Ps_176518	12425	5426.28	782.236	5379.95	5929.22	5442.78	3453.79	5334.04	13001
Ps_261530	12410	9812.12	2453.03	3173.37	10971.2	5386.22	3635.75	21306.6	4060.87
Ps_187484	12401	14479	8042.6	9784.9	6155.3	11148.7	7273.82	16704.2	10220.5
Ps_173769	12354	8824.83	9200.76	5299.9	6159.56	6422.88	1941.31	10509.7	3119.06
Ps_207444	12327	7195.81	2289.75	20403.2	3263.2	8569.99	12174	43430.2	11641.6
Ps_227425	12310	15853.6	372.131	29477.8	21102	14427.2	12201.8	37958.3	36433.5
Ps_201775	12307	17524.4	6235.1	10922.1	7609.88	11244.7	9066.78	19034.5	7688.03
Ps_175827	12264	3003.63	315.173	3107.68	5737.27	6928.3	2061.84	5350.52	18894.8
Ps_261187	12256	26816.3	1974.58	65.6842	26165.3	23593.6	22423	1695.22	390934
Ps_173240	12171	18701.5	3235.27	7855.42	9601.92	12497.7	5281.52	28133	5286.09
Ps_187388	12162	15318.1	3846.62	5037.16	16422.7	32560.8	27659.3	4282.43	300380
Ps_230858	12157	7780.59	1025.26	5517.47	10732.3	11815.2	6027.91	17446	16680.3
Ps_188084	12156	13917	5266.8	3358.11	31441.9	43357.8	13030.5	25716.7	74844.1
Ps_236743	12149	10077.9	1142.98	7631.69	9380.11	9962.04	4202.5	19113	12045.6
Ps_261333	12142	20995.1	7651.48	9386.69	5856.7	9477.53	7371.18	16623.8	16831.5
Ps_208749	12131	7837.54	239.227	139.579	12993.1	7067.26	7181.1	797.033	133102
Ps_173846	12120	26949.2	7427.44	31029.6	11572.6	17928.2	11661.8	37259.8	21945.2
Ps_203442	12117	53370.5	1758.13	1586.68	62939.3	107585	102372	81527.5	470259
Ps_173580	12097	14684	782.236	108.789	14609.8	6456.08	14016.8	496.75	321243
Ps_214118	12091	459.468	262.011	566.526	9734.16	38827.5	53470	47683.6	45844.3
Ps_210068	12090	125.31	0	0	9943.17	5950.66	4361.28	243.769	20658.3
Ps_222599	12089	9242.53	580.981	19688.8	25917.9	38801.7	20704.2	52807	56138.8
Ps_172661	12078	8695.73	6945.19	3187.74	2414.34	1706.87	5784.52	5712.63	20936.5
Ps_261507	12040	10321	1473.34	5895.16	5438.67	8769.2	6517	12177.6	5756.96
Ps_261358	12034	11725.9	2422.65	3329.37	4798.83	6495.43	3013.37	14508.3	2087.55
Ps_246854	12034	425.293	0	14.3684	635.578	89.7703	398.693	0	7853.91
Ps_261279	12020	14513.1	2555.56	4805.21	4594.08	9789.88	4190.91	14433.2	10318.5
Ps_220446	12015	8904.57	3007.43	7247.84	8940.75	10879.4	3635.75	21832.4	8236.89
Ps_261753	11999	3090.97	296.186	10304.2	6475.22	3960.96	4086.6	16128.1	12008.5
Ps_188245	11998	8209.68	1256.89	19840.7	5878.03	3044.81	7387.4	12847.5	25977.8
Ps_177353	11970	5464.26	265.808	810.79	7085.2	6280.23	5067.1	839.728	166667
Ps_146710	11969	5080.73	1473.34	9273.79	1207.17	290.216	1106.84	9633.31	3920.88
Ps_136175	11952	13882.8	489.847	546	9013.27	4098.69	1806.87	2411.65	19599.5
Ps_261438	11951	5961.7	1454.35	6586.9	2486.86	2159.41	4329.99	100279	22699.1
Ps_248378	11942	1970.78	19035.7	550.105	21298.3	6544.62	416.077	34789.9	418.664
Ps_228917	11934	12280.3	1439.16	496.737	6291.8	9900.56	4947.73	1962.91	52733.3
Ps_251466	11896	6835.07	1477.13	5932.11	12536.7	5147.65	7332.93	10213.3	69228.3
Ps_261490	11890	10753.8	2726.43	8284.42	10757.9	16605	7934.45	17918.3	17242.7
Ps_261381	11888	3577.02	383.523	1315.74	7353.94	13712.7	4734.47	14010.2	10655.7
Ps_208699	11880	6736.34	516.427	4308.47	10604.3	18829.6	14428.3	2046.7	58387.5
Ps_213347	11874	4944.03	508.833	25192	1885.41	1342.87	4605.83	23691.1	34418.6
Ps_219326	11873	4617.47	159.485	2.05263	15919.3	9723.48	669.896	890.926	1693.69
Ps_201168	11873	17881.3	1989.76	4579.42	16017.4	13065.9	7739.74	10446.3	198870
Ps_233665	11872	4522.54	1370.81	1789.9	5123.02	3905.62	1306.18	4760.76	5767.81
Ps_138625	11865	5293.38	1070.83	9741.79	11794.5	4684.04	4472.54	32904.4	10320.6
Ps_261536	11852	1594.85	254.416	6114.79	1164.52	285.297	1495.1	1871.32	2603.99
Ps_200625	11845	7366.68	2589.73	13013.7	13163.7	21910.1	10634.9	27865.1	16587
Ps_147573	11841	8904.57	1287.27	20499.6	13603.1	8852.83	6195.96	28117.2	19730.5
Ps_261470	11837	6030.05	767.047	3312.95	6406.97	5714.56	8948.56	1080.13	15768.7
Ps_173052	11808	9014.7	1788.51	4653.32	4107.8	9009	4290.58	18641.1	12440.1
Ps_173100	11801	7621.1	630.345	2514.47	23478	12559.2	6201.76	7160.72	51346.7
Ps_172722	11790	30161.6	4621.27	34814.7	6999.89	10754	3680.95	11165.9	29100.6
Ps_172723	11787	8262.84	1446.76	16234.3	5873.77	12075.9	14879.1	171681	23450.6
Ps_261447	11776	8634.97	2730.23	6942	14183.2	13975.9	6138.01	24778.2	15439
Ps_230968	11774	9367.84	2441.64	10279.6	12361.8	8435.95	6977.12	23669	17639.6
Ps_150112	11740	15120.7	6835.07	9653.53	5003.58	9102.46	5485.5	23167.1	4247.5
Ps_261393	11731	7993.23	1158.16	667.105	2589.23	3951.12	151.828	10742.5	462.22
Ps_206726	11729	13837.2	1496.12	3208.26	6210.75	4179.85	1597.09	9351.09	7158.31
Ps_172623	11726	11190.5	3011.23	12629.8	15049.1	14904.3	8815.28	30110.6	23035.9
Ps_176180	11704	8365.36	1822.68	10142.1	8147.34	6349.1	8355.16	16544.1	10458.3
Ps_176080	11700	7047.71	1237.91	2613	6308.86	3102.61	2969.33	5695.27	5274.65
Ps_261340	11685	8175.5	4230.15	24830.7	5703.14	23982.2	13286.7	32524.9	28659.4
Ps_187555	11670	3474.49	675.912	5544.16	4977.98	1724.08	3527.97	2854.72	9484.86
Ps_187673	11663	10214.6	1739.15	16788.5	13086.9	10378.9	4692.75	16166.4	34544.6
Ps_134748	11649	8160.31	3318.81	2676.63	15480	13968.5	5838.99	5330.14	81448.7
Ps_156282	11644	8657.75	1898.63	23958.3	11999.2	30316.5	15756.5	81278.4	36708.7
Ps_202030	11633	3660.56	197.458	12106.4	13197.8	11426.7	16822.7	42878.9	27964.8
Ps_175967	11618	19574.9	1837.87	6469.9	8599.5	10003.9	7093.02	20204	18452.8
Ps_178664	11606	6504.71	1883.44	9977.84	2448.47	5354.24	3590.55	16105.1	8111.2
Ps_129503	11592	7081.89	2145.45	5392.26	5720.2	5416.96	6503.09	8386.82	28640.1
Ps_173570	11577	16066.2	250.619	5519.53	18384.8	52423.4	17573.8	77458	41125.8
Ps_172866	11569	10662.7	7040.12	5022.79	38420.5	170951	24955.4	125169	322816
Ps_198677	11567	12849.9	5050.36	10532.1	19331.8	21385	5332.51	37074.5	16398
Ps_261305	11559	10313.4	2084.7	5476.42	7243.03	9272.16	5262.97	19991.5	13964.4
Ps_261418	11539	18621.8	7955.26	4308.47	8740.27	5981.41	2400.27	20535.8	4965.8
Ps_213782	11527	12675.3	8095.76	3719.37	11103.4	7618.18	5020.74	25527.9	6034.53
Ps_261660	11506	9417.2	3390.95	5035.11	10156.5	19412.5	7917.06	11979.4	10712.8
Ps_239583	11503	20858.3	7503.39	10761.9	8313.7	10297.8	6151.92	24548.7	9812.61
Ps_261324	11500	8957.74	1010.07	273	3113.91	7675.97	295.542	10604.1	661.537
Ps_186776	11498	10013.4	1522.7	143.684	25005.1	8095.31	10652.3	1114.68	261742
Ps_208190	11480	9618.46	4385.84	24180	18845.5	5961.73	9218.61	12814.2	52970
Ps_172978	11479	13992.9	5657.92	29412.2	11658	19777.7	16267.6	21370.7	61389.6
Ps_172669	11475	16947.2	4492.16	16926	11274	13222.1	10691.7	27809.7	19852.6
Ps_238467	11470	0	0	361.263	324.188	23.3649	89.2422	684.892	1497.27
Ps_198762	11469	14042.3	1663.2	3103.58	5694.61	5346.87	2142.97	17553.1	3342.78
Ps_261425	11469	8156.51	1013.87	2656.11	3681.23	6512.65	3656.61	12496	4293.09
Ps_235722	11468	49.3644	186.066	1106.37	678.234	443.933	147.192	1306.72	717.212
Ps_186899	11466	10112.1	937.923	12896.7	21097.8	5115.68	5054.36	10210.3	13062.3
Ps_242374	11451	7271.75	1891.04	10753.7	6628.78	11218.8	8086.27	17194	19146.9
Ps_161163	11451	7412.25	1556.88	8848.9	9141.23	13068.3	9350.73	21629	20522.6
Ps_187677	11438	5263	1051.84	10706.5	10207.6	2685.73	1849.75	20853.4	6029.63
Ps_228823	11425	3914.98	1982.17	4534.26	8552.58	4236.42	1974.92	11409.7	21790
Ps_131888	11403	21534.3	6455.34	1479.95	3455.16	1484.28	1123.06	1276.6	12306.3
Ps_172749	11399	19498.9	5365.53	3189.79	8190	6549.54	2435.04	16390.8	3566.45
Ps_131985	11396	49444.1	11334.8	9177.32	3425.3	3122.28	1914.65	12855.6	17147
Ps_137771	11384	13392.9	2593.53	5835.63	7076.67	10674.1	4721.73	21805.1	6793.5
Ps_227619	11373	10693.1	1397.39	23114.7	14353.8	16328.4	15394.9	18778	41460.8
Ps_261364	11345	12193	2031.53	15971.5	10037	22833.6	7598.34	20987.3	17272.9
Ps_261255	11335	6774.31	1947.99	10410.9	19033.2	76641.7	13701.6	79038.9	62619.6
Ps_219632	11312	8710.91	2164.44	3048.16	17992.4	12838.4	4637.12	22868.9	15842
Ps_189241	11300	48510	106676	13124.5	14059.5	11325.8	4575.69	26987.5	20711.6
Ps_177065	11291	11410.8	9352.65	19344	9998.62	9887.03	11526.2	23482.6	17584.3
Ps_177349	11278	7324.91	713.885	14354.1	12805.4	18161.9	18321.3	73303.1	35939.3
Ps_177007	11278	7336.31	10655.1	28531.6	3403.97	43205.3	45914.5	44824.4	53140.5
Ps_238947	11272	8710.91	1173.35	3990.32	9589.12	7925.61	2091.98	18868.4	5360.66
Ps_226243	11237	10803.2	4066.87	1617.47	11393.5	13111.4	3562.74	4244.34	12914.9
Ps_218148	11237	24116.4	12329.7	1947.95	3263.2	1565.45	1009.48	2905.92	15441.9
Ps_173009	11216	8893.18	1230.31	1728.32	3429.56	2657.45	817.088	6654.22	4081.04
Ps_222925	11215	18021.8	2688.46	2617.11	5511.19	5353.01	1176.37	7890.25	5348.27
Ps_199054	11208	30590.7	19947	5020.74	10762.2	8898.33	8184.79	15200.5	18468.1
Ps_135930	11205	9189.37	1537.89	18648.2	12724.4	4830.38	8717.92	19412.1	17099.4
Ps_147209	11199	8065.38	2422.65	1094.05	243247	14140.7	30851.2	20773.7	322365
Ps_130036	11192	9732.38	1891.04	6892.74	8467.27	6705.72	3694.86	15706.8	9036.39
Ps_173861	11180	13476.5	1029.06	882.632	16508	7468.15	8883.66	2743.64	205827
Ps_204199	11173	5646.53	1048.04	3510	10467.8	8188.77	3386.57	15387.2	4326.49
Ps_261702	11168	4628.86	1511.31	6705.95	7605.61	5552.23	3270.67	12224.9	10896.6
Ps_253778	11161	1048.04	0	2.05263	55.4531	22.1351	9.27192	87.5159	23.1961
Ps_188322	11143	8346.38	2316.33	8091.48	11512.9	8231.81	4788.95	24078.7	11411.1
Ps_177354	11139	5240.22	197.458	847.737	7541.62	6108.07	4948.89	826.972	164583
Ps_223871	11106	975.896	83.5397	1315.74	1437.52	1489.2	396.375	4350.82	7760.63
Ps_261570	11104	5114.91	729.074	1999.26	7874.34	6815.16	3719.2	15328.9	21741
Ps_255596	11091	7826.15	869.573	158.053	2550.84	4656.99	2.31798	10474.8	22.0925
Ps_261446	11079	7981.84	991.085	8616.95	8667.75	6183.08	6694.33	11134.4	18346.7
Ps_261332	11078	7837.54	1868.25	8762.69	17442.1	8276.08	6586.54	27988.8	8767.72
Ps_230859	11077	4613.67	1450.55	3906.16	9350.25	8691.73	4312.6	14141.1	13473.4
Ps_261314	11076	6569.26	691.101	160.105	13901.7	3140.73	4711.29	898.19	80780.3
Ps_176949	11061	16381.4	1013.87	114.947	25969.1	31585.6	32749.6	2689.08	371147
Ps_261363	11059	7043.92	994.882	4014.95	9316.12	9862.43	7759.44	11083.5	183043
Ps_177297	11054	5506.03	1758.13	4563	12293.5	28560.5	7556.61	17101.4	56276.1
Ps_261646	11038	6671.79	1275.88	8075.05	5634.89	8706.49	8644.91	15212.2	4987.39
Ps_132464	11031	10203.2	1716.36	1802.21	22488.4	7324.27	8952.04	8578.15	20816.4
Ps_214032	11020	16104.2	1723.96	377.684	16947.3	23469.4	13054.9	2276.48	198995
Ps_172655	11011	16544.7	2183.42	12285	11517.2	7598.5	6618.99	28529.3	18250.4
Ps_176770	11005	7621.1	2684.66	15534.3	11274	12012	20952.2	82498.3	29062.2
Ps_253654	10984	9804.53	953.112	901.105	10915.7	6674.97	418.395	17703.5	979.021
Ps_213449	10979	8786.86	2491	3627	8616.56	6180.62	2213.67	18482.3	3999.14
Ps_224369	10975	1553.08	170.877	578.842	3467.95	17984.8	16269.9	16182.6	5344.63
Ps_232415	10964	12796.8	3823.84	3253.42	10386.8	11656.6	4150.34	22693.6	3573.35
Ps_131304	10938	7898.3	2202.41	11375.7	9162.56	10370.3	8777.03	12276.7	33294.2
Ps_223811	10934	13039.8	827.803	509.053	8834.11	5125.51	4063.42	1110.96	43392.7
Ps_173494	10928	151.89	0	2.05263	40792.2	4552.46	78.8113	8039.95	202.081
Ps_239585	10916	12922.1	4439	5827.42	7068.14	9701.34	5732.36	15939.6	3576.29
Ps_223107	10909	12990.4	2863.13	9924.48	8317.97	5151.34	3419.02	30782	8147.43
Ps_208702	10909	6208.52	865.775	11104.7	3574.59	3221.89	6170.46	9457.39	20955.7
Ps_261615	10906	7423.64	2077.1	1467.63	6249.14	3640	2670.31	5440.16	9675.97
Ps_144295	10897	15280.2	3831.44	3682.42	8616.56	6222.43	3228.95	19030.5	2600.55
Ps_261558	10894	3197.29	159.485	6490.42	6517.88	23291.1	10064.7	8434.13	93650.8
Ps_174369	10870	9219.75	2380.88	10353.5	7221.7	11609.9	7068.68	16933.1	20103.3
Ps_202042	10865	16487.7	854.384	5474.37	12754.2	8194.92	2181.22	20895.8	6283.92
Ps_235228	10860	8919.76	1439.16	2311.26	4048.08	8068.26	3369.18	8872.59	4912.31
Ps_187218	10849	8570.42	1929.01	5648.84	8697.61	19006.7	3720.36	20683.2	10947.6
Ps_142787	10841	0	0	0	102.375	31.973	0	0	125.768
Ps_250724	10838	19939.4	3641.57	4764.16	7699.45	7368.54	3977.65	18672.1	4466.92
Ps_211421	10831	12622.1	5023.77	617.842	19997.2	59664	11293.2	37261.2	77772
Ps_200987	10828	8536.24	573.386	77456.1	836.062	8156.8	19533.6	185118	68921.3
Ps_187694	10822	2946.67	1511.31	30.7895	4240.03	2415.19	2946.15	268.925	40366.2
Ps_172713	10819	3037.81	341.753	4825.74	33839.2	142377	17636.4	37424.4	156572
Ps_207939	10817	20778.6	8179.3	5330.69	7426.45	7346.41	3962.59	23122.4	4419.2
Ps_203441	10812	29603.4	2783.39	2783.37	55811.4	156498	150206	85280	447607
Ps_261795	10806	6816.08	1853.06	4536.32	7251.56	6923.38	2690.02	15497.8	7139.97
Ps_187426	10803	17444.6	4359.25	3770.68	6300.33	5896.56	3595.19	17502.1	4498.39
Ps_173043	10783	5494.64	1112.6	6040.9	5826.84	9334.88	6326.93	21327.8	17276.4
Ps_175329	10776	13309.4	2331.52	6172.26	10595.8	10370.3	4305.65	16627.8	11373
Ps_225245	10763	15606.7	398.712	34.8947	36023.2	74272	3152.45	35332.5	8302.69
Ps_261360	10760	8494.47	2980.85	8448.63	15305.1	13290.9	7597.18	27293.5	14598
Ps_261337	10756	6789.5	2468.22	10435.6	4376.53	10073.9	5048.56	13509.9	12526.6
Ps_219759	10749	2677.07	577.184	43.1053	102273	52001.6	20703	1764.14	1.42228e+06
Ps_250721	10742	20038.1	3607.4	4521.95	8202.8	7313.2	3893.05	18371.4	4699.21
Ps_129573	10734	32265.3	2787.19	3099.47	23094.1	639.46	919.079	38522.2	4721.14
Ps_176733	10733	25726.4	7814.76	19370.7	8680.55	7404.2	8573.05	16172.9	14199.5
Ps_248377	10705	243.025	0	1315.74	15910.8	3782.65	165.736	33217.4	421.49
Ps_129505	10703	7943.87	1689.78	10757.8	6462.42	15522.9	9019.26	14389.6	17511.6
Ps_249090	10698	1021.46	444.279	8518.42	8821.31	4755.37	13389.8	11402.8	19988.4
Ps_177286	10687	7985.64	2042.93	1192.58	10041.3	14787.5	3889.57	5128.36	34280.4
Ps_252255	10665	9538.72	2980.85	7629.63	8326.5	11741.5	8322.71	21722.2	5213.55
Ps_172547	10663	8422.32	842.992	11349	9921.84	10782.3	6780.09	23825.6	19066.1
Ps_174287	10659	3425.13	729.074	5833.58	7558.69	5340.72	1682.85	8576.74	12508.8
Ps_245514	10644	167.079	0	667.105	1330.88	175.851	412.6	911.299	1842.83
Ps_240328	10640	9143.8	3850.42	5876.69	8104.69	3697.8	3140.86	9708.42	17985.8
Ps_177390	10623	38363.7	43585	2021.84	2047.5	6299.91	571.382	6757.5	1297.69
Ps_206730	10622	11475.3	975.896	3037.9	5617.83	4109.76	2089.66	10511.1	6812.5
Ps_173202	10610	1492.32	15.189	242.211	2904.89	12317	18334.1	1273.94	12883.1
Ps_261331	10575	19461	4913.65	7789.74	8100.42	12569.1	4559.47	21967.4	3725.62
Ps_260305	10565	4382.04	786.033	8159.21	7166.25	4433.18	4314.92	17101	16136
Ps_177748	10550	14103	3436.52	4320.79	5903.62	6893.87	1856.7	14042.9	4286.92
Ps_200163	10527	11042.4	968.301	26072.5	12980.3	5051.73	7563.57	24741.3	28517.1
Ps_178509	10508	12504.4	4625.06	98.5263	6850.59	0	0	10223.8	7.89018
Ps_177061	10504	10085.5	1078.42	8382.95	9926.11	21717	9481.7	29856.7	17153.5
Ps_136256	10504	13252.4	5027.57	15858.6	7844.48	8647.46	5009.15	22357.1	52132
Ps_261606	10498	4245.34	303.781	15148.4	9789.61	4547.54	5980.39	33618.2	14524.3
Ps_199599	10496	5806.01	402.51	2325.63	8945.02	10826.5	5122.74	2894.58	48507.2
Ps_187853	10466	4389.63	3489.68	2978.37	6257.67	2943.97	3463.06	11156.3	2668.12
Ps_261368	10461	14251.1	7894.5	6560.21	10894.4	9955.89	5340.63	18258.1	9705.54
Ps_256097	10456	2046.72	167.079	5755.58	4700.72	5183.31	3391.2	5860.73	7857.26
Ps_201306	10446	13510.7	4868.09	13896.3	9222.28	15238.8	17916.8	22771.7	36173.4
Ps_134608	10438	11255.1	3409.94	17414.5	13317.3	10591.7	11083.4	22138.3	26253.2
Ps_172873	10427	8137.53	2266.96	5601.63	9055.92	14601.8	6803.27	21615.4	21887.9
Ps_178419	10423	2088.49	2236.59	49.2632	955.5	191.838	0	1447.91	45.0823
Ps_148343	10414	5171.87	1944.2	7005.63	7729.31	10519.1	6396.47	14420.1	11666.2
Ps_177733	10388	6743.93	960.707	7882.11	18111.8	10560.9	6646.81	19219.3	21064.6
Ps_133642	10381	3778.27	463.266	7894.42	7311.28	9981.72	6795.16	14078.9	14981.2
Ps_261455	10379	15553.6	4940.24	15142.3	9431.3	8531.87	9961.52	32100.1	26716.1
Ps_199104	10362	1230.31	7.59452	39	14238.7	3944.97	2767.67	199.657	30032.8
Ps_207774	10362	2080.9	113.918	15877.1	7754.91	36617.7	14332.1	17738.8	47952.1
Ps_256102	10355	1788.51	155.688	5509.26	4559.95	5081.24	3182.59	5536.36	7388.03
Ps_232969	10343	5460.46	626.548	6742.9	8450.2	10381.4	8051.5	15553	31610
Ps_129618	10339	25874.5	2544.16	15998.2	7072.41	8758.14	8026.01	13086.8	10764.6
Ps_158015	10332	2065.71	186.066	5277.32	4935.33	4851.28	3240.54	5593.4	7342.1
Ps_176188	10306	41.7699	0	0	251.672	18.4459	0	85.5672	61.76
Ps_131221	10306	5942.71	691.101	2103.95	5489.86	6638.08	3416.7	12312.5	7892.34
Ps_172702	10296	12348.7	6136.37	10413	11623.8	5366.54	6205.23	19897.1	12326.9
Ps_261278	10284	10396.9	2202.41	20128.1	3796.41	6665.14	7900.83	8139.33	16100.5
Ps_261306	10275	5016.18	805.019	14243.2	3685.5	9371.77	11850.7	16740.5	75575.5
Ps_187574	10273	7245.17	3823.84	7717.9	4095	7299.68	4277.83	11018	8048.22
Ps_256101	10262	1883.44	178.471	5679.63	4973.72	4854.97	3359.91	5594.64	7321.03
Ps_156426	10254	3383.36	770.844	4269.47	9341.72	12416.6	4593.08	19515.9	23525.3
Ps_187688	10235	17478.8	8748.89	3269.84	11329.5	11574.2	3825.83	19003.9	7056.69
Ps_261315	10231	8718.51	2597.33	5905.42	21161.8	27650.5	10622.1	38963.2	19804.1
Ps_208265	10211	5483.24	1241.7	6605.37	5519.72	5396.06	5954.89	8584.18	29546.6
Ps_243026	10206	6178.14	1040.45	9520.11	9030.33	17080.9	8989.13	15282.2	19875.5
Ps_133346	10193	4439	1435.36	2036.21	2866.5	2773.04	5276.88	3337.3	63144.2
Ps_253742	10191	9618.46	736.668	2081.37	11163.1	5444.01	5297.74	2980.32	47197.9
Ps_258222	10189	4526.33	7678.06	3635.21	2661.75	763.662	2190.49	12726.1	3426.6
Ps_220886	10189	10241.2	1492.32	14877.5	7870.08	15131.8	7102.29	23816.6	24305.4
Ps_177252	10187	12531	13939.7	1262.37	511.875	794.406	812.452	1127.08	1416.79
Ps_177062	10184	10472.8	698.696	8555.37	9687.23	21069	8559.14	30378.3	16090.5
Ps_172647	10178	6322.44	1283.47	4675.9	3250.41	8786.42	5435.66	11302.1	10320.5
Ps_172756	10152	6459.14	2665.68	1995.16	9955.97	10833.9	4807.49	8330.84	77996.6
Ps_227992	10150	8091.96	1875.85	12890.5	9759.75	10956.9	6500.77	15885.6	24445.3
Ps_172324	10137	0	167.079	266.842	136.5	0	0	3096.72	0
Ps_261780	10136	3208.68	956.91	7104.16	5733	8753.22	10819.2	39666.1	16425.7
Ps_200121	10131	2756.81	524.022	3078.95	2904.89	2097.92	1358.34	4511.5	10211.2
Ps_139746	10116	6485.72	269.605	3768.63	7208.91	23973.6	15436.6	13250.7	23038.8
Ps_177428	10107	13632.2	10533.6	5792.53	5404.55	6555.69	1434.83	3517.47	9473.34
Ps_221712	10093	2870.73	1355.62	10339.1	6645.84	91	5604.88	47908.1	9082.01
Ps_261581	10065	9193.17	2396.07	5636.53	9597.66	12824.9	6213.35	18385.3	7522.36
Ps_261390	10040	6854.05	2528.98	6459.63	10126.6	14234.1	8765.44	15654.9	15748
Ps_261666	10028	6588.25	1917.62	3760.42	9235.08	6984.87	2928.77	19182.6	7248.59
Ps_177015	10022	5103.52	884.762	13957.9	17199	26837.6	19690.1	44259.1	72429.7
Ps_187614	9995	5699.69	1974.58	5739.16	18103.3	47613.9	11704.6	33092.4	18081.4
Ps_219757	9981	9329.87	1241.7	121.105	43654.4	30046	35702.7	2357.79	2.69699e+06
Ps_178862	9973	11114.6	1180.95	15942.8	14788.9	4993.93	6523.95	21622.3	25339.2
Ps_200835	9966	35827.1	489.847	22.579	16537.8	987.473	215.572	7946.06	584.739
Ps_254899	9961	3.79726	121.512	511.105	4419.19	65.1757	100.832	273.886	4.94038
Ps_261288	9921	7218.59	1177.15	14150.8	10873.1	4947.2	5724.25	22955.9	16532.2
Ps_173509	9920	10955.1	972.099	9000.79	5737.27	10140.4	10157.4	16497.5	17107.9
Ps_172982	9912	9888.07	3671.95	4337.21	13091.2	12788	4939.62	18803.7	12546.2
Ps_205856	9909	10503.2	1408.78	9023.37	8305.17	33279	13554.4	38257.4	16239.2
Ps_172638	9905	9253.92	2756.81	2947.58	11013.8	6973.8	3216.2	6483.97	38486
Ps_232542	9901	6481.92	493.644	1122.79	12489.8	21082.5	3326.3	43882.5	8180.97
Ps_248312	9888	1989.76	303.781	2409.79	5289.38	7229.58	5534.18	4744.46	38813.8
Ps_177629	9886	6140.17	2206.21	1057.11	11201.5	7031.6	3267.19	5825.3	9851.78
Ps_208218	9881	14448.6	3945.35	4788.79	15590.9	8288.38	3656.61	29111.1	3328.57
Ps_227144	9875	10188	3390.95	7880.05	12331.9	7373.46	2731.74	25173	6712.27
Ps_140493	9866	7347.7	1321.45	13157.4	8032.17	10527.7	9135.16	16494.4	25287.4
Ps_213595	9864	6390.79	1723.96	4296.16	7452.05	7885.03	3785.26	12420	11564
Ps_199182	9847	11820.9	8088.16	19079.2	9482.48	10054.3	5456.52	31926.1	7735.25
Ps_175865	9837	8353.97	2084.7	7153.42	3519.14	2093	3679.79	24588.4	10192.7
Ps_251031	9833	13286.6	3687.14	8210.53	8104.69	9172.56	6671.15	18514	8829.77
Ps_214131	9829	5114.91	5281.99	7036.42	9759.75	11775.9	8387.61	17724.3	18192.5
Ps_158154	9817	3744.1	1089.81	2974.26	5907.89	3931.45	4542.08	4378.28	14237.1
Ps_132425	9815	1469.54	349.348	174.474	3344.25	5794.49	3704.13	1064.01	25852.4
Ps_131065	9808	1310.05	413.901	1876.11	7336.88	10665.4	1211.14	23166.6	787.728
Ps_131166	9806	8953.94	2179.63	3563.37	10369.7	7113.99	3359.91	17256.2	5613.82
Ps_187486	9797	3990.92	1553.08	946.263	10416.7	6041.66	3999.67	2435.21	26893.8
Ps_187236	9786	6284.47	1199.93	6726.48	10851.8	9202.07	4610.46	17798.2	12892.2
Ps_188106	9782	4704.81	0	11628.2	7511.77	16150	11512.2	6422.32	19016.2
Ps_187427	9739	10685.5	2479.61	5618.05	4986.52	6279	4911.8	17580.6	7808.45
Ps_139710	9735	3068.19	353.145	36.9474	2683.08	3.68919	0	2528.22	12589.6
Ps_223870	9733	1761.93	303.781	3567.47	2218.12	1911	2579.91	5498.8	9403.15
Ps_213672	9728	4416.21	918.937	2415.95	8765.86	5643.23	2437.36	6069.96	7890.92
Ps_232643	9728	7522.37	1689.78	5492.84	6526.41	40373.3	18988.9	18318.8	39541.5
Ps_177443	9722	10886.7	3774.48	3715.26	4180.31	4706.18	1527.55	12092.1	1726.5
Ps_219631	9715	22491.2	2297.34	1703.68	12558	8803.64	3034.24	16562.1	8799.99
Ps_213368	9711	941.72	83.5397	0	2627.62	5639.54	12139.3	16.2985	18388.9
Ps_199296	9692	2441.64	178.471	1935.63	1087.73	1639.23	1582.02	1600.27	2367.39
Ps_203585	9686	5244.02	5635.13	95490.5	798133	222525	67448.6	1.26067e+06	160428
Ps_198506	9681	14991.6	5426.28	10332.9	10399.6	9270.93	6508.89	24389.8	20746.4
Ps_253740	9680	12124.7	1086.02	2493.95	8313.7	5994.93	8358.64	2798.21	36047.8
Ps_261444	9677	4294.7	417.699	3323.21	6142.5	3726.08	2542.82	3334.11	21046.7
Ps_261330	9676	2399.87	565.792	86.2105	15462.9	14866.2	6344.31	12559.9	5695.46
Ps_189240	9664	48703.7	106107	11810.8	11704.9	9299.22	3952.16	23225.7	18532.3
Ps_229125	9663	16210.5	2969.46	4544.53	7481.91	2717.7	2064.16	10054.4	3402.68
Ps_175647	9649	432.888	83.5397	3083.05	6820.73	10243.7	1330.52	4336.29	5367.96
Ps_236182	9649	15200.4	3326.4	42333.5	44187.6	65022	12905.4	28831.9	143745
Ps_187060	9644	6216.11	136.701	53.3684	11675	19850.3	11682.6	1750.14	138327
Ps_172850	9638	6333.83	2525.18	5973.16	5579.44	6261.79	3937.09	12150.2	4534.94
Ps_213450	9623	8266.64	2191.02	2619.16	8804.25	5472.3	2717.83	15737.1	3083.1
Ps_186978	9622	1454.35	140.499	4.10526	656.906	1.22973	0	301.168	34.7168
Ps_172355	9602	4541.52	1226.51	8341.9	10348.4	5158.72	3070.16	5492.24	18236.7
Ps_211822	9600	5255.41	1769.52	4199.69	9746.95	9251.26	7443.03	18172	31764.1
Ps_219836	9598	2069.51	250.619	3577.74	5890.83	3486.28	4260.45	1368.01	18042.5
Ps_261547	9590	7066.7	1685.98	2255.84	5796.98	6756.14	4310.28	14989.5	7805.1
Ps_172891	9584	6337.63	1161.96	8181.79	5549.58	8699.11	5198.07	14905.5	18570
Ps_130074	9583	4951.63	5190.85	8190	12366	14052.1	3854.8	28691	10350.1
Ps_212887	9578	10814.6	3603.6	5418.95	6888.98	5332.11	3851.32	18657.2	2660.09
Ps_214030	9556	18545.8	6626.22	2530.9	12656.1	15343.3	5502.88	27669.2	7553.39
Ps_208833	9545	7875.52	3622.59	3813.79	5050.5	8277.31	3097.98	14590.9	4265.87
Ps_250402	9538	2920.09	26.5808	7699.42	2913.42	5273.08	4629.01	5494.72	5287.78
Ps_131276	9538	9223.54	2023.94	3891.79	6812.2	5619.87	2387.52	12863.8	6908.41
Ps_172658	9537	4963.02	679.71	5455.9	7891.41	13213.4	28536.7	6308.94	32159.8
Ps_261230	9532	10742.4	842.992	85611.2	45996.2	22114.2	13722.4	43641.2	32834
Ps_132449	9531	13510.7	5281.99	9813.63	3574.59	4275.77	3522.17	16543.7	7590.26
Ps_261534	9522	4184.58	2274.56	11463.9	10561.7	40993	15434.3	43903.2	19371.4
Ps_212886	9521	11069	3573.22	5591.37	6291.8	5216.51	3942.88	18618.7	2862.33
Ps_173446	9479	14539.7	5376.92	6184.58	10779.2	8311.75	3330.94	16971.5	7060.04
Ps_228265	9476	18458.5	1621.43	3571.58	6462.42	7054.96	3672.84	14184	5828.23
Ps_172977	9471	7237.58	3725.11	2873.68	10310	5001.31	4354.33	10576.5	9558.61
Ps_254435	9470	2187.22	79.7425	7247.84	1087.73	136.5	2180.06	2139.18	2025.7
Ps_144492	9470	5285.79	0	997.579	2580.7	514.027	90.4012	3309.48	15064.2
Ps_157184	9470	5832.59	618.953	12997.3	11683.5	5847.37	6948.15	20082.4	19714.2
Ps_241915	9468	4480.77	1849.27	2600.68	6671.44	4027.37	2673.79	14279.4	1902.39
Ps_225139	9456	5414.89	1040.45	11872.4	3284.53	16530	7637.74	3551.84	23795.6
Ps_199947	9455	6060.43	1173.35	1416.32	7985.25	14705.1	7378.13	4005.18	28521
Ps_261440	9452	4393.43	1617.63	7541.37	15113.1	44001	10723	144457	12508.9
Ps_205866	9446	5521.22	1473.34	10776.3	22569.4	28993.3	10726.5	36698.2	18798.4
Ps_187610	9443	4602.28	1036.65	9189.63	3352.78	4195.84	3307.76	8420.13	6743.93
Ps_137194	9435	1921.41	0	8013.48	396.703	31.973	214.413	545.114	811.131
Ps_203628	9430	1120.19	258.214	636.316	4692.19	5364.08	5448.41	7770.67	21407.4
Ps_228262	9420	10693.1	2247.98	2399.53	5417.34	6890.18	1537.98	11191.6	4067.05
Ps_261862	9411	9553.91	1355.62	19448.7	7115.06	6285.15	5675.57	20876.8	17739.1
Ps_228211	9409	8600.79	3345.39	5737.11	4517.3	4559.84	3116.52	11706.2	9195.4
Ps_246298	9406	13290.4	3390.95	7925.21	126284	9452.93	6599.29	29743.7	87091.3
Ps_205990	9397	6273.07	3121.35	2916.79	1838.48	1167.01	246.865	3543.33	939.364
Ps_213196	9385	8316	6637.61	10850.2	12186.9	11414.4	8923.06	19673.2	17639.5
Ps_261652	9384	6041.44	675.912	9606.32	9776.81	7972.34	5057.83	13856.4	29778.7
Ps_261276	9376	18568.6	1799.9	7340.21	10020	13195	7104.61	20669.7	14939.1
Ps_176686	9369	12268.9	2472.02	15117.6	16857.8	92456	11668.7	70995.3	54532.7
Ps_177227	9365	1617.63	18.9863	14869.3	4427.72	66.4054	10335.9	8930.52	1741.56
Ps_215941	9353	9876.67	1511.31	24303.2	9473.95	3215.74	6111.35	13477.1	30806.5
Ps_173296	9345	3.79726	0	0	8.53125	0	0	0	30.3333
Ps_261439	9345	5703.48	1272.08	9099.32	5852.44	9664.45	8150.02	15899	14071.5
Ps_176073	9298	7199.6	2772	4897.58	8996.2	13271.2	6150.76	17163	13448.1
Ps_187308	9282	3527.65	2536.57	174.474	198441	200817	71281.4	6933.78	149395
Ps_177608	9276	5897.14	820.208	2489.84	7439.25	5045.58	4324.19	2510.86	43318.8
Ps_261930	9274	6960.38	6800.89	3249.32	7524.56	5549.77	3559.26	12090.5	9046.07
Ps_208221	9272	10294.4	2361.9	4836	14012.6	7059.88	3471.18	25525.1	3474.66
Ps_252868	9267	12713.2	2445.44	1248	6662.91	9721.02	1539.14	10882.8	8706.2
Ps_157561	9265	7579.33	1841.67	5334.79	12950.4	7797.72	3359.91	17801.9	7787.54
Ps_172970	9243	10191.8	4655.44	8220.79	12152.8	6585.2	5471.59	21202.2	16647.9
Ps_261383	9236	8703.32	2175.83	18077.5	24267.1	7043.89	10560.7	50917.4	45145.9
Ps_227851	9233	12785.4	1723.96	20996.4	3881.72	7873.96	3837.42	11544.5	13582.1
Ps_208220	9232	16199.1	5179.46	8089.42	8637.89	8250.26	3844.37	21037.3	5409.88
Ps_176138	9227	13563.8	2411.26	3602.37	2128.55	3712.55	4284.79	7316.97	2172.48
Ps_188368	9215	1029.06	26.5808	420.79	563.062	72.5541	201.664	1072.87	107.244
Ps_261778	9209	7545.16	1317.65	4425.47	8736	16587.8	5643.12	14903.9	11284.3
Ps_176124	9208	2768.2	2153.05	646.579	2324.77	3357.16	483.299	9234.35	273.619
Ps_204926	9208	18511.6	3945.35	104.684	22991.7	5419.42	1493.94	28693.9	3547.39
Ps_187217	9201	12162.6	5300.97	1149.47	6360.05	14828.1	13581	16022.1	7365.61
Ps_203894	9199	5107.31	1131.58	1724.21	4645.27	4331.11	2470.97	5022.6	9408.16
Ps_253653	9179	8334.99	1135.38	1030.42	11913.9	4645.92	545.884	16061.8	1598.85
Ps_201038	9162	8357.77	140.499	43866.8	3625.78	4558.61	5308.17	67047.5	32517.6
Ps_198474	9131	6956.58	907.545	5221.9	17804.7	5876.88	6278.25	20847.2	14998.3
Ps_224654	9116	9124.82	1799.9	1677	2717.2	5121.83	1604.04	9881.33	1741.49
Ps_213329	9115	31114.7	11019.6	593.211	6470.95	1317.04	559.792	1038.32	590.226
Ps_177427	9103	9291.9	2339.11	3349.9	4888.41	4637.31	2811.71	10644.7	3599.46
Ps_261385	9096	40019.3	3398.55	4244.84	10395.3	7752.22	5215.45	22050.8	4493.34
Ps_218549	9085	3607.4	3797.26	7937.53	2712.94	3098.92	4325.35	7260.45	9888.85
Ps_261594	9074	2779.59	470.86	2582.21	1761.7	3813.39	1102.2	3429.24	8400.84
Ps_246992	9074	3607.4	341.753	747.158	14341	12731.4	5287.31	1608.24	135271
Ps_226021	9070	4704.81	744.263	5203.42	8531.25	8780.27	5286.15	8453.61	13493.5
Ps_200813	9065	4955.42	1382.2	2580.16	3502.08	4643.46	4488.77	4841.9	46252.1
Ps_248381	9051	455.671	5278.19	1537.42	9269.2	2543.08	113.581	22390.3	249.814
Ps_261373	9040	9983	3231.47	7668.63	13347.1	8119.91	4696.23	18241.4	17332
Ps_217659	9039	8699.52	2373.29	4487.05	6449.62	7068.49	2929.93	14809.5	8869.24
Ps_261395	9025	4693.41	1161.96	1196.68	16857.8	10683.9	3344.85	4746.23	44691.5
Ps_219621	9020	12098.1	3060.59	6755.21	6539.2	4944.74	3964.9	20399.4	8603.83
Ps_261179	9014	50792.1	3816.25	301.737	18295.3	127974	41501.1	21684.3	51676.5
Ps_220163	9003	6626.22	3785.87	7949.84	3630.05	5496.89	7117.36	10416.7	13760.8
Ps_129592	8993	5680.7	1454.35	2376.95	7763.44	9746.84	7071	2148.21	34874.9
Ps_219756	8987	3147.93	588.575	36.9474	65404.8	39058.7	18254.1	1597.25	1.41881e+06
Ps_261457	8985	6573.06	1336.64	7707.63	23021.6	24492.5	10522.5	19133.6	47322.1
Ps_220050	8979	46311.4	3299.82	4287.95	5067.56	3515.8	2919.5	10136.8	3047.11
Ps_206407	8978	5889.55	512.63	1662.63	7980.98	4201.99	10682.4	9732.51	25147.2
Ps_261170	8977	5893.35	580.981	22466.1	14302.6	29476.6	25349.4	86737.3	76470.7
Ps_261640	8975	6986.96	786.033	13853.2	10399.6	10428.1	6908.74	21019.4	25613.6
Ps_261687	8957	9329.87	2396.07	11168.4	12950.4	8274.85	6176.26	18730.4	16750.1
Ps_189233	8954	3299.82	831.6	9610.42	9819.47	7267.7	5173.73	17146.4	36023.1
Ps_223185	8951	44667.2	14084	15842.2	13300.2	13625.4	11715.1	30286	20138.9
Ps_151761	8951	5502.23	421.496	13067.1	9000.47	6611.03	6909.9	21992.5	25784.2
Ps_146440	8950	1868.25	106.323	2988.63	5387.48	5312.43	2548.62	9588.66	5045.07
Ps_261213	8944	15914.3	4465.58	9897.79	44516.1	35769.2	17592.3	31934.5	57442.2
Ps_212864	8930	4271.92	1477.13	5698.11	15548.2	19023.9	4462.11	31212.5	13187.7
Ps_147675	8929	5718.67	1769.52	4778.53	264.469	4354.47	5963	91312.1	13393.5
Ps_176507	8927	4754.17	2168.24	7346.37	4709.25	5994.93	6717.51	21684.1	12658.4
Ps_256711	8909	4928.84	2050.52	2500.11	2410.08	4648.38	2042.14	10387.1	721.1
Ps_252549	8906	4306.09	10434.9	2760.79	6389.91	721.852	611.947	6236.31	479.454
Ps_261475	8897	4480.77	7362.89	720.474	9913.31	42056.8	10669.7	31293.1	10581.2
Ps_230420	8893	10302	569.589	1599	4474.64	3210.83	1733.85	8424.38	2278.03
Ps_172330	8893	4214.96	417.699	5320.42	4444.78	4061.8	5837.83	8953.2	3543.04
Ps_201016	8882	12489.2	4514.94	15626.7	13466.6	6429.03	6018.64	18844.4	28086.3
Ps_178767	8875	6451.54	1370.81	7219.11	9392.91	9381.61	6260.86	15470.3	14741
Ps_200551	8874	1142.98	0	5784.32	8616.56	8428.57	8719.08	24094.2	9799.25
Ps_219629	8873	5019.98	1241.7	2701.26	6210.75	5291.53	2773.46	15682.5	8524.06
Ps_235227	8870	14915.6	4404.82	9737.69	4508.77	8922.92	6321.13	10477.5	12481.7
Ps_213453	8868	6223.71	1959.39	2773.11	7857.28	5415.73	1495.1	15856.5	3175.7
Ps_223223	8847	3436.52	660.723	2329.74	17254.5	21587.9	11518	22410.5	24057.5
Ps_248385	8843	205.052	7.59452	12418.4	62470.1	5140.27	390.58	245753	934.836
Ps_135326	8840	6542.68	1332.84	7215	8313.7	5943.29	3623	16136.8	5701.08
Ps_176342	8836	6819.88	2699.85	4677.95	8266.78	7600.96	3218.52	16523.7	17568
Ps_199627	8826	23607.6	3755.49	3746.05	2998.73	4123.28	1343.27	5874.37	4316.07
Ps_207742	8811	3501.07	322.767	9308.69	3877.45	17640.5	3372.66	22506.1	2239.22
Ps_261529	8807	7909.69	2525.18	4138.11	6901.78	6019.53	3849.01	13261.1	3071.58
Ps_175037	8805	14684	2593.53	11461.9	7046.81	834.987	339.584	3772.57	897.675
Ps_203193	8804	11251.3	824.005	3973.9	6031.59	4312.66	2664.52	4585.37	19785.7
Ps_241034	8801	4670.63	0	749.211	2921.95	212.743	146.033	2611.66	12539.6
Ps_136014	8795	6147.76	934.126	1596.95	5651.95	5049.27	2142.97	4309.36	13672.3
Ps_172612	8780	4765.56	129.107	18871.9	13509.2	11244.7	4116.73	5928.58	12624.5
Ps_261677	8778	14103	4252.93	7065.16	4832.95	8476.53	6898.31	17438.9	9981.65
Ps_206015	8775	6831.27	110.121	0	13202.1	3017.76	4870.08	810.142	45156.4
Ps_205232	8774	440.482	3.79726	0	2444.2	2068.41	17.3849	6303.27	44.3913
Ps_189610	8769	7974.25	1716.36	10252.9	11461.7	10515.4	5451.89	17729.6	11223.9
Ps_178270	8759	68.3507	0	0	3809.2	0	1.15899	840.613	92.578
Ps_209480	8751	736.668	394.915	4.10526	4764.7	1615.87	0	5482.15	34.7168
Ps_261663	8726	19339.4	2407.46	135.474	34.125	0	83.4473	63.7768	195.212
Ps_261350	8724	7784.38	1845.47	13693.1	11167.4	7888.72	6466.01	25173.2	27620.5
Ps_208837	8723	9181.77	2194.82	4267.42	5374.69	6234.73	3470.02	13741.1	3957.36
Ps_155476	8721	4947.83	3869.41	5509.26	6074.25	7639.08	4267.4	12972.4	6112.6
Ps_258949	8715	1841.67	949.315	796.421	2418.61	2154.49	666.419	7117.67	828.468
Ps_229844	8711	16897.8	2335.31	5018.69	6999.89	6440.1	2880.09	18414.8	2698.99
Ps_129665	8710	14019.5	7435.04	3961.58	14626.8	7400.52	3928.98	19845.2	7378.6
Ps_248305	8705	7154.04	2639.1	32953	4227.23	25614	20949.9	39842.2	47210.1
Ps_208246	8696	2707.45	854.384	3245.21	3237.61	1840.91	2160.36	7650.56	930.979
Ps_219835	8688	2654.28	307.578	4448.05	3826.27	2586.12	3735.42	1447.91	16759.4
Ps_140853	8687	208.849	159.485	0	0	23.3649	5592.13	137.12	501.64
Ps_262121	8655	1537.89	524.022	3349.9	2644.69	923.527	505.32	3195.57	2083.87
Ps_239630	8654	5650.32	2191.02	6769.58	6001.73	7389.45	3724.99	12165.4	9674.19
Ps_241116	8647	3899.79	854.384	4287.95	5886.56	12444.9	23008.3	37955.2	28685
Ps_261656	8638	8699.52	2012.55	7297.11	15437.3	20657	11863.4	18957.5	33555.7
Ps_248395	8630	459.468	5673.11	905.211	11154.6	3084.16	98.5142	65577.1	126.655
Ps_224700	8618	4442.79	3387.16	9134.21	13351.4	14748.2	10371.8	22726	33528.1
Ps_208695	8610	9891.86	1910.02	11880.6	4683.66	19239.1	25467.6	52388.2	10099.2
Ps_177209	8601	3493.48	751.857	338.684	1283.95	4486.06	27.8158	13266.5	194.305
Ps_245528	8600	8980.52	888.559	3770.68	5118.75	5292.76	2512.69	11531.9	5280.77
Ps_172615	8597	4283.31	1439.16	5437.42	8714.67	10023.5	7321.34	24347.3	11577.1
Ps_131594	8593	4401.02	789.83	825.158	4850.02	21619.9	4484.13	27445.8	17648.8
Ps_261409	8591	960.707	163.282	3331.42	857.391	8294.53	8520.89	13230.5	2016.93
Ps_177869	8580	7594.52	1492.32	7680.95	8492.86	12180.5	7817.39	16175.9	20432.4
Ps_187941	8565	2745.42	543.008	53.3684	716.625	1545.77	3166.36	404.097	56102
Ps_239735	8555	2992.24	292.389	484.421	2759.86	1063.72	868.084	6123.1	192.18
Ps_138837	8555	5665.51	3694.73	2337.95	2900.62	2384.45	1534.5	7419.72	3393.18
Ps_257097	8551	3379.56	1374.61	7717.9	5843.91	3323.96	4839.94	17715.6	3668.65
Ps_199704	8546	3808.65	2194.82	4907.84	13726.8	10072.7	6736.05	30002.2	8634.65
Ps_261478	8535	9504.54	4833.91	10741.4	9951.7	8456.85	5912.01	18316.9	15240.7
Ps_211136	8529	5361.73	1685.98	5111.05	6283.27	11297.5	4896.73	12241.4	7104.07
Ps_261609	8527	8228.66	1659.4	7875.95	4841.48	6317.12	4324.19	11526.8	8335.37
Ps_261559	8525	1283.47	307.578	2931.16	2973.14	4479.91	3241.7	10184.8	8809.13
Ps_213075	8525	3880.8	877.167	4967.37	6650.11	6167.1	6160.03	14622.6	11573.9
Ps_248448	8512	11376.6	3542.84	4792.9	1552.69	4695.11	3087.55	12331.1	3293.99
Ps_261934	8511	8308.4	975.896	2294.84	4794.56	2843.14	1234.32	10559.7	910.402
Ps_222745	8510	7355.29	1678.39	5304	5332.03	6533.56	3991.56	12890	8104.67
Ps_199089	8504	3428.93	322.767	3222.63	10531.8	9693.96	14483.9	11345.9	15984.2
Ps_261353	8494	6675.58	15.189	139.579	5566.64	546	6738.37	14512.4	15015
Ps_139054	8488	4385.84	87.337	7498.26	4713.52	6100.69	4310.28	10409.1	17868.6
Ps_188367	8472	1070.83	18.9863	1235.68	925.641	77.473	327.994	2753.56	189.034
Ps_189482	8469	2137.86	326.564	2678.68	3241.88	2648.84	1790.64	7779.88	2971.38
Ps_258948	8455	2999.84	934.126	1089.95	2683.08	3118.6	668.737	9245.33	1061.89
Ps_261544	8454	6117.39	3485.88	10688.1	6581.86	7984.64	5116.94	18996.4	13823.4
Ps_153137	8451	2559.35	197.458	4665.63	1036.55	1168.24	1865.97	1930.13	3047.79
Ps_187662	8449	11422.2	1902.43	5733	6236.34	8003.08	4251.18	11529.1	9540.61
Ps_177793	8435	3512.47	1287.27	285.316	12976	2731.23	931.828	1558.46	14617.9
Ps_187627	8435	5536.41	3220.08	16275.3	9738.42	13367.2	11875	21736.2	48776.8
Ps_261386	8427	6155.36	1910.02	11289.5	5869.5	5873.19	5901.58	13457.3	12019.7
Ps_208028	8425	5414.89	1249.3	225.79	2056.03	1001	928.351	476.377	4964.61
Ps_199688	8425	4613.67	1720.16	164.211	4406.39	5693.65	8741.1	113.735	106750
Ps_159060	8424	7564.14	1211.33	12451.3	9981.56	5801.87	3944.04	18937.1	13555.3
Ps_188226	8408	7340.1	1321.45	10131.8	6577.59	12781.8	11768.4	19884.7	14353.7
Ps_261329	8403	6854.05	2225.19	9216.32	4653.8	9170.1	7733.94	11580.3	9683.8
Ps_261392	8403	7207.2	1386	5390.21	9981.56	7529.64	8744.58	12568.8	28612.1
Ps_176268	8402	9500.74	4264.32	5609.84	9708.56	9483.68	3136.23	16435.6	9803.7
Ps_175410	8401	7678.06	1101.21	4996.11	11721.9	10158.8	5257.18	15902	13933
Ps_136135	8397	6204.72	1420.18	5673.47	9230.81	8750.76	9902.41	7816.55	27945.4
Ps_176173	8395	7826.15	3823.84	7481.84	5630.62	4171.24	5375.4	6067.83	41567.7
Ps_176285	8387	3136.54	641.737	10782.5	8744.53	9010.23	8853.52	15697.2	48380.6
Ps_187200	8376	5859.17	1682.19	9513.95	6168.09	7524.72	5210.82	13734.7	14458.7
Ps_261531	8374	6474.33	3702.33	3489.47	5259.52	7152.11	2847.64	13084.3	9681.44
Ps_202313	8364	1492.32	861.978	6227.69	3715.36	5955.58	5765.98	2491.37	23447.6
Ps_261312	8363	7461.62	1287.27	6178.42	5016.38	9898.1	7892.72	13400.2	19109
Ps_261463	8360	12960	2073.3	4944.79	6854.86	5425.57	1828.89	14268.8	2600.66
Ps_217681	8355	6345.22	1594.85	2613	4666.59	5086.16	1686.33	9834.91	3221.09
Ps_178459	8352	4849.1	770.844	1794	8104.69	5699.8	4684.64	4232.12	67952
Ps_129433	8351	9572.89	1894.83	55.4211	23593.2	19083	20340.3	835.299	346885
Ps_141955	8349	3136.54	220.241	7087.74	5549.58	5441.56	4690.43	5582.95	18769.5
Ps_132494	8348	3011.23	410.104	17431	1902.47	4470.07	7492.87	54265.2	13063.5
Ps_175584	8338	9128.61	983.49	1350.63	6014.53	18262.7	4751.86	51183.2	6457.12
Ps_177156	8334	7526.17	1583.46	205.263	11956.5	15569.6	6869.33	20038.7	18556.8
Ps_213263	8330	721.479	110.121	2906.53	16465.3	378.757	2898.63	48653.2	7961.73
Ps_261142	8329	1970.78	2297.34	7104.16	5007.84	4649.61	5794.95	9939.43	16896.1
Ps_201036	8328	7655.28	1556.88	3204.16	6035.86	6362.62	1464.96	16834.6	2436.09
Ps_129420	8321	7043.92	892.356	4766.21	5878.03	11778.4	5765.98	15025.6	16123.3
Ps_139836	8315	5270.6	353.145	1752.95	2904.89	2934.14	1591.29	5319.34	6427.36
Ps_230419	8309	6455.34	3858.02	9257.37	14358.1	9481.22	7178.78	21707.5	16335.4
Ps_172358	8308	7150.24	2175.83	2444.68	12984.6	8047.35	3724.99	18143.3	11874.7
Ps_186852	8308	10051.3	2472.02	741	7806.09	7600.96	7124.31	1407.34	97031.7
Ps_261816	8307	0	0	0	72.5156	1229.73	931.828	0	0
Ps_129571	8301	7362.89	1765.73	8959.74	4043.81	3609.26	3995.04	7272.15	7158.32
Ps_172670	8296	4340.27	1230.31	6172.26	7695.19	21762.5	8323.87	71413.7	18629
Ps_139055	8294	4427.61	212.647	7539.32	4730.58	6094.54	4134.12	11334.6	18444.4
Ps_199334	8268	6052.83	432.888	6.1579	7870.08	7276.31	5686	572.219	54894
Ps_187660	8263	12003.1	2001.16	5137.74	5754.33	7946.52	4141.07	11501.1	7332.99
Ps_130330	8257	2631.5	1822.68	13210.7	5860.97	11285.2	2753.76	9844.48	24713.7
Ps_172860	8243	9079.25	3516.26	7212.95	7742.11	7433.72	3935.93	19261.5	9018.2
Ps_186989	8241	1701.17	148.093	827.211	6364.31	18239.4	15829.5	8293.99	14315.3
Ps_261388	8230	10013.4	1818.89	44989.6	7136.39	1276.46	7439.56	26579.3	12061.6
Ps_225327	8227	10207	4173.19	4727.21	16183.8	11791.9	5604.88	33012.1	8500.36
Ps_261459	8218	6766.72	2020.14	6827.05	13995.5	10942.1	5145.92	24044.7	19395.5
Ps_200064	8210	5057.95	1317.65	4959.16	4099.27	3653.53	2464.01	11037.3	7887.68
Ps_261564	8210	7404.66	1963.18	4938.63	6645.84	7642.77	3792.22	14412	7946.75
Ps_229154	8208	5327.56	827.803	5297.84	17864.4	7568.99	4632.48	7197.56	42905.1
Ps_129635	8197	6284.47	1237.91	10041.5	5971.88	6735.23	4629.01	10543	12523.5
Ps_208340	8191	12363.9	3706.13	2262	7110.8	6442.56	1970.28	12800.2	1895.79
Ps_187811	8179	896.153	159.485	32.8421	255.938	3337.49	1918.13	14287.4	1187.89
Ps_222314	8179	1674.59	0	209.368	11026.6	14488.7	8455.99	2201.72	2709.59
Ps_178048	8177	3698.53	3.79726	8126.37	4333.88	1463.38	970.075	3589.92	1307.52
Ps_135476	8172	569.589	94.9315	876.474	1322.34	712.014	1221.58	2502.88	1062.34
Ps_186854	8172	5881.96	3489.68	8029.9	6620.25	9252.49	8364.43	18899.5	9116.56
Ps_261434	8172	6432.56	842.992	4969.42	8288.11	12028	5609.51	14030.2	16832.7
Ps_225858	8163	1921.41	645.534	1586.68	3736.69	4060.57	2171.95	5634.5	4351.63
Ps_200040	8162	6755.33	892.356	342.79	8134.55	3837.99	1065.11	1413.9	12689
Ps_175487	8145	4731.39	1116.39	2220.95	4180.31	3485.05	1668.95	6728.27	3792.46
Ps_219803	8142	5866.77	239.227	0	25086.1	6988.56	3753.97	818.646	20216.8
Ps_189399	8130	4142.81	3.79726	2.05263	5805.52	2629.16	462.437	427.836	56.8093
Ps_172810	8129	543.008	121.512	0	45356.4	48900.2	72815.9	3595.06	146724
Ps_223030	8126	1036.65	884.762	1662.63	1949.39	489.433	1097.56	9733.4	6545.93
Ps_261449	8125	11327.2	2039.13	4955.05	22714.5	8945.06	3340.21	26824	10500.6
Ps_201969	8119	4750.37	2339.11	4661.53	4542.89	6025.68	4783.15	15462.5	6014.52
Ps_252489	8101	2958.07	258.214	3549	1889.67	641.919	1066.27	1042.93	1954.96
Ps_261707	8100	5843.98	2342.91	4351.58	9994.36	6404.43	3138.54	14324.8	11033.9
Ps_261669	8093	421.496	812.614	90.3158	22266.6	3312.89	250.342	11587.7	5263.62
Ps_189650	8089	7700.84	2320.13	5706.32	7806.09	5614.95	1935.51	10106.3	4744.82
Ps_251946	8089	3660.56	653.129	480.316	11734.7	6174.47	2978.6	6388.13	13316.3
Ps_261479	8085	6341.42	2422.65	7516.74	8757.33	21948.2	10962.9	57336.2	19860.3
Ps_143564	8082	3626.38	573.386	8122.26	7217.44	5260.78	3635.75	15672.3	8741.94
Ps_261648	8077	6550.27	1640.42	3109.74	5728.73	9555	4143.39	12874.8	9176.74
Ps_172792	8066	38887.7	10943.7	9444.16	7324.08	7722.7	5355.69	15983	9994.13
Ps_129988	8049	9971.6	1556.88	2996.84	9653.11	13971	15232.6	8087.78	72480
Ps_261415	8048	13298	3774.48	6227.69	7230.23	6409.35	1996.94	14041.2	5265.84
Ps_247537	8036	4598.48	1389.8	14830.3	6040.12	6221.2	5114.62	15237.7	17829.5
Ps_201286	8035	729.074	11.3918	26.6842	82006.6	24477.8	14771.3	3587.97	254419
Ps_137282	8034	6618.62	3345.39	13877.8	6193.69	6382.3	5440.3	14116.5	13788.4
Ps_240687	8021	9371.64	3463.1	9819.79	8335.03	5426.8	5294.27	22142.6	14843.3
Ps_261309	8021	4431.4	262.011	7389.48	10105.3	18431.2	6361.7	13220.9	27093.6
Ps_227708	8019	5840.19	668.318	7693.26	7255.83	7616.95	6231.89	13589.1	16693.4
Ps_153498	8011	3470.7	30.3781	125.211	1318.08	121.743	365.082	263.079	11003.6
Ps_245651	8007	5999.67	1222.72	3846.63	435.094	4558.61	6751.12	78119.3	11142.2
Ps_213451	8001	6273.07	1644.21	2159.37	7609.88	4524.18	2065.32	13792.3	2752.13
Ps_261436	7993	15754.8	5874.36	5416.9	6082.78	10233.8	4367.07	15429.4	8769.13
Ps_261636	7986	3603.6	1382.2	5162.37	4986.52	5460	3937.09	6936.96	4397.44
Ps_261311	7973	5137.69	592.373	28186.7	5191.27	5820.31	4639.44	17106.5	12970.9
Ps_173470	7967	9960.21	8908.37	5767.9	5361.89	5731.77	2210.19	11520.9	4468.13
Ps_220818	7960	5278.19	1116.39	9222.48	6360.05	8242.88	5157.51	16517.3	12359.9
Ps_172704	7960	9147.6	1674.59	9029.53	15373.3	3985.55	12361.8	6916.95	76489.6
Ps_131167	7959	1473.34	334.159	1036.58	550.266	24.5946	93.8782	304.888	378.976
Ps_172372	7954	269.605	60.7562	4.10526	2137.08	5473.53	1287.64	1718.78	1716.04
Ps_187873	7952	9284.3	778.438	22379.8	14375.2	12336.7	10765.9	45417.9	34047.6
Ps_208832	7947	9162.79	2787.19	3003	5596.5	5678.89	2603.09	14148	2684.27
Ps_178549	7945	20239.4	3174.51	5823.32	10186.3	7431.26	2370.13	17960.3	5844.85
Ps_162807	7939	5213.64	1446.76	4817.53	2691.61	1970.03	4382.14	2313.86	29669.2
Ps_178546	7937	3804.85	425.293	8440.42	7460.58	2979.64	8462.94	4708.85	20641.3
Ps_261739	7935	6766.72	554.4	10616.2	5882.3	10339.6	6185.53	27407	6809.12
Ps_241588	7930	6299.65	1089.81	10704.5	6769.55	9365.62	6918.01	16617.4	9963.96
Ps_138698	7927	4495.96	250.619	2140.9	6069.98	9569.76	1798.75	14649.3	5928.64
Ps_227618	7923	6307.25	778.438	23016.2	6923.11	7019.3	12177.5	32526	19570.9
Ps_187326	7919	1298.66	167.079	100.579	4261.36	1341.64	171.531	13560.2	187.786
Ps_209254	7913	5597.16	440.482	3489.47	3766.55	4904.16	4688.11	9257.38	5524.39
Ps_220425	7897	3911.18	1074.62	2604.79	4483.17	5911.31	2943.83	8463.53	7042.26
Ps_173965	7897	7248.97	1150.57	3177.47	20487.8	11586.5	3354.12	5631.14	47887.7
Ps_214130	7894	6686.97	4002.31	6116.84	11948	12984.7	8595.07	17176.2	15839.6
Ps_187471	7894	2939.08	470.86	2005.42	11739	9288.15	17882.1	23078.7	48308.9
Ps_213720	7893	7199.6	436.685	1625.68	2823.84	2642.69	3241.7	1617.98	9568.01
Ps_261575	7889	4769.36	1758.13	3019.42	12711.6	6106.84	3961.43	24817.1	9109.83
Ps_261483	7887	7370.48	2642.89	7758.95	6402.7	4206.91	4363.6	17343.2	10044.8
Ps_261621	7881	6747.73	2168.24	3637.26	7609.88	7700.57	3456.11	15715.5	11671.7
Ps_162806	7874	5118.71	1458.15	4723.11	3276	1754.82	4232.63	2349.47	28046.7
Ps_255150	7873	7905.9	1142.98	7303.26	5101.69	6574.14	4974.39	10442.7	6714.37
Ps_178510	7872	24587.3	15944.7	1935.63	3335.72	2803.78	3559.26	3015.76	18488.6
Ps_261394	7868	10408.3	2437.84	15460.4	8467.27	7921.92	7485.92	14508.9	19700.6
Ps_261954	7868	4264.32	550.603	9074.69	6006	3185	4289.42	13867.9	39465.3
Ps_177744	7866	26.5808	455.671	724.579	563.062	6425.34	244.547	7108.45	441.85
Ps_208834	7861	8517.25	1522.7	2296.9	4500.23	4906.62	2353.91	12386.3	2408.33
Ps_172329	7861	5623.74	634.142	15035.5	6888.98	892.784	3124.64	2183.82	10345.2
Ps_244378	7855	7879.31	2532.77	8850.95	11410.5	15883.2	8276.35	16420.9	26834
Ps_261914	7851	1716.36	277.2	190.895	5340.56	2609.49	79.9703	6604.44	290.812
Ps_213235	7842	2696.05	2688.46	31733.7	5353.36	6465.92	8730.67	104428	13338
Ps_206425	7841	269.605	83.5397	0	2985.94	26639.6	3336.73	3238.8	1175.46
Ps_131857	7839	5038.96	641.737	929.842	4977.98	2058.57	244.547	18544	608.606
Ps_172328	7828	5806.01	2175.83	7746.63	4837.22	7096.77	2607.73	12286.8	9441.12
Ps_244508	7824	5547.8	2004.95	3961.58	6522.14	4861.12	3314.71	14507.8	10481.8
Ps_261367	7820	13351.2	3877	8442.48	6748.22	12100.5	6076.58	21918.3	6018.67
Ps_222600	7816	4833.91	1670.79	18892.4	9798.14	8804.87	8068.89	19351.6	27819.9
Ps_229359	7814	5019.98	816.411	10564.9	12400.2	4687.73	6432.39	21915.3	15390.3
Ps_129474	7806	2456.83	148.093	6137.37	1881.14	3084.16	2147.61	4232.83	4875.05
Ps_200102	7779	5745.25	1294.87	11359.3	10229	7093.08	4438.93	22399.5	12551.5
Ps_211787	7775	1670.79	159.485	2077.26	349.781	15.9865	389.421	1081.72	976.7
Ps_175703	7774	5244.02	2722.64	4883.21	8057.77	6060.11	4688.11	16381.2	9210.05
Ps_207660	7770	5350.34	1720.16	13342.1	4875.61	13260.2	9397.09	31162	13655.2
Ps_172783	7763	12223.4	1188.54	5203.42	7622.67	6315.89	7635.43	976.67	97504.4
Ps_228261	7758	11691.8	2889.71	3105.63	5767.12	5473.53	2658.72	11127.5	2737.37
Ps_261472	7758	4666.83	827.803	1687.26	4197.38	9145.5	3512.9	8218.17	6547.87
Ps_172957	7757	7522.37	2559.35	4478.84	8249.72	6729.08	3191.86	14896.1	8001.21
Ps_261554	7754	8046.39	1260.69	2093.68	4414.92	5091.08	2938.04	4195.45	14968.4
Ps_174387	7732	5319.96	0	0	12319.1	2565.22	11589.9	1554.03	22764.8
Ps_196927	7731	7260.36	3652.96	9544.74	10160.7	7083.24	6352.42	14592.5	13268
Ps_177429	7730	10472.8	7248.97	4376.21	4244.3	5282.92	921.397	3107.17	7521.33
Ps_261639	7721	10583	3155.52	10232.4	6151.03	7175.47	4340.42	15710.2	7222.61
Ps_223322	7710	8316	1682.19	10610.1	8616.56	8815.93	6996.82	21010.4	13208.8
Ps_176637	7709	17497.8	4632.66	3596.21	7797.56	7452.16	2352.75	10112.2	8783.51
Ps_133339	7705	3888.39	1606.24	3914.37	5280.84	11997.2	5752.07	9680.43	6505.81
Ps_145968	7698	4666.83	1230.31	4914	5677.55	5217.74	3448	9714.09	12138
Ps_222601	7692	4693.41	1530.3	16554.5	8940.75	7974.8	7416.38	18646.9	24677.8
Ps_222759	7691	2437.84	1515.11	5624.21	4905.47	5223.89	4426.18	9385.29	14806.1
Ps_199123	7689	6037.64	987.288	18.4737	5340.56	3482.6	7833.61	582.672	50457.1
Ps_261825	7684	10533.6	1541.69	5663.21	6718.36	5878.11	2162.68	16612.6	6510.2
Ps_139024	7683	1017.67	0	738.948	5093.16	6591.35	12846.2	14047.4	19904.1
Ps_204381	7681	12242.4	3402.34	6683.37	5639.16	5413.27	5183	5699.16	6950.79
Ps_140538	7677	5654.12	888.559	3349.9	7469.11	3416.19	2693.49	9985.32	3739.01
Ps_261982	7650	3907.38	763.249	3596.21	3723.89	5260.78	2166.15	9357.12	12771.3
Ps_225287	7649	0	0	0	55.4531	71.3243	30.1337	107.18	101.211
Ps_204029	7648	8240.05	1146.77	8385	7110.8	8210.91	7160.24	19714.8	8756.06
Ps_172295	7643	2965.66	379.726	2941.42	2546.58	2934.14	2509.21	2812.73	7102.32
Ps_247132	7640	10955.1	782.236	940.105	1795.83	5292.76	515.751	9064.98	572.682
Ps_141369	7640	2965.66	315.173	53.3684	3229.08	269.311	75.3344	1413.72	2762.73
Ps_176380	7638	5019.98	592.373	2389.26	4828.69	3394.05	3182.59	8532.8	3823.58
Ps_213658	7635	1720.16	216.444	4.10526	45565.4	23409.1	9006.51	1683	37109.8
Ps_176257	7634	16647.2	15378.9	3848.68	14716.4	5951.89	3707.61	9553.05	27602.4
Ps_176748	7632	7693.25	2912.5	18640	1565.48	3203.45	8575.37	19092.3	32587.8
Ps_261456	7630	11418.4	3212.48	5158.26	5430.14	4770.12	2876.61	15721	3747.09
Ps_199625	7630	19639.4	3227.67	3107.68	2896.36	3408.81	1535.66	6199.81	3963.89
Ps_205483	7628	18743.3	151.89	13518.6	24830.2	71829.8	48878.1	52572.3	27141.3
Ps_226179	7619	5544	1488.53	4819.58	4687.92	2947.66	3051.62	16809.8	5058.93
Ps_232284	7617	8122.34	1112.6	12744.8	6965.77	8207.22	7247.16	13265	23099
Ps_257893	7610	213440	3770.68	18307.4	14707.9	84325	15382.1	144506	29160.2
Ps_132331	7606	5111.11	3637.78	6092.21	6351.52	7364.85	3990.4	18156.5	8109.88
Ps_219273	7604	5798.42	4719.99	316.105	2418.61	2548	1776.73	2078.24	12432.8
Ps_217680	7599	4887.07	1249.3	3317.05	4722.05	4830.38	2158.04	11247	2742.2
Ps_253693	7597	10704.5	603.764	4290	5477.06	4427.03	2701.61	11262.1	3456.9
Ps_173014	7586	3960.54	1454.35	6689.53	1484.44	2196.3	4480.66	3370.6	7056.19
Ps_261897	7571	6151.56	2259.37	6896.84	4747.64	10908.9	5361.49	9375.54	9656.87
Ps_202043	7568	5244.02	455.671	2475.47	9427.03	6072.41	1850.91	16777.7	3826.75
Ps_132268	7564	6694.57	6785.7	3216.47	9162.56	5434.18	5177.21	6135.86	65452.6
Ps_129472	7563	4344.07	934.126	8524.58	2627.62	6372.46	7002.62	76570.4	23071.7
Ps_231882	7563	1416.38	991.085	675.316	6786.61	1630.62	57569.4	96344.2	70585.3
Ps_258778	7554	2194.82	243.025	8943.32	4120.59	8599.5	8989.13	7798.13	9213.99
Ps_230733	7551	3850.42	854.384	798.474	5306.44	3032.51	1973.76	5240.5	4901.25
Ps_230599	7551	5760.44	4051.68	4587.63	6470.95	9685.35	10403.1	41297.2	17875.7
Ps_234945	7549	2627.7	132.904	833.369	3301.59	9069.26	11062.6	9296.17	8241.53
Ps_176890	7548	713.885	432.888	4107.32	163565	40551.6	25285.7	212929	43021.9
Ps_189648	7547	789.83	117.715	4704.63	7750.64	3212.05	1335.16	8381.69	2032.09
Ps_261473	7546	7017.34	2194.82	8454.79	4858.55	5853.51	4426.18	16710.2	7282.06
Ps_212830	7543	5707.28	436.685	408.474	1087.73	1965.11	83.4473	7493.59	129.811
Ps_254434	7543	1363.22	201.255	4368	1411.92	1031.74	1854.38	1554.2	1527.4
Ps_261794	7542	1063.23	182.268	90.3158	1437.52	7672.29	3850.16	584.266	13242.6
Ps_210067	7540	87.337	0	2.05263	5413.08	4449.16	3496.67	191.507	11092.3
Ps_177723	7538	4044.08	1211.33	2949.63	6560.53	5380.07	3210.4	5870.12	19415
Ps_187773	7536	850.586	178.471	195	6483.75	3369.46	3188.38	1136.29	431.216
Ps_173039	7530	2965.66	1336.64	69011.5	6581.86	1634.31	3724.99	13900	25507.4
Ps_220090	7529	6292.06	2623.91	4909.9	4773.23	6643	3705.29	13537.3	6484.14
Ps_225302	7524	3964.34	645.534	3267.79	6142.5	6397.06	1062.79	13531.8	1880.19
Ps_177575	7522	4552.91	2149.25	7272.48	5767.12	5870.73	5476.23	14108.3	7086.85
Ps_261347	7511	21579.8	7784.38	5930.05	2973.14	5479.68	2606.57	11672.2	3997.03
Ps_187833	7508	5832.59	645.534	1594.9	10651.3	4106.07	5001.04	608.36	53123.3
Ps_198507	7502	6854.05	2255.57	1859.68	5024.91	17863.1	8671.56	11722.9	6147.7
Ps_199817	7491	4849.1	717.682	3214.42	2636.16	2557.84	3816.55	2798.21	4053.29
Ps_239829	7491	2885.92	1879.64	8327.53	7042.55	5512.88	4094.71	13331.8	14608.1
Ps_201777	7478	7138.85	691.101	1096.11	55406.2	13806.2	10888.7	3522.6	142324
Ps_204333	7471	6702.16	1461.95	2705.37	4931.06	6001.08	1635.33	12171.3	4205.2
Ps_188536	7461	1340.43	2722.64	548.053	3830.53	106.987	165.736	883.308	459.208
Ps_177118	7460	4530.13	5574.38	8885.84	3263.2	7175.47	9346.1	8930.87	14358.9
Ps_198845	7454	3763.08	296.186	5279.37	9687.23	9315.2	4944.25	15236.8	13508.9
Ps_141385	7452	19510.3	2134.06	6371.37	3689.77	13143.4	2754.92	6962.3	5172.34
Ps_261420	7447	7100.88	3231.47	2007.47	2712.94	8569.99	2718.99	7932.41	7074.26
Ps_200716	7446	2680.87	1055.64	1830.95	3561.8	3448.16	2778.1	3502.59	10658.8
Ps_174812	7442	9857.69	1074.62	14302.7	14554.3	6387.22	7455.78	11198.1	14840.1
Ps_177119	7439	6261.68	2377.08	6948.16	16687.1	24474.1	9533.85	8794.46	25896.8
Ps_200034	7423	6033.85	721.479	238.105	1113.33	0	0	16182.8	366.187
Ps_261857	7420	6607.23	2008.75	7449	9230.81	6269.16	5828.56	16736.3	16097.5
Ps_226765	7413	1135.38	37.9726	2142.95	1010.95	105.757	472.868	308.432	851.933
Ps_255153	7412	7856.53	1074.62	7128.79	4858.55	6924.61	4733.32	9619.66	6791.08
Ps_187754	7410	8771.67	4625.06	6338.53	19263.6	21115.7	7659.76	21759.6	24384.2
Ps_254865	7405	5426.28	2498.6	6831.16	9047.39	6417.96	3203.45	13499.4	16814.2
Ps_199738	7404	6759.12	975.896	6297.47	11222.9	6553.23	5180.69	17587.9	19593.3
Ps_261406	7395	5506.03	1006.27	15450.2	2695.88	2972.26	6571.47	91797.1	6159.89
Ps_173730	7392	7579.33	543.008	205.263	22816.8	6954.12	5266.45	717.134	194854
Ps_261514	7385	30780.6	7772.99	283.263	1177.31	409.5	414.918	1864.23	13123.5
Ps_261701	7384	8350.17	1594.85	9723.32	8727.47	6697.11	3911.59	17411.4	11868.7
Ps_222328	7377	6132.57	1997.36	706.105	17275.8	9449.25	3439.88	2329.98	61044.6
Ps_202391	7375	1249.3	7.59452	7492.11	2887.83	3406.35	6183.21	15771.5	2425.26
Ps_261304	7373	19320.5	14972.6	10220.1	6415.5	7535.79	6880.92	14902.7	21321.5
Ps_261768	7360	5111.11	698.696	4712.84	5523.98	5710.87	4044.88	11750.9	6491.24
Ps_220509	7346	5927.52	1951.79	5238.32	8868.23	7305.83	4460.95	15005.6	7159.31
Ps_261497	7327	6664.19	5270.6	5316.32	7353.94	4269.62	3308.92	13146.2	10464.8
Ps_261645	7323	5585.77	3064.39	10981.6	12924.8	6623.33	6271.29	37077	15281.9
Ps_187687	7321	14106.8	1701.17	1995.16	4393.59	3111.22	1240.12	9089.96	834.069
Ps_173223	7321	6330.03	1067.03	12943.9	6978.56	4210.6	5834.36	18641.8	18641.9
Ps_145214	7314	2711.24	189.863	1484.05	2789.72	17673.7	4706.66	8419.6	12450.6
Ps_219274	7313	5369.33	5927.52	416.684	2354.62	2883.72	1991.14	2522.9	13122.4
Ps_200831	7309	6356.61	1025.26	1796.05	4214.44	3826.92	2972.81	9672.99	5870.96
Ps_261599	7307	10791.8	892.356	4.10526	7976.72	3936.37	536.612	525.627	296.99
Ps_261297	7300	11038.6	330.362	41.0526	13918.7	8647.46	8650.7	353.43	149873
Ps_217174	7287	4887.07	1423.97	7752.79	7844.48	5175.93	3788.74	18578.2	8026.68
Ps_201511	7280	8281.82	634.142	281.211	8539.78	4743.07	6384.88	272.291	99312.3
Ps_247095	7267	1097.41	0	2356.42	2307.7	1938.05	1649.24	4194.21	5709.92
Ps_261293	7264	50651.7	6394.59	94.4211	2815.31	12479.3	9866.48	2140.24	22669.6
Ps_213340	7260	7624.9	163.282	825.158	6087.05	730.46	121.694	7506.35	2642.43
Ps_176562	7253	1161.96	360.74	954.474	964.031	2685.73	1573.91	1505.49	7023.81
Ps_207992	7251	8809.64	30431.2	63777.3	16013.2	50280	32464.5	84085.1	34455
Ps_172746	7243	19704	1925.21	266.842	97422.6	615846	140422	80870.4	130704
Ps_137017	7233	2472.02	3.79726	106.737	6266.2	1002.23	1745.44	2709.45	1072.05
Ps_261855	7224	6838.87	1746.74	8705.21	7358.2	4199.53	4004.31	13441.8	11586.4
Ps_261496	7217	5004.79	432.888	2021.84	3745.22	3032.51	3395.84	9494.24	2145.83
Ps_261178	7215	13081.6	1367.01	49.2632	12941.9	19074.3	12438.3	2169.3	159267
Ps_213336	7214	2544.16	1249.3	4263.32	4184.58	12642.9	3295.01	33563.6	17193.2
Ps_176368	7212	4917.45	1518.9	15304.4	9742.69	3248.95	1678.22	9211.49	10316.6
Ps_219328	7211	2996.04	30.3781	4.10526	11751.8	6309.74	576.018	691.624	1265.75
Ps_222822	7210	1260.69	0	1373.21	12323.4	5168.56	1746.6	7664.73	1885.07
Ps_261408	7208	15276.4	4480.77	10215.9	10723.8	9493.52	6807.91	24353.5	19397.6
Ps_188287	7205	15697.9	2642.89	628.105	16699.9	33087.1	6103.24	37455.7	7008.74
Ps_173566	7200	2247.98	1860.66	1412.21	7797.56	3526.87	1030.34	9345.42	5566.7
Ps_173782	7199	4989.6	744.263	886.737	11606.8	1848.28	54586.1	104641	51938
Ps_187139	7182	9333.67	3242.86	5129.53	10792	6630.7	2326.09	16247.5	6753.82
Ps_204865	7179	5874.36	2179.63	10238.5	6748.22	5082.47	4126	6435.61	20184
Ps_199705	7178	3170.71	1944.2	4622.53	11640.9	8159.26	5488.98	25153	7483.75
Ps_218989	7173	22840.5	159.485	5047.42	68966.6	275.46	25708.7	20794.8	14263.2
Ps_186848	7173	8961.53	3060.59	31516.1	15484.2	80730.5	53788.7	113402	37037.9
Ps_227036	7172	6090.81	937.923	5269.11	6095.58	10988.9	5091.44	15001.4	14051.1
Ps_207769	7158	23524	5384.51	17116.9	14771.9	9337.34	2524.28	13218.3	8160.91
Ps_217778	7157	5255.41	337.956	6145.58	7870.08	1410.5	3453.79	8099.3	10088.3
Ps_173034	7145	3565.63	87.337	1180.26	14285.6	12168.2	2238.01	14135.9	1941.4
Ps_219334	7140	7066.7	1336.64	4125.79	9392.91	9222.98	8902.2	6469.62	73142.9
Ps_248383	7139	121.512	0	6106.58	8689.08	1816.31	110.104	61409.1	209.476
Ps_203564	7131	3261.85	246.822	2859.32	5263.78	1877.8	4107.46	6141	23442.3
Ps_217319	7130	4890.87	565.792	8159.21	9486.75	10698.7	6753.43	25052.9	11347.9
Ps_261971	7128	3144.13	675.912	1691.37	10655.5	2712.78	990.936	9429.04	6423.26
Ps_136868	7121	3941.56	827.803	5353.26	4632.47	2300.82	2824.46	9587.07	8858.4
Ps_261782	7118	2969.46	561.994	3711.16	2503.92	2845.6	4406.48	7320.33	7571.35
Ps_143368	7114	394.915	26.5808	979.105	2627.62	4781.19	8352.84	5118.26	1965.44
Ps_224474	7114	6611.03	394.915	552.158	5076.09	3505.96	2358.54	1329.39	16474.8
Ps_200697	7113	5528.81	8752.68	10579.3	10574.5	8492.52	7073.32	20997.6	15183.1
Ps_253661	7104	3808.65	402.51	925.737	4483.17	4142.96	537.771	12145.6	1543.76
Ps_175286	7100	6087.01	2570.75	4010.84	5664.75	4732	8433.97	3265.73	69596.7
Ps_240140	7090	1165.76	463.266	26.6842	4013.95	882.946	0	7768.19	267.812
Ps_205434	7079	20076.1	14422	7951.9	10821.9	3285.84	8026.01	11608.1	24579.8
Ps_261119	7074	6238.9	8870.4	5864.37	49195.5	5092.31	4434.3	113248	23625.7
Ps_172323	7065	15.189	0	426.947	72.5156	0	0	1532.41	142.188
Ps_247743	7062	1777.12	87.337	3887.69	9580.59	14226.7	1948.26	10799.2	30147.9
Ps_176317	7047	5342.74	1215.12	7923.16	8544.05	10024.8	6937.71	16639	20476.8
Ps_173635	7045	4176.99	1226.51	6283.11	4832.95	6988.56	6194.8	12576.6	36560
Ps_178426	7041	565.792	41.7699	2354.37	4679.39	1556.84	3675.16	31327.9	4476.2
Ps_172921	7039	4913.65	1955.59	2559.63	9802.41	4690.19	4502.68	6052.24	13454.9
Ps_172603	7036	3.79726	0	147.79	912.844	0	0	468.582	86.1215
Ps_207443	7035	4211.16	391.118	12393.8	3915.84	7541.93	14182.6	30997.6	19444.4
Ps_252857	7030	5187.06	1105	10267.3	8492.86	3778.96	4357.8	15834.2	12227.7
Ps_241194	7027	972.099	888.559	10222.1	5733	1148.57	625.855	92487.7	714.809
Ps_255148	7014	7294.54	975.896	7141.11	4704.98	6585.2	4908.32	10083.5	6139.03
Ps_220159	7013	4009.91	1883.44	3996.47	5639.16	3833.07	4256.97	14911.4	8946.37
Ps_162458	7013	2832.76	1879.64	5355.32	15160	3237.88	6807.91	25581.4	17197.2
Ps_138150	7012	6633.81	1564.47	7658.37	11218.6	12458.4	7825.5	18431.3	22855.7
Ps_129468	7011	3717.52	1591.05	7048.74	4568.48	7051.27	6946.99	6526.31	14585.2
Ps_204563	7005	5589.57	2206.21	9684.32	4926.8	6031.83	6685.05	8986.86	12234.7
Ps_261317	7005	10339.9	372.131	367.421	3152.3	681.27	9516.47	1838.72	91421.8
Ps_258780	7000	2585.93	535.414	5201.37	9004.73	7988.33	4867.76	16406.2	12851
Ps_240785	6984	2798.58	151.89	6225.63	8578.17	3353.47	3197.65	6163.67	17999.5
Ps_201438	6984	4651.64	1192.34	2976.32	11888.3	11865.7	8868.59	2979.26	116884
Ps_204131	6980	7560.34	1993.56	4263.32	6014.53	7297.22	3024.96	13441.5	7004.84
Ps_132663	6979	3633.98	1648.01	2713.58	3476.48	939.514	1913.49	1619.22	7712.52
Ps_213885	6979	2942.88	1473.34	6186.63	6193.69	7393.14	4252.33	19298.9	12201.1
Ps_201812	6968	8380.55	1492.32	1796.05	4892.67	5284.15	2287.85	8621.91	3075.18
Ps_176643	6965	8399.54	1959.39	4944.79	4376.53	4021.22	6572.63	7802.73	9475.32
Ps_256004	6960	429.09	767.047	1077.63	2218.12	3276	429.985	7311.12	1225.63
Ps_204526	6956	2673.27	767.047	3645.47	5826.84	4798.41	3968.38	7545.32	13072.7
Ps_213224	6956	5494.64	975.896	5763.79	7533.09	6833.61	3814.24	11927.5	14812.8
Ps_246424	6953	4685.82	569.589	14725.6	5583.7	4395.06	8174.36	22757.7	25111.3
Ps_178255	6952	3804.85	1442.96	3666	4427.72	5076.33	3315.87	11795.7	4232.67
Ps_230729	6947	5365.53	1401.19	3255.47	2567.91	6341.72	4744.91	7855.17	7337.86
Ps_261588	6945	4176.99	383.523	12155.7	9021.8	3822	4341.58	15279.9	15693.6
Ps_230602	6940	3520.06	1367.01	3282.16	9896.25	8335.11	3631.12	17714.5	14474.8
Ps_222848	6937	5487.04	3527.65	457.737	3092.58	6131.43	1375.72	520.312	4442.86
Ps_213886	6936	2901.11	1370.81	6506.84	6325.92	7667.37	4540.92	18135.3	12675.6
Ps_243730	6929	4032.69	1173.35	4404.95	7562.95	24808.6	11469.4	163809	17911.6
Ps_233301	6928	5168.07	2722.64	3503.84	8104.69	6916	1920.45	13245.6	8368.3
Ps_261880	6926	899.951	0	125.211	8753.06	8428.57	724.369	5703.95	2141.85
Ps_177367	6923	6652.8	1207.53	5507.21	4483.17	6815.16	3851.32	11963.8	6687.5
Ps_200794	6918	5604.76	1207.53	4677.95	4013.95	3004.23	3969.54	5398.53	9684.61
Ps_200930	6917	1887.24	561.994	1574.37	6526.41	5868.27	1090.61	8888.89	1095.48
Ps_248390	6916	41.7699	30.3781	164.211	13261.8	2645.15	35.9287	8658.05	171.665
Ps_250606	6914	2304.94	0	289.421	1646.53	29.5135	773.046	549.012	11454
Ps_140063	6913	793.627	227.836	1360.9	4896.94	2823.46	892.422	1554.74	10843.9
Ps_223914	6912	4890.87	561.994	964.737	5895.09	2181.54	1558.84	1502.65	6246.21
Ps_215510	6910	2517.58	37.9726	9600.16	2294.91	12077.2	12630.7	26261.7	18375.1
Ps_200821	6901	10681.7	2570.75	3444.32	6121.17	5330.88	4044.88	15431.1	7752.49
Ps_143437	6900	10438.7	4325.08	19116.2	21741.9	24040	12637.6	90192.9	61887.7
Ps_139911	6897	6751.53	998.679	11063.7	10258.8	9541.48	7004.94	14996.6	20428.6
Ps_261561	6890	7218.59	2980.85	1619.53	8953.55	13818.5	4944.25	25923	17568.4
Ps_141430	6887	5278.19	1291.07	6714.16	5297.91	5929.76	6841.52	14249.9	15285.2
Ps_225857	6883	1416.38	417.699	1543.58	3062.72	3194.84	1806.87	4952.09	3076.75
Ps_144551	6874	5156.68	2149.25	6619.74	7093.73	5301.37	3690.22	10837.1	13579
Ps_201556	6866	7097.08	713.885	396.158	11316.7	2991.93	1004.84	1171.19	32647.1
Ps_225859	6862	1682.19	527.819	1404	3378.38	3346.1	1755.87	4414.59	3188.91
Ps_204190	6853	4708.6	2263.17	5447.69	4615.41	6057.65	4533.97	11763.6	4914.12
Ps_131249	6850	3261.85	975.896	5223.95	4466.11	5718.24	3709.93	7531.51	15531.2
Ps_235937	6848	1932.81	368.334	90.3158	1480.17	1115.37	0	5271.33	133.741
Ps_174191	6848	30662.9	3542.84	1989	4295.48	3926.53	1116.11	10551	2547.5
Ps_188089	6846	11107	2453.03	2473.42	5357.62	6003.54	2782.73	11232	4908.08
Ps_203690	6835	3584.61	1321.45	5570.84	5144.34	3833.07	3650.82	10788.4	9161.44
Ps_242055	6833	1051.84	60.7562	334.579	12741.4	5327.19	754.502	177.512	1409.91
Ps_187743	6829	14418.2	3087.17	6991.26	6116.91	5548.54	3610.25	14566.4	9445.73
Ps_217658	6827	698.696	0	4031.37	12455.6	6116.68	9296.26	4374.38	42431.1
Ps_135490	6826	3542.84	3497.28	3668.05	7294.22	9787.42	5151.71	11595	18331.2
Ps_176751	6821	9341.26	668.318	652.737	13790.8	39876.5	5316.29	50444.6	5968.52
Ps_187771	6818	713.885	110.121	1453.26	3229.08	5473.53	3240.54	6595.58	867.703
Ps_129478	6814	3349.18	2715.04	8446.58	9691.5	7142.27	5276.88	18034.5	14917.6
Ps_235943	6811	1701.17	451.874	49.2632	1812.89	1045.27	0	5165.21	93.8776
Ps_217991	6810	8410.93	3649.17	8676.48	9870.66	12090.7	10695.2	20131.1	16826.4
Ps_257543	6803	2274.56	315.173	3856.9	7123.59	6294.99	9036.65	48481	19373.8
Ps_189605	6801	9812.12	3823.84	3267.79	5886.56	6331.88	6986.39	7673.76	23695
Ps_200938	6800	5426.28	1556.88	2337.95	2064.56	6880.34	3263.72	7825.59	5856.79
Ps_212289	6796	2092.29	899.951	975	4457.58	4709.87	1780.21	1894.35	4633.51
Ps_131204	6794	2889.71	292.389	2025.95	7763.44	3711.33	3267.19	9359.95	3313.8
Ps_176058	6794	626.548	372.131	369.474	1510.03	1897.47	2512.69	960.018	4857.91
Ps_202702	6786	8859.01	3049.2	2463.16	3979.83	2126.2	1243.6	10228.4	4719.31
Ps_241033	6781	2654.28	3.79726	3124.11	3898.78	1613.41	1036.14	4234.96	14856.3
Ps_135675	6777	1465.74	0	201.158	10288.7	11818.9	7651.65	2369.48	2561.81
Ps_256370	6777	21006.4	4598.48	1332.16	11239.9	20505.7	8108.29	2681.46	39104.7
Ps_261979	6773	3539.05	1234.11	2994.79	7968.19	6329.42	2553.25	13085.6	8227.78
Ps_172916	6773	8004.62	1985.97	5338.9	104427	117166	23637.6	65034.6	271647
Ps_131215	6772	8118.54	3117.55	2387.21	7494.7	5153.8	2076.91	12456.8	6871.22
Ps_159087	6764	25130.3	3614.99	3904.11	4457.58	4008.92	4120.21	11838	4998.98
Ps_156239	6755	1754.33	144.296	0	25.5938	7.37838	0	71.2174	0
Ps_218638	6747	4108.64	0	5792.53	3365.58	2326.65	6666.51	5092.04	28263.4
Ps_208339	6746	18583.8	2175.83	2604.79	3570.33	3207.14	1661.99	8072.37	2171.27
Ps_211871	6743	1872.05	801.222	4088.84	5430.14	5785.88	2424.61	20043.3	5563.28
Ps_174162	6742	7560.34	2194.82	8038.11	8181.47	9605.42	5555.04	15277	22342.6
Ps_187840	6741	3550.44	983.49	6209.21	4760.44	7291.07	5546.93	11696.7	14617.8
Ps_129497	6740	2961.86	2107.48	3542.84	6573.33	9716.1	4036.76	30485.8	3233.64
Ps_225292	6739	4252.93	1966.98	7262.21	9640.31	9644.77	7628.47	12035	22126.6
Ps_235941	6738	1777.12	425.293	49.2632	1868.34	1249.41	0	5387.72	92.9803
Ps_174207	6738	3854.22	1067.03	1820.68	5131.55	4157.72	3179.11	8083.71	3032.47
Ps_222158	6734	6671.79	1264.49	5131.58	3975.56	7412.81	3562.74	11966.8	6854.15
Ps_261905	6727	5468.05	896.153	6003.95	8599.5	4971.8	3505.94	13690.7	10543.3
Ps_261301	6723	7833.75	979.693	7986.79	5383.22	9204.53	6645.65	16162.8	11301.4
Ps_205101	6715	4074.46	1742.94	3031.74	4188.84	3611.72	4239.59	6923.15	8571.09
Ps_202750	6714	7484.4	3242.86	3725.53	8595.23	6234.73	2047.94	15042.5	4827.24
Ps_188007	6713	3558.03	1518.9	5788.42	12720.1	15779.9	7735.1	19556.6	19346.9
Ps_261965	6712	5756.65	1169.56	5119.26	6539.2	7134.89	4440.09	10705.1	11442.5
Ps_208222	6710	10172.9	2479.61	4524	5216.86	4998.85	2322.62	13760.2	2832.43
Ps_187774	6709	2228.99	125.31	4285.9	3459.42	6427.8	3361.07	16957.9	1912.33
Ps_245652	6709	3956.74	1006.27	2190.16	635.578	2683.27	3916.23	67239.5	7452.85
Ps_188586	6704	0	0	24.6316	2917.69	0	96.1962	162.276	7.89018
Ps_261491	6702	4917.45	1161.96	4743.63	9017.53	12239.5	3541.87	14778.9	10592.9
Ps_162501	6696	8900.78	1275.88	4368	4547.16	6274.08	6319.97	14891.2	8274.52
Ps_176385	6694	5935.12	2509.99	1886.37	4406.39	3657.22	1146.24	7848.62	1943.31
Ps_213779	6687	9683.01	2699.85	1053	2994.47	2989.47	2309.87	8089.55	1762.91
Ps_187026	6687	4382.04	1279.68	3943.11	7507.5	4599.19	2380.57	12411.3	6751.72
Ps_129427	6684	5699.69	1446.76	8185.9	6906.05	8512.19	4780.83	11820.5	19509.5
Ps_253652	6682	5988.28	436.685	511.105	5651.95	3274.77	156.464	9205.12	419.52
Ps_178734	6676	2266.96	508.833	9058.27	3011.53	6058.88	4396.05	31515.3	6973.55
Ps_261744	6670	3470.7	2339.11	6987.16	7972.45	9708.72	3978.81	9972.39	20509.6
Ps_172424	6668	5950.31	0	0	9013.27	0	0	2517.94	5254.8
Ps_225853	6668	5813.61	1648.01	2083.42	3288.8	4918.92	2047.94	6326.3	20968.9
Ps_207424	6665	2718.84	136.701	864.158	3775.08	1833.53	1225.05	4444	9507.83
Ps_130048	6664	7678.06	2115.07	5556.47	9371.58	7190.23	5798.43	28408	9969.07
Ps_178085	6660	2661.88	1226.51	2448.79	4815.89	5446.47	2417.65	7641.17	6178.95
Ps_187113	6647	3098.56	2270.76	1927.42	6215.02	3311.66	1845.11	3044.63	3421.52
Ps_204801	6644	5900.94	1473.34	50702.1	2371.69	2583.66	7403.63	10490.6	19530.7
Ps_207750	6641	3280.83	1199.93	3130.26	9537.94	16883	7080.27	16794.4	15222.1
Ps_261752	6638	2612.51	759.452	3099.47	8160.14	16790.7	4845.74	7680.67	16479
Ps_176980	6636	2244.18	5012.38	29695.4	29019	13530.7	36237	15748.1	55514.2
Ps_261417	6633	5430.08	1458.15	12504.6	4568.48	2935.37	4296.38	11022	7072.15
Ps_220699	6633	3189.7	379.726	22521.5	4031.02	1698.26	5858.69	6080.76	11347.3
Ps_200945	6632	3979.53	998.679	2229.16	2572.17	3518.26	2145.29	2427.59	6181.77
Ps_189432	6632	1716.36	356.942	4969.42	1045.08	4391.37	3475.81	6315.67	10505.6
Ps_199934	6625	5619.94	1488.53	4969.42	8403.28	3295.68	3750.49	13070	7803.92
Ps_212519	6621	1917.62	224.038	1744.74	2188.27	761.203	850.699	2344.68	6103.93
Ps_261300	6620	4871.88	505.036	19245.5	3566.06	4508.19	5484.34	12296	6664.03
Ps_239072	6618	3368.17	262.011	13705.4	5937.75	5488.28	2327.25	14142.1	22600.8
Ps_200929	6616	2297.34	618.953	1658.53	3126.7	2771.81	993.254	11123.7	735.055
Ps_261379	6612	3470.7	201.255	2.05263	8288.11	2966.11	3959.11	275.657	51382
Ps_200724	6607	6903.42	922.734	12954.2	6197.95	6215.06	5283.84	11396.6	18290.8
Ps_177366	6605	6626.22	998.679	5347.11	4180.31	6606.11	3619.53	10897.5	6471.24
Ps_231877	6605	8023.61	2551.76	2095.74	13505	5712.1	4991.77	12002.4	103754
Ps_172494	6600	8995.71	2172.03	2288.68	3885.98	2452.08	1597.09	4713.99	2055.41
Ps_129517	6592	3311.21	880.964	2847	3745.22	2079.47	1061.63	2981.21	4914.78
Ps_176126	6588	31179.3	43235.6	550.105	3514.88	14906.8	1198.4	1458.54	1610.25
Ps_234841	6581	3144.13	630.345	61.579	2550.84	3846.6	5.79495	4984.69	191.85
Ps_261508	6571	7024.93	3132.74	9591.95	7059.61	3959.73	2979.76	6046.04	14832
Ps_217448	6567	3269.44	1367.01	5111.05	5007.84	5610.03	4177	9876.01	13902.3
Ps_155486	6565	5608.55	675.912	9848.53	10873.1	6397.06	10186.4	22049.2	24643.9
Ps_132569	6562	3193.5	1925.21	2097.79	3489.28	3052.19	2503.42	6360.32	5145.42
Ps_226456	6560	3265.64	91.1342	11170.4	5609.3	8078.1	8137.27	15427.4	3789.46
Ps_258995	6558	6892.03	539.211	19785.3	8049.23	4596.73	4972.07	20546	17495.9
Ps_231744	6544	3398.55	189.863	819	4794.56	1913.46	99.6731	5712.1	838.442
Ps_172267	6538	7807.17	4906.06	2799.79	4299.75	3074.32	1270.25	14844	1944.95
Ps_199897	6530	6766.72	2145.45	4963.26	16388.5	6548.31	2520.8	10315	15042.2
Ps_133341	6529	6045.24	1154.37	9805.42	9128.44	13149.5	6091.65	19155	21585.7
Ps_253274	6527	5730.07	732.871	4920.16	8526.98	6859.43	3348.32	14496.6	8144.57
Ps_199258	6524	4378.24	1013.87	17320.1	5310.7	8391.68	13576.4	31240.2	20612.3
Ps_261860	6516	1777.12	937.923	1828.9	4090.73	3052.19	1783.69	10248.4	3757.21
Ps_175998	6516	7343.9	4514.94	10663.4	6261.94	5613.72	6222.62	9251	10957.7
Ps_261205	6515	10560.2	6728.74	381.79	14639.6	12053.8	9138.64	691.978	131187
Ps_198518	6509	5661.71	102.526	11178.6	9132.7	16386.2	7498.67	7394.56	27752.1
Ps_261633	6503	5752.85	1112.6	5618.05	3408.23	7212.37	3139.7	10284.2	6070.04
Ps_176256	6496	6470.53	3558.03	3399.16	5873.77	4465.15	2277.42	8957.8	7264.79
Ps_248308	6490	4123.82	72.1479	162.158	6279	131.581	309.45	46727.3	16490
Ps_156286	6482	1158.16	144.296	4111.42	964.031	245.946	1336.32	1146.03	1245.75
Ps_261435	6481	4727.59	1291.07	3011.21	2772.66	2309.43	2391	5186.47	9896.5
Ps_176527	6473	4890.87	345.551	4930.42	4146.19	4808.24	3612.57	7224.67	16357.8
Ps_246459	6470	7252.77	2870.73	12592.9	6692.77	5380.07	6022.11	10242.6	21380.1
Ps_173788	6469	4154.2	1499.92	2301	2768.39	2862.81	2878.93	8807.22	1399.47
Ps_262257	6468	1264.49	53.1616	94.4211	140.766	7.37838	0	2141.84	114.598
Ps_241904	6468	4708.6	824.005	2075.21	1591.08	2561.53	2109.36	8393.91	908.732
Ps_199083	6466	5859.17	1910.02	3282.16	8586.7	10492.1	5648.92	17781.3	11591.3
Ps_245945	6463	1716.36	588.575	1104.32	3165.09	6613.49	3947.52	5834.69	7299.45
Ps_200765	6459	6614.83	3341.59	7278.63	4086.47	4079.01	3456.11	2489.07	21235.5
Ps_178945	6458	5589.57	824.005	1744.74	13940.1	17218.7	1769.78	33854.8	4689.32
Ps_261465	6456	8969.13	1792.31	7278.63	2913.42	8253.95	6182.05	6925.45	12866.8
Ps_230418	6455	6717.35	2004.95	5611.9	6581.86	7098	6383.72	12204.2	9056.79
Ps_244880	6451	4366.85	258.214	578.842	3113.91	2412.73	4177	9182.26	12379
Ps_132473	6450	6216.11	102.526	188.842	6854.86	900.162	535.453	2275.77	15007.6
Ps_131500	6448	11634.8	2525.18	5954.69	9759.75	6845.91	3370.34	19495	11255.6
Ps_246851	6447	322.767	0	8.21053	490.547	223.811	275.84	97.4367	6591.85
Ps_138333	6446	4894.67	934.126	3267.79	6125.44	5890.41	2847.64	10875.7	3734.67
Ps_178166	6433	812.614	45.5671	117	3182.16	745.216	128.648	6930.76	342.66
Ps_190032	6433	11.3918	0	381.79	435.094	24.5946	0	1528.52	693.913
Ps_131350	6432	5783.23	1401.19	5843.84	7635.47	8482.68	5708.03	14068.1	14037.8
Ps_198844	6424	3523.86	429.09	7506.48	6987.09	8865.12	5858.69	12977.3	11939.9
Ps_261422	6424	4290.9	561.994	1787.84	7336.88	5298.91	5349.9	2815.21	52910.2
Ps_261256	6415	4959.22	432.888	10156.4	4308.28	10093.6	11477.5	5258.22	78593.3
Ps_228319	6413	9303.29	3709.92	5605.74	7272.89	8229.35	4182.79	13913.6	6319.45
Ps_172690	6413	2931.48	246.822	1245.95	17275.8	20115.9	8012.1	17415	14825.1
Ps_231176	6409	6170.55	1739.15	8467.11	6688.5	10195.7	7388.56	14663.5	11829
Ps_261239	6409	2058.11	402.51	669.158	5140.08	6218.74	1945.94	2039.44	33529.2
Ps_262090	6396	1579.66	0	0	17.0625	7.37838	0	0	50.0227
Ps_187573	6386	2407.46	1598.65	7878	9009	9585.75	6461.37	22726.5	20715.2
Ps_131193	6384	10210.8	1484.73	693.79	3152.3	5821.54	1770.94	10881.7	1439.59
Ps_206888	6378	2935.28	1063.23	5392.26	24395.1	17898.7	7987.76	14413.4	25772.7
Ps_212889	6375	3368.17	1442.96	2493.95	3229.08	3798.64	1937.83	7682.8	1591.4
Ps_248946	6373	2513.79	1036.65	4690.26	7737.84	3702.72	2328.41	16670.9	9456.8
Ps_173055	6370	3018.82	1564.47	3557.21	4461.84	2891.1	4380.98	10449.6	3392.13
Ps_248663	6368	5464.26	1526.5	1213.11	9921.84	10770	1236.64	6448.54	4399.97
Ps_207730	6367	7495.79	3220.08	6597.16	3173.62	5745.3	5099.56	8963.47	5491.57
Ps_178653	6362	4385.84	926.531	4747.74	7882.88	5014.84	3483.92	12793.1	7191.99
Ps_212753	6362	4522.54	1860.66	4380.32	4888.41	4037.2	3824.67	6936.08	10367.3
Ps_174782	6360	6671.79	4055.47	3602.37	3203.48	4022.45	1011.8	7170.46	4173.6
Ps_261877	6354	2039.13	201.255	2237.37	3962.77	4329.88	3454.95	11004.3	5011.77
Ps_203415	6354	4169.39	1268.28	4316.69	5664.75	4225.35	3091.03	7809.29	9200.74
Ps_218224	6353	3903.58	755.655	2413.9	4666.59	4017.53	1641.13	8775.86	1492.33
Ps_253663	6349	4507.35	1146.77	507	5937.75	3177.62	201.664	10214.9	356.657
Ps_261654	6349	4139.01	888.559	2888.05	5250.98	15336	5896.94	13830.7	6754.38
Ps_187525	6349	5726.27	474.658	1888.42	6603.19	5495.66	2173.11	13603.2	7114.98
Ps_208341	6345	9428.6	2008.75	2005.42	4896.94	3925.3	1710.67	9474.22	1992.05
Ps_172679	6340	1427.77	64.5534	98.5263	6291.8	7768.2	3312.39	7467.73	1782.61
Ps_206009	6340	3740.3	903.748	529.579	4065.14	2418.88	609.629	2583.85	2911.25
Ps_137642	6340	3018.82	1363.22	5560.58	3775.08	2642.69	3975.34	7182.51	6356.87
Ps_139949	6338	5502.23	1427.77	1824.79	9311.86	9258.64	497.207	26932	1173.27
Ps_200022	6338	5255.41	2730.23	4185.32	6065.72	9912.85	5097.24	12717.6	4775.32
Ps_188105	6337	7875.52	3037.81	14698.9	6287.53	21964.2	19654.2	5916.18	13964
Ps_228469	6334	1063.23	307.578	1467.63	1672.12	3274.77	4228	696.761	5268.48
Ps_176153	6333	3280.83	968.301	2327.68	3779.34	3187.46	2034.03	6886.83	2789.08
Ps_247744	6332	1564.47	243.025	3386.84	9026.06	13000.7	1919.29	9079.51	26582.8
Ps_142786	6330	22.7836	0	0	861.656	70.0946	130.966	32.597	828.613
Ps_261597	6328	6090.81	880.964	1457.37	7324.08	5858.43	1845.11	2054.14	20063.8
Ps_261886	6324	7051.51	2532.77	2089.58	3775.08	2761.97	2436.2	11287.8	2252.05
Ps_261370	6324	2939.08	448.077	37000.7	11419.1	1235.88	12682.8	38318.9	6180.22
Ps_198984	6319	8342.58	2711.24	8602.58	8757.33	13049.9	9313.64	36141.8	22598.2
Ps_172755	6316	18990.1	3239.06	117369	17177.7	21519	15026.3	39022.5	24761
Ps_261870	6315	5206.04	3808.65	4591.74	7238.77	6577.83	4077.33	12009	17028.3
Ps_205484	6306	13696.7	854.384	4651.26	41807.4	86352.9	54229.1	64233	26325.6
Ps_176335	6302	1169.56	7.59452	6999.48	7588.55	6585.2	4744.91	11190.7	14094.6
Ps_209412	6301	8634.97	3182.1	6890.69	13065.6	9628.79	5648.92	15987.8	13353.1
Ps_206711	6298	20216.6	5540.2	10107.2	15757.2	6468.38	4151.5	29164.6	7055.79
Ps_222849	6297	4340.27	2870.73	911.369	3395.44	5105.84	2071.12	2043.87	6638.45
Ps_187740	6286	5559.19	1530.3	2042.37	7183.31	15404.8	10884.1	14590.2	12355.8
Ps_261693	6286	7476.8	1431.57	8348.05	6257.67	15727	9570.94	37053.2	18095.9
Ps_261325	6280	7423.64	3831.44	22160.2	9401.44	7790.34	6942.35	21490.6	17960.3
Ps_261790	6276	3463.1	2225.19	2459.05	2030.44	3526.87	3380.77	6672.11	1984.42
Ps_134463	6276	10495.6	5919.93	6334.42	10472.1	20500.8	5629.21	29204.8	12905.3
Ps_187902	6261	2517.58	1116.39	2756.68	11231.4	9991.56	2506.9	4380.4	4658.92
Ps_174975	6259	19062.2	8160.31	1960.26	6837.8	17802.8	2357.39	22805.5	4066.42
Ps_172545	6254	1648.01	0	80.0526	3809.2	1192.84	0	8071.66	454.907
Ps_225712	6254	3820.04	634.142	7609.11	3122.44	12216.1	8720.24	30790.2	10595.3
Ps_254156	6251	3546.64	858.181	3050.21	7571.48	8202.3	4011.26	19799.3	18165.6
Ps_206435	6247	7446.43	3098.56	10101	6116.91	3311.66	4880.51	7198.8	11468.2
Ps_130042	6245	706.29	558.197	61.579	2772.66	63379.1	24703.9	17719.5	976.628
Ps_261338	6242	11513.3	5475.65	56866.1	7631.2	1695.8	3131.59	4066.66	6513.77
Ps_212794	6234	4947.83	1386	1658.53	5187	3052.19	1634.18	9115.12	2440.05
Ps_131583	6231	3254.25	653.129	507	17395.2	29701.7	29135.8	10500.5	72698.5
Ps_208369	6228	5707.28	1966.98	2916.79	2068.83	3545.31	2335.36	5493.84	5875.29
Ps_144055	6226	2418.85	1230.31	3766.58	4176.05	2916.92	2567.16	12291.7	6558.82
Ps_188028	6225	1769.52	227.836	2323.58	5144.34	7446.02	3813.08	3724.92	6612.36
Ps_261431	6218	11110.8	1142.98	20509.9	10979.7	28802.7	11797.4	27856.5	28270.7
Ps_232414	6217	4932.64	4108.64	6597.16	9465.42	7791.57	3505.94	23835.2	8214.34
Ps_217324	6216	4651.64	1264.49	3013.26	4060.88	4211.83	4903.69	3100.61	23470
Ps_156237	6215	2335.31	470.86	1652.37	2311.97	1447.39	1388.47	3721.38	3263.7
Ps_214104	6209	4199.77	1568.27	2801.84	2491.12	3894.55	3388.89	6591.86	3753.8
Ps_245314	6208	3873.21	501.238	4310.53	5694.61	2598.42	1903.06	5845.67	22164.8
Ps_173858	6206	6584.45	3520.06	4423.42	9337.45	30653.5	9856.05	25916.2	27427.8
Ps_208107	6204	243.025	637.94	8582.05	1864.08	6658.99	6153.08	64963.7	4483.28
Ps_221976	6191	968.301	75.9452	4638.95	3169.36	1410.5	1489.3	14647	2792.33
Ps_187213	6191	6835.07	1131.58	3980.05	6351.52	10262.1	4764.61	16316.1	7701.68
Ps_177296	6187	2472.02	687.304	3588	3335.72	3312.89	3140.86	5850.81	10756.3
Ps_173081	6182	5684.5	558.197	2442.63	8117.48	2304.51	613.106	1257.29	2206.2
Ps_139152	6182	6785.7	789.83	7262.21	5485.59	4032.28	4109.78	24621.4	12855.2
Ps_187653	6180	5881.96	907.545	6556.11	7575.75	8918	14209.2	67340.1	16786.2
Ps_178514	6175	3246.66	258.214	4456.26	2853.7	6269.16	5224.73	6853.17	12931.7
Ps_198586	6168	22198.8	429.09	4766.21	29535.2	15847.5	24016.6	15376.1	119644
Ps_241032	6166	3049.2	0	3663.95	3937.17	1647.84	1259.82	4287.75	14547.8
Ps_132252	6163	5149.08	486.049	12149.5	110.906	1924.53	3321.67	48473.7	17681.2
Ps_160111	6160	550.603	7.59452	322.263	1147.45	2982.1	465.914	1028.58	1696.91
Ps_217410	6160	4890.87	2202.41	2578.11	10595.8	13490.1	4182.79	16311.3	7677.08
Ps_261622	6155	664.52	72.1479	0	3344.25	5519.03	1147.4	636.351	213.035
Ps_173819	6148	0	0	3473.05	1053.61	211.514	63.7445	2777.3	32.1177
Ps_250604	6148	1966.98	0	484.421	1518.56	102.068	1579.7	698.001	11075.3
Ps_220883	6146	8486.88	15075.1	8526.63	6620.25	5697.34	3502.47	17852.5	10041.5
Ps_200646	6145	8877.99	3421.33	11948.4	7452.05	9689.04	8642.59	15546.5	19227.9
Ps_261692	6144	4416.21	1735.35	1011.95	5575.17	3748.22	1369.93	15975.4	6876.29
Ps_173036	6142	9542.51	1442.96	285.316	19882.1	15292.9	13695.8	1355.26	256742
Ps_261539	6141	12124.7	25665.7	12486.2	11380.7	4837.76	6234.21	7500.15	24691.7
Ps_261426	6131	7514.78	1963.18	4501.42	4564.22	5971.57	4412.27	7954.74	10957.8
Ps_176354	6125	2696.05	694.899	2773.11	8757.33	12467	5699.91	17207.2	7931.32
Ps_204104	6123	1830.28	660.723	884.684	2068.83	1756.05	321.04	14110.1	245.421
Ps_139715	6123	10932.3	3520.06	1157.68	3566.06	3652.3	2222.94	5374.61	3274.32
Ps_221506	6123	7959.06	1222.72	4850.37	12357.5	12489.1	10907.3	8359.54	45698
Ps_261906	6119	4803.53	1807.5	3776.84	3399.7	7675.97	3751.65	8501.27	5261.81
Ps_261665	6118	4511.14	972.099	2099.84	2870.77	3594.5	2168.47	7072.84	5478.19
Ps_133158	6117	5213.64	2377.08	2869.58	6688.5	7041.43	5788	11936.7	9744.82
Ps_251032	6115	7393.27	1644.21	6428.84	7311.28	5665.37	3434.09	12611.1	6925.43
Ps_211573	6112	3113.75	493.644	2590.42	6419.77	4050.73	2663.36	3723.86	17651.9
Ps_178554	6112	4397.23	1431.57	3280.11	6462.42	5351.78	3580.12	4016.87	17311.9
Ps_131881	6112	1811.29	0	6913.26	9358.78	7918.23	6149.6	14150.3	29966.3
Ps_173927	6105	7100.88	2399.87	3117.95	8177.2	4771.35	2127.91	13025.9	8238.51
Ps_144077	6105	2270.76	7.59452	2746.42	3216.28	5576.83	3627.64	2035.01	13721.1
Ps_160610	6103	4833.91	539.211	4571.21	4333.88	8096.54	4528.17	9473.33	9693.21
Ps_172935	6098	4754.17	2422.65	3922.58	5255.25	3193.61	6243.48	10761.6	13379.3
Ps_261732	6097	4036.49	896.153	4729.26	6978.56	5354.24	3753.97	18115.1	10000.5
Ps_205001	6096	3087.17	372.131	4222.26	6466.69	5271.85	4039.08	4423.81	12010.2
Ps_258018	6091	6721.15	1940.4	7582.42	6603.19	4503.27	2550.94	21195.7	6987.35
Ps_213781	6090	8889.39	3744.1	1796.05	2747.06	2731.23	3425.97	7218.11	2232.65
Ps_231670	6088	0	0	0	8.53125	0	0	4.07463	25.2486
Ps_222296	6088	2574.54	1773.32	2206.58	2802.52	1016.99	3890.73	251.387	9017.37
Ps_261432	6087	9964.01	4180.78	1947.95	8714.67	6762.29	3556.94	12919.9	17632
Ps_199838	6087	4659.24	1112.6	4751.84	5059.03	6783.19	6513.52	8596.76	45443.4
Ps_228247	6085	4355.46	964.504	9251.21	5745.8	3716.24	5725.41	16669.7	14273.4
Ps_173029	6080	5437.68	1913.82	8442.48	4862.81	8792.57	5676.73	15829.2	10868.5
Ps_231306	6071	5069.34	0	2892.16	2990.2	4627.47	2782.73	5905.91	8779
Ps_223393	6064	9443.79	1161.96	4053.95	5523.98	4750.45	1507.85	13798.8	2975.15
Ps_261505	6062	5745.25	368.334	4439.84	12110.1	5479.68	8611.3	3806.94	65691.4
Ps_198580	6060	1959.39	155.688	1055.05	6871.92	3223.12	2037.5	917.854	21781.7
Ps_177660	6058	2270.76	903.748	3300.63	3689.77	5833.84	2415.34	9196.08	6931.37
Ps_143402	6056	3444.11	607.562	821.053	3920.11	4975.49	1747.76	2391.1	16584
Ps_211982	6047	19514.1	2893.51	1112.53	2077.36	4875.88	3311.23	7380.92	4327.75
Ps_219822	6047	1044.25	22.7836	0	110702	6467.15	3747.01	5464.07	47370.4
Ps_261359	6046	5206.04	1067.03	7566	7187.58	6202.76	4199.02	17593.5	25086.7
Ps_130541	6045	3387.16	337.956	4228.42	5417.34	4155.26	1723.42	9550.57	5443.69
Ps_176079	6040	2992.24	432.888	564.474	5715.94	4494.66	1966.81	1574.58	18709.9
Ps_246806	6039	4799.74	820.208	1674.95	4615.41	6178.16	1641.13	10148.7	5546.16
Ps_248878	6030	2859.34	508.833	1841.21	3250.41	4944.74	1871.77	4323.89	5724.86
Ps_176472	6030	4932.64	1006.27	12375.3	9081.52	14910.5	8024.85	11650.4	22599.4
Ps_135985	6029	2817.57	425.293	4394.69	1356.47	2021.68	1614.47	3519.24	2179.76
Ps_256005	6022	5559.19	1161.96	1428.63	3152.3	3920.38	536.612	8525.01	603.696
Ps_212888	6022	3436.52	1070.83	2532.95	2277.84	3133.35	1831.2	6216.46	1447.1
Ps_173003	6020	3774.48	1913.82	3317.05	1326.61	4530.33	1342.11	9758.02	3665.89
Ps_176638	6020	3387.16	926.531	4454.21	7716.52	10747.8	7133.58	45042.4	7768.68
Ps_213988	6018	4355.46	877.167	1241.84	21080.7	11202.8	4692.75	9691.77	120251
Ps_188037	6017	4712.4	869.573	410.526	7038.28	9441.87	9121.25	182.295	80362.5
Ps_129496	6015	3.79726	3.79726	0	354.047	1.22973	2.31798	23.7391	25.8674
Ps_261484	6015	4571.9	1868.25	4680	4687.92	9475.07	4456.32	8597.46	12275.3
Ps_187817	6013	2134.06	759.452	2073.16	2712.94	2128.66	2431.56	4144.78	10693.7
Ps_204999	6011	3482.09	167.079	4117.58	6091.31	5437.87	3915.07	4361.98	12094.4
Ps_219408	6006	9200.76	1374.61	52128.6	11457.5	12951.5	11776.5	83515.7	19133.4
Ps_204373	6004	6671.79	3045.4	5004.32	6389.91	9382.84	5220.09	16349.4	8344.13
Ps_136825	6001	4351.66	793.627	3087.16	3506.34	5697.34	1026.87	5100.55	12211.9
Ps_173414	6000	7343.9	3489.68	3089.21	15616.5	11893.9	4715.93	11604.5	21333.9
Ps_261407	5999	7047.71	1811.29	533.684	6377.11	3560.07	4751.86	474.428	51132
Ps_135537	5991	5149.08	1363.22	7707.63	9465.42	6569.22	8620.57	11629.5	37709.4
Ps_204778	5990	8316	2054.32	4349.53	4436.25	4459	2256.55	7630.18	3972.06
Ps_205857	5983	512.63	68.3507	712.263	4884.14	3853.97	6741.84	10731.5	5507.1
Ps_172832	5976	1689.78	273.403	1596.95	1791.56	4728.31	3043.51	8129.06	3689.11
Ps_213333	5970	2506.19	653.129	5739.16	6952.97	6683.58	2648.29	24710	10492.6
Ps_199818	5968	7116.07	3371.97	4283.84	4380.8	2878.8	2604.25	11160.1	6214.57
Ps_161966	5961	1207.53	0	0	29.8594	17.2162	0	23.7391	0
Ps_230863	5957	2783.39	505.036	2130.63	11504.4	4943.51	1630.7	17622.8	4923.06
Ps_219502	5955	3497.28	907.545	5351.21	5263.78	3608.03	4926.87	15510.5	13852.8
Ps_261524	5947	5422.49	3554.24	4240.74	6014.53	5703.49	3817.71	10779.5	8924.92
Ps_250939	5946	1188.54	182.268	285.316	993.891	944.433	1196.08	2029.16	1124.77
Ps_207729	5940	2935.28	1416.38	2578.11	2316.23	1770.81	2525.44	4656.94	2324.94
Ps_137372	5940	3322.6	1329.04	4546.58	3932.91	3680.58	4324.19	19819.5	10543.7
Ps_208256	5932	736.668	201.255	753.316	3020.06	6110.53	5413.64	10649.8	10926.6
Ps_217133	5932	6098.4	1374.61	2450.84	6197.95	4740.61	4509.63	4368.18	19902.5
Ps_200199	5931	5247.81	1613.84	1984.9	4487.44	3668.28	1598.25	9550.22	2351.21
Ps_177831	5931	4017.5	1112.6	3657.79	5076.09	5891.64	2578.75	4489.18	22619.8
Ps_225047	5918	3197.29	220.241	4103.21	4423.45	6172.01	4708.98	20439.9	9360.9
Ps_176077	5916	4704.81	2601.12	8339.84	7669.59	6944.29	5482.02	10296.6	17325.9
Ps_187728	5915	6933.8	1161.96	3296.53	10130.9	7372.23	5945.62	19295.5	9533.96
Ps_134471	5913	4560.51	2217.6	2781.32	7055.34	10739.2	3042.35	17381.8	6899.82
Ps_187212	5911	5836.39	816.411	3427.9	6014.53	10462.5	4285.95	16202.1	5684.87
Ps_235190	5907	13119.5	5209.84	2467.26	4304.02	4559.84	1375.72	7317.68	5430.86
Ps_261245	5892	8019.81	3425.13	3649.58	3574.59	5168.56	4248.86	7191.36	3256.67
Ps_261545	5891	5346.54	1180.95	4359.79	3276	2777.96	3248.65	6830.67	4253.32
Ps_176724	5891	6762.92	1158.16	29549.7	5259.52	32739.1	16639.6	93939	35184.2
Ps_213549	5886	3755.49	2422.65	9877.27	3216.28	4459	5599.08	11360.4	5860.95
Ps_261889	5880	2384.68	1048.04	3263.68	3617.25	4436.87	2672.63	8711.2	1289.2
Ps_233334	5879	4940.24	486.049	1804.26	2661.75	2956.27	2264.67	5072.73	3386.42
Ps_204781	5878	8353.97	2122.67	4409.05	4606.88	4457.77	2158.04	7846.85	3967.32
Ps_200863	5877	2278.36	1446.76	3526.42	6159.56	6875.42	4215.25	8893.85	11665.1
Ps_177398	5877	16575	12242.4	4735.42	13419.7	29886.1	12543.7	13783.4	45432.4
Ps_230574	5876	22.7836	0	0	831.797	11.0676	4.63596	32.597	87.978
Ps_244509	5876	3489.68	1203.73	3393	6061.45	3834.3	2496.46	11584.2	10637.2
Ps_245117	5875	3079.58	2798.58	5839.74	5528.25	8994.25	4030.97	23646	7775.83
Ps_261277	5872	618.953	216.444	102.632	28485.8	78565	1062.79	17981.5	5819.69
Ps_261250	5871	2832.76	550.603	11484.5	18043.6	46111.2	16573.6	28473.5	51152.5
Ps_177163	5866	2650.49	1815.09	7533.16	12029.1	8633.93	5578.22	30019.6	17496.2
Ps_160521	5864	4450.39	216.444	6116.84	7771.97	3740.84	4073.85	12171.4	15462.5
Ps_227591	5864	7746.41	1222.72	4581.47	5425.88	4540.16	3708.77	8167.86	15795.3
Ps_221430	5857	5392.11	448.077	11560.4	7481.91	4225.35	5861.01	18307.7	16498
Ps_255501	5853	4359.25	824.005	3768.63	4632.47	4340.95	2936.88	10436.7	3728.39
Ps_200047	5852	3641.57	1708.77	6849.63	4167.52	5626.01	5123.89	11235.9	12089.6
Ps_235318	5851	7218.59	1245.5	6939.95	8185.73	6897.56	8471.06	15619.5	29770.1
Ps_172821	5848	7393.27	1875.85	88.2632	4210.17	2568.91	1283	481.692	18995.8
Ps_220320	5848	2415.06	770.844	6387.79	13539.1	5917.46	3645.02	23496.3	19567.8
Ps_201176	5846	4587.09	953.112	5726.84	5332.03	5488.28	4092.39	12138.3	10419.4
Ps_219894	5845	7355.29	672.115	2608.9	3075.52	6657.76	6482.23	836.362	5247.33
Ps_187926	5845	6295.86	524.022	1016.05	7545.89	3968.34	5539.97	15093.1	12857.3
Ps_213863	5839	4218.76	1048.04	7297.11	5942.02	5860.89	3487.4	16302.9	13268.7
Ps_176523	5839	5566.78	3166.91	9850.58	8774.39	1357.62	6319.97	22109.3	18180.8
Ps_261492	5837	2320.13	1431.57	12278.8	11888.3	2487.74	7351.47	17939.3	13532
Ps_239591	5834	3132.74	740.466	1644.16	24049.6	4240.11	2994.83	11157.6	20345.7
Ps_256900	5831	3770.68	580.981	502.895	2755.59	4034.74	1033.82	5028.27	3829.23
Ps_261907	5830	2308.73	231.633	816.948	5396.02	1298.59	725.528	1289.53	2407.56
Ps_261956	5830	3797.26	1959.39	3029.68	4542.89	4056.88	3069.01	7565.7	2877.12
Ps_173051	5829	6299.65	3558.03	3914.37	8049.23	9580.83	3288.05	12076.5	8168.31
Ps_200313	5829	7161.63	1367.01	3569.53	16422.7	51299.4	7409.42	40961.5	37976.3
Ps_208368	5827	6622.42	2472.02	3339.63	2427.14	4246.26	2336.52	5266.37	6618.27
Ps_188371	5827	5506.03	1910.02	10322.7	5024.91	7180.39	7570.52	26045.2	12373.1
Ps_178778	5826	2661.88	208.849	2766.95	2542.31	3068.18	1758.19	4019	6912.49
Ps_261938	5823	2213.8	243.025	275.053	1889.67	131.581	1024.55	402.325	3055.24
Ps_257822	5820	5995.87	854.384	16940.4	2427.14	9087.7	3532.6	24137.9	12709
Ps_142531	5814	4530.13	892.356	11566.6	8727.47	6448.7	6540.18	18720.1	13035.2
Ps_142523	5810	14460	3299.82	4347.47	7618.41	3857.66	2783.89	12806.4	5945.66
Ps_178710	5799	4530.13	2145.45	7962.16	9328.92	4332.34	6678.1	9172.34	18645.1
Ps_175367	5796	1237.91	155.688	47.2105	3984.09	5774.81	21652.3	403.211	74886.1
Ps_187854	5795	7237.58	4192.18	10587.5	5814.05	6719.24	5239.79	24718.3	8216.01
Ps_186869	5795	4746.57	930.329	9468.79	9512.34	14197.2	6987.55	32966.9	15054.4
Ps_253650	5792	3015.02	1158.16	681.474	6031.59	3796.18	302.496	10453.7	658.628
Ps_187011	5792	4754.17	4344.07	4784.69	3536.2	7541.93	3074.8	12888.4	6021.16
Ps_261535	5790	4101.04	1575.86	4248.95	6355.78	3664.6	2822.14	2647.98	15801
Ps_137192	5788	884.762	0	1046.84	533.203	33.2027	157.623	250.501	942.52
Ps_188220	5788	9945.02	2042.93	5258.84	6035.86	8400.29	7096.5	7141.23	6758.18
Ps_130219	5786	1693.58	3.79726	5784.32	1586.81	2472.99	5304.7	8598	33486.5
Ps_205041	5785	4241.54	470.86	8458.9	1906.73	4401.2	9484.02	36795.7	13818
Ps_141817	5771	3109.96	1416.38	2998.9	3403.97	2358.62	4813.29	7878.2	6036.13
Ps_261452	5770	2923.89	1192.34	9561.16	2346.09	14379.2	8917.27	38694.6	15867.6
Ps_173841	5766	2532.77	1279.68	1141.26	4871.34	3738.38	2742.17	4083.13	30938.1
Ps_227948	5765	4499.75	1074.62	2208.63	6662.91	4851.28	2177.74	11325.3	6042.03
Ps_252502	5765	3364.37	37.9726	2994.79	1945.12	525.095	1716.46	3740.33	12921
Ps_229011	5762	2528.98	729.074	1461.47	2503.92	3684.27	1514.8	7431.41	3687.59
Ps_141868	5760	3383.36	0	108.789	102.375	109.446	54.4725	236.506	47.9702
Ps_196037	5759	1313.85	0	28.7368	537.469	1029.28	52.1546	1148.51	302.653
Ps_129594	5759	3835.23	1636.62	1950	3659.91	2748.45	1670.1	7446.65	2309.96
Ps_203045	5759	4214.96	824.005	2097.79	1283.95	452.541	955.008	990.489	19330.1
Ps_214174	5758	6857.85	691.101	1804.26	10476.4	14764.1	5317.45	17636.1	11427.8
Ps_201172	5755	4241.54	679.71	5700.16	5528.25	5980.18	4017.06	12468.4	10899.8
Ps_173511	5752	9599.47	4294.7	2904.47	3800.67	5686.27	2308.71	7716.81	2209.51
Ps_261641	5751	1572.07	167.079	6198.95	3096.84	1259.24	1420.92	3932.19	7548.25
Ps_233147	5746	5756.65	0	4.10526	1181.58	1.22973	0	2628.13	344.373
Ps_135785	5744	3558.03	1127.79	3920.53	2401.55	6583.97	4115.57	14898.4	4219.36
Ps_133172	5743	1173.35	246.822	671.211	409.5	382.446	30.1337	650.877	3969.09
Ps_213746	5741	2950.47	455.671	4606.11	4760.44	4356.93	3027.28	11262.8	9126.44
Ps_262124	5740	846.789	675.912	125.211	0	0	0	0	89.6179
Ps_205245	5737	3930.16	1401.19	5404.58	6027.33	9176.25	6151.92	21814	15019.2
Ps_147809	5733	1750.54	7.59452	141.632	1663.59	458.689	194.71	1371.91	1360.59
Ps_153011	5731	60.7562	53.1616	3801.47	5088.89	4467.61	316.404	24409.3	1065.71
Ps_261932	5726	3151.73	854.384	3115.9	5792.72	9020.07	4362.44	11073.2	8915.35
Ps_261590	5726	3671.95	964.504	4446	5502.66	3657.22	3928.98	9132.48	10820.2
Ps_134662	5723	3326.4	987.288	667.105	3318.66	280.378	198.187	2581.72	980.64
Ps_216020	5723	1139.18	0	112.895	4269.89	6051.5	10554.9	123.479	45261.3
Ps_236065	5721	4408.62	740.466	685.579	15957.7	2803.78	1542.62	7546.92	32060.7
Ps_261767	5720	4571.9	117.715	5558.53	3868.92	3839.22	4114.41	9239.48	3996.8
Ps_131869	5714	8312.2	2145.45	4421.37	4500.23	4487.28	2082.71	7024.48	3853.87
Ps_172676	5711	6162.95	1086.02	34944	40630.1	19134.6	5412.48	29261.9	11725.3
[truncated: 145,793 more rows]
