# Supplementary material for: De novo assembly and characterisation of the field pea transcriptome using RNA-Seq
Source: BMC Genomics. 2015 Aug 16;16(1):611. doi: 10.1186/s12864-015-1815-7 (PMC4537571; doi:10.1186/s12864-015-1815-7)
Supplement: Additional file 9: — Transcript expression for each tissue. (A) This file details contigs expression for the individual (tissue-specific) libraries after alignment to the Kaspa assembly. (B) This file details contigs expression for the individual (tissue-specific) libraries after alignment to the Parafield assembly. (ZIP 20813 kb) [file 12864_2015_1815_MOESM9_ESM.zip › sup9A.xlsx]

## Sheet: Kaspa
contig	flower	ipod	iseed	nodule	root	seedling	stem	stipule	tendril
Ps_045700	1.17509e+06	814472	235699	48015	439380	332128	134542	19715.7	157917
Ps_086940	1.11817e+06	11823.3	744.36	27826.9	80730.7	60968.7	35370.7	2562.97	32610.3
Ps_104949	856359	125125	178875	105583	301194	91878.7	144225	38883.7	77123.3
Ps_077195	735024	148764	79383	136533	253163	175369	120081	115012	148412
Ps_081771	725148	104509	151043	75290.5	259084	87854.2	60477.2	27659.5	68220.4
Ps_072269	592477	7135.13	2494.11	47582.3	61446.4	138760	23375.4	78521.2	109295
Ps_045701	589789	84039.5	193745	63487.8	161462	79124.2	67772	18211.9	39697.4
Ps_127392	533838	94840.3	32609.5	105968	257337	126555	439571	208927	370884
Ps_073249	508711	100175	5163.06	116764	501898	89822.4	828471	370157	525124
Ps_045702	456185	87592.6	140835	32609.2	63162.6	35768.9	28457.3	7952.79	25094.2
Ps_089509	450371	25215.7	2.49785	771.533	325.179	37157.4	433.404	9194.51	26604
Ps_072167	449484	94374	15325.6	18407.7	21873.4	2341.28	4877.66	314.497	1089.17
Ps_128503	398808	82547.5	26935.6	786858	465040	137001	633843	164449	160057
Ps_128934	381917	21321.8	12190.8	1389.91	774.582	140077	40351.2	33627.7	192876
Ps_079030	337676	46326.9	57433.2	14808.5	57212.7	32157.3	19494.5	6394.77	19202.7
Ps_120889	336775	74356.1	61568.4	87872.4	126385	57220.7	63158.2	28644.5	64450.7
Ps_076163	324184	48732.1	63790.2	38936.6	107565	44975.8	41172.2	11168.3	28567.9
Ps_078644	323490	46810.8	40638.8	27191.3	74591.8	44671.5	33031.6	9498.17	26737.1
Ps_110034	318601	44574.5	17593.6	43770.6	43400.5	82025.8	75286	49865.8	43088
Ps_074275	317920	45770.6	55815.8	1393.74	3195.92	134450	73296.1	1.79976e+06	576331
Ps_075975	314060	40896	55820.8	50938.4	116530	38244.2	49049	15386.8	33812.5
Ps_106525	310140	47413.7	75001.8	22068.1	61245.5	31670.7	28284	13424	32016.6
Ps_006301	298037	33185.3	12210.8	6331.17	32543.3	828065	8510.82	2794.32	27359
Ps_070053	296101	37532.6	7759.58	78803.6	265466	140421	55847.2	127740	100362
Ps_091884	292875	2710.64	1350.09	4564.11	9815.42	49713.9	30956.2	36226.8	68627.8
Ps_095264	284349	80573.2	63320.6	70774.3	133090	171056	48998.2	9530.7	38320.5
Ps_104342	283850	38725.5	49044.1	25223.2	77569.8	25486	28358.3	10416.4	23958.4
Ps_106003	281974	44683.8	59174.2	25623.3	73134.5	28155.8	31570.4	7397.91	23300
Ps_078429	280144	62301.3	65367.6	66095.3	156398	59280.7	64309.8	29671.1	49287.1
Ps_125384	277836	65478.2	27006.8	80752.5	104930	66300.9	42192.5	39496.5	57480
Ps_129068	269776	98150.6	63490.5	30943.6	79797.8	43165.8	28468.5	14897	38407
Ps_069391	268395	12890.8	3330.89	4510.5	56802	70367.7	3026.4	14.4596	2086.89
Ps_129113	258072	33965	57027.3	1393.74	2599.44	153943	245271	1.44864e+06	597561
Ps_073514	253133	10760.6	1005.39	440.329	7833.12	21280.4	4320.42	10.8447	1390.15
Ps_073044	252286	39074.4	53369.1	19284.5	53212.8	27013.5	23795.1	8008.82	23246.7
Ps_128886	249542	44984.4	39327.5	25916.2	80846.5	35943.9	32486.7	11835.2	29311.2
Ps_006318	249089	9961.53	399.657	206.763	2000.97	11551.9	2381.25	1997.24	15067.1
Ps_083818	247074	112974	27714.9	55491	225147	74122.9	55754.4	33356.5	101034
Ps_087881	246889	56145.3	55267.5	33430.5	52298.9	31536.7	43725.5	20977.3	37129.9
Ps_128417	237069	50743.3	23607.2	114562	57693.6	35073.4	51409.2	37681.8	47316.6
Ps_075079	236446	59233.8	22811.7	378199	172635	263295	716390	280667	440654
Ps_106163	234413	40588.9	58025.1	20888.8	58631.5	21119.8	22587.8	8126.31	20242
Ps_069030	233377	34325.1	23517.3	32528.8	78969.4	34365.8	24070	14394.6	26823.5
Ps_045706	231601	34646.7	27723.7	27252.5	97758.9	29365.6	21151.4	5198.23	15863.7
Ps_115275	231173	35378.2	37866.2	17358.5	53834.1	20859	22090	4947	17741
Ps_126780	228119	29657.9	40999.8	28732.4	65658.5	29585.4	28282.7	14121.6	27122.9
Ps_072280	227007	55804.5	56957.3	106473	114988	56326	167757	185902	134791
Ps_079888	225139	73909.2	38574.4	25573.5	48434.4	54757.5	24879.9	13951.7	53402.7
Ps_070892	219492	38773.7	51081.1	50394.7	71272.2	33273	42824.1	11177.3	33526.5
Ps_070279	216029	47579.3	23782.1	4234.82	30032.9	37414.6	74032.9	32740.2	77918.2
Ps_092120	214648	53129.2	25327	5775.97	2813.43	61224.7	47726.5	616839	315313
Ps_128559	214107	13252.6	930.451	6459.44	24959.3	55143.9	181456	112682	103556
Ps_125620	209465	30894.2	41960.2	32352.7	82049.8	25563.3	20802.2	8979.43	21690.3
Ps_125395	206927	49535.9	57691.7	37152.3	43292.5	40983.9	17881	18539	23113.7
Ps_125745	204345	75306.3	66542.8	102007	186837	73484.1	141776	54062.7	103529
Ps_115145	203107	18194.7	10784.5	7855.09	4203.92	33011	12723.5	125911	75859.5
Ps_068666	201658	9903.65	1908.36	3233.55	3592.68	18312.5	9461.84	3466.69	15356.5
Ps_070096	199411	32569.5	26799.5	13623.4	33020.2	27948.1	4077.72	5715.17	12587.8
Ps_070792	198442	31654.7	23955.7	13968	41181	20279.4	15484.9	5800.12	16548.8
Ps_074723	196769	32905.5	26938.1	14084.8	45785	20256.5	17946.7	4702.99	15522.8
Ps_098135	195340	38209.4	33084.1	13037.6	35672	18165.2	23762.9	7108.71	16730
Ps_129207	194664	65177.6	53088.1	74266.3	86547.8	23387.5	21386.6	17277.4	37422.6
Ps_045707	193847	1464.65	469.597	7631.09	12816.4	33884	122492	70011.7	284999
Ps_094473	193585	35164.4	23492.3	38953.8	92711.6	48045.2	31633.6	33381.8	48864.7
Ps_125064	190631	29886.2	37190.5	16703.8	51600.5	20950.8	15809.4	4455.37	15852
Ps_072512	188728	19003.4	29935.5	11029.3	38249.5	15054.7	12951.4	1577.91	10825.2
Ps_100480	187982	107183	498177	250.796	373.153	6897.06	8358.51	966.987	4190.4
Ps_037450	187551	242.768	0	59.3487	7.275	127.992	215.464	63.2609	809.811
Ps_093676	186563	19387.7	18023.3	17410.2	46214.4	18264.2	22795.8	1626.71	7860.33
Ps_045714	185628	34278.5	20622.3	30394.2	36800	27228.4	21439.9	8919.78	20759.1
Ps_123338	185168	37444.1	38148.5	26488.7	47859.7	19349.7	27241.3	6185.1	18981.5
Ps_106950	183777	47725.6	39037.7	65214.6	63247.6	14954.5	17669.3	16908.7	33107.5
Ps_089351	183185	19945.6	15314.3	1422.45	4138.51	14204.7	626.579	663.335	11216
Ps_072754	182336	25309	53939.9	29044.5	66937.6	27065.4	23858.3	11419.5	20835.6
Ps_129133	182242	26624.1	32955.4	16611.9	42393.9	22411.8	18278.5	6481.53	16460.6
Ps_125397	181961	31135.4	29784.4	9631.72	30961.6	20569.2	14278.8	5639.25	14297.2
Ps_084730	180246	6.43094	0	172.303	0	12.0747	154.787	3.61491	157.971
Ps_074722	179245	29762.4	58685.8	12022.9	43256.3	16091.9	18341.7	7012.92	26055.3
Ps_093363	176692	49047.2	39057.7	64110	56505.1	28451.6	36594.2	19945.2	32478.9
Ps_068525	176088	19736.6	12067.1	11753	48248.3	21374.6	11710.6	1733.35	11322.4
Ps_098065	175971	24146.6	35828	16512.3	49993.6	21753.8	12626.9	3560.68	14633.1
Ps_122268	175121	23439.2	7148.86	9532.17	10467.1	9404.98	9071.77	12644.9	20040.8
Ps_119960	174730	30022.8	21340.4	12737	32139.4	15563.1	16002.5	5216.31	12574.5
Ps_073558	173165	26596.8	34133.2	15922.7	34221.5	20597	14890.5	6877.36	13258
Ps_074253	172697	40487.6	15823.9	80298.8	107290	26988.1	122123	83395.9	73120.8
Ps_073067	171202	25559.8	18204.4	17373.9	37874.8	22567.6	18154.7	7388.87	18861.8
Ps_124251	170652	25707.7	26658.3	13104.6	33653.5	15395.2	12463.5	5241.61	13485.8
Ps_105120	170589	20624	20949.5	13131.4	50472	23725.6	12903.1	4636.12	9802.54
Ps_128495	169854	79031.4	339.708	103.382	581.725	11323.6	128.783	5.42236	6335.49
Ps_095583	169582	30336.4	43054.3	12968.6	37986.2	20827.6	15741.2	6060.39	18517.6
Ps_126922	168065	42100.1	37457.8	52096.7	68856.8	65338.6	51224.7	708142	203640
Ps_074166	166219	21741.4	22317.1	9396.24	30459.5	14245.7	11809.6	3356.44	11565.2
Ps_069974	162216	18710.8	11903.5	1489.46	28335.6	16527.8	6969.14	865.77	7664.11
Ps_095582	161871	15222	19930.4	12982	37102.7	16618.4	19380.6	6974.96	16608.6
Ps_088131	159512	22847.5	28682.9	13131.4	31441.3	13678.2	12248	4910.85	11980.9
Ps_103558	159484	26363.6	27242.8	15679.5	78144.9	23864.4	17790.6	7443.09	20270.2
Ps_117656	159060	28778.5	35940.4	10357.3	24513.2	11178.7	13517.3	1704.43	9770.95
Ps_084731	156299	1260.46	0	97.6382	7.275	47.0913	108.97	1.80745	796.509
Ps_093678	156146	14215.6	12719.1	5113.56	13148.7	15106.6	3051.17	3181.12	7399.71
Ps_127072	155362	27532.5	30111.6	15409.6	50609	18421.1	20969.3	4453.56	13349.4
Ps_070893	155356	22563	23097.7	10694.3	43901.9	10803.2	10957.7	3251.61	10449.4
Ps_102740	153700	26899	35580.7	13127.5	50072.5	14832.5	15060.2	7002.07	14009.6
Ps_106999	153683	16353.9	18250.6	15641.3	42127.5	13306.3	11966.9	3614.91	10630.6
Ps_103821	153074	24016.3	21993.6	14563.4	60728.4	26954.3	14987.1	7092.45	15484.5
Ps_080982	152409	54381.6	394.661	687.296	2466.29	85077.1	52984.3	7641.91	111850
Ps_117345	151883	25662.7	24086.8	59266.4	22320.2	33049.6	114762	128779	64803.2
Ps_084258	151741	37317.1	18059.5	58276.6	72182.7	30530.9	44426.4	31990.1	43255.9
Ps_127051	150368	24347.5	29434.7	11975	40099.5	16878	11196.7	4028.81	11132.8
Ps_015131	149530	20522.7	10810.7	103577	50432.9	16263.4	16876.8	12155.1	20313.5
Ps_088272	147275	17342.6	30402.6	7183.11	20368.2	11903.2	7811.18	2300.89	6934.11
Ps_075774	147223	31993.9	46882.2	1901.07	1237.3	38967.4	36206.6	431553	185708
Ps_087717	146650	171939	39290	43156.1	957.967	113.502	3099.46	6942.43	3959.26
Ps_069098	146086	22511.5	22244.6	11500.2	34800.9	17493.8	16752.9	4547.55	12473.1
Ps_127412	144708	29157.9	16173.6	15834.6	36197.6	18432	17613.6	7444.9	16028.3
Ps_092719	144314	8353.79	503.318	685.382	4792.3	9483.46	1022.83	1520.07	9993.77
Ps_081403	143614	22514.7	10251.2	7592.8	145172	20612.7	152905	54608.6	44049.1
Ps_071682	143587	39635.5	6466.94	31466.3	26055	24896.8	24039.1	30934.6	33731.1
Ps_117657	142526	29206.1	20483.7	16856.9	36874.4	17251.1	21404	10320.6	18301.4
Ps_045713	141937	1310.3	7733.36	20996	10565.1	6190.69	50076.8	12719	44996.9
Ps_112327	141391	24641.8	22243.4	16441.5	40647.4	17410.5	17786.9	5478.39	14696.3
Ps_127450	141111	22744.6	14881	8274.36	10583.2	13392	5043.59	12842	24931.2
Ps_088273	140572	15678.6	27707.4	6723.63	19926.1	12288.4	7866.91	2096.65	6150.91
Ps_070173	139595	50976.5	29140	3689.19	13264.3	96306.5	340287	14743.4	26981.5
Ps_112328	139409	24498.7	20997	15735.1	39147.1	16485.6	16240.3	4927.12	13625.5
Ps_127485	139024	252.414	12.4893	1370.76	0	1370.48	152.311	37.9565	1034.3
Ps_090148	138323	24228.6	8437.75	60346.1	254759	14460.6	71874.5	300337	106553
Ps_094022	137804	5681.74	594.489	33043.8	148569	6835.48	172567	152269	103599
Ps_072749	137768	24373.3	24878.6	13433.9	29843.6	15863.7	13939.5	4618.04	13229.7
Ps_093917	136567	65901.1	28233.2	15176	36034.8	16143.9	43939.8	13170.9	48713.4
Ps_123052	136440	64208.1	28336.9	44586.2	55398.9	26793.7	72317.8	36273.8	62237.4
Ps_128964	136239	24524.4	2732.65	63596.9	199883	39274.1	32895.4	27104.6	41022.7
Ps_075037	136169	19421.4	25669.2	16529.6	33509.6	20492	12417.7	6671.31	12084
Ps_045712	135601	24294.5	23559.8	13236.7	34179.5	13195.2	17640.8	5326.56	10339.6
Ps_110131	135554	20035.6	5973.62	76979.1	53213.5	19332.8	45287	22455.8	28835.6
Ps_086089	134938	19590.3	23517.3	14588.3	49227	10868.4	17851.3	8308.86	16021.6
Ps_068581	134567	17640.1	5135.59	17599.8	31937	20593.4	6803.21	3345.6	8462.28
Ps_128478	132546	24371.7	31680.3	934.263	1373.74	52048	41738.1	483091	220500
Ps_090077	132522	24680.3	32705.7	15985.9	44363	16590.6	16650.2	4822.28	13673.7
Ps_069746	132503	16709.2	13393.5	17783.5	28655.5	19639.5	9835.8	27178.7	29274.6
Ps_045727	132444	19207.6	89.9227	36.375	134.793	27185	277.379	36.1491	1220.54
Ps_128967	132394	24038.9	5251.74	155721	51384.3	30815.8	34279.8	49437.5	35927.7
Ps_117344	131849	11334.5	14733.6	13803.4	11487.6	23825.8	49971.5	48774.1	22668.1
Ps_098846	131013	64794.9	5697.6	27103.2	45798.7	28473.3	64781.6	49296.5	93432.6
Ps_072534	129529	14810.5	8442.75	4897.22	17743.7	9478.63	5791.52	1563.45	4039.08
Ps_074079	129467	11578.9	41917.7	17927.1	12504.5	18023.9	4667.15	12462.4	19097.9
Ps_092194	129357	22447.2	22126	12409.6	26307.1	12674.8	17021.6	5221.73	14357.1
Ps_115096	129149	20968.1	1016.63	350.349	713.362	1959.72	19863.5	13767.4	13783.4
Ps_125029	128269	26945.6	24821.2	112818	233063	20463	134002	113889	72843.1
Ps_045715	127220	16415	20313.8	45962.7	35850.1	12513	4782.31	7602.15	8814.8
Ps_078707	127142	20534	40608.9	27170.2	56465.8	23159.3	30719.7	7945.56	21618.8
Ps_098895	126671	528.945	1094.06	323.546	21317.5	8495.75	507.702	110.255	10517.6
Ps_125900	126474	27302.6	8892.36	35490.5	51791.3	18272.6	37020.2	17863.1	27350.7
Ps_128477	125442	18016.3	26865.7	553.283	1055.56	38924	37800.3	394415	196511
Ps_075973	125179	17297.6	24692.5	15308.1	32231.8	12567.3	12550.2	3428.74	9807.53
Ps_127486	123651	59235.4	477.09	63.1776	139.049	9842.08	108.97	0	4243.61
Ps_118537	123277	16611.1	12735.3	24208.5	38033.4	13532.1	10316.3	5407.9	10176.7
Ps_083122	123218	23550.1	8956.06	24468.9	54051.5	20036.7	21379.2	12842	19447.1
Ps_073355	122640	17800.8	16485.8	16152.4	58712.1	16577.3	11632.6	2174.37	11370.6
Ps_097728	122544	549.845	3728.05	8888.9	94.8495	2087.71	1358.41	2315.35	3812.93
Ps_083843	121878	7713.91	2622.75	10489.4	143776	7912.54	284454	281614	287842
Ps_070224	120398	26831.5	25012.3	19108.4	46412.9	18040.8	28323.6	6420.07	18334.7
Ps_026805	119940	15805.6	12506.8	8176.72	20499.2	8248.22	6933.23	2118.33	7359.81
Ps_126478	119374	36063.1	40561.4	29802.6	61792.2	26473.8	28392.9	15419.4	30227.4
Ps_091102	118913	13469.6	17543.7	12830.8	43645.3	17439.5	10809.1	4346.92	10554.2
Ps_076333	118350	23868.4	23403.6	11758.7	32715.5	14981.1	13663.4	7014.73	12963.6
Ps_071117	117407	16984.1	27565.1	10108.4	30995.1	15542.5	12199.7	5214.5	10540.9
Ps_082627	117227	37330	6259.62	43921.9	172277	36358.1	151267	90676.3	115183
Ps_074071	116848	13315.3	4406.21	7610.03	6995.87	13139.7	4736.49	46137	37284.6
Ps_086219	116361	39186.9	11769.9	18013.3	135736	39442	55234.3	120532	94422
Ps_112223	116165	17040.4	15746.5	16799.5	42182.8	17513.1	13738.9	6333.32	14104.4
Ps_127346	115445	34014.8	30269	34205.9	32418.2	26883.1	38901.1	17488.9	27433.8
Ps_128423	114591	25574.2	31028.3	16745.9	26819.1	16227.2	17357.2	5411.51	19555.2
Ps_075986	114398	321.547	14.9871	24.8882	153.736	397.257	434.643	54.2236	309.291
Ps_127137	113710	19485.7	21741.3	14383.4	37808.2	16123.3	10012.9	6291.74	12775.7
Ps_115027	113082	20699.6	2981.19	28539.1	48993.8	15615	43543.5	43816.3	30666.4
Ps_070138	112974	22633.7	12162.1	33526.3	39324.2	36792.8	42535.5	30777.3	43383.9
Ps_076974	112356	13627.2	11620	29607.3	104871	33116	33082.4	15021.7	32444
Ps_075540	112054	20627.2	48108.7	25351.5	48744.1	16366	28717.4	8786.03	20730.8
Ps_081770	111370	25944	24516.4	46029.7	39289.7	9472.59	10885.9	11211.6	16379.1
Ps_125911	110857	15326.5	4719.7	5716.62	8159.94	12825.7	6270.74	15068.7	18111.8
Ps_103939	110505	17204.4	24683.8	12484.3	43917.7	13710.8	11841.8	2772.63	9583.04
Ps_107188	110429	12456.7	4116.46	17666.8	41688.9	18230.4	6915.89	5682.63	9641.24
Ps_079474	110233	31942.5	11778.6	21363.6	75396	48307.2	72617.5	64439.3	92759.2
Ps_119517	110081	15543.6	34.97	67.0066	1652.39	10507.4	3355.79	2678.65	6111
Ps_073369	109692	6906.83	3679.34	11056.1	35781.1	7622.75	15171.6	2689.49	7654.13
Ps_072287	109393	13357.1	31806.4	2111.66	15884.1	8388.29	2480.31	1558.02	4561.22
Ps_045708	109241	13656.1	8907.35	2774.07	17697.5	227630	5250.38	520.546	6801.09
Ps_101486	108982	26458.5	8230.43	35410.1	113551	70122.6	49082.4	50874.4	53763.5
Ps_103831	108970	19871.6	24252.9	12375.2	50889.7	19271.2	14153.7	6315.24	15707.3
Ps_073433	108612	14706	12489.3	9911.23	34310.6	10785.1	6998.86	2111.11	6327.17
Ps_006328	108437	10228.4	5852.47	943.836	9600.32	6845.14	3432.56	672.373	3631.68
Ps_088150	108014	14593.4	2362.97	64326.3	45443.9	38073.9	46240.5	229335	96106.5
Ps_101133	107369	21879.7	23063.9	6863.39	27151.1	10806.8	8869.93	2967.84	8691.75
Ps_125396	107341	16005	15896.3	5058.04	18671.3	9837.25	6613.75	2584.66	8394.1
Ps_088974	106927	14622.3	10386.1	7598.55	24671.5	7722.97	9546.04	1980.97	6411.98
Ps_129036	106485	17677	28403.1	14324.1	27776.7	9630.77	14756.8	4853.01	9489.92
Ps_075175	106269	183.282	2.49785	156.987	153.736	7411.44	305.86	860.348	5936.4
Ps_121671	105889	16730.1	12063.4	13156.3	21693.9	11641.2	16771.5	6579.13	13500.7
Ps_085586	105843	23786.4	5128.09	14559.6	30173.7	8157.66	27237.6	19267.4	16821.5
Ps_074453	105818	15570.9	23146.4	10219.5	33100	10168.1	9791.22	3022.06	8221.17
Ps_124254	105256	11898.8	6955.27	12024.8	37546.8	11474.6	18281	1538.14	6157.56
Ps_129070	104821	38469.9	30110.4	39623.9	36818.5	21835.9	20080.2	13272.1	25529.8
Ps_087694	104206	15654.5	14736.1	7221.4	24628.1	10261.1	7216.8	1966.51	6879.24
Ps_103557	104145	19794.4	15245.7	10215.6	21312	13494.7	13430.6	3808.3	11364
Ps_076035	104089	42711.1	7240.03	23251.3	20349.9	22857.4	4727.82	4489.71	7880.28
Ps_128976	104020	29529.3	28169.5	354.178	1163.79	53091.2	13132.2	598245	208163
Ps_045736	102995	22140.1	15078.3	1799.61	3523.36	7114.41	3142.8	784.435	9047.6
Ps_045704	102685	191750	69892.5	1324.82	37113.4	12225.6	3099.46	1708.04	38433.6
Ps_086001	102584	36026.1	13267.4	37257.6	60719.7	26417	23136.4	14927.8	26545.8
Ps_127446	102574	19106.3	16119.9	15773.4	44222.2	15926.5	19163.9	6969.54	16590.3
Ps_030480	102170	15915	1809.7	28966	19395.4	50046	42504.6	20641.1	39778.9
Ps_127413	101992	12252.5	8457.73	7242.46	23486.3	10787.5	7209.37	2143.64	6804.41
Ps_119959	101936	12906.9	13549.6	11285.8	24709.4	13092.6	15036.7	4153.53	12694.3
Ps_077416	101923	13326.5	11611.3	6840.42	29004.1	8885.76	9103.97	3488.38	8568.7
Ps_121363	101753	28923.2	13644.5	34012.5	58672	20074.2	8552.92	6456.22	14651.4
Ps_083658	101539	21413.4	15572.9	11385.4	31387.7	15694.7	11248.7	4220.4	11997.5
Ps_125063	101110	23963.3	15017.1	10263.5	15194.5	12682	14767.9	7309.34	12210.4
Ps_083376	99903.9	20442.4	23070.2	227.822	17930.4	27436.1	17925.6	728.404	721.68
Ps_117434	99256.8	20635.3	18612.8	13969.9	52604.1	19452.3	19144.1	6996.65	15853.7
Ps_116476	99227	4987.19	46508.8	3861.49	3719.45	189.573	1994.9	491.627	5529
Ps_072286	99178.4	14413.3	10727	5356.7	12569.3	8780.71	3072.22	2304.5	5936.4
Ps_088121	99056.7	10562.8	14748.6	12306.2	44263	12677.2	13960.6	4679.5	11899.4
Ps_072179	98657.8	14185	1601.12	220285	29125.5	22166.7	8457.58	22107	25616.3
Ps_072117	98251.1	31619.3	35212.2	29540.3	56151.7	26361.5	21817.6	13207.1	31098.8
Ps_091780	97729.8	52191.9	11352.7	13338.1	55845.6	47540.5	108481	66810.7	73486.6
Ps_129030	97595	28159.5	7346.19	178427	31396.8	46488.8	48424.9	40987.6	38099.4
Ps_088975	97573.5	17423	14953.4	7862.74	22786.4	10076.3	8893.46	2702.14	8568.7
Ps_095195	97441.5	57126	22185.9	402.04	934.426	39987.8	37443.7	475629	140932
Ps_103995	97433.8	8908.46	488.33	122.526	21.9623	2320.76	2175.69	1800.22	2555.81
Ps_102915	97319.5	4075.61	3831.71	5327.98	1633.24	7119.24	12251.7	31395.5	35947.6
Ps_091778	96978.7	23588.7	6991.49	29701.1	91662.5	60305.8	45527.3	46820.3	49207.3
Ps_075539	96922.9	16225.3	17858.4	12005.7	27644	18079.4	17072.4	5847.11	14026.2
#N/A	96689	62891	41598	87192	89581	65177	69174	69818	76859
Ps_127484	96597.3	725.088	8.74249	1418.63	297.177	14151.5	92.8723	54.2236	651.84
Ps_126592	96416.9	28170.7	26319.9	348.434	659.897	37153.8	35850	204680	120461
Ps_124255	96159.3	10550	4819.61	5862.12	30149.2	8465.57	9798.65	889.267	3713.16
Ps_070453	95907.4	11786.3	15289.4	2446.7	13280	6352.49	3127.94	1117.01	5294.54
Ps_127463	95886	4.8232	0	67.0066	125.528	18866.7	3222.05	0	2522.55
Ps_081752	95877.1	42968.3	35507	36945.5	8164.54	6166.54	25459.4	39416.9	31715.7
Ps_129134	95162.9	19173.8	20706	4994.86	15787	6976.76	10021.5	2821.43	7556.02
Ps_127564	95134.5	39624.2	19840.5	294.829	524.075	23857.2	30652.8	115113	70987.4
Ps_112222	95074.6	14474.4	14889.7	10487.5	33478.7	12188.2	9295.9	3255.22	7190.19
Ps_101487	94154.2	51579.4	10678.3	12920.8	56778.1	47094.9	108302	64790	69073.4
Ps_128915	94150.9	40178.9	31133.3	16895.2	15899	13348.6	23250.3	13870.4	23246.7
Ps_115846	94021.9	13495.3	11903.5	11439	36008.6	12680.8	20435.6	8393.81	12677.6
Ps_101413	93910.6	13332.9	20838.3	9156.93	28287.6	8959.42	6037.94	2051.46	6917.49
Ps_075826	93737.6	40839.7	45700.7	23389.1	49741.9	23546.9	12901.8	44864.6	35595.1
Ps_084591	93610.8	44640.4	11556.3	568.599	8471.46	32200.8	3253.01	22992.6	27581.8
Ps_127271	93574.4	10863.5	17502.5	4370.74	14602.2	6957.44	2853.04	732.018	4185.41
Ps_078563	93285.4	20331.4	9795.33	28384	36563.8	24470.6	54694.4	26173.7	31963.4
Ps_107216	93123.8	137923	47873.9	3721.74	59910.1	5700.46	11616.5	41519	6343.8
Ps_107974	92717.8	87677.8	1216.45	8383.48	81.9467	126563	8047.7	178.938	613.594
Ps_110978	92104.5	19924.7	9102.18	30237.2	171179	10508.6	66947.3	121974	59380.6
Ps_073042	91931.6	12260.6	11586.3	6907.42	18032.4	7592.57	6924.56	4983.15	7988.37
Ps_084262	91679.3	17328.2	20717.2	792.592	1429.4	45176.2	43723.1	449895	191458
Ps_126859	91539.6	33817.1	16204.8	207525	52416.2	34864.5	55966.1	23037.8	44163.8
Ps_085585	90988.6	20210.8	4381.24	12930.4	22194.5	7850.96	27126.2	17076.8	17080.9
Ps_069598	90632.3	535.376	3.74678	474.79	2885.84	2250.72	81154.3	14656.6	29667
Ps_102264	89802.2	7902.02	3009.91	11278.2	25836.3	7811.12	9975.73	1167.61	4923.72
Ps_071731	88681	17603.1	6967.76	67196.1	89899.4	13155.4	50151.1	57543.9	46836
Ps_090292	88552	22899	2873.78	35689.6	6180.94	12449	26670.5	43312	33208.9
Ps_098707	88339.5	13255.8	11214.1	6819.36	19528.5	8996.85	8357.27	2539.47	7679.07
Ps_006192	88184.7	1469.47	0	11.4868	54.9057	260.813	0	0	154.646
Ps_072438	87718.1	12689.9	8874.88	6323.51	25725	8442.62	8890.98	1944.82	5933.07
Ps_073460	87709.1	16685.1	14460.1	2929.15	17351.8	5874.34	5010.15	672.373	3410.52
Ps_098170	87682.2	16627.2	17227.7	7010.8	25285.9	10433.7	7776.51	1829.14	8630.23
Ps_126926	87559.7	6387.53	1122.79	763.875	5988.7	12305.3	13256	336.186	3129.5
Ps_114074	87381.5	30892.6	523.3	2730.04	122896	65696	1.15074e+06	71907.7	78026.2
Ps_105112	87027.6	7890.76	234.798	268.026	4425.88	29631.3	91724.4	70884.7	180960
Ps_082792	86847.7	10717.2	9709.16	5978.9	13046.7	4453.15	2833.23	1809.26	3222.62
Ps_099158	86733.8	2090.06	619.468	3878.72	4639.94	1410.32	8817.92	23722.8	19751.4
Ps_045722	86199	9223.58	8701.27	24576.1	28962.9	26349.4	7409.98	1068.2	4095.62
Ps_084030	85307.6	14271.9	10765.8	38272.2	55656.4	13171.1	33088.6	23507.7	23324.9
Ps_072283	85236.4	59719.3	1161.5	1058.7	311.109	9330.11	575.809	1295.94	4710.87
Ps_092084	84869.7	11707.5	12903.9	8783.61	26374.1	11333.3	7523.9	2517.78	6388.7
Ps_106469	84716.2	39117.8	3961.6	7845.51	39547.5	14145.5	8593.79	4813.25	18697.2
Ps_071080	84600.6	21903.8	27901	20787.4	21836.9	14411.1	6321.51	6015.2	9431.72
Ps_127059	84542.6	7972.76	453.361	11597.9	4251.41	10601.6	14605.7	26321.9	30684.7
Ps_075910	84281	15136.8	18587.8	10114.2	35261.4	11471	12078.4	3918.56	9245.48
Ps_089251	84232.7	40227.1	7985.64	9451.76	19347.7	51242.6	52441.9	15779.1	58233.3
Ps_086138	84157	10882.8	4357.51	4202.27	3766.39	11712.4	3740.9	34545.8	28857.2
Ps_069612	84059	6736.41	178.597	2720.47	22924.8	29616.8	1.87975e+06	149872	329339
Ps_076791	83995.7	21355.5	27275.3	18516.8	20864.4	13690.3	6206.35	5886.87	9267.1
Ps_058902	83881.5	34611.3	5048.16	49835.7	52928.9	21025.7	37841.1	43928.3	57566.4
Ps_125098	83828.1	12588.6	4842.09	9252.65	5539.78	16472.3	11420.8	46946.8	33618
Ps_073844	83701.9	11501.7	14605	9486.22	19918	9427.92	7970.92	2991.33	6977.35
Ps_082185	83168.6	14032.3	22469.4	6076.54	10444.4	7451.29	8986.33	1162.19	5515.7
Ps_076340	82964.5	23111.2	14018	27593.3	37797.9	18068.6	30567.4	18251.7	29312.8
Ps_072681	82354	17419.8	17945.8	109.125	208.367	20511.3	9065.58	186719	82140.1
Ps_077137	82283.2	36950.6	14005.5	17123.1	71197.3	23765.4	31925.8	27048.5	46486.8
Ps_043238	82111.9	11414.9	15791.4	865.342	6489.51	7198.93	2607.86	372.335	2850.14
Ps_027178	81943.8	20952	9267.04	29618.8	20345.8	14365.3	26107	34824.2	29938.1
Ps_128914	81282.7	20686.7	18017	13627.2	22546.4	9920.57	24280.5	7350.91	15122
Ps_103560	80727.3	9175.34	12365.6	1937.45	3119.88	9729.79	2308.19	4853.01	3849.51
Ps_080684	80280.7	683.287	0	30.6316	10.9125	1042.05	0	328.956	3014.76
Ps_104684	80048.2	11080.5	14326.4	8774.03	19117.5	9145.37	7780.23	3011.22	7389.74
Ps_074151	79917.2	11546.8	15067.1	9022.92	30510.5	11349	10055	1545.37	6696.33
Ps_101414	79573.5	9905.26	11187.9	7150.56	18389.2	7523.74	7001.34	2832.28	5477.45
Ps_084809	79451.6	393.895	2.49785	18040.1	278.509	3688.82	1059.98	61579.9	84017.5
Ps_096645	79189.8	18545.2	825.541	377.151	9732.51	21540	14105.5	5299.45	8636.88
Ps_128470	78808	15895.7	5509.02	1531.58	2480.77	45429.8	9262.47	1.1679e+06	239362
Ps_070458	78700.5	10439	22098.5	1527.75	9647.4	5896.07	1682.85	1013.98	3427.15
Ps_120332	78506.1	8032.24	12401.8	5297.35	26292.8	15997.8	24232.3	19374.1	26271.5
Ps_105152	78385.5	16278.3	15557.9	13807.2	48946.9	15228.6	12662.8	5064.48	14069.4
Ps_104553	78123.6	11540.3	5191.79	3141.65	18242.1	7347.45	3827.58	988.677	3187.7
Ps_125133	78116.8	16024.3	3530.72	174386	33934.2	76768.5	183298	33165	92952
Ps_015616	77769.2	25450.4	8322.85	46613.6	161668	31472.7	40452.7	60603.9	50748.7
Ps_125748	77458.3	11347.4	4900.79	3955.3	6010.32	8703.44	1323.74	6727.34	12404.9
Ps_107242	77453.9	4810.34	0	3386.7	13912	22423.9	9481.65	28015.5	14086.1
Ps_126462	76897.8	225.083	29.9742	22.9737	0	5380.48	214.226	1.80745	352.526
Ps_094021	76730.2	3406.79	3600.66	20214.9	55757.6	12880.1	126453	85929.9	64871.4
Ps_102657	76579.6	8053.14	288.502	1621.56	13384.5	11653.3	10310.1	451.863	2806.9
Ps_035811	76349.4	17206	19453.3	8314.56	12856	10188.6	10723.7	5214.5	8874.67
Ps_063588	76092.3	4829.64	2997.42	545.625	6985.85	5788.61	1141.71	298.23	1573.06
Ps_126554	75963.6	13696.3	12323.2	5203.54	14017.9	5896.07	6083.76	2891.92	4880.49
Ps_102229	75801.9	6246.05	1722.27	14527	22430.3	5966.1	3129.18	386.795	773.229
Ps_030482	75746.9	19231.7	6128.48	1931.7	3541.9	19366.6	8982.61	3394.4	12032.4
Ps_078241	75444.7	12739.7	4664.74	3982.11	10738.3	2603.3	3698.8	722.981	4393.27
Ps_104669	75310	9225.18	1451.25	8207.35	63157.6	8044.16	26665.5	36541.3	27462.1
Ps_123447	74699.4	21987.4	10704.6	19052.8	45945.7	16078.7	17950.4	10725.4	20702.6
Ps_075274	74621.9	81457.5	3800.48	13.4013	0	1753.24	660.013	3.61491	861.36
Ps_096684	74429.8	49664.5	50692.7	41819.8	43323.7	19506.7	52386.2	12684.7	16427.4
Ps_080500	74099.2	17053.2	2690.19	1592.84	31776	8426.93	7673.73	735.633	8944.51
Ps_088037	74094.3	10312	10231.2	1010.84	3623.57	8726.38	1344.79	421.137	3884.43
Ps_082374	73874.5	6987.22	7537.27	2998.07	2901.28	10241.8	5864.58	19896.4	20054.1
Ps_118585	73847.7	7498.48	457.107	7016.55	68972.4	7330.54	73188.4	83665.2	107989
Ps_084943	73770.8	19299.3	10910.6	44023.3	44886.1	29273.9	41977.1	34399.4	29773.5
Ps_045786	73455.4	10496.9	4897.04	10962.3	38555.5	9168.31	2978.11	1608.63	6639.79
Ps_128900	73356.1	1369.79	70062.3	100313	11797.2	503.515	6517.16	2506.94	6405.33
Ps_103830	73187.4	8143.18	10387.3	6650.88	36744.3	7918.58	5661.5	2300.89	4880.49
Ps_089545	72849.2	26354	17584.9	14349	31764.8	18447.7	34651.3	19809.7	31891.9
Ps_070489	72618.8	7279.82	2395.44	432.671	2314.27	5754.8	657.536	535.006	1820.83
Ps_091648	72340.5	16207.6	11391.5	10908.7	18577.5	6309.03	8268.12	8039.55	12537.9
Ps_117904	71806.6	11992.1	6750.45	11377.7	21776.8	8835.05	18357.8	8097.39	12054.1
Ps_125313	71635.9	17734.9	10317.4	24514.8	36339.4	13535.7	16002.5	13239.6	20120.6
Ps_126520	71577.9	28175.6	27622.5	48466.8	58546.5	11368.3	36371.3	8872.79	14049.5
Ps_074717	71264.6	5569.19	4599.8	865.342	4247.09	3780.59	1425.28	1133.27	2633.97
Ps_108174	71062.1	14958.4	10838.2	37877.9	48426.9	21590.8	33571.5	19639.8	23935.2
Ps_118542	71023.6	7471.14	2954.96	934.263	3569.76	10459.1	1942.89	24754.9	23002.3
Ps_094006	70898.2	26452.1	14833.5	22173.4	31719.2	21482.1	45288.3	22215.4	35408.9
Ps_045274	70626	20884.5	7628.45	20316.4	27600.5	37722.5	24086.1	103431	46535.1
Ps_093593	70472.7	31175.6	1957.07	2182.5	2739.59	11222.2	10776.9	27406.4	16688.4
Ps_079735	70378.9	15903.7	15812.7	70052.5	72053.3	32811.8	49770.9	55443.6	58396.2
Ps_128935	70348.1	123564	62455.1	78.4934	42.0028	15648.8	1721.23	316.304	19590.1
Ps_038018	70253	6156.02	4468.66	72.75	5164.29	3837.34	939.868	202.435	1476.62
Ps_073853	69745.7	9725.19	10489.7	4043.37	10988	4480.92	5566.15	990.484	4202.04
Ps_070029	69644.7	2691.35	458.356	122.526	703.822	5891.24	137.451	23661.4	130647
Ps_084962	68837.8	13797.6	8018.11	13142.9	27417	10390.3	6998.86	5178.35	11443.8
Ps_073605	68615.6	26460.1	7444.85	24597.2	24186	14263.8	15056.5	10067.5	17295.4
Ps_092322	68463.2	17381.2	13382.3	13855	1646.55	17462.4	8555.4	12075.6	11237.6
Ps_106093	68355.6	10834.5	4832.1	2494.56	1396.73	10517.1	4589.13	25087.4	21287.9
Ps_075265	68282.6	34889.5	4609.79	19786.1	1940.64	15082.5	10108.2	29665.7	24301
Ps_084204	68279.1	5133.5	1305.13	514.994	9956.11	6682.13	1634.55	455.478	1674.5
Ps_087315	68107.4	15836.2	10251.2	21476.6	6957.65	2867.74	4883.85	2421.99	4832.26
Ps_079672	68066.2	556.276	322.223	13657.9	44989.8	3681.57	453.217	242.199	1596.34
Ps_087204	68061.5	89044.4	11257.8	3155.05	18263.4	24334.1	24909.6	28265	52266.9
Ps_069385	67999	10603	7522.29	10778.5	19289.8	11557.9	9976.97	9163.79	14135.9
Ps_073066	67886.1	12964.8	9264.54	5121.22	14450.6	5269.39	5039.87	2299.08	5502.39
Ps_111537	67792	29201.3	32405.9	68182.1	31653.6	8417.27	36588	13780	12810.7
Ps_074599	67635.2	16569.3	8550.15	17186.2	2316.2	7297.94	1448.81	10918.8	10012.1
Ps_099159	67623.3	2022.53	563.266	3662.39	4971.98	1451.38	7616.77	18802.9	15527.8
Ps_127016	67568.1	9639.98	10670.8	4661.74	18982.3	8750.53	5789.04	1991.81	5954.69
Ps_096637	67370.3	8156.04	873	428.842	6136.87	11219.8	6413.15	5639.25	37336.1
Ps_095763	67283.7	18624	10800.7	77566.8	115086	35067.3	57671.3	41754	49466.7
Ps_103829	67110.8	10148	12129.6	5666.84	20147.8	8419.68	5459.66	3390.78	6357.1
Ps_116807	66975.3	12148	6465.7	7742.13	31409.1	9700.81	5452.23	4569.24	8753.28
Ps_106462	66890.4	5493.63	2599.02	1864.7	2061.43	9794.99	1268.02	2525.01	6352.11
Ps_076228	66801.8	3528.98	1432.52	1368.85	6577.42	12234.1	2142.26	3647.44	3157.77
Ps_126522	66633.9	8766.98	3243.46	5377.76	14412	6405.62	4029.42	1402.58	4592.81
Ps_126817	66326.3	18082.2	8617.6	50385.1	41131.6	22826	52500.1	40177.9	44918.8
Ps_124915	66249.8	16948.7	5504.02	11783.6	18242.5	9948.34	10993.6	8142.58	12552.9
Ps_072034	66140.5	1252.43	1230.19	11714.7	1356.24	2292.98	2110.06	1803.84	2281.44
Ps_095233	66138.9	11734.9	16010	3442.22	11180.9	7609.47	2834.46	1498.38	4825.61
Ps_099538	66071.5	14349	14032.9	26090.5	29213.7	15234.6	31207.6	15330.8	23226.8
Ps_087841	66048.6	12707.5	9048.48	63665.8	33749.2	14269.9	9155.98	7605.76	9406.78
Ps_071013	66027	19977.7	16189.8	18279.4	39192.4	16942	7599.43	3510.07	10303.1
Ps_071150	65753.9	25714.1	8944.82	49628.9	59025.4	23306.6	34500.2	39003	29633.8
Ps_129026	65506.9	11514.6	13964.3	4893.4	14148.3	7084.22	7031.06	2877.47	6019.54
Ps_101826	65497.3	12678.6	19198.5	7131.42	19358.6	7625.17	6930.75	2212.32	4951.99
Ps_087642	65421.7	10805.6	2628.99	11174.8	22513.8	8064.69	10428.9	6002.55	12398.3
Ps_095896	65063.3	7212.3	721.88	2245.68	5395.58	9241.97	20441.8	71173.9	22189.2
Ps_074349	64987.9	7816.81	9652.96	9606.83	16198.4	10110.1	4576.75	1590.56	3601.75
Ps_125749	64896.3	9186.6	4197.64	3250.78	2691.27	4279.27	915.102	7325.61	9775.94
Ps_126317	64264.8	17087	10361.1	31339.9	59849.4	30306.3	58840.2	41018.3	54618.2
Ps_084433	64241.7	8866.66	7426.12	4466.47	19632.7	8152.83	3821.39	1525.49	4774.06
Ps_080370	63918.1	15286.3	2853.8	7966.13	11494.8	8295.31	8294.12	2427.41	9197.26
Ps_071012	63623.2	19257.4	5284.21	52493	63921.9	8680.49	60957.7	44862.8	60882.2
Ps_072145	63138.6	15812.1	15701.5	2035.09	1471.81	38617.3	3768.14	281220	84424.9
Ps_123995	63066.7	19141.7	14631.2	2645.8	2509.12	30683	74062.6	358017	158141
Ps_128471	62939.7	9289.49	7946.92	11651.5	29681	12155.6	6124.62	4442.72	11357.3
Ps_127026	62910.4	11733.3	14104.1	6915.08	22518.9	10152.4	8545.49	3396.2	7607.57
Ps_105558	62844.2	16926.2	25014.8	9325.4	7945.12	3472.68	6030.51	5053.64	7446.27
Ps_102667	62651.7	21411.8	640.7	10539.2	84781	1241.28	13804.5	97233.7	12855.5
Ps_075661	62626.1	12217.2	8974.79	15189.4	19909.3	7476.65	9237.7	8569.13	10279.8
Ps_126747	62606.2	13262.2	13472.2	24103.2	17154.1	15991.7	14644.1	25412.8	23220.1
Ps_080983	62598.9	149441	338.459	390.553	304.452	85591.4	82510.3	26459.3	115781
Ps_077287	62465.1	16392.5	9558.04	115096	42.0715	910.432	4000.94	66.8758	5176.47
Ps_127272	62430.8	7709.09	14251.5	3463.28	9927.7	5196.95	2398.58	674.18	3440.45
Ps_075332	62303.8	20329.8	7619.7	43728.5	61462.4	19481.3	55104.3	30392.3	32074.8
Ps_045718	62177.2	22612.8	4778.39	4347.77	48257.4	33630.4	55464.6	34838.7	32949.5
Ps_129119	61942.9	12220.4	9973.93	451.816	630.317	32316.7	40502.3	421926	154835
Ps_116393	61913.7	7266.96	9971.43	8818.07	15599.6	21186.3	11360.1	10626	13861.6
Ps_070091	61808	16209.2	3726.8	18367.5	32866.1	16936	13228.7	12155.1	16206.2
Ps_099651	61539.5	7276.61	1368.82	11433.2	14737.7	7994.65	12680.2	17308.2	27084.6
Ps_116040	61327.3	8117.45	3500.74	3107.19	6571.73	6154.47	4020.75	6024.24	6643.11
Ps_070797	61150.3	8403.63	1516.2	16238.6	22147.4	9134.5	16921.3	16480.4	16091.5
Ps_069696	60864.5	10095	1646.09	8860.19	71367.6	6845.14	17224.7	37300.4	26048.7
Ps_124965	60795.1	32987.5	4646.01	5084.84	14508.1	7846.13	2830.75	4661.42	6826.03
Ps_074598	60391.5	14458.4	6741.71	15681.5	2216.82	7074.56	1369.56	9422.25	7798.8
Ps_104824	59737.3	4500.05	2156.9	41178.4	79424.5	18202.6	49009.4	105825	52493.1
Ps_084254	59721.9	16982.5	9797.83	23885	39853.6	16712.6	16392.6	11217.1	17594.7
Ps_128388	59713.8	15513	8446.49	1355.45	990.018	13581.6	20855.4	213540	91821.3
Ps_126541	59508.7	9791.11	7477.33	5597.92	5211.65	10152.4	4492.55	27243.7	25465
Ps_071083	59402.4	15451.9	12014.7	18725.5	26037.8	12729.1	14557.4	11551.4	16942.8
Ps_089571	59367.7	7284.65	9034.74	1931.7	4925.86	9514.86	2205.41	746.478	4313.45
Ps_008333	59275.1	9636.76	302.24	323.546	572.392	33789.8	12246.8	19591	57914
Ps_095024	59245	17204.4	3966.59	5881.26	12871.1	12702.6	11350.2	22107	13568.9
Ps_072946	59129.1	21029.2	1300.13	12872.9	29199	22419.1	24642.1	13136.6	16322.6
Ps_100572	59126.8	10205.9	9724.15	4862.76	24044.7	6329.55	7428.55	2886.5	6244.03
Ps_089829	59099.8	13144.8	6967.76	8595.99	17783.9	8239.77	8426.62	11455.6	12965.3
Ps_092195	58918.1	9091.74	11767.4	16274.9	35164.5	17666.5	16065.7	7012.92	12381.6
Ps_045767	58770.1	106.111	0	11.4868	0	0	89.1575	52.4161	390.771
Ps_124016	58639.9	11670.5	15130.8	788.763	931.818	33708.9	25443.3	262466	130830
Ps_127631	58492.2	8937.4	8967.3	10209.9	20383.2	8425.72	10859.9	2458.14	7160.26
Ps_129205	58256.5	12172.2	4514.87	27572.3	16897.7	16739.1	13854.1	19995.9	18133.5
Ps_098097	58202.1	10559.6	13236.1	4401.38	17489.6	5112.42	4637.43	1576.1	5898.15
Ps_006327	58137.3	8890.77	7653.42	1081.68	6025.69	5396.18	2107.58	444.633	3136.15
Ps_073967	57913	6956.67	4216.38	1901.07	3778.61	7582.91	2032.05	45844.2	34223.3
Ps_069936	57579.6	86.8177	16.2361	101.467	0	965.975	232.8	0	56.5371
Ps_093338	57456.4	8644.79	2131.92	30174	20324.3	8807.28	13317.9	14222.8	15499.5
Ps_126519	57246	7051.53	5068.15	16294.1	53319.4	14054.9	16248.9	12238.3	20870.5
Ps_074502	57244.4	11524.2	8811.18	4169.72	12489.1	6705.08	2853.04	972.41	3950.95
Ps_006252	57203.1	19944	11016.8	28874.1	44977.1	17502.3	44323.6	18416.1	29868.2
Ps_123078	57014.8	11418.1	2154.4	39223.7	153852	5595.41	68428.3	161971	66446.1
Ps_074335	56911	11352.2	20292.6	25860.7	127671	3205.83	38425.6	86392.6	39042.2
Ps_125316	56688.1	17162.6	25724.1	8036.96	35536.7	37903.7	474.268	750.093	611.931
Ps_077385	56630.6	7273.39	4708.45	4979.55	16117	5927.47	3674.03	2519.59	5342.76
Ps_093743	56619.2	15786.3	5292.95	3342.67	26757.4	7488.72	4985.39	3701.66	8562.05
Ps_072513	56506.7	8204.27	17392.6	4194.61	20566.6	6878.95	5262.77	2060.5	4554.57
Ps_082122	56442.2	12964.8	10991.8	8664.91	17517.4	9773.25	7813.66	6973.15	10168.4
Ps_045737	56130.9	7358.6	12255.7	4380.32	12061.4	8308.59	3973.7	1456.81	3995.85
Ps_074993	56088.7	10040.3	5301.7	6275.65	14287.8	4642.72	5093.12	1961.09	4774.06
Ps_069122	56026	16405.3	17668.6	1213.78	3173.48	19989.6	260.043	227.739	5896.49
Ps_106645	55950	7607.8	4999.45	4047.2	13194.9	4552.16	7622.96	1315.83	4995.22
Ps_128966	55885.4	3479.14	691.906	13901	24849.2	12677.2	5493.09	163640	57222.2
Ps_095428	55880.9	11246.1	8365.31	16795.7	36447	16980.6	16835.9	12556.4	19894.4
Ps_094650	55857.2	44707.9	671.923	1636.88	30414.6	79880.1	96823.8	172362	210501
Ps_087872	55710.4	22694.8	6307.08	16290.3	39277.4	17475.7	17619.7	23077.6	31690.7
Ps_069611	55708	3930.91	57.4506	2519.45	11029.1	21542.5	1.51286e+06	149901	272361
Ps_083975	55621.3	9270.2	2475.37	5525.17	25837.3	7841.3	13145.8	10181.4	12772.4
Ps_088230	55510.9	12847.4	1089.06	46035.4	186080	5772.91	11152.1	130350	17726.1
Ps_113304	55409.9	9972.78	307.236	405.868	1330.3	1015.48	2293.33	7.22981	98.1086
Ps_008680	55350.6	84944.7	4507.38	407.783	5918.69	256160	333651	60314.7	187116
Ps_006251	55349.2	18665.8	9840.3	28368.7	45372.6	16892.5	42788.1	17615.4	27625
Ps_077985	55268	21144.9	51413.3	49471.9	185410	4179.05	2895.14	6900.86	7388.07
Ps_070098	55251.5	11871.5	8991.03	4355.43	12134.6	3472.68	3371.89	880.23	3240.91
Ps_122588	55237.3	8310.38	4282.57	21287	24222.5	10857.6	13750.1	9505.4	9441.7
Ps_119519	55138.5	12890.8	754.352	7100.78	1135.31	7614.3	5678.83	11457.4	8598.63
Ps_097013	55114.9	200.967	46.2103	28.7171	0	4.82988	39.6255	0	276.034
Ps_122344	55114.2	7119.05	3573.18	34.4605	7.275	20774.5	45.817	37.9565	12616.1
Ps_127745	55069.7	9701.07	4944.5	6516.87	8889.71	6903.1	6663.28	4746.37	8405.74
Ps_074798	54706.3	15127.2	2862.54	52902.7	31462.5	14636.9	13587.8	8771.57	12617.8
Ps_128444	54692.4	43915.3	1789.71	130.184	158.471	6835.48	692.209	12934.1	15048.9
Ps_090009	54663.6	35030.9	10743.3	124.441	189.562	8953.38	3942.74	536.814	8590.32
Ps_092944	54523.8	8776.63	13477.2	4956.57	16401	5646.13	4857.84	1785.76	3789.65
Ps_083552	54519.5	12440.7	2254.31	44829.3	49439	4834.71	36058	55933.4	26988.2
Ps_096339	54516.6	7884.33	9045.98	8883.16	19482.7	8309.8	6192.73	3839.03	6515.07
Ps_012008	54507.7	15170.6	11389	8486.86	16956.2	16053.3	9325.62	15222.4	10850.1
Ps_103999	54405.7	11485.7	2620.25	11909.9	22685.5	9587.3	17442.7	5713.36	13517.4
Ps_079740	54152.9	10403.7	4370	7539.2	18934.4	8436.59	6727.67	2740.1	5841.62
Ps_108971	54102.9	22797.7	4387.48	3790.66	18811.4	11116	5995.84	3564.3	7250.06
Ps_083967	54082.2	7424.52	9460.62	5109.73	11542	7460.95	11032	2201.48	6403.66
Ps_088959	54071	17513.1	71091.4	421.184	773.072	2862.91	3958.84	724.789	7015.59
Ps_125955	54047.7	11344.2	7205.06	24244.9	13657.6	16114.9	24331.3	105857	39882
Ps_070431	53977.1	5331.25	10573.4	3390.53	12879.5	5729.44	1550.35	929.031	2447.73
Ps_041313	53963.9	47153.3	247063	93.8092	80.5054	668.938	5750.66	3712.51	3488.67
Ps_117324	53883.4	6643.16	755.601	45.9474	107.958	4828.67	1317.55	283.77	2462.69
Ps_091571	53868.4	6971.14	5391.62	5747.25	13822.1	4756.22	4699.34	2064.11	4348.37
Ps_042620	53832.5	9742.87	5480.29	5553.89	11473.2	3683.99	5686.26	4641.54	4539.6
Ps_076073	53754	9130.33	8852.39	6019.11	29301	9931.43	6340.09	2899.15	5078.37
Ps_124739	53736.6	7619.06	1340.1	7041.44	12395.8	8866.44	8738.67	21931.6	14257.3
Ps_070443	53670.6	5938.97	8317.85	1234.84	10033.1	3843.37	906.434	491.627	1993.77
Ps_006221	53610.6	1469.47	3847.94	18153	21.9623	8150.42	395.017	0	174.6
Ps_117092	53539	21458.4	19138.6	7722.99	5850.13	15529.3	24784.5	23489.7	20300.2
Ps_106069	53460.5	4033.81	3775.51	7430.07	14837.8	7004.53	2917.43	4292.7	4496.37
Ps_106593	53431.5	10259	11637.5	8247.55	16923.5	6766.66	5876.96	2288.24	4389.94
Ps_069610	53195.1	9535.48	312.232	670.066	14528.7	6044.59	31989	12316	11508.6
Ps_126552	53181.1	10199.5	14144.1	5448.59	13845.6	5859.85	5366.78	2881.08	6017.88
Ps_099421	52982.6	2300.67	405.901	19288.3	73656.9	19376.3	48199.5	103601	63429.7
Ps_126650	52977.6	5741.22	871.751	4855.11	13764.6	7428.35	13254.7	12693.7	12476.4
Ps_045720	52955.6	14968	11822.3	47251.1	80079.4	9979.73	63018.2	51678.7	58585.8
Ps_079671	52936.1	406.757	224.807	7855.09	28714.1	2349.73	365.298	128.329	804.823
Ps_102979	52757.5	4162.43	4066.51	2148.04	2467.12	1969.38	1801.72	798.894	4060.7
Ps_076033	52652.3	15003.4	3688.08	10083.5	11431.6	24760.4	42135.6	28550.5	62071.1
Ps_100135	52620.9	118.972	0	901.717	1672.7	6453.92	26.0043	117.484	4737.48
Ps_075299	52428.6	12091.8	5687.61	4202.27	1172.37	9687.52	4508.64	28959	21554
Ps_019860	52301.2	15979.3	24561.4	6294.79	12246	15246.7	67981.3	11356.2	24828.1
Ps_091288	52105.4	9352.19	14612.4	33886.2	24135.8	2195.18	3849.87	119.292	419.04
Ps_086214	51990.1	10945.5	35745.5	14777.8	4829.43	986.502	7246.52	6232.1	8139.69
Ps_045760	51949	11138.4	6564.36	17538.5	30304	8836.26	13338.9	6109.19	10436.1
Ps_090615	51931.2	8787.88	7302.48	16003.1	19250.8	4765.88	13708	7511.77	11513.6
Ps_077984	51883.6	14527.5	54643.1	36463.1	116953	5797.06	6819.31	5125.94	5199.75
Ps_045741	51848.9	6426.12	4137.7	761.961	5190.03	4048.64	1551.59	115.677	1426.73
Ps_080546	51822.1	7840.92	3915.39	3013.38	7229.09	4433.83	3656.69	1344.75	3367.29
Ps_069927	51429.7	9959.92	9068.46	850.026	2223.95	100460	64977.2	934679	315986
Ps_074523	51367	10747.7	5737.57	19535.3	85635.5	19140.8	13958.1	7672.64	16201.2
Ps_127001	51365.7	19651.3	7088.91	47750.8	153801	26076.5	24914.6	14972.9	25618
Ps_101948	51219.8	17498.6	7689.64	30937.9	59208.8	23883.7	52843.1	31852.7	40522.2
Ps_121456	51175.4	7742.85	3718.06	310.145	4910.49	4893.87	1020.36	72.2981	1120.77
Ps_075541	51094.6	6199.43	4937.01	3865.32	16099.6	3443.7	3146.52	1160.38	3186.03
Ps_099219	50993.2	5024.17	2401.69	1851.3	4583.11	6678.51	5270.2	1950.24	6440.25
Ps_070683	50993.2	13715.6	2870.03	683.467	1588.01	30028.5	24928.2	814146	250483
Ps_069766	50956.3	12307.2	5859.97	155.072	443.775	15403.7	2640.05	123818	46230.8
Ps_123092	50910.9	13191.5	6103.51	31192.5	24744.9	9653.71	23151.2	14233.7	13803.4
Ps_122282	50808.7	10220.4	9209.59	10925.9	12387.2	6257.1	7682.4	4925.31	7770.53
Ps_126521	50801.4	8559.58	8923.58	7100.78	16731.1	8504.2	15873.7	4475.25	8909.59
Ps_096666	50780.7	13672.2	5081.88	9285.2	24081.9	10570.2	6072.61	9698.79	13465.8
Ps_109955	50765.7	11858.7	18249.3	46255.6	14804.8	8734.83	3973.7	1210.99	2637.29
Ps_099321	50719.4	4336.06	3259.7	2791.3	2132.06	5341.84	4064.09	19457.2	19269.2
Ps_045734	50681	12488.9	13289.8	26117.3	11975.5	9560.74	4523.5	6208.6	6523.39
Ps_045735	50653	8329.68	11447.7	361.836	5263.87	3907.37	2744.07	520.546	2974.85
Ps_095251	50632.1	8439	6365.78	2222.7	10541.7	4456.77	3789.19	1447.77	3462.07
Ps_074565	50622.6	9106.21	2853.8	2841.08	4718.94	11794.6	48484.3	3681.78	2913.33
Ps_127146	50583	8694.63	15411.8	8890.82	23083.8	9500.37	4265.94	5163.89	7674.09
Ps_009802	50576	1389.08	203.575	37761.1	4185.05	89494	335371	213988	173665
Ps_128420	50556.2	10304	2912.5	6871.05	12461.7	6363.36	13039.3	36716.6	19018.1
Ps_117553	50461.9	9611.04	5171.81	8582.59	18446	8579.07	12472.1	7076.18	14837.7
Ps_073403	50461.8	21206	6755.45	37491.1	38628.1	25292.9	47253.5	14168.6	25687.8
Ps_006609	50453	6508.11	5355.4	3974.45	9744.31	5241.62	4795.93	1644.78	4494.7
Ps_069037	50440.2	6504.9	2614	10613.8	70344.9	23048.2	54424.4	100440	85998
Ps_104036	50365.2	50629.2	7748.34	6296.7	1180.95	3696.06	4050.47	6261.02	6330.5
Ps_097876	50296.6	18437.5	6957.77	23193.9	67430.5	11029	15249.6	21523.2	38992.3
Ps_125077	50195.6	27252.7	57089.7	25734.4	25991.5	5380.48	4057.9	1516.45	4226.98
Ps_123422	50103.1	6226.76	3235.97	643.263	4105.98	4343.27	918.817	314.497	690.086
Ps_077973	50096.2	18079	26502.2	25098.8	38505.8	9773.25	19975	10915.2	13755.2
Ps_101415	50071.7	10853.8	6189.68	4468.38	9028.21	5875.54	3365.69	2062.3	4725.84
Ps_126358	50058	9469.56	14220.3	7301.8	17502.8	6920	9783.79	4787.94	6583.25
Ps_128947	50031.6	6029.01	6576.85	1761.32	10659	5836.91	1168.95	856.733	3142.8
Ps_099218	49998	4840.89	2506.6	2226.53	4942.54	6430.98	6328.94	2328	7028.9
Ps_075247	49973.3	16254.2	9686.68	12583.8	20538.1	7848.55	22125.9	17205.1	16555.4
Ps_097965	49929.4	5916.46	9980.18	3021.04	18447.3	7599.81	2298.28	871.192	3217.63
Ps_102195	49908.9	10151.2	4507.38	12917	27807.4	17248.7	5365.55	4867.47	10479.3
Ps_097155	49743.7	13585.4	11597.5	4282.68	2691	22361.1	8268.12	165707	59229.3
Ps_045738	49700.8	6377.88	8698.78	1091.25	4655.04	3145.46	1381.94	298.23	1845.77
Ps_111137	49667.9	7918.09	12434.3	1121.88	2508.85	2632.28	1623.41	1308.6	3272.5
Ps_128975	49331.7	16189.9	7282.49	413.526	867.098	16938.4	3544.01	118054	45103.3
Ps_107000	49197.8	5471.12	6896.57	3130.16	11082	5165.55	3583.63	999.522	3395.55
Ps_127008	49162.5	9197.85	106.159	84102.8	50529	16073.8	38493.7	62865	53450.9
Ps_075078	49119.8	3213.86	2713.92	1590.93	3336.34	5251.28	861.855	213.279	1345.25
Ps_073429	49008.6	7229.98	8361.57	12549.4	17983.4	5928.67	14120.3	8283.56	11984.2
Ps_073149	48752	15312.1	8918.59	476.704	602.933	23514.3	17102.1	304344	97373.6
Ps_116432	48736.5	4340.88	4519.87	315.888	1071.55	24314.8	9954.68	319061	92042.5
Ps_126799	48714.5	6873.07	7168.84	3141.65	11700.7	3726.25	3344.64	999.522	2973.19
Ps_127410	48678.2	13849	6805.4	5659.19	3230.65	10797.2	4818.22	77566.8	39448
Ps_098661	48670.1	15376.4	10762	11100.1	35789.2	8835.05	2671.01	3092.55	4828.94
Ps_097721	48624.5	5530.61	1593.63	9918.89	15184.1	4767.09	4932.14	2485.25	4697.57
Ps_008505	48564.5	1868.19	3479.51	68.9211	102.33	1782.22	2697.01	558.503	1943.88
Ps_076562	48511.6	114.149	86.176	1361.19	72.8186	60.3734	9360.29	3.61491	8621.91
Ps_121382	48498.9	20980.9	8051.83	32503.9	32552.2	15455.6	8365.94	8540.22	14476.8
Ps_073331	48346.9	5861.8	9972.68	869.171	846.371	17612.1	11695.7	130178	58941.6
Ps_128890	48331	5262.12	11079.2	4031.88	3166.89	2749.41	1114.47	15088.6	5399.3
Ps_128275	48146.2	6823.23	9053.47	14791.2	345.219	3426.8	5589.68	10752.5	5831.64
Ps_113110	48022.8	9926.16	6664.27	39589.4	26771.4	6527.58	14595.8	15813.4	17807.5
Ps_070099	47978.4	10752.5	10040.1	3603.04	10096.6	3741.95	3646.79	1131.47	3152.78
Ps_074153	47924	9086.92	3817.97	4194.61	14609.2	3791.45	3797.86	2306.31	4095.62
Ps_094319	47904.4	10194.6	3839.2	22152.4	40965.7	16391.4	25682.3	31393.7	49200.6
Ps_092403	47878.2	22223.7	3106.08	5873.61	7047.62	21365	3503.15	8945.08	14254
Ps_098619	47865.3	10267	2820.08	8599.82	18248.5	7587.74	3040.02	1642.97	6242.37
Ps_071579	47839.5	17916.6	15635.3	32350.8	29188.5	15624.6	23510.3	14756	22496.8
Ps_023872	47701.2	22284.8	20134	60924.3	54043.5	15572.7	28326.1	21875.6	33119.1
Ps_075483	47629.3	38387.9	8921.09	45451.5	40287.2	24645.6	19064.8	26582.2	17150.7
Ps_081646	47614.2	7053.13	3198.5	6097.6	13430.4	5830.87	4917.28	847.695	5001.87
Ps_072869	47606.7	10318.4	8416.52	2590.28	8876.87	4684.98	6085	2398.49	9312
Ps_014929	47603.5	42256.1	2537.82	761.961	15914	105739	183532	77742.2	366593
Ps_073960	47552.8	9307.18	3895.4	6765.75	10065.1	5448.1	3957.6	2935.3	4391.61
Ps_073043	47452.4	7254.1	6776.68	2921.49	8935.83	3370.05	3873.4	1230.88	3443.78
Ps_074501	47400	9972.78	7016.47	3335.01	8715.38	5667.86	2496.41	925.416	3388.9
Ps_116412	47331.1	3540.23	609.476	8682.14	2997.44	2905.17	5512.9	21787	15592.6
Ps_086799	47094.1	10643.2	3006.17	16588.9	31609.1	10438.6	10627.1	12281.6	15231.8
Ps_099377	47044.7	5495.24	3909.14	11257.1	14217.1	6670.06	9444.5	5125.94	6395.35
Ps_091744	46947.2	14.4696	0	6693	16707.4	11434.7	465.6	184.36	1729.37
Ps_069317	46939.6	2363.37	178.597	21308.1	143012	4066.76	23202	85091.3	32177.9
Ps_086815	46916.9	8784.66	3498.24	11506	25192.9	10797.2	8531.87	3804.69	8094.79
Ps_076442	46870.3	72531.4	94482.6	73305.2	220308	28789.7	107941	52224.5	39926.9
Ps_008313	46813.5	6212.29	6832.88	2100.18	10285.9	4585.97	3009.06	728.404	2693.83
Ps_074276	46721.5	12715.6	5451.57	7102.7	12577.4	8955.8	9619.1	29284.4	18321.4
Ps_083347	46504.9	8111.02	4849.58	17573	33866.5	13174.7	11186.8	17481.7	21256.3
Ps_090699	46415.7	13246.1	9104.68	11448.6	18455.8	6537.24	9524.99	12538.3	12559.6
Ps_078714	46375	5863.41	5621.42	5012.09	8507.91	13535.7	1670.46	3081.71	6470.18
Ps_123164	46269.3	12345.8	12970.1	10918.2	9633.47	8234.94	5790.28	13843.3	12596.1
Ps_073762	46200	4209.05	3846.7	2272.48	2534.86	6976.76	4449.2	23478.8	18068.6
Ps_073666	46154.7	5914.86	5626.42	559.026	712.744	7530.98	2775.03	13637.2	12962
Ps_114941	46038.4	8315.21	5912.42	6805.96	15056.4	5323.73	4395.96	3376.32	5893.17
Ps_045742	46023	5564.37	5519.01	2954.03	9864.15	3100.78	4460.35	1004.94	2880.07
Ps_127530	46012.2	15887.6	16382.2	44936.5	47869.6	16731.9	30971.1	23216.7	22724.6
Ps_090050	45902.5	7241.24	5439.08	18804	20920	12016.7	19368.2	13391.4	15007.3
Ps_128491	45889	7947.03	7106.39	20429.4	11603.9	11282.6	6723.96	24019.2	15704
Ps_128464	45829.8	5037.03	5899.93	4357.34	2790.92	6121.87	3331.02	37320.3	17957.2
Ps_088073	45714.7	13238.1	5997.35	7273.09	13675.7	3591.01	3833.77	2141.83	7496.16
Ps_098814	45355.1	4398.76	4290.06	4564.11	16197.9	12498.5	13950.7	16908.7	19339
Ps_098448	45300.1	8434.18	4101.48	80.4079	94.9182	10809.3	7895.39	53500.6	37287.9
Ps_084580	45286	5093.3	6936.54	10320.9	28999.9	5797.06	9120.06	2835.89	5279.57
Ps_114089	45262.2	3564.35	2203.11	15133.9	15065.5	6098.93	10468.6	4610.81	6599.88
Ps_090010	45245.5	27616.1	8971.04	112.954	180.64	8090.04	3744.61	621.764	6691.34
Ps_073852	45085.5	6128.69	6353.29	3612.61	7606.63	3731.08	3732.23	2344.27	3570.15
Ps_119963	45076.8	9812.01	3844.2	5519.43	9951.17	7288.28	4851.65	2494.29	5477.45
Ps_082608	45068.5	10736.5	4827.1	11354.7	26409.3	8528.35	5512.9	7558.77	8951.16
Ps_104687	44836.2	7072.43	4283.82	12472.8	14357.1	7842.51	13365	37764.9	22322.2
Ps_080924	44764.9	15125.6	19695.6	26381.5	38128	6350.08	11533.5	12314.2	12288.5
Ps_123261	44566.2	17590.2	10082.6	35345	31422.9	12574.6	38794.6	21286.4	25583.1
Ps_097562	44530.1	191.32	0	78.4934	962.29	66.4108	2929.81	153.634	281.023
Ps_126551	44525.2	7583.69	10881.9	5506.03	15022.5	5186.08	4522.26	2665.99	4860.53
Ps_006584	44497.9	7432.56	5661.39	4095.06	8727.25	4249.08	5152.56	2037	3851.18
Ps_076104	44489	6651.2	4002.81	3610.7	10999.9	3209.45	5242.95	741.056	3661.61
Ps_108678	44456.1	9757.34	5061.9	22135.1	18342.7	9881.93	20283.3	17461.8	15770.5
Ps_129022	44348.4	5938.97	11819.8	65859.8	5257.29	13847.3	13668.3	14058.4	18836.8
Ps_008335	44311.6	8017.77	89.9227	342.691	508.838	25564.5	10151.6	14470.5	44960.3
Ps_076556	44173	24347.5	6711.73	5835.32	12155.3	19981.2	16401.3	13170.9	25759.3
Ps_070452	44155.4	5197.81	3723.05	936.178	6823.95	3260.17	1331.17	1023.02	2986.49
Ps_070438	44093.8	4795.87	10052.6	2416.07	9512.2	3942.39	1464.91	665.143	1679.49
Ps_111971	44085	6350.55	1717.27	12470.9	55018.5	7709.69	25760.3	45835.2	18748.7
Ps_091802	44079.4	8278.23	7120.13	14599.8	19494.5	5571.26	17304	14779.5	10053.6
Ps_069493	44063.5	12636.8	7037.7	12080.3	27327.4	7976.54	6740.06	3674.55	11234.3
Ps_127058	44023.4	2548.26	1376.32	2245.68	589.412	6736.47	3391.7	26282.2	17963.8
Ps_112537	43867.8	9074.06	5571.46	24421	24890.5	12486.4	23261.4	15137.4	16327.6
Ps_045721	43852	16763.9	4131.45	181.875	968.673	34926	80.4894	40848.4	32878
Ps_078527	43845	4528.99	6995.24	851.941	5784.04	3798.7	791.272	484.397	1737.69
Ps_089500	43811.7	10585.3	3721.8	67.0066	989.263	3108.03	210.511	180.745	2043.65
Ps_045763	43723	2937.33	1034.11	273.77	1909.41	2499.46	933.677	140.981	1122.43
Ps_087946	43674.6	11017.8	2532.82	4165.9	18714.5	7812.32	3755.76	2103.88	5327.79
Ps_106022	43515.9	3440.55	6621.81	3199.09	975.536	3123.72	6577.84	4361.38	7146.96
Ps_075837	43505.8	5784.63	6804.15	3015.3	9676.99	3868.73	3796.62	1162.19	2557.47
Ps_095252	43377.4	7389.15	5572.71	3495.83	13923.5	4876.97	3402.84	1509.22	3452.09
Ps_095898	43346.6	8824.86	10176.3	13646.4	31505.6	10810.5	17325	4263.78	8766.58
Ps_088580	43311	3168.85	3173.52	20536.6	11135.5	8355.69	3354.55	36810.6	8956.15
Ps_074594	43248.6	5418.07	7905.71	3809.8	8822.65	3675.54	3527.91	1527.3	2451.05
Ps_129021	43183.5	10480.8	3445.79	9507.28	16352.8	8013.97	14686.2	8599.86	12045.7
Ps_116112	43141.4	7090.11	1554.91	649.007	9405.34	3021.09	2355.24	489.82	3837.87
Ps_100894	43039.6	14251	1760.99	21311.9	26672.3	15652.4	19921.7	17789	31923.5
Ps_090476	42911.5	10318.4	17297.6	8184.38	9181.74	6740.09	13291.9	8502.26	14225.7
Ps_085622	42760.1	9146.4	4437.44	13541.1	28300.8	10588.3	10324.9	14398.2	16182.9
Ps_094866	42727.7	5802.32	3890.41	4171.64	16581	6787.18	5098.07	1362.82	4735.82
Ps_116414	42649.4	11763.8	5407.85	15373.2	18087	11987.8	12672.7	13163.7	13271.3
Ps_128942	42602.1	4390.72	5011.94	478.618	4225.47	2641.94	673.634	63.2609	1225.53
Ps_128971	42429.7	3810.33	2200.61	2222.7	1465.71	6763.03	2736.64	49930.9	19606.7
Ps_070287	42423	11992.1	11641.2	15827	24901.2	5533.83	13701.8	12509.4	12183.8
Ps_035810	42418.1	6337.69	9374.45	3842.35	9888.85	4678.94	3862.25	1420.66	2991.48
Ps_111498	42414.8	8107.81	6112.25	4690.46	11416.9	5451.72	5096.83	2960.61	5043.45
Ps_073729	42412.9	34375	16510.8	1891.5	3066	6723.19	1592.45	1912.29	4295.16
Ps_127066	42363.9	8099.77	9135.9	7847.43	8714.83	7593.77	7433.5	6326.09	8577.02
Ps_095234	42345.9	4659.22	3452.03	1229.09	4531.43	4116.26	1212.29	798.894	2485.97
Ps_006622	42249.8	6720.33	9305.76	8220.75	11680.9	11863.4	8656.94	4390.3	8151.33
Ps_072110	41936.2	8411.67	4508.63	27966.6	36949.1	23824.6	24210	19742.8	22249
Ps_105128	41930	4.8232	0	7.6579	0	6.03734	21.0511	1.80745	108.086
Ps_125956	41851.1	5950.23	1723.52	1855.13	6892.1	3714.17	2704.44	3728.78	5648.73
Ps_097056	41710.2	7879.51	4278.82	13221.4	19532.8	9174.35	12285.2	7593.11	10915
Ps_069361	41586.6	7111.01	4823.36	423.099	1142.66	26496.7	11033.2	262404	94761.2
Ps_085848	41586.2	6321.61	6438.22	352.263	5495.71	5359.95	1326.22	312.689	1451.67
Ps_092904	41565.8	26305.8	2887.52	12955.2	3607.51	4222.52	1030.26	2340.65	2170.03
Ps_128286	41537.9	11472.8	2591.52	12911.2	21371.8	6068.74	6976.57	5715.17	7795.47
Ps_076835	41534.6	5278.19	7393.65	3327.36	9124.22	3970.16	3597.26	739.248	2449.39
Ps_119761	41332.8	11752.5	11006.8	21424.9	16952.2	14961.7	19778.1	17103.9	18979.8
Ps_072363	41295.3	6562.77	2949.97	936.178	1818.27	3505.28	1753.43	5635.64	5387.66
Ps_126940	41255.4	8966.34	6618.06	3966.79	4122.93	8384.66	3552.68	23084.8	19620
Ps_085953	41206.2	2413.21	5758.8	1322.9	213.652	6807.71	3365.69	8207.64	10291.4
Ps_116767	41204.8	11410.1	1692.3	714.099	449.815	11625.5	1682.85	7108.71	6470.18
Ps_099114	41179.1	5853.76	1970.81	11743.4	14182.1	5120.88	9449.45	3712.51	6894.21
Ps_095044	41138.6	28627.3	18997.4	18518.7	37321.6	12191.8	16595.7	21778	22087.7
Ps_097688	41069.9	10106.2	8231.68	10902.9	13067.1	8092.46	9398.68	6864.71	9445.03
Ps_083989	41038.8	11863.5	13580.8	7311.38	16928.7	5260.94	4269.65	1872.52	4113.91
Ps_117820	40980.1	17.6851	0	13.4013	0	0	0	54.2236	271.046
Ps_072485	40951.6	13376.4	23027.7	50658.9	33706	6292.12	12172.5	7661.79	10527.5
Ps_070454	40910.4	6347.34	6624.31	2395.01	7424.55	3703.31	1716.28	1422.47	4760.76
Ps_098833	40814.2	18749.4	2892.51	5530.92	34468.4	15043.9	16813.6	10855.6	36902.1
Ps_073189	40709.3	10551.6	7645.93	11754.9	20905.1	8110.57	13631.2	10199.5	10409.5
Ps_084926	40663.7	7215.51	703.146	3220.15	524.829	1570.92	8741.15	21796.1	12389.9
Ps_101401	40549.2	5122.24	4392.48	1510.52	7711.29	3255.34	896.528	685.025	2007.07
Ps_075535	40545.6	10140	9230.82	10793.8	22862.9	10396.3	5739.51	6244.75	7467.89
Ps_125506	40512.5	4657.61	4196.39	6832.76	11561.4	25080.3	1071.13	0	252.754
Ps_072356	40502.6	0	0	11.4868	129.715	33.8091	24.766	3.61491	89.7943
Ps_092442	40464.2	11168.9	5003.2	8507.92	17965.9	7908.92	7196.99	4869.28	9458.33
Ps_015122	40447.3	7450.24	6194.68	9660.44	13149.8	5669.07	28806.5	18121.5	13489.1
Ps_104480	40407.2	10696.3	5859.97	1169.74	2002	10346.8	1729.9	37154	19995.9
Ps_075219	40300.1	46486	1537.43	6444.12	16395.4	31045.2	25269.9	13413.1	49919
Ps_069389	40223.8	9038.69	10228.7	2054.23	469.375	24783.3	32890.4	287499	102254
Ps_085204	40221.4	13233.3	7067.68	4971.89	6651.48	6439.43	6000.79	5095.21	6932.45
Ps_082535	40166.2	4842.5	6328.31	4937.43	13806.2	7023.85	5660.26	1827.33	4441.49
Ps_045845	40135.9	4033.81	2406.68	1432.03	9909.44	2987.28	2720.54	112.062	1423.41
Ps_102612	39988.3	12085.3	18188.1	43433.7	24470.6	9951.96	17299	9250.54	12957
Ps_074992	39870.8	6326.44	3788	4095.06	10791.6	4119.88	3084.6	1075.43	2926.63
Ps_045749	39868.4	3996.83	895.481	12030.6	20759.6	4187.5	16474.3	4540.32	14598.2
Ps_128888	39854	17009.8	43620	3179.94	263.479	1072.23	1456.24	191.59	407.4
Ps_072116	39834.8	3003.25	3014.91	26808.4	75867.2	4285.31	28414	9836.16	16043.2
Ps_005569	39791.4	2379.45	1950.82	4378.4	1760.14	3143.04	2356.48	8021.48	6398.67
Ps_113481	39778	9434.19	4539.85	13780.4	14433.4	4337.23	4700.58	3546.22	5171.49
Ps_125746	39770.2	11792.7	19450.8	20348.9	7232.86	8728.79	4652.29	2920.84	5773.44
Ps_083986	39757.3	7440.6	3472.02	14159.4	19468.5	12791.9	13299.3	9069.8	12394.9
Ps_091893	39748.6	5355.37	1736.01	2787.47	8420.13	2098.58	3615.83	759.13	2061.94
Ps_125958	39703.3	6955.06	2093.2	2140.38	2339.94	7006.94	1317.55	12429.9	14757.9
Ps_105105	39681	9540.3	2422.92	3068.9	5792.2	8411.23	10120.6	10300.7	11033.1
Ps_025485	39610.2	5828.04	11005.5	4426.26	9361.96	3651.39	4236.22	1252.56	3736.44
Ps_070286	39472.8	11061.2	10946.8	14228.4	21073.7	5056.88	12929.1	11039.9	11335.7
Ps_102939	39441.3	479.105	219.811	241.224	8848.87	6468.41	110096	22148.5	25947.2
Ps_074657	39366.1	13495.3	7665.91	41341.2	42495.3	10361.3	29257.3	13942.7	28388.3
Ps_045726	39360.9	9411.68	30059.2	22198.3	16258.3	9792.57	5562.43	7602.15	7901.9
Ps_082817	39329.8	10459.9	5972.37	5215.03	12473.6	6869.29	6875.03	1429.7	5035.13
Ps_093916	39320.9	8741.26	5239.25	12597.2	14476.8	4569.06	5912.87	5216.31	5389.32
Ps_106694	39186.5	9956.7	3277.18	12851.9	15292.4	6598.82	4383.57	5801.92	8239.46
Ps_087524	39125.5	9403.64	2328	7977.61	18862.6	12692.9	18861.8	76981.2	38017.9
Ps_069070	39031.1	6879.5	3739.29	19558.3	23748.1	8820.56	10410.4	9111.37	12178.8
Ps_129165	38985	15456.8	2139.41	36884.3	12045.6	9203.33	12958.8	13053.4	15489.5
Ps_097216	38882.4	9442.23	5891.19	20779.7	23832.8	4850.4	9879.14	6279.09	8054.88
Ps_071581	38878.1	225.083	0	3302.47	1116.92	121.954	2467.93	486.205	528.789
Ps_078624	38864.2	6800.72	6885.33	9367.52	16951.5	9863.81	7518.95	24256	18559.1
Ps_120348	38840.8	4014.51	575.755	10253.9	21744.5	8534.39	42894.6	17508.8	18291.4
Ps_120284	38840.5	19035.6	10095.1	4504.76	17655.1	7733.84	5678.83	4195.1	9845.78
Ps_097303	38800.8	14480.9	14209	18063.1	10622	8694.98	10650.6	17778.1	9606.32
Ps_071681	38719.9	8723.57	9423.15	15916.9	43569.6	8780.71	17721.3	19343.4	18673.9
Ps_118249	38657	5667.27	2643.98	3227.8	9174.67	3366.42	4831.84	294.615	1827.48
Ps_069448	38618.9	41871.9	2482.87	2238.02	38937	3871.15	15670.7	8858.33	9333.62
Ps_072557	38599	3197.78	2254.31	953.408	1565.84	5343.05	1869.83	11255	10411.1
Ps_073957	38566.1	8139.96	3334.64	6811.7	10547.5	4985.64	6591.46	5281.38	7113.7
Ps_129232	38561.3	7173.71	1599.88	1654.11	659.348	7558.76	4529.69	73586.8	31300
Ps_108146	38549.4	6255.7	3706.82	31876	6672.89	11478.2	14161.2	63011.4	31456.3
Ps_045840	38441.2	6062.77	4492.39	3721.74	2982.27	11842.9	5832.38	2696.72	3773.02
Ps_074357	38380.9	1291.01	2964.95	8969.31	378.712	2262.8	11891.4	16615.9	11064.7
Ps_087708	38375.9	4483.97	3760.52	11573	3357.41	4732.07	5972.31	4110.15	6706.3
Ps_080190	38342.4	5987.21	4118.96	5630.47	17191	4055.89	3223.29	1062.78	2993.14
Ps_045748	38332.6	6590.11	4695.97	126.355	3360.23	2725.26	1220.96	309.074	1852.42
Ps_125747	38289.8	10895.6	9511.83	11617	12424	8889.39	3360.74	1872.52	5607.15
Ps_123075	38273.3	16432.7	3966.59	28010.7	29924.5	7016.6	7251.47	6915.32	11033.1
Ps_074356	38084.9	8313.6	5796.27	16355.4	25082.3	9112.77	17518.2	22338.3	17341.9
Ps_075613	38084.4	1654.36	4.99571	9275.63	45713.1	1488.81	31589	27663.1	44419.9
Ps_127691	38072.8	3824.8	4123.96	1793.86	9658.18	3839.75	1083.51	406.677	2294.74
Ps_077392	38071.2	6410.04	3044.88	3457.54	4090.95	7474.23	9737.98	28246.9	20246.9
Ps_102196	38053.8	9012.96	2635.24	8236.07	17187.7	6848.76	3477.14	3815.53	6300.57
Ps_096631	37886.2	5191.38	1402.55	2818.11	4752.08	6650.74	1251.92	4175.22	7541.06
Ps_105470	37789.8	5387.52	2081.96	1219.52	9015.23	2353.36	624.102	121.099	1232.18
Ps_045768	37681	6289.46	6750.45	5308.84	9666	4921.64	4954.43	2505.13	4162.13
Ps_110085	37676.7	2885.88	237.296	5142.28	15765.3	3082.67	18684.7	128172	37914.8
Ps_126553	37667.8	6725.16	9660.45	5260.97	13102.8	5015.83	4486.35	2586.47	4858.87
Ps_099737	37596.4	14615.9	7293.73	20578.7	15146.6	19420.9	13528.4	10841.1	12386.6
Ps_128488	37586.9	6289.46	6625.56	178.046	299.648	17764.3	6450.29	145169	49604.7
Ps_072468	37514.6	62.7017	63.6953	93.8092	80.025	1325.8	4694.39	227.739	4072.34
Ps_083396	37482.8	9713.93	6312.08	20632.3	38870	10297.3	16235.3	6174.26	13891.5
Ps_072594	37466	8583.7	5832.49	10162	20127	6592.78	6896.08	6553.82	7609.23
Ps_126591	37404.2	16516.3	2725.16	15564.7	22705.6	12154.4	27516.2	10598.9	16656.8
Ps_090022	37328.3	6570.81	2477.87	8268.61	17326.9	5419.12	2402.3	2136.41	5008.53
Ps_102197	37327.2	7080.46	5178.05	4305.65	9191.34	4788.82	6146.91	2526.82	3719.81
Ps_098164	37237.7	1418.02	482.086	17923.3	3651.16	1185.73	6008.22	2320.77	3146.13
Ps_120123	37235.3	15656.1	5073.14	21669.9	14116.6	8511.45	9024.72	5937.48	11856.2
Ps_090862	37224.5	13360.3	2299.27	9675.75	41212.3	2777.18	12999.7	14783.2	21869.9
Ps_093339	37183.6	5143.14	1858.4	17490.6	17331.5	6991.25	14655.3	8827.6	8713.37
Ps_127448	37149.2	15334.6	1868.39	2090.61	21640	8144.38	29342.7	8856.52	30019.6
Ps_105383	37032.5	10701.1	4684.73	22872.2	12913.1	6991.25	17627.2	13819.8	12325.1
Ps_127067	36930.4	1146.32	1221.45	1858.95	217.358	8420.89	9828.37	4733.72	9413.43
Ps_105755	36858.1	14059.6	5261.73	26603.5	65441.9	25977.5	50336.8	30846	51460.4
Ps_096934	36760.3	8022.6	3561.94	8061.85	4465.96	1455	2081.58	2201.48	4198.71
Ps_077797	36740.4	5117.42	569.511	4782.36	27722.3	3073.01	26565.2	40893.6	37489.1
Ps_006767	36724.1	7236.42	4379.99	2278.22	10976.5	3405.06	3326.07	719.366	2635.63
Ps_128421	36637.1	3073.99	2214.35	9848.05	1564.54	1590.24	873	679.602	1119.1
Ps_079931	36564.6	3228.33	148.622	5674.5	26960.5	2899.13	10446.3	11902.1	6792.77
Ps_075698	36557.9	4778.19	2464.13	2417.98	9038.5	2503.08	2070.43	415.714	1493.25
Ps_098388	36489.1	12299.2	7203.81	14410.2	16048.4	8205.96	17920.6	14551.8	13886.5
Ps_100976	36479.9	12170.6	5708.85	11902.3	13052.7	5130.54	5885.63	4077.61	7047.19
Ps_085328	36407	8496.88	7740.85	11835.3	10081	5858.64	10083.5	5861.57	8749.95
Ps_102716	36399.9	255.63	530.794	19479.8	2128.56	1096.38	2262.37	9368.03	4524.63
Ps_073239	36397.9	7807.16	3842.95	10139.1	3414.03	9348.22	11985.5	11784.6	11944.3
Ps_129038	36378.5	7723.56	8394.04	1290.36	283.039	9878.3	6081.28	75705.2	30696.3
Ps_115290	36332	5736.4	9864.03	1150.6	5355.36	3859.07	1291.54	697.677	2058.62
Ps_094855	36329.7	9680.17	4228.87	10219.5	16264.3	8055.03	4849.17	5064.48	8014.97
Ps_094160	36327.8	6133.51	4542.35	2260.99	3999.33	3310.88	655.06	1503.8	3435.46
Ps_087691	36296.7	6030.61	5500.27	4987.2	24991.8	4634.27	5083.21	2121.95	3889.42
Ps_109330	36277	13270.2	3716.81	12155	54483.4	10063	6566.69	6194.14	10106.8
Ps_074715	36240.3	4667.25	2139.41	2320.34	1705.16	5861.05	1784.39	8959.54	9423.41
Ps_007300	36178.6	5210.67	5586.45	2406.49	6836.17	3569.28	2918.67	618.149	2392.85
Ps_092744	36140.5	11632	6967.76	7137.16	24005.4	4860.06	5728.37	6584.55	6792.77
Ps_118414	36086	8459.9	3137.3	16418.5	17403.5	8755.36	14228	10821.2	11340.7
Ps_099694	35896.9	6615.83	4180.16	10811	12122.3	7014.19	8022.93	4596.35	5457.5
Ps_074624	35794.5	3694.58	1957.07	1537.32	2058.55	7275	1541.68	14539.2	13810
Ps_088360	35751.9	3445.38	1065.33	3568.58	4584	3482.34	1937.94	4932.54	6111
Ps_074879	35715.6	7019.37	5892.44	342.691	208.298	11071.3	2739.12	84299.6	33140.7
Ps_128945	35616.5	3818.37	3258.45	1200.38	6673.17	2556.21	746.694	372.335	1132.41
Ps_073765	35606.7	4064.35	2412.93	3365.65	3630.02	4381.91	2986.77	3978.2	6496.78
Ps_088373	35602.2	3837.66	2256.81	44.0329	166.158	10674	4441.77	7585.88	11824.6
Ps_122418	35590	6448.63	2907.5	6528.36	13364	4943.38	3342.17	3340.17	5869.89
Ps_045759	35564.3	8876.3	6812.9	5249.49	15180.4	7271.38	8185.15	2785.29	5906.47
Ps_128393	35547.4	8196.23	26720.8	597.316	1508.74	953.901	3291.4	8617.94	6134.28
Ps_095196	35542.3	11191.4	21075.6	214.421	493.121	14199.8	2779.98	211620	64277.7
Ps_129120	35534.8	5115.81	2665.21	731.329	726.539	20605.5	13020.7	392649	110703
Ps_090410	35533.5	4337.67	2038.25	4422.43	15867.4	5369.61	3729.75	854.925	3425.49
Ps_118634	35422.7	10913.3	5499.03	19678.9	20845.1	9483.46	4490.07	7750.36	9124.1
Ps_005399	35385.3	3141.51	66.1931	13.4013	0	262.021	1.2383	0	157.971
Ps_071121	35315.5	5231.57	7278.75	1479.89	8450.87	3758.85	1307.64	914.571	2560.8
Ps_103825	35300.6	162.381	0	223.993	5.49057	1430.85	52.0085	0	71.5029
Ps_126516	35283.8	5308.74	5170.56	545.625	1161.46	5666.65	4186.69	34692.3	15722.3
Ps_115342	35225.7	5932.54	5410.35	16154.3	49864.4	10852.7	12012.7	3980.01	9533.16
Ps_045755	35218	1578.8	1005.39	44777.6	30201.7	2518.78	20779.9	2060.5	4762.42
Ps_089232	35188.6	5921.29	76.1845	4878.08	102468	214.929	7455.79	52389	6759.51
Ps_070430	35106.4	3384.28	7232.54	377.151	7093.88	3490.79	575.809	79.5279	1267.1
Ps_093528	35080.2	2128.64	288.502	3222.06	6649.76	7632.41	32494.2	22275.1	20283.5
Ps_122501	35033.2	9270.2	2816.33	19263.4	27919.5	8556.13	9543.56	13651.7	15762.2
Ps_045751	35029.7	6416.47	2710.17	3176.11	8063.38	2377.51	11148.4	4796.98	4429.85
Ps_045819	35027.5	1831.21	54.9528	15.3158	0	0	0	37.9565	66.5143
Ps_128490	34928.6	6389.14	2532.82	1625.39	1704.75	4583.55	7390.16	16111.6	6549.99
Ps_006616	34894.4	11180.2	7609.71	1238.66	24200.7	13459.7	10135.5	5158.47	18770.3
Ps_096494	34851.8	9802.36	8143	10209.9	11680.9	7395.75	10058.7	9270.43	10384.5
Ps_090802	34815.8	8972.77	5307.94	6895.94	7717.13	6923.63	3800.34	3332.94	5642.07
Ps_128134	34753.6	5291.06	3260.95	5475.4	13079.4	4368.62	1955.27	2044.23	3353.98
Ps_101696	34750.6	2477.52	314.73	733.244	560.175	7607.05	4149.54	3651.06	3859.49
Ps_125349	34743.6	9233.22	4203.89	10510.5	11122	6011.99	10868.5	6027.86	6091.05
Ps_090387	34708.1	10021	6254.63	14192	20597.4	8938.89	13538.3	9935.57	14899.2
Ps_096253	34659.1	6758.92	11516.4	394.382	582.755	20619.9	4408.34	286243	83141.2
Ps_078479	34618.3	1546.64	193.584	549.454	9700.39	19750.6	5351.92	76462.5	94026.2
Ps_083323	34488.1	11580.5	4602.3	4703.86	27886.3	5624.39	18689.6	18716.2	29793.4
Ps_071587	34447.9	4998.45	4250.1	2287.8	8612.16	3430.42	2751.5	900.112	2372.9
Ps_086925	34429.9	4969.51	2141.91	11523.2	11561	6374.23	7926.35	4563.82	7434.63
Ps_078180	34405.6	7156.03	4498.64	6281.39	11733.8	6055.46	5446.03	4325.24	5282.9
Ps_098616	34367.4	4329.63	3950.36	7535.37	13844.6	5225.93	7262.62	2042.42	4453.13
Ps_128902	34341.6	631.84	91427.7	33660.3	10666.4	427.444	4123.53	1330.29	1947.21
Ps_098626	34325.9	9897.22	16363.4	187.618	336.023	17580.7	14793.9	136360	75909.4
Ps_090059	34323.8	19178.7	1185.23	1414.8	3861.03	4664.45	1634.55	8986.66	6034.51
Ps_082879	34264.3	7479.18	1503.71	15849.9	26533.9	8827.81	18999.2	16178.5	11279.2
Ps_103232	34248.9	21117.6	7898.21	14668.7	42002	16339.5	52897.6	32084.1	57814.2
Ps_082738	34243.1	3146.34	695.652	2745.36	2885.29	1642.16	9174.55	7562.38	7562.67
Ps_069126	34209.9	9488.85	3560.69	8425.6	15240.2	10535.2	7843.38	4607.2	8013.31
Ps_095145	34191.3	3844.09	3654.36	1843.64	6304.75	2504.29	2059.29	448.248	1441.7
Ps_073547	34155	3469.49	10434.8	11852.5	25985.1	28722.1	15577.8	13091.4	22116
Ps_126581	34145.1	8033.85	1437.51	7384.13	13131.5	7016.6	1971.37	1167.61	4813.97
Ps_103002	34063.1	5361.8	3083.6	2442.87	4240.43	9205.74	2512.51	20800.2	15534.4
Ps_119957	34022	8096.55	3255.95	8735.74	16580.3	5274.22	3984.84	3981.82	6676.37
Ps_086886	34011.9	7032.23	2386.7	1466.49	4444.41	2177.07	682.302	815.161	1948.87
Ps_075298	33938.3	6212.29	2209.35	12733.2	18070.1	4657.21	10426.5	5716.97	8478.91
Ps_107329	33897.3	2279.77	999.142	4811.07	11287.8	2577.95	10342.3	415.714	2517.57
Ps_103559	33888	12090.2	7042.7	23423.6	69713.5	13423.4	17295.3	23829.5	25631.3
Ps_092720	33878.2	3201	945.438	620.29	1842.84	1730.3	266.234	1449.58	4125.55
Ps_103150	33872.4	6117.43	3237.22	5167.17	12257.6	4245.46	4495.02	1910.48	4569.53
Ps_113466	33814.8	4122.23	191.086	10640.6	138347	386.39	18082.9	106360	26512.6
Ps_085389	33791.3	7731.6	2381.7	17134.5	14224.8	5572.47	7478.08	4789.75	4963.63
Ps_104461	33736.3	11162.5	3009.91	19619.5	15854.7	7922.2	15307.8	14193.9	17470
Ps_098499	33585.3	18243	8829.91	12344.5	37308.3	5311.66	16642.7	12740.7	24592
Ps_074751	33558.2	13628.8	9229.57	9327.32	15756	7406.61	17027.8	9823.51	10712.1
Ps_112602	33552.3	4910.02	1648.58	5536.66	9177.62	5931.09	8307.74	2300.89	4996.89
Ps_080244	33552.1	1691.34	339.708	195.276	4102.69	1838.98	397.494	424.751	756.6
Ps_076289	33494.3	8720.35	4934.51	8220.75	9662.71	6723.19	6587.75	6044.12	7085.43
Ps_099357	33462.4	5982.38	3141.05	9620.23	6570.83	6032.52	3005.35	5024.72	5299.53
Ps_045854	33430.9	2512.89	0	7.6579	0	0	0	3.61491	0
Ps_125920	33418.3	2252.44	678.167	6442.21	2600.26	2037	3062.31	8657.7	5923.1
Ps_013040	33403.6	2551.48	66.1931	28.7171	0	0	1.2383	0	1.66286
Ps_096300	33349.9	6107.79	2441.65	10075.9	23283.3	8080.38	6253.4	3396.2	6037.83
Ps_105601	33335.8	763.674	89.9227	12708.3	10492.6	1966.97	4248.6	5304.87	3849.51
Ps_072874	33318.1	5972.74	5449.07	11831.4	27668.3	5919.01	7916.44	9682.53	7858.66
Ps_116355	33251.7	5540.25	2929.98	5065.7	2557.23	6688.17	2455.54	21055	15293.3
Ps_096261	33229.6	7959.9	34.97	5720.45	23222.9	7357.11	27898.9	1722.5	12729.2
Ps_069838	33220.7	8329.68	8552.65	235.48	765.934	17946.6	13054.1	320069	94744.6
Ps_045764	33197.3	5403.6	2632.74	4694.29	7781.92	2817.03	3898.16	2234.01	3021.41
Ps_075989	33084	5823.22	403.403	7177.36	10199.3	11578.4	26767	9751.21	23123.7
Ps_098916	33077.5	643.094	4.99571	174.217	1002.65	5059.3	9607.95	47769.2	49900.7
Ps_092768	33075	114.149	0	13.4013	5.49057	0	54.4851	1.80745	329.246
Ps_045788	33038.8	6990.43	3011.16	4031.88	8975.43	6296.95	9796.18	5263.3	5716.9
Ps_091020	32971.4	10262.2	6043.56	11291.6	18918.1	7898.05	3122.99	4890.97	8021.62
Ps_120139	32874.3	11696.3	8516.43	5628.55	7791.52	5780.15	4197.83	4395.73	6802.75
Ps_079703	32866	10977.6	5114.36	14603.6	20111.7	9170.73	7074.4	5223.54	9443.36
Ps_089066	32796.3	16886	5407.85	1162.09	8992.52	5850.19	28542.8	4896.39	19016.4
Ps_072035	32792.6	745.989	304.738	11356.7	3100.18	2466.86	780.128	5051.83	1917.27
Ps_127636	32778.6	2893.92	729.373	4709.61	2660.8	1463.45	2269.8	3954.71	3586.78
Ps_100768	32766.4	8725.18	3922.88	16131.4	16873.7	8435.38	6436.67	7958.22	9772.61
Ps_124310	32739.2	13046.8	1308.88	6040.17	62146.1	15858.9	11590.5	19103	24931.2
Ps_092334	32734.7	289921	203373	58845.2	37842.2	154199	30446	49012.7	30145.9
Ps_006444	32718.4	3913.23	4424.95	187.618	3339.29	2460.82	892.813	162.671	1395.14
Ps_076029	32711.7	765.282	42.4635	363.75	41.8656	140.066	0	7.22981	445.646
Ps_113362	32671.8	12505	7809.54	17119.2	9465.32	5347.88	7505.32	4507.79	10180
Ps_128422	32661.9	4059.53	1930.84	3639.42	5345.2	5970.93	3769.38	15097.7	12923.7
Ps_072768	32644.7	6908.44	6830.38	5848.72	7417.75	12327.1	3596.02	7969.06	11831.2
Ps_123865	32631.6	7967.93	4170.17	5082.93	45335.2	3162.36	22523.4	24760.3	22659.8
Ps_086484	32612.2	8082.08	11423.9	12825.1	7179.74	3927.9	4745.16	2915.42	4183.75
Ps_115727	32578.6	5085.27	5843.73	9953.35	18557.6	8333.95	6623.66	7394.29	10018.7
Ps_087914	32568	8953.48	6149.72	7269.26	11327.8	7703.65	4708.01	7394.29	8000.01
Ps_074152	32537.3	5657.62	4979.47	4343.94	11428.8	3306.05	2324.29	1351.97	2469.34
Ps_096320	32508.9	5747.65	4032.79	1589.01	9438.69	1591.44	2092.72	379.565	1177.3
Ps_071683	32502.2	1421.24	1617.36	511.165	5620.9	2038.21	3823.86	1223.65	1782.58
Ps_079113	32455.6	5744.44	2294.28	8590.24	6607	5327.35	6457.72	6996.65	7210.15
Ps_068973	32423.2	7234.81	1948.33	3670.05	5245.89	5195.74	1175.14	7383.45	8202.87
Ps_089234	32344.8	4786.23	33.721	4529.65	83858.5	402.087	5820	48320.4	6496.78
Ps_086924	32283.8	4545.07	2260.56	10814.9	11435.7	6573.46	8195.06	4516.83	6817.71
Ps_070735	32268.2	7644.78	9988.92	8628.53	13235.8	4856.44	4499.97	2826.86	5563.92
Ps_113409	32253.2	6712.29	4275.08	10694.3	19267.4	4249.08	6482.49	5521.77	7561.01
Ps_118623	32219.3	7291.08	548.279	2486.9	10319.7	2961.92	16319.5	71878.8	48966.2
Ps_102068	32191.1	14127.2	10560.9	2502.22	4711.8	6370.61	3267.87	12596.1	7582.63
Ps_096998	32174.9	9858.63	7439.86	15641.3	7928.17	5933.5	11596.7	2826.86	6731.25
Ps_090801	32166.9	12734.9	8149.25	17452.3	21837.6	7464.57	13560.6	9830.74	11871.1
Ps_077892	32106.8	12648.1	5887.44	9781.05	21612.1	8885.76	6649.66	4386.69	14611.5
Ps_079329	32098	6853.77	2916.24	5576.86	7369.51	3618.78	3604.69	554.888	2569.11
Ps_079946	32069	7249.28	5445.32	13489.4	16580.8	7459.74	10954	5536.23	10796.9
Ps_086685	32044.7	8223.56	6268.36	7288.4	16230.1	4348.1	9486.6	2472.6	6659.74
Ps_084057	32042.5	15670.6	21660.1	1610.07	9878.56	6131.53	16953.5	2946.15	7996.68
Ps_128989	32041.6	11591.8	8021.86	156.987	250.507	14199.8	10962.7	144808	51723.2
Ps_069738	32013.2	2813.54	460.854	2073.38	5331.96	4230.97	5184.75	10033.2	4943.67
Ps_075699	31981	4395.55	2404.18	4108.46	3302.99	3677.95	4301.85	5333.79	7143.63
Ps_074753	31875	12853.8	8706.27	8327.96	11853.4	6288.5	15905.9	9308.38	9676.16
Ps_025537	31861.3	8670.51	10377.3	9595.34	9575.2	7317.26	3796.62	3166.66	5425.9
Ps_090698	31839.6	1953.4	769.339	124.441	2747.89	2634.7	264.996	7.22981	550.406
Ps_075524	31799.9	7257.32	6106	15141.6	144785	4646.34	31888.7	42086.5	34644
Ps_081974	31795.2	11133.6	4467.41	34933.4	47209.1	12342.7	16943.6	13944.5	17001
Ps_045826	31755.1	5490.42	3078.61	11749.1	19646.5	5885.2	3966.27	4019.78	5997.93
Ps_006615	31721	10461.5	7061.43	966.809	20657	12924.7	9035.86	4513.21	17273.8
Ps_093365	31708.4	5480.77	4649.76	3821.29	8809	4093.32	4019.52	1093.51	2733.74
Ps_095334	31704.9	7365.03	2341.74	6775.32	12754.9	3959.29	4154.49	941.683	3186.03
Ps_117944	31703.1	7583.69	1962.06	12997.4	16457.1	6982.79	9175.79	6208.6	8124.72
Ps_075343	31674.6	5085.27	3395.83	116.783	113.312	7462.16	2897.62	56144.9	25385.2
Ps_084637	31667.8	9969.56	673.172	13879.9	27511.2	5566.43	2350.29	2320.77	6551.66
Ps_074695	31610	8829.68	6106	25881.8	13436.7	11598.9	24318.9	31153.3	26286.4
Ps_074065	31571.9	2443.76	1267.66	6147.38	4094.18	3092.33	3446.18	8833.02	7185.21
Ps_092224	31571	5255.69	3011.16	5305.01	6518.54	3845.79	4799.64	3139.55	5761.8
Ps_127017	31549.6	6813.58	5959.88	2684.09	5618.22	3569.28	1998.61	2340.65	3643.32
Ps_011092	31513.2	54.663	0	15.3158	0	2.41494	4.95319	43.3789	98.1086
Ps_124196	31501.9	6485.6	3589.42	2963.61	2596.63	3499.25	1462.43	2083.99	3026.4
Ps_007328	31494.2	4315.16	3460.78	742.816	6863.69	3465.44	1412.9	155.441	929.537
Ps_100207	31487.7	4723.53	4899.54	6633.65	13537.3	2882.23	1957.75	2205.09	6849.31
Ps_126527	31468.5	3675.28	10008.9	193.362	255.517	14168.4	12735.9	171133	67410.6
Ps_126272	31465.8	2680.09	640.7	7112.27	2925.92	2273.66	5124.08	17525.1	10800.3
Ps_092518	31448.9	2958.23	2014.52	11726.2	2056.83	2065.98	2147.21	1639.36	3330.7
Ps_083370	31416	10492.1	5675.12	9710.21	8402.28	6916.38	6624.89	8437.19	10324.7
Ps_100652	31392.6	9535.48	711.888	11812.3	2260.74	6923.63	16853.2	13377	10025.4
Ps_076103	31355.2	8474.37	5325.42	11056.1	14588	6877.74	5938.88	5440.43	6837.67
Ps_071942	31341.1	4712.27	10458.5	455.645	3798.37	2422.18	604.289	544.043	1335.27
Ps_092519	31283.4	3692.97	1970.81	11094.4	1976.4	1980.25	2162.07	1577.91	3062.98
Ps_075440	31278.8	7844.14	11235.3	8412.2	9967.16	5138.99	5784.09	3616.71	6707.97
Ps_019754	31270.8	1630.24	221.06	5649.61	7017.08	13207.3	20952	1109.78	6909.17
Ps_089320	31255.4	10083.7	9504.33	11894.6	10586.9	7878.74	14802.6	9180.05	9514.87
Ps_078898	31236.9	1048.24	675.67	137.842	5885.82	5484.32	5262.77	2989.53	32992.7
Ps_129177	31175.3	11440.6	3867.93	7755.53	11463.7	6432.19	16281.1	15493.5	15296.6
Ps_080949	31157.5	6858.6	3267.19	2243.76	12312.1	6289.71	1368.32	2613.58	5979.63
Ps_092600	31151.2	778.144	0	245.053	164.717	1248.52	94.1106	542.236	1609.65
Ps_078687	31138.3	6012.93	2605.26	10008.9	11921.8	7878.74	7426.07	6971.35	8901.27
Ps_081924	31131.4	5164.04	2569.04	1430.11	1902.82	3677.95	1514.44	2515.97	4356.69
Ps_085849	31074.1	2551.48	1686.05	1671.34	5863.58	2569.49	1435.19	525.969	1144.05
Ps_094383	31035.2	4401.98	13082.5	3405.85	827.017	4365	5208.28	5930.25	7146.96
Ps_079181	31024.7	10342.6	6970.26	16451.1	24863.1	9402.56	19629.5	55881	33252.2
Ps_109743	30992	4874.65	2136.91	4745.98	9204.87	3697.27	3111.84	1588.75	2640.62
Ps_094251	30980.5	188.105	605.73	34611.8	826.742	326.017	303.383	46.9938	384.12
Ps_072501	30920.9	4440.56	5334.17	6388.6	8172.43	6399.59	3030.12	4451.76	6245.69
Ps_038022	30900.2	4356.96	1567.4	137.842	3852.46	1608.35	402.447	197.012	1220.54
Ps_069930	30881.2	6398.79	13153.7	214.421	560.655	21340.8	13545.7	245832	95281.7
Ps_045791	30825.8	4855.36	507.064	17.2303	224.358	2255.55	1570.16	307.267	926.211
Ps_069044	30803.9	12726.8	10131.3	2387.35	15887.7	11752.3	8112.09	10815.8	14676.4
Ps_045782	30782.7	2598.1	2235.58	218.25	2826.41	1655.44	1129.33	0	1435.05
Ps_070007	30779	10382.8	2.49785	120.612	5541.22	46211	1981.28	25.3043	1714.41
Ps_128943	30771.3	2170.44	5425.34	2274.4	6948.17	2022.51	1568.92	337.994	1704.43
Ps_098902	30742.4	4490.4	4516.12	4365	12217.2	5042.39	5609.49	6304.4	7343.18
Ps_126563	30728.2	297.431	327.219	26.8026	5.49057	2202.42	11.1447	130.137	715.029
Ps_085684	30714	5125.46	2094.45	7500.91	15526.8	4519.56	5293.72	4442.72	6011.23
Ps_120009	30643.7	10294.3	4662.24	9011.43	12317.8	3898.92	5270.2	4798.79	6461.86
Ps_075836	30640.5	4194.58	2923.74	2077.2	7383.03	2297.81	2458.02	522.354	1331.95
Ps_123187	30633.7	4691.37	2053.24	5337.55	7969.21	3838.54	5312.3	3501.04	4847.23
Ps_008099	30599.2	9887.57	3523.22	40135	10143.3	5714.95	11237.6	8927.01	9953.86
Ps_109952	30560.2	21860.4	1363.83	993.612	2109.34	5273.02	1976.32	5655.52	5341.1
Ps_073845	30514.3	5426.11	5612.68	4112.29	10476	5021.86	4197.83	1671.89	4464.77
Ps_073816	30493.7	4519.34	5274.22	3013.38	5929.19	2989.69	5756.85	522.354	2372.9
Ps_078285	30491.9	5159.22	2683.94	6122.49	12180.5	4622.19	3255.49	1042.9	3861.15
Ps_101167	30485.5	11244.5	8196.71	16244.3	13965.8	7681.92	13502.4	8664.93	11788
Ps_085316	30482.4	10159.3	4986.97	30164.5	37617.1	9873.47	32811.2	28510.8	31752.3
Ps_082503	30475.6	6549.91	2559.05	16912.5	18088.6	4834.71	15567.9	13315.5	13693.6
Ps_128463	30459.1	951.779	430.88	26.8026	45.6403	21436.2	81.7277	10273.6	34038.7
Ps_074560	30454.9	10636.8	12094.6	2693.66	7002.81	2148.09	1767.05	1301.37	2352.94
Ps_015105	30441.7	5244.43	8124.27	1407.14	8328.85	3344.69	2193.03	735.633	1920.6
Ps_070434	30328.8	4096.51	4523.61	606.888	6101.67	2663.68	719.451	394.025	1180.63
Ps_080025	30322.7	5093.3	2379.21	18038.2	14537.9	3223.94	19114.4	5442.24	7624.2
Ps_065273	30299	998.403	1629.85	1225.26	3926.51	5065.33	2413.44	2853.97	2289.75
Ps_070455	30288.1	4392.33	3995.32	124.441	3163.12	1609.56	870.523	272.925	1030.97
Ps_079028	30226.5	5659.23	3468.27	3876.81	8662.12	4771.92	4074	2091.22	3839.54
Ps_125756	30177.3	7926.13	1917.1	13841.6	20772.9	6665.23	4377.38	7244.27	9993.77
Ps_090179	30165.4	12389.2	1121.54	5033.15	7829.07	11027.8	16852	12334.1	19879.5
Ps_076560	30164.8	6495.25	3403.33	7736.39	6997.18	4717.58	3851.11	3517.3	4140.51
Ps_094384	30131.3	4159.21	12873.9	3011.47	739.167	4013.63	5120.36	5281.38	6578.26
Ps_127273	30068.2	4451.82	5054.41	333.118	7252.42	3688.82	1306.4	419.329	1154.02
Ps_075882	29985.7	5527.39	1706.03	6051.65	8194.94	4173.01	1732.38	2832.28	4522.97
Ps_083995	29976.2	6403.61	4597.3	1939.36	4204.54	11472.2	10259.3	184704	58328
Ps_102004	29952.6	5239.61	272.266	34238.5	118612	782.44	14732	52882.5	11117.9
Ps_026691	29900.6	12032.3	3067.36	7276.92	26826.4	3366.42	8931.84	28434.9	11979.2
Ps_105597	29900.4	8630.32	4196.39	4093.15	4953.52	5350.3	2308.19	27666.7	16068.2
Ps_072850	29872	1551.46	297.245	174.217	2531.77	2745.78	2491.46	117.484	648.514
Ps_120158	29857.9	9601.39	12204.5	5266.72	4307.9	6670.06	3047.45	3253.42	5379.34
Ps_014991	29844.1	440.519	96.1674	178.046	3647.93	5701.67	7677.45	1823.72	24106.4
Ps_120709	29822.1	18321.7	4087.74	5396.9	22642.8	11598.9	10419	6900.86	18017.1
Ps_099374	29803.8	360.133	1367.58	513.079	2144.55	6049.42	23441	113.87	665.143
Ps_109951	29770.3	37902.4	2155.65	70.8355	1898.64	9435.16	2576.9	820.584	5655.38
Ps_125773	29769.7	6667.28	2757.63	6807.87	10052	9113.98	2698.25	6418.27	6184.17
Ps_104320	29765.2	4586.87	1683.55	15101.4	18616.5	5836.91	16739.3	17714.8	15057.2
Ps_083626	29761.8	5807.14	4069	15876.7	15107.5	9146.58	10162.7	9127.64	8899.61
Ps_108201	29727.8	2017.71	1599.88	29775.8	2930.93	1771.36	3209.67	5295.84	4562.88
Ps_079228	29702.8	14058	1872.14	39405.6	45635.9	2809.78	9443.26	42966.8	10610.7
Ps_071120	29676.1	3242.8	2320.51	945.75	7165.53	2055.11	543.613	891.074	1348.58
Ps_033375	29654.7	8157.65	6489.42	5837.23	4121.42	14678	6264.55	24946.5	12012.5
Ps_126998	29641.6	13408.5	7003.98	28812.8	48642	7515.29	25953.5	31402.7	29929.8
Ps_072366	29639.3	3271.74	6947.78	8010.16	23105.1	22466.2	10088.4	26976.2	12504.7
Ps_111555	29635.8	7218.73	2542.82	6696.83	11250.7	6578.29	5145.13	10774.2	12692.6
Ps_101302	29620.9	8511.35	450.863	93.8092	659.897	8453.49	38.3872	4355.96	23161.9
Ps_089900	29618.7	7602.98	3287.18	45922.5	16683.2	8752.94	17671.8	22600.4	19995.9
Ps_092338	29609.8	6831.27	4814.61	14063.7	16094.7	7506.83	7658.87	5829.04	8934.53
Ps_069795	29563.1	5532.22	1040.36	3985.93	785.357	9652.51	11354	30406.8	19520.3
Ps_127715	29483.9	11249.3	5203.03	1701.97	4112.85	6321.1	979.494	15175.4	12850.6
Ps_089610	29473.4	6450.23	3571.93	17.2303	89.2903	5899.69	7380.26	31605.1	15072.1
Ps_081827	29471.4	4996.84	2239.33	195.276	39465.2	8725.17	4465.3	5040.99	8429.02
Ps_091653	29453.4	11291.1	4785.89	6675.77	19841.7	7593.77	6690.52	4392.11	11192.7
Ps_082722	29398.6	6210.68	2442.9	15612.5	13968.8	2756.65	2840.66	2732.87	4862.19
Ps_123209	29396	12638.4	5299.2	10552.6	18466.6	6428.56	9797.41	5087.98	8345.88
Ps_103376	29354.9	10715.6	6722.97	2042.74	4956.95	5475.87	3156.42	2570.2	6787.78
Ps_096641	29310.7	138.265	0	13.4013	0	0	50.7702	863.963	458.949
Ps_111497	29299.1	4438.96	3529.47	5613.24	13759	5258.53	3127.94	3003.99	3493.66
Ps_125366	29264.1	8710.71	7908.21	12344.5	11552.2	5980.59	2632.62	3914.94	6288.93
Ps_070123	29249	4139.92	4667.24	2188.24	25408.1	10713.9	15330.1	16041.1	22523.4
Ps_117424	29151.3	5336.07	4325.03	6976.34	9854.81	5359.95	6463.92	1717.08	2316.36
Ps_094834	29147.3	241.16	439.622	1948.93	6225.34	5481.91	1156.57	2599.12	1213.89
Ps_100223	29085.3	6733.19	1920.85	10688.5	13846.9	7021.43	6472.58	4392.11	6806.07
Ps_097153	29039.4	9967.96	2602.76	18545.5	56086.5	12129	16204.4	42578.2	40168
Ps_078228	29018.8	4192.97	2750.14	8624.71	14943.6	2895.51	7828.52	6629.74	9491.59
Ps_083161	28993.7	6188.17	5118.1	5067.61	6531.85	7121.65	13459.1	8858.33	11761.4
Ps_006331	28961.7	3654.38	562.017	15007.6	8134.2	3371.25	13194.1	5073.52	5718.57
Ps_103863	28941.7	12569.3	7117.63	22941.1	26235.6	6613.31	23967.3	20614	19751.4
Ps_114531	28929	10739.7	5138.09	12597.2	14150.6	7637.24	6762.35	7611.18	10645.6
Ps_115390	28814.7	6427.72	4629.77	16742.1	13515.6	6289.71	11080.3	7997.98	9197.26
Ps_098007	28803.8	7128.7	6533.14	3488.17	9554.27	4055.89	2777.5	2179.79	4000.83
Ps_071951	28803.5	1491.98	6.24463	4426.26	117748	61037.6	91880.5	7860.61	21093.3
Ps_126887	28780.2	6500.07	4257.59	6164.61	11939.5	6985.21	3774.33	5017.49	6757.85
Ps_095238	28779.5	9898.82	2342.99	11440.9	15723.5	5962.48	6866.36	8366.7	11778
Ps_104686	28761.8	1853.72	355.944	14259	68402	3204.62	1690.28	17962.5	5499.07
Ps_095644	28724.5	8310.38	1696.04	2571.14	9741.02	12503.3	3832.53	779.012	2806.9
Ps_075309	28715.1	14752.6	10441	7389.87	4809.19	6853.59	9707.02	8323.32	9408.44
Ps_099047	28704.6	487.144	16.2361	13.4013	2363.28	1970.59	921.294	117.484	686.76
Ps_072123	28683	7025.8	1855.91	10901	17641.9	7125.27	11740.3	9537.93	11294.1
Ps_075088	28644.3	3845.7	3373.35	1625.39	4584.42	2457.2	1661.8	314.497	1022.66
Ps_125902	28601.1	12186.6	5703.85	10253.9	21236.4	4414.51	4553.22	3101.59	5939.73
Ps_083438	28562.6	9736.44	3209.74	8680.23	14411.6	5923.84	15421.8	8876.4	14021.2
Ps_073800	28524.8	5588.49	1360.08	3679.62	9331.42	5046.01	4971.77	2638.88	5613.81
Ps_114473	28522.2	4250.85	3369.61	2839.16	13635.4	4012.42	2913.72	1785.76	3693.21
Ps_105003	28500.6	7032.23	2289.28	10973.8	11642	7261.72	7890.43	11784.6	11719.8
Ps_073148	28498.2	6204.25	2840.06	2980.84	5345.96	10141.5	21921.6	94938.3	38526.7
Ps_082036	28477.9	5418.07	2104.44	3773.43	9079.82	709.992	25383.9	74774.3	39554.4
Ps_070435	28468.4	3482.35	3966.59	564.77	4971.3	2435.46	510.179	375.95	1287.05
Ps_119129	28464.4	2094.88	790.571	13.4013	2533.69	4681.36	2732.92	3593.22	2748.7
Ps_071148	28435.7	8799.13	3395.83	23326	21907.2	4332.4	8388.23	15889.3	11377.3
Ps_125571	28409.1	4866.61	2025.76	3447.97	11528.5	2116.69	4397.2	719.366	2248.18
Ps_120821	28404.1	3014.5	2509.09	3289.07	3451.3	1567.29	1717.52	1539.95	3197.67
Ps_033377	28372.1	6926.12	4922.02	4878.08	3529.88	11567.6	9804.84	14168.6	9102.48
Ps_109249	28315.9	9395.6	3969.09	6195.24	9055.04	5970.93	5677.6	5055.45	7827.07
Ps_125912	28306.2	3873.03	3449.54	2534.76	2176.67	3374.88	2051.86	7000.27	6584.91
Ps_128944	28251.4	2990.39	2717.67	800.25	5572.1	2313.51	780.128	115.677	1328.62
Ps_126819	28245.1	6136.72	3984.08	25364.9	8009.84	5820	7823.57	8833.02	11518.6
Ps_115155	28241.9	8123.88	2810.09	14871.6	17021.2	6492.56	7288.62	5641.06	8435.67
Ps_045753	28207	4303.91	4097.73	798.336	4071.94	1965.76	768.983	124.714	1210.56
Ps_126559	28173.1	7609.41	6755.45	7738.3	11200.9	5548.32	13265.9	8825.79	7953.45
Ps_070737	28171.5	3646.34	4790.88	3346.5	3123.51	2016.47	4556.94	603.689	1872.38
Ps_128350	28165.7	22.5083	0	11.4868	29.1	0	3.71489	0	177.926
Ps_008681	28161.8	284.569	177.348	719.842	14607.8	50868.3	59424.7	140134	48826.5
Ps_075520	28161.2	45818.8	26920.6	3645.16	3693.85	15575.1	42259.4	43378.9	109670
Ps_117738	28148.2	2213.85	137.382	1112.31	4967.86	3568.07	1559.02	619.956	720.017
Ps_073477	28080.6	4480.76	2993.68	2037	3849.16	2553.8	1069.89	1095.32	2770.32
Ps_068491	28061	3416.44	0	1837.9	16944.8	34195.5	11185.5	173.515	982.748
Ps_094598	28033.6	9275.02	2542.82	6135.89	10530.2	4084.87	2467.93	1928.55	4059.03
Ps_071425	28004	131.834	0	5.74342	0	1.20747	0	3.61491	138.017
Ps_082742	27987.2	3520.94	3058.62	9771.48	18696.8	5567.64	7918.92	1834.56	4207.03
Ps_123301	27973.3	4294.26	5997.35	2915.74	6688.81	3150.29	2371.34	757.323	1942.22
Ps_108114	27969.1	4699.41	3383.34	5672.59	8234.13	4014.83	5689.98	3094.36	5514.03
Ps_030483	27966.2	3712.26	5093.12	2919.57	7109.87	10150	6804.45	6329.7	7203.5
Ps_095047	27941	11170.5	21084.4	13521.9	11722.2	2779.59	2536.03	771.782	2760.34
Ps_106761	27908.1	7638.35	1693.55	7594.72	8942.07	13581.6	18872.9	14712.7	13462.5
Ps_076650	27844.4	4779.8	3026.15	4047.2	9708.76	2724.05	4365	2890.12	4584.5
Ps_084238	27841.5	3686.54	1451.25	1248.24	3872.15	3087.5	698.4	1646.59	2855.13
Ps_087250	27819	3620.62	5831.24	1726.86	9811.16	4479.71	2730.45	1207.38	3096.24
Ps_085705	27802.8	5239.61	1850.91	5159.51	9670.4	2471.69	3703.75	2772.63	4897.11
Ps_081300	27788.9	13408.5	2507.85	14421.7	24991.4	8289.27	12435	7678.06	15768.9
Ps_090370	27788.7	3861.78	1566.15	2381.61	9366.49	2843.59	2204.17	386.795	1747.66
Ps_123429	27782.8	24276.8	4588.56	26705	27957.1	8168.53	11085.2	8650.47	22092.7
Ps_126543	27779.9	485.536	103.661	668.151	1064.07	1199.02	215.464	247.621	5728.54
Ps_122969	27743.8	3286.21	1417.53	1828.32	3602.84	3815.6	1276.69	460.901	932.863
Ps_073747	27711.6	5165.65	5307.94	639.434	472.738	6870.5	4102.48	42272.7	21429.2
Ps_126542	27661.4	459.812	3.74678	15.3158	100.615	618.224	191.936	108.447	5168.16
Ps_075985	27619.9	7120.66	3665.6	8444.74	15887.2	5171.59	10608.5	7258.73	8942.84
Ps_104551	27619.1	3236.37	1932.09	1659.85	9771.42	3214.28	1147.9	263.888	1292.04
Ps_072143	27586.3	5646.37	1232.69	39038	81795.1	11329.7	127385	19101.2	33077.6
Ps_120726	27583.3	8914.89	3875.42	13399.4	14542.9	8057.44	8165.34	10447.1	11194.4
Ps_103513	27578.4	7831.28	4196.39	5588.35	12130.8	5525.38	2775.03	1142.31	4064.02
Ps_090270	27561.3	5585.27	2773.87	11042.7	15859.2	5089.48	7629.15	8146.19	6413.64
Ps_115348	27518.7	8236.43	5210.52	16211.8	21014.2	11714.9	11345.3	9599.38	11811.3
Ps_106378	27511.9	9471.17	885.489	12886.3	44819.9	14473.9	31831.7	21380.4	27043
Ps_072378	27495.7	3270.13	7509.8	277.599	244.879	7919.79	5189.71	71589.6	27362.3
Ps_101770	27488.8	7135.13	2477.87	12675.7	17315.3	4883	7136.31	7126.79	8201.21
Ps_115694	27480.7	604.508	131.137	2180.59	4536.72	5603.86	2704.44	2315.35	2730.41
Ps_105468	27469.5	4652.79	1617.36	848.112	3552.19	1036.01	536.183	131.944	889.628
Ps_126260	27437.6	5982.38	1948.33	3934.24	5869.14	3761.27	5933.92	3839.03	4735.82
Ps_080227	27423.8	6442.19	1737.26	9781.05	8229.19	4962.7	9219.13	4701.19	7087.1
Ps_076164	27356.8	4451.82	3834.21	2779.82	5858.78	1929.54	5450.99	2140.02	3561.84
Ps_072666	27328.5	4937.35	2838.81	4343.94	6529.11	4328.78	2902.57	3710.7	4817.3
Ps_070398	27275.4	4080.43	3779.25	2138.47	6465.21	2649.19	1225.92	281.963	1263.77
Ps_123482	27218.9	6688.18	2713.92	51007.3	14187.6	5823.62	6306.65	6987.61	9265.44
Ps_122703	27180.4	4979.16	3333.39	6266.07	16174	2916.04	5166.18	2459.94	4669.3
Ps_079109	27169.2	5310.35	679.416	17599.8	12703.9	6181.03	10152.8	7714.21	9428.4
Ps_073494	27150.3	3289.43	5737.57	214.421	398.066	14330.2	4974.24	149041	48209.6
Ps_120258	27145	7776.61	4943.25	10332.4	8955.52	5912.98	3046.21	6602.63	5986.29
Ps_074496	27100.6	0	0	3.82895	5.49057	0	19.8128	5.42236	4.98857
Ps_092427	27095	9201.07	3985.33	6264.16	7819.39	5131.74	5412.6	3553.45	6516.74
Ps_085000	27018.8	347.271	206.073	358.007	115.096	1910.22	24.766	106.64	749.949
Ps_115149	27015.8	6115.82	6087.27	5484.97	5306.15	7674.67	6408.19	65438.8	31423
Ps_109227	26990.3	2974.31	1646.09	300.572	1201.82	1482.77	615.434	500.664	1092.5
Ps_076241	26962.1	6861.81	3792.99	10049.1	8879	5039.98	5038.63	3105.2	4775.73
Ps_045731	26952.5	5302.31	5535.24	2134.64	6045.87	2824.27	3092.03	907.341	2825.19
Ps_076167	26937.5	8418.1	4186.4	13096.9	24193.5	6083.23	5182.28	5445.86	8548.75
Ps_094466	26913.3	5472.73	2897.51	2364.38	10516.9	3571.69	1088.46	907.341	2978.18
Ps_095245	26904.4	59674.3	30954.7	25181.1	23082.9	3729.87	25081.7	2188.83	3062.98
Ps_100974	26897.1	8874.7	2977.44	5584.52	9067.12	4513.52	6668.23	5998.94	6162.55
Ps_100893	26876.3	11292.7	3931.62	13441.5	18067.6	7999.48	11077.8	10360.3	19270.8
Ps_110825	26868.4	3165.63	1071.58	1883.84	5706.48	3820.43	1294.02	750.093	1335.27
Ps_079876	26827.2	5670.48	1603.62	2837.25	6359.45	2901.55	3350.83	6517.68	5286.22
Ps_092240	26781.7	4654.39	2076.97	4433.92	8806.73	3446.12	4550.75	2863.01	3693.21
Ps_126877	26767.1	4151.17	3483.26	2264.82	2311.39	3406.27	1721.23	4046.89	4787.37
Ps_103940	26755.1	6342.51	6513.15	8902.3	8755.12	4511.1	6562.98	6044.12	7243.41
Ps_125903	26750.7	15225.3	2315.51	652.836	278.852	57903	8593.79	24357.2	82600.8
Ps_121729	26734.4	8591.74	4908.28	8452.4	8333.99	4117.47	6649.66	6152.57	7023.91
Ps_092391	26727.6	7972.76	3909.14	7269.26	9779.73	4386.73	3764.43	2098.45	2781.96
Ps_123206	26726.6	3043.44	136.133	195.276	15044.6	10384.2	57979.6	19751.8	26020.4
Ps_074388	26709.5	4212.27	2086.96	6089.94	9944.92	4768.3	3945.22	2541.28	4127.21
Ps_124404	26692.4	8074.05	2971.2	91967.5	17919.3	16485.6	16037.2	27621.5	22729.6
Ps_045778	26685.6	6072.42	4014.05	7186.94	11830.9	4496.61	3261.68	1196.53	4298.49
Ps_093727	26669.4	7302.33	3937.87	6430.72	8811.95	3600.67	5366.78	2608.15	4024.11
Ps_123479	26662.8	1419.63	1749.75	513.079	7715.62	4938.55	3421.42	124.714	851.383
Ps_123866	26578.4	5914.86	3708.06	2969.35	28709.7	2495.84	19597.3	17136.5	16756.6
Ps_100815	26554.7	9432.58	10038.9	32176.6	31918.7	13342.5	15592.6	8916.17	13356.1
Ps_069178	26548.7	2020.92	545.781	3689.19	8696.85	6585.54	7432.26	5868.8	3101.23
Ps_082542	26495.9	12993.7	7183.83	54330.9	15664.5	12567.3	12816.4	12166	12030.8
Ps_085411	26478	6705.86	2323	37824.3	1280.33	1888.48	174.6	5.42236	397.423
Ps_068633	26438.4	5492.02	1718.52	5412.22	13905.3	5050.84	2661.1	1684.55	3753.07
Ps_127742	26434.9	7807.16	2324.25	17098.2	12531.9	12668.8	15270.7	9716.87	8131.37
Ps_078102	26404	5249.25	3783	7428.16	11959	4010	6341.32	4605.39	5366.04
Ps_116114	26389.6	4672.08	3629.38	4347.77	4811.04	2918.45	4953.19	2458.14	4760.76
Ps_069071	26341.6	4840.89	3252.21	13033.7	18846.5	6520.33	5511.66	6537.56	8548.75
Ps_128419	26282.1	3451.81	2820.08	46406.8	6387.18	6278.84	7317.1	5726.01	10550.8
Ps_125422	26210.1	5080.44	1228.94	1175.49	7506.29	8781.92	7183.37	491.627	537.103
Ps_123480	26189.2	4292.65	5766.3	6298.62	17642.6	4814.18	4195.35	4458.99	4093.95
Ps_118374	26131	11186.6	3359.61	9166.5	11066	5373.24	4813.26	4444.53	10753.7
Ps_071149	26130.9	4188.15	1602.37	21304.3	45085.8	4373.45	15773.4	34656.1	14262.3
Ps_096157	26128.7	2316.75	5109.36	850.026	1472.16	3232.39	4046.76	7264.15	9218.88
Ps_128434	26117.1	10058	1995.79	8192.03	11383.5	5804.3	6118.43	7717.82	9054.26
Ps_069620	26076.5	2805.5	425.884	446.072	3916.21	1376.51	267.472	0	748.286
Ps_124403	26064.8	6012.93	2875.03	100052	27215.3	17201.6	26022.8	73720.6	36704.2
Ps_105611	26024.7	3713.87	5225.51	1533.49	10831.5	3019.88	1505.77	1243.53	2040.33
Ps_075949	26009.6	3995.22	6395.76	3581.98	6092.61	3093.54	4108.67	2306.31	4346.71
Ps_099652	25975.5	6704.25	2640.23	7255.86	8610.31	5403.42	2205.41	4883.74	5465.81
Ps_070446	25956.8	3284.6	4044.03	1313.33	5202.04	2311.1	952.251	422.944	907.92
Ps_128461	25945.6	3099.71	3499.49	1001.27	686.664	3668.29	2022.14	16820.2	10813.6
Ps_078622	25849.7	2488.77	3033.64	91.8948	151.608	7989.82	9771.41	90560.6	39762.2
Ps_096413	25822.4	4416.45	1654.83	14844.8	14070.5	4160.94	7959.78	6468.87	5849.93
Ps_112147	25805.5	9046.72	3320.9	14481.1	44426.2	7614.3	24259.5	20832.7	16445.7
Ps_045724	25799.2	3808.72	134.884	18262.2	70765.4	1997.15	39198.3	80804	43911.1
Ps_087769	25781.7	5643.15	2454.14	5144.19	20539.6	4326.36	7169.75	9205.36	7087.1
Ps_075868	25769.8	7234.81	7336.2	6344.57	7045.91	4286.51	4753.83	5111.48	5287.89
Ps_112111	25725.9	12808.8	1478.73	11241.8	14791.2	9163.48	5940.12	12261.8	13568.9
Ps_126121	25686.9	5009.7	157.365	2349.06	79624.3	10917.9	10573.8	547.658	2946.58
Ps_069970	25675	56.2707	0	40.204	40.0811	758.291	95.3489	0	16.6286
Ps_106449	25664.6	6683.35	5243	27003.7	24049.7	8377.42	20196.6	15907.4	18634
Ps_090265	25604.2	4373.04	3046.13	2310.77	6110.31	5800.68	4078.95	2111.11	4261.9
Ps_096158	25592	2697.78	5409.1	1631.13	1898.09	3553.58	3864.73	6179.68	8764.92
Ps_102244	25591.5	5871.45	4378.74	1937.45	2272.06	8120.23	3574.97	54677.3	18901.7
Ps_128916	25577	5853.76	2692.69	5427.53	13029.3	2616.59	3428.85	2197.86	3706.51
Ps_082643	25528.3	7453.46	0	11986.5	546.929	1680.8	200.604	836.851	1726.05
Ps_070437	25517.1	3274.96	2407.93	325.461	5630.23	2445.12	487.889	150.019	799.834
Ps_098747	25473.9	2030.57	981.657	49866.3	2239.12	1902.97	4960.62	3092.55	4360.01
Ps_111994	25472.5	4168.86	4905.79	1862.78	5577.45	2879.81	2162.07	563.925	2359.59
Ps_069602	25470.3	6586.89	3013.66	7744.05	8750.86	5585.75	6354.95	4663.23	7604.25
Ps_077702	25439.7	3246.02	3009.91	47758.5	63890.8	22960	17518.2	3636.6	4998.55
Ps_127339	25402.7	2668.84	4862.07	16330.5	17438.7	9642.85	11729.2	19607.3	14673.1
Ps_073815	25279.4	4435.74	4576.07	3823.2	6118.07	3946.01	5107.98	851.31	2841.82
Ps_085408	25273.4	856.923	315.979	34267.2	5173.14	1772.56	6267.03	2716.6	17619.6
Ps_088110	25268	8852.19	23563.5	11739.6	14941.5	4560.61	7975.88	4533.09	7263.36
Ps_075946	25265.3	8775.02	5013.19	5006.35	7918.91	2969.17	4200.31	1089.89	2633.97
Ps_072575	25227.6	5752.48	3424.56	1211.86	3747.59	7951.18	6077.57	8106.43	13938.1
Ps_113178	25190.5	3969.5	2748.89	11192	17374.7	6381.47	7653.92	4862.05	6318.86
Ps_081490	25143.4	10004.9	1950.82	16336.2	5590.7	10328.7	2170.74	12301.5	8229.48
Ps_085343	25131.5	5596.53	654.438	5888.92	12413.7	5625.6	4311.75	29241	10773.7
Ps_102374	25118	5413.24	3117.32	6045.91	11382	5274.22	3789.19	2904.58	4220.33
Ps_125760	25096.7	2831.22	1478.73	1747.91	927.906	2995.73	1385.66	3867.95	4368.33
Ps_126781	25079.3	3774.96	2022.01	3225.89	3950.05	12796.8	10770.7	4110.15	7349.83
Ps_068834	25067.3	5760.51	2281.79	8381.57	11575.1	4224.93	3950.17	4993.99	6849.31
Ps_126426	24988.1	4479.15	1608.62	1786.2	1912.71	5090.69	1322.5	1276.06	2672.21
Ps_095105	24977.6	5323.21	2426.67	7918.26	9307.68	5066.54	3687.65	6154.38	6614.85
Ps_125315	24947.6	7496.87	11088	3409.68	15030.5	14703.4	178.315	209.665	325.92
Ps_045781	24947.4	1673.65	2270.55	128.27	2482.49	1719.44	362.821	79.5279	942.84
Ps_088203	24937.4	12447.1	3193.51	9897.83	15489.7	7400.58	12257.9	7206.32	11292.5
Ps_104769	24918.4	6482.39	1272.66	14877.4	41062.3	6123.08	23147.5	14497.6	16274.4
Ps_129037	24858.4	2873.02	1910.86	804.079	417.558	3994.31	699.638	8316.09	7522.77
Ps_075514	24857.4	4496.83	2700.18	13824.4	6720.38	8180.6	7698.5	7029.18	9551.45
Ps_098519	24827.9	3929.3	2213.1	7196.51	6571.38	4740.52	6820.55	11455.6	9792.56
Ps_115663	24809.8	13746.1	5029.43	10992.9	14047.7	5951.61	6540.69	8961.35	14037.8
Ps_076818	24778.9	4567.58	3628.13	18959	13761.6	4921.64	8089.8	7526.23	6995.64
Ps_117221	24775.1	8734.82	5225.51	25849.2	26246.3	9069.3	18445.7	14246.3	15933.5
Ps_045744	24758.5	5668.87	5204.28	7288.4	9317.28	7022.64	14883.1	10483.2	9960.51
Ps_105002	24753.4	5358.58	3996.57	3746.63	7390.23	3722.63	2973.15	1232.68	2436.09
Ps_074696	24740.6	3480.75	1406.29	2632.4	6069.68	2627.45	2912.48	947.105	2188.32
Ps_102198	24736.3	3652.77	2124.42	2234.19	5220.57	3193.76	3969.98	1214.61	2584.08
Ps_129114	24725.2	5305.53	12032.2	178.046	737.863	17781.2	10596.1	255652	85560.6
Ps_126550	24714.3	33357.3	9083.45	30384.6	11960.5	13960.8	17416.7	19366.9	21527.3
Ps_091211	24709.7	1569.15	158.614	164.645	3657.27	443.141	6213.78	1599.6	2665.56
Ps_127746	24662.5	7731.6	1878.39	7022.29	12637.6	3813.19	3173.76	6613.47	5585.54
Ps_124640	24651	2461.44	142.378	1847.47	3173.82	3847	36272.2	13261.3	7775.52
Ps_070097	24619.8	5512.92	3263.45	1881.93	6838.09	1800.34	1129.33	592.845	1443.36
Ps_105216	24619.2	6586.89	1922.1	5289.69	12552.9	3407.48	2793.6	1870.71	2926.63
Ps_006452	24609.9	6135.12	4628.52	3089.96	6643.93	3345.9	5207.04	703.099	2765.33
Ps_075156	24605.3	2471.09	2667.71	248.882	1008.62	2156.54	1453.76	169.901	683.434
Ps_093991	24601.5	4205.83	799.313	3968.7	14926.1	3594.64	4911.09	11997.9	11768
Ps_073465	24597.4	5401.99	753.103	3865.32	4460.4	6339.21	2677.2	1102.55	2273.13
Ps_127274	24588.2	5003.27	1129.03	8226.49	11304.7	4361.38	4395.96	3681.78	4221.99
Ps_073578	24568.3	4368.22	3447.04	28.7171	45.709	1860.71	3375.6	8138.96	7464.57
Ps_100975	24549	7821.63	2810.09	5885.09	7789.12	3448.53	4585.42	3220.88	4960.3
Ps_072619	24538.7	5808.75	2191.87	6051.65	9728.87	3888.05	3311.21	2217.74	3766.37
Ps_127097	24534.2	4662.43	1376.32	5140.36	17075.8	6357.32	6093.66	6492.37	7414.68
Ps_111569	24522.1	3077.2	208.571	30918.8	26932.3	8435.38	13771.1	17685.9	13213.1
Ps_078463	24517.8	5059.54	3062.37	1200.38	5059.69	4710.34	1744.76	3311.25	2218.25
Ps_075439	24498.8	3358.56	947.936	40.204	2737.32	2102.2	1007.97	249.429	590.314
Ps_124704	24487	3758.88	655.687	3446.05	6056.23	3826.47	2919.91	8247.41	5820
Ps_090467	24469.1	3110.97	2161.89	2628.57	2314.55	3409.89	719.451	5256.07	6541.68
Ps_089582	24452.9	5061.15	1523.69	11362.4	13240.3	5116.05	5707.32	3255.22	3654.96
Ps_079669	24433.7	165.597	121.146	3895.95	10529.7	984.087	170.885	77.7205	430.68
Ps_122719	24427.6	10231.6	8055.58	9572.37	12543.5	4873.34	7982.07	3777.58	4720.85
Ps_078776	24394.3	3030.58	342.206	8192.03	36858.9	3284.32	6000.79	29242.8	19643.3
Ps_090294	24389.7	1260.46	845.524	23059.8	12122.9	2893.1	24611.2	23229.4	14890.9
Ps_126698	24388.9	9681.78	3017.41	19470.2	12244.8	9316.83	18259.9	11213.4	18635.6
Ps_074609	24381.6	13262.2	14915.9	21805.9	9044.88	5393.76	4553.22	5917.6	6370.41
Ps_113465	24367.9	3426.08	1597.38	14655.3	14088.2	4561.82	9827.13	6608.05	9659.54
Ps_072824	24343.9	30963.4	20395	58305.3	6613.04	22815.1	41322	61294.3	47421.4
Ps_127315	24337.1	1876.23	1005.39	1818.75	1552.25	2877.4	1235.82	5265.11	6189.15
Ps_012863	24325	2464.66	514.558	42.1184	32.9434	195.61	16.0979	0	61.5257
Ps_083633	24312.4	5908.43	5159.32	993.612	1204.97	5361.16	2132.35	60289.4	22846
Ps_073777	24305.3	1601.3	7567.25	601.145	1100.38	11201.7	9794.94	6606.24	11068
Ps_128460	24288.8	4586.87	1880.88	4709.61	4313.25	5647.33	3150.23	14360.2	11635
Ps_090285	24272.1	175.243	0	15.3158	5.49057	2.41494	0	0	66.5143
Ps_117240	24269.6	8217.13	2466.63	5877.44	10740.1	5002.54	3540.29	4231.25	5179.8
Ps_126427	24265.7	4196.19	1571.15	1640.7	1939.95	5105.18	1378.23	1389.93	2690.5
Ps_099416	24253.9	6693	5532.75	10927.8	21375.4	5999.91	10726.1	5859.76	10273.1
Ps_110498	24253.2	1778.15	985.403	1472.23	5264.63	2796.5	1693.99	571.155	1887.34
Ps_082208	24240	2919.65	651.94	1929.79	1248.55	5071.37	18913.8	25092.9	30566.6
Ps_109656	24233.3	766.89	980.408	3459.45	7122.84	1116.91	3744.61	18996.3	9486.6
Ps_075169	24221.4	4131.88	2210.6	4617.71	12126.8	5408.25	5155.03	1906.86	4195.39
Ps_071386	24206.5	3601.33	1253.92	9719.78	6333.85	2725.26	5776.66	26903.9	11601.8
Ps_071331	24169.7	501.613	4.99571	827.053	1932.2	2491.01	11278.4	29166.9	29038.5
Ps_122160	24141.3	3646.34	2331.75	7186.94	11104.1	3609.12	3121.75	1673.7	3402.21
Ps_090060	24137.3	25987.4	1453.75	331.204	2227.87	6168.96	1580.07	3425.12	4418.21
Ps_123139	24127.1	6139.94	4705.96	16102.6	27369.1	6853.59	12098.2	5856.15	10760.3
Ps_092601	24123.5	3816.76	2933.73	2728.13	6036.47	2193.97	5519.09	1409.81	3131.16
Ps_100051	24110.3	7226.77	2404.18	15181.8	7364.43	2780.8	1872.31	1136.89	3335.69
Ps_080142	24109.2	4691.37	2201.86	4374.57	7613.08	3665.88	5407.65	5991.71	5959.68
Ps_089188	24105.5	4170.46	6887.83	4847.45	4670	10729.6	14240.4	10546.5	9754.32
Ps_072807	24086.2	5315.17	1188.98	358.007	548.37	3857.86	12776.8	69476.7	40716.7
Ps_101491	24058.2	12360.3	4777.15	12740.8	14731.2	5346.67	1198.67	1053.75	4617.75
Ps_079909	24037.5	2664.02	1323.86	5867.86	6307.29	3271.03	7168.51	2304.5	3201
Ps_117952	24033.7	1692.94	1486.22	103.382	1454.18	1640.95	481.698	68.6832	335.897
Ps_045809	24023.2	3258.88	1452.5	2421.81	16222.7	1514.17	1827.73	26674.4	11926
Ps_025671	24011.7	6802.33	2561.55	5567.29	4348.05	12962.2	3078.41	11020	6134.28
Ps_069934	23988.5	5389.13	12008.4	156.987	611.1	17089.3	10244.4	217643	80809.9
Ps_092435	23978.6	7633.53	4220.12	29595.9	27164.4	4437.45	12049.9	8558.29	10760.3
Ps_079400	23969.7	5786.24	4320.04	5597.92	9587.56	4616.15	4477.69	4410.19	4732.49
Ps_070429	23946.5	2951.8	5601.44	675.809	5391.46	1916.25	631.532	218.702	859.697
Ps_123053	23926.6	8937.4	2381.7	14159.4	18707.5	6810.13	14831.1	8287.17	10738.7
Ps_081053	23920.1	490.359	0	134.013	421.195	6047	2196.74	140.981	3799.63
Ps_078990	23906	10013	5316.68	7801.48	8011.22	9240.76	12591	7632.87	10758.7
Ps_073685	23899.9	691.326	18851.3	2818.11	1686.43	956.315	2937.24	2046.04	1311.99
Ps_103353	23886.3	6011.32	4211.38	7232.88	7813.69	3540.3	5255.34	2505.13	4295.16
Ps_074232	23869.2	456.597	138.631	2596.03	8093.71	2442.71	18308.2	9190.9	12875.5
Ps_074150	23860.7	3093.28	1987.04	1941.28	7057.5	3089.91	2469.17	180.745	1280.4
Ps_114963	23784.6	5313.56	6367.03	6809.78	7703.95	5126.91	3156.42	4180.64	7206.82
Ps_077353	23772.7	5329.64	1899.62	15258.4	11378.2	13559.9	18288.4	22441.3	18414.5
Ps_096530	23748.2	2916.43	1272.66	1809.18	6964.03	3273.45	2474.12	502.472	2015.38
Ps_094778	23666.6	13559.6	966.669	913.204	5088.52	23161.7	45625.1	72878.3	32259.4
Ps_104033	23658.4	5205.85	1173.99	1862.78	2665.05	3184.1	1431.47	5579.61	5168.16
Ps_120851	23610.2	4688.16	2485.36	2823.85	7453.92	2277.29	2836.94	685.025	1604.66
Ps_126754	23590	4352.14	2918.74	4857.02	8890.19	3162.36	3979.89	2543.09	4406.57
Ps_045806	23583.5	4567.58	619.468	2082.95	5186.73	2710.77	3104.41	1937.59	2881.73
Ps_093659	23570.7	5437.36	2406.68	11195.8	17863.4	5922.64	8806.78	6421.88	7707.34
Ps_120500	23561.7	7204.26	3076.11	3817.46	8645.31	5236.79	3744.61	2942.53	5297.86
Ps_074066	23529.2	4160.82	1783.47	14712.7	14583.1	1995.95	8951.66	6823.14	8778.22
Ps_080243	23508.5	5824.82	1857.15	760.046	107.684	5148.65	3295.11	23755.4	13668.7
Ps_089590	23471.2	10657.7	3665.6	3790.66	8941.18	3374.88	8130.66	5398.86	11051.3
Ps_101013	23452.1	2530.57	3164.78	262.283	397.86	10468.8	5644.16	110320	34482.7
Ps_073068	23451.5	8122.28	5396.61	48874.6	52.984	212.515	1778.2	265.696	2755.35
Ps_126714	23387.8	11033.9	5400.36	25717.1	15603	12436.9	5578.53	3179.31	4656
Ps_092263	23387.1	6205.86	2646.48	8787.44	6320.88	5043.6	6278.17	3210.04	6465.19
Ps_006330	23374.8	2709.03	890.485	9453.67	4441.8	2838.76	8052.65	2816.01	3304.1
Ps_127114	23346	7583.69	22650.5	10232.9	3784.24	8744.49	5385.36	5060.87	6367.08
Ps_106642	23324.9	3990.4	3384.59	99.5526	206.445	3580.15	1146.66	20856.2	10642.3
Ps_072974	23320.3	5853.76	2144.41	6038.25	9390.1	3827.68	4230.03	4596.35	4808.98
Ps_093282	23299.6	1503.23	244.79	3478.6	9964.49	2289.36	20127.3	22990.8	18464.4
Ps_109523	23291.4	6147.98	3428.3	6212.47	8288.01	5650.95	4471.49	3862.53	5211.39
Ps_082369	23261.7	7340.92	4057.76	8982.71	13370.3	6229.33	7530.09	3482.96	6578.26
Ps_045756	23249	9574.06	2427.91	8749.15	13851.3	5586.96	14566.1	8039.55	10891.7
Ps_076561	23242.4	56.2707	2.49785	754.303	14.55	77.278	4518.55	10.8447	4549.58
Ps_128946	23231.3	3432.51	2009.52	147.414	3026.95	1735.13	599.336	122.907	1012.68
Ps_092627	23202.6	6910.05	828.039	811.737	5216.86	5980.59	5841.05	6754.45	13570.6
Ps_035177	23195.1	12308.8	2264.3	304.401	595.383	13125.2	9775.12	289975	82630.7
Ps_126624	23184.3	4791.05	882.991	13761.2	53759.2	3549.96	25064.4	29421.7	17676.2
Ps_110424	23156.2	5599.74	1393.8	10908.7	20271.5	1182.11	5359.35	22181.1	4991.9
Ps_093726	23142.8	6543.48	4604.79	5385.42	13908.6	3137	18656.2	28158.3	12890.5
Ps_094503	23107.7	11824.9	12410.6	3233.55	13661.3	6218.47	3100.7	1304.98	3528.58
Ps_091066	23097.4	6070.81	2653.97	12160.7	17398	4889.04	8193.82	5951.94	6804.41
Ps_073972	23090.3	4045.06	4206.39	1608.16	5245.62	2680.58	2003.57	753.708	2291.42
Ps_124222	23082.4	3393.93	1768.48	587.744	2057.38	10246.6	12510.5	19280.1	21693.6
Ps_129110	23072.5	5340.9	11678.7	143.586	633.474	17003.6	10102	222302	81855.8
Ps_096301	23068.8	4930.92	1737.26	8058.02	16928.6	4792.44	3282.73	2624.42	5139.89
Ps_095042	23056.8	3729.95	1704.79	12032.5	5100.39	877.83	1457.48	339.801	1356.89
Ps_074823	23036.6	2675.27	2010.77	7156.3	2771.84	2136.01	1618.46	8299.82	6917.49
Ps_078586	23035.9	10279.9	3208.49	2084.86	16246.2	7000.91	3355.79	8265.48	11814.6
Ps_100864	23035.9	5332.86	1770.98	8942.51	16370.7	5280.26	4343.95	5492.85	6140.93
Ps_090412	23024.9	6397.18	2601.51	84.2369	350.024	6383.89	4595.32	70393.1	32821.5
Ps_089233	23012.1	3601.33	26.2275	3474.77	62576	478.158	3708.7	42131.7	6101.02
Ps_084326	23001	2209.03	2224.34	266.112	565.391	3589.81	1323.74	10476	8912.91
Ps_088361	22991	3519.33	2223.09	20427.4	8968.22	7487.52	5068.35	11144.8	9732.7
Ps_075856	22978.9	6783.03	9842.79	8793.18	9822.97	3473.89	2220.27	2309.92	4308.46
Ps_072873	22967.3	4061.14	3655.61	1468.4	14011.6	4694.64	5304.87	10132.6	7088.76
Ps_076634	22962.2	51.4475	0	246.967	0	3009.01	845.758	2389.45	8572.03
Ps_116493	22933.1	5440.58	2642.73	13443.4	11937.4	8696.19	15543.1	9989.79	10091.9
Ps_099427	22930.3	6061.16	1438.76	15813.6	16833	3403.86	4317.95	4081.23	5673.67
Ps_092718	22892.1	8783.06	1592.38	6285.22	7717.06	6988.83	9120.06	8502.26	7970.07
Ps_071614	22878.9	11392.4	1637.34	11067.6	4266.72	3266.2	2035.76	5751.32	6387.03
Ps_106536	22866.8	5704.24	362.189	13.4013	672.32	6529.99	1213.53	1140.5	1435.05
Ps_074074	22837.4	5583.66	6093.51	329.29	210.22	11962.4	7019.91	146601	46117.7
Ps_045855	22809.2	1.60773	0	21154.9	3.6375	0	0	0	126.377
Ps_126697	22801.6	9834.51	2720.16	4051.03	6954.9	7580.49	5915.35	6177.87	10208.3
Ps_090480	22783.4	3286.21	1676.06	12327.3	11760.9	3106.82	15215	5556.11	5336.11
Ps_129078	22782.2	3953.42	6484.43	5749.17	8243.6	5347.88	6028.03	5716.97	6111
Ps_123117	22774.1	4144.74	1739.76	7148.65	11369.2	3655.01	5968.6	1962.89	3896.07
Ps_108748	22745.3	3959.85	2183.12	9308.17	15072.4	4831.08	6314.08	2374.99	4368.33
Ps_096639	22723.1	8283.05	1305.13	4828.3	7001.78	9968.86	15042.8	11283.9	14062.8
Ps_124405	22717.9	6003.28	4312.54	6246.93	8455.33	4628.23	3594.78	3050.98	4313.45
Ps_109995	22715	8749.29	6886.58	6804.04	9410.08	4633.06	4644.86	2409.33	5831.64
Ps_091593	22714	5786.24	2015.77	14743.4	17155.8	4717.58	11823.3	7197.28	7399.71
Ps_044759	22713.7	3496.82	1985.79	17846.7	12463.7	5410.67	9752.84	9593.96	10665.6
Ps_124700	22684.8	3302.29	623.215	2890.86	5810.32	3365.22	2804.74	8023.28	5296.2
Ps_009355	22673.5	2516.11	34920	5869.78	3522.2	335.676	1692.75	934.453	2790.27
Ps_069386	22657.9	3590.07	1272.66	1232.92	2168.22	2395.62	416.068	1464.04	3260.86
Ps_076820	22639.5	6212.29	4493.64	7592.8	9254.14	4186.3	4228.79	1970.12	3867.81
Ps_106818	22611.9	5183.34	1316.37	9237.34	18894.9	3345.9	12208.4	4764.45	7938.48
Ps_073650	22575.6	2905.18	1060.34	1420.54	4031.17	2243.48	1643.22	621.764	1373.52
Ps_070432	22572.2	2511.28	3926.63	566.684	4045.93	1890.9	447.026	412.099	725.006
Ps_128596	22566.7	4331.24	3989.07	19303.6	15905.7	8151.62	21407.7	11184.5	11861.2
Ps_076066	22550.7	3963.07	2957.46	2368.2	7147.14	3019.88	2711.87	621.764	2442.74
Ps_123054	22535.6	7215.51	1982.05	11716.6	16098.7	6988.83	13999	7490.09	9674.5
Ps_071292	22533	3860.17	2390.45	10412.8	11624.4	6294.54	7085.54	12207.5	11395.6
Ps_099940	22514.4	5702.64	1092.81	336.947	2482.63	8257.88	7307.2	81922.8	21545.6
Ps_093281	22491.7	522.514	539.536	5046.55	23160.7	5110.01	1811.63	11923.8	7122.02
Ps_105498	22485.1	9504.93	5252.99	9959.09	14541.6	5244.04	8417.95	6000.74	8859.7
Ps_129215	22460.7	8572.44	2260.56	9654.69	12580	4506.27	2815.89	3752.27	7585.95
Ps_103258	22430.1	2945.37	1205.21	7169.71	12519.2	4187.5	7922.63	7584.07	9268.76
Ps_082644	22426.1	3692.97	0	8488.78	283.176	2893.1	887.86	1935.78	3611.73
Ps_045835	22425.5	5519.35	1762.24	2312.68	2021.21	7846.13	8014.26	17310	9177.31
Ps_087706	22415.8	31355.7	22841.6	649.007	0	19.3195	910.149	659.72	63.1886
Ps_097111	22408.6	9488.85	1707.28	5800.86	17058.2	9291.47	21576.1	19661.5	19357.3
Ps_075245	22378.2	2299.06	2906.25	1981.48	5037.94	1880.03	3910.55	343.416	1654.54
Ps_069038	22375.6	5868.23	3058.62	8383.48	12304	3769.72	4781.07	3240.76	4501.35
Ps_104331	22364.7	6286.24	2645.23	8360.51	13329.2	6146.02	7494.18	3311.25	5785.08
Ps_093757	22361.2	5308.74	4266.33	4104.63	6215.05	3827.68	3183.66	4674.07	4221.99
Ps_075487	22350.9	3557.92	951.682	4715.35	2069.53	3361.59	2149.69	2100.26	3739.77
Ps_086167	22346.2	12423	9277.03	12782.9	23630.8	4408.47	9860.57	11771.9	14388.7
Ps_101132	22331	9527.44	4770.9	10778.5	17401.2	5903.32	12007.8	10072.9	12725.8
Ps_093975	22322.2	4765.33	2856.3	3197.17	9364.85	2672.13	3940.26	650.683	1869.05
Ps_097206	22313	4390.72	1318.87	12849.9	27011.2	4594.42	14698.6	19274.7	19179.4
Ps_124274	22292.5	8029.03	5143.08	2626.66	3602.98	3469.06	3957.6	4164.37	5134.9
Ps_096910	22287.7	5022.56	1674.81	8984.63	8544.9	4141.62	9257.52	14466.9	10718.8
Ps_104674	22258.7	2352.12	1661.07	4596.65	8756.49	2651.6	4896.23	1503.8	2941.59
Ps_119512	22241.2	3030.58	1245.18	7945.07	7266.49	2854.46	4844.22	2971.45	3797.97
Ps_045842	22213.7	4300.69	1672.31	61.2632	10.9811	11390.1	7.42979	59.6459	7191.86
Ps_111581	22206.8	5358.58	3188.51	16253.9	12543.9	5708.91	8555.4	5876.03	7278.33
Ps_006785	22197	1445.35	400.906	248.882	378.369	34571	21.0511	118762	40266.1
Ps_080618	22191.8	1072.36	800.562	20362.3	9298.48	2629.87	23693.6	20700.8	13071.7
Ps_127050	22185.1	3299.07	2658.97	10998.7	8222.05	2804.95	3576.2	1444.15	4093.95
Ps_101154	22183.8	7003.29	0	91.8948	121.959	1023.93	349.2	0	128.04
Ps_083014	22182.4	11133.6	2380.45	4139.09	5900.23	5473.46	850.711	5691.67	6081.07
Ps_080087	22163.7	4376.25	1800.95	4966.15	8445.31	3286.73	1000.54	1180.27	1762.63
Ps_096318	22162.8	4286.22	1762.24	5758.74	9093.68	4968.73	3978.65	4196.91	6230.73
Ps_097030	22159	4842.5	5016.94	2454.36	2606.78	4711.54	1327.46	1059.17	2303.06
Ps_098252	22126.5	3170.45	1722.27	1238.66	2871.84	2663.68	2119.97	330.764	1938.89
Ps_083865	22120.2	1659.18	7.49356	57.4342	1969.19	2511.54	1866.12	258.466	2612.35
Ps_081119	22108.9	9201.07	4578.57	10223.3	5995.7	4584.76	7707.17	3985.43	4820.62
Ps_074347	22077.2	852.1	226.056	18777.2	6619.84	4005.17	502.749	497.05	1155.69
Ps_071601	22070.5	8619.07	3154.79	26415.9	18812.7	6565.01	4443.01	3553.45	5786.74
Ps_005665	22051.4	2588.45	1292.64	1384.16	16459.4	2146.88	3513.05	31776.8	11608.4
Ps_121243	22011.4	3371.42	2992.43	6491.98	7651.72	3956.88	6659.57	3398.01	5297.86
Ps_123072	21989.2	6366.63	1820.94	5806.6	7570.12	3252.92	3298.83	3369.09	4439.83
Ps_112156	21965.8	553.061	4.99571	792.592	1201.95	2117.9	19623.3	11363.5	7852.01
Ps_071081	21931.5	9648.02	1569.9	1001.27	821.114	10725.9	6357.42	72977.7	28840.6
Ps_074821	21926.3	6784.64	3127.31	24815.4	67926.1	8541.64	16263.8	35690	20203.7
Ps_062262	21925.2	4011.3	768.09	11437.1	18347.3	1103.63	132.498	712.136	189.566
Ps_104164	21915.3	3450.2	3077.36	118.697	118.802	6922.42	2487.74	84755.1	31038.9
Ps_094066	21915.2	2400.35	1501.21	12823.1	9907.04	1398.25	1671.7	2633.46	1634.59
Ps_078616	21910.7	2130.25	477.09	93.8092	1219.94	1749.62	81.7277	84.9503	264.394
Ps_068878	21892.5	1358.54	91.1717	29241.7	6817.98	1284.75	4522.26	571.155	3681.57
Ps_071551	21887.8	5022.56	1930.84	9017.17	43996.5	5979.39	10494.6	28738.5	16081.5
Ps_071236	21882.3	9787.89	3825.46	15652.7	13845.3	5055.67	14514.1	8466.11	9917.28
Ps_124140	21857.7	8072.44	5482.79	16324.7	9229.37	4962.7	11698.2	10734.5	15010.6
Ps_108871	21850.5	11332.9	3161.03	8402.63	906.012	10323.9	258.804	1460.42	3137.81
Ps_120656	21838.8	3006.46	503.318	1918.3	7478.01	4502.65	1495.86	1285.1	1469.97
Ps_112157	21761.7	1319.95	56.2017	49.7763	363.613	3454.57	1003.02	1642.97	9514.87
Ps_105975	21756.6	2620.61	3164.78	197.191	204.524	5700.46	1628.36	38012.5	19332.4
Ps_045757	21736.4	3369.81	1727.27	16255.8	7196.69	3354.35	6015.65	11039.9	5648.73
Ps_086008	21731.9	11784.7	2606.51	12637.4	45642	7610.68	17455	21510.5	22159.2
Ps_124890	21712.8	5082.05	651.94	11906.1	37752.9	4554.57	20159.5	38507.8	17109.1
Ps_090458	21711.6	3942.17	606.979	3593.47	32605.2	7872.7	6670.71	8836.64	29417.6
Ps_110589	21703.7	3257.27	1518.7	2358.63	1741.26	3616.37	820.992	5180.16	5452.51
Ps_127055	21696.5	3781.39	0	44.0329	577.196	5192.12	8131.9	22694.4	58821.9
Ps_112009	21695.3	6599.75	3054.88	11002.5	12935.7	6690.59	8323.84	5111.48	5743.51
Ps_070566	21673.3	5501.67	3579.42	428.842	689.478	3505.28	2549.66	12888.9	7697.37
Ps_069566	21672.4	5615.82	4792.13	6440.29	5470.25	4344.47	3478.38	1682.74	2725.42
Ps_029830	21667.9	11.2541	0	258.454	9.12807	2.41494	134.974	25.3043	257.743
Ps_093861	21661.8	5749.26	354.695	36516.7	25806.1	5112.42	39733.3	17496.1	10895
Ps_115573	21638.5	3110.97	1614.86	1768.97	6900.27	3162.36	1989.94	254.851	906.257
Ps_111407	21623.3	3437.34	2695.18	4169.72	9362.72	3225.15	4154.49	2550.32	4185.41
Ps_077832	21609.2	5363.4	1011.63	128.27	27.3842	15263.6	10327.4	39348.3	27954.3
Ps_098288	21586.7	4012.91	3360.86	6017.19	10723.8	4023.29	3956.36	2313.54	4241.95
Ps_107221	21550	14.4696	13909.3	1520.09	506.093	837.983	505.226	2228.59	3696.53
Ps_077897	21533.4	2858.55	1536.18	4520.07	8192.47	3384.54	4589.13	547.658	3109.54
Ps_086909	21528	9246.08	3806.73	12409.6	19198	7608.26	16018.6	9543.35	13725.2
Ps_126979	21510	3810.33	1782.22	12289	15665.1	3973.78	5911.63	5098.82	5053.42
Ps_068494	21497	4022.55	4531.11	3461.37	6231.52	3425.59	1950.32	1041.09	2138.43
Ps_081561	21488.2	18349.1	0	86.1513	0	0	529.992	4390.3	2896.7
Ps_080261	21481.6	6813.58	3511.98	6593.45	12826	4535.25	6649.66	3325.71	6084.39
Ps_068493	21474.2	4175.29	4531.11	3139.74	6418.88	3357.97	1856.21	1070.01	2216.59
Ps_126821	21473	4504.87	3429.55	29260.8	24036.8	6318.69	6274.46	10703.7	12730.8
Ps_129118	21453.9	2535.4	1843.42	202.934	753.374	14376.1	8921.94	421845	88625.3
Ps_083861	21448.8	2289.41	2295.53	4989.12	10824.1	4357.76	6717.77	1984.58	3310.75
Ps_094478	21448.8	2996.82	2611.51	5176.74	7162.79	3675.54	5177.32	4115.57	4069.01
Ps_118411	21438.4	4358.57	2315.51	5333.72	8112.17	3044.03	2905.05	2324.38	2901.69
Ps_126927	21435.8	10196.3	4949.5	11008.2	18642.1	7492.35	5954.98	7741.32	11807.9
Ps_084432	21426.1	2760.48	1124.03	1989.14	7783.29	3261.37	1425.28	468.13	1666.18
Ps_124094	21419.1	2358.55	1731.01	2676.43	10028.5	2899.13	1741.05	1778.53	2886.72
Ps_068815	21407.1	83.6022	0	17569.1	23215.1	7068.52	2181.88	19.882	4246.94
Ps_074287	21400.2	5747.65	3078.61	8869.76	25034.9	5227.13	8998.71	6251.98	6902.52
Ps_083416	21399.2	3980.75	1238.94	3603.04	7003.22	1675.97	2574.42	4093.88	3709.83
Ps_089605	21398.7	8225.17	76.1845	2410.32	2982.2	7431.97	29844.2	18094.4	11388.9
Ps_096064	21393.6	3448.59	1.24893	2571.14	14043.5	3280.69	17938	739.248	4815.63
Ps_110418	21366.7	2553.08	1147.76	239.309	12215.6	3732.29	4911.09	28704.2	21891.5
Ps_098889	21352.6	5527.39	1872.14	4558.36	7578.77	4415.71	5595.87	1420.66	3886.1
Ps_092339	21343.1	5435.75	4827.1	9913.15	12915.9	5646.13	4086.38	3873.37	6144.26
Ps_086762	21330.2	4598.12	2746.39	3212.49	4210.99	2536.89	3943.98	2255.7	3169.41
Ps_127554	21328.3	7541.88	3092.34	18828.9	57829.6	7381.26	27434.5	20355.5	23998.4
Ps_126658	21327.2	4681.72	2812.58	5917.64	9241.31	5157.1	4602.75	6618.89	8655.17
Ps_098163	21320.8	696.149	726.876	3614.53	11962.2	1881.24	11056.8	17385.9	10550.8
Ps_095281	21320.5	7456.67	3118.57	6382.86	11075.9	4710.34	2669.77	3027.48	7329.87
Ps_087194	21289.2	5205.85	3108.58	4858.94	10926.6	4762.26	2542.23	1429.7	4207.03
Ps_079131	21286.9	2342.47	4907.03	15.3158	45.6403	3051.27	1393.09	13852.3	9829.15
Ps_101629	21269.3	1398.73	304.738	1253.98	5975.86	5701.67	2118.73	2107.49	1516.53
Ps_075127	21257.4	6477.56	2337.99	5950.19	9423.53	2424.6	3251.77	3101.59	4117.23
Ps_101872	21247.9	10194.6	16736.9	12453.7	23046.5	6998.49	9170.83	4936.15	9007.7
Ps_120845	21246.1	3041.83	2199.36	1098.91	3990.2	1477.94	1603.6	265.696	833.091
Ps_110757	21233.1	6266.95	2798.85	19158.1	22506.8	5169.17	10624.6	6129.07	8241.12
Ps_107264	21222.9	4656	570.76	1585.18	17089.7	6018.03	12396.6	5022.91	13100
Ps_088322	21203.2	2725.11	439.622	7841.69	12855.7	4112.64	10854.9	2658.76	7190.19
Ps_074755	21201.7	9376.31	3172.27	10759.3	10981.8	5013.41	6392.09	4289.09	7148.62
Ps_073698	21186.2	4565.97	4298.81	4056.77	6945.5	2204.84	3742.14	1411.62	2141.76
Ps_084180	21160.4	6123.86	2994.93	4883.82	11509.8	2454.78	5268.96	5621.18	4915.41
Ps_092032	21148	53248.2	1262.67	3966.79	7416.45	2405.28	2071.67	1876.14	4246.94
Ps_006341	21118.4	582	121346	13154.4	7975.18	433.481	3801.57	249.429	407.4
Ps_070113	21097.2	1255.64	10163.8	10374.5	2452.36	3930.31	14495.5	193.397	18.2914
Ps_075510	21097	5905.21	8982.28	23925.2	11140.2	2897.93	3492	7251.5	6814.39
Ps_128447	21078.4	2139.9	1668.57	1715.37	1273.33	4529.22	4137.15	13819.8	10512.6
Ps_045732	21064.9	9139.97	5893.69	15918.9	15580.4	5896.07	22836.7	24653.7	15905.2
Ps_124452	21051.8	2901.96	4524.86	871.086	1082.33	2372.68	585.715	992.292	1029.31
Ps_072990	21047.9	2958.23	3802.98	8534.73	22819.7	2573.12	9102.73	16485.8	6791.11
Ps_069041	21043.8	11776.7	11663.7	2425.64	1866.66	2611.76	5858.39	7985.33	5119.94
Ps_020020	21020.1	10746.1	5637.66	7832.11	14580.7	15640.3	6846.55	18139.6	9985.46
Ps_069659	20993.6	4893.95	1397.55	5161.42	12348.4	4467.64	4244.89	9024.61	4970.28
Ps_070475	20968.2	2866.59	1522.44	12135.9	9818.78	5241.62	9024.72	5371.75	7341.51
Ps_105753	20961.5	1536.99	328.468	155.072	750.972	3100.78	2933.53	3361.86	22046.2
Ps_083879	20923.3	13369.9	5752.56	6082.28	6417.17	9622.32	6508.49	5514.54	10705.5
Ps_123339	20920.5	1024.13	1484.97	17.2303	32.9434	1154.34	195.651	7.22981	1774.27
Ps_100900	20898.4	5506.49	7689.64	13757.4	11900.7	5431.2	3276.54	2123.76	3811.27
Ps_076395	20895.7	4099.72	1546.17	7183.11	12453.1	6677.3	28885.8	13872.2	19947.6
Ps_129039	20866.3	4619.02	1727.27	3120.59	9273.22	2187.93	1666.75	2432.83	3224.28
Ps_120213	20853.4	2485.56	614.472	6336.91	9800.93	3179.27	6207.59	3108.82	5352.74
Ps_120764	20851.8	6197.82	3514.48	3696.85	8785.04	3331.41	4486.35	3403.43	4135.53
Ps_108221	20847.1	4348.92	2372.96	5215.03	33227.9	4509.9	8117.04	8426.35	8013.31
Ps_068895	20846	6585.28	1330.11	4814.9	7011.52	5303.2	3826.34	64025.4	25213.9
Ps_087375	20843.1	3932.52	4115.21	5814.26	8922.86	4371.04	8960.32	3273.3	4830.6
Ps_093245	20836.5	8638.36	716.884	6959.11	4332.54	6260.73	10487.1	9122.22	11192.7
Ps_082739	20833.6	3977.54	2407.93	3823.2	8879.89	2610.55	2865.42	2805.17	2941.59
Ps_086910	20814.7	9376.31	3523.22	12652.8	18955.4	8006.73	16301	9678.91	13449.2
Ps_100977	20797.2	7958.29	2661.46	5513.69	5920.61	3662.25	4788.5	4182.45	5030.14
Ps_121648	20793.7	1635.07	916.712	394.382	508.426	2870.15	1910.69	4787.94	4739.14
Ps_084233	20791	3582.03	1162.75	2105.92	6647.63	1593.86	2064.24	813.354	2239.87
Ps_068497	20770.4	3713.87	4145.19	3275.67	5772.51	3321.75	1889.64	919.994	2233.22
Ps_099658	20754.1	4127.06	14.9871	20754.8	91163.5	301.867	1695.23	21938.9	2409.48
Ps_124273	20746.2	7900.41	7294.98	3057.41	3919.92	3033.16	3869.68	3457.66	4722.51
Ps_126710	20693.5	5131.89	3349.62	6761.92	14141.4	4751.39	5096.83	4243.9	7141.97
Ps_069564	20683.1	5009.7	2927.48	7378.38	10968.1	4100.56	4975.48	2736.48	4310.13
Ps_096760	20680.7	3784.61	4338.77	7667.47	13447	3021.09	5127.79	8753.49	8297.66
Ps_078544	20676.1	2027.35	3700.57	8504.09	16114.8	4186.3	11636.3	4104.73	5186.45
Ps_072390	20674.6	5554.72	3618.14	13916.3	16633.5	3572.9	7756.7	5243.42	6855.96
Ps_045740	20630.2	3098.11	1935.84	886.401	1646.07	4653.59	687.255	11828	9273.75
Ps_120991	20615.4	10697.9	2120.68	6737.03	21948.5	9177.97	12608.4	22197.3	25711.1
Ps_090457	20537.8	4205.83	604.481	3210.57	31367.1	7101.13	6716.53	7703.36	24972.8
Ps_102972	20536.8	1014.48	760.597	9432.61	4952.9	5754.8	11934.7	4704.8	6601.54
Ps_097250	20536.4	9802.36	3872.92	6742.78	6096.93	4721.2	9241.42	7352.72	7368.12
Ps_082745	20513.9	3032.19	1970.81	3103.36	14581.1	5021.86	14372.9	45274.9	39295
Ps_103519	20503.2	3755.67	550.777	51522.3	14968.7	2815.82	6784.63	52179.4	18090.2
Ps_076102	20472.8	5250.86	2065.73	6620.25	38472.9	4191.12	12025.1	12576.3	15223.5
Ps_087784	20456.6	2951.8	825.541	4805.33	8871.04	4500.24	3553.92	542.236	2007.07
Ps_124645	20435.4	2898.75	1795.96	1359.28	6545.44	3275.86	738.026	444.633	1348.58
Ps_103023	20431.7	3578.82	1919.6	6009.53	11766.4	3285.52	7260.14	4618.04	5262.94
Ps_070441	20418.7	2313.53	2949.97	287.171	4276.33	2582.78	645.153	254.851	946.166
Ps_087495	20413.8	5845.72	4661	3394.36	7306.57	5538.66	2019.66	2964.22	3109.54
Ps_108173	20399.2	2873.02	3114.82	17825.7	16440.5	2162.58	7634.11	2083.99	5376.02
Ps_110333	20394.4	2319.96	2993.68	2766.41	11260.9	2685.41	4703.06	1548.99	2747.04
Ps_038023	20391.5	2477.52	1012.88	178.046	1760.48	607.357	715.736	142.789	914.571
Ps_104805	20373.8	7709.09	2145.66	9321.57	11539.6	8251.84	9615.38	7600.34	9159.02
Ps_093244	20371.6	8151.22	794.318	7192.68	4502.81	6352.49	9481.65	8411.89	10948.3
Ps_089272	20357.8	11160.9	5636.41	89.9803	503.279	5908.15	3922.93	1637.55	3500.31
Ps_088477	20352.9	4731.56	1837.17	8226.49	11726.4	2582.78	43449.4	7931.1	15905.2
Ps_109111	20349.9	6738.02	1704.79	7698.1	10082.2	5349.09	8185.15	3927.6	6441.91
Ps_092512	20346.4	7221.95	4308.8	5915.72	1363.65	4040.19	2469.17	1673.7	3079.61
Ps_076202	20340	2115.78	1024.12	9792.53	11413.9	2501.88	5862.1	7453.94	5381.01
Ps_103905	20336.6	6194.6	3614.39	10853.2	15447.8	3180.47	4446.73	5174.74	7253.38
Ps_102107	20328.6	3967.89	7481.07	3572.41	5485.28	5112.42	2493.93	1046.52	1385.16
Ps_122764	20326.4	2794.24	981.657	955.323	749.531	1869.16	764.03	504.279	1795.89
Ps_106951	20324.2	2565.95	691.906	145.5	2179.69	4124.71	632.77	262.081	1812.51
Ps_043237	20318.8	3094.89	4276.33	627.947	2747.48	2120.32	520.085	957.95	1037.62
Ps_093631	20311.4	9607.82	2422.92	6310.11	18684.2	2668.51	9273.61	37304	20562.9
Ps_108741	20296.6	4765.33	1518.7	4054.86	6661.91	4410.88	5545.1	4466.22	4519.65
Ps_091999	20295.1	6385.92	2827.57	993.612	7377.6	4694.64	5460.89	2946.15	7336.53
Ps_088780	20294.1	911.586	186.09	11456.2	31420.5	345.336	4108.67	22685.3	5938.06
Ps_121502	20283.3	6152.8	3855.44	1816.84	3336.34	4176.64	5143.89	3757.69	5597.18
Ps_115070	20281.7	10178.6	13484.7	12059.3	5357.56	311.527	2331.72	3009.41	2424.45
Ps_075927	20278.6	2964.66	1734.76	1194.63	8686.08	6816.16	5240.48	833.236	1277.07
Ps_106379	20268.3	2046.65	0	1299.93	797.299	3478.72	11160.8	6882.78	2429.43
Ps_074355	20264.6	6659.24	2349.23	2823.85	7768.05	4566.65	5801.43	4261.97	9875.71
Ps_078526	20263.5	2881.06	1829.68	313.974	873.48	13899.2	7812.42	433172	93080.1
Ps_122662	20259.4	2205.81	1795.96	2192.07	3566.81	2335.25	1606.07	5639.25	4651.01
Ps_096323	20255.2	4729.96	5820	23944.3	595.589	8047.78	4300.61	556.696	4930.37
Ps_070436	20235.5	1799.06	2723.91	317.803	3572.16	2129.98	317.004	88.5652	866.348
Ps_117905	20217.8	7995.27	2683.94	8036.96	12260.5	6913.97	9750.36	13978.8	17107.5
Ps_074383	20211.9	22585.5	7573.49	758.132	6237.28	4723.62	1599.88	1351.97	3511.95
Ps_103531	20184.3	4064.35	2615.25	8881.24	9242.13	3610.33	2362.67	2929.88	4581.17
Ps_087219	20177.9	5136.71	2153.15	5611.32	10032.3	4571.48	3953.89	3159.43	8866.35
Ps_033318	20172.2	7570.82	479.588	31006.8	633193	755621	65461.4	45361.6	49686.2
Ps_124944	20157.8	2273.34	493.326	5337.55	5408.83	5101.56	2398.58	1563.45	2188.32
Ps_128936	20153.7	5170.48	3531.97	15715.9	12306.6	6222.09	4639.9	21470.7	13336.1
Ps_099536	20128.2	7342.53	4356.26	8232.24	12486.6	9931.43	10224.6	12160.5	13898.2
Ps_088781	20122.2	1926.07	178.597	11023.5	54158	1161.59	2465.45	30126.6	5432.55
Ps_076441	20118.3	5471.12	1385.06	6436.46	5352.27	8748.11	4277.08	14761.5	13873.2
Ps_075694	20110.8	4628.67	1628.6	610.717	5208.01	6718.36	5663.98	3956.51	8493.87
Ps_085694	20109.2	5820	9508.08	13290.3	18491.9	5460.17	7635.35	7027.38	7712.33
Ps_093558	20095.5	9193.03	5526.5	5167.17	10312.7	7000.91	7671.26	7090.64	10163.4
Ps_124705	20088.4	2869.81	616.97	2331.83	4558.06	3428	2719.3	6532.14	4499.69
Ps_073807	20088.1	3884.29	969.167	3019.13	2712.34	3024.71	2323.05	5704.32	6024.53
Ps_072252	20085.6	2991.99	961.674	57568.2	30316.4	3152.7	13176.7	14980.2	19676.6
Ps_074979	20081.5	4535.42	520.803	4893.4	47088.7	516.797	3690.13	20465.8	4685.93
Ps_090785	20076.5	8141.57	1692.3	11174.8	11235.8	6146.02	4299.37	1558.02	6679.7
Ps_086447	20050.2	8538.68	2230.58	9225.85	8408.94	4308.25	3655.46	3307.64	7891.92
Ps_104851	20045.1	3414.83	16785.6	118.697	351.259	1870.37	500.272	200.627	1240.49
Ps_128489	20042.4	1852.11	253.532	5955.93	6085.4	13737.4	6414.38	17498	14244
Ps_069834	20035.5	9582.1	1528.69	11270.5	29142.4	8911.12	5360.59	4943.38	8705.06
Ps_077161	20033.1	8186.59	1922.1	8349.02	8255.07	5756	8824.11	7996.17	8520.48
Ps_073766	19999.2	4019.34	2616.5	11793.2	9511.79	4299.8	4653.52	3725.16	4536.27
Ps_104911	19994.4	4861.79	2702.68	4221.42	5663.79	2772.35	4991.58	2788.9	4622.74
Ps_125078	19975.6	2344.08	1450	34.4605	60.3276	7302.77	781.366	15007.3	10040.3
Ps_126891	19957.3	165.597	0	241.224	6465.9	1154.34	1887.17	3529.96	2875.08
Ps_093444	19948.1	2485.56	2711.42	2373.95	4388.82	2088.92	3162.61	2130.99	2198.3
Ps_075128	19875.5	4930.92	911.717	961.066	7582.47	4974.77	10010.4	699.484	2354.61
Ps_123308	19862.7	15027.5	14050.4	11161.4	14574.6	3553.58	10066.1	11074.3	10213.3
Ps_126964	19838.5	2985.56	234.798	3086.13	7701.48	3389.37	1190	1326.67	2495.95
Ps_115411	19837.3	7807.16	1330.11	402.04	1238.95	3921.86	510.179	1941.2	4017.46
Ps_035175	19832.5	4913.24	1493.72	189.533	317.835	7677.09	2939.72	188539	41714.4
Ps_074583	19825.2	5836.08	2997.42	15334.9	17890.7	7021.43	25438.4	18179.4	15970.1
Ps_071437	19822.9	3548.27	2762.63	2262.91	6020.2	2219.33	1217.25	511.509	1549.78
Ps_116142	19815.1	6537.05	2158.15	8902.3	12313.2	5956.44	9319.43	9586.73	9165.67
Ps_069129	19813.8	5297.49	1126.53	33602.8	17743.3	8361.72	26945.4	14745.2	26266.5
Ps_097124	19793.2	3498.43	2060.73	5982.73	8135.65	4517.14	4247.36	2205.09	3543.55
Ps_091818	19785.1	7959.9	3325.89	6677.69	12009.1	4093.32	5507.95	7312.95	9927.26
Ps_045766	19785	442.127	138.631	4491.36	7758.1	1411.53	16310.9	6656.85	6666.39
Ps_087067	19784.8	3768.53	2040.75	6765.75	16396.5	6933.29	6569.17	5263.3	6249.02
Ps_045901	19772.9	1852.11	1591.13	2157.61	3663.1	1455	1729.9	1180.27	1819.17
Ps_127004	19771.2	4082.04	2245.57	3243.12	5490.63	1998.36	2879.04	1688.16	2838.5
Ps_114455	19767.3	9258.95	23568.5	576.257	762.846	1184.53	557.234	6812.29	1185.62
Ps_102243	19750.2	5623.86	1137.77	10227.1	22905.1	6166.54	4532.17	5682.63	8390.78
Ps_014834	19732.5	2249.22	969.167	645.178	4289.02	1870.37	361.583	144.596	766.577
Ps_122724	19713.8	2559.51	1589.88	3737.05	14030.4	2674.54	3464.76	1679.12	3452.09
Ps_078800	19700.9	4024.16	41.2146	59.3487	162.864	0	541.136	263.888	5181.46
Ps_072685	19687.1	6104.57	4087.74	3641.33	4309.48	2820.65	3726.04	3074.48	4379.97
Ps_071968	19685.4	5964.7	3274.69	4070.17	2764.36	3138.21	3311.21	8607.09	5277.91
Ps_082854	19660.7	3160.81	2677.7	17417.9	27496.5	3291.56	11271	22374.5	18584.1
Ps_119256	19654.2	2020.92	2632.74	2056.15	1693.84	2711.98	1724.95	1603.21	2931.62
Ps_096531	19647.2	3429.3	1.24893	918.948	1279.3	2136.01	2451.83	891.074	4735.82
Ps_097793	19642.3	3942.17	3365.86	2735.78	3454.87	2120.32	1641.98	1118.81	1373.52
Ps_010142	19641.8	2856.95	1541.18	6788.72	2586.19	1013.07	2760.17	2517.78	3189.36
Ps_073084	19631.7	2863.38	1651.08	2216.96	6684.49	1883.65	2349.05	959.758	2155.06
Ps_005511	19628.9	1635.07	2306.77	3434.57	3255.29	1737.55	502.749	460.901	1544.79
Ps_102952	19619.5	9524.22	2515.34	2730.04	21227.1	5967.31	3624.5	1787.57	5889.84
Ps_045921	19611.2	146.304	0	1.91447	0	0	0	0	0
Ps_122661	19594.7	1982.34	1706.03	2239.93	3357.14	2107.03	1565.21	5181.97	4183.75
Ps_120027	19586.4	3781.39	1268.91	3905.53	8548.47	4850.4	4793.45	2922.65	4504.68
Ps_103261	19563.8	2573.98	2865.04	486.276	2372.2	2273.66	4413.29	3542.61	4373.31
Ps_098625	19561.1	1564.33	1487.47	6334.99	8065.02	2222.95	7596.96	3949.28	4719.19
Ps_099025	19561	2517.71	1030.36	1129.54	699.224	2874.98	977.017	6085.69	6293.91
Ps_087167	19558.9	3295.86	2296.78	6361.8	2841.92	2883.44	1586.26	9171.02	7762.22
Ps_114319	19547.4	3705.83	2028.26	3034.44	4459.23	5235.59	1306.4	278.348	2045.31
Ps_113240	19542.1	2787.81	1823.43	1386.08	3168.33	784.855	1828.97	647.068	1180.63
Ps_113295	19525.9	10861.9	2903.76	9423.04	6804.87	6085.64	9850.66	5400.67	6717.94
Ps_119069	19518.9	5662.44	2376.71	6930.4	8078.61	3418.34	4892.52	11546	7928.5
Ps_069982	19508.8	8221.96	475.841	2033.17	8234.34	6808.92	2134.83	6402	2994.81
Ps_069393	19476.7	3934.13	1171.49	6549.42	10738.4	4383.11	4218.88	2450.91	4330.08
Ps_095558	19470.7	4168.86	2081.96	1925.96	5145.14	1723.06	2308.19	742.863	1890.67
Ps_095968	19469.2	27944	14074.2	21.0592	105.556	3236.02	470.553	93.9876	3556.85
Ps_102415	19449.4	5244.43	1368.82	966.809	5041.16	2524.82	2206.65	5633.83	7063.82
Ps_103136	19448.9	4575.61	2372.96	8167.15	11537.4	5170.38	6565.46	6859.28	8453.96
Ps_078317	19438	5567.59	1888.38	4093.15	7942.86	3691.23	2539.75	2698.53	4534.61
Ps_100897	19431.3	4207.44	3077.36	10749.8	16991.7	2619	6311.6	2541.28	6636.46
Ps_095349	19418.6	4445.39	6272.11	8297.33	17160.8	3455.78	2128.63	3045.56	4268.55
Ps_080070	19400.8	3815.16	1105.3	15407.7	83076.4	4416.92	10906.9	41685.3	20022.5
Ps_080539	19398.1	3262.09	2060.73	9024.83	10082.1	3727.46	7236.61	5637.45	4985.25
Ps_076679	19398	7091.72	5160.57	6009.53	16517.9	4046.23	5021.3	1521.88	3806.28
Ps_117091	19385.6	575.569	659.433	6111	82.3585	2646.77	163.455	0	49.8857
Ps_126751	19368.9	5170.48	3154.79	3581.98	7406.29	2586.4	3240.63	900.112	2682.19
Ps_072021	19361.6	4482.37	2782.61	3763.86	8785.52	7870.28	2742.83	39655.5	15556
Ps_074455	19358.5	2707.43	1104.05	3493.92	1006.35	2810.99	1516.92	2035.19	3683.23
Ps_073384	19350.6	7104.58	3345.88	3543.69	8544.01	2899.13	1914.41	3304.02	7088.76
Ps_117315	19313.3	3795.86	1186.48	5199.71	5668.25	7166.33	7782.7	10512.1	9712.75
Ps_070258	19289	4249.24	1426.27	25711.4	28382.1	4122.3	4529.69	15939.9	7198.51
Ps_096735	19286.9	6247.66	4547.34	5458.17	8130.98	3658.63	3220.81	1769.5	2835.17
Ps_045813	19285.3	3686.54	540.785	6149.29	28472.2	2635.9	4804.6	32516.1	10760.3
Ps_109900	19282.7	5152.79	3504.49	10091.2	13169.5	4735.69	6823.02	5765.78	6899.19
Ps_045820	19278.8	2262.08	887.987	95.7237	1539.62	644.788	297.192	0	224.486
Ps_105268	19275.4	5180.12	1928.34	3961.05	6226.65	2859.29	1768.29	1474.88	2637.29
Ps_081212	19251.2	12503.4	1137.77	35917.4	3943.94	1537.11	2046.91	258.466	1978.8
Ps_114375	19233.6	4683.33	3148.54	10217.5	9865.45	4547.33	5208.28	4484.29	6139.27
Ps_128949	19231.2	4493.62	62.4463	1060.62	5178.56	5287.51	2986.77	4120.99	1993.77
Ps_100136	19230.2	4.8232	0	229.737	812.604	1936.78	1.2383	28.9192	1295.37
Ps_104552	19224.5	1728.32	1236.44	1673.25	7104.17	3087.5	1748.48	253.043	793.183
Ps_100335	19212.2	2065.94	1086.57	430.757	612.679	2517.57	532.468	4448.14	4694.25
Ps_096618	19210.7	1641.5	794.318	168.474	669.78	1829.32	406.162	5200.04	4328.42
Ps_113422	19210.3	10422.9	1824.68	7780.42	7636.97	5842.94	11453	6506.83	15413
Ps_120602	19199.4	5619.03	2983.69	6189.49	11100.7	3527.02	2739.12	3076.29	4639.37
Ps_112526	19197.9	7157.64	2309.27	23193.9	15088.8	6548.1	7105.35	12513	9775.94
Ps_082825	19194.9	1083.61	881.742	560.941	1101.54	1113.29	512.655	25.3043	799.834
Ps_101884	19193.2	2937.33	2801.34	1640.7	6125.14	2356.98	2446.88	768.168	1398.46
Ps_094325	19189.5	1118.98	1633.6	4667.49	1907.15	746.216	1307.64	1093.51	1556.43
Ps_093506	19174.5	6509.72	1607.37	13527.7	43345.9	4116.26	17057.6	25692.9	20574.5
Ps_127527	19172.6	1829.6	377.176	312.059	2592.85	1366.85	34.6723	0	98.1086
Ps_127270	19164.8	3348.91	545.781	6918.91	7446.31	2576.74	2398.58	1509.22	2958.22
Ps_045733	19145.2	4975.94	6932.79	170.388	258.949	4195.95	5584.72	66801.7	21346.1
Ps_096402	19140.2	204.182	71.1888	1196.55	2242.21	44.6764	352.915	531.391	1303.68
Ps_091779	19135.7	4572.4	980.408	5276.29	4096.58	5326.15	7673.73	18913.2	21653.7
Ps_039408	19128.6	2318.35	2479.12	7847.43	9630.45	7473.03	10315	4055.92	7650.81
Ps_064185	19117.8	2705.82	2010.77	8976.97	8516.97	6680.93	9595.57	3696.24	7795.47
Ps_070433	19102.8	1971.08	1874.64	444.158	4559.43	2233.82	538.66	83.1428	605.28
Ps_124342	19096.5	2144.72	24.9785	446.072	10774.9	8667.21	36909.9	1317.63	7176.89
Ps_083703	19079.7	4319.98	1071.58	9444.1	13717.5	4492.99	10830.2	5735.05	7141.97
Ps_098022	19076.1	5382.7	1436.27	7569.83	8589.99	5029.11	6584.03	28953.6	16246.1
Ps_045889	19067.6	0	178.597	13.4013	0	0	0	0	229.474
Ps_103301	19013.8	5184.95	2106.94	8852.53	10857.3	6939.32	10272.9	18860.8	16587
Ps_103532	19013.4	8786.27	3493.25	9895.92	14220.2	5584.54	13192.8	6938.81	9248.81
Ps_104644	19006.8	2504.85	1790.96	5986.56	47658.4	2033.38	9776.36	13313.7	7705.68
Ps_079710	19003.4	9175.34	8392.79	10213.7	7184.61	4769.5	4469.02	7764.82	6684.69
Ps_068632	18996.9	3207.43	1619.86	4309.48	9635.33	4220.1	2606.62	1319.44	2504.26
Ps_081908	18994.2	6178.53	3019.91	6116.74	7552.82	2550.17	8222.3	2966.03	7173.57
Ps_045774	18984.6	2520.93	6114.75	920.862	2441.45	1540.73	549.804	316.304	1079.19
Ps_077801	18982.7	6229.97	7837.02	3415.42	3724.11	4500.24	2173.21	3078.09	2361.26
Ps_096612	18982.4	2681.7	2662.71	1770.89	1369.28	2772.35	1349.74	7990.75	4536.27
Ps_086227	18979.2	4760.5	2371.71	9513.02	12185.1	4246.67	4767.45	3392.59	4755.77
Ps_108311	18973.6	12738.1	5736.32	2331.83	6887.71	6672.47	1360.89	3307.64	10160.1
Ps_074884	18957.4	9500.11	7516.04	237.395	115.096	7179.61	4686.96	52264.3	25258.8
Ps_128462	18956.7	2773.34	2341.74	1232.92	492.367	3216.7	870.523	5599.49	4948.66
Ps_106631	18898.7	4379.47	1287.64	2410.32	10246.6	3316.92	3189.86	7790.12	5390.98
Ps_103878	18894.3	3472.71	606.979	7588.97	37600.4	26997.8	23039.8	78071.1	48231.2
Ps_070047	18873.9	4027.38	733.12	962.98	6383.74	4595.63	5754.37	22842.6	8478.91
Ps_076637	18870.2	4027.38	2780.11	2664.95	6545.3	3543.92	1368.32	1274.25	2542.51
Ps_104862	18865.3	1501.62	4847.09	3390.53	1021.52	3776.96	749.17	5257.88	4143.84
Ps_069017	18861.8	3763.71	1751	2486.9	8230.63	2449.95	2012.23	826.006	2306.38
Ps_072347	18843.8	3416.44	2830.07	5211.2	9057.92	2535.68	5659.02	4549.36	5805.03
Ps_096200	18796.9	3183.32	1295.14	3947.65	3078.7	2164.99	2168.26	4231.25	3769.7
Ps_102279	18776.7	2667.23	1574.9	13106.5	14634.1	4247.88	7972.16	12075.6	10748.7
Ps_069026	18768.1	3070.77	1742.25	9750.42	9137.88	6026.48	4778.59	5679.02	6446.9
Ps_084762	18759.3	9416.5	7693.39	21491.9	1136.96	8702.23	1042.65	92.1801	600.291
Ps_068975	18754.5	3930.91	1079.07	2749.18	2258.41	3813.19	1472.34	4158.95	4592.81
Ps_077908	18746.3	2461.44	1744.75	4531.56	7234.58	1882.44	3468.47	2449.1	2394.51
Ps_124702	18698.3	2271.73	618.219	2002.54	4489.22	2920.87	2704.44	6114.61	3990.86
Ps_068489	18666.5	2524.14	7.49356	817.48	6905.62	23909.1	3220.81	37.9565	826.44
Ps_081605	18663.1	4503.27	2369.21	4824.47	8347.86	4422.96	2323.05	2145.45	4017.46
Ps_085410	18644.8	3242.8	826.79	1.91447	16.4031	2976.41	3677.75	26589.4	10472.7
Ps_070823	18626.5	4107.76	1195.22	5774.05	9053.67	4699.47	4143.35	4464.41	5913.12
Ps_113992	18589.6	4538.64	4315.04	3166.54	6099.47	2405.28	2742.83	1988.2	3826.23
Ps_087599	18580.6	3715.48	2708.92	7902.95	7252.01	3592.22	5304.87	5162.09	5040.12
Ps_095278	18534.1	6149.59	1205.21	3631.76	7388.24	3766.1	6405.72	4475.25	9233.84
Ps_073040	18532.1	2159.19	1738.51	3555.18	9631.55	4572.69	2225.22	1628.52	2432.76
Ps_102940	18529.9	36.9779	2.49785	246.967	5364.97	1183.32	25445.8	6814.1	11224.3
Ps_093458	18527.3	4496.83	1266.41	5965.5	5616.09	6310.23	4056.66	13255.9	9059.24
Ps_074752	18511	5668.87	4920.77	7512.4	13152.1	3528.22	6310.37	6335.12	6297.24
Ps_069877	18482.1	4168.86	946.687	11088.6	39494.8	2411.32	18315.7	11974.4	12197.1
Ps_075199	18477.2	3757.28	1900.87	15926.5	33796.8	5414.29	10095.8	5013.87	8450.64
Ps_100132	18448.2	6958.28	1754.74	7837.86	9958.45	5279.05	1120.66	3005.79	3779.67
Ps_076319	18437.2	3339.27	2464.13	19236.6	12237.7	3384.54	7816.14	7777.47	9453.34
Ps_101513	18433.7	3561.13	17897.1	4234.82	5975.66	4758.64	3614.59	2098.45	4009.15
Ps_126156	18428.8	5927.72	161.112	760.046	78.6524	342.921	10020.3	0	3289.13
Ps_070004	18424.9	4168.86	0	982.125	9568.89	40113.3	4062.86	30.7267	758.263
Ps_115799	18416.7	3713.87	2050.74	258.454	326.757	4630.64	1747.24	66329.9	19839.5
Ps_091846	18411.2	5966.3	1453.75	7502.82	8409.76	4229.76	3101.94	3649.25	5189.78
Ps_045710	18391.4	28.9392	2.49785	67680.5	118321	5660.61	156539	2129.18	8394.1
Ps_117622	18390.7	3155.98	967.918	3402.02	10052.1	4515.93	4772.4	3157.62	2900.02
Ps_121343	18388.9	4120.62	3364.61	4079.74	5373.41	2663.68	3657.93	1653.82	2810.23
Ps_112054	18356.9	4988.8	2560.3	4786.19	9146.32	4616.15	3307.49	5239.81	5484.1
Ps_119130	18332.2	34931.3	34378	6604.94	5767.84	15159.8	5935.16	5321.14	9892.34
Ps_069951	18325.9	2702.6	1400.05	6645.14	17799.2	2171.03	8679.23	16167.7	11418.8
Ps_126688	18324.4	5482.38	1855.91	9356.03	11565.5	3370.05	4683.24	3231.73	4813.97
Ps_094772	18309.6	3356.95	1104.05	9568.54	74827.7	2768.73	26076.1	41526.2	25072.6
Ps_126756	18286.4	2876.24	614.472	15359.8	37460.8	4223.73	10333.6	4909.04	8420.71
Ps_071602	18284.6	8029.03	2479.12	22292.1	16762.8	5813.96	3228.24	3347.4	5030.14
Ps_069331	18280.1	4871.44	1845.91	4433.92	7450.97	4535.25	3397.89	3951.09	5249.64
Ps_085170	18259	969.464	2.49785	1776.63	504.514	2897.93	102.779	39.764	453.96
Ps_069668	18247.9	1852.11	880.494	1941.28	8548.26	2771.14	4429.39	1971.93	2136.77
Ps_125926	18245.4	8881.13	1699.79	93.8092	184.62	7439.22	6403.24	120590	38217.4
Ps_088187	18244.2	3723.51	5061.9	20348.9	637.523	7014.19	4158.2	1147.73	4160.47
Ps_126892	18224.6	4651.18	2966.2	5126.96	8215.12	3889.26	4610.18	3334.75	4649.35
Ps_107410	18222.5	3805.51	1484.97	8371.99	10259.4	2547.76	4560.65	2984.1	4700.9
Ps_078670	18221.2	5101.34	2833.82	9781.05	33194.5	1521.41	12555.1	14134.3	14834.3
Ps_123345	18219.1	4363.39	3497	7952.72	17471.3	4086.08	6560.5	18369.1	15496.2
Ps_116992	18218.5	2469.48	1193.97	1734.51	4352.58	1679.59	1022.83	271.118	729.994
Ps_087131	18212	1318.34	2.49785	4351.6	32095.7	2393.2	13176.7	37267.9	24168
Ps_076095	18203.5	1963.04	1460	4110.38	6122.12	3165.98	3884.54	5702.51	5294.54
Ps_101734	18189.3	1686.51	388.416	758.132	676.506	1882.44	2560.8	8493.22	7758.89
Ps_092171	18187.4	1696.16	1213.96	6135.89	14508.5	2609.34	4195.35	18179.4	9160.68
Ps_068819	18180.8	9728.4	3574.43	8237.98	11431.6	5603.86	5452.23	7114.14	8419.04
Ps_127300	18172.8	5104.56	1731.01	16539.1	25481.9	8384.66	22542	4565.63	11686.6
Ps_093664	18170.8	2024.14	1265.16	5163.34	43157.2	1598.69	16117.7	60171.9	11520.3
Ps_079236	18168.6	5649.58	9340.73	20605.5	14474.3	2280.91	5864.58	2083.99	3541.89
Ps_106705	18167.8	4811.95	3920.38	9547.48	22246.1	3489.59	6388.38	6062.2	11081.3
Ps_005893	18155.5	6413.25	2106.94	3823.2	12648.6	3406.27	6762.35	12428	6807.74
Ps_079477	18152.3	2644.72	1935.84	6715.97	10967.5	3207.04	5478.23	2778.06	4077.33
Ps_092516	18141.7	1834.43	242.292	1414.8	21402.9	4889.04	7531.33	32396.8	24006.7
Ps_079107	18134	3205.82	1410.04	3926.59	6327.53	2443.92	2980.58	1277.87	3516.94
Ps_073192	18118.3	3210.65	7236.28	1870.44	5746.91	3109.23	1081.03	1295.94	1877.37
Ps_114870	18118.1	3672.07	3348.37	3354.16	8970.69	2201.22	2280.94	1785.76	2392.85
Ps_127409	18115	3810.33	3239.72	7948.9	17442.1	3179.27	4831.84	4365	3535.23
Ps_069740	18112	2472.7	231.051	2054.23	4854.55	2899.13	2632.62	6206.79	3197.67
Ps_099400	18094.6	2225.11	635.704	2578.8	1580.87	2937.77	2212.84	10673	7960.1
Ps_092996	18069	5840.9	2805.09	11077.1	14416.5	6532.41	5979.74	8330.55	11254.2
Ps_089726	18061.6	2627.04	1888.38	4728.75	7544.93	3121.31	2118.73	2640.69	2748.7
Ps_103627	18061.1	2782.99	2136.91	3392.45	5766.54	2852.04	1164	1073.63	1953.86
Ps_083933	18060.4	1998.41	464.601	681.553	1471.13	11978.1	663.728	2235.82	4260.24
Ps_128554	18054	6509.72	20845.8	3223.97	991.871	1404.29	569.617	6481.53	3447.1
Ps_033784	18045.7	2167.23	4581.06	2550.08	7153.66	1917.46	832.136	762.745	1341.93
Ps_069839	18041.5	9.64641	364877	4123.78	1149.04	19.3195	8081.13	104.832	1365.21
Ps_093675	18040.3	3752.45	2505.35	5559.63	10599	3331.41	5302.39	2134.6	4571.19
Ps_073226	18038.9	6503.29	1531.18	4119.95	7159.7	2964.34	1850.02	1210.99	3059.66
Ps_111975	18031.8	2821.57	858.013	367.579	4088.55	2412.52	237.753	61.4534	841.406
Ps_104231	18030.5	2845.69	1067.83	8507.92	6076.82	7198.93	6423.05	1935.78	3043.03
Ps_074750	18007.4	3281.39	838.03	2680.26	4060.41	3895.29	1061.22	3716.12	4371.65
Ps_045857	18006.5	3233.16	149.871	2088.69	1629.46	8344.82	1016.64	28362.6	12559.6
Ps_085153	18003.2	4152.78	1086.57	3647.07	9676.02	2541.72	2258.66	1664.66	2286.43
Ps_126962	18002.1	3085.24	1497.46	18670	19497.6	5085.86	9288.47	23084.8	8568.7
Ps_100240	17995.1	3940.56	1323.86	1261.64	3454.39	1383.76	476.745	912.764	1583.04
Ps_045804	17982.5	2427.68	2509.09	1200.38	8124.6	2257.97	2321.81	310.882	1606.32
Ps_091078	17978.9	1906.77	1333.85	1045.3	3287.61	2197.59	1047.6	325.342	631.886
Ps_105550	17975.1	4115.8	5712.59	5716.62	6140.85	2053.9	4459.11	1932.17	3104.55
Ps_005998	17950.6	3282.99	1027.87	340.776	3418.15	729.311	604.289	150.019	648.514
Ps_072181	17947.7	4961.47	1297.64	33723.5	17219	1434.47	12365.6	53636.2	7253.38
Ps_087709	17946.1	2033.78	1728.51	7267.34	1863.57	2733.71	1188.77	2703.95	4479.74
Ps_075602	17939.2	3064.34	1231.44	5446.68	5866.4	2903.96	3984.84	5581.41	3370.61
Ps_039189	17935.7	2274.95	714.386	298.658	13101.6	2332.83	3127.94	11363.5	5179.8
Ps_106258	17920.7	1958.22	816.798	2643.89	6953.32	1445.34	2023.38	643.453	1508.21
Ps_096687	17900.1	9413.29	3054.88	4229.07	9674.24	2924.49	3406.56	1171.23	3129.5
Ps_090076	17892.5	3998.44	3543.21	8699.37	8093.37	2686.62	5532.72	2620.81	3681.57
Ps_122095	17881.5	9103	2361.72	6939.97	9794.62	5015.83	10806.6	5091.6	7615.89
Ps_085747	17877.7	1980.73	2881.27	1326.73	16283.7	5221.1	10880.9	10315.1	12840.6
Ps_106740	17871.7	3776.57	1875.89	6258.42	9243.51	2771.14	3432.56	4077.61	4739.14
Ps_118784	17871.3	5085.27	3068.61	4822.56	11235.6	2911.21	3914.26	2499.71	4147.17
Ps_079851	17871.1	1020.91	2711.42	294.829	7563.05	1498.47	121.353	0	0
Ps_097413	17863.8	3718.69	2651.47	4477.95	11112.1	6825.82	5688.74	7918.45	6979.01
Ps_116148	17839.1	924.448	322.223	5222.69	3074.03	1880.03	3125.46	2738.29	2841.82
Ps_080619	17830.7	1628.64	693.154	32584.3	10688.9	3752.81	26225.9	6280.9	13277.9
Ps_115210	17822.6	3228.33	1985.79	7217.57	20238.9	4229.76	6735.1	10680.2	14683
Ps_101699	17805	5656.01	2038.25	6287.13	10456	4473.67	3220.81	3882.41	5153.19
Ps_126893	17804.2	4432.53	2680.2	5142.28	7919.11	3908.58	4690.67	3144.97	4717.53
Ps_119412	17780	2736.36	233.549	13466.4	13239.2	6616.93	16538.7	3352.83	4315.11
Ps_084676	17773.9	11414.9	11546.3	8149.92	21484	4665.66	6260.83	1839.99	4251.93
Ps_069434	17763	3955.03	2520.33	2410.32	8874.2	5454.14	1696.47	1896.02	4330.08
Ps_113427	17758.1	4541.85	2309.27	8262.87	9819.47	8139.55	9272.38	13131.1	13307.8
Ps_073819	17752.5	6374.67	4970.73	31338	15378.9	5641.3	9668.63	7276.81	7926.84
Ps_125957	17751.1	1951.79	2507.85	1164	912.807	2208.46	544.851	3188.35	3638.33
Ps_122326	17745.3	5625.46	2095.7	25881.8	11546.5	8629.78	11347.8	18898.7	27382.3
Ps_078117	17742.9	2443.76	539.536	4824.47	19841.6	2373.88	25833.4	7144.86	7853.67
Ps_065401	17732	2509.67	2311.76	10171.6	3159.96	8097.29	2560.8	3038.33	3540.22
Ps_096963	17712.5	3749.24	1106.55	2172.93	3351.92	3652.59	2113.77	2288.24	2033.67
Ps_074964	17699.8	7115.84	3539.46	4736.41	11036.7	3082.67	4325.37	4842.17	7457.91
Ps_097547	17698.9	5963.09	4498.64	12402	10435	5636.47	5697.41	12758.8	10233.2
Ps_076992	17695.4	3274.96	3248.46	2138.47	7460.92	1307.69	3332.26	359.683	1689.46
Ps_110388	17695.3	2236.36	3424.56	1755.57	3206.35	2270.04	2235.13	894.689	1706.09
Ps_092467	17694.4	1660.79	1927.09	394.382	567.725	2926.9	1473.57	9565.04	7218.46
Ps_077749	17693.8	4096.51	2835.06	4014.65	6835.55	4179.05	2522.41	1697.2	3518.61
Ps_097259	17691.7	6011.32	1804.7	6514.96	12727.1	4244.25	6991.43	16805.7	12953.7
Ps_119276	17691.3	4774.97	1910.86	7437.73	10172.3	4345.68	4145.82	3094.36	4707.55
Ps_082522	17690.2	6061.16	6187.18	4621.54	5606.9	5577.3	6177.87	6859.28	11490.3
Ps_081199	17686.3	7283.04	920.459	7418.59	13684.5	4067.96	11157.1	5254.27	13146.5
Ps_080620	17685	1691.34	477.09	30974.3	10875.2	3616.37	26545.4	7269.58	13602.2
Ps_101087	17684	3778.18	4602.3	4169.72	6936.37	6088.06	40613.7	3764.92	5821.66
Ps_079570	17676.2	8070.83	8391.54	6193.32	5512.73	7169.95	3456.09	1225.45	3899.4
Ps_084028	17663.5	4656	3176.02	4171.64	3756.65	2328	1448.81	14770.5	7461.24
Ps_113482	17660.3	7609.41	3033.64	24484.2	18732.1	4948.21	13446.7	7941.95	10331.3
Ps_077710	17657.4	3519.33	1752.24	7089.3	1591.99	2109.45	776.413	2514.17	2732.07
Ps_083880	17656.8	9799.14	2727.66	4409.03	5171.84	7733.84	5615.68	3936.63	7413.02
Ps_127482	17631.9	1612.56	1452.5	880.658	1701.18	795.722	765.268	643.453	1044.27
Ps_070057	17627.1	3647.95	3389.59	11802.7	19637.4	2679.37	4767.45	2651.53	2432.76
Ps_093393	17621	1873.01	678.167	3204.83	7493.32	1947.65	1550.35	1057.36	1519.85
Ps_120024	17611.5	2181.7	589.494	8121.2	8807.69	760.705	4085.15	15551.3	6569.95
Ps_115889	17608.9	10226.8	4572.32	14919.5	24746.8	7879.94	15067.6	18819.2	16904.6
Ps_012103	17587.9	2204.2	1933.34	1031.9	2325.32	1634.91	1536.73	319.919	1330.29
Ps_121476	17580.5	2382.66	749.356	2553.91	3051.24	2053.9	1784.39	1400.78	1898.98
Ps_070284	17579.5	6484	3970.34	6005.7	11426.8	3273.45	7029.82	5716.97	6026.19
Ps_101153	17573	1110.94	855.515	524.566	1818.96	1316.14	251.374	238.584	407.4
Ps_095184	17561.5	3646.34	1155.26	4232.9	4893.06	3611.54	1518.15	2984.1	4476.41
Ps_084279	17553.9	3855.35	1096.56	5852.55	4887.98	3712.97	5003.96	9143.9	6445.23
Ps_074408	17539.7	3660.81	3379.6	7535.37	11252	3143.04	10199.9	2626.23	5086.68
Ps_119142	17531.4	1715.45	823.043	3021.04	5065.25	1475.53	2939.72	1041.09	1468.3
Ps_073847	17526.6	16164.2	4305.05	5014.01	6038.73	5429.99	13838	8758.92	6972.36
Ps_128891	17510.7	3519.33	6220.91	2000.63	1042.52	1890.9	307.098	6653.23	2580.75
Ps_097843	17503.7	8152.82	2977.44	6024.85	5554.12	4072.79	2133.59	1858.06	4128.87
Ps_077293	17501.9	2324.78	779.33	5027.41	18319.3	2314.72	25185.7	7388.87	7414.68
Ps_112276	17493.4	3688.14	1160.25	9453.67	11365.3	3065.76	6408.19	5021.1	5833.3
Ps_094156	17468.7	2855.34	753.103	2379.69	7562.43	2896.72	1483.48	2479.83	3312.41
Ps_093608	17468.4	4278.18	3519.48	6063.14	9756.87	3674.33	6125.86	6519.48	6160.89
Ps_091570	17467.2	2889.1	1757.24	2370.12	7824.06	2912.42	1670.46	1321.25	1800.87
Ps_105110	17457.6	3339.27	329.717	2906.17	21053	1554.01	5556.24	22251.6	21279.6
Ps_106350	17449.8	3165.63	901.725	7631.09	10767.5	3584.98	4181.73	3575.14	6954.07
Ps_115798	17445.2	3639.91	2105.69	273.77	339.592	4552.16	1906.98	65523.8	20050.7
Ps_109471	17438.3	6924.51	2159.39	8385.4	8691.15	5324.94	4530.93	6085.69	6639.79
Ps_107222	17429	27.3315	17551.2	1240.58	477.885	934.581	636.485	2105.68	3280.82
Ps_096811	17426.2	6763.74	2861.29	823.224	5136.29	4886.63	5647.88	1059.17	4690.92
Ps_093665	17422.4	4868.22	2184.37	6009.53	8256.37	2405.28	2027.09	1682.74	3344.01
Ps_093653	17411.2	5083.66	2013.27	13885.7	7864.69	6286.08	3208.43	6803.25	8133.03
Ps_113349	17408.7	2455.01	1111.55	3222.06	7396.41	2402.86	3683.94	1295.94	1897.32
Ps_081082	17408.2	2554.69	0	47997.8	4759.15	3595.84	3452.37	283.77	974.434
Ps_104680	17399.7	3705.83	1177.74	7474.11	14643.5	3257.75	5663.98	3490.19	5489.09
Ps_115715	17373.5	3210.65	1557.41	193.362	1113.28	2486.18	193.174	197.012	979.423
Ps_069130	17351.1	4836.07	887.987	16835.9	11053.1	5963.69	13291.9	9049.92	16299.3
Ps_073447	17348.8	4636.71	1731.01	9763.82	15211.1	4875.76	4376.15	5400.67	6172.53
Ps_085869	17340.7	2241.18	1041.61	2287.8	3477.86	3031.95	1291.54	191.59	1333.61
Ps_079371	17336.2	3038.62	706.893	5153.76	7706.76	3296.39	2595.47	2094.84	3809.61
Ps_045852	17326.3	2311.92	960.425	985.954	2941.02	1296.82	554.758	296.422	758.263
Ps_073866	17321.4	3168.85	4874.56	4860.85	217.083	6531.2	3563.82	44745.3	14443.6
Ps_079374	17316.5	1966.26	1235.19	1221.43	2626.14	1822.07	1793.06	966.987	1405.11
Ps_080194	17311.2	1752.43	1529.94	2146.13	3939.07	1084.31	983.209	366.913	932.863
Ps_026051	17291.7	2400.35	4538.6	1663.68	5993.85	1236.45	1131.8	150.019	1282.06
Ps_125370	17287.9	7299.12	5116.85	4186.95	4841.17	2696.28	2314.38	2232.2	2678.86
Ps_104523	17286.8	4535.42	2329.25	4240.56	6114.09	3586.18	7175.94	3291.37	4985.25
Ps_078183	17260.3	1950.18	2485.36	871.086	640.131	1269.05	905.196	1415.24	1953.86
Ps_075775	17252.6	7311.98	3593.16	5917.64	7478.43	3144.25	3261.68	12693.7	8049.89
Ps_069025	17234.1	3019.33	1566.15	8540.47	8911.05	5213.85	4294.42	5104.25	5921.43
Ps_120575	17218	4596.51	1110.3	4163.98	5134.43	2477.73	3516.77	2347.88	3914.37
Ps_096710	17203.2	6832.87	1262.67	294.829	1309.02	3397.82	235.277	663.335	3528.58
Ps_070215	17180.5	2014.49	2025.76	846.198	3424.47	1581.78	1263.06	368.72	766.577
Ps_081377	17174.3	3080.42	660.682	42928.3	6786.2	3847	1893.36	2646.11	1468.3
Ps_105670	17165.5	16.0773	0	3.82895	0	0	49.5319	0	0
Ps_096980	17153.9	3252.45	2084.46	1548.81	3159.89	3432.83	1801.72	2210.52	2969.86
Ps_128901	17151.5	1517.7	105297	26220.6	19817.6	455.216	2700.73	759.13	670.131
Ps_069182	17147.8	3297.46	1437.51	6053.57	7092.51	2730.09	2145.97	6703.84	6328.83
Ps_062048	17138.7	6168.88	193.584	25879.9	405442	519324	46792.8	35460.4	39028.9
Ps_072261	17136.5	7345.74	3839.2	10535.4	3127.08	4528.01	2825.8	4628.89	4551.24
Ps_083527	17116.7	3660.81	2255.56	7594.72	21209.4	2219.33	9879.14	20700.8	12077.3
Ps_075196	17114.9	3418.04	2018.27	3340.76	3763.17	2474.1	2542.23	1941.2	3964.25
Ps_096291	17109.3	3619.01	2962.45	11002.5	11651	5206.61	8674.28	5317.53	6433.59
Ps_074241	17084	2713.86	2946.22	823.224	2112.08	4750.18	522.562	386.795	1692.79
Ps_089906	17081.4	6234.8	1689.8	2785.56	3494.26	3209.45	3920.45	1183.88	6305.55
Ps_126894	17078.8	7982.4	1382.56	6216.3	1990.12	1724.27	9002.43	5438.63	10111.8
Ps_073507	17077.6	5511.32	4371.24	4608.14	9538.55	2936.56	5228.09	6150.76	5040.12
Ps_098508	17074.9	2921.25	6926.55	2059.97	5571.41	1120.53	3461.04	1997.24	3367.29
Ps_070445	17038.2	2106.13	2777.61	631.776	3844.15	1483.98	544.851	155.441	691.749
Ps_059333	17019.9	3676.89	2460.39	1248.24	6531.65	4304.63	2848.09	5944.71	5080.03
Ps_124891	17009.1	2946.98	1533.68	3696.85	8047.8	3176.85	3636.88	3013.02	3882.77
Ps_079693	17005.5	1274.93	294.747	30.6316	87.7118	6757	4982.91	78302.5	30686.4
Ps_019688	17003.4	4085.25	589.494	3976.36	51269.1	1905.39	7180.89	30395.9	11445.4
Ps_072368	16997.8	3273.35	7487.32	10529.6	4698.48	1636.12	2362.67	1816.49	2454.38
Ps_030022	16993.6	7257.32	1532.43	3308.21	14595.2	4633.06	4222.6	7746.74	6001.25
Ps_080083	16992.7	5485.59	2407.93	5019.75	3439.91	2405.28	3652.98	3669.13	4285.18
Ps_117559	16992.3	5337.68	4047.77	223.993	166.021	40371.7	7059.54	12744.4	28000.8
Ps_082715	16980.4	5496.85	1933.34	5117.39	7940.94	3186.51	3963.79	9669.87	7672.42
Ps_086067	16968	7209.08	2552.81	19162	3095.17	10009.9	2235.13	7878.69	9383.5
Ps_102219	16961.3	7717.13	6061.04	576.257	1693.22	7522.53	1580.07	71887.8	23389.7
Ps_083245	16955.1	4051.49	2432.91	4238.65	9653.44	2963.13	5188.47	2051.46	4230.31
Ps_125972	16944.3	1475.9	447.116	74.6645	2958.93	2110.66	2.4766	50.6087	176.263
Ps_105479	16938.3	553.061	81.1803	40849.1	62174	22485.5	9100.25	7934.72	5701.94
Ps_080095	16932	3176.88	1024.12	2368.2	2736.5	3853.03	1778.2	16207.4	7102.06
Ps_121475	16925.4	2154.36	733.12	2155.7	2968.68	1912.63	1721.23	1353.78	1877.37
Ps_125021	16920.2	3808.72	533.292	20525.1	23422.3	17823.4	21122.9	16127.9	21199.8
Ps_078583	16909.1	1506.45	2835.06	46213.5	2852.28	1916.25	1741.05	22707	8781.55
Ps_095208	16906.6	2525.75	831.785	11213.1	33456.8	921.299	5785.33	19433.7	3568.49
Ps_092076	16897.9	6315.18	860.511	14253.3	17434.7	5840.53	28296.3	3157.62	5580.55
Ps_094975	16887	2458.23	2437.91	832.796	384.065	2713.18	2289.61	9579.5	4501.35
Ps_087889	16882.1	3054.7	1039.11	12193.3	7249.61	4235.8	6146.91	8269.1	6214.1
Ps_044760	16876.1	3062.74	2728.91	13349.6	10205.8	3721.42	8016.74	5069.91	7138.65
Ps_115546	16874.8	2778.17	2891.27	4026.14	7073.91	4173.01	3418.94	1738.77	2221.58
Ps_090011	16874.6	1146.32	304.738	78.4934	84.0057	7374.01	185.745	146.404	9739.35
Ps_087374	16868.3	4332.85	1569.9	21704.4	9074.74	3821.64	12942.7	4715.64	4986.91
Ps_083996	16867.6	4675.29	2617.75	4730.67	10191	5154.69	11495.1	7520.81	10752
Ps_045823	16860.7	2384.27	1455	93.8092	1361.93	659.278	391.302	247.621	537.103
Ps_105129	16858.9	8.03867	0	0	0	0	28.4809	19.882	51.5486
Ps_091649	16850.6	874.608	418.391	34.4605	1617.8	1348.74	335.579	59.6459	282.686
Ps_006116	16848.5	184.89	763.094	120250	1884.98	27588.3	502.749	726.596	234.463
Ps_084600	16835.1	6017.75	2552.81	1585.18	2320.45	3248.09	1650.65	1008.56	1443.36
Ps_092188	16803.6	1734.75	859.262	1269.3	1083.36	2617.79	1233.34	2288.24	4772.4
Ps_069874	16802.8	2797.46	951.682	9568.54	7087.29	2497.05	5214.47	2651.53	3806.28
Ps_036175	16782	2461.44	183.592	6696.83	48881.7	2580.36	4947	10047.6	5786.74
Ps_101245	16760.8	2508.07	589.494	12204.8	32504.5	2330.42	10993.6	19218.6	24834.8
Ps_073416	16749.8	4811.95	3805.48	3109.11	8638.65	2680.58	1560.26	2040.61	2973.19
Ps_100656	16748.9	10183.4	891.734	3775.34	25259.1	22626.8	19883.4	901.919	20779.1
Ps_081333	16742.5	2350.51	1669.82	2816.19	3079.73	4465.22	3875.87	15849.6	15609.2
Ps_076991	16726	2747.62	3218.48	2004.45	5290.85	1502.09	3189.86	272.925	1634.59
Ps_092962	16725.6	4434.13	2539.07	11548.1	6357.05	3644.14	1794.29	2996.76	3753.07
Ps_089794	16716.4	919.624	2131.92	13631.1	2956.67	3716.59	886.621	1122.43	2091.87
Ps_086503	16715.8	3448.59	5316.68	3654.73	4176.06	6909.14	3740.9	1699.01	4403.25
Ps_076388	16715.8	1710.63	1260.17	3966.79	1557.54	1915.05	2391.15	516.932	1415.09
Ps_089180	16685.4	4684.94	890.485	5257.15	8504.2	4163.35	1083.51	4563.82	4920.39
Ps_094488	16683.1	2853.73	6418.24	5670.67	7925.36	1732.72	1877.26	1492.96	1963.83
Ps_098399	16675.7	4017.73	1686.05	7598.55	9721.73	3600.67	2262.37	1863.48	3275.83
Ps_117005	16669.5	3456.63	1919.6	7726.82	10151.2	3005.39	9439.55	5035.56	6024.53
Ps_125973	16655.2	6461.49	2721.41	840.454	5004.79	4470.05	5521.57	1312.21	4805.66
Ps_116413	16635.8	4586.87	1930.84	2134.64	5537.37	2247.1	1514.44	661.528	1963.83
Ps_096529	16630.5	3376.24	259.777	750.474	1672.63	1721.85	2009.76	603.689	3282.48
Ps_080972	16623.2	1876.23	1899.62	790.678	532.036	1218.34	908.911	1294.14	2216.59
Ps_075646	16597.3	2419.64	2043.24	5571.12	7595.1	2196.39	3802.81	2181.6	4301.81
Ps_115028	16589.6	5839.29	709.391	783.02	824.614	2076.85	1004.26	368.72	937.851
Ps_076210	16577.1	2514.5	2522.83	2659.2	3273.89	1029.97	1012.93	262.081	999.377
Ps_094081	16573.1	1787.8	77.4335	79142.4	14983	11981.7	21099.4	13736.6	17787.6
Ps_078991	16549.9	2746.01	298.494	2400.75	3992.47	1969.38	2756.45	2246.66	4346.71
Ps_081412	16541.9	2017.71	1869.64	53651.2	3098.88	6997.28	1864.88	769.975	3425.49
Ps_087525	16538.5	4316.77	2298.03	5607.49	8126.79	3265	4018.28	2525.01	3250.89
Ps_126356	16531.5	2774.95	0	2167.18	2557.16	1422.4	19219.6	4478.87	3874.46
Ps_094216	16519	3911.62	1085.32	4820.65	3680.26	3726.25	2315.62	8476.95	9124.1
Ps_103241	16518.9	1646.32	831.785	8561.53	7038.63	3319.33	10786.8	6515.87	4501.35
Ps_117413	16497.1	1969.48	439.622	3336.93	5899.96	1582.99	2089.01	1192.92	1396.8
Ps_113079	16468.3	4609.38	2330.5	8431.34	10316.2	5626.81	4039.33	6613.47	9544.8
Ps_025075	16466.6	1065.93	303.489	158.901	2208.31	269.266	7762.89	1306.79	3330.7
Ps_078028	16455.3	11427.8	7544.77	825.138	1458.23	7960.84	2075.39	1975.55	5336.11
Ps_115513	16447.7	45.0166	0	241.224	0	1566.09	434.643	66.8758	1316.98
Ps_104356	16429.1	6601.36	2223.09	5986.56	8984.49	3883.22	3373.12	2559.35	4113.91
Ps_086226	16426.9	2483.95	1920.85	22742	21107.2	5339.43	17877.3	16888.8	12300.2
Ps_124943	16423.7	2289.41	861.76	4029.97	5004.93	4084.87	1853.73	1214.61	1970.49
Ps_112356	16421.8	6263.74	10828.2	13437.7	9973.34	5329.77	4924.71	3152.2	4241.95
Ps_109616	16402.8	2709.03	1392.55	7454.96	18941.3	1778.6	4530.93	12021.4	6549.99
Ps_106207	16400.7	1160.78	1396.3	6752.35	6154.79	3693.65	7338.15	10159.7	7429.65
Ps_120347	16364.1	3332.83	1131.53	4192.7	10017.3	4691.02	13023.2	28709.6	13775.1
Ps_082061	16352.2	3477.53	2068.22	8705.11	10250.4	2687.83	5655.31	5113.28	5061.74
Ps_081299	16324.4	25317	14920.9	3285.24	7232.04	2891.89	4833.08	1999.04	5849.93
Ps_097455	16322.1	2342.47	2185.62	2452.44	6263.91	2622.62	2157.12	1136.89	2861.78
Ps_078036	16314	3990.4	1949.58	10439.6	6720.73	3580.15	3600.97	5955.56	4303.47
Ps_105217	16302.8	3430.91	1140.27	4600.48	9759.82	3615.16	2206.65	1615.86	2766.99
Ps_120763	16275.3	5151.18	1822.18	3606.87	6849.55	3641.73	3708.7	3999.89	3812.93
Ps_096810	16269	6984	2707.67	836.625	5079.6	4672.91	5579.77	1539.95	5470.8
Ps_039953	16265.8	5069.19	966.669	650.921	4517.57	6459.96	2069.2	5062.68	5010.19
Ps_122333	16265.2	4249.24	1034.11	1853.21	1921.35	1660.27	2428.3	2515.97	3636.67
Ps_086246	16235.9	3162.41	1087.82	14241.8	10029.4	5867.09	8263.16	5364.52	6360.43
Ps_118611	16231	3803.9	1813.44	5703.22	6238.45	3395.4	3215.86	5171.12	4379.97
Ps_083285	16218.6	2318.35	565.764	36669.8	30748.7	4328.78	42.1021	1.80745	601.954
Ps_087802	16199.1	5778.2	4878.31	8582.59	17974.3	4186.3	12581.1	7934.72	10216.6
Ps_088559	16198.5	1636.67	764.343	650.921	856.117	3204.62	2185.6	38437.3	14210.8
Ps_085748	16197.3	2117.39	2979.94	1089.34	11926	4805.73	10702.6	8466.11	11294.1
Ps_098008	16195.2	2482.34	2621.5	2946.38	6393.35	2451.16	2019.66	1646.59	2387.86
Ps_109342	16194.3	1032.17	370.931	4292.25	3718.69	1656.65	1710.09	3210.04	2507.59
Ps_081051	16182.7	1593.27	0	3178.03	142.206	1718.23	2401.06	2723.83	7584.29
Ps_083521	16178.6	2334.43	2161.89	6352.22	8908.51	2306.27	3737.18	2515.97	3104.55
Ps_045797	16173.6	4492.01	3548.2	2881.28	3931.45	2319.55	2817.13	1183.88	3014.76
Ps_095314	16171.7	6111	489.579	7068.24	6296.24	10143.9	29370	18976.4	23055.5
Ps_006117	16170.6	220.26	616.97	122528	1980.38	28701.5	371.489	706.714	206.194
Ps_090768	16170	3932.52	1844.67	4039.54	5612.32	1869.16	3719.85	2888.31	3718.15
Ps_077178	16166.7	1430.88	1377.57	42.1184	49.2778	2612.96	1739.81	10947.7	5096.66
Ps_122968	16159.3	3792.65	894.232	4045.28	61259.6	819.871	14230.5	36221.4	12576.2
Ps_118531	16155.7	2350.51	1117.79	14488.7	2739.31	7991.03	12669	6195.95	5740.18
Ps_091777	16155.2	3990.4	713.137	4539.22	4395.75	5265.77	7297.29	16462.3	18070.3
Ps_083016	16149.8	4455.03	3164.78	4192.7	4708.64	1020.31	1007.97	764.553	1639.58
Ps_045758	16147.9	75.5635	0	172.303	384.34	2050.28	0	32.5342	1824.15
Ps_073837	16145.2	1411.59	1218.95	128.27	1439.76	787.27	70.583	14.4596	242.777
Ps_102654	16130.7	1244.39	1533.68	7439.65	1846.41	3179.27	1171.43	2631.65	1677.82
Ps_088182	16125.2	3897.15	5035.67	16617.6	447.55	6476.86	3942.74	457.286	3784.66
Ps_075555	16113.9	4860.18	2790.1	10801.5	16237.9	2587.61	5177.32	6721.92	8537.11
Ps_098828	16110.4	4215.48	897.979	21901.6	3346.09	4503.86	5753.13	3244.38	6189.15
Ps_100689	16109.2	2154.36	1944.58	1772.8	4827.44	2555	1331.17	200.627	1117.44
Ps_073987	16107.6	4012.91	2374.21	503.507	233.28	5859.85	4992.82	28481.8	16316
Ps_102962	16104.6	3832.84	2490.36	6400.09	9656.67	3478.72	2997.92	2653.34	2381.21
Ps_075145	16095.8	1482.33	1442.51	415.441	3258.93	629.091	1090.94	347.031	666.806
Ps_005473	16086.6	3921.27	1975.8	1717.28	4362.12	4234.59	2253.7	20462.2	8813.14
Ps_085074	16081.4	2342.47	2781.36	2973.18	7965.99	2407.69	3593.54	643.453	1898.98
Ps_123484	16077.3	4918.06	2406.68	4020.4	4377.49	3163.57	1727.43	2083.99	2517.57
Ps_069452	16077.2	6758.92	2818.83	5599.84	10810	3632.07	4741.44	2857.58	3917.69
Ps_045818	16060.2	5837.69	3910.39	2215.05	4127.88	1589.03	856.902	977.832	3360.63
Ps_076327	16053	3451.81	1498.71	2613.26	3643.4	3132.17	1932.98	22853.4	13828.3
Ps_070899	16051.4	1352.11	580.751	195.276	2684.89	1563.67	200.604	61.4534	500.52
Ps_106064	16047.7	3154.38	1558.66	3160.8	11996.5	2883.44	3271.58	2487.06	3771.36
Ps_097934	16043.5	1890.7	1021.62	2075.29	5782.87	1185.73	3066.03	231.354	1509.87
Ps_092517	16026.3	6992.04	3822.97	6065.05	9509.93	3216.7	5569.86	2503.32	5154.86
Ps_101189	16013.4	2956.62	1777.22	1839.81	4646.32	1462.24	2295.8	1185.69	1706.09
Ps_110703	16009.9	2062.72	730.622	1619.65	3429.54	1482.77	608.004	180.745	1020.99
Ps_101620	15998	2175.27	976.661	855.77	1609.08	1149.51	234.038	1.80745	502.183
Ps_111394	15983.3	4919.67	5577.71	4481.78	7820.21	4078.83	5193.42	4010.74	4596.14
Ps_115661	15980.3	2057.9	1557.41	51633.4	110986	3894.09	10511.9	56596.8	13853.3
Ps_109044	15962.3	7932.56	5240.5	4948.92	25262.7	5029.11	16159.8	26960	23719
Ps_076636	15943	2998.43	2772.62	1816.84	6246.41	2428.22	834.613	610.919	1699.44
Ps_106432	15937.7	4504.87	2821.33	2448.61	2641.99	4209.24	4450.44	24688	10835.2
[truncated: 124,373 more rows]
