# Supplementary material for: De novo assembly and characterisation of the field pea transcriptome using RNA-Seq
Source: BMC Genomics. 2015 Aug 16;16(1):611. doi: 10.1186/s12864-015-1815-7 (PMC4537571; doi:10.1186/s12864-015-1815-7)
Supplement: Additional file 10: — Annotation of tissue-specific contigs. This file contains information on the annotation of some of the tissue-specific contigs. (XLSX 10 kb) [file 12864_2015_1815_MOESM10_ESM.xlsx]

## Sheet: Sheet1
Contig	Tissue Type	Annotation	Function
Ps_125897	Nodule	nodule inception protein	nodule developmental processes
Ps_068595	Nodule	late nodulin	nodule developmental processes
Ps_128497	Nodule	late nodulin	nodule developmental processes
Ps_128443	Root	putative acyltransferase	root development
Ps_103135	Root	MtN19 protein	root development
Ps_087079	Root	germin-like protein	defence/wounding-related process that are also implicated in the legume-Rhizobium symbiosis
Ps_069515	Flower	MADS box protein PIM	regulates floral meristem identity in pea
Ps_069845	Flower	MADS box protein AP3	regulates floral meristem identity
Ps_069759	Flower	MADS box protein M6 [Pisum sativum]	regulates floral meristem identity in pea
Ps_069756	Flower	MADS box protein M6 [Pisum sativum]	regulates floral meristem identity in pea
Ps_096684	Immature seed	BZIP transcription factor ATB2	involved in seed maturation
Ps_081021	Immature seed	BZIP transcription factor	involved in seed maturation
Ps_105665	Immature seed	BZIP transcription factor	involved in seed maturation
Ps_101222	Immature seed	BZIP transcription factor	involved in seed maturation
